# Supplementary material for: A locally activatable sensor for robust quantification of organellar glutathione
Source: Nat Chem. 2023 Jun 15;15(10):1415–21. doi: 10.1038/s41557-023-01249-3 (PMC10533397; doi:10.1038/s41557-023-01249-3)
Supplement: Supplementary file 3 — Atomic coordinates for starting, ending and selected time-points of MD simulations. [file 41557_2023_1249_MOESM3_ESM.zip]

Archive with 15 entries (15 files):
- halotag-SiR_xyz-coord/HT-MeTRaQG-322ns.gro
- halotag-SiR_xyz-coord/HT-MeTRaQG-457ns.gro
- halotag-SiR_xyz-coord/HT-MeTRaQG-500ns.gro
- halotag-SiR_xyz-coord/HT-MeTRaQG-GSH-500ns.gro
- halotag-SiR_xyz-coord/HT-MeTRaQG-GSH-start.gro
- halotag-SiR_xyz-coord/HT-MeTRaQG-start.gro
- halotag-SiR_xyz-coord/HT-TRaQG_closed-500ns.gro
- halotag-SiR_xyz-coord/HT-TRaQG_closed-start.gro
- halotag-SiR_xyz-coord/HT-TRaQG_open-102ns.gro
- halotag-SiR_xyz-coord/HT-TRaQG_open-500ns.gro
- halotag-SiR_xyz-coord/HT-TRaQG_open-GSH-500ns.gro
- halotag-SiR_xyz-coord/HT-TRaQG_open-GSH-start.gro
- halotag-SiR_xyz-coord/HT-TRaQG_open-start.gro
- halotag-SiR_xyz-coord/HT-TRaQGctrl-500ns.gro
- halotag-SiR_xyz-coord/HT-TRaQGctrl-start.gro
