# Supplementary material for: A locally activatable sensor for robust quantification of organellar glutathione
Source: Nat Chem. 2023 Jun 15;15(10):1415–21. doi: 10.1038/s41557-023-01249-3 (PMC10533397; doi:10.1038/s41557-023-01249-3)
Supplement: Supplementary file 3 — Atomic coordinates for starting, ending and selected time-points of MD simulations. [file 41557_2023_1249_MOESM3_ESM.zip › halotag-SiR_xyz-coord/HT-MeTRaQG-322ns.gro]

HaloTag w/ open SiRMe bound to Asp106 and Cl in crystal structure position, neutralized, and solvated in 0.15 M NaCl solution in water t= 322000.00000 step= 161000000
32731
    4ILE      N    1   6.117   2.531   2.305
    4ILE     H1    2   6.071   2.443   2.300
    4ILE     H2    3   6.060   2.599   2.261
    4ILE     H3    4   6.203   2.524   2.255
    4ILE     CA    5   6.153   2.564   2.445
    4ILE     CB    6   6.041   2.600   2.542
    4ILE    CG1    7   5.922   2.504   2.533
    4ILE    CG2    8   5.985   2.737   2.505
    4ILE     CD    9   5.926   2.415   2.658
    4ILE      C   10   6.251   2.457   2.496
    4ILE      O   11   6.301   2.379   2.415
    5GLY      N   12   6.312   2.481   2.611
    5GLY      H   13   6.321   2.578   2.634
    5GLY     CA   14   6.414   2.399   2.677
    5GLY      C   15   6.371   2.255   2.711
    5GLY      O   16   6.277   2.195   2.658
    6THR      N   17   6.437   2.208   2.817
    6THR      H   18   6.517   2.252   2.856
    6THR     CA   19   6.386   2.086   2.881
    6THR     CB   20   6.498   2.002   2.939
    6THR    OG1   21   6.580   2.094   3.012
    6THR    HG1   22   6.669   2.048   3.016
    6THR    CG2   23   6.572   1.921   2.833
    6THR      C   24   6.271   2.111   2.979
    6THR      O   25   6.170   2.042   2.988
    7GLY      N   26   6.271   2.229   3.042
    7GLY      H   27   6.336   2.299   3.014
    7GLY     CA   28   6.180   2.265   3.151
    7GLY      C   29   6.209   2.394   3.230
    7GLY      O   30   6.327   2.419   3.254
    8PHE      N   31   6.100   2.468   3.242
    8PHE      H   32   6.010   2.429   3.223
    8PHE     CA   33   6.103   2.606   3.292
    8PHE     CB   34   6.005   2.691   3.211
    8PHE     CG   35   5.996   2.838   3.250
    8PHE    CD1   36   5.882   2.875   3.320
    8PHE    HD1   37   5.827   2.788   3.356
    8PHE    CD2   38   6.077   2.940   3.197
    8PHE    HD2   39   6.172   2.919   3.150
    8PHE    CE1   40   5.832   3.004   3.329
    8PHE    HE1   41   5.742   3.031   3.383
    8PHE    CE2   42   6.029   3.070   3.200
    8PHE    HE2   43   6.079   3.158   3.159
    8PHE     CZ   44   5.905   3.098   3.256
    8PHE     HZ   45   5.865   3.199   3.258
    8PHE      C   46   6.084   2.600   3.444
    8PHE      O   47   5.977   2.563   3.491
    9PRO      N   48   6.177   2.650   3.525
    9PRO     CA   49   6.168   2.660   3.672
    9PRO     CB   50   6.307   2.698   3.723
    9PRO     CG   51   6.362   2.780   3.606
    9PRO     CD   52   6.295   2.726   3.480
    9PRO      C   53   6.061   2.761   3.718
    9PRO      O   54   6.048   2.872   3.668
   10PHE      N   55   5.989   2.722   3.822
   10PHE      H   56   5.995   2.627   3.854
   10PHE     CA   57   5.895   2.812   3.891
   10PHE     CB   58   5.752   2.770   3.860
   10PHE     CG   59   5.707   2.789   3.715
   10PHE    CD1   60   5.718   2.683   3.626
   10PHE    HD1   61   5.802   2.616   3.647
   10PHE    CD2   62   5.615   2.888   3.683
   10PHE    HD2   63   5.584   2.960   3.759
   10PHE    CE1   64   5.638   2.671   3.513
   10PHE    HE1   65   5.658   2.599   3.434
   10PHE    CE2   66   5.531   2.881   3.573
   10PHE    HE2   67   5.459   2.961   3.563
   10PHE     CZ   68   5.539   2.766   3.494
   10PHE     HZ   69   5.460   2.759   3.419
   10PHE      C   70   5.925   2.820   4.041
   10PHE      O   71   6.001   2.739   4.094
   11ASP      N   72   5.845   2.903   4.107
   11ASP      H   73   5.802   2.983   4.068
   11ASP     CA   74   5.858   2.914   4.254
   11ASP     CB   75   5.978   3.006   4.287
   11ASP     CG   76   6.037   2.976   4.425
   11ASP    OD1   77   6.099   3.066   4.484
   11ASP    OD2   78   6.050   2.861   4.470
   11ASP      C   79   5.733   2.974   4.314
   11ASP      O   80   5.711   3.094   4.299
   12PRO      N   81   5.653   2.889   4.379
   12PRO     CA   82   5.527   2.929   4.441
   12PRO     CB   83   5.465   2.797   4.489
   12PRO     CG   84   5.518   2.692   4.391
   12PRO     CD   85   5.656   2.744   4.349
   12PRO      C   86   5.559   3.026   4.556
   12PRO      O   87   5.665   3.010   4.620
   13HIS      N   88   5.465   3.103   4.607
   13HIS      H   89   5.377   3.107   4.559
   13HIS     CA   90   5.486   3.207   4.707
   13HIS     CB   91   5.556   3.331   4.649
   13HIS     CG   92   5.708   3.317   4.644
   13HIS    ND1   93   5.795   3.326   4.743
   13HIS    CD2   94   5.779   3.276   4.538
   13HIS    HD2   95   5.742   3.267   4.436
   13HIS    CE1   96   5.913   3.275   4.705
   13HIS    HE1   97   5.997   3.251   4.770
   13HIS    NE2   98   5.903   3.246   4.576
   13HIS    HE2   99   5.973   3.197   4.524
   13HIS      C  100   5.357   3.260   4.767
   13HIS      O  101   5.263   3.282   4.691
   14TYR      N  102   5.373   3.309   4.889
   14TYR      H  103   5.460   3.301   4.938
   14TYR     CA  104   5.271   3.392   4.956
   14TYR     CB  105   5.240   3.338   5.095
   14TYR     CG  106   5.165   3.207   5.073
   14TYR    CD1  107   5.029   3.211   5.048
   14TYR    HD1  108   4.981   3.310   5.050
   14TYR    CD2  109   5.233   3.085   5.071
   14TYR    HD2  110   5.341   3.095   5.063
   14TYR    CE1  111   4.962   3.090   5.040
   14TYR    HE1  112   4.858   3.090   5.006
   14TYR    CE2  113   5.163   2.965   5.072
   14TYR    HE2  114   5.224   2.875   5.083
   14TYR     CZ  115   5.026   2.968   5.061
   14TYR     OH  116   4.947   2.857   5.064
   14TYR     HH  117   4.850   2.876   5.048
   14TYR      C  118   5.293   3.543   4.963
   14TYR      O  119   5.405   3.593   4.963
   15VAL      N  120   5.179   3.612   4.951
   15VAL      H  121   5.094   3.565   4.930
   15VAL     CA  122   5.166   3.757   4.969
   15VAL     CB  123   5.160   3.839   4.839
   15VAL    CG1  124   5.029   3.839   4.761
   15VAL    CG2  125   5.187   3.989   4.859
   15VAL      C  126   5.048   3.779   5.064
   15VAL      O  127   4.954   3.700   5.057
   16GLU      N  128   5.071   3.858   5.167
   16GLU      H  129   5.165   3.886   5.186
   16GLU     CA  130   4.963   3.911   5.253
   16GLU     CB  131   5.026   3.954   5.385
   16GLU     CG  132   4.927   3.956   5.502
   16GLU     CD  133   4.998   3.984   5.634
   16GLU    OE1  134   5.057   3.893   5.699
   16GLU    OE2  135   4.966   4.089   5.694
   16GLU      C  136   4.888   4.026   5.185
   16GLU      O  137   4.947   4.132   5.161
   17VAL      N  138   4.758   4.004   5.180
   17VAL      H  139   4.723   3.931   5.238
   17VAL     CA  140   4.659   4.092   5.115
   17VAL     CB  141   4.621   4.056   4.971
   17VAL    CG1  142   4.745   4.079   4.884
   17VAL    CG2  143   4.565   3.916   4.947
   17VAL      C  144   4.529   4.106   5.196
   17VAL      O  145   4.470   4.005   5.233
   18LEU      N  146   4.490   4.226   5.237
   18LEU      H  147   4.534   4.309   5.206
   18LEU     CA  148   4.379   4.261   5.326
   18LEU     CB  149   4.246   4.205   5.272
   18LEU     CG  150   4.203   4.290   5.151
   18LEU    CD1  151   4.096   4.212   5.076
   18LEU    CD2  152   4.150   4.431   5.179
   18LEU      C  153   4.400   4.193   5.462
   18LEU      O  154   4.309   4.138   5.525
   19GLY      N  155   4.523   4.188   5.511
   19GLY      H  156   4.602   4.236   5.470
   19GLY     CA  157   4.560   4.121   5.636
   19GLY      C  158   4.541   3.969   5.644
   19GLY      O  159   4.543   3.907   5.751
   20GLU      N  160   4.525   3.907   5.527
   20GLU      H  161   4.487   3.954   5.450
   20GLU     CA  162   4.527   3.761   5.507
   20GLU     CB  163   4.381   3.720   5.498
   20GLU     CG  164   4.355   3.569   5.501
   20GLU     CD  165   4.379   3.508   5.639
   20GLU    OE1  166   4.285   3.512   5.722
   20GLU    OE2  167   4.490   3.453   5.658
   20GLU      C  168   4.612   3.713   5.389
   20GLU      O  169   4.639   3.793   5.299
   21ARG      N  170   4.653   3.587   5.387
   21ARG      H  171   4.621   3.518   5.451
   21ARG     CA  172   4.741   3.538   5.279
   21ARG     CB  173   4.839   3.431   5.324
   21ARG     CG  174   4.921   3.470   5.449
   21ARG     CD  175   5.048   3.391   5.483
   21ARG     NE  176   5.001   3.252   5.497
   21ARG     HE  177   4.917   3.230   5.548
   21ARG     CZ  178   5.070   3.147   5.450
   21ARG    NH1  179   5.195   3.155   5.403
   21ARG   HH11  180   5.241   3.243   5.400
   21ARG   HH12  181   5.237   3.068   5.380
   21ARG    NH2  182   4.997   3.038   5.418
   21ARG   HH21  183   4.898   3.053   5.408
   21ARG   HH22  184   5.032   2.945   5.400
   21ARG      C  185   4.667   3.500   5.150
   21ARG      O  186   4.580   3.415   5.158
   22MET      N  187   4.743   3.522   5.044
   22MET      H  188   4.827   3.576   5.051
   22MET     CA  189   4.703   3.477   4.909
   22MET     CB  190   4.653   3.594   4.823
   22MET     CG  191   4.533   3.568   4.730
   22MET     SD  192   4.568   3.485   4.571
   22MET     CE  193   4.583   3.629   4.465
   22MET      C  194   4.827   3.433   4.833
   22MET      O  195   4.941   3.473   4.861
   23HIS      N  196   4.803   3.331   4.752
   23HIS      H  197   4.714   3.288   4.743
   23HIS     CA  198   4.909   3.268   4.673
   23HIS     CB  199   4.875   3.120   4.662
   23HIS     CG  200   5.000   3.039   4.629
   23HIS    ND1  201   5.017   2.966   4.519
   23HIS    HD1  202   4.950   2.965   4.443
   23HIS    CD2  203   5.102   3.022   4.713
   23HIS    HD2  204   5.108   3.074   4.808
   23HIS    CE1  205   5.133   2.904   4.531
   23HIS    HE1  206   5.186   2.860   4.446
   23HIS    NE2  207   5.186   2.942   4.648
   23HIS      C  208   4.932   3.322   4.531
   23HIS      O  209   4.841   3.353   4.453
   24TYR      N  210   5.059   3.308   4.492
   24TYR      H  211   5.135   3.273   4.545
   24TYR     CA  212   5.100   3.331   4.352
   24TYR     CB  213   5.115   3.481   4.326
   24TYR     CG  214   5.231   3.551   4.399
   24TYR    CD1  215   5.242   3.593   4.531
   24TYR    HD1  216   5.169   3.551   4.599
   24TYR    CD2  217   5.341   3.570   4.318
   24TYR    HD2  218   5.352   3.511   4.227
   24TYR    CE1  219   5.359   3.647   4.586
   24TYR    HE1  220   5.364   3.652   4.694
   24TYR    CE2  221   5.457   3.635   4.363
   24TYR    HE2  222   5.538   3.656   4.293
   24TYR     CZ  223   5.463   3.672   4.497
   24TYR     OH  224   5.570   3.741   4.543
   24TYR     HH  225   5.557   3.770   4.638
   24TYR      C  226   5.222   3.247   4.314
   24TYR      O  227   5.297   3.207   4.400
   25VAL      N  228   5.232   3.205   4.188
   25VAL      H  229   5.157   3.202   4.122
   25VAL     CA  230   5.353   3.141   4.134
   25VAL     CB  231   5.321   3.022   4.043
   25VAL    CG1  232   5.455   2.962   3.999
   25VAL    CG2  233   5.251   2.908   4.120
   25VAL      C  234   5.431   3.249   4.061
   25VAL      O  235   5.387   3.289   3.953
   26ASP      N  236   5.538   3.290   4.130
   26ASP      H  237   5.569   3.252   4.218
   26ASP     CA  238   5.642   3.377   4.073
   26ASP     CB  239   5.701   3.451   4.193
   26ASP     CG  240   5.768   3.581   4.146
   26ASP    OD1  241   5.691   3.679   4.133
   26ASP    OD2  242   5.892   3.587   4.138
   26ASP      C  243   5.738   3.304   3.979
   26ASP      O  244   5.780   3.192   4.004
   27VAL      N  245   5.777   3.368   3.870
   27VAL      H  246   5.760   3.467   3.872
   27VAL     CA  247   5.851   3.316   3.754
   27VAL     CB  248   5.781   3.348   3.622
   27VAL    CG1  249   5.668   3.248   3.608
   27VAL    CG2  250   5.741   3.496   3.608
   27VAL      C  251   5.991   3.376   3.741
   27VAL      O  252   6.018   3.477   3.805
   28GLY      N  253   6.078   3.319   3.659
   28GLY      H  254   6.057   3.244   3.595
   28GLY     CA  255   6.209   3.376   3.627
   28GLY      C  256   6.209   3.513   3.560
   28GLY      O  257   6.267   3.604   3.621
   29PRO      N  258   6.134   3.526   3.451
   29PRO     CA  259   6.111   3.656   3.386
   29PRO     CB  260   6.014   3.626   3.272
   29PRO     CG  261   6.071   3.492   3.224
   29PRO     CD  262   6.097   3.419   3.356
   29PRO      C  263   6.047   3.757   3.480
   29PRO      O  264   5.963   3.725   3.565
   30ARG      N  265   6.122   3.867   3.470
   30ARG      H  266   6.199   3.867   3.408
   30ARG     CA  267   6.114   3.983   3.561
   30ARG     CB  268   6.220   3.952   3.666
   30ARG     CG  269   6.161   3.873   3.784
   30ARG     CD  270   6.267   3.829   3.884
   30ARG     NE  271   6.207   3.727   3.970
   30ARG     HE  272   6.132   3.759   4.027
   30ARG     CZ  273   6.252   3.600   3.979
   30ARG    NH1  274   6.345   3.553   3.894
   30ARG   HH11  275   6.375   3.614   3.820
   30ARG   HH12  276   6.392   3.466   3.906
   30ARG    NH2  277   6.192   3.513   4.060
   30ARG   HH21  278   6.108   3.540   4.108
   30ARG   HH22  279   6.224   3.418   4.063
   30ARG      C  280   6.130   4.129   3.516
   30ARG      O  281   6.072   4.226   3.563
   31ASP      N  282   6.202   4.136   3.405
   31ASP      H  283   6.249   4.059   3.361
   31ASP     CA  284   6.240   4.264   3.346
   31ASP     CB  285   6.381   4.266   3.284
   31ASP     CG  286   6.497   4.231   3.378
   31ASP    OD1  287   6.541   4.114   3.388
   31ASP    OD2  288   6.540   4.328   3.443
   31ASP      C  289   6.141   4.315   3.241
   31ASP      O  290   6.175   4.381   3.143
   32GLY      N  291   6.012   4.297   3.271
   32GLY      H  292   5.990   4.267   3.363
   32GLY     CA  293   5.894   4.337   3.190
   32GLY      C  294   5.765   4.361   3.269
   32GLY      O  295   5.737   4.312   3.377
   33THR      N  296   5.675   4.429   3.199
   33THR      H  297   5.712   4.502   3.142
   33THR     CA  298   5.540   4.465   3.244
   33THR     CB  299   5.466   4.528   3.127
   33THR    OG1  300   5.535   4.543   3.002
   33THR    HG1  301   5.487   4.605   2.940
   33THR    CG2  302   5.398   4.659   3.167
   33THR      C  303   5.457   4.347   3.298
   33THR      O  304   5.450   4.245   3.230
   34PRO      N  305   5.391   4.365   3.412
   34PRO     CA  306   5.317   4.257   3.478
   34PRO     CB  307   5.262   4.312   3.610
   34PRO     CG  308   5.343   4.439   3.635
   34PRO     CD  309   5.404   4.481   3.501
   34PRO      C  310   5.209   4.202   3.387
   34PRO      O  311   5.143   4.267   3.305
   35VAL      N  312   5.212   4.069   3.388
   35VAL      H  313   5.289   4.022   3.432
   35VAL     CA  314   5.114   3.997   3.306
   35VAL     CB  315   5.188   3.939   3.185
   35VAL    CG1  316   5.086   3.874   3.092
   35VAL    CG2  317   5.270   4.038   3.103
   35VAL      C  318   5.040   3.888   3.385
   35VAL      O  319   5.084   3.781   3.429
   36LEU      N  320   4.922   3.934   3.424
   36LEU      H  321   4.875   4.003   3.368
   36LEU     CA  322   4.842   3.870   3.528
   36LEU     CB  323   4.787   3.977   3.624
   36LEU     CG  324   4.779   3.940   3.772
   36LEU    CD1  325   4.909   3.877   3.822
   36LEU    CD2  326   4.741   4.062   3.857
   36LEU      C  327   4.741   3.780   3.456
   36LEU      O  328   4.638   3.815   3.396
   37PHE      N  329   4.762   3.654   3.492
   37PHE      H  330   4.852   3.631   3.529
   37PHE     CA  331   4.684   3.541   3.440
   37PHE     CB  332   4.780   3.428   3.404
   37PHE     CG  333   4.860   3.440   3.274
   37PHE    CD1  334   4.808   3.385   3.158
   37PHE    HD1  335   4.710   3.338   3.159
   37PHE    CD2  336   4.981   3.509   3.278
   37PHE    HD2  337   5.026   3.550   3.368
   37PHE    CE1  338   4.879   3.400   3.038
   37PHE    HE1  339   4.835   3.363   2.946
   37PHE    CE2  340   5.053   3.518   3.158
   37PHE    HE2  341   5.155   3.552   3.155
   37PHE     CZ  342   4.999   3.469   3.038
   37PHE     HZ  343   5.042   3.488   2.940
   37PHE      C  344   4.583   3.499   3.547
   37PHE      O  345   4.628   3.434   3.640
   38LEU      N  346   4.452   3.521   3.528
   38LEU      H  347   4.416   3.559   3.443
   38LEU     CA  348   4.355   3.512   3.637
   38LEU     CB  349   4.252   3.626   3.623
   38LEU     CG  350   4.313   3.760   3.663
   38LEU    CD1  351   4.209   3.871   3.647
   38LEU    CD2  352   4.368   3.772   3.807
   38LEU      C  353   4.279   3.380   3.657
   38LEU      O  354   4.271   3.299   3.564
   39HIS      N  355   4.207   3.375   3.768
   39HIS      H  356   4.182   3.461   3.813
   39HIS     CA  357   4.144   3.250   3.814
   39HIS     CB  358   4.202   3.204   3.947
   39HIS     CG  359   4.200   3.295   4.070
   39HIS    ND1  360   4.310   3.352   4.117
   39HIS    HD1  361   4.402   3.325   4.091
   39HIS    CD2  362   4.095   3.337   4.142
   39HIS    HD2  363   3.991   3.304   4.126
   39HIS    CE1  364   4.273   3.447   4.202
   39HIS    HE1  365   4.336   3.519   4.256
   39HIS    NE2  366   4.142   3.431   4.220
   39HIS      C  367   3.992   3.252   3.801
   39HIS      O  368   3.917   3.346   3.773
   40GLY      N  369   3.932   3.137   3.827
   40GLY      H  370   3.981   3.051   3.840
   40GLY     CA  371   3.793   3.113   3.865
   40GLY      C  372   3.769   2.963   3.877
   40GLY      O  373   3.865   2.893   3.911
   41ASN      N  374   3.649   2.907   3.860
   41ASN      H  375   3.579   2.962   3.815
   41ASN     CA  376   3.602   2.770   3.880
   41ASN     CB  377   3.452   2.781   3.905
   41ASN     CG  378   3.366   2.654   3.912
   41ASN    OD1  379   3.354   2.581   4.010
   41ASN    ND2  380   3.311   2.617   3.797
   41ASN   HD21  381   3.317   2.677   3.718
   41ASN   HD22  382   3.252   2.537   3.801
   41ASN      C  383   3.640   2.665   3.775
   41ASN      O  384   3.600   2.687   3.660
   42PRO      N  385   3.696   2.549   3.808
   42PRO     CA  386   3.778   2.527   3.928
   42PRO     CB  387   3.742   2.390   3.984
   42PRO     CG  388   3.642   2.328   3.887
   42PRO     CD  389   3.644   2.419   3.766
   42PRO      C  390   3.929   2.537   3.903
   42PRO      O  391   4.002   2.479   3.983
   43THR      N  392   3.965   2.649   3.843
   43THR      H  393   3.931   2.738   3.875
   43THR     CA  394   4.102   2.668   3.790
   43THR     CB  395   4.102   2.749   3.660
   43THR    OG1  396   4.047   2.880   3.676
   43THR    HG1  397   4.085   2.935   3.603
   43THR    CG2  398   4.036   2.680   3.540
   43THR      C  399   4.198   2.729   3.891
   43THR      O  400   4.167   2.834   3.945
   44SER      N  401   4.281   2.638   3.942
   44SER      H  402   4.272   2.542   3.915
   44SER     CA  403   4.404   2.677   4.014
   44SER     CB  404   4.459   2.556   4.091
   44SER     OG  405   4.563   2.584   4.185
   44SER     HG  406   4.514   2.631   4.259
   44SER      C  407   4.509   2.706   3.905
   44SER      O  408   4.500   2.661   3.791
   45SER      N  409   4.624   2.763   3.942
   45SER      H  410   4.630   2.783   4.039
   45SER     CA  411   4.735   2.818   3.863
   45SER     CB  412   4.827   2.901   3.955
   45SER     OG  413   4.884   2.814   4.055
   45SER     HG  414   4.842   2.838   4.142
   45SER      C  415   4.818   2.718   3.782
   45SER      O  416   4.866   2.760   3.676
   46TYR      N  417   4.808   2.591   3.819
   46TYR      H  418   4.813   2.556   3.911
   46TYR     CA  419   4.856   2.488   3.725
   46TYR     CB  420   4.855   2.343   3.775
   46TYR     CG  421   4.989   2.284   3.818
   46TYR    CD1  422   5.043   2.299   3.946
   46TYR    HD1  423   4.985   2.332   4.032
   46TYR    CD2  424   5.073   2.232   3.720
   46TYR    HD2  425   5.032   2.224   3.620
   46TYR    CE1  426   5.178   2.267   3.968
   46TYR    HE1  427   5.215   2.279   4.069
   46TYR    CE2  428   5.210   2.202   3.732
   46TYR    HE2  429   5.259   2.126   3.672
   46TYR     CZ  430   5.252   2.213   3.863
   46TYR     OH  431   5.367   2.151   3.897
   46TYR     HH  432   5.418   2.212   3.958
   46TYR      C  433   4.806   2.496   3.581
   46TYR      O  434   4.895   2.465   3.503
   47VAL      N  435   4.684   2.541   3.555
   47VAL      H  436   4.619   2.559   3.630
   47VAL     CA  437   4.618   2.532   3.423
   47VAL     CB  438   4.467   2.543   3.422
   47VAL    CG1  439   4.398   2.522   3.286
   47VAL    CG2  440   4.399   2.454   3.526
   47VAL      C  441   4.678   2.638   3.330
   47VAL      O  442   4.730   2.593   3.229
   48TRP      N  443   4.694   2.759   3.383
   48TRP      H  444   4.674   2.779   3.479
   48TRP     CA  445   4.768   2.864   3.312
   48TRP     CB  446   4.754   3.005   3.370
   48TRP     CG  447   4.621   3.079   3.351
   48TRP    CD1  448   4.549   3.126   3.452
   48TRP    HD1  449   4.566   3.103   3.558
   48TRP    CD2  450   4.562   3.131   3.238
   48TRP    NE1  451   4.454   3.209   3.410
   48TRP    HE1  452   4.389   3.257   3.469
   48TRP    CE2  453   4.466   3.222   3.279
   48TRP    CE3  454   4.583   3.095   3.104
   48TRP    HE3  455   4.680   3.056   3.071
   48TRP    CZ2  456   4.387   3.286   3.183
   48TRP    HZ2  457   4.323   3.373   3.199
   48TRP    CZ3  458   4.502   3.158   3.012
   48TRP    HZ3  459   4.504   3.139   2.904
   48TRP    CH2  460   4.403   3.249   3.050
   48TRP    HH2  461   4.346   3.307   2.980
   48TRP      C  462   4.919   2.841   3.310
   48TRP      O  463   4.981   2.884   3.212
   49ARG      N  464   4.983   2.782   3.410
   49ARG      H  465   4.946   2.763   3.502
   49ARG     CA  466   5.128   2.758   3.412
   49ARG     CB  467   5.181   2.664   3.521
   49ARG     CG  468   5.191   2.739   3.655
   49ARG     CD  469   5.233   2.640   3.764
   49ARG     NE  470   5.342   2.551   3.723
   49ARG     HE  471   5.313   2.491   3.649
   49ARG     CZ  472   5.447   2.517   3.799
   49ARG    NH1  473   5.478   2.580   3.914
   49ARG   HH11  474   5.410   2.634   3.964
   49ARG   HH12  475   5.561   2.554   3.960
   49ARG    NH2  476   5.533   2.421   3.760
   49ARG   HH21  477   5.528   2.379   3.669
   49ARG   HH22  478   5.608   2.391   3.817
   49ARG      C  479   5.188   2.701   3.283
   49ARG      O  480   5.293   2.739   3.234
   50ASN      N  481   5.109   2.615   3.217
   50ASN      H  482   5.041   2.580   3.282
   50ASN     CA  483   5.138   2.546   3.092
   50ASN     CB  484   5.023   2.458   3.040
   50ASN     CG  485   4.982   2.342   3.132
   50ASN    OD1  486   5.054   2.252   3.172
   50ASN    ND2  487   4.859   2.345   3.181
   50ASN   HD21  488   4.795   2.422   3.177
   50ASN   HD22  489   4.830   2.256   3.214
   50ASN      C  490   5.173   2.633   2.970
   50ASN      O  491   5.247   2.603   2.876
   51ILE      N  492   5.120   2.755   2.976
   51ILE      H  493   5.091   2.791   3.064
   51ILE     CA  494   5.144   2.845   2.861
   51ILE     CB  495   5.017   2.912   2.812
   51ILE    CG1  496   4.947   3.009   2.908
   51ILE    CG2  497   4.911   2.812   2.764
   51ILE     CD  498   4.845   3.107   2.849
   51ILE      C  499   5.245   2.958   2.883
   51ILE      O  500   5.310   2.996   2.787
   52ILE      N  501   5.300   2.968   3.004
   52ILE      H  502   5.279   2.899   3.072
   52ILE     CA  503   5.406   3.058   3.053
   52ILE     CB  504   5.389   3.071   3.204
   52ILE    CG1  505   5.258   3.148   3.223
   52ILE    CG2  506   5.504   3.149   3.270
   52ILE     CD  507   5.219   3.179   3.368
   52ILE      C  508   5.547   3.051   2.992
   52ILE      O  509   5.588   3.162   2.955
   53PRO      N  510   5.594   2.933   2.955
   53PRO     CA  511   5.712   2.914   2.870
   53PRO     CB  512   5.728   2.762   2.857
   53PRO     CG  513   5.663   2.702   2.981
   53PRO     CD  514   5.558   2.806   3.020
   53PRO      C  515   5.742   2.990   2.741
   53PRO      O  516   5.852   3.034   2.711
   54HIS      N  517   5.632   2.997   2.666
   54HIS      H  518   5.550   2.941   2.680
   54HIS     CA  519   5.637   3.068   2.538
   54HIS     CB  520   5.545   2.997   2.439
   54HIS     CG  521   5.597   2.855   2.412
   54HIS    ND1  522   5.550   2.747   2.475
   54HIS    CD2  523   5.660   2.812   2.304
   54HIS    HD2  524   5.718   2.877   2.240
   54HIS    CE1  525   5.575   2.643   2.397
   54HIS    HE1  526   5.551   2.537   2.411
   54HIS    NE2  527   5.637   2.683   2.285
   54HIS    HE2  528   5.649   2.641   2.195
   54HIS      C  529   5.604   3.217   2.551
   54HIS      O  530   5.669   3.301   2.488
   55VAL      N  531   5.501   3.246   2.631
   55VAL      H  532   5.436   3.174   2.658
   55VAL     CA  533   5.457   3.385   2.649
   55VAL     CB  534   5.321   3.384   2.719
   55VAL    CG1  535   5.207   3.307   2.649
   55VAL    CG2  536   5.326   3.355   2.869
   55VAL      C  537   5.560   3.474   2.720
   55VAL      O  538   5.548   3.596   2.707
   56ALA      N  539   5.651   3.412   2.794
   56ALA      H  540   5.659   3.314   2.811
   56ALA     CA  541   5.749   3.494   2.869
   56ALA     CB  542   5.728   3.483   3.020
   56ALA      C  543   5.898   3.477   2.841
   56ALA      O  544   5.968   3.389   2.891
   57PRO      N  545   5.953   3.558   2.753
   57PRO     CA  546   6.100   3.578   2.748
   57PRO     CB  547   6.138   3.644   2.614
   57PRO     CG  548   6.023   3.584   2.533
   57PRO     CD  549   5.896   3.578   2.620
   57PRO      C  550   6.144   3.678   2.853
   57PRO      O  551   6.242   3.650   2.926
   58THR      N  552   6.078   3.794   2.859
   58THR      H  553   6.012   3.818   2.789
   58THR     CA  554   6.118   3.899   2.953
   58THR     CB  555   6.197   4.019   2.899
   58THR    OG1  556   6.133   4.073   2.783
   58THR    HG1  557   6.171   4.038   2.698
   58THR    CG2  558   6.343   3.988   2.866
   58THR      C  559   6.000   3.949   3.036
   58THR      O  560   6.008   3.978   3.156
   59HIS      N  561   5.888   3.977   2.969
   59HIS      H  562   5.900   4.012   2.878
   59HIS     CA  563   5.759   4.010   3.030
   59HIS     CB  564   5.646   4.016   2.927
   59HIS     CG  565   5.640   4.142   2.840
   59HIS    ND1  566   5.703   4.177   2.728
   59HIS    CD2  567   5.551   4.240   2.862
   59HIS    HD2  568   5.480   4.241   2.944
   59HIS    CE1  569   5.649   4.287   2.675
   59HIS    HE1  570   5.663   4.318   2.572
   59HIS    NE2  571   5.556   4.326   2.762
   59HIS    HE2  572   5.507   4.414   2.760
   59HIS      C  573   5.716   3.915   3.141
   59HIS      O  574   5.718   3.792   3.134
   60ARG      N  575   5.668   3.976   3.249
   60ARG      H  576   5.631   4.069   3.255
   60ARG     CA  577   5.663   3.905   3.378
   60ARG     CB  578   5.692   4.007   3.488
   60ARG     CG  579   5.687   3.941   3.627
   60ARG     CD  580   5.781   4.012   3.724
   60ARG     NE  581   5.760   3.957   3.859
   60ARG     HE  582   5.819   3.880   3.881
   60ARG     CZ  583   5.720   4.032   3.963
   60ARG    NH1  584   5.680   4.158   3.964
   60ARG   HH11  585   5.666   4.218   3.882
   60ARG   HH12  586   5.676   4.196   4.056
   60ARG    NH2  587   5.701   3.971   4.081
   60ARG   HH21  588   5.701   3.870   4.080
   60ARG   HH22  589   5.701   4.021   4.168
   60ARG      C  590   5.532   3.830   3.400
   60ARG      O  591   5.433   3.880   3.454
   61CYS      N  592   5.536   3.706   3.355
   61CYS      H  593   5.617   3.688   3.298
   61CYS     CA  594   5.422   3.614   3.371
   61CYS     CB  595   5.423   3.511   3.259
   61CYS     SG  596   5.395   3.590   3.096
   61CYS     HG  597   5.518   3.636   3.091
   61CYS      C  598   5.399   3.551   3.508
   61CYS      O  599   5.437   3.436   3.533
   62ILE      N  600   5.303   3.603   3.584
   62ILE      H  601   5.254   3.687   3.559
   62ILE     CA  602   5.274   3.554   3.719
   62ILE     CB  603   5.318   3.647   3.832
   62ILE    CG1  604   5.267   3.789   3.816
   62ILE    CG2  605   5.471   3.660   3.836
   62ILE     CD  606   5.310   3.891   3.921
   62ILE      C  607   5.126   3.517   3.728
   62ILE      O  608   5.039   3.592   3.686
   63ALA      N  609   5.101   3.404   3.794
   63ALA      H  610   5.173   3.349   3.835
   63ALA     CA  611   4.964   3.353   3.808
   63ALA     CB  612   4.959   3.227   3.722
   63ALA      C  613   4.902   3.323   3.945
   63ALA      O  614   4.951   3.234   4.016
   64PRO      N  615   4.797   3.396   3.982
   64PRO     CA  616   4.752   3.395   4.122
   64PRO     CB  617   4.684   3.532   4.133
   64PRO     CG  618   4.708   3.611   4.006
   64PRO     CD  619   4.749   3.508   3.900
   64PRO      C  620   4.648   3.285   4.146
   64PRO      O  621   4.562   3.275   4.057
   65ASP      N  622   4.653   3.221   4.261
   65ASP      H  623   4.709   3.251   4.340
   65ASP     CA  624   4.566   3.109   4.298
   65ASP     CB  625   4.641   3.017   4.392
   65ASP     CG  626   4.717   2.916   4.306
   65ASP    OD1  627   4.659   2.866   4.207
   65ASP    OD2  628   4.837   2.892   4.331
   65ASP      C  629   4.422   3.144   4.343
   65ASP      O  630   4.402   3.246   4.410
   66LEU      N  631   4.342   3.041   4.320
   66LEU      H  632   4.374   2.967   4.261
   66LEU     CA  633   4.197   3.044   4.343
   66LEU     CB  634   4.119   2.926   4.282
   66LEU     CG  635   3.969   2.924   4.315
   66LEU    CD1  636   3.902   3.057   4.279
   66LEU    CD2  637   3.904   2.810   4.235
   66LEU      C  638   4.179   3.069   4.491
   66LEU      O  639   4.208   2.990   4.581
   67ILE      N  640   4.106   3.175   4.523
   67ILE      H  641   4.099   3.251   4.459
   67ILE     CA  642   4.084   3.211   4.665
   67ILE     CB  643   4.047   3.359   4.679
   67ILE    CG1  644   3.914   3.386   4.609
   67ILE    CG2  645   4.164   3.447   4.636
   67ILE     CD  646   3.860   3.528   4.627
   67ILE      C  647   3.997   3.112   4.742
   67ILE      O  648   3.894   3.069   4.689
   68GLY      N  649   4.016   3.112   4.873
   68GLY      H  650   4.077   3.184   4.905
   68GLY     CA  651   3.951   3.024   4.971
   68GLY      C  652   3.963   2.872   4.951
   68GLY      O  653   4.025   2.811   5.038
   69MET      N  654   3.961   2.826   4.826
   69MET      H  655   3.969   2.891   4.751
   69MET     CA  656   3.944   2.682   4.800
   69MET     CB  657   3.831   2.657   4.700
   69MET     CG  658   3.702   2.730   4.740
   69MET     SD  659   3.569   2.697   4.619
   69MET     CE  660   3.632   2.733   4.456
   69MET      C  661   4.068   2.592   4.792
   69MET      O  662   4.047   2.479   4.750
   70GLY      N  663   4.176   2.631   4.857
   70GLY      H  664   4.171   2.717   4.909
   70GLY     CA  665   4.305   2.562   4.838
   70GLY      C  666   4.411   2.642   4.916
   70GLY      O  667   4.394   2.677   5.033
   71LYS      N  668   4.523   2.660   4.847
   71LYS      H  669   4.520   2.629   4.752
   71LYS     CA  670   4.639   2.744   4.876
   71LYS     CB  671   4.740   2.759   4.762
   71LYS     CG  672   4.783   2.626   4.699
   71LYS     CD  673   4.899   2.660   4.605
   71LYS     CE  674   4.899   2.582   4.473
   71LYS     NZ  675   4.772   2.598   4.402
   71LYS    HZ1  676   4.697   2.576   4.464
   71LYS    HZ2  677   4.755   2.694   4.378
   71LYS    HZ3  678   4.771   2.536   4.324
   71LYS      C  679   4.611   2.887   4.925
   71LYS      O  680   4.679   2.936   5.016
   72SER      N  681   4.526   2.958   4.853
   72SER      H  682   4.481   2.914   4.775
   72SER     CA  683   4.486   3.095   4.886
   72SER     CB  684   4.437   3.177   4.765
   72SER     OG  685   4.548   3.222   4.686
   72SER     HG  686   4.513   3.277   4.608
   72SER      C  687   4.382   3.098   4.997
   72SER      O  688   4.276   3.037   4.976
   73ASP      N  689   4.399   3.175   5.103
   73ASP      H  690   4.472   3.243   5.112
   73ASP     CA  691   4.289   3.197   5.199
   73ASP     CB  692   4.345   3.239   5.336
   73ASP     CG  693   4.299   3.152   5.453
   73ASP    OD1  694   4.377   3.062   5.490
   73ASP    OD2  695   4.176   3.158   5.477
   73ASP      C  696   4.196   3.308   5.150
   73ASP      O  697   4.227   3.377   5.053
   74LYS      N  698   4.086   3.325   5.222
   74LYS      H  699   4.085   3.285   5.314
   74LYS     CA  700   3.974   3.418   5.200
   74LYS     CB  701   3.852   3.362   5.273
   74LYS     CG  702   3.725   3.445   5.243
   74LYS     CD  703   3.613   3.415   5.343
   74LYS     CE  704   3.500   3.511   5.305
   74LYS     NZ  705   3.382   3.493   5.390
   74LYS    HZ1  706   3.306   3.545   5.350
   74LYS    HZ2  707   3.347   3.399   5.383
   74LYS    HZ3  708   3.391   3.510   5.488
   74LYS      C  709   4.007   3.558   5.250
   74LYS      O  710   4.020   3.580   5.371
   75PRO      N  711   4.017   3.661   5.165
   75PRO     CA  712   4.028   3.800   5.210
   75PRO     CB  713   4.118   3.862   5.102
   75PRO     CG  714   4.150   3.750   5.003
   75PRO     CD  715   4.040   3.645   5.021
   75PRO      C  716   3.886   3.859   5.203
   75PRO      O  717   3.789   3.790   5.172
   76ASP      N  718   3.878   3.984   5.247
   76ASP      H  719   3.954   4.032   5.292
   76ASP     CA  720   3.756   4.064   5.249
   76ASP     CB  721   3.797   4.207   5.286
   76ASP     CG  722   3.797   4.227   5.437
   76ASP    OD1  723   3.689   4.246   5.497
   76ASP    OD2  724   3.911   4.225   5.488
   76ASP      C  725   3.686   4.069   5.112
   76ASP      O  726   3.723   4.148   5.026
   77LEU      N  727   3.593   3.975   5.098
   77LEU      H  728   3.606   3.890   5.149
   77LEU     CA  729   3.486   3.974   4.996
   77LEU     CB  730   3.471   3.827   4.954
   77LEU     CG  731   3.597   3.757   4.902
   77LEU    CD1  732   3.553   3.619   4.854
   77LEU    CD2  733   3.681   3.824   4.793
   77LEU      C  734   3.356   4.044   5.031
   77LEU      O  735   3.359   4.115   5.131
   78GLY      N  736   3.251   4.026   4.951
   78GLY      H  737   3.257   3.980   4.863
   78GLY     CA  738   3.122   4.083   4.991
   78GLY      C  739   3.008   4.037   4.898
   78GLY      O  740   2.997   3.917   4.873
   79TYR      N  741   2.925   4.135   4.862
   79TYR      H  742   2.927   4.222   4.912
   79TYR     CA  743   2.803   4.104   4.784
   79TYR     CB  744   2.701   4.212   4.816
   79TYR     CG  745   2.656   4.239   4.960
   79TYR    CD1  746   2.719   4.339   5.031
   79TYR    HD1  747   2.804   4.399   4.996
   79TYR    CD2  748   2.551   4.170   5.021
   79TYR    HD2  749   2.509   4.085   4.970
   79TYR    CE1  750   2.693   4.362   5.164
   79TYR    HE1  751   2.757   4.422   5.230
   79TYR    CE2  752   2.513   4.199   5.152
   79TYR    HE2  753   2.430   4.154   5.206
   79TYR     CZ  754   2.589   4.289   5.224
   79TYR     OH  755   2.562   4.315   5.355
   79TYR     HH  756   2.635   4.376   5.388
   79TYR      C  757   2.828   4.069   4.638
   79TYR      O  758   2.764   3.981   4.580
   80PHE      N  759   2.927   4.139   4.583
   80PHE      H  760   2.975   4.208   4.637
   80PHE     CA  761   2.951   4.137   4.439
   80PHE     CB  762   2.852   4.221   4.359
   80PHE     CG  763   2.825   4.164   4.220
   80PHE    CD1  764   2.815   4.027   4.202
   80PHE    HD1  765   2.787   3.967   4.289
   80PHE    CD2  766   2.844   4.250   4.111
   80PHE    HD2  767   2.864   4.356   4.121
   80PHE    CE1  768   2.818   3.977   4.072
   80PHE    HE1  769   2.792   3.874   4.051
   80PHE    CE2  770   2.847   4.202   3.980
   80PHE    HE2  771   2.877   4.270   3.900
   80PHE     CZ  772   2.826   4.066   3.966
   80PHE     HZ  773   2.799   4.029   3.866
   80PHE      C  774   3.092   4.186   4.399
   80PHE      O  775   3.167   4.219   4.491
   81PHE      N  776   3.122   4.200   4.270
   81PHE      H  777   3.064   4.174   4.193
   81PHE     CA  778   3.255   4.246   4.229
   81PHE     CB  779   3.291   4.230   4.081
   81PHE     CG  780   3.281   4.088   4.026
   81PHE    CD1  781   3.165   4.054   3.959
   81PHE    HD1  782   3.112   4.130   3.900
   81PHE    CD2  783   3.378   3.994   4.060
   81PHE    HD2  784   3.447   4.017   4.141
   81PHE    CE1  785   3.151   3.921   3.920
   81PHE    HE1  786   3.050   3.894   3.886
   81PHE    CE2  787   3.365   3.862   4.018
   81PHE    HE2  788   3.439   3.789   4.054
   81PHE     CZ  789   3.252   3.830   3.945
   81PHE     HZ  790   3.253   3.738   3.885
   81PHE      C  791   3.305   4.380   4.284
   81PHE      O  792   3.421   4.413   4.310
   82ASP      N  793   3.207   4.466   4.308
   82ASP      H  794   3.114   4.452   4.274
   82ASP     CA  795   3.223   4.602   4.359
   82ASP     CB  796   3.083   4.666   4.360
   82ASP     CG  797   3.018   4.654   4.222
   82ASP    OD1  798   3.011   4.745   4.137
   82ASP    OD2  799   2.967   4.542   4.197
   82ASP      C  800   3.284   4.583   4.497
   82ASP      O  801   3.391   4.642   4.518
   83ASP      N  802   3.231   4.500   4.586
   83ASP      H  803   3.142   4.457   4.574
   83ASP     CA  804   3.290   4.464   4.717
   83ASP     CB  805   3.179   4.387   4.789
   83ASP     CG  806   3.042   4.455   4.782
   83ASP    OD1  807   3.013   4.538   4.872
   83ASP    OD2  808   2.973   4.430   4.682
   83ASP      C  809   3.419   4.384   4.705
   83ASP      O  810   3.522   4.440   4.743
   84HIS      N  811   3.415   4.275   4.630
   84HIS      H  812   3.326   4.236   4.606
   84HIS     CA  813   3.532   4.188   4.605
   84HIS     CB  814   3.510   4.061   4.523
   84HIS     CG  815   3.378   3.987   4.546
   84HIS    ND1  816   3.319   3.951   4.659
   84HIS    CD2  817   3.322   3.911   4.453
   84HIS    HD2  818   3.321   3.947   4.349
   84HIS    CE1  819   3.228   3.858   4.631
   84HIS    HE1  820   3.171   3.801   4.705
   84HIS    NE2  821   3.236   3.823   4.503
   84HIS    HE2  822   3.186   3.748   4.458
   84HIS      C  823   3.667   4.247   4.563
   84HIS      O  824   3.768   4.227   4.630
   85VAL      N  825   3.654   4.338   4.467
   85VAL      H  826   3.563   4.355   4.428
   85VAL     CA  827   3.768   4.394   4.392
   85VAL     CB  828   3.736   4.501   4.290
   85VAL    CG1  829   3.690   4.441   4.156
   85VAL    CG2  830   3.643   4.612   4.337
   85VAL      C  831   3.898   4.436   4.463
   85VAL      O  832   4.006   4.398   4.419
   86ARG      N  833   3.883   4.464   4.591
   86ARG      H  834   3.799   4.439   4.638
   86ARG     CA  835   3.994   4.526   4.667
   86ARG     CB  836   3.933   4.576   4.798
   86ARG     CG  837   3.846   4.468   4.863
   86ARG     CD  838   3.813   4.517   5.004
   86ARG     NE  839   3.697   4.441   5.051
   86ARG     HE  840   3.712   4.346   5.081
   86ARG     CZ  841   3.574   4.494   5.063
   86ARG    NH1  842   3.532   4.620   5.068
   86ARG   HH11  843   3.608   4.685   5.068
   86ARG   HH12  844   3.440   4.662   5.058
   86ARG    NH2  845   3.477   4.403   5.080
   86ARG   HH21  846   3.507   4.307   5.078
   86ARG   HH22  847   3.383   4.428   5.107
   86ARG      C  848   4.130   4.458   4.692
   86ARG      O  849   4.232   4.525   4.692
   87PHE      N  850   4.125   4.325   4.686
   87PHE      H  851   4.041   4.276   4.708
   87PHE     CA  852   4.245   4.241   4.687
   87PHE     CB  853   4.224   4.092   4.717
   87PHE     CG  854   4.155   4.005   4.611
   87PHE    CD1  855   4.018   4.018   4.590
   87PHE    HD1  856   3.960   4.093   4.643
   87PHE    CD2  857   4.229   3.901   4.556
   87PHE    HD2  858   4.337   3.896   4.572
   87PHE    CE1  859   3.956   3.925   4.508
   87PHE    HE1  860   3.848   3.922   4.517
   87PHE    CE2  861   4.164   3.818   4.465
   87PHE    HE2  862   4.221   3.729   4.436
   87PHE     CZ  863   4.027   3.825   4.444
   87PHE     HZ  864   3.972   3.749   4.388
   87PHE      C  865   4.331   4.252   4.561
   87PHE      O  866   4.443   4.204   4.567
   88MET      N  867   4.271   4.298   4.450
   88MET      H  868   4.173   4.309   4.444
   88MET     CA  869   4.337   4.309   4.319
   88MET     CB  870   4.244   4.323   4.200
   88MET     CG  871   4.176   4.190   4.167
   88MET     SD  872   4.287   4.076   4.077
   88MET     CE  873   4.292   4.150   3.917
   88MET      C  874   4.448   4.415   4.326
   88MET      O  875   4.569   4.389   4.324
   89ASP      N  876   4.398   4.533   4.363
   89ASP      H  877   4.302   4.561   4.358
   89ASP     CA  878   4.470   4.654   4.406
   89ASP     CB  879   4.377   4.760   4.464
   89ASP     CG  880   4.274   4.800   4.358
   89ASP    OD1  881   4.161   4.747   4.355
   89ASP    OD2  882   4.302   4.877   4.264
   89ASP      C  883   4.567   4.620   4.520
   89ASP      O  884   4.687   4.640   4.501
   90ALA      N  885   4.531   4.552   4.629
   90ALA      H  886   4.436   4.547   4.657
   90ALA     CA  887   4.626   4.511   4.734
   90ALA     CB  888   4.551   4.433   4.842
   90ALA      C  889   4.739   4.419   4.685
   90ALA      O  890   4.858   4.435   4.712
   91PHE      N  891   4.706   4.326   4.596
   91PHE      H  892   4.620   4.314   4.547
   91PHE     CA  893   4.802   4.231   4.537
   91PHE     CB  894   4.728   4.124   4.456
   91PHE     CG  895   4.819   4.013   4.402
   91PHE    CD1  896   4.852   4.030   4.268
   91PHE    HD1  897   4.871   4.129   4.224
   91PHE    CD2  898   4.837   3.890   4.461
   91PHE    HD2  899   4.819   3.886   4.569
   91PHE    CE1  900   4.902   3.923   4.195
   91PHE    HE1  901   4.931   3.939   4.090
   91PHE    CE2  902   4.876   3.783   4.380
   91PHE    HE2  903   4.876   3.682   4.425
   91PHE     CZ  904   4.917   3.796   4.249
   91PHE     HZ  905   4.937   3.707   4.188
   91PHE      C  906   4.910   4.299   4.452
   91PHE      O  907   5.028   4.297   4.483
   92ILE      N  908   4.861   4.387   4.366
   92ILE      H  909   4.766   4.387   4.335
   92ILE     CA  910   4.948   4.475   4.287
   92ILE     CB  911   4.855   4.525   4.177
   92ILE    CG1  912   4.856   4.416   4.070
   92ILE    CG2  913   4.882   4.664   4.121
   92ILE     CD  914   4.739   4.427   3.971
   92ILE      C  915   5.020   4.580   4.374
   92ILE      O  916   5.141   4.590   4.352
   93GLU      N  917   4.952   4.642   4.470
   93GLU      H  918   4.853   4.634   4.468
   93GLU     CA  919   5.008   4.731   4.574
   93GLU     CB  920   4.907   4.783   4.675
   93GLU     CG  921   4.962   4.916   4.727
   93GLU     CD  922   4.860   4.993   4.810
   93GLU    OE1  923   4.804   4.928   4.900
   93GLU    OE2  924   4.836   5.110   4.773
   93GLU      C  925   5.123   4.667   4.655
   93GLU      O  926   5.238   4.706   4.634
   94ALA      N  927   5.095   4.549   4.708
   94ALA      H  928   5.004   4.508   4.697
   94ALA     CA  929   5.181   4.470   4.796
   94ALA     CB  930   5.108   4.364   4.880
   94ALA      C  931   5.298   4.398   4.728
   94ALA      O  932   5.408   4.394   4.785
   95LEU      N  933   5.280   4.365   4.602
   95LEU      H  934   5.190   4.336   4.567
   95LEU     CA  935   5.390   4.318   4.517
   95LEU     CB  936   5.347   4.230   4.400
   95LEU     CG  937   5.378   4.082   4.424
   95LEU    CD1  938   5.272   4.022   4.517
   95LEU    CD2  939   5.370   4.005   4.290
   95LEU      C  940   5.477   4.431   4.460
   95LEU      O  941   5.584   4.408   4.405
   96GLY      N  942   5.427   4.553   4.468
   96GLY      H  943   5.340   4.566   4.514
   96GLY     CA  944   5.489   4.675   4.414
   96GLY      C  945   5.470   4.691   4.264
   96GLY      O  946   5.546   4.752   4.189
   97LEU      N  947   5.359   4.642   4.210
   97LEU      H  948   5.274   4.633   4.262
   97LEU     CA  949   5.344   4.631   4.064
   97LEU     CB  950   5.258   4.507   4.033
   97LEU     CG  951   5.304   4.364   4.059
   97LEU    CD1  952   5.199   4.272   3.997
   97LEU    CD2  953   5.442   4.334   3.998
   97LEU      C  954   5.293   4.753   3.986
   97LEU      O  955   5.221   4.830   4.051
   98GLU      N  956   5.337   4.773   3.861
   98GLU      H  957   5.430   4.740   3.843
   98GLU     CA  958   5.290   4.888   3.785
   98GLU     CB  959   5.406   4.941   3.701
   98GLU     CG  960   5.488   4.837   3.625
   98GLU     CD  961   5.615   4.778   3.689
   98GLU    OE1  962   5.614   4.723   3.801
   98GLU    OE2  963   5.719   4.779   3.621
   98GLU      C  964   5.159   4.862   3.709
   98GLU      O  965   5.084   4.778   3.758
   99GLU      N  966   5.137   4.911   3.588
   99GLU      H  967   5.178   4.991   3.544
   99GLU     CA  968   5.040   4.853   3.492
   99GLU     CB  969   5.043   4.928   3.360
   99GLU     CG  970   5.007   5.074   3.391
   99GLU     CD  971   5.132   5.155   3.432
   99GLU    OE1  972   5.243   5.099   3.428
   99GLU    OE2  973   5.117   5.268   3.483
   99GLU      C  974   5.041   4.701   3.470
   99GLU      O  975   5.148   4.647   3.442
  100VAL      N  976   4.920   4.649   3.446
  100VAL      H  977   4.838   4.696   3.474
  100VAL     CA  978   4.906   4.506   3.415
  100VAL     CB  979   4.839   4.427   3.528
  100VAL    CG1  980   4.927   4.440   3.653
  100VAL    CG2  981   4.691   4.462   3.546
  100VAL      C  982   4.843   4.474   3.280
  100VAL      O  983   4.760   4.547   3.223
  101VAL      N  984   4.881   4.362   3.217
  101VAL      H  985   4.972   4.327   3.240
  101VAL     CA  986   4.812   4.290   3.110
  101VAL     CB  987   4.904   4.246   2.996
  101VAL    CG1  988   4.826   4.174   2.886
  101VAL    CG2  989   4.975   4.363   2.929
  101VAL      C  990   4.737   4.173   3.175
  101VAL      O  991   4.790   4.097   3.256
  102LEU      N  992   4.607   4.198   3.185
  102LEU      H  993   4.571   4.289   3.161
  102LEU     CA  994   4.509   4.099   3.234
  102LEU     CB  995   4.387   4.163   3.301
  102LEU     CG  996   4.431   4.248   3.420
  102LEU    CD1  997   4.309   4.334   3.454
  102LEU    CD2  998   4.450   4.168   3.548
  102LEU      C  999   4.467   4.001   3.124
  102LEU      O 1000   4.379   4.021   3.042
  103VAL      N 1001   4.509   3.876   3.144
  103VAL      H 1002   4.570   3.862   3.221
  103VAL     CA 1003   4.483   3.761   3.057
  103VAL     CB 1004   4.603   3.673   3.025
  103VAL    CG1 1005   4.557   3.593   2.902
  103VAL    CG2 1006   4.738   3.740   2.998
  103VAL      C 1007   4.374   3.688   3.138
  103VAL      O 1008   4.399   3.617   3.235
  104ILE      N 1009   4.253   3.679   3.085
  104ILE      H 1010   4.246   3.698   2.987
  104ILE     CA 1011   4.132   3.661   3.168
  104ILE     CB 1012   4.054   3.791   3.187
  104ILE    CG1 1013   4.030   3.874   3.060
  104ILE    CG2 1014   4.111   3.867   3.307
  104ILE     CD 1015   3.916   3.974   3.083
  104ILE      C 1016   4.048   3.543   3.119
  104ILE      O 1017   3.998   3.549   3.005
  105HIS      N 1018   3.999   3.471   3.219
  105HIS      H 1019   4.011   3.502   3.314
  105HIS     CA 1020   3.935   3.341   3.204
  105HIS     CB 1021   4.038   3.233   3.168
  105HIS     CG 1022   3.971   3.095   3.169
  105HIS    ND1 1023   3.952   3.008   3.268
  105HIS    CD2 1024   3.898   3.050   3.067
  105HIS    HD2 1025   3.878   3.091   2.969
  105HIS    CE1 1026   3.883   2.904   3.222
  105HIS    HE1 1027   3.850   2.815   3.276
  105HIS    NE2 1028   3.848   2.930   3.096
  105HIS    HE2 1029   3.791   2.871   3.039
  105HIS      C 1030   3.862   3.312   3.336
  105HIS      O 1031   3.893   3.372   3.438
  106ASP      N 1032   3.746   3.250   3.318
  106ASP      H 1033   3.721   3.204   3.233
  106ASP     CA 1034   3.651   3.226   3.427
  106ASP     CB 1035   3.724   3.124   3.515
  106ASP     CG 1036   3.694   2.985   3.461
  106ASP    OD1 1037   3.611   2.951   3.373
  106ASP    OD2 1038   3.767   2.900   3.517
  106ASP      C 1039   3.604   3.348   3.507
  106ASP      O 1040   3.598   3.458   3.451
  107TRP      N 1041   3.574   3.326   3.634
  107TRP      H 1042   3.574   3.232   3.669
  107TRP     CA 1043   3.540   3.436   3.726
  107TRP     CB 1044   3.538   3.370   3.864
  107TRP     CG 1045   3.490   3.472   3.967
  107TRP    CD1 1046   3.364   3.497   4.001
  107TRP    HD1 1047   3.273   3.472   3.949
  107TRP    CD2 1048   3.576   3.514   4.069
  107TRP    NE1 1049   3.369   3.548   4.125
  107TRP    HE1 1050   3.288   3.587   4.171
  107TRP    CE2 1051   3.492   3.558   4.170
  107TRP    CE3 1052   3.714   3.523   4.082
  107TRP    HE3 1053   3.781   3.500   4.000
  107TRP    CZ2 1054   3.547   3.598   4.293
  107TRP    HZ2 1055   3.484   3.649   4.366
  107TRP    CZ3 1056   3.771   3.567   4.201
  107TRP    HZ3 1057   3.881   3.562   4.212
  107TRP    CH2 1058   3.686   3.600   4.304
  107TRP    HH2 1059   3.727   3.613   4.404
  107TRP      C 1060   3.627   3.561   3.721
  107TRP      O 1061   3.574   3.671   3.713
  108GLY      N 1062   3.756   3.536   3.695
  108GLY      H 1063   3.788   3.444   3.716
  108GLY     CA 1064   3.854   3.642   3.665
  108GLY      C 1065   3.814   3.745   3.559
  108GLY      O 1066   3.853   3.861   3.562
  109SER      N 1067   3.736   3.706   3.458
  109SER      H 1068   3.698   3.614   3.463
  109SER     CA 1069   3.680   3.793   3.355
  109SER     CB 1070   3.607   3.706   3.252
  109SER     OG 1071   3.492   3.649   3.314
  109SER     HG 1072   3.520   3.564   3.355
  109SER      C 1073   3.594   3.912   3.399
  109SER      O 1074   3.656   4.018   3.413
  110ALA      N 1075   3.489   3.881   3.475
  110ALA      H 1076   3.463   3.785   3.483
  110ALA     CA 1077   3.401   3.979   3.540
  110ALA     CB 1078   3.287   3.902   3.609
  110ALA      C 1079   3.478   4.060   3.644
  110ALA      O 1080   3.457   4.182   3.642
  111LEU      N 1081   3.558   3.994   3.728
  111LEU      H 1082   3.557   3.894   3.729
  111LEU     CA 1083   3.649   4.059   3.824
  111LEU     CB 1084   3.727   3.945   3.890
  111LEU     CG 1085   3.840   3.987   3.983
  111LEU    CD1 1086   3.794   4.079   4.097
  111LEU    CD2 1087   3.915   3.870   4.047
  111LEU      C 1088   3.741   4.162   3.758
  111LEU      O 1089   3.727   4.279   3.794
  112GLY      N 1090   3.809   4.127   3.650
  112GLY      H 1091   3.798   4.041   3.599
  112GLY     CA 1092   3.900   4.214   3.573
  112GLY      C 1093   3.822   4.325   3.502
  112GLY      O 1094   3.859   4.442   3.517
  113PHE      N 1095   3.713   4.289   3.436
  113PHE      H 1096   3.686   4.195   3.417
  113PHE     CA 1097   3.628   4.389   3.367
  113PHE     CB 1098   3.518   4.322   3.285
  113PHE     CG 1099   3.560   4.249   3.157
  113PHE    CD1 1100   3.492   4.135   3.114
  113PHE    HD1 1101   3.407   4.100   3.172
  113PHE    CD2 1102   3.649   4.309   3.070
  113PHE    HD2 1103   3.703   4.400   3.100
  113PHE    CE1 1104   3.516   4.084   2.987
  113PHE    HE1 1105   3.487   3.980   2.969
  113PHE    CE2 1106   3.677   4.263   2.942
  113PHE    HE2 1107   3.766   4.294   2.886
  113PHE     CZ 1108   3.600   4.155   2.902
  113PHE     HZ 1109   3.595   4.129   2.797
  113PHE      C 1110   3.573   4.491   3.466
  113PHE      O 1111   3.577   4.612   3.441
  114HIS      N 1112   3.519   4.444   3.579
  114HIS      H 1113   3.498   4.348   3.598
  114HIS     CA 1114   3.481   4.532   3.690
  114HIS     CB 1115   3.416   4.455   3.806
  114HIS     CG 1116   3.274   4.509   3.828
  114HIS    ND1 1117   3.169   4.468   3.758
  114HIS    CD2 1118   3.229   4.580   3.931
  114HIS    HD2 1119   3.280   4.614   4.020
  114HIS    CE1 1120   3.057   4.523   3.808
  114HIS    HE1 1121   2.961   4.545   3.763
  114HIS    NE2 1122   3.098   4.591   3.916
  114HIS    HE2 1123   3.037   4.631   3.984
  114HIS      C 1124   3.594   4.615   3.754
  114HIS      O 1125   3.573   4.734   3.777
  115TRP      N 1126   3.717   4.566   3.754
  115TRP      H 1127   3.725   4.466   3.755
  115TRP     CA 1128   3.838   4.637   3.798
  115TRP     CB 1129   3.954   4.542   3.818
  115TRP     CG 1130   4.069   4.605   3.897
  115TRP    CD1 1131   4.055   4.648   4.022
  115TRP    HD1 1132   3.962   4.639   4.079
  115TRP    CD2 1133   4.205   4.608   3.867
  115TRP    NE1 1134   4.176   4.678   4.070
  115TRP    HE1 1135   4.189   4.695   4.167
  115TRP    CE2 1136   4.271   4.661   3.978
  115TRP    CE3 1137   4.277   4.560   3.758
  115TRP    HE3 1138   4.229   4.514   3.671
  115TRP    CZ2 1139   4.408   4.670   3.985
  115TRP    HZ2 1140   4.464   4.709   4.070
  115TRP    CZ3 1141   4.414   4.581   3.755
  115TRP    HZ3 1142   4.476   4.551   3.671
  115TRP    CH2 1143   4.477   4.629   3.871
  115TRP    HH2 1144   4.585   4.643   3.866
  115TRP      C 1145   3.875   4.745   3.695
  115TRP      O 1146   3.907   4.860   3.724
  116ALA      N 1147   3.871   4.706   3.567
  116ALA      H 1148   3.863   4.608   3.552
  116ALA     CA 1149   3.892   4.794   3.452
  116ALA     CB 1150   3.915   4.699   3.334
  116ALA      C 1151   3.790   4.907   3.437
  116ALA      O 1152   3.835   5.019   3.412
  117LYS      N 1153   3.665   4.873   3.469
  117LYS      H 1154   3.640   4.778   3.480
  117LYS     CA 1155   3.558   4.972   3.482
  117LYS     CB 1156   3.424   4.898   3.498
  117LYS     CG 1157   3.305   4.988   3.463
  117LYS     CD 1158   3.165   4.927   3.468
  117LYS     CE 1159   3.112   4.908   3.610
  117LYS     NZ 1160   2.970   4.882   3.634
  117LYS    HZ1 1161   2.931   4.807   3.580
  117LYS    HZ2 1162   2.948   4.866   3.730
  117LYS    HZ3 1163   2.916   4.961   3.600
  117LYS      C 1164   3.586   5.065   3.600
  117LYS      O 1165   3.607   5.182   3.570
  118ARG      N 1166   3.615   5.005   3.715
  118ARG      H 1167   3.583   4.911   3.732
  118ARG     CA 1168   3.639   5.079   3.841
  118ARG     CB 1169   3.678   4.982   3.951
  118ARG     CG 1170   3.678   5.022   4.099
  118ARG     CD 1171   3.545   5.075   4.153
  118ARG     NE 1172   3.548   5.096   4.298
  118ARG     HE 1173   3.638   5.081   4.343
  118ARG     CZ 1174   3.445   5.135   4.374
  118ARG    NH1 1175   3.333   5.177   4.313
  118ARG   HH11 1176   3.319   5.190   4.214
  118ARG   HH12 1177   3.240   5.170   4.348
  118ARG    NH2 1178   3.437   5.104   4.504
  118ARG   HH21 1179   3.519   5.060   4.541
  118ARG   HH22 1180   3.351   5.097   4.554
  118ARG      C 1181   3.752   5.180   3.823
  118ARG      O 1182   3.739   5.302   3.841
  119ASN      N 1183   3.857   5.128   3.760
  119ASN      H 1184   3.849   5.030   3.739
  119ASN     CA 1185   3.973   5.205   3.715
  119ASN     CB 1186   4.073   5.207   3.831
  119ASN     CG 1187   4.177   5.317   3.809
  119ASN    OD1 1188   4.275   5.301   3.735
  119ASN    ND2 1189   4.159   5.437   3.861
  119ASN   HD21 1190   4.077   5.456   3.914
  119ASN   HD22 1191   4.224   5.508   3.834
  119ASN      C 1192   4.047   5.149   3.594
  119ASN      O 1193   4.129   5.056   3.604
  120PRO      N 1194   4.042   5.225   3.483
  120PRO     CA 1195   4.120   5.209   3.361
  120PRO     CB 1196   4.071   5.324   3.272
  120PRO     CG 1197   3.923   5.329   3.310
  120PRO     CD 1198   3.930   5.317   3.463
  120PRO      C 1199   4.273   5.217   3.377
  120PRO      O 1200   4.340   5.126   3.329
  121GLU      N 1201   4.320   5.312   3.456
  121GLU      H 1202   4.289   5.326   3.550
  121GLU     CA 1203   4.457   5.363   3.439
  121GLU     CB 1204   4.483   5.473   3.541
  121GLU     CG 1205   4.371   5.576   3.553
  121GLU     CD 1206   4.408   5.666   3.671
  121GLU    OE1 1207   4.388   5.625   3.787
  121GLU    OE2 1208   4.474   5.770   3.650
  121GLU      C 1209   4.560   5.251   3.455
  121GLU      O 1210   4.678   5.274   3.427
  122ARG      N 1211   4.537   5.166   3.555
  122ARG      H 1212   4.478   5.194   3.629
  122ARG     CA 1213   4.615   5.044   3.582
  122ARG     CB 1214   4.598   5.005   3.728
  122ARG     CG 1215   4.688   5.091   3.817
  122ARG     CD 1216   4.835   5.060   3.792
  122ARG     NE 1217   4.933   5.159   3.840
  122ARG     HE 1218   4.928   5.246   3.790
  122ARG     CZ 1219   5.035   5.153   3.928
  122ARG    NH1 1220   5.045   5.044   4.004
  122ARG   HH11 1221   4.977   4.973   3.984
  122ARG   HH12 1222   5.119   5.015   4.064
  122ARG    NH2 1223   5.130   5.247   3.924
  122ARG   HH21 1224   5.125   5.326   3.863
  122ARG   HH22 1225   5.215   5.231   3.973
  122ARG      C 1226   4.607   4.921   3.490
  122ARG      O 1227   4.687   4.829   3.509
  123VAL      N 1228   4.526   4.920   3.384
  123VAL      H 1229   4.487   5.007   3.353
  123VAL     CA 1230   4.507   4.801   3.300
  123VAL     CB 1231   4.355   4.782   3.289
  123VAL    CG1 1232   4.296   4.691   3.182
  123VAL    CG2 1233   4.308   4.732   3.426
  123VAL      C 1234   4.557   4.856   3.166
  123VAL      O 1235   4.513   4.962   3.121
  124LYS      N 1236   4.670   4.796   3.131
  124LYS      H 1237   4.706   4.720   3.185
  124LYS     CA 1238   4.742   4.825   3.005
  124LYS     CB 1239   4.893   4.802   3.028
  124LYS     CG 1240   4.984   4.864   2.923
  124LYS     CD 1241   5.128   4.893   2.965
  124LYS     CE 1242   5.202   4.942   2.840
  124LYS     NZ 1243   5.316   5.029   2.867
  124LYS    HZ1 1244   5.295   5.112   2.921
  124LYS    HZ2 1245   5.392   4.992   2.921
  124LYS    HZ3 1246   5.350   5.061   2.778
  124LYS      C 1247   4.690   4.746   2.885
  124LYS      O 1248   4.692   4.798   2.773
  125GLY      N 1249   4.630   4.629   2.908
  125GLY      H 1250   4.611   4.595   3.000
  125GLY     CA 1251   4.575   4.543   2.802
  125GLY      C 1252   4.491   4.435   2.870
  125GLY      O 1253   4.485   4.413   2.991
  126ILE      N 1254   4.403   4.390   2.780
  126ILE      H 1255   4.385   4.421   2.688
  126ILE     CA 1256   4.319   4.272   2.807
  126ILE     CB 1257   4.176   4.302   2.851
  126ILE    CG1 1258   4.131   4.429   2.780
  126ILE    CG2 1259   4.165   4.298   3.003
  126ILE     CD 1260   3.980   4.434   2.786
  126ILE      C 1261   4.327   4.167   2.696
  126ILE      O 1262   4.342   4.198   2.579
  127ALA      N 1263   4.329   4.042   2.742
  127ALA      H 1264   4.343   4.020   2.839
  127ALA     CA 1265   4.323   3.923   2.656
  127ALA     CB 1266   4.460   3.855   2.638
  127ALA      C 1267   4.227   3.821   2.718
  127ALA      O 1268   4.251   3.773   2.828
  128PHE      N 1269   4.125   3.787   2.639
  128PHE      H 1270   4.130   3.796   2.541
  128PHE     CA 1271   4.018   3.707   2.700
  128PHE     CB 1272   3.891   3.792   2.712
  128PHE     CG 1273   3.859   3.909   2.617
  128PHE    CD1 1274   3.869   4.039   2.665
  128PHE    HD1 1275   3.899   4.065   2.769
  128PHE    CD2 1276   3.801   3.880   2.495
  128PHE    HD2 1277   3.784   3.776   2.469
  128PHE    CE1 1278   3.816   4.140   2.587
  128PHE    HE1 1279   3.803   4.239   2.632
  128PHE    CE2 1280   3.753   3.984   2.416
  128PHE    HE2 1281   3.730   3.972   2.310
  128PHE     CZ 1282   3.761   4.115   2.462
  128PHE     HZ 1283   3.733   4.199   2.398
  128PHE      C 1284   3.994   3.571   2.633
  128PHE      O 1285   3.996   3.553   2.511
  129MET      N 1286   3.980   3.470   2.719
  129MET      H 1287   3.992   3.493   2.816
  129MET     CA 1288   3.951   3.332   2.677
  129MET     CB 1289   4.011   3.236   2.779
  129MET     CG 1290   4.150   3.190   2.734
  129MET     SD 1291   4.271   3.326   2.722
  129MET     CE 1292   4.389   3.217   2.643
  129MET      C 1293   3.798   3.321   2.680
  129MET      O 1294   3.736   3.255   2.764
  130GLU      N 1295   3.742   3.350   2.562
  130GLU      H 1296   3.812   3.369   2.492
  130GLU     CA 1297   3.603   3.373   2.525
  130GLU     CB 1298   3.507   3.255   2.528
  130GLU     CG 1299   3.513   3.141   2.426
  130GLU     CD 1300   3.402   3.035   2.438
  130GLU    OE1 1301   3.293   3.054   2.381
  130GLU    OE2 1302   3.432   2.925   2.488
  130GLU      C 1303   3.544   3.495   2.595
  130GLU      O 1304   3.587   3.533   2.704
  131PHE      N 1305   3.434   3.546   2.538
  131PHE      H 1306   3.397   3.506   2.455
  131PHE     CA 1307   3.360   3.659   2.597
  131PHE     CB 1308   3.362   3.784   2.509
  131PHE     CG 1309   3.294   3.908   2.566
  131PHE    CD1 1310   3.363   3.997   2.647
  131PHE    HD1 1311   3.468   3.978   2.670
  131PHE    CD2 1312   3.159   3.929   2.538
  131PHE    HD2 1313   3.108   3.876   2.458
  131PHE    CE1 1314   3.303   4.108   2.705
  131PHE    HE1 1315   3.366   4.173   2.767
  131PHE    CE2 1316   3.102   4.044   2.591
  131PHE    HE2 1317   2.994   4.042   2.602
  131PHE     CZ 1318   3.172   4.135   2.669
  131PHE     HZ 1319   3.116   4.201   2.738
  131PHE      C 1320   3.217   3.623   2.639
  131PHE      O 1321   3.132   3.564   2.572
  132ILE      N 1322   3.181   3.685   2.752
  132ILE      H 1323   3.252   3.710   2.817
  132ILE     CA 1324   3.045   3.693   2.808
  132ILE     CB 1325   3.034   3.738   2.953
  132ILE    CG1 1326   3.078   3.883   2.980
  132ILE    CG2 1327   3.092   3.627   3.041
  132ILE     CD 1328   3.030   3.934   3.116
  132ILE      C 1329   2.921   3.732   2.728
  132ILE      O 1330   2.882   3.849   2.719
  133ARG      N 1331   2.847   3.638   2.670
  133ARG      H 1332   2.882   3.545   2.658
  133ARG     CA 1333   2.725   3.663   2.593
  133ARG     CB 1334   2.687   3.532   2.522
  133ARG     CG 1335   2.602   3.577   2.403
  133ARG     CD 1336   2.550   3.446   2.343
  133ARG     NE 1337   2.439   3.471   2.251
  133ARG     HE 1338   2.444   3.554   2.195
  133ARG     CZ 1339   2.335   3.392   2.221
  133ARG    NH1 1340   2.331   3.266   2.270
  133ARG   HH11 1341   2.405   3.228   2.324
  133ARG   HH12 1342   2.251   3.211   2.245
  133ARG    NH2 1343   2.223   3.417   2.153
  133ARG   HH21 1344   2.216   3.506   2.108
  133ARG   HH22 1345   2.139   3.362   2.149
  133ARG      C 1346   2.612   3.708   2.685
  133ARG      O 1347   2.581   3.625   2.771
  134PRO      N 1348   2.540   3.817   2.660
  134PRO     CA 1349   2.431   3.875   2.738
  134PRO     CB 1350   2.425   4.021   2.690
  134PRO     CG 1351   2.472   4.020   2.544
  134PRO     CD 1352   2.578   3.910   2.552
  134PRO      C 1353   2.301   3.794   2.738
  134PRO      O 1354   2.198   3.836   2.685
  135ILE      N 1355   2.305   3.675   2.796
  135ILE      H 1356   2.397   3.647   2.822
  135ILE     CA 1357   2.192   3.583   2.816
  135ILE     CB 1358   2.232   3.437   2.793
  135ILE    CG1 1359   2.266   3.408   2.647
  135ILE    CG2 1360   2.112   3.346   2.822
  135ILE     CD 1361   2.171   3.475   2.548
  135ILE      C 1362   2.124   3.612   2.951
  135ILE      O 1363   2.200   3.613   3.048
  136PRO      N 1364   1.997   3.652   2.954
  136PRO     CA 1365   1.923   3.674   3.079
  136PRO     CB 1366   1.839   3.798   3.047
  136PRO     CG 1367   1.805   3.767   2.901
  136PRO     CD 1368   1.932   3.710   2.836
  136PRO      C 1369   1.850   3.546   3.121
  136PRO      O 1370   1.920   3.446   3.135
  137THR      N 1371   1.720   3.553   3.144
  137THR      H 1372   1.675   3.641   3.134
  137THR     CA 1373   1.639   3.439   3.191
  137THR     CB 1374   1.491   3.475   3.208
  137THR    OG1 1375   1.431   3.523   3.087
  137THR    HG1 1376   1.388   3.450   3.034
  137THR    CG2 1377   1.468   3.572   3.325
  137THR      C 1378   1.652   3.306   3.116
  137THR      O 1379   1.686   3.299   2.998
  138TRP      N 1380   1.620   3.199   3.187
  138TRP      H 1381   1.585   3.207   3.281
  138TRP     CA 1382   1.637   3.062   3.137
  138TRP     CB 1383   1.580   2.967   3.243
  138TRP     CG 1384   1.434   3.001   3.274
  138TRP    CD1 1385   1.326   2.973   3.201
  138TRP    HD1 1386   1.329   2.894   3.127
  138TRP    CD2 1387   1.399   3.105   3.361
  138TRP    NE1 1388   1.225   3.047   3.243
  138TRP    HE1 1389   1.134   3.054   3.205
  138TRP    CE2 1390   1.263   3.128   3.342
  138TRP    CE3 1391   1.472   3.164   3.464
  138TRP    HE3 1392   1.567   3.120   3.494
  138TRP    CZ2 1393   1.198   3.223   3.421
  138TRP    HZ2 1394   1.097   3.260   3.407
  138TRP    CZ3 1395   1.410   3.259   3.544
  138TRP    HZ3 1396   1.460   3.291   3.634
  138TRP    CH2 1397   1.276   3.287   3.517
  138TRP    HH2 1398   1.224   3.369   3.566
  138TRP      C 1399   1.584   3.021   2.999
  138TRP      O 1400   1.649   2.943   2.928
  139ASP      N 1401   1.477   3.084   2.950
  139ASP      H 1402   1.410   3.136   3.001
  139ASP     CA 1403   1.414   3.057   2.820
  139ASP     CB 1404   1.273   3.117   2.828
  139ASP     CG 1405   1.267   3.268   2.847
  139ASP    OD1 1406   1.226   3.337   2.751
  139ASP    OD2 1407   1.312   3.320   2.951
  139ASP      C 1408   1.493   3.108   2.699
  139ASP      O 1409   1.500   3.045   2.594
  140GLU      N 1410   1.566   3.215   2.726
  140GLU      H 1411   1.541   3.273   2.803
  140GLU     CA 1412   1.661   3.277   2.632
  140GLU     CB 1413   1.693   3.416   2.686
  140GLU     CG 1414   1.741   3.524   2.588
  140GLU     CD 1415   1.632   3.575   2.494
  140GLU    OE1 1416   1.529   3.508   2.470
  140GLU    OE2 1417   1.650   3.683   2.434
  140GLU      C 1418   1.788   3.195   2.609
  140GLU      O 1419   1.858   3.217   2.511
  141TRP      N 1420   1.821   3.101   2.699
  141TRP      H 1421   1.758   3.085   2.776
  141TRP     CA 1422   1.940   3.017   2.686
  141TRP     CB 1423   1.978   2.964   2.826
  141TRP     CG 1424   2.090   2.860   2.811
  141TRP    CD1 1425   2.071   2.731   2.785
  141TRP    HD1 1426   1.977   2.677   2.785
  141TRP    CD2 1427   2.225   2.887   2.799
  141TRP    NE1 1428   2.191   2.678   2.762
  141TRP    HE1 1429   2.197   2.578   2.753
  141TRP    CE2 1430   2.288   2.769   2.760
  141TRP    CE3 1431   2.291   3.009   2.816
  141TRP    HE3 1432   2.238   3.092   2.862
  141TRP    CZ2 1433   2.424   2.773   2.732
  141TRP    HZ2 1434   2.480   2.679   2.734
  141TRP    CZ3 1435   2.425   3.008   2.782
  141TRP    HZ3 1436   2.480   3.103   2.790
  141TRP    CH2 1437   2.490   2.895   2.733
  141TRP    HH2 1438   2.598   2.902   2.719
  141TRP      C 1439   1.928   2.911   2.577
  141TRP      O 1440   1.827   2.841   2.586
  142PRO      N 1441   2.024   2.920   2.486
  142PRO     CA 1442   2.047   2.810   2.390
  142PRO     CB 1443   2.180   2.849   2.326
  142PRO     CG 1444   2.255   2.956   2.406
  142PRO     CD 1445   2.135   3.015   2.478
  142PRO      C 1446   2.038   2.661   2.423
  142PRO      O 1447   2.017   2.611   2.534
  143GLU      N 1448   2.052   2.580   2.319
  143GLU      H 1449   2.090   2.616   2.234
  143GLU     CA 1450   2.030   2.434   2.322
  143GLU     CB 1451   1.997   2.368   2.188
  143GLU     CG 1452   1.862   2.421   2.139
  143GLU     CD 1453   1.819   2.328   2.026
  143GLU    OE1 1454   1.770   2.217   2.057
  143GLU    OE2 1455   1.848   2.361   1.908
  143GLU      C 1456   2.122   2.345   2.403
  143GLU      O 1457   2.077   2.264   2.485
  144PHE      N 1458   2.246   2.352   2.355
  144PHE      H 1459   2.259   2.374   2.258
  144PHE     CA 1460   2.366   2.302   2.423
  144PHE     CB 1461   2.495   2.321   2.344
  144PHE     CG 1462   2.526   2.469   2.320
  144PHE    CD1 1463   2.462   2.516   2.206
  144PHE    HD1 1464   2.415   2.453   2.130
  144PHE    CD2 1465   2.592   2.551   2.410
  144PHE    HD2 1466   2.633   2.498   2.496
  144PHE    CE1 1467   2.466   2.655   2.192
  144PHE    HE1 1468   2.419   2.698   2.103
  144PHE    CE2 1469   2.589   2.690   2.397
  144PHE    HE2 1470   2.616   2.763   2.473
  144PHE     CZ 1471   2.522   2.740   2.286
  144PHE     HZ 1472   2.512   2.846   2.267
  144PHE      C 1473   2.385   2.345   2.568
  144PHE      O 1474   2.322   2.441   2.612
  145ALA      N 1475   2.453   2.262   2.646
  145ALA      H 1476   2.493   2.175   2.616
  145ALA     CA 1477   2.487   2.283   2.788
  145ALA     CB 1478   2.610   2.374   2.798
  145ALA      C 1479   2.376   2.324   2.885
  145ALA      O 1480   2.397   2.423   2.954
  146ARG      N 1481   2.259   2.262   2.874
  146ARG      H 1482   2.240   2.199   2.799
  146ARG     CA 1483   2.143   2.292   2.960
  146ARG     CB 1484   2.004   2.262   2.904
  146ARG     CG 1485   1.956   2.369   2.805
  146ARG     CD 1486   1.809   2.369   2.764
  146ARG     NE 1487   1.801   2.467   2.655
  146ARG     HE 1488   1.880   2.525   2.636
  146ARG     CZ 1489   1.704   2.474   2.563
  146ARG    NH1 1490   1.612   2.377   2.547
  146ARG   HH11 1491   1.614   2.294   2.603
  146ARG   HH12 1492   1.528   2.403   2.499
  146ARG    NH2 1493   1.683   2.589   2.496
  146ARG   HH21 1494   1.755   2.658   2.505
  146ARG   HH22 1495   1.610   2.596   2.429
  146ARG      C 1496   2.157   2.259   3.108
  146ARG      O 1497   2.110   2.345   3.183
  147GLU      N 1498   2.246   2.169   3.148
  147GLU      H 1499   2.295   2.111   3.083
  147GLU     CA 1500   2.263   2.142   3.291
  147GLU     CB 1501   2.291   1.995   3.321
  147GLU     CG 1502   2.248   1.970   3.466
  147GLU     CD 1503   2.201   1.828   3.497
  147GLU    OE1 1504   2.189   1.812   3.621
  147GLU    OE2 1505   2.165   1.745   3.410
  147GLU      C 1506   2.364   2.237   3.356
  147GLU      O 1507   2.336   2.291   3.462
  148THR      N 1508   2.486   2.247   3.302
  148THR      H 1509   2.506   2.192   3.220
  148THR     CA 1510   2.593   2.340   3.341
  148THR     CB 1511   2.719   2.333   3.255
  148THR    OG1 1512   2.685   2.351   3.117
  148THR    HG1 1513   2.768   2.373   3.066
  148THR    CG2 1514   2.808   2.217   3.301
  148THR      C 1515   2.550   2.486   3.361
  148THR      O 1516   2.614   2.555   3.440
  149PHE      N 1517   2.487   2.537   3.256
  149PHE      H 1518   2.496   2.488   3.169
  149PHE     CA 1519   2.424   2.670   3.255
  149PHE     CB 1520   2.435   2.721   3.111
  149PHE     CG 1521   2.575   2.781   3.094
  149PHE    CD1 1522   2.599   2.912   3.136
  149PHE    HD1 1523   2.544   2.955   3.219
  149PHE    CD2 1524   2.660   2.727   2.998
  149PHE    HD2 1525   2.665   2.619   2.992
  149PHE    CE1 1526   2.694   2.985   3.064
  149PHE    HE1 1527   2.701   3.091   3.090
  149PHE    CE2 1528   2.756   2.801   2.929
  149PHE    HE2 1529   2.815   2.758   2.849
  149PHE     CZ 1530   2.773   2.935   2.962
  149PHE     HZ 1531   2.831   3.001   2.897
  149PHE      C 1532   2.279   2.660   3.303
  149PHE      O 1533   2.260   2.646   3.423
  150GLN      N 1534   2.185   2.680   3.211
  150GLN      H 1535   2.197   2.662   3.113
  150GLN     CA 1536   2.042   2.695   3.239
  150GLN     CB 1537   1.958   2.653   3.119
  150GLN     CG 1538   1.808   2.664   3.145
  150GLN     CD 1539   1.718   2.598   3.040
  150GLN    OE1 1540   1.681   2.481   3.043
  150GLN    NE2 1541   1.671   2.678   2.944
  150GLN   HE21 1542   1.696   2.775   2.954
  150GLN   HE22 1543   1.616   2.637   2.872
  150GLN      C 1544   1.990   2.637   3.372
  150GLN      O 1545   1.929   2.704   3.454
  151ALA      N 1546   2.006   2.506   3.389
  151ALA      H 1547   2.053   2.445   3.325
  151ALA     CA 1548   1.966   2.429   3.507
  151ALA     CB 1549   1.967   2.277   3.493
  151ALA      C 1550   2.031   2.473   3.639
  151ALA      O 1551   1.966   2.505   3.739
  152PHE      N 1552   2.163   2.481   3.637
  152PHE      H 1553   2.214   2.451   3.556
  152PHE     CA 1554   2.235   2.528   3.757
  152PHE     CB 1555   2.386   2.505   3.733
  152PHE     CG 1556   2.472   2.551   3.850
  152PHE    CD1 1557   2.481   2.474   3.964
  152PHE    HD1 1558   2.434   2.376   3.964
  152PHE    CD2 1559   2.538   2.672   3.831
  152PHE    HD2 1560   2.514   2.740   3.749
  152PHE    CE1 1561   2.561   2.519   4.068
  152PHE    HE1 1562   2.575   2.462   4.161
  152PHE    CE2 1563   2.622   2.708   3.938
  152PHE    HE2 1564   2.671   2.804   3.946
  152PHE     CZ 1565   2.632   2.637   4.056
  152PHE     HZ 1566   2.682   2.684   4.142
  152PHE      C 1567   2.217   2.675   3.794
  152PHE      O 1568   2.194   2.711   3.909
  153ARG      N 1569   2.191   2.749   3.687
  153ARG      H 1570   2.236   2.729   3.600
  153ARG     CA 1571   2.159   2.892   3.703
  153ARG     CB 1572   2.187   2.971   3.574
  153ARG     CG 1573   2.333   2.991   3.533
  153ARG     CD 1574   2.394   3.069   3.650
  153ARG     NE 1575   2.537   3.074   3.617
  153ARG     HE 1576   2.578   2.984   3.600
  153ARG     CZ 1577   2.621   3.178   3.628
  153ARG    NH1 1578   2.575   3.299   3.662
  153ARG   HH11 1579   2.483   3.295   3.700
  153ARG   HH12 1580   2.630   3.380   3.641
  153ARG    NH2 1581   2.750   3.161   3.594
  153ARG   HH21 1582   2.769   3.075   3.548
  153ARG   HH22 1583   2.819   3.226   3.625
  153ARG      C 1584   2.024   2.926   3.767
  153ARG      O 1585   2.023   3.033   3.826
  154THR      N 1586   1.923   2.842   3.749
  154THR      H 1587   1.907   2.788   3.666
  154THR     CA 1588   1.796   2.855   3.822
  154THR     CB 1589   1.691   2.773   3.749
  154THR    OG1 1590   1.729   2.642   3.704
  154THR    HG1 1591   1.800   2.606   3.764
  154THR    CG2 1592   1.633   2.848   3.628
  154THR      C 1593   1.822   2.794   3.960
  154THR      O 1594   1.841   2.674   3.978
  155THR      N 1595   1.812   2.888   4.054
  155THR      H 1596   1.768   2.976   4.035
  155THR     CA 1597   1.857   2.870   4.192
  155THR     CB 1598   1.838   2.987   4.289
  155THR    OG1 1599   1.705   3.037   4.287
  155THR    HG1 1600   1.687   3.082   4.199
  155THR    CG2 1601   1.950   3.089   4.267
  155THR      C 1602   1.809   2.750   4.275
  155THR      O 1603   1.901   2.684   4.326
  156ASP      N 1604   1.681   2.717   4.282
  156ASP      H 1605   1.613   2.775   4.237
  156ASP     CA 1606   1.640   2.595   4.353
  156ASP     CB 1607   1.487   2.593   4.350
  156ASP     CG 1608   1.423   2.517   4.466
  156ASP    OD1 1609   1.480   2.421   4.522
  156ASP    OD2 1610   1.326   2.581   4.512
  156ASP      C 1611   1.713   2.473   4.298
  156ASP      O 1612   1.769   2.392   4.376
  157VAL      N 1613   1.713   2.452   4.167
  157VAL      H 1614   1.689   2.526   4.104
  157VAL     CA 1615   1.781   2.340   4.099
  157VAL     CB 1616   1.737   2.323   3.953
  157VAL    CG1 1617   1.775   2.194   3.883
  157VAL    CG2 1618   1.584   2.333   3.965
  157VAL      C 1619   1.932   2.347   4.114
  157VAL      O 1620   1.994   2.252   4.166
  158GLY      N 1621   1.980   2.471   4.107
  158GLY      H 1622   1.916   2.547   4.098
  158GLY     CA 1623   2.121   2.506   4.130
  158GLY      C 1624   2.177   2.467   4.267
  158GLY      O 1625   2.282   2.405   4.284
  159ARG      N 1626   2.107   2.506   4.374
  159ARG      H 1627   2.028   2.564   4.356
  159ARG     CA 1628   2.141   2.468   4.512
  159ARG     CB 1629   2.055   2.539   4.618
  159ARG     CG 1630   2.119   2.541   4.757
  159ARG     CD 1631   2.250   2.617   4.778
  159ARG     NE 1632   2.226   2.760   4.766
  159ARG     HE 1633   2.145   2.778   4.710
  159ARG     CZ 1634   2.278   2.863   4.835
  159ARG    NH1 1635   2.379   2.847   4.920
  159ARG   HH11 1636   2.418   2.759   4.950
  159ARG   HH12 1637   2.435   2.919   4.963
  159ARG    NH2 1638   2.234   2.986   4.808
  159ARG   HH21 1639   2.155   2.991   4.745
  159ARG   HH22 1640   2.294   3.065   4.816
  159ARG      C 1641   2.145   2.318   4.536
  159ARG      O 1642   2.253   2.269   4.569
  160LYS      N 1643   2.037   2.252   4.495
  160LYS      H 1644   1.952   2.294   4.462
  160LYS     CA 1645   2.035   2.106   4.487
  160LYS     CB 1646   1.904   2.054   4.425
  160LYS     CG 1647   1.849   1.941   4.512
  160LYS     CD 1648   1.728   1.885   4.436
  160LYS     CE 1649   1.660   1.773   4.515
  160LYS     NZ 1650   1.731   1.644   4.530
  160LYS    HZ1 1651   1.679   1.572   4.577
  160LYS    HZ2 1652   1.746   1.604   4.440
  160LYS    HZ3 1653   1.822   1.658   4.570
  160LYS      C 1654   2.152   2.037   4.418
  160LYS      O 1655   2.201   1.941   4.476
  161LEU      N 1656   2.185   2.084   4.298
  161LEU      H 1657   2.131   2.152   4.250
  161LEU     CA 1658   2.297   2.027   4.220
  161LEU     CB 1659   2.320   2.088   4.081
  161LEU     CG 1660   2.198   2.072   3.991
  161LEU    CD1 1661   2.228   2.144   3.858
  161LEU    CD2 1662   2.145   1.929   3.984
  161LEU      C 1663   2.431   2.034   4.290
  161LEU      O 1664   2.484   1.927   4.319
  162ILE      N 1665   2.470   2.153   4.335
  162ILE      H 1666   2.421   2.236   4.315
  162ILE     CA 1667   2.590   2.168   4.419
  162ILE     CB 1668   2.630   2.316   4.427
  162ILE    CG1 1669   2.783   2.332   4.431
  162ILE    CG2 1670   2.587   2.384   4.558
  162ILE     CD 1671   2.863   2.321   4.301
  162ILE      C 1672   2.583   2.093   4.552
  162ILE      O 1673   2.686   2.057   4.611
  163ILE      N 1674   2.465   2.080   4.612
  163ILE      H 1675   2.394   2.144   4.585
  163ILE     CA 1676   2.460   2.004   4.738
  163ILE     CB 1677   2.327   2.025   4.812
  163ILE    CG1 1678   2.326   2.160   4.882
  163ILE    CG2 1679   2.300   1.929   4.927
  163ILE     CD 1680   2.189   2.204   4.933
  163ILE      C 1681   2.476   1.853   4.722
  163ILE      O 1682   2.548   1.790   4.799
  164ASP      N 1683   2.408   1.790   4.628
  164ASP      H 1684   2.333   1.831   4.578
  164ASP     CA 1685   2.429   1.647   4.602
  164ASP     CB 1686   2.305   1.598   4.527
  164ASP     CG 1687   2.303   1.449   4.495
  164ASP    OD1 1688   2.384   1.375   4.555
  164ASP    OD2 1689   2.225   1.414   4.404
  164ASP      C 1690   2.561   1.624   4.528
  164ASP      O 1691   2.660   1.605   4.597
  165GLN      N 1692   2.580   1.667   4.403
  165GLN      H 1693   2.531   1.743   4.364
  165GLN     CA 1694   2.699   1.633   4.323
  165GLN     CB 1695   2.663   1.589   4.181
  165GLN     CG 1696   2.595   1.452   4.174
  165GLN     CD 1697   2.671   1.336   4.243
  165GLN    OE1 1698   2.752   1.271   4.178
  165GLN    NE2 1699   2.611   1.290   4.352
  165GLN   HE21 1700   2.530   1.331   4.392
  165GLN   HE22 1701   2.659   1.224   4.412
  165GLN      C 1702   2.807   1.741   4.312
  165GLN      O 1703   2.782   1.863   4.309
  166ASN      N 1704   2.932   1.702   4.294
  166ASN      H 1705   2.956   1.606   4.285
  166ASN     CA 1706   3.043   1.796   4.273
  166ASN     CB 1707   3.167   1.736   4.343
  166ASN     CG 1708   3.201   1.801   4.475
  166ASN    OD1 1709   3.190   1.920   4.508
  166ASN    ND2 1710   3.241   1.708   4.563
  166ASN   HD21 1711   3.232   1.610   4.545
  166ASN   HD22 1712   3.288   1.744   4.643
  166ASN      C 1713   3.064   1.822   4.124
  166ASN      O 1714   3.176   1.827   4.074
  167VAL      N 1715   2.958   1.884   4.074
  167VAL      H 1716   2.872   1.893   4.126
  167VAL     CA 1717   2.930   1.919   3.932
  167VAL     CB 1718   2.831   2.034   3.924
  167VAL    CG1 1719   2.788   2.074   3.782
  167VAL    CG2 1720   2.701   2.004   4.001
  167VAL      C 1721   3.060   1.962   3.862
  167VAL      O 1722   3.109   1.896   3.771
  168PHE      N 1723   3.114   2.080   3.887
  168PHE      H 1724   3.094   2.131   3.972
  168PHE     CA 1725   3.229   2.140   3.818
  168PHE     CB 1726   3.245   2.289   3.848
  168PHE     CG 1727   3.125   2.375   3.808
  168PHE    CD1 1728   3.104   2.419   3.679
  168PHE    HD1 1729   3.189   2.388   3.618
  168PHE    CD2 1730   3.022   2.392   3.901
  168PHE    HD2 1731   3.036   2.344   3.997
  168PHE    CE1 1732   2.980   2.471   3.644
  168PHE    HE1 1733   2.943   2.488   3.541
  168PHE    CE2 1734   2.898   2.446   3.868
  168PHE    HE2 1735   2.819   2.462   3.940
  168PHE     CZ 1736   2.877   2.482   3.735
  168PHE     HZ 1737   2.782   2.530   3.712
  168PHE      C 1738   3.356   2.061   3.841
  168PHE      O 1739   3.433   2.041   3.747
  169ILE      N 1740   3.384   2.027   3.967
  169ILE      H 1741   3.325   2.059   4.041
  169ILE     CA 1742   3.504   1.951   4.002
  169ILE     CB 1743   3.497   1.935   4.155
  169ILE    CG1 1744   3.511   2.063   4.237
  169ILE    CG2 1745   3.579   1.818   4.207
  169ILE     CD 1746   3.439   2.040   4.371
  169ILE      C 1747   3.512   1.820   3.923
  169ILE      O 1748   3.618   1.787   3.868
  170GLU      N 1749   3.400   1.749   3.914
  170GLU      H 1750   3.328   1.751   3.983
  170GLU     CA 1751   3.395   1.625   3.835
  170GLU     CB 1752   3.292   1.527   3.893
  170GLU     CG 1753   3.378   1.456   3.997
  170GLU     CD 1754   3.286   1.393   4.102
  170GLU    OE1 1755   3.245   1.284   4.058
  170GLU    OE2 1756   3.254   1.455   4.207
  170GLU      C 1757   3.369   1.647   3.685
  170GLU      O 1758   3.408   1.560   3.607
  171GLY      N 1759   3.302   1.754   3.646
  171GLY      H 1760   3.253   1.812   3.712
  171GLY     CA 1761   3.257   1.780   3.508
  171GLY      C 1762   3.347   1.863   3.416
  171GLY      O 1763   3.436   1.806   3.353
  172THR      N 1764   3.343   1.993   3.437
  172THR      H 1765   3.324   2.027   3.529
  172THR     CA 1766   3.391   2.094   3.340
  172THR     CB 1767   3.346   2.235   3.376
  172THR    OG1 1768   3.396   2.255   3.508
  172THR    HG1 1769   3.399   2.354   3.525
  172THR    CG2 1770   3.194   2.249   3.362
  172THR      C 1771   3.544   2.092   3.330
  172THR      O 1772   3.594   2.067   3.220
  173LEU      N 1773   3.617   2.087   3.441
  173LEU      H 1774   3.588   2.135   3.523
  173LEU     CA 1775   3.763   2.070   3.437
  173LEU     CB 1776   3.832   2.111   3.568
  173LEU     CG 1777   3.973   2.152   3.529
  173LEU    CD1 1778   3.974   2.290   3.463
  173LEU    CD2 1779   4.071   2.165   3.646
  173LEU      C 1780   3.809   1.940   3.372
  173LEU      O 1781   3.868   1.950   3.264
  174PRO      N 1782   3.772   1.824   3.427
  174PRO     CA 1783   3.806   1.691   3.375
  174PRO     CB 1784   3.747   1.584   3.467
  174PRO     CG 1785   3.746   1.661   3.598
  174PRO     CD 1786   3.706   1.804   3.557
  174PRO      C 1787   3.756   1.658   3.234
  174PRO      O 1788   3.822   1.582   3.163
  175MET      N 1789   3.650   1.721   3.184
  175MET      H 1790   3.580   1.760   3.243
  175MET     CA 1791   3.619   1.707   3.041
  175MET     CB 1792   3.470   1.710   3.009
  175MET     CG 1793   3.386   1.604   3.079
  175MET     SD 1794   3.244   1.536   2.983
  175MET     CE 1795   3.136   1.674   2.952
  175MET      C 1796   3.676   1.810   2.944
  175MET      O 1797   3.735   1.763   2.847
  176GLY      N 1798   3.692   1.929   3.002
  176GLY      H 1799   3.657   1.954   3.092
  176GLY     CA 1800   3.745   2.051   2.943
  176GLY      C 1801   3.895   2.038   2.921
  176GLY      O 1802   3.949   2.111   2.837
  177VAL      N 1803   3.956   1.962   3.011
  177VAL      H 1804   3.922   1.947   3.104
  177VAL     CA 1805   4.102   1.951   2.997
  177VAL     CB 1806   4.184   1.906   3.120
  177VAL    CG1 1807   4.207   2.014   3.225
  177VAL    CG2 1808   4.123   1.776   3.171
  177VAL      C 1809   4.145   1.876   2.871
  177VAL      O 1810   4.090   1.774   2.833
  178VAL      N 1811   4.262   1.907   2.814
  178VAL      H 1812   4.322   1.982   2.838
  178VAL     CA 1813   4.310   1.831   2.696
  178VAL     CB 1814   4.338   1.918   2.573
  178VAL    CG1 1815   4.404   1.844   2.456
  178VAL    CG2 1816   4.206   1.981   2.531
  178VAL      C 1817   4.430   1.741   2.729
  178VAL      O 1818   4.438   1.633   2.670
  179ARG      N 1819   4.524   1.779   2.816
  179ARG      H 1820   4.509   1.866   2.863
  179ARG     CA 1821   4.642   1.705   2.856
  179ARG     CB 1822   4.727   1.802   2.940
  179ARG     CG 1823   4.812   1.888   2.847
  179ARG     CD 1824   4.879   2.008   2.916
  179ARG     NE 1825   4.965   2.074   2.817
  179ARG     HE 1826   5.034   2.012   2.783
  179ARG     CZ 1827   4.954   2.201   2.772
  179ARG    NH1 1828   4.851   2.276   2.809
  179ARG   HH11 1829   4.788   2.240   2.879
  179ARG   HH12 1830   4.842   2.374   2.791
  179ARG    NH2 1831   5.050   2.243   2.688
  179ARG   HH21 1832   5.123   2.179   2.670
  179ARG   HH22 1833   5.029   2.323   2.629
  179ARG      C 1834   4.623   1.567   2.921
  179ARG      O 1835   4.521   1.548   2.986
  180PRO      N 1836   4.708   1.470   2.892
  180PRO     CA 1837   4.743   1.366   2.990
  180PRO     CB 1838   4.834   1.267   2.917
  180PRO     CG 1839   4.803   1.300   2.771
  180PRO     CD 1840   4.785   1.452   2.768
  180PRO      C 1841   4.821   1.420   3.112
  180PRO      O 1842   4.915   1.498   3.105
  181LEU      N 1843   4.766   1.378   3.225
  181LEU      H 1844   4.711   1.295   3.231
  181LEU     CA 1845   4.794   1.432   3.359
  181LEU     CB 1846   4.665   1.497   3.408
  181LEU     CG 1847   4.631   1.633   3.347
  181LEU    CD1 1848   4.521   1.705   3.425
  181LEU    CD2 1849   4.751   1.728   3.344
  181LEU      C 1850   4.845   1.318   3.449
  181LEU      O 1851   4.800   1.204   3.437
  182THR      N 1852   4.934   1.354   3.542
  182THR      H 1853   4.984   1.439   3.550
  182THR     CA 1854   4.976   1.261   3.647
  182THR     CB 1855   5.112   1.299   3.704
  182THR    OG1 1856   5.109   1.432   3.758
  182THR    HG1 1857   5.128   1.495   3.682
  182THR    CG2 1858   5.221   1.279   3.599
  182THR      C 1859   4.865   1.260   3.752
  182THR      O 1860   4.779   1.347   3.762
  183GLU      N 1861   4.864   1.151   3.827
  183GLU      H 1862   4.918   1.070   3.802
  183GLU     CA 1863   4.786   1.131   3.951
  183GLU     CB 1864   4.822   1.006   4.028
  183GLU     CG 1865   4.968   0.997   4.072
  183GLU     CD 1866   5.071   0.993   3.958
  183GLU    OE1 1867   5.164   1.076   3.953
  183GLU    OE2 1868   5.057   0.911   3.865
  183GLU      C 1869   4.789   1.256   4.040
  183GLU      O 1870   4.686   1.294   4.094
  184VAL      N 1871   4.905   1.322   4.047
  184VAL      H 1872   4.989   1.278   4.018
  184VAL     CA 1873   4.935   1.448   4.116
  184VAL     CB 1874   5.081   1.471   4.154
  184VAL    CG1 1875   5.103   1.587   4.252
  184VAL    CG2 1876   5.158   1.344   4.192
  184VAL      C 1877   4.874   1.569   4.046
  184VAL      O 1878   4.799   1.647   4.102
  185GLU      N 1879   4.897   1.584   3.916
  185GLU      H 1880   4.945   1.518   3.858
  185GLU     CA 1881   4.842   1.698   3.839
  185GLU     CB 1882   4.917   1.701   3.707
  185GLU     CG 1883   5.059   1.752   3.724
  185GLU     CD 1884   5.158   1.716   3.612
  185GLU    OE1 1885   5.270   1.773   3.615
  185GLU    OE2 1886   5.125   1.610   3.555
  185GLU      C 1887   4.689   1.691   3.837
  185GLU      O 1888   4.626   1.797   3.842
  186MET      N 1889   4.630   1.573   3.825
  186MET      H 1890   4.677   1.487   3.811
  186MET     CA 1891   4.483   1.563   3.811
  186MET     CB 1892   4.435   1.431   3.751
  186MET     CG 1893   4.437   1.302   3.833
  186MET     SD 1894   4.316   1.292   3.970
  186MET     CE 1895   4.393   1.174   4.078
  186MET      C 1896   4.408   1.609   3.936
  186MET      O 1897   4.293   1.653   3.928
  187ASP      N 1898   4.477   1.602   4.050
  187ASP      H 1899   4.559   1.544   4.052
  187ASP     CA 1900   4.441   1.671   4.174
  187ASP     CB 1901   4.516   1.606   4.292
  187ASP     CG 1902   4.482   1.637   4.437
  187ASP    OD1 1903   4.430   1.549   4.509
  187ASP    OD2 1904   4.542   1.741   4.479
  187ASP      C 1905   4.468   1.821   4.182
  187ASP      O 1906   4.379   1.906   4.177
  188HIS      N 1907   4.594   1.855   4.152
  188HIS      H 1908   4.663   1.785   4.136
  188HIS     CA 1909   4.659   1.986   4.160
  188HIS     CB 1910   4.811   1.981   4.175
  188HIS     CG 1911   4.834   1.955   4.324
  188HIS    ND1 1912   4.858   2.044   4.419
  188HIS    CD2 1913   4.865   1.836   4.374
  188HIS    HD2 1914   4.832   1.742   4.332
  188HIS    CE1 1915   4.905   1.984   4.529
  188HIS    HE1 1916   4.891   2.015   4.632
  188HIS    NE2 1917   4.915   1.856   4.498
  188HIS    HE2 1918   4.937   1.785   4.566
  188HIS      C 1919   4.615   2.087   4.054
  188HIS      O 1920   4.663   2.200   4.046
  189TYR      N 1921   4.545   2.037   3.954
  189TYR      H 1922   4.554   1.942   3.924
  189TYR     CA 1923   4.460   2.128   3.872
  189TYR     CB 1924   4.416   2.066   3.739
  189TYR     CG 1925   4.515   2.070   3.622
  189TYR    CD1 1926   4.454   2.107   3.501
  189TYR    HD1 1927   4.348   2.134   3.493
  189TYR    CD2 1928   4.652   2.049   3.624
  189TYR    HD2 1929   4.699   2.016   3.716
  189TYR    CE1 1930   4.523   2.110   3.381
  189TYR    HE1 1931   4.466   2.135   3.292
  189TYR    CE2 1932   4.721   2.048   3.503
  189TYR    HE2 1933   4.825   2.017   3.503
  189TYR     CZ 1934   4.658   2.079   3.383
  189TYR     OH 1935   4.736   2.092   3.272
  189TYR     HH 1936   4.686   2.103   3.186
  189TYR      C 1937   4.340   2.187   3.945
  189TYR      O 1938   4.314   2.306   3.935
  190ARG      N 1939   4.275   2.109   4.031
  190ARG      H 1940   4.308   2.021   4.063
  190ARG     CA 1941   4.140   2.137   4.080
  190ARG     CB 1942   4.038   2.044   4.010
  190ARG     CG 1943   4.075   1.897   4.031
  190ARG     CD 1944   3.959   1.801   4.001
  190ARG     NE 1945   4.013   1.665   3.988
  190ARG     HE 1946   4.113   1.662   4.000
  190ARG     CZ 1947   3.944   1.555   3.954
  190ARG    NH1 1948   3.813   1.557   3.938
  190ARG   HH11 1949   3.763   1.643   3.954
  190ARG   HH12 1950   3.757   1.474   3.925
  190ARG    NH2 1951   4.007   1.438   3.934
  190ARG   HH21 1952   4.107   1.438   3.931
  190ARG   HH22 1953   3.952   1.357   3.912
  190ARG      C 1954   4.125   2.132   4.232
  190ARG      O 1955   4.090   2.034   4.298
  191GLU      N 1956   4.154   2.250   4.286
  191GLU      H 1957   4.154   2.332   4.231
  191GLU     CA 1958   4.175   2.263   4.431
  191GLU     CB 1959   4.224   2.406   4.457
  191GLU     CG 1960   4.371   2.422   4.417
  191GLU     CD 1961   4.428   2.552   4.474
  191GLU    OE1 1962   4.511   2.538   4.568
  191GLU    OE2 1963   4.423   2.655   4.403
  191GLU      C 1964   4.063   2.214   4.523
  191GLU      O 1965   4.104   2.150   4.620
  192PRO      N 1966   3.934   2.242   4.504
  192PRO     CA 1967   3.832   2.180   4.590
  192PRO     CB 1968   3.707   2.261   4.563
  192PRO     CG 1969   3.726   2.302   4.417
  192PRO     CD 1970   3.875   2.329   4.401
  192PRO      C 1971   3.819   2.026   4.591
  192PRO      O 1972   3.723   1.968   4.642
  193PHE      N 1973   3.906   1.957   4.519
  193PHE      H 1974   3.983   2.008   4.479
  193PHE     CA 1975   3.913   1.810   4.513
  193PHE     CB 1976   3.994   1.759   4.395
  193PHE     CG 1977   3.997   1.606   4.380
  193PHE    CD1 1978   3.883   1.541   4.333
  193PHE    HD1 1979   3.808   1.606   4.290
  193PHE    CD2 1980   4.118   1.538   4.375
  193PHE    HD2 1981   4.206   1.599   4.390
  193PHE    CE1 1982   3.887   1.408   4.293
  193PHE    HE1 1983   3.800   1.365   4.244
  193PHE    CE2 1984   4.124   1.406   4.330
  193PHE    HE2 1985   4.205   1.341   4.361
  193PHE     CZ 1986   4.007   1.340   4.292
  193PHE     HZ 1987   4.024   1.240   4.253
  193PHE      C 1988   3.946   1.744   4.647
  193PHE      O 1989   4.050   1.786   4.699
  194LEU      N 1990   3.869   1.647   4.694
  194LEU      H 1991   3.823   1.584   4.633
  194LEU     CA 1992   3.867   1.592   4.830
  194LEU     CB 1993   3.993   1.504   4.842
  194LEU     CG 1994   3.987   1.374   4.762
  194LEU    CD1 1995   4.108   1.282   4.783
  194LEU    CD2 1996   3.862   1.296   4.802
  194LEU      C 1997   3.860   1.686   4.950
  194LEU      O 1998   3.785   1.660   5.045
  195ASN      N 1999   3.923   1.801   4.935
  195ASN      H 2000   3.994   1.808   4.864
  195ASN     CA 2001   3.925   1.915   5.029
  195ASN     CB 2002   4.011   2.026   4.967
  195ASN     CG 2003   4.051   2.138   5.064
  195ASN    OD1 2004   3.987   2.161   5.167
  195ASN    ND2 2005   4.147   2.222   5.023
  195ASN   HD21 2006   4.182   2.218   4.930
  195ASN   HD22 2007   4.190   2.286   5.087
  195ASN      C 2008   3.791   1.962   5.084
  195ASN      O 2009   3.687   1.938   5.021
  196PRO      N 2010   3.787   1.962   5.218
  196PRO     CA 2011   3.669   2.010   5.291
  196PRO     CB 2012   3.692   1.959   5.434
  196PRO     CG 2013   3.844   1.954   5.443
  196PRO     CD 2014   3.888   1.902   5.307
  196PRO      C 2015   3.639   2.159   5.279
  196PRO      O 2016   3.637   2.230   5.380
  197VAL      N 2017   3.588   2.189   5.160
  197VAL      H 2018   3.568   2.120   5.089
  197VAL     CA 2019   3.542   2.322   5.114
  197VAL     CB 2020   3.596   2.353   4.974
  197VAL    CG1 2021   3.750   2.359   4.984
  197VAL    CG2 2022   3.570   2.234   4.884
  197VAL      C 2023   3.392   2.349   5.132
  197VAL      O 2024   3.316   2.259   5.101
  198ASP      N 2025   3.357   2.475   5.155
  198ASP      H 2026   3.427   2.546   5.169
  198ASP     CA 2027   3.218   2.510   5.184
  198ASP     CB 2028   3.201   2.645   5.255
  198ASP     CG 2029   3.065   2.686   5.310
  198ASP    OD1 2030   2.980   2.734   5.233
  198ASP    OD2 2031   3.047   2.663   5.432
  198ASP      C 2032   3.136   2.511   5.057
  198ASP      O 2033   3.179   2.557   4.950
  199ARG      N 2034   3.010   2.473   5.072
  199ARG      H 2035   2.976   2.424   5.152
  199ARG     CA 2036   2.914   2.472   4.961
  199ARG     CB 2037   2.788   2.392   4.997
  199ARG     CG 2038   2.811   2.243   5.024
  199ARG     CD 2039   2.877   2.173   4.905
  199ARG     NE 2040   2.835   2.033   4.900
  199ARG     HE 2041   2.771   2.003   4.972
  199ARG     CZ 2042   2.894   1.938   4.827
  199ARG    NH1 2043   3.005   1.971   4.759
  199ARG   HH11 2044   3.053   2.057   4.777
  199ARG   HH12 2045   3.055   1.909   4.698
  199ARG    NH2 2046   2.855   1.810   4.819
  199ARG   HH21 2047   2.767   1.781   4.857
  199ARG   HH22 2048   2.911   1.744   4.768
  199ARG      C 2049   2.880   2.608   4.899
  199ARG      O 2050   2.885   2.619   4.777
  200GLU      N 2051   2.887   2.716   4.977
  200GLU      H 2052   2.912   2.722   5.073
  200GLU     CA 2053   2.862   2.845   4.912
  200GLU     CB 2054   2.823   2.949   5.018
  200GLU     CG 2055   2.776   3.077   4.948
  200GLU     CD 2056   2.712   3.174   5.047
  200GLU    OE1 2057   2.620   3.131   5.120
  200GLU    OE2 2058   2.752   3.294   5.052
  200GLU      C 2059   2.978   2.896   4.825
  200GLU      O 2060   2.949   2.926   4.709
  201PRO      N 2061   3.104   2.892   4.864
  201PRO     CA 2062   3.221   2.896   4.775
  201PRO     CB 2063   3.349   2.875   4.859
  201PRO     CG 2064   3.305   2.949   4.986
  201PRO     CD 2065   3.153   2.930   4.996
  201PRO      C 2066   3.220   2.807   4.650
  201PRO      O 2067   3.235   2.866   4.542
  202LEU      N 2068   3.162   2.688   4.664
  202LEU      H 2069   3.174   2.645   4.754
  202LEU     CA 2070   3.146   2.605   4.545
  202LEU     CB 2071   3.114   2.459   4.576
  202LEU     CG 2072   3.233   2.368   4.610
  202LEU    CD1 2073   3.196   2.226   4.569
  202LEU    CD2 2074   3.372   2.414   4.567
  202LEU      C 2075   3.035   2.647   4.447
  202LEU      O 2076   3.038   2.631   4.325
  203TRP      N 2077   2.933   2.707   4.507
  203TRP      H 2078   2.919   2.689   4.606
  203TRP     CA 2079   2.818   2.770   4.441
  203TRP     CB 2080   2.692   2.758   4.528
  203TRP     CG 2081   2.562   2.818   4.472
  203TRP    CD1 2082   2.478   2.757   4.390
  203TRP    HD1 2083   2.499   2.667   4.332
  203TRP    CD2 2084   2.507   2.931   4.532
  203TRP    NE1 2085   2.370   2.835   4.390
  203TRP    HE1 2086   2.287   2.820   4.339
  203TRP    CE2 2087   2.382   2.938   4.474
  203TRP    CE3 2088   2.560   3.027   4.617
  203TRP    HE3 2089   2.643   3.004   4.682
  203TRP    CZ2 2090   2.306   3.054   4.492
  203TRP    HZ2 2091   2.207   3.066   4.453
  203TRP    CZ3 2092   2.482   3.142   4.638
  203TRP    HZ3 2093   2.539   3.225   4.679
  203TRP    CH2 2094   2.359   3.153   4.575
  203TRP    HH2 2095   2.290   3.235   4.591
  203TRP      C 2096   2.842   2.909   4.383
  203TRP      O 2097   2.789   2.946   4.276
  204ARG      N 2098   2.939   2.982   4.432
  204ARG      H 2099   2.982   2.946   4.516
  204ARG     CA 2100   2.961   3.126   4.411
  204ARG     CB 2101   3.003   3.202   4.537
  204ARG     CG 2102   2.886   3.282   4.596
  204ARG     CD 2103   2.922   3.369   4.717
  204ARG     NE 2104   2.823   3.479   4.731
  204ARG     HE 2105   2.728   3.453   4.720
  204ARG     CZ 2106   2.850   3.605   4.767
  204ARG    NH1 2107   2.975   3.653   4.771
  204ARG   HH11 2108   3.054   3.594   4.751
  204ARG   HH12 2109   2.992   3.745   4.804
  204ARG    NH2 2110   2.755   3.697   4.790
  204ARG   HH21 2111   2.659   3.683   4.760
  204ARG   HH22 2112   2.785   3.782   4.831
  204ARG      C 2113   3.061   3.157   4.299
  204ARG      O 2114   3.032   3.239   4.213
  205PHE      N 2115   3.176   3.093   4.304
  205PHE      H 2116   3.210   3.036   4.381
  205PHE     CA 2117   3.284   3.106   4.204
  205PHE     CB 2118   3.412   3.036   4.252
  205PHE     CG 2119   3.469   3.113   4.371
  205PHE    CD1 2120   3.545   3.229   4.354
  205PHE    HD1 2121   3.577   3.262   4.255
  205PHE    CD2 2122   3.448   3.074   4.501
  205PHE    HD2 2123   3.441   2.967   4.521
  205PHE    CE1 2124   3.589   3.304   4.461
  205PHE    HE1 2125   3.683   3.358   4.441
  205PHE    CE2 2126   3.478   3.154   4.611
  205PHE    HE2 2127   3.452   3.123   4.712
  205PHE     CZ 2128   3.548   3.272   4.590
  205PHE     HZ 2129   3.575   3.344   4.669
  205PHE      C 2130   3.233   3.074   4.063
  205PHE      O 2131   3.304   3.116   3.971
  206PRO      N 2132   3.134   2.988   4.036
  206PRO     CA 2133   3.057   3.003   3.911
  206PRO     CB 2134   2.992   2.865   3.889
  206PRO     CG 2135   2.973   2.812   4.031
  206PRO     CD 2136   3.095   2.867   4.109
  206PRO      C 2137   2.945   3.105   3.898
  206PRO      O 2138   2.962   3.199   3.820
  207ASN      N 2139   2.852   3.119   3.991
  207ASN      H 2140   2.870   3.076   4.079
  207ASN     CA 2141   2.731   3.200   3.983
  207ASN     CB 2142   2.640   3.172   4.103
  207ASN     CG 2143   2.531   3.071   4.070
  207ASN    OD1 2144   2.436   3.100   3.995
  207ASN    ND2 2145   2.530   2.959   4.141
  207ASN   HD21 2146   2.604   2.935   4.204
  207ASN   HD22 2147   2.443   2.910   4.139
  207ASN      C 2148   2.760   3.351   3.986
  207ASN      O 2149   2.680   3.419   3.922
  208GLU      N 2150   2.878   3.394   4.030
  208GLU      H 2151   2.931   3.329   4.085
  208GLU     CA 2152   2.926   3.531   4.009
  208GLU     CB 2153   3.031   3.586   4.107
  208GLU     CG 2154   2.957   3.645   4.228
  208GLU     CD 2155   3.049   3.651   4.350
  208GLU    OE1 2156   3.170   3.620   4.332
  208GLU    OE2 2157   2.996   3.658   4.463
  208GLU      C 2158   2.956   3.586   3.870
  208GLU      O 2159   2.918   3.700   3.846
  209LEU      N 2160   2.950   3.493   3.776
  209LEU      H 2161   2.920   3.399   3.794
  209LEU     CA 2162   2.980   3.523   3.634
  209LEU     CB 2163   3.040   3.396   3.574
  209LEU     CG 2164   3.088   3.428   3.432
  209LEU    CD1 2165   3.215   3.512   3.424
  209LEU    CD2 2166   3.098   3.295   3.358
  209LEU      C 2167   2.847   3.563   3.569
  209LEU      O 2168   2.761   3.477   3.548
  210PRO      N 2169   2.838   3.684   3.517
  210PRO     CA 2170   2.712   3.744   3.468
  210PRO     CB 2171   2.732   3.894   3.473
  210PRO     CG 2172   2.862   3.901   3.555
  210PRO     CD 2173   2.947   3.782   3.511
  210PRO      C 2174   2.649   3.693   3.338
  210PRO      O 2175   2.689   3.743   3.232
  211ILE      N 2176   2.601   3.569   3.343
  211ILE      H 2177   2.622   3.508   3.419
  211ILE     CA 2178   2.542   3.500   3.227
  211ILE     CB 2179   2.662   3.450   3.147
  211ILE    CG1 2180   2.617   3.425   3.003
  211ILE    CG2 2181   2.742   3.344   3.224
  211ILE     CD 2182   2.727   3.380   2.907
  211ILE      C 2183   2.450   3.386   3.272
  211ILE      O 2184   2.481   3.303   3.358
  212ALA      N 2185   2.336   3.382   3.204
  212ALA      H 2186   2.326   3.451   3.133
  212ALA     CA 2187   2.228   3.283   3.220
  212ALA     CB 2188   2.272   3.141   3.183
  212ALA      C 2189   2.156   3.276   3.354
  212ALA      O 2190   2.202   3.330   3.455
  213GLY      N 2191   2.029   3.238   3.336
  213GLY      H 2192   1.977   3.272   3.258
  213GLY     CA 2193   1.949   3.196   3.452
  213GLY      C 2194   1.891   3.315   3.528
  213GLY      O 2195   1.852   3.417   3.469
  214GLU      N 2196   1.904   3.307   3.659
  214GLU      H 2197   1.950   3.229   3.703
  214GLU     CA 2198   1.856   3.402   3.761
  214GLU     CB 2199   1.797   3.320   3.875
  214GLU     CG 2200   1.665   3.251   3.840
  214GLU     CD 2201   1.586   3.167   3.941
  214GLU    OE1 2202   1.644   3.119   4.040
  214GLU    OE2 2203   1.462   3.170   3.926
  214GLU      C 2204   1.969   3.491   3.814
  214GLU      O 2205   2.080   3.439   3.817
  215PRO      N 2206   1.952   3.621   3.834
  215PRO     CA 2207   1.836   3.699   3.790
  215PRO     CB 2208   1.807   3.795   3.906
  215PRO     CG 2209   1.948   3.830   3.957
  215PRO     CD 2210   2.033   3.707   3.923
  215PRO      C 2211   1.857   3.770   3.656
  215PRO      O 2212   1.971   3.806   3.626
  216ALA      N 2213   1.745   3.803   3.593
  216ALA      H 2214   1.656   3.761   3.612
  216ALA     CA 2215   1.739   3.894   3.477
  216ALA     CB 2216   1.596   3.925   3.436
  216ALA      C 2217   1.823   4.021   3.470
  216ALA      O 2218   1.887   4.049   3.368
  217ASN      N 2219   1.846   4.077   3.587
  217ASN      H 2220   1.780   4.066   3.662
  217ASN     CA 2221   1.937   4.188   3.618
  217ASN     CB 2222   1.929   4.220   3.767
  217ASN     CG 2223   1.789   4.237   3.826
  217ASN    OD1 2224   1.718   4.144   3.864
  217ASN    ND2 2225   1.747   4.363   3.827
  217ASN   HD21 2226   1.807   4.434   3.793
  217ASN   HD22 2227   1.668   4.392   3.883
  217ASN      C 2228   2.083   4.174   3.571
  217ASN      O 2229   2.128   4.279   3.524
  218ILE      N 2230   2.138   4.054   3.552
  218ILE      H 2231   2.096   3.969   3.579
  218ILE     CA 2232   2.275   4.036   3.501
  218ILE     CB 2233   2.296   3.885   3.509
  218ILE    CG1 2234   2.202   3.800   3.422
  218ILE    CG2 2235   2.320   3.829   3.649
  218ILE     CD 2236   2.226   3.650   3.401
  218ILE      C 2237   2.310   4.094   3.364
  218ILE      O 2238   2.426   4.123   3.336
  219VAL      N 2239   2.215   4.094   3.270
  219VAL      H 2240   2.132   4.040   3.288
  219VAL     CA 2241   2.229   4.152   3.136
  219VAL     CB 2242   2.099   4.130   3.058
  219VAL    CG1 2243   1.971   4.192   3.112
  219VAL    CG2 2244   2.110   4.170   2.910
  219VAL      C 2245   2.278   4.297   3.130
  219VAL      O 2246   2.382   4.321   3.069
  220ALA      N 2247   2.228   4.378   3.221
  220ALA      H 2248   2.146   4.352   3.273
  220ALA     CA 2249   2.272   4.518   3.239
  220ALA     CB 2250   2.180   4.599   3.331
  220ALA      C 2251   2.411   4.536   3.300
  220ALA      O 2252   2.481   4.627   3.254
  221LEU      N 2253   2.470   4.433   3.361
  221LEU      H 2254   2.426   4.343   3.366
  221LEU     CA 2255   2.611   4.430   3.401
  221LEU     CB 2256   2.642   4.325   3.508
  221LEU     CG 2257   2.598   4.370   3.648
  221LEU    CD1 2258   2.612   4.247   3.738
  221LEU    CD2 2259   2.680   4.487   3.703
  221LEU      C 2260   2.695   4.401   3.277
  221LEU      O 2261   2.799   4.462   3.251
  222VAL      N 2262   2.657   4.298   3.201
  222VAL      H 2263   2.589   4.237   3.240
  222VAL     CA 2264   2.720   4.267   3.071
  222VAL     CB 2265   2.659   4.149   2.997
  222VAL    CG1 2266   2.738   4.096   2.877
  222VAL    CG2 2267   2.647   4.031   3.095
  222VAL      C 2268   2.719   4.390   2.981
  222VAL      O 2269   2.828   4.423   2.934
  223GLU      N 2270   2.601   4.449   2.961
  223GLU      H 2271   2.515   4.401   2.979
  223GLU     CA 2272   2.591   4.569   2.878
  223GLU     CB 2273   2.447   4.621   2.868
  223GLU     CG 2274   2.369   4.525   2.779
  223GLU     CD 2275   2.227   4.580   2.776
  223GLU    OE1 2276   2.166   4.611   2.881
  223GLU    OE2 2277   2.182   4.593   2.659
  223GLU      C 2278   2.683   4.688   2.899
  223GLU      O 2279   2.759   4.732   2.811
  224GLU      N 2280   2.697   4.714   3.029
  224GLU      H 2281   2.634   4.676   3.096
  224GLU     CA 2282   2.790   4.813   3.087
  224GLU     CB 2283   2.757   4.824   3.236
  224GLU     CG 2284   2.634   4.913   3.255
  224GLU     CD 2285   2.668   5.062   3.243
  224GLU    OE1 2286   2.684   5.130   3.347
  224GLU    OE2 2287   2.656   5.115   3.131
  224GLU      C 2288   2.933   4.766   3.066
  224GLU      O 2289   3.015   4.856   3.043
  225TYR      N 2290   2.974   4.640   3.075
  225TYR      H 2291   2.908   4.568   3.097
  225TYR     CA 2292   3.108   4.598   3.032
  225TYR     CB 2293   3.137   4.452   3.069
  225TYR     CG 2294   3.145   4.400   3.212
  225TYR    CD1 2295   3.193   4.478   3.317
  225TYR    HD1 2296   3.262   4.561   3.296
  225TYR    CD2 2297   3.086   4.276   3.230
  225TYR    HD2 2298   3.034   4.223   3.150
  225TYR    CE1 2299   3.175   4.426   3.444
  225TYR    HE1 2300   3.238   4.465   3.524
  225TYR    CE2 2301   3.065   4.230   3.359
  225TYR    HE2 2302   3.008   4.137   3.372
  225TYR     CZ 2303   3.106   4.307   3.467
  225TYR     OH 2304   3.087   4.254   3.591
  225TYR     HH 2305   3.143   4.306   3.655
  225TYR      C 2306   3.129   4.622   2.882
  225TYR      O 2307   3.239   4.651   2.835
  226MET      N 2308   3.025   4.605   2.801
  226MET      H 2309   2.947   4.546   2.820
  226MET     CA 2310   3.036   4.634   2.658
  226MET     CB 2311   2.916   4.567   2.589
  226MET     CG 2312   2.956   4.496   2.460
  226MET     SD 2313   2.808   4.416   2.390
  226MET     CE 2314   2.812   4.272   2.493
  226MET      C 2315   3.041   4.782   2.618
  226MET      O 2316   3.133   4.821   2.547
  227ASP      N 2317   2.966   4.869   2.686
  227ASP      H 2318   2.889   4.840   2.743
  227ASP     CA 2319   2.985   5.014   2.666
  227ASP     CB 2320   2.877   5.083   2.748
  227ASP     CG 2321   2.752   5.112   2.665
  227ASP    OD1 2322   2.666   5.022   2.660
  227ASP    OD2 2323   2.740   5.223   2.609
  227ASP      C 2324   3.124   5.063   2.705
  227ASP      O 2325   3.168   5.171   2.668
  228TRP      N 2326   3.184   4.997   2.803
  228TRP      H 2327   3.138   4.935   2.867
  228TRP     CA 2328   3.326   5.017   2.838
  228TRP     CB 2329   3.369   4.948   2.968
  228TRP     CG 2330   3.504   5.002   3.017
  228TRP    CD1 2331   3.532   5.125   3.059
  228TRP    HD1 2332   3.460   5.199   3.092
  228TRP    CD2 2333   3.614   4.918   3.028
  228TRP    NE1 2334   3.663   5.128   3.082
  228TRP    HE1 2335   3.710   5.206   3.125
  228TRP    CE2 2336   3.714   5.008   3.056
  228TRP    CE3 2337   3.640   4.783   3.002
  228TRP    HE3 2338   3.558   4.722   2.966
  228TRP    CZ2 2339   3.846   4.962   3.048
  228TRP    HZ2 2340   3.925   5.036   3.061
  228TRP    CZ3 2341   3.773   4.743   2.996
  228TRP    HZ3 2342   3.787   4.635   3.005
  228TRP    CH2 2343   3.878   4.831   3.020
  228TRP    HH2 2344   3.979   4.795   3.040
  228TRP      C 2345   3.422   4.978   2.726
  228TRP      O 2346   3.492   5.073   2.686
  229LEU      N 2347   3.409   4.858   2.671
  229LEU      H 2348   3.330   4.803   2.698
  229LEU     CA 2349   3.489   4.809   2.558
  229LEU     CB 2350   3.449   4.662   2.538
  229LEU     CG 2351   3.506   4.568   2.642
  229LEU    CD1 2352   3.454   4.426   2.616
  229LEU    CD2 2353   3.657   4.566   2.618
  229LEU      C 2354   3.475   4.883   2.424
  229LEU      O 2355   3.569   4.900   2.347
  230HIS      N 2356   3.372   4.965   2.411
  230HIS      H 2357   3.286   4.942   2.456
  230HIS     CA 2358   3.354   5.071   2.310
  230HIS     CB 2359   3.206   5.102   2.289
  230HIS     CG 2360   3.143   4.994   2.200
  230HIS    ND1 2361   3.127   5.011   2.069
  230HIS    HD1 2362   3.184   5.067   2.008
  230HIS    CD2 2363   3.053   4.908   2.246
  230HIS    HD2 2364   3.032   4.903   2.353
  230HIS    CE1 2365   3.025   4.932   2.034
  230HIS    HE1 2366   2.974   4.933   1.938
  230HIS    NE2 2367   2.978   4.870   2.142
  230HIS      C 2368   3.436   5.201   2.319
  230HIS      O 2369   3.492   5.248   2.221
  231GLN      N 2370   3.434   5.260   2.438
  231GLN      H 2371   3.381   5.211   2.509
  231GLN     CA 2372   3.517   5.375   2.478
  231GLN     CB 2373   3.462   5.442   2.604
  231GLN     CG 2374   3.324   5.499   2.577
  231GLN     CD 2375   3.261   5.529   2.714
  231GLN    OE1 2376   3.270   5.639   2.768
  231GLN    NE2 2377   3.193   5.433   2.775
  231GLN   HE21 2378   3.188   5.342   2.735
  231GLN   HE22 2379   3.154   5.453   2.866
  231GLN      C 2380   3.667   5.353   2.499
  231GLN      O 2381   3.744   5.443   2.465
  232SER      N 2382   3.696   5.249   2.576
  232SER      H 2383   3.627   5.187   2.612
  232SER     CA 2384   3.837   5.231   2.618
  232SER     CB 2385   3.855   5.128   2.729
  232SER     OG 2386   3.990   5.142   2.773
  232SER     HG 2387   3.996   5.220   2.836
  232SER      C 2388   3.936   5.201   2.505
  232SER      O 2389   3.915   5.100   2.439
  233PRO      N 2390   4.044   5.279   2.492
  233PRO     CA 2391   4.165   5.245   2.417
  233PRO     CB 2392   4.246   5.375   2.422
  233PRO     CG 2393   4.200   5.451   2.545
  233PRO     CD 2394   4.052   5.413   2.550
  233PRO      C 2395   4.250   5.123   2.450
  233PRO      O 2396   4.350   5.090   2.385
  234VAL      N 2397   4.217   5.055   2.559
  234VAL      H 2398   4.149   5.075   2.630
  234VAL     CA 2399   4.288   4.929   2.586
  234VAL     CB 2400   4.245   4.861   2.716
  234VAL    CG1 2401   4.308   4.939   2.831
  234VAL    CG2 2402   4.097   4.862   2.751
  234VAL      C 2403   4.265   4.822   2.478
  234VAL      O 2404   4.158   4.814   2.419
  235PRO      N 2405   4.372   4.755   2.437
  235PRO     CA 2406   4.382   4.657   2.329
  235PRO     CB 2407   4.530   4.631   2.304
  235PRO     CG 2408   4.589   4.665   2.441
  235PRO     CD 2409   4.510   4.788   2.483
  235PRO      C 2410   4.301   4.531   2.363
  235PRO      O 2411   4.317   4.470   2.470
  236LYS      N 2412   4.203   4.494   2.280
  236LYS      H 2413   4.210   4.525   2.185
  236LYS     CA 2414   4.121   4.374   2.301
  236LYS     CB 2415   3.978   4.406   2.261
  236LYS     CG 2416   3.909   4.524   2.330
  236LYS     CD 2417   3.924   4.645   2.237
  236LYS     CE 2418   3.834   4.763   2.277
  236LYS     NZ 2419   3.891   4.887   2.225
  236LYS    HZ1 2420   3.826   4.961   2.211
  236LYS    HZ2 2421   3.960   4.931   2.285
  236LYS    HZ3 2422   3.934   4.866   2.138
  236LYS      C 2423   4.166   4.243   2.234
  236LYS      O 2424   4.194   4.259   2.116
  237LEU      N 2425   4.169   4.124   2.294
  237LEU      H 2426   4.147   4.114   2.391
  237LEU     CA 2427   4.212   4.003   2.224
  237LEU     CB 2428   4.359   3.987   2.266
  237LEU     CG 2429   4.445   3.892   2.183
  237LEU    CD1 2430   4.479   3.953   2.047
  237LEU    CD2 2431   4.570   3.884   2.269
  237LEU      C 2432   4.123   3.882   2.249
  237LEU      O 2433   4.126   3.827   2.358
  238LEU      N 2434   4.026   3.861   2.159
  238LEU      H 2435   4.025   3.903   2.069
  238LEU     CA 2436   3.927   3.753   2.156
  238LEU     CB 2437   3.804   3.789   2.072
  238LEU     CG 2438   3.697   3.680   2.080
  238LEU    CD1 2439   3.617   3.700   2.208
  238LEU    CD2 2440   3.605   3.675   1.958
  238LEU      C 2441   3.994   3.620   2.121
  238LEU      O 2442   4.021   3.605   2.002
  239PHE      N 2443   4.034   3.538   2.218
  239PHE      H 2444   4.027   3.568   2.313
  239PHE     CA 2445   4.079   3.400   2.199
  239PHE     CB 2446   4.177   3.364   2.311
  239PHE     CG 2447   4.325   3.400   2.302
  239PHE    CD1 2448   4.381   3.510   2.366
  239PHE    HD1 2449   4.320   3.585   2.416
  239PHE    CD2 2450   4.410   3.312   2.237
  239PHE    HD2 2451   4.367   3.229   2.181
  239PHE    CE1 2452   4.519   3.525   2.354
  239PHE    HE1 2453   4.557   3.607   2.416
  239PHE    CE2 2454   4.549   3.327   2.230
  239PHE    HE2 2455   4.608   3.251   2.181
  239PHE     CZ 2456   4.606   3.439   2.288
  239PHE     HZ 2457   4.698   3.485   2.252
  239PHE      C 2458   3.949   3.319   2.210
  239PHE      O 2459   3.872   3.329   2.305
  240TRP      N 2460   3.924   3.258   2.095
  240TRP      H 2461   3.995   3.261   2.025
  240TRP     CA 2462   3.800   3.181   2.076
  240TRP     CB 2463   3.706   3.274   1.999
  240TRP     CG 2464   3.572   3.206   1.970
  240TRP    CD1 2465   3.467   3.197   2.053
  240TRP    HD1 2466   3.475   3.232   2.155
  240TRP    CD2 2467   3.539   3.130   1.858
  240TRP    NE1 2468   3.371   3.124   1.997
  240TRP    HE1 2469   3.292   3.089   2.046
  240TRP    CE2 2470   3.411   3.079   1.879
  240TRP    CE3 2471   3.608   3.110   1.740
  240TRP    HE3 2472   3.699   3.163   1.713
  240TRP    CZ2 2473   3.359   2.996   1.781
  240TRP    HZ2 2474   3.272   2.935   1.807
  240TRP    CZ3 2475   3.554   3.029   1.640
  240TRP    HZ3 2476   3.607   3.024   1.545
  240TRP    CH2 2477   3.430   2.970   1.664
  240TRP    HH2 2478   3.382   2.913   1.585
  240TRP      C 2479   3.823   3.056   1.992
  240TRP      O 2480   3.903   3.052   1.898
  241GLY      N 2481   3.751   2.951   2.027
  241GLY      H 2482   3.677   2.953   2.095
  241GLY     CA 2483   3.763   2.818   1.962
  241GLY      C 2484   3.626   2.753   1.943
  241GLY      O 2485   3.534   2.753   2.025
  242THR      N 2486   3.620   2.686   1.829
  242THR      H 2487   3.699   2.694   1.768
  242THR     CA 2488   3.509   2.609   1.771
  242THR     CB 2489   3.546   2.574   1.627
  242THR    OG1 2490   3.552   2.697   1.554
  242THR    HG1 2491   3.636   2.746   1.571
  242THR    CG2 2492   3.453   2.473   1.561
  242THR      C 2493   3.476   2.486   1.856
  242THR      O 2494   3.565   2.406   1.884
  243PRO      N 2495   3.349   2.466   1.892
  243PRO     CA 2496   3.232   2.553   1.879
  243PRO     CB 2497   3.118   2.456   1.844
  243PRO     CG 2498   3.150   2.327   1.920
  243PRO     CD 2499   3.300   2.327   1.895
  243PRO      C 2500   3.197   2.646   1.995
  243PRO      O 2501   3.085   2.694   1.981
  244GLY      N 2502   3.284   2.672   2.093
  244GLY      H 2503   3.376   2.633   2.096
  244GLY     CA 2504   3.251   2.770   2.198
  244GLY      C 2505   3.134   2.738   2.291
  244GLY      O 2506   3.037   2.669   2.262
  245VAL      N 2507   3.155   2.799   2.408
  245VAL      H 2508   3.244   2.845   2.419
  245VAL     CA 2509   3.075   2.792   2.531
  245VAL     CB 2510   3.172   2.740   2.638
  245VAL    CG1 2511   3.101   2.742   2.773
  245VAL    CG2 2512   3.212   2.597   2.599
  245VAL      C 2513   3.002   2.922   2.564
  245VAL      O 2514   2.879   2.918   2.574
  246LEU      N 2515   3.075   3.030   2.587
  246LEU      H 2516   3.174   3.027   2.593
  246LEU     CA 2517   3.018   3.164   2.613
  246LEU     CB 2518   3.131   3.247   2.673
  246LEU     CG 2519   3.140   3.229   2.825
  246LEU    CD1 2520   3.188   3.092   2.877
  246LEU    CD2 2521   3.232   3.338   2.878
  246LEU      C 2522   2.964   3.229   2.485
  246LEU      O 2523   2.848   3.268   2.479
  247ILE      N 2524   3.033   3.207   2.373
  247ILE      H 2525   3.125   3.168   2.370
  247ILE     CA 2526   2.984   3.251   2.241
  247ILE     CB 2527   3.048   3.383   2.203
  247ILE    CG1 2528   3.200   3.384   2.220
  247ILE    CG2 2529   2.973   3.491   2.282
  247ILE     CD 2530   3.266   3.521   2.196
  247ILE      C 2531   2.997   3.143   2.133
  247ILE      O 2532   3.103   3.082   2.123
  248PRO      N 2533   2.880   3.107   2.081
  248PRO     CA 2534   2.870   3.037   1.953
  248PRO     CB 2535   2.718   3.020   1.935
  248PRO     CG 2536   2.662   3.019   2.077
  248PRO     CD 2537   2.751   3.117   2.153
  248PRO      C 2538   2.938   3.104   1.833
  248PRO      O 2539   2.968   3.224   1.832
  249PRO      N 2540   2.959   3.031   1.724
  249PRO     CA 2541   3.045   3.073   1.612
  249PRO     CB 2542   3.044   2.959   1.510
  249PRO     CG 2543   3.042   2.838   1.604
  249PRO     CD 2544   2.950   2.885   1.717
  249PRO      C 2545   3.008   3.210   1.550
  249PRO      O 2546   3.092   3.298   1.569
  250ALA      N 2547   2.892   3.229   1.489
  250ALA      H 2548   2.828   3.152   1.494
  250ALA     CA 2549   2.841   3.357   1.438
  250ALA     CB 2550   2.699   3.339   1.381
  250ALA      C 2551   2.846   3.463   1.547
  250ALA      O 2552   2.912   3.565   1.524
  251GLU      N 2553   2.787   3.443   1.664
  251GLU      H 2554   2.721   3.369   1.676
  251GLU     CA 2555   2.789   3.544   1.771
  251GLU     CB 2556   2.727   3.487   1.898
  251GLU     CG 2557   2.583   3.437   1.892
  251GLU     CD 2558   2.529   3.346   1.782
  251GLU    OE1 2559   2.412   3.372   1.746
  251GLU    OE2 2560   2.591   3.247   1.735
  251GLU      C 2561   2.929   3.598   1.797
  251GLU      O 2562   2.947   3.718   1.821
  252ALA      N 2563   3.030   3.513   1.811
  252ALA      H 2564   3.013   3.414   1.806
  252ALA     CA 2565   3.172   3.553   1.822
  252ALA     CB 2566   3.258   3.428   1.815
  252ALA      C 2567   3.211   3.652   1.713
  252ALA      O 2568   3.250   3.765   1.743
  253ALA      N 2569   3.180   3.621   1.588
  253ALA      H 2570   3.105   3.558   1.563
  253ALA     CA 2571   3.219   3.710   1.478
  253ALA     CB 2572   3.220   3.641   1.340
  253ALA      C 2573   3.135   3.837   1.465
  253ALA      O 2574   3.196   3.943   1.452
  254ARG      N 2575   3.012   3.831   1.513
  254ARG      H 2576   2.967   3.743   1.524
  254ARG     CA 2577   2.928   3.949   1.541
  254ARG     CB 2578   2.788   3.898   1.575
  254ARG     CG 2579   2.684   4.009   1.580
  254ARG     CD 2580   2.557   3.948   1.641
  254ARG     NE 2581   2.443   4.041   1.640
  254ARG     HE 2582   2.455   4.124   1.694
  254ARG     CZ 2583   2.336   4.019   1.563
  254ARG    NH1 2584   2.342   3.925   1.467
  254ARG   HH11 2585   2.427   3.876   1.454
  254ARG   HH12 2586   2.265   3.895   1.410
  254ARG    NH2 2587   2.215   4.050   1.612
  254ARG   HH21 2588   2.209   4.094   1.701
  254ARG   HH22 2589   2.136   4.005   1.573
  254ARG      C 2590   2.989   4.036   1.650
  254ARG      O 2591   3.022   4.151   1.623
  255LEU      N 2592   3.028   3.971   1.760
  255LEU      H 2593   3.017   3.871   1.761
  255LEU     CA 2594   3.087   4.044   1.873
  255LEU     CB 2595   3.093   3.985   2.013
  255LEU     CG 2596   2.955   3.963   2.074
  255LEU    CD1 2597   2.976   3.868   2.191
  255LEU    CD2 2598   2.874   4.090   2.104
  255LEU      C 2599   3.225   4.099   1.834
  255LEU      O 2600   3.240   4.218   1.862
  256ALA      N 2601   3.315   4.035   1.761
  256ALA      H 2602   3.303   3.936   1.753
  256ALA     CA 2603   3.441   4.092   1.714
  256ALA     CB 2604   3.528   3.980   1.657
  256ALA      C 2605   3.428   4.204   1.609
  256ALA      O 2606   3.510   4.295   1.611
  257LYS      N 2607   3.329   4.197   1.520
  257LYS      H 2608   3.286   4.112   1.488
  257LYS     CA 2609   3.295   4.314   1.437
  257LYS     CB 2610   3.206   4.263   1.323
  257LYS     CG 2611   3.267   4.161   1.227
  257LYS     CD 2612   3.370   4.241   1.147
  257LYS     CE 2613   3.461   4.181   1.040
  257LYS     NZ 2614   3.392   4.131   0.920
  257LYS    HZ1 2615   3.361   4.037   0.928
  257LYS    HZ2 2616   3.312   4.183   0.890
  257LYS    HZ3 2617   3.454   4.136   0.842
  257LYS      C 2618   3.239   4.439   1.504
  257LYS      O 2619   3.233   4.542   1.436
  258SER      N 2620   3.163   4.409   1.609
  258SER      H 2621   3.152   4.316   1.643
  258SER     CA 2622   3.106   4.519   1.687
  258SER     CB 2623   3.003   4.457   1.782
  258SER     OG 2624   2.920   4.546   1.855
  258SER     HG 2625   2.875   4.512   1.938
  258SER      C 2626   3.201   4.598   1.777
  258SER      O 2627   3.229   4.716   1.752
  259LEU      N 2628   3.282   4.526   1.853
  259LEU      H 2629   3.276   4.427   1.850
  259LEU     CA 2630   3.384   4.579   1.945
  259LEU     CB 2631   3.411   4.471   2.050
  259LEU     CG 2632   3.287   4.428   2.130
  259LEU    CD1 2633   3.334   4.344   2.248
  259LEU    CD2 2634   3.223   4.556   2.183
  259LEU      C 2635   3.509   4.635   1.875
  259LEU      O 2636   3.574   4.554   1.810
  260PRO      N 2637   3.536   4.765   1.890
  260PRO     CA 2638   3.644   4.830   1.813
  260PRO     CB 2639   3.637   4.979   1.845
  260PRO     CG 2640   3.494   4.994   1.899
  260PRO     CD 2641   3.462   4.862   1.971
  260PRO      C 2642   3.781   4.770   1.843
  260PRO      O 2643   3.808   4.731   1.955
  261ASN      N 2644   3.854   4.743   1.734
  261ASN      H 2645   3.849   4.798   1.651
  261ASN     CA 2646   3.977   4.664   1.730
  261ASN     CB 2647   4.105   4.750   1.725
  261ASN     CG 2648   4.115   4.844   1.606
  261ASN    OD1 2649   4.083   4.963   1.614
  261ASN    ND2 2650   4.192   4.801   1.506
  261ASN   HD21 2651   4.229   4.709   1.513
  261ASN   HD22 2652   4.218   4.867   1.435
  261ASN      C 2653   3.991   4.541   1.820
  261ASN      O 2654   4.103   4.491   1.834
  262CYS      N 2655   3.877   4.477   1.840
  262CYS      H 2656   3.788   4.517   1.815
  262CYS     CA 2657   3.870   4.343   1.900
  262CYS     CB 2658   3.737   4.305   1.966
  262CYS     SG 2659   3.770   4.156   2.068
  262CYS     HG 2660   3.805   4.081   1.963
  262CYS      C 2661   3.913   4.226   1.811
  262CYS      O 2662   3.828   4.161   1.751
  263LYS      N 2663   4.043   4.200   1.813
  263LYS      H 2664   4.111   4.253   1.863
  263LYS     CA 2665   4.095   4.097   1.722
  263LYS     CB 2666   4.245   4.091   1.749
  263LYS     CG 2667   4.312   4.206   1.672
  263LYS     CD 2668   4.464   4.186   1.669
  263LYS     CE 2669   4.487   4.091   1.552
  263LYS     NZ 2670   4.630   4.064   1.527
  263LYS    HZ1 2671   4.642   4.049   1.429
  263LYS    HZ2 2672   4.686   4.144   1.547
  263LYS    HZ3 2673   4.651   3.974   1.564
  263LYS      C 2674   4.041   3.961   1.768
  263LYS      O 2675   4.032   3.941   1.889
  264ALA      N 2676   4.006   3.870   1.678
  264ALA      H 2677   3.993   3.900   1.582
  264ALA     CA 2678   3.957   3.738   1.716
  264ALA     CB 2679   3.814   3.727   1.661
  264ALA      C 2680   4.052   3.628   1.667
  264ALA      O 2681   4.047   3.586   1.551
  265VAL      N 2682   4.139   3.587   1.759
  265VAL      H 2683   4.122   3.582   1.857
  265VAL     CA 2684   4.234   3.478   1.733
  265VAL     CB 2685   4.352   3.487   1.831
  265VAL    CG1 2686   4.454   3.375   1.817
  265VAL    CG2 2687   4.419   3.620   1.796
  265VAL      C 2688   4.162   3.343   1.731
  265VAL      O 2689   4.097   3.298   1.824
  266ASP      N 2690   4.171   3.273   1.618
  266ASP      H 2691   4.199   3.322   1.534
  266ASP     CA 2692   4.105   3.143   1.604
  266ASP     CB 2693   4.064   3.122   1.458
  266ASP     CG 2694   3.971   3.002   1.434
  266ASP    OD1 2695   3.850   3.036   1.426
  266ASP    OD2 2696   4.024   2.889   1.446
  266ASP      C 2697   4.205   3.042   1.662
  266ASP      O 2698   4.319   3.042   1.614
  267ILE      N 2699   4.144   2.956   1.742
  267ILE      H 2700   4.061   2.987   1.789
  267ILE     CA 2701   4.216   2.843   1.803
  267ILE     CB 2702   4.198   2.826   1.954
  267ILE    CG1 2703   4.235   2.955   2.027
  267ILE    CG2 2704   4.271   2.710   2.022
  267ILE     CD 2705   4.368   3.014   1.981
  267ILE      C 2706   4.193   2.714   1.727
  267ILE      O 2707   4.283   2.630   1.715
  268GLY      N 2708   4.084   2.697   1.651
  268GLY      H 2709   4.034   2.778   1.621
  268GLY     CA 2710   4.045   2.563   1.606
  268GLY      C 2711   3.969   2.490   1.718
  268GLY      O 2712   3.918   2.542   1.816
  269PRO      N 2713   3.982   2.358   1.724
  269PRO     CA 2714   3.926   2.274   1.832
  269PRO     CB 2715   3.970   2.132   1.796
  269PRO     CG 2716   3.966   2.141   1.644
  269PRO     CD 2717   4.043   2.271   1.621
  269PRO      C 2718   3.958   2.312   1.976
  269PRO      O 2719   4.076   2.304   2.013
  270GLY      N 2720   3.845   2.327   2.044
  270GLY      H 2721   3.757   2.332   1.998
  270GLY     CA 2722   3.851   2.369   2.186
  270GLY      C 2723   3.725   2.443   2.230
  270GLY      O 2724   3.675   2.540   2.172
  271LEU      N 2725   3.678   2.394   2.344
  271LEU      H 2726   3.694   2.296   2.357
  271LEU     CA 2727   3.581   2.468   2.425
  271LEU     CB 2728   3.453   2.386   2.452
  271LEU     CG 2729   3.358   2.342   2.341
  271LEU    CD1 2730   3.414   2.254   2.229
  271LEU    CD2 2731   3.233   2.282   2.404
  271LEU      C 2732   3.629   2.523   2.559
  271LEU      O 2733   3.668   2.446   2.647
  272ASN      N 2734   3.649   2.655   2.555
  272ASN      H 2735   3.652   2.707   2.470
  272ASN     CA 2736   3.676   2.749   2.665
  272ASN     CB 2737   3.564   2.746   2.768
  272ASN     CG 2738   3.573   2.884   2.833
  272ASN    OD1 2739   3.615   2.902   2.947
  272ASN    ND2 2740   3.558   2.991   2.755
  272ASN   HD21 2741   3.534   2.975   2.659
  272ASN   HD22 2742   3.576   3.086   2.782
  272ASN      C 2743   3.806   2.729   2.743
  272ASN      O 2744   3.858   2.833   2.783
  273LEU      N 2745   3.841   2.605   2.781
  273LEU      H 2746   3.787   2.524   2.756
  273LEU     CA 2747   3.975   2.582   2.834
  273LEU     CB 2748   3.973   2.443   2.897
  273LEU     CG 2749   3.933   2.455   3.043
  273LEU    CD1 2750   3.918   2.319   3.112
  273LEU    CD2 2751   4.023   2.543   3.130
  273LEU      C 2752   4.096   2.590   2.741
  273LEU      O 2753   4.190   2.510   2.744
  274LEU      N 2754   4.093   2.690   2.653
  274LEU      H 2755   4.014   2.751   2.651
  274LEU     CA 2756   4.185   2.713   2.541
  274LEU     CB 2757   4.158   2.848   2.474
  274LEU     CG 2758   4.009   2.860   2.441
  274LEU    CD1 2759   3.967   3.007   2.436
  274LEU    CD2 2760   3.966   2.777   2.320
  274LEU      C 2761   4.335   2.713   2.576
  274LEU      O 2762   4.409   2.649   2.502
  275GLN      N 2763   4.369   2.742   2.701
  275GLN      H 2764   4.308   2.793   2.763
  275GLN     CA 2765   4.501   2.722   2.762
  275GLN     CB 2766   4.507   2.795   2.896
  275GLN     CG 2767   4.405   2.774   3.008
  275GLN     CD 2768   4.272   2.848   2.984
  275GLN    OE1 2769   4.221   2.868   2.875
  275GLN    NE2 2770   4.207   2.880   3.096
  275GLN   HE21 2771   4.255   2.862   3.182
  275GLN   HE22 2772   4.116   2.918   3.085
  275GLN      C 2773   4.557   2.580   2.768
  275GLN      O 2774   4.676   2.552   2.780
  276GLU      N 2775   4.464   2.484   2.767
  276GLU      H 2776   4.366   2.506   2.780
  276GLU     CA 2777   4.501   2.344   2.753
  276GLU     CB 2778   4.395   2.252   2.813
  276GLU     CG 2779   4.396   2.243   2.965
  276GLU     CD 2780   4.506   2.144   3.007
  276GLU    OE1 2781   4.612   2.180   3.060
  276GLU    OE2 2782   4.495   2.024   2.974
  276GLU      C 2783   4.551   2.293   2.617
  276GLU      O 2784   4.630   2.199   2.615
  277ASP      N 2785   4.513   2.363   2.509
  277ASP      H 2786   4.447   2.437   2.522
  277ASP     CA 2787   4.563   2.335   2.374
  277ASP     CB 2788   4.455   2.348   2.266
  277ASP     CG 2789   4.455   2.242   2.156
  277ASP    OD1 2790   4.536   2.259   2.062
  277ASP    OD2 2791   4.391   2.135   2.170
  277ASP      C 2792   4.692   2.403   2.326
  277ASP      O 2793   4.762   2.464   2.405
  278ASN      N 2794   4.743   2.386   2.203
  278ASN      H 2795   4.675   2.354   2.138
  278ASN     CA 2796   4.873   2.426   2.149
  278ASN     CB 2797   4.861   2.446   1.999
  278ASN     CG 2798   4.995   2.418   1.929
  278ASN    OD1 2799   5.096   2.484   1.945
  278ASN    ND2 2800   4.988   2.304   1.860
  278ASN   HD21 2801   4.904   2.257   1.834
  278ASN   HD22 2802   5.068   2.245   1.851
  278ASN      C 2803   4.942   2.548   2.211
  278ASN      O 2804   4.904   2.660   2.174
  279PRO      N 2805   5.050   2.526   2.286
  279PRO     CA 2806   5.137   2.631   2.342
  279PRO     CB 2807   5.234   2.556   2.433
  279PRO     CG 2808   5.229   2.408   2.392
  279PRO     CD 2809   5.086   2.394   2.340
  279PRO      C 2810   5.218   2.718   2.246
  279PRO      O 2811   5.192   2.839   2.247
  280ASP      N 2812   5.292   2.661   2.151
  280ASP      H 2813   5.311   2.564   2.159
  280ASP     CA 2814   5.349   2.736   2.038
  280ASP     CB 2815   5.424   2.639   1.947
  280ASP     CG 2816   5.529   2.549   2.012
  280ASP    OD1 2817   5.495   2.452   2.082
  280ASP    OD2 2818   5.644   2.595   2.000
  280ASP      C 2819   5.256   2.826   1.957
  280ASP      O 2820   5.279   2.948   1.953
  281LEU      N 2821   5.135   2.783   1.923
  281LEU      H 2822   5.110   2.688   1.946
  281LEU     CA 2823   5.029   2.861   1.860
  281LEU     CB 2824   4.921   2.769   1.805
  281LEU     CG 2825   4.817   2.848   1.726
  281LEU    CD1 2826   4.870   2.874   1.583
  281LEU    CD2 2827   4.688   2.767   1.714
  281LEU      C 2828   4.996   2.975   1.958
  281LEU      O 2829   5.050   3.083   1.934
  282ILE      N 2830   4.936   2.938   2.071
  282ILE      H 2831   4.927   2.840   2.092
  282ILE     CA 2832   4.889   3.039   2.166
  282ILE     CB 2833   4.805   2.976   2.277
  282ILE    CG1 2834   4.691   2.889   2.225
  282ILE    CG2 2835   4.747   3.093   2.357
  282ILE     CD 2836   4.654   2.798   2.342
  282ILE      C 2837   4.997   3.135   2.214
  282ILE      O 2838   4.985   3.255   2.191
  283GLY      N 2839   5.112   3.082   2.257
  283GLY      H 2840   5.136   2.985   2.260
  283GLY     CA 2841   5.221   3.159   2.317
  283GLY      C 2842   5.282   3.259   2.218
  283GLY      O 2843   5.306   3.374   2.258
  284SER      N 2844   5.319   3.215   2.098
  284SER      H 2845   5.319   3.116   2.085
  284SER     CA 2846   5.367   3.305   1.992
  284SER     CB 2847   5.395   3.253   1.851
  284SER     OG 2848   5.471   3.134   1.878
  284SER     HG 2849   5.416   3.053   1.903
  284SER      C 2850   5.280   3.430   1.979
  284SER      O 2851   5.328   3.544   1.975
  285GLU      N 2852   5.153   3.401   1.957
  285GLU      H 2853   5.128   3.311   1.922
  285GLU     CA 2854   5.043   3.496   1.936
  285GLU     CB 2855   4.906   3.430   1.919
  285GLU     CG 2856   4.789   3.519   1.874
  285GLU     CD 2857   4.788   3.553   1.725
  285GLU    OE1 2858   4.833   3.663   1.687
  285GLU    OE2 2859   4.744   3.466   1.648
  285GLU      C 2860   5.048   3.601   2.047
  285GLU      O 2861   5.047   3.718   2.010
  286ILE      N 2862   5.039   3.572   2.176
  286ILE      H 2863   5.000   3.482   2.196
  286ILE     CA 2864   5.054   3.668   2.285
  286ILE     CB 2865   5.031   3.594   2.417
  286ILE    CG1 2866   4.894   3.527   2.423
  286ILE    CG2 2867   5.033   3.696   2.531
  286ILE     CD 2868   4.879   3.451   2.555
  286ILE      C 2869   5.189   3.739   2.277
  286ILE      O 2870   5.187   3.862   2.286
  287ALA      N 2871   5.298   3.664   2.260
  287ALA      H 2872   5.299   3.565   2.251
  287ALA     CA 2873   5.432   3.727   2.268
  287ALA     CB 2874   5.538   3.616   2.270
  287ALA      C 2875   5.461   3.830   2.159
  287ALA      O 2876   5.536   3.924   2.183
  288ARG      N 2877   5.393   3.815   2.045
  288ARG      H 2878   5.368   3.723   2.017
  288ARG     CA 2879   5.382   3.918   1.943
  288ARG     CB 2880   5.303   3.874   1.817
  288ARG     CG 2881   5.355   3.744   1.753
  288ARG     CD 2882   5.254   3.695   1.648
  288ARG     NE 2883   5.290   3.566   1.588
  288ARG     HE 2884   5.384   3.549   1.559
  288ARG     CZ 2885   5.202   3.470   1.554
  288ARG    NH1 2886   5.073   3.469   1.586
  288ARG   HH11 2887   5.038   3.544   1.642
  288ARG   HH12 2888   4.996   3.418   1.547
  288ARG    NH2 2889   5.249   3.375   1.472
  288ARG   HH21 2890   5.345   3.365   1.445
  288ARG   HH22 2891   5.181   3.315   1.431
  288ARG      C 2892   5.308   4.040   1.996
  288ARG      O 2893   5.377   4.134   2.036
  289TRP      N 2894   5.182   4.030   2.034
  289TRP      H 2895   5.133   3.949   2.005
  289TRP     CA 2896   5.097   4.142   2.082
  289TRP     CB 2897   4.958   4.081   2.100
  289TRP     CG 2898   4.848   4.166   2.163
  289TRP    CD1 2899   4.757   4.233   2.091
  289TRP    HD1 2900   4.767   4.250   1.983
  289TRP    CD2 2901   4.802   4.165   2.294
  289TRP    NE1 2902   4.660   4.274   2.172
  289TRP    HE1 2903   4.572   4.309   2.139
  289TRP    CE2 2904   4.683   4.237   2.298
  289TRP    CE3 2905   4.857   4.103   2.405
  289TRP    HE3 2906   4.954   4.055   2.397
  289TRP    CZ2 2907   4.612   4.237   2.417
  289TRP    HZ2 2908   4.509   4.276   2.416
  289TRP    CZ3 2909   4.796   4.117   2.529
  289TRP    HZ3 2910   4.856   4.127   2.618
  289TRP    CH2 2911   4.670   4.177   2.526
  289TRP    HH2 2912   4.615   4.188   2.620
  289TRP      C 2913   5.147   4.205   2.214
  289TRP      O 2914   5.154   4.328   2.218
  290LEU      N 2915   5.203   4.130   2.306
  290LEU      H 2916   5.228   4.035   2.285
  290LEU     CA 2917   5.264   4.181   2.430
  290LEU     CB 2918   5.310   4.058   2.511
  290LEU     CG 2919   5.285   4.055   2.661
  290LEU    CD1 2920   5.145   4.094   2.705
  290LEU    CD2 2921   5.319   3.915   2.713
  290LEU      C 2922   5.386   4.272   2.417
  290LEU      O 2923   5.420   4.358   2.499
  291SER      N 2924   5.464   4.248   2.311
  291SER      H 2925   5.431   4.178   2.249
  291SER     CA 2926   5.587   4.325   2.288
  291SER     CB 2927   5.636   4.297   2.146
  291SER     OG 2928   5.547   4.331   2.037
  291SER     HG 2929   5.492   4.249   2.023
  291SER      C 2930   5.579   4.476   2.309
  291SER      O 2931   5.665   4.523   2.381
  292THR      N 2932   5.504   4.556   2.232
  292THR      H 2933   5.465   4.516   2.150
  292THR     CA 2934   5.472   4.694   2.269
  292THR     CB 2935   5.390   4.765   2.159
  292THR    OG1 2936   5.293   4.680   2.099
  292THR    HG1 2937   5.210   4.707   2.149
  292THR    CG2 2938   5.483   4.823   2.052
  292THR      C 2939   5.432   4.739   2.409
  292THR      O 2940   5.433   4.860   2.436
  293LEU      N 2941   5.381   4.644   2.486
  293LEU      H 2942   5.410   4.547   2.487
  293LEU     CA 2943   5.325   4.676   2.618
  293LEU     CB 2944   5.211   4.582   2.656
  293LEU     CG 2945   5.099   4.567   2.551
  293LEU    CD1 2946   4.993   4.465   2.591
  293LEU    CD2 2947   5.025   4.700   2.554
  293LEU      C 2948   5.440   4.673   2.722
  293LEU     O1 2949   5.550   4.627   2.690
  293LEU     O2 2950   5.416   4.721   2.834
  294SiRMb  C21 2951   2.391   1.698   3.907
  294SiRMb   N2 2952   2.430   1.764   3.787
  294SiRMb  H27 2953   2.350   1.786   3.733
  294SiRMb  C20 2954   2.555   1.759   3.732
  294SiRMb  C19 2955   2.570   1.844   3.617
  294SiRMb  H26 2956   2.498   1.923   3.595
  294SiRMb  C18 2957   2.668   1.812   3.525
  294SiRMb  H25 2958   2.680   1.877   3.436
  294SiRMb  C17 2959   2.751   1.695   3.529
  294SiRMb  C16 2960   2.845   1.669   3.427
  294SiRMb  C31 2961   2.957   1.582   3.442
  294SiRMb  C26 2962   2.990   1.504   3.556
  294SiRMb  C27 2963   3.087   1.405   3.556
  294SiRMb  H38 2964   3.124   1.363   3.651
  294SiRMb  C28 2965   3.162   1.375   3.437
  294SiRMb   N3 2966   3.258   1.280   3.441
  294SiRMb  H39 2967   3.270   1.225   3.523
  294SiRMb  H40 2968   3.302   1.256   3.354
  294SiRMb  C29 2969   3.126   1.446   3.319
  294SiRMb  H41 2970   3.204   1.451   3.240
  294SiRMb  C30 2971   3.031   1.545   3.325
  294SiRMb  H42 2972   3.014   1.581   3.222
  294SiRMb  SI1 2973   2.869   1.503   3.688
  294SiRMb  C23 2974   2.739   1.623   3.651
  294SiRMb  C22 2975   2.646   1.649   3.749
  294SiRMb  H31 2976   2.657   1.609   3.852
  294SiRMb  C24 2977   2.937   1.545   3.851
  294SiRMb  C25 2978   2.783   1.343   3.699
  294SiRMb  C15 2979   2.799   1.713   3.293
  294SiRMb  C14 2980   2.670   1.689   3.244
  294SiRMb  H24 2981   2.633   1.591   3.278
  294SiRMb  C13 2982   2.612   1.761   3.142
  294SiRMb  H23 2983   2.507   1.743   3.111
  294SiRMb  C12 2984   2.687   1.860   3.076
  294SiRMb  C34 2985   2.813   1.890   3.127
  294SiRMb  H46 2986   2.853   1.987   3.094
  294SiRMb  C32 2987   2.870   1.819   3.234
  294SiRMb  C33 2988   2.988   1.886   3.294
  294SiRMb  C11 2989   2.616   1.968   3.000
  294SiRMb   O3 2990   2.516   2.019   3.055
  294SiRMb   N1 2991   2.683   2.054   2.916
  294SiRMb  H22 2992   2.685   2.153   2.927
  294SiRMb  C10 2993   2.775   2.012   2.814
  294SiRMb   C9 2994   2.911   2.080   2.797
  294SiRMb   O2 2995   2.996   2.024   2.897
  294SiRMb   C8 2996   3.134   2.042   2.868
  294SiRMb   C7 2997   3.198   2.133   2.973
  294SiRMb   O1 2998   3.206   2.267   2.927
  294SiRMb   C6 2999   3.333   2.300   2.871
  294SiRMb   C5 3000   3.432   2.350   2.975
  294SiRMb   C4 3001   3.385   2.478   3.041
  294SiRMb   C3 3002   3.490   2.540   3.131
  294SiRMb   C2 3003   3.433   2.671   3.184
  294SiRMb   C1 3004   3.537   2.767   3.237
  295CL      CL 3005   2.953   2.927   3.495
  296SOL     OW 3006   0.016   2.586   3.699
  296SOL    HW1 3007  -0.039   2.550   3.623
  296SOL    HW2 3008   0.022   2.517   3.770
  297SOL     OW 3009   2.371   4.727   5.282
  297SOL    HW1 3010   2.336   4.822   5.281
  297SOL    HW2 3011   2.371   4.691   5.189
  298SOL     OW 3012   8.490   5.169   3.462
  298SOL    HW1 3013   8.495   5.108   3.542
  298SOL    HW2 3014   8.457   5.259   3.491
  299SOL     OW 3015   5.102   1.002   1.742
  299SOL    HW1 3016   5.025   1.052   1.779
  299SOL    HW2 3017   5.185   1.056   1.751
  300SOL     OW 3018   1.693   7.756   2.293
  300SOL    HW1 3019   1.731   7.689   2.230
  300SOL    HW2 3020   1.751   7.837   2.295
  301SOL     OW 3021   4.590   3.270   6.354
  301SOL    HW1 3022   4.551   3.281   6.263
  301SOL    HW2 3023   4.554   3.187   6.396
  302SOL     OW 3024   5.950   1.090   1.986
  302SOL    HW1 3025   5.980   1.170   2.038
  302SOL    HW2 3026   5.949   1.010   2.046
  303SOL     OW 3027   3.867   3.511   7.489
  303SOL    HW1 3028   3.815   3.495   7.572
  303SOL    HW2 3029   3.816   3.476   7.410
  304SOL     OW 3030   5.817   5.369   3.251
  304SOL    HW1 3031   5.856   5.283   3.220
  304SOL    HW2 3032   5.778   5.417   3.172
  305SOL     OW 3033   6.529   3.352   4.999
  305SOL    HW1 3034   6.495   3.446   5.003
  305SOL    HW2 3035   6.543   3.318   5.092
  306SOL     OW 3036   0.996   1.019   4.654
  306SOL    HW1 3037   0.970   0.952   4.585
  306SOL    HW2 3038   0.949   1.106   4.637
  307SOL     OW 3039   4.717   2.101   7.162
  307SOL    HW1 3040   4.766   2.177   7.118
  307SOL    HW2 3041   4.618   2.114   7.148
  308SOL     OW 3042   3.064   5.537   6.430
  308SOL    HW1 3043   3.016   5.574   6.509
  308SOL    HW2 3044   3.155   5.578   6.424
  309SOL     OW 3045   4.410   0.441   4.967
  309SOL    HW1 3046   4.497   0.428   5.014
  309SOL    HW2 3047   4.335   0.406   5.023
  310SOL     OW 3048   0.282   6.260   3.346
  310SOL    HW1 3049   0.256   6.164   3.350
  310SOL    HW2 3050   0.211   6.311   3.298
  311SOL     OW 3051   2.217   3.393   5.197
  311SOL    HW1 3052   2.312   3.379   5.174
  311SOL    HW2 3053   2.201   3.489   5.223
  312SOL     OW 3054   1.410   6.431   4.406
  312SOL    HW1 3055   1.328   6.438   4.349
  312SOL    HW2 3056   1.464   6.514   4.398
  313SOL     OW 3057   3.487   5.796   1.009
  313SOL    HW1 3058   3.518   5.728   1.075
  313SOL    HW2 3059   3.507   5.888   1.044
  314SOL     OW 3060   6.750   3.752   4.169
  314SOL    HW1 3061   6.702   3.703   4.243
  314SOL    HW2 3062   6.711   3.726   4.080
  315SOL     OW 3063   4.399   7.366   0.618
  315SOL    HW1 3064   4.358   7.278   0.644
  315SOL    HW2 3065   4.339   7.412   0.551
  316SOL     OW 3066   1.188   2.650   1.397
  316SOL    HW1 3067   1.125   2.725   1.419
  316SOL    HW2 3068   1.142   2.585   1.336
  317SOL     OW 3069   6.374   3.056   2.987
  317SOL    HW1 3070   6.382   2.995   3.068
  317SOL    HW2 3071   6.407   3.147   3.011
  318SOL     OW 3072  -0.681   4.390   3.392
  318SOL    HW1 3073  -0.763   4.394   3.449
  318SOL    HW2 3074  -0.601   4.373   3.451
  319SOL     OW 3075   3.606   0.448   5.208
  319SOL    HW1 3076   3.618   0.499   5.294
  319SOL    HW2 3077   3.562   0.361   5.227
  320SOL     OW 3078   7.892   4.649   4.330
  320SOL    HW1 3079   7.884   4.748   4.344
  320SOL    HW2 3080   7.843   4.623   4.247
  321SOL     OW 3081   4.001   7.147   3.301
  321SOL    HW1 3082   3.905   7.121   3.290
  321SOL    HW2 3083   4.018   7.232   3.252
  322SOL     OW 3084   1.996   3.050   5.183
  322SOL    HW1 3085   2.014   3.121   5.114
  322SOL    HW2 3086   2.082   3.017   5.221
  323SOL     OW 3087   7.948   0.249   2.459
  323SOL    HW1 3088   7.904   0.327   2.503
  323SOL    HW2 3089   8.024   0.281   2.403
  324SOL     OW 3090  -0.398   3.779   3.248
  324SOL    HW1 3091  -0.316   3.817   3.205
  324SOL    HW2 3092  -0.389   3.681   3.258
  325SOL     OW 3093   0.438   3.902   4.357
  325SOL    HW1 3094   0.476   3.976   4.412
  325SOL    HW2 3095   0.513   3.849   4.317
  326SOL     OW 3096   0.520   4.450   4.743
  326SOL    HW1 3097   0.610   4.473   4.781
  326SOL    HW2 3098   0.506   4.351   4.748
  327SOL     OW 3099  -0.336   2.511   4.110
  327SOL    HW1 3100  -0.353   2.415   4.087
  327SOL    HW2 3101  -0.271   2.550   4.045
  328SOL     OW 3102   1.856   3.206   1.380
  328SOL    HW1 3103   1.909   3.214   1.296
  328SOL    HW2 3104   1.918   3.205   1.459
  329SOL     OW 3105   3.539   0.868   0.609
  329SOL    HW1 3106   3.629   0.911   0.623
  329SOL    HW2 3107   3.519   0.866   0.511
  330SOL     OW 3108   3.811   5.499  -0.145
  330SOL    HW1 3109   3.756   5.417  -0.165
  330SOL    HW2 3110   3.908   5.474  -0.143
  331SOL     OW 3111   1.583   6.236   2.070
  331SOL    HW1 3112   1.495   6.264   2.032
  331SOL    HW2 3113   1.592   6.137   2.064
  332SOL     OW 3114   2.453   3.977   0.197
  332SOL    HW1 3115   2.473   3.930   0.283
  332SOL    HW2 3116   2.376   4.040   0.210
  333SOL     OW 3117   6.614   2.083   4.010
  333SOL    HW1 3118   6.557   2.032   4.074
  333SOL    HW2 3119   6.674   2.145   4.060
  334SOL     OW 3120   1.761   3.831   5.359
  334SOL    HW1 3121   1.800   3.855   5.448
  334SOL    HW2 3122   1.662   3.845   5.362
  335SOL     OW 3123   2.562   0.819   1.858
  335SOL    HW1 3124   2.659   0.835   1.882
  335SOL    HW2 3125   2.554   0.810   1.759
  336SOL     OW 3126   7.621   1.811   3.717
  336SOL    HW1 3127   7.554   1.783   3.647
  336SOL    HW2 3128   7.711   1.775   3.693
  337SOL     OW 3129   3.239   1.453   4.485
  337SOL    HW1 3130   3.243   1.465   4.386
  337SOL    HW2 3131   3.263   1.358   4.507
  338SOL     OW 3132   2.023   6.717   2.327
  338SOL    HW1 3133   2.122   6.711   2.342
  338SOL    HW2 3134   1.979   6.755   2.409
  339SOL     OW 3135   3.774   0.685   2.342
  339SOL    HW1 3136   3.715   0.744   2.284
  339SOL    HW2 3137   3.870   0.710   2.328
  340SOL     OW 3138   1.482   2.584   2.754
  340SOL    HW1 3139   1.435   2.605   2.669
  340SOL    HW2 3140   1.433   2.627   2.831
  341SOL     OW 3141   0.621   1.909   1.912
  341SOL    HW1 3142   0.601   1.890   1.815
  341SOL    HW2 3143   0.585   1.835   1.968
  342SOL     OW 3144   2.764   2.756   5.808
  342SOL    HW1 3145   2.819   2.711   5.881
  342SOL    HW2 3146   2.771   2.855   5.819
  343SOL     OW 3147   1.922   3.996   5.844
  343SOL    HW1 3148   1.924   4.064   5.917
  343SOL    HW2 3149   2.013   3.988   5.804
  344SOL     OW 3150   5.565   2.270   5.558
  344SOL    HW1 3151   5.606   2.358   5.535
  344SOL    HW2 3152   5.574   2.253   5.656
  345SOL     OW 3153   2.129   4.443   1.532
  345SOL    HW1 3154   2.115   4.445   1.432
  345SOL    HW2 3155   2.048   4.479   1.576
  346SOL     OW 3156   0.479   4.426   4.005
  346SOL    HW1 3157   0.480   4.326   4.018
  346SOL    HW2 3158   0.539   4.468   4.073
  347SOL     OW 3159   1.070   1.086   5.124
  347SOL    HW1 3160   1.108   0.996   5.108
  347SOL    HW2 3161   1.124   1.154   5.073
  348SOL     OW 3162   2.356   5.508   5.762
  348SOL    HW1 3163   2.365   5.607   5.756
  348SOL    HW2 3164   2.358   5.480   5.858
  349SOL     OW 3165   0.647   0.645   4.964
  349SOL    HW1 3166   0.568   0.595   4.998
  349SOL    HW2 3167   0.690   0.695   5.038
  350SOL     OW 3168   4.802   4.769   7.504
  350SOL    HW1 3169   4.722   4.816   7.543
  350SOL    HW2 3170   4.876   4.771   7.571
  351SOL     OW 3171   2.194   6.776   4.916
  351SOL    HW1 3172   2.225   6.721   4.994
  351SOL    HW2 3173   2.214   6.726   4.831
  352SOL     OW 3174   6.748   4.344   2.622
  352SOL    HW1 3175   6.763   4.401   2.540
  352SOL    HW2 3176   6.835   4.321   2.665
  353SOL     OW 3177   2.016   3.220   1.857
  353SOL    HW1 3178   1.965   3.295   1.899
  353SOL    HW2 3179   2.021   3.234   1.759
  354SOL     OW 3180   5.088   1.958   2.557
  354SOL    HW1 3181   4.995   1.963   2.520
  354SOL    HW2 3182   5.148   1.911   2.491
  355SOL     OW 3183   6.719   4.065   2.904
  355SOL    HW1 3184   6.677   3.991   2.852
  355SOL    HW2 3185   6.659   4.146   2.901
  356SOL     OW 3186   4.416   4.361   2.030
  356SOL    HW1 3187   4.399   4.429   1.960
  356SOL    HW2 3188   4.330   4.319   2.058
  357SOL     OW 3189  -0.638   2.283   2.844
  357SOL    HW1 3190  -0.608   2.347   2.773
  357SOL    HW2 3191  -0.572   2.208   2.851
  358SOL     OW 3192   2.538   5.373   3.013
  358SOL    HW1 3193   2.485   5.409   3.090
  358SOL    HW2 3194   2.604   5.306   3.047
  359SOL     OW 3195   3.236   6.806   3.825
  359SOL    HW1 3196   3.209   6.742   3.896
  359SOL    HW2 3197   3.155   6.859   3.795
  360SOL     OW 3198   1.885   6.069   4.617
  360SOL    HW1 3199   1.903   6.087   4.520
  360SOL    HW2 3200   1.943   6.129   4.674
  361SOL     OW 3201   3.946   2.642  -0.934
  361SOL    HW1 3202   4.021   2.577  -0.943
  361SOL    HW2 3203   3.900   2.650  -1.023
  362SOL     OW 3204   4.116   1.218   0.163
  362SOL    HW1 3205   4.183   1.151   0.193
  362SOL    HW2 3206   4.066   1.180   0.085
  363SOL     OW 3207   5.377   4.297   7.010
  363SOL    HW1 3208   5.364   4.244   6.925
  363SOL    HW2 3209   5.289   4.331   7.042
  364SOL     OW 3210   6.354   5.195   3.467
  364SOL    HW1 3211   6.445   5.203   3.425
  364SOL    HW2 3212   6.284   5.214   3.398
  365SOL     OW 3213   4.318   1.885   4.620
  365SOL    HW1 3214   4.367   1.815   4.568
  365SOL    HW2 3215   4.223   1.856   4.636
  366SOL     OW 3216   4.557   7.704   0.599
  366SOL    HW1 3217   4.511   7.652   0.671
  366SOL    HW2 3218   4.630   7.648   0.559
  367SOL     OW 3219   1.256   4.250   1.372
  367SOL    HW1 3220   1.192   4.275   1.444
  367SOL    HW2 3221   1.274   4.329   1.314
  368SOL     OW 3222   2.188   5.898   4.648
  368SOL    HW1 3223   2.137   5.964   4.593
  368SOL    HW2 3224   2.283   5.929   4.656
  369SOL     OW 3225   4.491   5.192   8.322
  369SOL    HW1 3226   4.433   5.264   8.359
  369SOL    HW2 3227   4.530   5.138   8.396
  370SOL     OW 3228   7.029   6.626   2.537
  370SOL    HW1 3229   6.953   6.639   2.473
  370SOL    HW2 3230   7.114   6.608   2.487
  371SOL     OW 3231   0.574   3.675   2.674
  371SOL    HW1 3232   0.545   3.760   2.629
  371SOL    HW2 3233   0.532   3.597   2.628
  372SOL     OW 3234   1.638   3.687   4.219
  372SOL    HW1 3235   1.642   3.754   4.145
  372SOL    HW2 3236   1.707   3.617   4.205
  373SOL     OW 3237   1.322   7.000   4.061
  373SOL    HW1 3238   1.327   6.964   3.968
  373SOL    HW2 3239   1.336   7.100   4.059
  374SOL     OW 3240   3.350   1.802   7.673
  374SOL    HW1 3241   3.308   1.865   7.738
  374SOL    HW2 3242   3.329   1.709   7.698
  375SOL     OW 3243   0.130   0.996   4.249
  375SOL    HW1 3244   0.179   0.973   4.334
  375SOL    HW2 3245   0.193   1.045   4.188
  376SOL     OW 3246   3.185   1.058   1.603
  376SOL    HW1 3247   3.156   1.147   1.636
  376SOL    HW2 3248   3.271   1.032   1.647
  377SOL     OW 3249   0.813   7.363   3.986
  377SOL    HW1 3250   0.804   7.323   4.077
  377SOL    HW2 3251   0.760   7.308   3.922
  378SOL     OW 3252   4.076   5.236   6.084
  378SOL    HW1 3253   4.069   5.139   6.058
  378SOL    HW2 3254   4.125   5.243   6.173
  379SOL     OW 3255   1.831   4.748   3.541
  379SOL    HW1 3256   1.771   4.815   3.583
  379SOL    HW2 3257   1.865   4.783   3.454
  380SOL     OW 3258   5.338   5.375   6.090
  380SOL    HW1 3259   5.283   5.397   6.170
  380SOL    HW2 3260   5.294   5.300   6.040
  381SOL     OW 3261   1.268   0.772   4.345
  381SOL    HW1 3262   1.240   0.708   4.416
  381SOL    HW2 3263   1.225   0.860   4.361
  382SOL     OW 3264   1.274   1.502   2.887
  382SOL    HW1 3265   1.251   1.483   2.982
  382SOL    HW2 3266   1.364   1.547   2.881
  383SOL     OW 3267   2.917   4.195   7.511
  383SOL    HW1 3268   2.824   4.208   7.476
  383SOL    HW2 3269   2.974   4.273   7.486
  384SOL     OW 3270   6.717   5.088   5.182
  384SOL    HW1 3271   6.630   5.135   5.163
  384SOL    HW2 3272   6.781   5.105   5.108
  385SOL     OW 3273   5.901   4.003   1.973
  385SOL    HW1 3274   5.899   4.083   2.032
  385SOL    HW2 3275   5.829   4.011   1.903
  386SOL     OW 3276   7.020   4.040   4.644
  386SOL    HW1 3277   7.118   4.030   4.622
  386SOL    HW2 3278   6.969   3.965   4.603
  387SOL     OW 3279   6.401   4.830   5.670
  387SOL    HW1 3280   6.336   4.759   5.641
  387SOL    HW2 3281   6.431   4.882   5.590
  388SOL     OW 3282   3.320  -0.490   6.968
  388SOL    HW1 3283   3.392  -0.469   6.902
  388SOL    HW2 3284   3.304  -0.588   6.970
  389SOL     OW 3285   5.875   6.523   1.645
  389SOL    HW1 3286   5.787   6.568   1.644
  389SOL    HW2 3287   5.907   6.509   1.551
  390SOL     OW 3288   0.926   4.027   1.478
  390SOL    HW1 3289   0.900   4.092   1.407
  390SOL    HW2 3290   0.935   3.936   1.437
  391SOL     OW 3291   1.282   5.998   3.006
  391SOL    HW1 3292   1.204   6.061   2.994
  391SOL    HW2 3293   1.356   6.047   3.052
  392SOL     OW 3294   3.352   0.743   3.335
  392SOL    HW1 3295   3.408   0.739   3.252
  392SOL    HW2 3296   3.389   0.679   3.403
  393SOL     OW 3297   3.593   6.127   4.423
  393SOL    HW1 3298   3.535   6.197   4.466
  393SOL    HW2 3299   3.631   6.069   4.494
  394SOL     OW 3300   5.008   0.618   5.776
  394SOL    HW1 3301   4.973   0.652   5.863
  394SOL    HW2 3302   5.091   0.668   5.752
  395SOL     OW 3303   5.078   0.637   1.308
  395SOL    HW1 3304   5.049   0.710   1.371
  395SOL    HW2 3305   5.014   0.560   1.316
  396SOL     OW 3306   2.206   1.268   5.682
  396SOL    HW1 3307   2.223   1.196   5.615
  396SOL    HW2 3308   2.288   1.284   5.735
  397SOL     OW 3309   6.306   4.944   3.449
  397SOL    HW1 3310   6.326   5.041   3.461
  397SOL    HW2 3311   6.250   4.931   3.366
  398SOL     OW 3312   3.580   3.910   8.137
  398SOL    HW1 3313   3.493   3.952   8.163
  398SOL    HW2 3314   3.564   3.834   8.074
  399SOL     OW 3315   2.333   1.333  -0.074
  399SOL    HW1 3316   2.323   1.431  -0.090
  399SOL    HW2 3317   2.354   1.317   0.023
  400SOL     OW 3318   4.957   1.062   0.530
  400SOL    HW1 3319   5.043   1.109   0.552
  400SOL    HW2 3320   4.954   1.046   0.432
  401SOL     OW 3321   5.901   2.929   4.719
  401SOL    HW1 3322   5.826   2.985   4.681
  401SOL    HW2 3323   5.978   2.931   4.656
  402SOL     OW 3324   5.689   6.208   5.748
  402SOL    HW1 3325   5.599   6.167   5.730
  402SOL    HW2 3326   5.753   6.136   5.775
  403SOL     OW 3327   0.267   4.764   4.122
  403SOL    HW1 3328   0.309   4.711   4.049
  403SOL    HW2 3329   0.169   4.769   4.109
  404SOL     OW 3330   5.366   3.605   0.178
  404SOL    HW1 3331   5.330   3.512   0.191
  404SOL    HW2 3332   5.320   3.646   0.098
  405SOL     OW 3333   6.739   4.407   1.635
  405SOL    HW1 3334   6.738   4.489   1.577
  405SOL    HW2 3335   6.699   4.331   1.584
  406SOL     OW 3336   0.070   7.112   4.145
  406SOL    HW1 3337   0.038   7.106   4.051
  406SOL    HW2 3338   0.093   7.020   4.178
  407SOL     OW 3339   3.799   2.847   5.966
  407SOL    HW1 3340   3.751   2.900   6.035
  407SOL    HW2 3341   3.758   2.756   5.959
  408SOL     OW 3342   2.678   4.178   0.181
  408SOL    HW1 3343   2.607   4.194   0.113
  408SOL    HW2 3344   2.637   4.160   0.270
  409SOL     OW 3345   5.389   5.580   0.968
  409SOL    HW1 3346   5.337   5.626   1.040
  409SOL    HW2 3347   5.362   5.614   0.879
  410SOL     OW 3348   0.994   3.494   2.773
  410SOL    HW1 3349   0.961   3.486   2.680
  410SOL    HW2 3350   1.074   3.436   2.784
  411SOL     OW 3351  -0.350   4.960   3.963
  411SOL    HW1 3352  -0.287   4.886   3.986
  411SOL    HW2 3353  -0.350   4.974   3.864
  412SOL     OW 3354   4.304   3.452   6.712
  412SOL    HW1 3355   4.373   3.383   6.688
  412SOL    HW2 3356   4.336   3.542   6.682
  413SOL     OW 3357   4.186   1.608   7.395
  413SOL    HW1 3358   4.282   1.626   7.375
  413SOL    HW2 3359   4.128   1.667   7.337
  414SOL     OW 3360   4.652   5.084   6.118
  414SOL    HW1 3361   4.571   5.135   6.087
  414SOL    HW2 3362   4.676   5.014   6.051
  415SOL     OW 3363   3.609   6.221   4.150
  415SOL    HW1 3364   3.669   6.188   4.078
  415SOL    HW2 3365   3.627   6.171   4.234
  416SOL     OW 3366   5.967   4.274   2.803
  416SOL    HW1 3367   6.036   4.208   2.775
  416SOL    HW2 3368   5.876   4.236   2.791
  417SOL     OW 3369   5.785   0.201   2.341
  417SOL    HW1 3370   5.698   0.166   2.311
  417SOL    HW2 3371   5.777   0.298   2.367
  418SOL     OW 3372   5.962   1.426   2.676
  418SOL    HW1 3373   5.966   1.346   2.738
  418SOL    HW2 3374   5.915   1.501   2.722
  419SOL     OW 3375   2.888   3.943   5.249
  419SOL    HW1 3376   2.893   4.036   5.286
  419SOL    HW2 3377   2.981   3.906   5.240
  420SOL     OW 3378   6.901  -0.167   3.256
  420SOL    HW1 3379   6.903  -0.267   3.265
  420SOL    HW2 3380   6.810  -0.133   3.277
  421SOL     OW 3381   3.412   1.515   0.430
  421SOL    HW1 3382   3.388   1.606   0.396
  421SOL    HW2 3383   3.339   1.452   0.406
  422SOL     OW 3384   1.796   4.235   5.669
  422SOL    HW1 3385   1.829   4.146   5.698
  422SOL    HW2 3386   1.743   4.276   5.744
  423SOL     OW 3387   4.860   3.648   7.162
  423SOL    HW1 3388   4.913   3.640   7.245
  423SOL    HW2 3389   4.792   3.575   7.157
  424SOL     OW 3390   4.693   6.657   2.346
  424SOL    HW1 3391   4.674   6.574   2.293
  424SOL    HW2 3392   4.615   6.719   2.339
  425SOL     OW 3393   0.557   1.935   4.289
  425SOL    HW1 3394   0.558   1.987   4.373
  425SOL    HW2 3395   0.522   1.842   4.308
  426SOL     OW 3396   6.284   3.474   1.508
  426SOL    HW1 3397   6.242   3.419   1.581
  426SOL    HW2 3398   6.264   3.433   1.420
  427SOL     OW 3399   2.496   1.177   5.780
  427SOL    HW1 3400   2.501   1.258   5.839
  427SOL    HW2 3401   2.543   1.197   5.693
  428SOL     OW 3402  -0.290   4.691   4.279
  428SOL    HW1 3403  -0.361   4.637   4.234
  428SOL    HW2 3404  -0.329   4.741   4.356
  429SOL     OW 3405   4.487   5.093   6.588
  429SOL    HW1 3406   4.471   5.170   6.649
  429SOL    HW2 3407   4.521   5.127   6.500
  430SOL     OW 3408   1.350   2.602   2.517
  430SOL    HW1 3409   1.324   2.516   2.560
  430SOL    HW2 3410   1.385   2.583   2.425
  431SOL     OW 3411   1.512   3.083   0.639
  431SOL    HW1 3412   1.549   3.034   0.560
  431SOL    HW2 3413   1.432   3.033   0.674
  432SOL     OW 3414   5.595  -0.291   4.778
  432SOL    HW1 3415   5.621  -0.224   4.710
  432SOL    HW2 3416   5.663  -0.292   4.852
  433SOL     OW 3417   7.150   1.125   1.885
  433SOL    HW1 3418   7.215   1.058   1.923
  433SOL    HW2 3419   7.195   1.178   1.813
  434SOL     OW 3420   1.380   5.718   3.346
  434SOL    HW1 3421   1.283   5.732   3.325
  434SOL    HW2 3422   1.432   5.799   3.318
  435SOL     OW 3423   1.358   4.858   5.017
  435SOL    HW1 3424   1.375   4.937   5.076
  435SOL    HW2 3425   1.433   4.849   4.952
  436SOL     OW 3426   1.897   7.821   1.945
  436SOL    HW1 3427   1.916   7.891   1.876
  436SOL    HW2 3428   1.829   7.757   1.908
  437SOL     OW 3429   6.690   3.226   2.672
  437SOL    HW1 3430   6.736   3.304   2.629
  437SOL    HW2 3431   6.627   3.183   2.608
  438SOL     OW 3432   7.377   2.810   2.876
  438SOL    HW1 3433   7.279   2.788   2.873
  438SOL    HW2 3434   7.429   2.737   2.833
  439SOL     OW 3435   7.578   4.605   4.920
  439SOL    HW1 3436   7.673   4.600   4.952
  439SOL    HW2 3437   7.517   4.621   4.999
  440SOL     OW 3438   0.129   6.873   4.530
  440SOL    HW1 3439   0.126   6.967   4.560
  440SOL    HW2 3440   0.225   6.845   4.518
  441SOL     OW 3441   2.436   0.744   5.918
  441SOL    HW1 3442   2.454   0.645   5.928
  441SOL    HW2 3443   2.338   0.761   5.929
  442SOL     OW 3444   1.129   6.037   3.906
  442SOL    HW1 3445   1.168   6.077   3.989
  442SOL    HW2 3446   1.051   6.091   3.876
  443SOL     OW 3447   2.315   2.383   1.135
  443SOL    HW1 3448   2.228   2.431   1.128
  443SOL    HW2 3449   2.355   2.399   1.224
  444SOL     OW 3450   3.220   3.536   4.782
  444SOL    HW1 3451   3.305   3.510   4.824
  444SOL    HW2 3452   3.222   3.509   4.685
  445SOL     OW 3453   3.291   1.042   2.844
  445SOL    HW1 3454   3.232   0.994   2.777
  445SOL    HW2 3455   3.252   1.132   2.863
  446SOL     OW 3456   5.159   6.352   4.687
  446SOL    HW1 3457   5.183   6.421   4.618
  446SOL    HW2 3458   5.067   6.369   4.720
  447SOL     OW 3459   7.466   2.007   4.010
  447SOL    HW1 3460   7.546   2.065   3.999
  447SOL    HW2 3461   7.416   2.003   3.923
  448SOL     OW 3462   2.938  -0.251   5.219
  448SOL    HW1 3463   2.868  -0.231   5.287
  448SOL    HW2 3464   2.986  -0.334   5.243
  449SOL     OW 3465   4.148   1.170   6.454
  449SOL    HW1 3466   4.087   1.250   6.450
  449SOL    HW2 3467   4.175   1.153   6.549
  450SOL     OW 3468   5.298   1.314   0.918
  450SOL    HW1 3469   5.226   1.289   0.856
  450SOL    HW2 3470   5.385   1.316   0.868
  451SOL     OW 3471   4.603   2.187   5.700
  451SOL    HW1 3472   4.552   2.141   5.626
  451SOL    HW2 3473   4.677   2.128   5.732
  452SOL     OW 3474   3.944  -0.549   5.678
  452SOL    HW1 3475   3.874  -0.528   5.748
  452SOL    HW2 3476   4.031  -0.565   5.722
  453SOL     OW 3477   4.297   6.264   0.458
  453SOL    HW1 3478   4.357   6.317   0.518
  453SOL    HW2 3479   4.317   6.166   0.468
  454SOL     OW 3480   0.986   4.848   2.898
  454SOL    HW1 3481   0.988   4.749   2.918
  454SOL    HW2 3482   0.892   4.880   2.900
  455SOL     OW 3483   7.311   2.145   2.635
  455SOL    HW1 3484   7.327   2.153   2.733
  455SOL    HW2 3485   7.241   2.075   2.619
  456SOL     OW 3486   5.725   5.383   4.426
  456SOL    HW1 3487   5.711   5.366   4.523
  456SOL    HW2 3488   5.710   5.297   4.376
  457SOL     OW 3489   3.325   6.677   2.922
  457SOL    HW1 3490   3.330   6.578   2.925
  457SOL    HW2 3491   3.276   6.711   3.003
  458SOL     OW 3492   5.102   6.233   3.547
  458SOL    HW1 3493   5.113   6.278   3.460
  458SOL    HW2 3494   5.007   6.203   3.558
  459SOL     OW 3495   3.943   1.540   5.335
  459SOL    HW1 3496   3.959   1.441   5.330
  459SOL    HW2 3497   3.882   1.567   5.261
  460SOL     OW 3498   4.303   2.353   5.183
  460SOL    HW1 3499   4.274   2.419   5.252
  460SOL    HW2 3500   4.398   2.371   5.158
  461SOL     OW 3501   3.860  -0.718   6.953
  461SOL    HW1 3502   3.774  -0.765   6.973
  461SOL    HW2 3503   3.930  -0.748   7.017
  462SOL     OW 3504   5.759   3.886   0.562
  462SOL    HW1 3505   5.823   3.811   0.575
  462SOL    HW2 3506   5.684   3.876   0.628
  463SOL     OW 3507   2.476   6.918   1.680
  463SOL    HW1 3508   2.403   6.856   1.651
  463SOL    HW2 3509   2.437   7.007   1.703
  464SOL     OW 3510  -0.610   6.298   4.265
  464SOL    HW1 3511  -0.551   6.252   4.199
  464SOL    HW2 3512  -0.626   6.240   4.344
  465SOL     OW 3513   2.514   5.002   2.899
  465SOL    HW1 3514   2.562   5.025   2.984
  465SOL    HW2 3515   2.575   5.022   2.822
  466SOL     OW 3516   3.567   3.459   0.246
  466SOL    HW1 3517   3.641   3.524   0.228
  466SOL    HW2 3518   3.552   3.404   0.164
  467SOL     OW 3519   2.386   3.901   6.671
  467SOL    HW1 3520   2.340   3.855   6.594
  467SOL    HW2 3521   2.461   3.843   6.705
  468SOL     OW 3522   8.132   2.979   3.179
  468SOL    HW1 3523   8.207   3.035   3.146
  468SOL    HW2 3524   8.168   2.899   3.226
  469SOL     OW 3525   7.928   2.141   3.387
  469SOL    HW1 3526   7.919   2.231   3.346
  469SOL    HW2 3527   7.869   2.135   3.468
  470SOL     OW 3528   5.428   5.608   2.630
  470SOL    HW1 3529   5.338   5.634   2.595
  470SOL    HW2 3530   5.474   5.548   2.565
  471SOL     OW 3531   5.646   3.074   1.704
  471SOL    HW1 3532   5.681   2.984   1.732
  471SOL    HW2 3533   5.616   3.124   1.786
  472SOL     OW 3534   2.586   6.489   2.673
  472SOL    HW1 3535   2.552   6.508   2.764
  472SOL    HW2 3536   2.511   6.487   2.607
  473SOL     OW 3537   2.627   6.363   5.947
  473SOL    HW1 3538   2.538   6.402   5.973
  473SOL    HW2 3539   2.665   6.415   5.872
  474SOL     OW 3540   1.789   1.365   3.656
  474SOL    HW1 3541   1.836   1.289   3.702
  474SOL    HW2 3542   1.715   1.329   3.600
  475SOL     OW 3543   4.079   1.827  -1.198
  475SOL    HW1 3544   4.136   1.746  -1.212
  475SOL    HW2 3545   4.137   1.909  -1.193
  476SOL     OW 3546   0.960   5.022   3.902
  476SOL    HW1 3547   0.936   5.119   3.889
  476SOL    HW2 3548   0.882   4.965   3.879
  477SOL     OW 3549   0.149   1.411   1.337
  477SOL    HW1 3550   0.153   1.479   1.410
  477SOL    HW2 3551   0.060   1.415   1.293
  478SOL     OW 3552   2.541  -0.531   6.438
  478SOL    HW1 3553   2.508  -0.448   6.394
  478SOL    HW2 3554   2.551  -0.604   6.370
  479SOL     OW 3555   0.771   6.260   2.958
  479SOL    HW1 3556   0.721   6.275   2.873
  479SOL    HW2 3557   0.718   6.197   3.016
  480SOL     OW 3558   4.487   1.786   0.326
  480SOL    HW1 3559   4.530   1.807   0.415
  480SOL    HW2 3560   4.391   1.759   0.342
  481SOL     OW 3561   7.814  -0.239   2.234
  481SOL    HW1 3562   7.722  -0.233   2.193
  481SOL    HW2 3563   7.826  -0.164   2.298
  482SOL     OW 3564   4.008   3.140  -0.571
  482SOL    HW1 3565   3.981   3.108  -0.480
  482SOL    HW2 3566   4.017   3.239  -0.570
  483SOL     OW 3567   5.239   1.255   2.395
  483SOL    HW1 3568   5.221   1.180   2.461
  483SOL    HW2 3569   5.274   1.335   2.444
  484SOL     OW 3570   3.760   6.152   7.347
  484SOL    HW1 3571   3.696   6.118   7.277
  484SOL    HW2 3572   3.821   6.077   7.374
  485SOL     OW 3573   5.129   4.634   0.570
  485SOL    HW1 3574   5.035   4.660   0.594
  485SOL    HW2 3575   5.143   4.648   0.471
  486SOL     OW 3576   5.203   6.568   1.094
  486SOL    HW1 3577   5.171   6.645   1.149
  486SOL    HW2 3578   5.187   6.587   0.997
  487SOL     OW 3579   3.389   2.751   1.325
  487SOL    HW1 3580   3.442   2.713   1.402
  487SOL    HW2 3581   3.384   2.850   1.335
  488SOL     OW 3582   1.150   3.662   4.632
  488SOL    HW1 3583   1.147   3.636   4.536
  488SOL    HW2 3584   1.184   3.586   4.687
  489SOL     OW 3585   0.444   5.213   2.931
  489SOL    HW1 3586   0.477   5.285   2.990
  489SOL    HW2 3587   0.463   5.124   2.973
  490SOL     OW 3588   0.879   6.061   2.548
  490SOL    HW1 3589   0.857   6.144   2.497
  490SOL    HW2 3590   0.973   6.067   2.584
  491SOL     OW 3591   7.888   1.222   3.105
  491SOL    HW1 3592   7.824   1.277   3.052
  491SOL    HW2 3593   7.982   1.240   3.073
  492SOL     OW 3594   6.001  -0.562   4.673
  492SOL    HW1 3595   5.960  -0.583   4.584
  492SOL    HW2 3596   5.962  -0.475   4.706
  493SOL     OW 3597   3.726   6.425   6.597
  493SOL    HW1 3598   3.638   6.468   6.578
  493SOL    HW2 3599   3.776   6.411   6.511
  494SOL     OW 3600  -0.077   1.589   2.623
  494SOL    HW1 3601  -0.118   1.539   2.699
  494SOL    HW2 3602   0.009   1.545   2.597
  495SOL     OW 3603   6.678   3.483   1.997
  495SOL    HW1 3604   6.688   3.505   1.900
  495SOL    HW2 3605   6.680   3.383   2.008
  496SOL     OW 3606   4.352   7.120   0.703
  496SOL    HW1 3607   4.389   7.105   0.794
  496SOL    HW2 3608   4.349   7.033   0.653
  497SOL     OW 3609   1.762   1.566   3.918
  497SOL    HW1 3610   1.733   1.631   3.987
  497SOL    HW2 3611   1.776   1.476   3.960
  498SOL     OW 3612   3.974   7.285   0.538
  498SOL    HW1 3613   4.027   7.218   0.487
  498SOL    HW2 3614   3.881   7.250   0.552
  499SOL     OW 3615   1.666   7.207   2.918
  499SOL    HW1 3616   1.602   7.183   2.845
  499SOL    HW2 3617   1.616   7.219   3.003
  500SOL     OW 3618   3.822   2.180   0.033
  500SOL    HW1 3619   3.886   2.105   0.039
  500SOL    HW2 3620   3.731   2.146   0.008
  501SOL     OW 3621   1.886   4.408   2.264
  501SOL    HW1 3622   1.799   4.427   2.221
  501SOL    HW2 3623   1.894   4.459   2.350
  502SOL     OW 3624   0.234   0.964   1.409
  502SOL    HW1 3625   0.276   0.957   1.500
  502SOL    HW2 3626   0.283   1.033   1.356
  503SOL     OW 3627   6.363   6.530   3.775
  503SOL    HW1 3628   6.425   6.453   3.762
  503SOL    HW2 3629   6.391   6.606   3.719
  504SOL     OW 3630   4.531   1.287  -0.181
  504SOL    HW1 3631   4.500   1.280  -0.086
  504SOL    HW2 3632   4.578   1.203  -0.206
  505SOL     OW 3633   1.395   6.589   6.194
  505SOL    HW1 3634   1.382   6.492   6.172
  505SOL    HW2 3635   1.371   6.645   6.115
  506SOL     OW 3636   4.235   5.260   0.899
  506SOL    HW1 3637   4.157   5.314   0.931
  506SOL    HW2 3638   4.318   5.314   0.909
  507SOL     OW 3639   3.949   5.915   5.490
  507SOL    HW1 3640   3.855   5.906   5.523
  507SOL    HW2 3641   3.994   5.992   5.537
  508SOL     OW 3642   4.306   3.921   5.886
  508SOL    HW1 3643   4.263   3.831   5.879
  508SOL    HW2 3644   4.384   3.925   5.823
  509SOL     OW 3645   5.463   4.295   6.286
  509SOL    HW1 3646   5.481   4.349   6.368
  509SOL    HW2 3647   5.545   4.295   6.228
  510SOL     OW 3648   4.577   6.062   6.566
  510SOL    HW1 3649   4.560   6.049   6.469
  510SOL    HW2 3650   4.605   5.976   6.608
  511SOL     OW 3651   6.883   5.893   1.817
  511SOL    HW1 3652   6.848   5.929   1.731
  511SOL    HW2 3653   6.810   5.897   1.886
  512SOL     OW 3654   6.246   0.312   3.796
  512SOL    HW1 3655   6.186   0.389   3.772
  512SOL    HW2 3656   6.216   0.273   3.883
  513SOL     OW 3657   2.420   0.987   4.170
  513SOL    HW1 3658   2.369   1.060   4.217
  513SOL    HW2 3659   2.462   0.927   4.236
  514SOL     OW 3660   2.023   4.466   6.297
  514SOL    HW1 3661   2.084   4.422   6.232
  514SOL    HW2 3662   1.975   4.543   6.253
  515SOL     OW 3663   3.004   1.270   4.510
  515SOL    HW1 3664   3.016   1.316   4.421
  515SOL    HW2 3665   3.092   1.236   4.541
  516SOL     OW 3666   5.704   1.682   0.712
  516SOL    HW1 3667   5.718   1.770   0.668
  516SOL    HW2 3668   5.626   1.687   0.775
  517SOL     OW 3669   5.424   1.635   4.764
  517SOL    HW1 3670   5.468   1.717   4.727
  517SOL    HW2 3671   5.340   1.660   4.812
  518SOL     OW 3672   4.183   1.017   2.632
  518SOL    HW1 3673   4.142   0.949   2.694
  518SOL    HW2 3674   4.174   1.108   2.671
  519SOL     OW 3675   1.614   2.487   1.299
  519SOL    HW1 3676   1.595   2.577   1.338
  519SOL    HW2 3677   1.654   2.428   1.370
  520SOL     OW 3678   4.894   2.673  -0.320
  520SOL    HW1 3679   4.907   2.601  -0.251
  520SOL    HW2 3680   4.983   2.715  -0.339
  521SOL     OW 3681   1.857   0.510   4.533
  521SOL    HW1 3682   1.789   0.504   4.605
  521SOL    HW2 3683   1.830   0.452   4.456
  522SOL     OW 3684   0.563   0.714   3.854
  522SOL    HW1 3685   0.553   0.659   3.771
  522SOL    HW2 3686   0.491   0.783   3.858
  523SOL     OW 3687   4.543   0.896   3.779
  523SOL    HW1 3688   4.637   0.863   3.771
  523SOL    HW2 3689   4.505   0.865   3.867
  524SOL     OW 3690   1.973   3.606   5.437
  524SOL    HW1 3691   1.946   3.701   5.414
  524SOL    HW2 3692   1.946   3.545   5.364
  525SOL     OW 3693   4.681   3.873  -0.332
  525SOL    HW1 3694   4.696   3.924  -0.416
  525SOL    HW2 3695   4.746   3.904  -0.262
  526SOL     OW 3696   2.283   2.794   5.810
  526SOL    HW1 3697   2.199   2.836   5.774
  526SOL    HW2 3698   2.355   2.864   5.815
  527SOL     OW 3699   1.619   3.097   0.952
  527SOL    HW1 3700   1.656   3.007   0.972
  527SOL    HW2 3701   1.530   3.107   0.996
  528SOL     OW 3702   5.438   1.142   5.560
  528SOL    HW1 3703   5.535   1.130   5.539
  528SOL    HW2 3704   5.428   1.168   5.656
  529SOL     OW 3705   4.246   2.443   6.846
  529SOL    HW1 3706   4.250   2.493   6.761
  529SOL    HW2 3707   4.150   2.439   6.877
  530SOL     OW 3708   4.780   2.568   7.098
  530SOL    HW1 3709   4.839   2.488   7.100
  530SOL    HW2 3710   4.717   2.561   7.020
  531SOL     OW 3711   4.612   0.736   0.617
  531SOL    HW1 3712   4.609   0.663   0.686
  531SOL    HW2 3713   4.681   0.803   0.643
  532SOL     OW 3714   5.704   6.258   4.326
  532SOL    HW1 3715   5.691   6.204   4.409
  532SOL    HW2 3716   5.646   6.341   4.331
  533SOL     OW 3717  -0.005   7.047   5.136
  533SOL    HW1 3718  -0.061   7.130   5.139
  533SOL    HW2 3719   0.059   7.052   5.059
  534SOL     OW 3720   4.469   5.422   5.356
  534SOL    HW1 3721   4.509   5.392   5.442
  534SOL    HW2 3722   4.407   5.351   5.321
  535SOL     OW 3723   4.009   1.731   6.159
  535SOL    HW1 3724   4.040   1.816   6.117
  535SOL    HW2 3725   4.059   1.716   6.245
  536SOL     OW 3726   8.064   5.585   3.230
  536SOL    HW1 3727   8.134   5.520   3.199
  536SOL    HW2 3728   7.999   5.537   3.288
  537SOL     OW 3729   3.680   1.280   0.357
  537SOL    HW1 3730   3.616   1.353   0.383
  537SOL    HW2 3731   3.758   1.321   0.308
  538SOL     OW 3732   1.248   1.825   4.526
  538SOL    HW1 3733   1.233   1.889   4.451
  538SOL    HW2 3734   1.305   1.869   4.596
  539SOL     OW 3735   0.456   2.575   2.840
  539SOL    HW1 3736   0.465   2.572   2.740
  539SOL    HW2 3737   0.361   2.594   2.864
  540SOL     OW 3738   0.939   5.276   4.106
  540SOL    HW1 3739   0.926   5.372   4.128
  540SOL    HW2 3740   0.889   5.219   4.171
  541SOL     OW 3741   2.133   2.299   1.846
  541SOL    HW1 3742   2.150   2.270   1.753
  541SOL    HW2 3743   2.035   2.301   1.863
  542SOL     OW 3744   3.071   0.264   2.535
  542SOL    HW1 3745   3.056   0.212   2.619
  542SOL    HW2 3746   3.065   0.203   2.456
  543SOL     OW 3747   2.233   6.787   3.815
  543SOL    HW1 3748   2.251   6.761   3.720
  543SOL    HW2 3749   2.320   6.798   3.863
  544SOL     OW 3750   0.349   3.832   3.587
  544SOL    HW1 3751   0.380   3.926   3.608
  544SOL    HW2 3752   0.261   3.836   3.541
  545SOL     OW 3753   3.984   7.155   1.333
  545SOL    HW1 3754   3.957   7.179   1.239
  545SOL    HW2 3755   4.076   7.191   1.351
  546SOL     OW 3756   4.163   1.561  -0.499
  546SOL    HW1 3757   4.180   1.560  -0.400
  546SOL    HW2 3758   4.125   1.473  -0.527
  547SOL     OW 3759   7.226   6.243   4.100
  547SOL    HW1 3760   7.136   6.286   4.102
  547SOL    HW2 3761   7.289   6.295   4.157
  548SOL     OW 3762   8.015   6.627   3.110
  548SOL    HW1 3763   8.035   6.660   3.018
  548SOL    HW2 3764   7.928   6.580   3.110
  549SOL     OW 3765   4.471   4.430   6.105
  549SOL    HW1 3766   4.427   4.489   6.172
  549SOL    HW2 3767   4.514   4.352   6.150
  550SOL     OW 3768   3.094   6.737   2.224
  550SOL    HW1 3769   3.116   6.803   2.296
  550SOL    HW2 3770   3.177   6.714   2.173
  551SOL     OW 3771   1.632   2.747   2.189
  551SOL    HW1 3772   1.676   2.751   2.099
  551SOL    HW2 3773   1.672   2.817   2.248
  552SOL     OW 3774   3.026   1.994   1.807
  552SOL    HW1 3775   3.073   2.045   1.735
  552SOL    HW2 3776   2.991   1.908   1.770
  553SOL     OW 3777   0.697   3.266   2.225
  553SOL    HW1 3778   0.769   3.333   2.242
  553SOL    HW2 3779   0.610   3.312   2.211
  554SOL     OW 3780   7.825   5.123   3.555
  554SOL    HW1 3781   7.772   5.070   3.489
  554SOL    HW2 3782   7.829   5.074   3.642
  555SOL     OW 3783   3.064   6.399   5.479
  555SOL    HW1 3784   3.096   6.382   5.573
  555SOL    HW2 3785   3.094   6.323   5.421
  556SOL     OW 3786   3.225   4.245   7.303
  556SOL    HW1 3787   3.243   4.267   7.207
  556SOL    HW2 3788   3.158   4.171   7.307
  557SOL     OW 3789   7.077   6.895   2.186
  557SOL    HW1 3790   7.006   6.833   2.220
  557SOL    HW2 3791   7.167   6.867   2.222
  558SOL     OW 3792   0.776   2.284   4.190
  558SOL    HW1 3793   0.816   2.192   4.189
  558SOL    HW2 3794   0.723   2.298   4.107
  559SOL     OW 3795   6.204   5.309   3.688
  559SOL    HW1 3796   6.133   5.241   3.702
  559SOL    HW2 3797   6.256   5.287   3.604
  560SOL     OW 3798   3.045   5.464   4.884
  560SOL    HW1 3799   3.094   5.492   4.967
  560SOL    HW2 3800   3.111   5.430   4.817
  561SOL     OW 3801   5.620   3.836   2.592
  561SOL    HW1 3802   5.598   3.739   2.587
  561SOL    HW2 3803   5.549   3.884   2.643
  562SOL     OW 3804   4.478   4.079   7.530
  562SOL    HW1 3805   4.516   4.150   7.471
  562SOL    HW2 3806   4.409   4.027   7.479
  563SOL     OW 3807   6.862   0.851   3.746
  563SOL    HW1 3808   6.824   0.899   3.667
  563SOL    HW2 3809   6.791   0.795   3.790
  564SOL     OW 3810   5.676   6.505   3.114
  564SOL    HW1 3811   5.685   6.576   3.044
  564SOL    HW2 3812   5.714   6.537   3.200
  565SOL     OW 3813   2.104   1.426   1.719
  565SOL    HW1 3814   2.127   1.365   1.643
  565SOL    HW2 3815   2.153   1.397   1.801
  566SOL     OW 3816   3.969   2.654   0.476
  566SOL    HW1 3817   3.977   2.574   0.418
  566SOL    HW2 3818   4.036   2.648   0.551
  567SOL     OW 3819   5.343   3.408   1.141
  567SOL    HW1 3820   5.360   3.506   1.149
  567SOL    HW2 3821   5.247   3.391   1.120
  568SOL     OW 3822   6.730   1.864   3.325
  568SOL    HW1 3823   6.757   1.819   3.239
  568SOL    HW2 3824   6.761   1.960   3.321
  569SOL     OW 3825   4.317   6.551   3.589
  569SOL    HW1 3826   4.325   6.451   3.579
  569SOL    HW2 3827   4.312   6.592   3.498
  570SOL     OW 3828   5.985   2.332   1.900
  570SOL    HW1 3829   5.902   2.295   1.855
  570SOL    HW2 3830   5.957   2.396   1.971
  571SOL     OW 3831   0.133   7.018   4.912
  571SOL    HW1 3832   0.113   7.070   4.830
  571SOL    HW2 3833   0.145   6.921   4.888
  572SOL     OW 3834   4.212   0.745   3.810
  572SOL    HW1 3835   4.138   0.702   3.860
  572SOL    HW2 3836   4.286   0.770   3.871
  573SOL     OW 3837   3.961   6.494   5.305
  573SOL    HW1 3838   4.053   6.483   5.343
  573SOL    HW2 3839   3.963   6.476   5.207
  574SOL     OW 3840   4.515   5.017   1.488
  574SOL    HW1 3841   4.425   5.011   1.444
  574SOL    HW2 3842   4.516   4.963   1.572
  575SOL     OW 3843   7.688   2.673   3.090
  575SOL    HW1 3844   7.733   2.691   3.177
  575SOL    HW2 3845   7.589   2.673   3.102
  576SOL     OW 3846   2.040   5.828   4.076
  576SOL    HW1 3847   2.027   5.759   4.004
  576SOL    HW2 3848   2.096   5.789   4.149
  577SOL     OW 3849   4.853   4.309  -0.247
  577SOL    HW1 3850   4.861   4.325  -0.345
  577SOL    HW2 3851   4.814   4.390  -0.204
  578SOL     OW 3852   1.562   6.627   4.145
  578SOL    HW1 3853   1.624   6.561   4.102
  578SOL    HW2 3854   1.603   6.719   4.138
  579SOL     OW 3855   7.690   3.822   3.717
  579SOL    HW1 3856   7.597   3.783   3.715
  579SOL    HW2 3857   7.744   3.781   3.643
  580SOL     OW 3858   4.173   2.267   0.111
  580SOL    HW1 3859   4.104   2.199   0.136
  580SOL    HW2 3860   4.132   2.359   0.116
  581SOL     OW 3861   4.730   1.937   5.350
  581SOL    HW1 3862   4.676   1.885   5.416
  581SOL    HW2 3863   4.699   1.916   5.258
  582SOL     OW 3864   3.034   1.522   5.676
  582SOL    HW1 3865   2.968   1.594   5.656
  582SOL    HW2 3866   2.989   1.448   5.727
  583SOL     OW 3867   3.552   1.623   1.102
  583SOL    HW1 3868   3.631   1.592   1.051
  583SOL    HW2 3869   3.499   1.545   1.134
  584SOL     OW 3870   5.593   1.541   2.114
  584SOL    HW1 3871   5.544   1.501   2.190
  584SOL    HW2 3872   5.688   1.559   2.140
  585SOL     OW 3873   5.703   6.485   4.750
  585SOL    HW1 3874   5.683   6.577   4.783
  585SOL    HW2 3875   5.749   6.491   4.661
  586SOL     OW 3876   0.316   5.369   3.592
  586SOL    HW1 3877   0.329   5.426   3.510
  586SOL    HW2 3878   0.405   5.351   3.632
  587SOL     OW 3879   0.902   0.879   4.883
  587SOL    HW1 3880   0.871   0.792   4.844
  587SOL    HW2 3881   0.876   0.954   4.820
  588SOL     OW 3882   0.002   3.112   2.817
  588SOL    HW1 3883  -0.064   3.186   2.800
  588SOL    HW2 3884   0.062   3.137   2.893
  589SOL     OW 3885   4.709   6.612   1.661
  589SOL    HW1 3886   4.804   6.587   1.642
  589SOL    HW2 3887   4.653   6.529   1.667
  590SOL     OW 3888   2.109   2.274  -0.255
  590SOL    HW1 3889   2.155   2.244  -0.339
  590SOL    HW2 3890   2.164   2.345  -0.212
  591SOL     OW 3891  -0.139   2.531   3.501
  591SOL    HW1 3892  -0.172   2.625   3.509
  591SOL    HW2 3893  -0.205   2.477   3.449
  592SOL     OW 3894   8.010   5.501   4.186
  592SOL    HW1 3895   7.985   5.596   4.162
  592SOL    HW2 3896   7.970   5.439   4.119
  593SOL     OW 3897   7.365   3.027   3.639
  593SOL    HW1 3898   7.283   3.003   3.587
  593SOL    HW2 3899   7.345   3.023   3.737
  594SOL     OW 3900   1.003   2.811   5.355
  594SOL    HW1 3901   0.950   2.879   5.407
  594SOL    HW2 3902   0.954   2.788   5.272
  595SOL     OW 3903   3.780   2.256  -0.377
  595SOL    HW1 3904   3.828   2.298  -0.300
  595SOL    HW2 3905   3.817   2.165  -0.393
  596SOL     OW 3906   2.870   2.401   6.538
  596SOL    HW1 3907   2.922   2.334   6.485
  596SOL    HW2 3908   2.857   2.484   6.484
  597SOL     OW 3909   5.987   3.699   1.049
  597SOL    HW1 3910   6.071   3.646   1.040
  597SOL    HW2 3911   5.991   3.752   1.134
  598SOL     OW 3912   7.472   1.270   2.928
  598SOL    HW1 3913   7.571   1.259   2.917
  598SOL    HW2 3914   7.453   1.318   3.014
  599SOL     OW 3915   1.897   2.810   5.415
  599SOL    HW1 3916   1.930   2.888   5.469
  599SOL    HW2 3917   1.898   2.834   5.319
  600SOL     OW 3918   1.514   6.757   2.588
  600SOL    HW1 3919   1.553   6.783   2.500
  600SOL    HW2 3920   1.581   6.706   2.641
  601SOL     OW 3921   5.509   4.591   1.748
  601SOL    HW1 3922   5.430   4.595   1.809
  601SOL    HW2 3923   5.568   4.515   1.775
  602SOL     OW 3924   7.254   5.009   2.405
  602SOL    HW1 3925   7.197   4.959   2.470
  602SOL    HW2 3926   7.276   5.098   2.443
  603SOL     OW 3927   0.721   6.471   4.085
  603SOL    HW1 3928   0.820   6.473   4.083
  603SOL    HW2 3929   0.689   6.377   4.072
  604SOL     OW 3930   2.074   4.837   2.694
  604SOL    HW1 3931   2.001   4.817   2.760
  604SOL    HW2 3932   2.120   4.753   2.669
  605SOL     OW 3933   3.074  -0.591   6.594
  605SOL    HW1 3934   3.016  -0.647   6.536
  605SOL    HW2 3935   3.168  -0.627   6.593
  606SOL     OW 3936   6.183   4.485   4.936
  606SOL    HW1 3937   6.216   4.465   5.028
  606SOL    HW2 3938   6.093   4.529   4.941
  607SOL     OW 3939   2.013   1.161   5.847
  607SOL    HW1 3940   1.955   1.242   5.859
  607SOL    HW2 3941   2.078   1.177   5.772
  608SOL     OW 3942   3.241   0.275   6.757
  608SOL    HW1 3943   3.244   0.192   6.702
  608SOL    HW2 3944   3.234   0.355   6.696
  609SOL     OW 3945   2.937   4.887   5.706
  609SOL    HW1 3946   2.876   4.890   5.629
  609SOL    HW2 3947   2.892   4.844   5.784
  610SOL     OW 3948   2.124   6.645   6.142
  610SOL    HW1 3949   2.025   6.643   6.133
  610SOL    HW2 3950   2.147   6.676   6.235
  611SOL     OW 3951   0.685   3.653   5.017
  611SOL    HW1 3952   0.784   3.660   5.008
  611SOL    HW2 3953   0.648   3.736   5.057
  612SOL     OW 3954   3.552   5.371   0.012
  612SOL    HW1 3955   3.531   5.356   0.108
  612SOL    HW2 3956   3.475   5.420  -0.031
  613SOL     OW 3957   1.780   1.998   2.270
  613SOL    HW1 3958   1.816   1.923   2.215
  613SOL    HW2 3959   1.768   2.078   2.212
  614SOL     OW 3960   0.510   4.796   5.240
  614SOL    HW1 3961   0.599   4.757   5.265
  614SOL    HW2 3962   0.477   4.853   5.315
  615SOL     OW 3963   5.746   5.546   3.049
  615SOL    HW1 3964   5.656   5.585   3.033
  615SOL    HW2 3965   5.817   5.614   3.028
  616SOL     OW 3966   0.786   4.497   2.413
  616SOL    HW1 3967   0.789   4.595   2.392
  616SOL    HW2 3968   0.876   4.456   2.391
  617SOL     OW 3969   6.748   2.861   3.740
  617SOL    HW1 3970   6.692   2.811   3.806
  617SOL    HW2 3971   6.736   2.959   3.753
  618SOL     OW 3972   4.517   5.666  -0.077
  618SOL    HW1 3973   4.604   5.623  -0.102
  618SOL    HW2 3974   4.443   5.622  -0.126
  619SOL     OW 3975   6.397   1.709   1.042
  619SOL    HW1 3976   6.380   1.797   1.084
  619SOL    HW2 3977   6.310   1.669   1.012
  620SOL     OW 3978   5.243   3.686   5.674
  620SOL    HW1 3979   5.204   3.778   5.676
  620SOL    HW2 3980   5.201   3.631   5.745
  621SOL     OW 3981   3.176   1.534   5.278
  621SOL    HW1 3982   3.267   1.530   5.320
  621SOL    HW2 3983   3.109   1.498   5.343
  622SOL     OW 3984   3.199   4.268   0.322
  622SOL    HW1 3985   3.109   4.274   0.281
  622SOL    HW2 3986   3.266   4.311   0.262
  623SOL     OW 3987   5.838   4.415   6.882
  623SOL    HW1 3988   5.906   4.466   6.934
  623SOL    HW2 3989   5.756   4.469   6.873
  624SOL     OW 3990  -0.594   5.347   3.808
  624SOL    HW1 3991  -0.616   5.284   3.883
  624SOL    HW2 3992  -0.645   5.321   3.726
  625SOL     OW 3993   6.372   5.583   3.322
  625SOL    HW1 3994   6.435   5.587   3.245
  625SOL    HW2 3995   6.422   5.563   3.406
  626SOL     OW 3996   1.649   0.032   4.239
  626SOL    HW1 3997   1.707   0.109   4.213
  626SOL    HW2 3998   1.696  -0.021   4.311
  627SOL     OW 3999   3.125   0.856   5.842
  627SOL    HW1 4000   3.109   0.818   5.751
  627SOL    HW2 4001   3.221   0.842   5.868
  628SOL     OW 4002  -0.624   2.599   3.420
  628SOL    HW1 4003  -0.721   2.622   3.426
  628SOL    HW2 4004  -0.569   2.682   3.421
  629SOL     OW 4005  -0.385   1.172   2.877
  629SOL    HW1 4006  -0.408   1.200   2.970
  629SOL    HW2 4007  -0.415   1.243   2.813
  630SOL     OW 4008   3.282   0.126   5.238
  630SOL    HW1 4009   3.245   0.066   5.167
  630SOL    HW2 4010   3.212   0.192   5.266
  631SOL     OW 4011   0.270   7.335   4.451
  631SOL    HW1 4012   0.220   7.292   4.527
  631SOL    HW2 4013   0.329   7.406   4.487
  632SOL     OW 4014   5.671   2.742   5.350
  632SOL    HW1 4015   5.646   2.836   5.322
  632SOL    HW2 4016   5.598   2.703   5.406
  633SOL     OW 4017   5.218   6.615   0.824
  633SOL    HW1 4018   5.264   6.532   0.793
  633SOL    HW2 4019   5.219   6.683   0.750
  634SOL     OW 4020   2.588   0.356   5.035
  634SOL    HW1 4021   2.597   0.456   5.030
  634SOL    HW2 4022   2.573   0.321   4.942
  635SOL     OW 4023   7.084   3.107   4.129
  635SOL    HW1 4024   7.084   3.117   4.030
  635SOL    HW2 4025   6.991   3.113   4.165
  636SOL     OW 4026   7.407   1.458   2.474
  636SOL    HW1 4027   7.495   1.423   2.437
  636SOL    HW2 4028   7.384   1.407   2.558
  637SOL     OW 4029   3.521   6.834   3.311
  637SOL    HW1 4030   3.580   6.851   3.231
  637SOL    HW2 4031   3.539   6.743   3.348
  638SOL     OW 4032   5.996   6.897   2.152
  638SOL    HW1 4033   6.094   6.883   2.163
  638SOL    HW2 4034   5.946   6.823   2.196
  639SOL     OW 4035   0.794   5.062   2.938
  639SOL    HW1 4036   0.706   5.042   2.981
  639SOL    HW2 4037   0.779   5.120   2.858
  640SOL     OW 4038   3.113   1.136   5.104
  640SOL    HW1 4039   3.199   1.107   5.145
  640SOL    HW2 4040   3.061   1.056   5.075
  641SOL     OW 4041   3.632   6.103   0.395
  641SOL    HW1 4042   3.643   6.119   0.494
  641SOL    HW2 4043   3.581   6.018   0.380
  642SOL     OW 4044   1.914   2.794   6.336
  642SOL    HW1 4045   1.870   2.840   6.413
  642SOL    HW2 4046   1.986   2.733   6.369
  643SOL     OW 4047   2.406   1.944   2.613
  643SOL    HW1 4048   2.331   2.000   2.648
  643SOL    HW2 4049   2.407   1.856   2.660
  644SOL     OW 4050  -1.367   2.275   3.235
  644SOL    HW1 4051  -1.410   2.337   3.170
  644SOL    HW2 4052  -1.272   2.304   3.250
  645SOL     OW 4053   2.955   0.906   0.087
  645SOL    HW1 4054   2.961   0.830   0.151
  645SOL    HW2 4055   3.001   0.881   0.002
  646SOL     OW 4056   6.840   5.173   2.425
  646SOL    HW1 4057   6.882   5.145   2.338
  646SOL    HW2 4058   6.869   5.111   2.497
  647SOL     OW 4059   0.969   1.907   1.209
  647SOL    HW1 4060   0.939   1.817   1.179
  647SOL    HW2 4061   0.932   1.977   1.148
  648SOL     OW 4062   4.335   6.028   0.262
  648SOL    HW1 4063   4.306   6.099   0.199
  648SOL    HW2 4064   4.383   5.956   0.212
  649SOL     OW 4065   0.855   0.460   3.496
  649SOL    HW1 4066   0.823   0.378   3.543
  649SOL    HW2 4067   0.923   0.507   3.553
  650SOL     OW 4068   3.811   2.604  -0.709
  650SOL    HW1 4069   3.846   2.519  -0.669
  650SOL    HW2 4070   3.853   2.618  -0.800
  651SOL     OW 4071   3.802   6.671   1.793
  651SOL    HW1 4072   3.747   6.589   1.811
  651SOL    HW2 4073   3.843   6.705   1.877
  652SOL     OW 4074   2.681   6.396   2.952
  652SOL    HW1 4075   2.780   6.403   2.962
  652SOL    HW2 4076   2.640   6.483   2.980
  653SOL     OW 4077   1.350   2.268   3.324
  653SOL    HW1 4078   1.350   2.358   3.281
  653SOL    HW2 4079   1.441   2.228   3.319
  654SOL     OW 4080   2.202   5.155   2.282
  654SOL    HW1 4081   2.268   5.147   2.357
  654SOL    HW2 4082   2.113   5.183   2.319
  655SOL     OW 4083   2.324   1.922  -0.159
  655SOL    HW1 4084   2.413   1.885  -0.133
  655SOL    HW2 4085   2.337   2.003  -0.217
  656SOL     OW 4086   3.153   3.217   5.776
  656SOL    HW1 4087   3.232   3.182   5.725
  656SOL    HW2 4088   3.068   3.174   5.742
  657SOL     OW 4089   3.384   5.944  -0.059
  657SOL    HW1 4090   3.327   5.889   0.003
  657SOL    HW2 4091   3.437   6.010  -0.005
  658SOL     OW 4092   6.510   0.314   2.551
  658SOL    HW1 4093   6.487   0.217   2.558
  658SOL    HW2 4094   6.582   0.326   2.484
  659SOL     OW 4095   4.496   1.621  -0.443
  659SOL    HW1 4096   4.512   1.570  -0.528
  659SOL    HW2 4097   4.451   1.707  -0.464
  660SOL     OW 4098   5.026   3.222   5.817
  660SOL    HW1 4099   4.954   3.175   5.867
  660SOL    HW2 4100   5.115   3.192   5.851
  661SOL     OW 4101   3.847   1.506   2.342
  661SOL    HW1 4102   3.862   1.455   2.427
  661SOL    HW2 4103   3.908   1.585   2.338
  662SOL     OW 4104   5.045  -0.482   4.877
  662SOL    HW1 4105   4.980  -0.444   4.812
  662SOL    HW2 4106   5.082  -0.568   4.840
  663SOL     OW 4107   4.092   2.286   6.252
  663SOL    HW1 4108   4.017   2.342   6.216
  663SOL    HW2 4109   4.145   2.250   6.176
  664SOL     OW 4110   0.287   2.708   3.467
  664SOL    HW1 4111   0.267   2.740   3.375
  664SOL    HW2 4112   0.239   2.765   3.534
  665SOL     OW 4113   2.312   4.757   0.907
  665SOL    HW1 4114   2.383   4.693   0.877
  665SOL    HW2 4115   2.306   4.833   0.843
  666SOL     OW 4116   1.632   4.256   5.163
  666SOL    HW1 4117   1.629   4.275   5.261
  666SOL    HW2 4118   1.721   4.284   5.126
  667SOL     OW 4119   2.063   6.408   4.492
  667SOL    HW1 4120   1.973   6.379   4.461
  667SOL    HW2 4121   2.053   6.478   4.563
  668SOL     OW 4122   4.464   5.232   5.971
  668SOL    HW1 4123   4.409   5.247   5.889
  668SOL    HW2 4124   4.492   5.319   6.009
  669SOL     OW 4125  -0.172   3.943   3.784
  669SOL    HW1 4126  -0.220   3.881   3.846
  669SOL    HW2 4127  -0.075   3.918   3.781
  670SOL     OW 4128   4.493   0.263   5.364
  670SOL    HW1 4129   4.397   0.290   5.366
  670SOL    HW2 4130   4.504   0.180   5.309
  671SOL     OW 4131   3.671   5.675   4.650
  671SOL    HW1 4132   3.733   5.668   4.572
  671SOL    HW2 4133   3.644   5.583   4.678
  672SOL     OW 4134   0.568   3.973   3.379
  672SOL    HW1 4135   0.556   4.027   3.297
  672SOL    HW2 4136   0.500   3.899   3.382
  673SOL     OW 4137   6.286   0.654   4.853
  673SOL    HW1 4138   6.189   0.640   4.875
  673SOL    HW2 4139   6.324   0.571   4.812
  674SOL     OW 4140   6.454   5.344   3.801
  674SOL    HW1 4141   6.360   5.341   3.766
  674SOL    HW2 4142   6.518   5.348   3.725
  675SOL     OW 4143   2.667   5.405   5.960
  675SOL    HW1 4144   2.577   5.426   6.000
  675SOL    HW2 4145   2.738   5.457   6.007
  676SOL     OW 4146   2.855   5.364   5.102
  676SOL    HW1 4147   2.796   5.286   5.078
  676SOL    HW2 4148   2.913   5.386   5.023
  677SOL     OW 4149   6.248   1.623   2.106
  677SOL    HW1 4150   6.164   1.608   2.054
  677SOL    HW2 4151   6.269   1.540   2.159
  678SOL     OW 4152   4.619   1.617   4.934
  678SOL    HW1 4153   4.685   1.660   4.871
  678SOL    HW2 4154   4.550   1.569   4.880
  679SOL     OW 4155   2.167   4.957   4.972
  679SOL    HW1 4156   2.091   4.988   5.029
  679SOL    HW2 4157   2.133   4.924   4.885
  680SOL     OW 4158   5.968   5.642   6.291
  680SOL    HW1 4159   5.907   5.687   6.226
  680SOL    HW2 4160   5.915   5.577   6.345
  681SOL     OW 4161   2.833  -0.064   4.738
  681SOL    HW1 4162   2.930  -0.072   4.715
  681SOL    HW2 4163   2.822  -0.075   4.837
  682SOL     OW 4164   2.136   4.227   5.117
  682SOL    HW1 4165   2.170   4.135   5.099
  682SOL    HW2 4166   2.060   4.221   5.181
  683SOL     OW 4167   5.809   0.811   3.807
  683SOL    HW1 4168   5.894   0.860   3.821
  683SOL    HW2 4169   5.780   0.820   3.712
  684SOL     OW 4170   3.261   2.847   0.550
  684SOL    HW1 4171   3.201   2.768   0.537
  684SOL    HW2 4172   3.227   2.902   0.627
  685SOL     OW 4173   1.172   1.493   3.157
  685SOL    HW1 4174   1.245   1.455   3.214
  685SOL    HW2 4175   1.121   1.562   3.210
  686SOL     OW 4176   4.761   4.353   5.811
  686SOL    HW1 4177   4.781   4.283   5.743
  686SOL    HW2 4178   4.698   4.316   5.879
  687SOL     OW 4179   2.090   1.861   0.845
  687SOL    HW1 4180   2.177   1.856   0.797
  687SOL    HW2 4181   2.022   1.809   0.796
  688SOL     OW 4182   1.246   0.269   4.623
  688SOL    HW1 4183   1.204   0.259   4.533
  688SOL    HW2 4184   1.213   0.352   4.667
  689SOL     OW 4185   1.817   0.718   3.343
  689SOL    HW1 4186   1.791   0.813   3.364
  689SOL    HW2 4187   1.824   0.706   3.244
  690SOL     OW 4188   6.399   0.132   3.684
  690SOL    HW1 4189   6.346   0.202   3.733
  690SOL    HW2 4190   6.483   0.112   3.734
  691SOL     OW 4191   7.039   2.476   3.249
  691SOL    HW1 4192   6.986   2.392   3.257
  691SOL    HW2 4193   7.135   2.458   3.271
  692SOL     OW 4194   3.774   3.302   1.499
  692SOL    HW1 4195   3.811   3.219   1.541
  692SOL    HW2 4196   3.845   3.344   1.443
  693SOL     OW 4197   6.798   4.378   3.092
  693SOL    HW1 4198   6.722   4.386   3.027
  693SOL    HW2 4199   6.773   4.318   3.168
  694SOL     OW 4200   0.446   1.425   3.088
  694SOL    HW1 4201   0.495   1.499   3.042
  694SOL    HW2 4202   0.405   1.363   3.019
  695SOL     OW 4203   4.384   3.966   6.518
  695SOL    HW1 4204   4.321   3.901   6.476
  695SOL    HW2 4205   4.338   4.016   6.591
  696SOL     OW 4206   1.316   4.082   3.339
  696SOL    HW1 4207   1.376   4.151   3.380
  696SOL    HW2 4208   1.291   4.112   3.247
  697SOL     OW 4209   3.139   2.048  -0.214
  697SOL    HW1 4210   3.153   2.138  -0.254
  697SOL    HW2 4211   3.142   2.055  -0.114
  698SOL     OW 4212   6.688   5.539   4.158
  698SOL    HW1 4213   6.683   5.460   4.097
  698SOL    HW2 4214   6.597   5.562   4.189
  699SOL     OW 4215   1.585   5.540   2.288
  699SOL    HW1 4216   1.564   5.629   2.248
  699SOL    HW2 4217   1.614   5.552   2.383
  700SOL     OW 4218   0.452   0.891   2.983
  700SOL    HW1 4219   0.490   0.907   2.892
  700SOL    HW2 4220   0.361   0.932   2.989
  701SOL     OW 4221   3.089   1.547   1.906
  701SOL    HW1 4222   3.050   1.462   1.870
  701SOL    HW2 4223   3.052   1.624   1.856
  702SOL     OW 4224   0.376   2.989   2.857
  702SOL    HW1 4225   0.446   2.986   2.787
  702SOL    HW2 4226   0.287   3.010   2.815
  703SOL     OW 4227   3.672   1.406   5.241
  703SOL    HW1 4228   3.672   1.448   5.150
  703SOL    HW2 4229   3.586   1.426   5.287
  704SOL     OW 4230   4.518  -0.380   5.552
  704SOL    HW1 4231   4.583  -0.425   5.613
  704SOL    HW2 4232   4.537  -0.283   5.548
  705SOL     OW 4233   1.096   6.634   5.650
  705SOL    HW1 4234   1.164   6.562   5.657
  705SOL    HW2 4235   1.137   6.722   5.678
  706SOL     OW 4236   7.098   6.569   2.789
  706SOL    HW1 4237   7.047   6.617   2.859
  706SOL    HW2 4238   7.059   6.592   2.699
  707SOL     OW 4239   1.563   1.237   2.663
  707SOL    HW1 4240   1.584   1.176   2.586
  707SOL    HW2 4241   1.467   1.266   2.657
  708SOL     OW 4242   5.365   2.911   1.273
  708SOL    HW1 4243   5.455   2.871   1.291
  708SOL    HW2 4244   5.314   2.917   1.360
  709SOL     OW 4245   1.221   2.157   1.217
  709SOL    HW1 4246   1.162   2.113   1.284
  709SOL    HW2 4247   1.221   2.103   1.133
  710SOL     OW 4248   4.141   4.964   2.095
  710SOL    HW1 4249   4.115   5.032   2.027
  710SOL    HW2 4250   4.241   4.961   2.104
  711SOL     OW 4251   7.121   2.445   3.667
  711SOL    HW1 4252   7.050   2.406   3.725
  711SOL    HW2 4253   7.197   2.380   3.657
  712SOL     OW 4254   6.516   3.049   2.520
  712SOL    HW1 4255   6.577   3.060   2.442
  712SOL    HW2 4256   6.443   2.985   2.498
  713SOL     OW 4257   6.663   3.153   1.742
  713SOL    HW1 4258   6.667   3.053   1.759
  713SOL    HW2 4259   6.569   3.180   1.724
  714SOL     OW 4260   4.317   2.356   7.605
  714SOL    HW1 4261   4.323   2.452   7.577
  714SOL    HW2 4262   4.395   2.306   7.568
  715SOL     OW 4263   5.147   3.921   5.950
  715SOL    HW1 4264   5.098   3.915   5.862
  715SOL    HW2 4265   5.092   3.974   6.015
  716SOL     OW 4266   3.932   7.585   0.883
  716SOL    HW1 4267   3.930   7.564   0.785
  716SOL    HW2 4268   3.930   7.683   0.897
  717SOL     OW 4269   6.514   2.033   2.501
  717SOL    HW1 4270   6.490   2.037   2.406
  717SOL    HW2 4271   6.535   2.125   2.535
  718SOL     OW 4272   6.311   3.392   6.006
  718SOL    HW1 4273   6.410   3.389   6.007
  718SOL    HW2 4274   6.281   3.450   5.930
  719SOL     OW 4275   5.039   2.084   1.041
  719SOL    HW1 4276   5.077   2.068   1.134
  719SOL    HW2 4277   5.088   2.025   0.976
  720SOL     OW 4278   8.359   5.392   4.241
  720SOL    HW1 4279   8.373   5.314   4.180
  720SOL    HW2 4280   8.263   5.397   4.268
  721SOL     OW 4281   4.192  -0.327   5.718
  721SOL    HW1 4282   4.203  -0.363   5.811
  721SOL    HW2 4283   4.198  -0.402   5.652
  722SOL     OW 4284   5.182   2.319   5.751
  722SOL    HW1 4285   5.134   2.395   5.706
  722SOL    HW2 4286   5.178   2.330   5.850
  723SOL     OW 4287   4.769   2.546  -0.550
  723SOL    HW1 4288   4.733   2.497  -0.470
  723SOL    HW2 4289   4.837   2.612  -0.519
  724SOL     OW 4290   2.891   4.851   6.993
  724SOL    HW1 4291   2.984   4.827   7.015
  724SOL    HW2 4292   2.843   4.884   7.074
  725SOL     OW 4293   4.275   4.775   8.368
  725SOL    HW1 4294   4.373   4.766   8.351
  725SOL    HW2 4295   4.259   4.794   8.464
  726SOL     OW 4296   4.045   6.170   5.101
  726SOL    HW1 4297   4.126   6.133   5.148
  726SOL    HW2 4298   4.050   6.150   5.003
  727SOL     OW 4299  -0.494   0.781   2.874
  727SOL    HW1 4300  -0.414   0.793   2.814
  727SOL    HW2 4301  -0.464   0.785   2.969
  728SOL     OW 4302   2.144   0.463   6.419
  728SOL    HW1 4303   2.094   0.387   6.460
  728SOL    HW2 4304   2.224   0.428   6.371
  729SOL     OW 4305   5.453   0.113   4.670
  729SOL    HW1 4306   5.482   0.174   4.743
  729SOL    HW2 4307   5.361   0.077   4.691
  730SOL     OW 4308   3.862   3.217   7.127
  730SOL    HW1 4309   3.793   3.162   7.174
  730SOL    HW2 4310   3.924   3.257   7.195
  731SOL     OW 4311   1.851   1.630   1.984
  731SOL    HW1 4312   1.780   1.697   2.005
  731SOL    HW2 4313   1.841   1.597   1.891
  732SOL     OW 4314   2.461   5.702   4.662
  732SOL    HW1 4315   2.387   5.684   4.727
  732SOL    HW2 4316   2.502   5.791   4.681
  733SOL     OW 4317   0.849   3.411   1.612
  733SOL    HW1 4318   0.949   3.405   1.602
  733SOL    HW2 4319   0.810   3.447   1.528
  734SOL     OW 4320   3.170   3.596  -1.222
  734SOL    HW1 4321   3.113   3.520  -1.255
  734SOL    HW2 4322   3.161   3.674  -1.285
  735SOL     OW 4323   2.797   0.545   4.372
  735SOL    HW1 4324   2.799   0.502   4.281
  735SOL    HW2 4325   2.846   0.488   4.437
  736SOL     OW 4326   7.879   4.574   3.188
  736SOL    HW1 4327   7.875   4.552   3.286
  736SOL    HW2 4328   7.786   4.591   3.154
  737SOL     OW 4329   8.193   5.138   3.902
  737SOL    HW1 4330   8.201   5.215   3.839
  737SOL    HW2 4331   8.106   5.091   3.887
  738SOL     OW 4332   3.081   4.790  -0.069
  738SOL    HW1 4333   2.984   4.813  -0.064
  738SOL    HW2 4334   3.093   4.704  -0.119
  739SOL     OW 4335   3.368   3.312   0.606
  739SOL    HW1 4336   3.324   3.311   0.696
  739SOL    HW2 4337   3.466   3.294   0.617
  740SOL     OW 4338   4.801  -0.355   4.739
  740SOL    HW1 4339   4.821  -0.371   4.642
  740SOL    HW2 4340   4.754  -0.436   4.776
  741SOL     OW 4341   6.282   4.574   1.896
  741SOL    HW1 4342   6.312   4.537   1.808
  741SOL    HW2 4343   6.350   4.635   1.934
  742SOL     OW 4344   6.528   6.214   5.434
  742SOL    HW1 4345   6.544   6.190   5.530
  742SOL    HW2 4346   6.615   6.224   5.386
  743SOL     OW 4347   4.229   1.710   0.395
  743SOL    HW1 4348   4.224   1.637   0.328
  743SOL    HW2 4349   4.217   1.672   0.487
  744SOL     OW 4350   6.762   3.962   2.557
  744SOL    HW1 4351   6.851   4.005   2.573
  744SOL    HW2 4352   6.691   4.031   2.557
  745SOL     OW 4353   3.510   2.167   6.576
  745SOL    HW1 4354   3.435   2.167   6.644
  745SOL    HW2 4355   3.579   2.234   6.602
  746SOL     OW 4356  -0.231   1.342   1.738
  746SOL    HW1 4357  -0.224   1.291   1.824
  746SOL    HW2 4358  -0.322   1.329   1.699
  747SOL     OW 4359   6.256   2.948   2.143
  747SOL    HW1 4360   6.190   2.873   2.136
  747SOL    HW2 4361   6.277   2.985   2.054
  748SOL     OW 4362   5.606   0.139   3.045
  748SOL    HW1 4363   5.659   0.080   3.108
  748SOL    HW2 4364   5.511   0.110   3.045
  749SOL     OW 4365   0.762   4.768   3.333
  749SOL    HW1 4366   0.848   4.783   3.378
  749SOL    HW2 4367   0.695   4.734   3.399
  750SOL     OW 4368  -0.399   4.531   3.895
  750SOL    HW1 4369  -0.417   4.611   3.838
  750SOL    HW2 4370  -0.310   4.492   3.873
  751SOL     OW 4371   2.595   7.111   2.448
  751SOL    HW1 4372   2.515   7.103   2.391
  751SOL    HW2 4373   2.649   7.189   2.420
  752SOL     OW 4374   7.972   4.271   3.081
  752SOL    HW1 4375   7.892   4.330   3.072
  752SOL    HW2 4376   7.959   4.208   3.157
  753SOL     OW 4377   2.594   4.991   0.819
  753SOL    HW1 4378   2.508   4.962   0.778
  753SOL    HW2 4379   2.631   5.067   0.767
  754SOL     OW 4380   2.335   1.597  -0.082
  754SOL    HW1 4381   2.320   1.607   0.016
  754SOL    HW2 4382   2.272   1.657  -0.131
  755SOL     OW 4383   7.017   1.355   2.011
  755SOL    HW1 4384   7.059   1.355   2.102
  755SOL    HW2 4385   7.074   1.303   1.948
  756SOL     OW 4386   6.707   1.745   1.169
  756SOL    HW1 4387   6.677   1.742   1.264
  756SOL    HW2 4388   6.688   1.835   1.130
  757SOL     OW 4389   0.793   1.887   4.743
  757SOL    HW1 4390   0.793   1.943   4.662
  757SOL    HW2 4391   0.840   1.935   4.817
  758SOL     OW 4392   4.510   2.614   1.087
  758SOL    HW1 4393   4.442   2.628   1.158
  758SOL    HW2 4394   4.497   2.683   1.015
  759SOL     OW 4395   0.056   5.493   4.918
  759SOL    HW1 4396   0.057   5.591   4.937
  759SOL    HW2 4397   0.150   5.463   4.898
  760SOL     OW 4398   5.708   5.950   3.430
  760SOL    HW1 4399   5.694   5.979   3.525
  760SOL    HW2 4400   5.756   5.861   3.429
  761SOL     OW 4401   3.521   5.109   6.486
  761SOL    HW1 4402   3.566   5.134   6.400
  761SOL    HW2 4403   3.465   5.028   6.472
  762SOL     OW 4404   4.446   4.655   1.002
  762SOL    HW1 4405   4.391   4.579   1.034
  762SOL    HW2 4406   4.506   4.686   1.075
  763SOL     OW 4407   2.128   1.891  -0.571
  763SOL    HW1 4408   2.134   1.872  -0.669
  763SOL    HW2 4409   2.203   1.846  -0.524
  764SOL     OW 4410  -0.790   0.952   3.238
  764SOL    HW1 4411  -0.841   1.019   3.292
  764SOL    HW2 4412  -0.803   0.861   3.276
  765SOL     OW 4413   6.847   1.276   2.744
  765SOL    HW1 4414   6.778   1.220   2.790
  765SOL    HW2 4415   6.922   1.295   2.808
  766SOL     OW 4416   4.676   6.823   4.199
  766SOL    HW1 4417   4.681   6.742   4.257
  766SOL    HW2 4418   4.598   6.816   4.137
  767SOL     OW 4419   6.237   4.129   2.278
  767SOL    HW1 4420   6.212   4.037   2.249
  767SOL    HW2 4421   6.324   4.155   2.236
  768SOL     OW 4422   3.533   4.567   7.091
  768SOL    HW1 4423   3.441   4.533   7.112
  768SOL    HW2 4424   3.546   4.655   7.135
  769SOL     OW 4425   2.416   2.642   0.470
  769SOL    HW1 4426   2.484   2.603   0.408
  769SOL    HW2 4427   2.333   2.663   0.420
  770SOL     OW 4428   3.553   2.858   0.208
  770SOL    HW1 4429   3.501   2.934   0.169
  770SOL    HW2 4430   3.541   2.854   0.307
  771SOL     OW 4431   2.609   3.696   0.136
  771SOL    HW1 4432   2.510   3.689   0.124
  771SOL    HW2 4433   2.631   3.785   0.177
  772SOL     OW 4434   5.751   2.472   3.982
  772SOL    HW1 4435   5.730   2.375   3.981
  772SOL    HW2 4436   5.827   2.490   3.919
  773SOL     OW 4437   5.963   3.060   0.638
  773SOL    HW1 4438   5.884   3.062   0.579
  773SOL    HW2 4439   5.993   2.965   0.648
  774SOL     OW 4440   7.618   5.788   3.172
  774SOL    HW1 4441   7.627   5.729   3.252
  774SOL    HW2 4442   7.524   5.822   3.167
  775SOL     OW 4443   5.792   2.575   5.173
  775SOL    HW1 4444   5.738   2.616   5.247
  775SOL    HW2 4445   5.734   2.564   5.092
  776SOL     OW 4446   2.420   2.677  -0.383
  776SOL    HW1 4447   2.373   2.603  -0.428
  776SOL    HW2 4448   2.361   2.759  -0.382
  777SOL     OW 4449   4.295   5.052   0.320
  777SOL    HW1 4450   4.268   5.148   0.330
  777SOL    HW2 4451   4.391   5.042   0.347
  778SOL     OW 4452   1.405   6.009   3.941
  778SOL    HW1 4453   1.408   6.106   3.917
  778SOL    HW2 4454   1.321   5.970   3.904
  779SOL     OW 4455   3.935   6.554   5.032
  779SOL    HW1 4456   3.912   6.491   4.957
  779SOL    HW2 4457   3.952   6.645   4.993
  780SOL     OW 4458   5.583  -0.049   3.509
  780SOL    HW1 4459   5.516  -0.112   3.549
  780SOL    HW2 4460   5.622   0.008   3.581
  781SOL     OW 4461   3.806   7.737   0.439
  781SOL    HW1 4462   3.738   7.753   0.368
  781SOL    HW2 4463   3.812   7.817   0.498
  782SOL     OW 4464   7.509   5.438   4.182
  782SOL    HW1 4465   7.443   5.507   4.213
  782SOL    HW2 4466   7.486   5.349   4.222
  783SOL     OW 4467   5.312   4.494   1.926
  783SOL    HW1 4468   5.286   4.560   1.998
  783SOL    HW2 4469   5.322   4.403   1.968
  784SOL     OW 4470   6.939   6.623   3.018
  784SOL    HW1 4471   6.960   6.527   3.033
  784SOL    HW2 4472   6.955   6.674   3.102
  785SOL     OW 4473   1.792   0.874   1.601
  785SOL    HW1 4474   1.707   0.926   1.609
  785SOL    HW2 4475   1.814   0.859   1.504
  786SOL     OW 4476   4.840   2.465   0.105
  786SOL    HW1 4477   4.773   2.537   0.091
  786SOL    HW2 4478   4.873   2.468   0.199
  787SOL     OW 4479   2.137   1.359   2.329
  787SOL    HW1 4480   2.141   1.369   2.428
  787SOL    HW2 4481   2.062   1.413   2.293
  788SOL     OW 4482   4.840   4.543   5.108
  788SOL    HW1 4483   4.902   4.486   5.053
  788SOL    HW2 4484   4.851   4.638   5.081
  789SOL     OW 4485   5.989   4.811   3.709
  789SOL    HW1 4486   6.016   4.726   3.756
  789SOL    HW2 4487   5.890   4.808   3.687
  790SOL     OW 4488   0.715   2.435   4.777
  790SOL    HW1 4489   0.673   2.355   4.819
  790SOL    HW2 4490   0.810   2.442   4.805
  791SOL     OW 4491   4.853   1.490   5.327
  791SOL    HW1 4492   4.914   1.492   5.248
  791SOL    HW2 4493   4.893   1.543   5.401
  792SOL     OW 4494  -0.188   3.303   2.767
  792SOL    HW1 4495  -0.236   3.299   2.679
  792SOL    HW2 4496  -0.121   3.377   2.764
  793SOL     OW 4497   3.292   2.382   6.911
  793SOL    HW1 4498   3.213   2.355   6.856
  793SOL    HW2 4499   3.269   2.379   7.008
  794SOL     OW 4500   3.505   6.111   5.189
  794SOL    HW1 4501   3.486   6.209   5.189
  794SOL    HW2 4502   3.573   6.090   5.118
  795SOL     OW 4503   1.282   7.271   3.086
  795SOL    HW1 4504   1.275   7.322   3.000
  795SOL    HW2 4505   1.377   7.275   3.119
  796SOL     OW 4506   3.753   2.208   7.986
  796SOL    HW1 4507   3.841   2.161   7.984
  796SOL    HW2 4508   3.688   2.158   7.928
  797SOL     OW 4509   2.893   6.127   0.634
  797SOL    HW1 4510   2.937   6.119   0.725
  797SOL    HW2 4511   2.836   6.208   0.631
  798SOL     OW 4512   2.737   7.031   1.610
  798SOL    HW1 4513   2.731   7.009   1.708
  798SOL    HW2 4514   2.657   6.994   1.563
  799SOL     OW 4515   1.200   5.983   3.621
  799SOL    HW1 4516   1.298   5.995   3.604
  799SOL    HW2 4517   1.177   6.017   3.712
  800SOL     OW 4518   2.144   5.635   4.568
  800SOL    HW1 4519   2.174   5.730   4.569
  800SOL    HW2 4520   2.071   5.622   4.635
  801SOL     OW 4521   6.399   3.857   3.400
  801SOL    HW1 4522   6.438   3.766   3.393
  801SOL    HW2 4523   6.470   3.925   3.386
  802SOL     OW 4524   4.928   6.705   4.113
  802SOL    HW1 4525   5.016   6.707   4.160
  802SOL    HW2 4526   4.870   6.779   4.146
  803SOL     OW 4527   6.985   0.703   2.408
  803SOL    HW1 4528   6.936   0.713   2.494
  803SOL    HW2 4529   6.956   0.774   2.344
  804SOL     OW 4530   2.652   1.714   7.024
  804SOL    HW1 4531   2.635   1.617   7.045
  804SOL    HW2 4532   2.684   1.722   6.929
  805SOL     OW 4533   5.932   4.707   5.242
  805SOL    HW1 4534   6.013   4.764   5.259
  805SOL    HW2 4535   5.923   4.689   5.145
  806SOL     OW 4536   1.668   2.755   6.196
  806SOL    HW1 4537   1.624   2.838   6.160
  806SOL    HW2 4538   1.747   2.780   6.251
  807SOL     OW 4539   2.671   1.133   3.127
  807SOL    HW1 4540   2.607   1.190   3.076
  807SOL    HW2 4541   2.739   1.190   3.171
  808SOL     OW 4542   4.817   0.586   2.328
  808SOL    HW1 4543   4.824   0.547   2.420
  808SOL    HW2 4544   4.749   0.659   2.328
  809SOL     OW 4545   1.544   3.418   4.444
  809SOL    HW1 4546   1.585   3.490   4.500
  809SOL    HW2 4547   1.475   3.458   4.384
  810SOL     OW 4548   2.424   3.444   6.452
  810SOL    HW1 4549   2.439   3.490   6.363
  810SOL    HW2 4550   2.485   3.485   6.521
  811SOL     OW 4551   2.803   0.627   5.461
  811SOL    HW1 4552   2.797   0.718   5.503
  811SOL    HW2 4553   2.722   0.611   5.407
  812SOL     OW 4554  -0.638   6.895   4.269
  812SOL    HW1 4555  -0.687   6.962   4.214
  812SOL    HW2 4556  -0.603   6.939   4.351
  813SOL     OW 4557   2.868   4.889   4.538
  813SOL    HW1 4558   2.845   4.962   4.601
  813SOL    HW2 4559   2.936   4.828   4.581
  814SOL     OW 4560   0.701   1.899   5.079
  814SOL    HW1 4561   0.724   1.809   5.113
  814SOL    HW2 4562   0.767   1.928   5.010
  815SOL     OW 4563   0.598   2.017   3.673
  815SOL    HW1 4564   0.609   2.087   3.602
  815SOL    HW2 4565   0.525   1.955   3.647
  816SOL     OW 4566  -0.086   6.484   4.686
  816SOL    HW1 4567  -0.064   6.522   4.776
  816SOL    HW2 4568  -0.120   6.556   4.627
  817SOL     OW 4569   7.251   0.729   2.453
  817SOL    HW1 4570   7.288   0.735   2.360
  817SOL    HW2 4571   7.153   0.712   2.447
  818SOL     OW 4572   3.783   6.352   6.315
  818SOL    HW1 4573   3.729   6.275   6.282
  818SOL    HW2 4574   3.814   6.408   6.238
  819SOL     OW 4575   1.312   0.694   3.842
  819SOL    HW1 4576   1.398   0.667   3.799
  819SOL    HW2 4577   1.306   0.794   3.845
  820SOL     OW 4578   5.397   0.947   1.092
  820SOL    HW1 4579   5.346   0.993   1.165
  820SOL    HW2 4580   5.347   0.865   1.063
  821SOL     OW 4581   4.196   5.065   7.444
  821SOL    HW1 4582   4.202   5.083   7.542
  821SOL    HW2 4583   4.284   5.082   7.401
  822SOL     OW 4584   3.570   6.384   2.290
  822SOL    HW1 4585   3.634   6.390   2.213
  822SOL    HW2 4586   3.510   6.306   2.278
  823SOL     OW 4587   3.817   3.193   1.020
  823SOL    HW1 4588   3.860   3.112   0.981
  823SOL    HW2 4589   3.757   3.166   1.096
  824SOL     OW 4590   2.806   3.733   0.678
  824SOL    HW1 4591   2.803   3.833   0.681
  824SOL    HW2 4592   2.848   3.702   0.594
  825SOL     OW 4593   0.670   5.715   5.557
  825SOL    HW1 4594   0.739   5.650   5.590
  825SOL    HW2 4595   0.705   5.808   5.567
  826SOL     OW 4596   2.248   4.974   5.337
  826SOL    HW1 4597   2.229   5.011   5.428
  826SOL    HW2 4598   2.170   4.993   5.277
  827SOL     OW 4599   3.129   5.699   0.663
  827SOL    HW1 4600   3.062   5.710   0.735
  827SOL    HW2 4601   3.187   5.780   0.659
  828SOL     OW 4602   2.875   5.995   1.807
  828SOL    HW1 4603   2.907   5.916   1.859
  828SOL    HW2 4604   2.793   5.971   1.754
  829SOL     OW 4605   1.712   3.225   4.615
  829SOL    HW1 4606   1.689   3.127   4.611
  829SOL    HW2 4607   1.642   3.277   4.565
  830SOL     OW 4608   7.287  -0.389   3.301
  830SOL    HW1 4609   7.208  -0.408   3.359
  830SOL    HW2 4610   7.369  -0.376   3.359
  831SOL     OW 4611   6.095   1.645   1.616
  831SOL    HW1 4612   6.022   1.690   1.667
  831SOL    HW2 4613   6.057   1.581   1.550
  832SOL     OW 4614   2.008   4.883   6.681
  832SOL    HW1 4615   1.910   4.859   6.688
  832SOL    HW2 4616   2.042   4.853   6.593
  833SOL     OW 4617   3.106   2.877   3.160
  833SOL    HW1 4618   3.107   2.797   3.101
  833SOL    HW2 4619   3.034   2.866   3.229
  834SOL     OW 4620   5.375   0.458   5.603
  834SOL    HW1 4621   5.372   0.469   5.504
  834SOL    HW2 4622   5.470   0.449   5.632
  835SOL     OW 4623   4.197   0.034   5.152
  835SOL    HW1 4624   4.154  -0.016   5.077
  835SOL    HW2 4625   4.194  -0.021   5.236
  836SOL     OW 4626   6.392   3.229   4.534
  836SOL    HW1 4627   6.297   3.226   4.565
  836SOL    HW2 4628   6.405   3.164   4.460
  837SOL     OW 4629   4.176   0.311   5.117
  837SOL    HW1 4630   4.199   0.220   5.148
  837SOL    HW2 4631   4.096   0.307   5.054
  838SOL     OW 4632   5.556   5.915   6.662
  838SOL    HW1 4633   5.469   5.865   6.651
  838SOL    HW2 4634   5.585   5.911   6.758
  839SOL     OW 4635   6.478   6.380   1.550
  839SOL    HW1 4636   6.532   6.462   1.573
  839SOL    HW2 4637   6.410   6.366   1.623
  840SOL     OW 4638   1.214   4.447   3.062
  840SOL    HW1 4639   1.311   4.469   3.074
  840SOL    HW2 4640   1.197   4.352   3.089
  841SOL     OW 4641   1.122   0.693   2.042
  841SOL    HW1 4642   1.181   0.613   2.025
  841SOL    HW2 4643   1.179   0.772   2.063
  842SOL     OW 4644   2.775   0.357   4.138
  842SOL    HW1 4645   2.683   0.328   4.165
  842SOL    HW2 4646   2.783   0.359   4.040
  843SOL     OW 4647   2.309   0.881   2.932
  843SOL    HW1 4648   2.298   0.935   3.016
  843SOL    HW2 4649   2.383   0.918   2.877
  844SOL     OW 4650   7.596   0.239   2.451
  844SOL    HW1 4651   7.595   0.226   2.551
  844SOL    HW2 4652   7.666   0.181   2.411
  845SOL     OW 4653   3.146   1.718   7.115
  845SOL    HW1 4654   3.212   1.729   7.190
  845SOL    HW2 4655   3.167   1.783   7.043
  846SOL     OW 4656   4.349   5.621   6.073
  846SOL    HW1 4657   4.427   5.561   6.070
  846SOL    HW2 4658   4.269   5.570   6.040
  847SOL     OW 4659   1.798   3.133   0.344
  847SOL    HW1 4660   1.763   3.227   0.353
  847SOL    HW2 4661   1.834   3.120   0.252
  848SOL     OW 4662   5.725   5.941   2.111
  848SOL    HW1 4663   5.767   5.989   2.034
  848SOL    HW2 4664   5.716   5.845   2.089
  849SOL     OW 4665   7.255   2.784   1.912
  849SOL    HW1 4666   7.258   2.868   1.857
  849SOL    HW2 4667   7.341   2.774   1.961
  850SOL     OW 4668   3.807  -0.112   5.141
  850SOL    HW1 4669   3.739  -0.185   5.142
  850SOL    HW2 4670   3.814  -0.070   5.231
  851SOL     OW 4671   4.724   4.666   7.845
  851SOL    HW1 4672   4.745   4.669   7.942
  851SOL    HW2 4673   4.733   4.758   7.807
  852SOL     OW 4674   2.289   3.898   1.892
  852SOL    HW1 4675   2.285   3.799   1.879
  852SOL    HW2 4676   2.379   3.924   1.927
  853SOL     OW 4677   1.363   6.212   3.374
  853SOL    HW1 4678   1.266   6.211   3.350
  853SOL    HW2 4679   1.386   6.301   3.411
  854SOL     OW 4680   6.811   6.587   2.042
  854SOL    HW1 4681   6.750   6.665   2.028
  854SOL    HW2 4682   6.783   6.512   1.981
  855SOL     OW 4683   7.395   3.055   3.007
  855SOL    HW1 4684   7.307   3.089   3.040
  855SOL    HW2 4685   7.388   2.956   2.990
  856SOL     OW 4686   1.663   4.197   5.429
  856SOL    HW1 4687   1.709   4.220   5.515
  856SOL    HW2 4688   1.624   4.105   5.436
  857SOL     OW 4689   6.467   2.757   4.594
  857SOL    HW1 4690   6.486   2.672   4.643
  857SOL    HW2 4691   6.405   2.737   4.517
  858SOL     OW 4692   2.728   6.821   3.792
  858SOL    HW1 4693   2.816   6.771   3.797
  858SOL    HW2 4694   2.687   6.803   3.703
  859SOL     OW 4695   2.350   1.577   0.877
  859SOL    HW1 4696   2.253   1.587   0.898
  859SOL    HW2 4697   2.382   1.660   0.830
  860SOL     OW 4698   6.127   5.556   1.206
  860SOL    HW1 4699   6.067   5.581   1.128
  860SOL    HW2 4700   6.072   5.557   1.289
  861SOL     OW 4701   3.501   1.825   5.650
  861SOL    HW1 4702   3.490   1.789   5.743
  861SOL    HW2 4703   3.540   1.753   5.593
  862SOL     OW 4704   4.650   6.005   2.438
  862SOL    HW1 4705   4.682   5.988   2.345
  862SOL    HW2 4706   4.590   6.085   2.438
  863SOL     OW 4707   1.232   2.345   3.837
  863SOL    HW1 4708   1.248   2.283   3.760
  863SOL    HW2 4709   1.257   2.439   3.812
  864SOL     OW 4710   1.919   1.852   3.687
  864SOL    HW1 4711   1.935   1.896   3.775
  864SOL    HW2 4712   2.006   1.835   3.642
  865SOL     OW 4713   6.270   3.816   1.245
  865SOL    HW1 4714   6.291   3.774   1.156
  865SOL    HW2 4715   6.174   3.799   1.268
  866SOL     OW 4716   5.617   0.860   2.401
  866SOL    HW1 4717   5.600   0.954   2.369
  866SOL    HW2 4718   5.566   0.843   2.484
  867SOL     OW 4719   0.122   7.250   3.765
  867SOL    HW1 4720   0.109   7.286   3.858
  867SOL    HW2 4721   0.111   7.323   3.699
  868SOL     OW 4722   4.063   3.200   7.558
  868SOL    HW1 4723   4.052   3.251   7.643
  868SOL    HW2 4724   4.144   3.143   7.562
  869SOL     OW 4725   3.064   1.207   5.681
  869SOL    HW1 4726   3.147   1.224   5.735
  869SOL    HW2 4727   3.090   1.185   5.586
  870SOL     OW 4728   5.335   4.862   6.612
  870SOL    HW1 4729   5.277   4.797   6.561
  870SOL    HW2 4730   5.292   4.952   6.610
  871SOL     OW 4731   1.638   5.312   5.572
  871SOL    HW1 4732   1.685   5.224   5.554
  871SOL    HW2 4733   1.551   5.312   5.525
  872SOL     OW 4734   2.240   6.199   2.101
  872SOL    HW1 4735   2.277   6.131   2.039
  872SOL    HW2 4736   2.196   6.153   2.178
  873SOL     OW 4737   2.097   5.101   2.812
  873SOL    HW1 4738   2.045   5.126   2.895
  873SOL    HW2 4739   2.137   5.010   2.825
  874SOL     OW 4740   2.262   5.983   1.011
  874SOL    HW1 4741   2.194   5.929   0.960
  874SOL    HW2 4742   2.307   6.046   0.948
  875SOL     OW 4743   2.726   2.719  -0.317
  875SOL    HW1 4744   2.639   2.760  -0.346
  875SOL    HW2 4745   2.731   2.718  -0.217
  876SOL     OW 4746   4.396   1.015   5.522
  876SOL    HW1 4747   4.374   1.107   5.492
  876SOL    HW2 4748   4.312   0.968   5.552
  877SOL     OW 4749   0.959   6.907   4.617
  877SOL    HW1 4750   0.928   6.882   4.709
  877SOL    HW2 4751   0.881   6.905   4.555
  878SOL     OW 4752   4.711   3.642   0.573
  878SOL    HW1 4753   4.662   3.699   0.506
  878SOL    HW2 4754   4.724   3.551   0.535
  879SOL     OW 4755   4.849   3.739   7.461
  879SOL    HW1 4756   4.873   3.753   7.558
  879SOL    HW2 4757   4.755   3.766   7.445
  880SOL     OW 4758   5.301   3.023   6.660
  880SOL    HW1 4759   5.328   2.960   6.732
  880SOL    HW2 4760   5.225   3.080   6.693
  881SOL     OW 4761   2.552   2.741   1.479
  881SOL    HW1 4762   2.564   2.839   1.465
  881SOL    HW2 4763   2.524   2.724   1.574
  882SOL     OW 4764   3.106   2.278   7.307
  882SOL    HW1 4765   3.163   2.197   7.290
  882SOL    HW2 4766   3.010   2.252   7.310
  883SOL     OW 4767   1.519   4.750   3.374
  883SOL    HW1 4768   1.434   4.699   3.354
  883SOL    HW2 4769   1.498   4.848   3.382
  884SOL     OW 4770   0.810   3.003   2.202
  884SOL    HW1 4771   0.787   3.101   2.204
  884SOL    HW2 4772   0.754   2.955   2.270
  885SOL     OW 4773   4.889   3.618   6.468
  885SOL    HW1 4774   4.907   3.615   6.369
  885SOL    HW2 4775   4.827   3.545   6.493
  886SOL     OW 4776   3.594   0.257   6.126
  886SOL    HW1 4777   3.648   0.325   6.077
  886SOL    HW2 4778   3.652   0.178   6.149
  887SOL     OW 4779   1.797   1.273   0.120
  887SOL    HW1 4780   1.816   1.339   0.193
  887SOL    HW2 4781   1.739   1.315   0.051
  888SOL     OW 4782   1.892   5.019   2.121
  888SOL    HW1 4783   1.844   5.102   2.151
  888SOL    HW2 4784   1.913   4.962   2.200
  889SOL     OW 4785   4.434   3.772  -0.214
  889SOL    HW1 4786   4.468   3.773  -0.120
  889SOL    HW2 4787   4.505   3.809  -0.274
  890SOL     OW 4788   1.875   3.630   6.501
  890SOL    HW1 4789   1.803   3.613   6.432
  890SOL    HW2 4790   1.950   3.679   6.458
  891SOL     OW 4791   7.497   5.143   4.225
  891SOL    HW1 4792   7.444   5.123   4.307
  891SOL    HW2 4793   7.570   5.075   4.215
  892SOL     OW 4794   4.078   0.578   2.643
  892SOL    HW1 4795   4.139   0.566   2.720
  892SOL    HW2 4796   3.989   0.611   2.675
  893SOL     OW 4797   0.531   2.829   1.343
  893SOL    HW1 4798   0.582   2.868   1.419
  893SOL    HW2 4799   0.455   2.889   1.319
  894SOL     OW 4800   3.569  -0.759   6.930
  894SOL    HW1 4801   3.553  -0.855   6.910
  894SOL    HW2 4802   3.575  -0.707   6.845
  895SOL     OW 4803  -0.099   1.033   3.382
  895SOL    HW1 4804  -0.007   1.072   3.390
  895SOL    HW2 4805  -0.092   0.940   3.345
  896SOL     OW 4806  -0.416   2.722   2.572
  896SOL    HW1 4807  -0.428   2.757   2.479
  896SOL    HW2 4808  -0.327   2.676   2.579
  897SOL     OW 4809   1.892   4.704   2.021
  897SOL    HW1 4810   1.954   4.780   1.997
  897SOL    HW2 4811   1.894   4.690   2.120
  898SOL     OW 4812   6.838   2.246   2.857
  898SOL    HW1 4813   6.806   2.307   2.928
  898SOL    HW2 4814   6.795   2.271   2.769
  899SOL     OW 4815   1.979   0.311   4.896
  899SOL    HW1 4816   1.975   0.253   4.977
  899SOL    HW2 4817   1.895   0.298   4.842
  900SOL     OW 4818   7.333   0.915   1.913
  900SOL    HW1 4819   7.372   0.922   1.820
  900SOL    HW2 4820   7.397   0.868   1.972
  901SOL     OW 4821  -0.804   1.832   3.106
  901SOL    HW1 4822  -0.860   1.906   3.067
  901SOL    HW2 4823  -0.710   1.839   3.071
  902SOL     OW 4824   2.439   5.672   6.218
  902SOL    HW1 4825   2.367   5.607   6.241
  902SOL    HW2 4826   2.525   5.642   6.261
  903SOL     OW 4827   2.520   0.277   4.214
  903SOL    HW1 4828   2.484   0.191   4.251
  903SOL    HW2 4829   2.457   0.315   4.147
  904SOL     OW 4830  -0.014   2.167   2.146
  904SOL    HW1 4831  -0.019   2.252   2.093
  904SOL    HW2 4832   0.073   2.164   2.194
  905SOL     OW 4833   5.806   5.147   2.979
  905SOL    HW1 4834   5.869   5.070   2.994
  905SOL    HW2 4835   5.856   5.233   2.987
  906SOL     OW 4836   1.089   2.422   3.354
  906SOL    HW1 4837   1.145   2.348   3.317
  906SOL    HW2 4838   1.113   2.507   3.307
  907SOL     OW 4839   3.914   6.511   0.007
  907SOL    HW1 4840   3.904   6.411   0.011
  907SOL    HW2 4841   3.824   6.553   0.015
  908SOL     OW 4842   3.714   5.857   8.519
  908SOL    HW1 4843   3.665   5.790   8.464
  908SOL    HW2 4844   3.807   5.868   8.482
  909SOL     OW 4845   8.272   4.007   3.824
  909SOL    HW1 4846   8.196   3.970   3.770
  909SOL    HW2 4847   8.300   4.096   3.786
  910SOL     OW 4848   4.978   4.766   5.056
  910SOL    HW1 4849   4.980   4.788   5.152
  910SOL    HW2 4850   4.945   4.844   5.004
  911SOL     OW 4851   1.603   3.806   6.026
  911SOL    HW1 4852   1.560   3.870   6.090
  911SOL    HW2 4853   1.548   3.722   6.022
  912SOL     OW 4854   4.888   6.017   5.510
  912SOL    HW1 4855   4.970   6.051   5.465
  912SOL    HW2 4856   4.913   5.984   5.602
  913SOL     OW 4857   4.172   5.147   4.330
  913SOL    HW1 4858   4.110   5.178   4.258
  913SOL    HW2 4859   4.200   5.053   4.310
  914SOL     OW 4860   5.604   2.364   4.511
  914SOL    HW1 4861   5.631   2.392   4.419
  914SOL    HW2 4862   5.653   2.417   4.580
  915SOL     OW 4863   5.472   5.893   1.286
  915SOL    HW1 4864   5.412   5.841   1.225
  915SOL    HW2 4865   5.448   5.989   1.281
  916SOL     OW 4866   2.288   4.361   5.332
  916SOL    HW1 4867   2.387   4.346   5.335
  916SOL    HW2 4868   2.250   4.325   5.247
  917SOL     OW 4869   1.678   1.518   2.687
  917SOL    HW1 4870   1.729   1.519   2.600
  917SOL    HW2 4871   1.667   1.424   2.717
  918SOL     OW 4872   4.574   1.248   6.713
  918SOL    HW1 4873   4.571   1.346   6.729
  918SOL    HW2 4874   4.644   1.229   6.643
  919SOL     OW 4875   1.729   2.175  -0.008
  919SOL    HW1 4876   1.654   2.121  -0.045
  919SOL    HW2 4877   1.791   2.200  -0.083
  920SOL     OW 4878   3.720   5.997   4.641
  920SOL    HW1 4879   3.781   5.920   4.622
  920SOL    HW2 4880   3.660   5.973   4.718
  921SOL     OW 4881   0.111   6.853   4.251
  921SOL    HW1 4882   0.180   6.783   4.231
  921SOL    HW2 4883   0.112   6.873   4.350
  922SOL     OW 4884   5.399   5.337   4.555
  922SOL    HW1 4885   5.344   5.253   4.558
  922SOL    HW2 4886   5.482   5.325   4.607
  923SOL     OW 4887   4.861   5.809   7.893
  923SOL    HW1 4888   4.818   5.723   7.921
  923SOL    HW2 4889   4.885   5.862   7.974
  924SOL     OW 4890   3.406   4.457   0.191
  924SOL    HW1 4891   3.483   4.483   0.250
  924SOL    HW2 4892   3.371   4.538   0.144
  925SOL     OW 4893   3.795   7.525   0.126
  925SOL    HW1 4894   3.859   7.456   0.091
  925SOL    HW2 4895   3.844   7.589   0.184
  926SOL     OW 4896   2.529   2.802   1.091
  926SOL    HW1 4897   2.474   2.722   1.064
  926SOL    HW2 4898   2.615   2.769   1.129
  927SOL     OW 4899   1.485   4.308   1.957
  927SOL    HW1 4900   1.475   4.210   1.941
  927SOL    HW2 4901   1.401   4.355   1.928
  928SOL     OW 4902   5.804   2.267   5.793
  928SOL    HW1 4903   5.879   2.226   5.742
  928SOL    HW2 4904   5.732   2.200   5.805
  929SOL     OW 4905  -0.008   1.903   2.414
  929SOL    HW1 4906  -0.045   1.819   2.454
  929SOL    HW2 4907   0.037   1.957   2.485
  930SOL     OW 4908   7.421   2.311   2.285
  930SOL    HW1 4909   7.370   2.354   2.209
  930SOL    HW2 4910   7.429   2.377   2.361
  931SOL     OW 4911   6.283   5.941   6.997
  931SOL    HW1 4912   6.213   5.890   6.948
  931SOL    HW2 4913   6.297   6.029   6.951
  932SOL     OW 4914   2.740   6.339   0.602
  932SOL    HW1 4915   2.786   6.413   0.553
  932SOL    HW2 4916   2.677   6.379   0.671
  933SOL     OW 4917   1.689   3.297   1.795
  933SOL    HW1 4918   1.688   3.363   1.718
  933SOL    HW2 4919   1.738   3.337   1.871
  934SOL     OW 4920   3.101   4.778   0.966
  934SOL    HW1 4921   3.088   4.838   0.887
  934SOL    HW2 4922   3.137   4.830   1.042
  935SOL     OW 4923  -0.350   2.482   2.846
  935SOL    HW1 4924  -0.428   2.446   2.794
  935SOL    HW2 4925  -0.364   2.578   2.867
  936SOL     OW 4926   2.182   1.049   5.291
  936SOL    HW1 4927   2.191   1.022   5.387
  936SOL    HW2 4928   2.089   1.082   5.275
  937SOL     OW 4929   6.332   1.362   2.173
  937SOL    HW1 4930   6.370   1.350   2.265
  937SOL    HW2 4931   6.397   1.327   2.105
  938SOL     OW 4932   5.048   7.059   3.266
  938SOL    HW1 4933   5.131   7.080   3.214
  938SOL    HW2 4934   4.986   7.137   3.262
  939SOL     OW 4935   5.505   4.783   5.293
  939SOL    HW1 4936   5.540   4.846   5.223
  939SOL    HW2 4937   5.494   4.693   5.253
  940SOL     OW 4938   4.190   4.244   6.105
  940SOL    HW1 4939   4.275   4.193   6.118
  940SOL    HW2 4940   4.148   4.217   6.017
  941SOL     OW 4941   5.060   2.770   5.331
  941SOL    HW1 4942   5.026   2.696   5.390
  941SOL    HW2 4943   5.019   2.762   5.241
  942SOL     OW 4944   4.197   1.180   5.402
  942SOL    HW1 4945   4.181   1.127   5.486
  942SOL    HW2 4946   4.154   1.270   5.410
  943SOL     OW 4947   4.360   3.319  -0.455
  943SOL    HW1 4948   4.357   3.289  -0.551
  943SOL    HW2 4949   4.374   3.418  -0.452
  944SOL     OW 4950   3.029   1.383  -0.223
  944SOL    HW1 4951   3.049   1.288  -0.195
  944SOL    HW2 4952   2.933   1.404  -0.207
  945SOL     OW 4953   0.989   4.533   2.941
  945SOL    HW1 4954   0.989   4.474   2.861
  945SOL    HW2 4955   1.075   4.520   2.990
  946SOL     OW 4956   3.052   5.640   3.363
  946SOL    HW1 4957   3.064   5.541   3.370
  946SOL    HW2 4958   3.136   5.682   3.328
  947SOL     OW 4959   5.844   2.994   1.528
  947SOL    HW1 4960   5.927   3.047   1.509
  947SOL    HW2 4961   5.787   3.043   1.594
  948SOL     OW 4962   0.416   2.516   3.112
  948SOL    HW1 4963   0.329   2.528   3.160
  948SOL    HW2 4964   0.408   2.553   3.020
  949SOL     OW 4965   7.122   3.254   4.811
  949SOL    HW1 4966   7.062   3.297   4.743
  949SOL    HW2 4967   7.067   3.194   4.869
  950SOL     OW 4968   5.298   3.230   5.889
  950SOL    HW1 4969   5.339   3.228   5.798
  950SOL    HW2 4970   5.316   3.318   5.932
  951SOL     OW 4971   0.891   0.926   3.706
  951SOL    HW1 4972   0.826   0.969   3.643
  951SOL    HW2 4973   0.945   0.858   3.657
  952SOL     OW 4974   3.213   4.895   5.799
  952SOL    HW1 4975   3.118   4.929   5.807
  952SOL    HW2 4976   3.272   4.967   5.762
  953SOL     OW 4977   5.841   7.287   1.549
  953SOL    HW1 4978   5.791   7.206   1.516
  953SOL    HW2 4979   5.870   7.270   1.643
  954SOL     OW 4980   1.488   2.697   1.918
  954SOL    HW1 4981   1.581   2.733   1.926
  954SOL    HW2 4982   1.454   2.714   1.825
  955SOL     OW 4983   3.545   6.052   2.155
  955SOL    HW1 4984   3.446   6.051   2.167
  955SOL    HW2 4985   3.568   6.084   2.064
  956SOL     OW 4986  -0.432   0.541   3.820
  956SOL    HW1 4987  -0.455   0.599   3.898
  956SOL    HW2 4988  -0.349   0.491   3.840
  957SOL     OW 4989   6.353   6.017   3.564
  957SOL    HW1 4990   6.393   5.979   3.480
  957SOL    HW2 4991   6.265   5.973   3.582
  958SOL     OW 4992   5.622   2.307   4.874
  958SOL    HW1 4993   5.679   2.285   4.953
  958SOL    HW2 4994   5.654   2.393   4.834
  959SOL     OW 4995   4.331   6.530   3.098
  959SOL    HW1 4996   4.254   6.489   3.048
  959SOL    HW2 4997   4.398   6.458   3.119
  960SOL     OW 4998   4.298   2.223   1.897
  960SOL    HW1 4999   4.204   2.235   1.927
  960SOL    HW2 5000   4.360   2.238   1.973
  961SOL     OW 5001   8.361   3.980   3.444
  961SOL    HW1 5002   8.404   3.955   3.358
  961SOL    HW2 5003   8.293   4.051   3.428
  962SOL     OW 5004   5.992   6.917   1.608
  962SOL    HW1 5005   6.058   6.992   1.618
  962SOL    HW2 5006   6.028   6.851   1.542
  963SOL     OW 5007  -1.104   2.853   3.447
  963SOL    HW1 5008  -1.126   2.856   3.544
  963SOL    HW2 5009  -1.098   2.947   3.412
  964SOL     OW 5010   1.719   3.177   5.924
  964SOL    HW1 5011   1.817   3.153   5.916
  964SOL    HW2 5012   1.710   3.272   5.952
  965SOL     OW 5013   4.605   1.940   0.096
  965SOL    HW1 5014   4.595   1.869   0.165
  965SOL    HW2 5015   4.629   1.900   0.008
  966SOL     OW 5016   2.928   5.419   2.274
  966SOL    HW1 5017   3.020   5.451   2.250
  966SOL    HW2 5018   2.865   5.444   2.200
  967SOL     OW 5019   0.864   5.487   3.266
  967SOL    HW1 5020   0.946   5.432   3.285
  967SOL    HW2 5021   0.858   5.505   3.167
  968SOL     OW 5022   5.521   2.379   5.140
  968SOL    HW1 5023   5.466   2.325   5.205
  968SOL    HW2 5024   5.617   2.373   5.165
  969SOL     OW 5025   3.291   1.606  -0.958
  969SOL    HW1 5026   3.308   1.674  -1.029
  969SOL    HW2 5027   3.366   1.608  -0.892
  970SOL     OW 5028   7.353   6.089   2.506
  970SOL    HW1 5029   7.279   6.085   2.574
  970SOL    HW2 5030   7.418   6.016   2.522
  971SOL     OW 5031   3.795   2.251  -1.058
  971SOL    HW1 5032   3.733   2.304  -1.001
  971SOL    HW2 5033   3.854   2.312  -1.111
  972SOL     OW 5034   3.657   1.356   0.746
  972SOL    HW1 5035   3.574   1.299   0.753
  972SOL    HW2 5036   3.724   1.310   0.686
  973SOL     OW 5037   4.800   0.783   6.520
  973SOL    HW1 5038   4.813   0.685   6.527
  973SOL    HW2 5039   4.733   0.813   6.588
  974SOL     OW 5040   4.466   2.148   7.110
  974SOL    HW1 5041   4.399   2.221   7.124
  974SOL    HW2 5042   4.481   2.134   7.012
  975SOL     OW 5043   3.948   5.281   7.892
  975SOL    HW1 5044   3.927   5.205   7.953
  975SOL    HW2 5045   3.954   5.249   7.797
  976SOL     OW 5046   1.997   3.213   0.977
  976SOL    HW1 5047   2.023   3.282   1.045
  976SOL    HW2 5048   2.074   3.151   0.962
  977SOL     OW 5049   5.659   3.720   5.821
  977SOL    HW1 5050   5.592   3.672   5.766
  977SOL    HW2 5051   5.628   3.814   5.836
  978SOL     OW 5052   0.779   6.353   5.461
  978SOL    HW1 5053   0.799   6.352   5.559
  978SOL    HW2 5054   0.703   6.414   5.442
  979SOL     OW 5055   4.082   0.078   6.044
  979SOL    HW1 5056   4.174   0.086   6.005
  979SOL    HW2 5057   4.050  -0.017   6.034
  980SOL     OW 5058   6.014   3.871   0.811
  980SOL    HW1 5059   5.939   3.923   0.851
  980SOL    HW2 5060   6.033   3.791   0.868
  981SOL     OW 5061   4.547   3.294   1.342
  981SOL    HW1 5062   4.526   3.216   1.401
  981SOL    HW2 5063   4.615   3.269   1.273
  982SOL     OW 5064   6.267  -0.342   3.249
  982SOL    HW1 5065   6.291  -0.325   3.346
  982SOL    HW2 5066   6.185  -0.290   3.225
  983SOL     OW 5067   4.244   0.129   5.520
  983SOL    HW1 5068   4.254   0.031   5.500
  983SOL    HW2 5069   4.154   0.146   5.560
  984SOL     OW 5070   3.787   1.456   5.749
  984SOL    HW1 5071   3.832   1.379   5.702
  984SOL    HW2 5072   3.836   1.540   5.729
  985SOL     OW 5073   2.987   4.621  -0.536
  985SOL    HW1 5074   3.034   4.655  -0.618
  985SOL    HW2 5075   2.889   4.640  -0.544
  986SOL     OW 5076   4.342   1.089   1.389
  986SOL    HW1 5077   4.343   1.134   1.300
  986SOL    HW2 5078   4.352   1.158   1.461
  987SOL     OW 5079   1.857   1.423   1.029
  987SOL    HW1 5080   1.870   1.324   1.036
  987SOL    HW2 5081   1.865   1.464   1.119
  988SOL     OW 5082   4.273   0.634   6.762
  988SOL    HW1 5083   4.173   0.626   6.754
  988SOL    HW2 5084   4.315   0.602   6.676
  989SOL     OW 5085   2.480   4.481   6.082
  989SOL    HW1 5086   2.498   4.494   6.179
  989SOL    HW2 5087   2.513   4.560   6.031
  990SOL     OW 5088   3.257   1.229   4.620
  990SOL    HW1 5089   3.225   1.151   4.675
  990SOL    HW2 5090   3.334   1.273   4.669
  991SOL     OW 5091   3.318   6.353   1.123
  991SOL    HW1 5092   3.334   6.445   1.086
  991SOL    HW2 5093   3.306   6.290   1.046
  992SOL     OW 5094   2.999   1.688  -1.536
  992SOL    HW1 5095   2.999   1.597  -1.576
  992SOL    HW2 5096   3.005   1.756  -1.609
  993SOL     OW 5097   0.016   6.726   3.909
  993SOL    HW1 5098   0.101   6.738   3.858
  993SOL    HW2 5099  -0.055   6.785   3.870
  994SOL     OW 5100   0.965   3.092   3.125
  994SOL    HW1 5101   0.932   3.053   3.039
  994SOL    HW2 5102   0.910   3.056   3.201
  995SOL     OW 5103   3.467   7.361   1.322
  995SOL    HW1 5104   3.517   7.277   1.345
  995SOL    HW2 5105   3.517   7.441   1.355
  996SOL     OW 5106   4.575   4.466   0.349
  996SOL    HW1 5107   4.642   4.496   0.415
  996SOL    HW2 5108   4.620   4.421   0.272
  997SOL     OW 5109   6.416   1.068   3.233
  997SOL    HW1 5110   6.478   1.094   3.306
  997SOL    HW2 5111   6.346   1.137   3.220
  998SOL     OW 5112   3.680   5.710   2.514
  998SOL    HW1 5113   3.703   5.751   2.425
  998SOL    HW2 5114   3.696   5.611   2.510
  999SOL     OW 5115   2.683   0.845   6.039
  999SOL    HW1 5116   2.589   0.834   6.010
  999SOL    HW2 5117   2.686   0.873   6.136
 1000SOL     OW 5118   3.809   1.014   4.202
 1000SOL    HW1 5119   3.751   1.090   4.175
 1000SOL    HW2 5120   3.899   1.021   4.158
 1001SOL     OW 5121   7.030   6.294   3.007
 1001SOL    HW1 5122   7.101   6.334   2.950
 1001SOL    HW2 5123   6.941   6.308   2.963
 1002SOL     OW 5124   2.658   1.136   1.742
 1002SOL    HW1 5125   2.566   1.119   1.777
 1002SOL    HW2 5126   2.691   1.223   1.778
 1003SOL     OW 5127   2.399   1.041   0.676
 1003SOL    HW1 5128   2.427   1.078   0.765
 1003SOL    HW2 5129   2.312   0.992   0.686
 1004SOL     OW 5130   6.488   4.198   1.829
 1004SOL    HW1 5131   6.416   4.147   1.783
 1004SOL    HW2 5132   6.578   4.167   1.796
 1005SOL     OW 5133   1.242   5.800   4.115
 1005SOL    HW1 5134   1.153   5.797   4.069
 1005SOL    HW2 5135   1.300   5.870   4.073
 1006SOL     OW 5136   5.411   6.769   1.341
 1006SOL    HW1 5137   5.330   6.752   1.284
 1006SOL    HW2 5138   5.385   6.768   1.437
 1007SOL     OW 5139   3.922   5.048   5.789
 1007SOL    HW1 5140   3.920   4.956   5.748
 1007SOL    HW2 5141   3.941   5.040   5.887
 1008SOL     OW 5142   6.596   3.309   5.261
 1008SOL    HW1 5143   6.662   3.236   5.250
 1008SOL    HW2 5144   6.540   3.291   5.342
 1009SOL     OW 5145   5.429   3.380   6.710
 1009SOL    HW1 5146   5.427   3.459   6.771
 1009SOL    HW2 5147   5.344   3.328   6.720
 1010SOL     OW 5148   6.024   5.559   3.755
 1010SOL    HW1 5149   6.051   5.474   3.709
 1010SOL    HW2 5150   6.030   5.548   3.854
 1011SOL     OW 5151   0.789   0.798   5.149
 1011SOL    HW1 5152   0.810   0.878   5.094
 1011SOL    HW2 5153   0.730   0.825   5.224
 1012SOL     OW 5154   0.384   5.508   3.383
 1012SOL    HW1 5155   0.417   5.598   3.414
 1012SOL    HW2 5156   0.459   5.443   3.382
 1013SOL     OW 5157   4.023   5.892   4.110
 1013SOL    HW1 5158   4.082   5.865   4.035
 1013SOL    HW2 5159   4.036   5.989   4.130
 1014SOL     OW 5160   1.219   4.136   3.077
 1014SOL    HW1 5161   1.292   4.097   3.021
 1014SOL    HW2 5162   1.132   4.128   3.028
 1015SOL     OW 5163   5.437   0.266   3.313
 1015SOL    HW1 5164   5.374   0.303   3.243
 1015SOL    HW2 5165   5.399   0.184   3.353
 1016SOL     OW 5166   0.559   0.822   2.340
 1016SOL    HW1 5167   0.533   0.821   2.244
 1016SOL    HW2 5168   0.642   0.877   2.353
 1017SOL     OW 5169   5.596   4.175   4.821
 1017SOL    HW1 5170   5.620   4.222   4.905
 1017SOL    HW2 5171   5.505   4.205   4.792
 1018SOL     OW 5172   7.288   4.837   4.955
 1018SOL    HW1 5173   7.363   4.869   5.012
 1018SOL    HW2 5174   7.319   4.829   4.860
 1019SOL     OW 5175   4.068   1.492   3.522
 1019SOL    HW1 5176   4.001   1.417   3.524
 1019SOL    HW2 5177   4.162   1.453   3.514
 1020SOL     OW 5178   2.127   2.588   1.128
 1020SOL    HW1 5179   2.131   2.679   1.086
 1020SOL    HW2 5180   2.032   2.565   1.149
 1021SOL     OW 5181   6.347   4.740   4.863
 1021SOL    HW1 5182   6.258   4.782   4.845
 1021SOL    HW2 5183   6.418   4.794   4.820
 1022SOL     OW 5184   3.403   0.456   3.200
 1022SOL    HW1 5185   3.316   0.484   3.161
 1022SOL    HW2 5186   3.388   0.411   3.287
 1023SOL     OW 5187   0.784   3.800   3.280
 1023SOL    HW1 5188   0.709   3.740   3.302
 1023SOL    HW2 5189   0.866   3.746   3.259
 1024SOL     OW 5190  -0.265   4.997   3.710
 1024SOL    HW1 5191  -0.191   4.928   3.718
 1024SOL    HW2 5192  -0.236   5.068   3.646
 1025SOL     OW 5193   6.928   2.640   4.927
 1025SOL    HW1 5194   6.884   2.726   4.952
 1025SOL    HW2 5195   6.876   2.596   4.853
 1026SOL     OW 5196   3.136   6.654   4.890
 1026SOL    HW1 5197   3.150   6.732   4.830
 1026SOL    HW2 5198   3.121   6.686   4.983
 1027SOL     OW 5199   1.597   1.056   1.191
 1027SOL    HW1 5200   1.563   1.022   1.103
 1027SOL    HW2 5201   1.520   1.091   1.244
 1028SOL     OW 5202   5.389   3.191   0.922
 1028SOL    HW1 5203   5.456   3.120   0.898
 1028SOL    HW2 5204   5.434   3.261   0.977
 1029SOL     OW 5205   4.043   0.299   3.282
 1029SOL    HW1 5206   3.968   0.256   3.234
 1029SOL    HW2 5207   4.128   0.248   3.267
 1030SOL     OW 5208   5.611   1.533   2.694
 1030SOL    HW1 5209   5.613   1.599   2.617
 1030SOL    HW2 5210   5.697   1.536   2.741
 1031SOL     OW 5211   4.576   1.063   0.802
 1031SOL    HW1 5212   4.519   1.049   0.881
 1031SOL    HW2 5213   4.538   1.139   0.746
 1032SOL     OW 5214   6.763   4.003   4.324
 1032SOL    HW1 5215   6.758   3.919   4.268
 1032SOL    HW2 5216   6.675   4.016   4.369
 1033SOL     OW 5217   1.482   4.460   3.070
 1033SOL    HW1 5218   1.544   4.537   3.061
 1033SOL    HW2 5219   1.530   4.383   3.114
 1034SOL     OW 5220   4.003   0.060   4.810
 1034SOL    HW1 5221   4.089   0.089   4.767
 1034SOL    HW2 5222   3.968   0.132   4.869
 1035SOL     OW 5223   3.151   3.493   0.540
 1035SOL    HW1 5224   3.139   3.588   0.572
 1035SOL    HW2 5225   3.229   3.452   0.587
 1036SOL     OW 5226   4.164   4.702  -0.065
 1036SOL    HW1 5227   4.145   4.660   0.024
 1036SOL    HW2 5228   4.167   4.802  -0.054
 1037SOL     OW 5229   4.475   7.046   0.957
 1037SOL    HW1 5230   4.461   6.949   0.979
 1037SOL    HW2 5231   4.564   7.076   0.991
 1038SOL     OW 5232   6.336   3.850   4.904
 1038SOL    HW1 5233   6.267   3.914   4.868
 1038SOL    HW2 5234   6.294   3.762   4.921
 1039SOL     OW 5235   1.404   3.659   5.070
 1039SOL    HW1 5236   1.373   3.689   5.161
 1039SOL    HW2 5237   1.340   3.693   5.001
 1040SOL     OW 5238   5.713  -0.013   3.229
 1040SOL    HW1 5239   5.798   0.033   3.251
 1040SOL    HW2 5240   5.666  -0.040   3.313
 1041SOL     OW 5241   1.842   1.284   1.816
 1041SOL    HW1 5242   1.886   1.373   1.805
 1041SOL    HW2 5243   1.814   1.249   1.726
 1042SOL     OW 5244   3.338   0.773   0.758
 1042SOL    HW1 5245   3.377   0.735   0.841
 1042SOL    HW2 5246   3.408   0.779   0.687
 1043SOL     OW 5247   3.989   4.144   8.354
 1043SOL    HW1 5248   3.925   4.107   8.287
 1043SOL    HW2 5249   3.941   4.162   8.440
 1044SOL     OW 5250   7.071   0.583   3.996
 1044SOL    HW1 5251   7.019   0.643   4.057
 1044SOL    HW2 5252   7.109   0.636   3.920
 1045SOL     OW 5253   1.801   5.669   3.633
 1045SOL    HW1 5254   1.791   5.711   3.543
 1045SOL    HW2 5255   1.894   5.636   3.646
 1046SOL     OW 5256   1.273   3.791   4.878
 1046SOL    HW1 5257   1.289   3.886   4.904
 1046SOL    HW2 5258   1.246   3.787   4.782
 1047SOL     OW 5259   5.110   5.287   1.365
 1047SOL    HW1 5260   5.150   5.345   1.436
 1047SOL    HW2 5261   5.018   5.318   1.343
 1048SOL     OW 5262   0.874   3.436   3.487
 1048SOL    HW1 5263   0.888   3.439   3.388
 1048SOL    HW2 5264   0.795   3.378   3.508
 1049SOL     OW 5265   0.632   3.385   5.101
 1049SOL    HW1 5266   0.634   3.403   5.200
 1049SOL    HW2 5267   0.645   3.471   5.051
 1050SOL     OW 5268   2.550   1.617  -1.333
 1050SOL    HW1 5269   2.552   1.598  -1.432
 1050SOL    HW2 5270   2.495   1.699  -1.316
 1051SOL     OW 5271   6.365   5.804   5.228
 1051SOL    HW1 5272   6.302   5.871   5.267
 1051SOL    HW2 5273   6.325   5.712   5.238
 1052SOL     OW 5274   5.454   4.802   4.811
 1052SOL    HW1 5275   5.355   4.814   4.797
 1052SOL    HW2 5276   5.498   4.782   4.723
 1053SOL     OW 5277   4.744   1.151  -0.565
 1053SOL    HW1 5278   4.838   1.120  -0.575
 1053SOL    HW2 5279   4.726   1.224  -0.633
 1054SOL     OW 5280   8.653   4.695   3.554
 1054SOL    HW1 5281   8.555   4.680   3.549
 1054SOL    HW2 5282   8.684   4.678   3.647
 1055SOL     OW 5283   3.016   5.242   0.050
 1055SOL    HW1 5284   2.947   5.300   0.096
 1055SOL    HW2 5285   3.102   5.293   0.043
 1056SOL     OW 5286   0.519   7.199   4.268
 1056SOL    HW1 5287   0.452   7.255   4.317
 1056SOL    HW2 5288   0.473   7.147   4.196
 1057SOL     OW 5289   1.772   1.534   0.783
 1057SOL    HW1 5290   1.686   1.568   0.820
 1057SOL    HW2 5291   1.823   1.487   0.855
 1058SOL     OW 5292   7.619   5.903   4.363
 1058SOL    HW1 5293   7.696   5.916   4.427
 1058SOL    HW2 5294   7.626   5.812   4.321
 1059SOL     OW 5295   2.493   3.819   7.023
 1059SOL    HW1 5296   2.504   3.891   6.955
 1059SOL    HW2 5297   2.555   3.744   7.002
 1060SOL     OW 5298   3.992   0.741   3.163
 1060SOL    HW1 5299   4.091   0.726   3.163
 1060SOL    HW2 5300   3.964   0.779   3.252
 1061SOL     OW 5301   4.344   6.459   0.757
 1061SOL    HW1 5302   4.389   6.388   0.810
 1061SOL    HW2 5303   4.247   6.434   0.744
 1062SOL     OW 5304   0.131   2.752   4.287
 1062SOL    HW1 5305   0.058   2.763   4.354
 1062SOL    HW2 5306   0.216   2.728   4.334
 1063SOL     OW 5307   6.701   0.439   1.029
 1063SOL    HW1 5308   6.677   0.347   1.000
 1063SOL    HW2 5309   6.637   0.505   0.991
 1064SOL     OW 5310   2.639   1.881   0.480
 1064SOL    HW1 5311   2.682   1.967   0.452
 1064SOL    HW2 5312   2.627   1.881   0.580
 1065SOL     OW 5313   3.432   4.568   1.233
 1065SOL    HW1 5314   3.401   4.532   1.321
 1065SOL    HW2 5315   3.523   4.533   1.211
 1066SOL     OW 5316   4.388   3.203  -0.707
 1066SOL    HW1 5317   4.329   3.123  -0.720
 1066SOL    HW2 5318   4.469   3.195  -0.765
 1067SOL     OW 5319   7.080   6.223   4.772
 1067SOL    HW1 5320   7.144   6.147   4.762
 1067SOL    HW2 5321   7.125   6.300   4.817
 1068SOL     OW 5322   2.104   4.603   1.005
 1068SOL    HW1 5323   2.028   4.589   0.941
 1068SOL    HW2 5324   2.171   4.665   0.963
 1069SOL     OW 5325   7.027   2.947   3.908
 1069SOL    HW1 5326   7.027   2.890   3.827
 1069SOL    HW2 5327   7.006   2.891   3.988
 1070SOL     OW 5328   2.498   1.634   5.620
 1070SOL    HW1 5329   2.508   1.715   5.564
 1070SOL    HW2 5330   2.451   1.562   5.569
 1071SOL     OW 5331   0.018   5.574   4.169
 1071SOL    HW1 5332  -0.076   5.560   4.197
 1071SOL    HW2 5333   0.049   5.496   4.115
 1072SOL     OW 5334   4.677   1.026  -0.291
 1072SOL    HW1 5335   4.700   0.971  -0.372
 1072SOL    HW2 5336   4.739   1.003  -0.216
 1073SOL     OW 5337   6.007   5.464   2.183
 1073SOL    HW1 5338   6.030   5.428   2.092
 1073SOL    HW2 5339   6.090   5.478   2.236
 1074SOL     OW 5340   2.630   2.399   5.667
 1074SOL    HW1 5341   2.633   2.498   5.655
 1074SOL    HW2 5342   2.632   2.354   5.577
 1075SOL     OW 5343   2.368   2.051   1.972
 1075SOL    HW1 5344   2.316   2.029   1.889
 1075SOL    HW2 5345   2.406   2.144   1.964
 1076SOL     OW 5346   2.053   1.446  -0.701
 1076SOL    HW1 5347   2.069   1.391  -0.618
 1076SOL    HW2 5348   2.140   1.478  -0.737
 1077SOL     OW 5349   5.628   5.982   2.375
 1077SOL    HW1 5350   5.529   6.001   2.381
 1077SOL    HW2 5351   5.653   5.977   2.278
 1078SOL     OW 5352   0.137   4.300   2.828
 1078SOL    HW1 5353   0.043   4.270   2.811
 1078SOL    HW2 5354   0.167   4.362   2.755
 1079SOL     OW 5355   3.117   2.878   6.343
 1079SOL    HW1 5356   3.141   2.886   6.439
 1079SOL    HW2 5357   3.017   2.884   6.333
 1080SOL     OW 5358   0.010   4.835   4.228
 1080SOL    HW1 5359   0.067   4.891   4.287
 1080SOL    HW2 5360   0.022   4.865   4.133
 1081SOL     OW 5361   5.555   3.981   5.791
 1081SOL    HW1 5362   5.467   4.029   5.785
 1081SOL    HW2 5363   5.616   4.017   5.720
 1082SOL     OW 5364   5.315   5.619   0.383
 1082SOL    HW1 5365   5.301   5.551   0.456
 1082SOL    HW2 5366   5.294   5.709   0.418
 1083SOL     OW 5367   0.901   5.776   2.350
 1083SOL    HW1 5368   0.815   5.770   2.402
 1083SOL    HW2 5369   0.927   5.685   2.319
 1084SOL     OW 5370   4.933   5.209   5.032
 1084SOL    HW1 5371   4.869   5.180   5.104
 1084SOL    HW2 5372   4.921   5.152   4.950
 1085SOL     OW 5373   3.965   6.334   4.271
 1085SOL    HW1 5374   3.941   6.257   4.213
 1085SOL    HW2 5375   3.958   6.419   4.220
 1086SOL     OW 5376   6.257   3.620   4.337
 1086SOL    HW1 5377   6.282   3.716   4.328
 1086SOL    HW2 5378   6.161   3.613   4.360
 1087SOL     OW 5379   6.055   6.285   2.230
 1087SOL    HW1 5380   5.961   6.296   2.198
 1087SOL    HW2 5381   6.101   6.214   2.177
 1088SOL     OW 5382   7.518   0.779   2.548
 1088SOL    HW1 5383   7.595   0.732   2.589
 1088SOL    HW2 5384   7.433   0.729   2.568
 1089SOL     OW 5385   0.134   2.305   3.571
 1089SOL    HW1 5386   0.145   2.238   3.497
 1089SOL    HW2 5387   0.038   2.308   3.600
 1090SOL     OW 5388   2.951   0.860   6.695
 1090SOL    HW1 5389   2.968   0.775   6.743
 1090SOL    HW2 5390   2.944   0.936   6.761
 1091SOL     OW 5391   3.078   7.602   1.422
 1091SOL    HW1 5392   2.992   7.605   1.372
 1091SOL    HW2 5393   3.147   7.554   1.368
 1092SOL     OW 5394   3.012   1.738   1.451
 1092SOL    HW1 5395   3.110   1.756   1.440
 1092SOL    HW2 5396   2.964   1.825   1.471
 1093SOL     OW 5397   4.140   6.762   0.432
 1093SOL    HW1 5398   4.112   6.766   0.337
 1093SOL    HW2 5399   4.136   6.668   0.464
 1094SOL     OW 5400   2.699   2.432   1.621
 1094SOL    HW1 5401   2.705   2.449   1.522
 1094SOL    HW2 5402   2.762   2.358   1.646
 1095SOL     OW 5403   5.159   1.525   1.634
 1095SOL    HW1 5404   5.226   1.450   1.621
 1095SOL    HW2 5405   5.203   1.599   1.685
 1096SOL     OW 5406   8.529   6.485   3.712
 1096SOL    HW1 5407   8.531   6.472   3.613
 1096SOL    HW2 5408   8.444   6.447   3.749
 1097SOL     OW 5409   1.407   1.974   4.721
 1097SOL    HW1 5410   1.465   2.056   4.724
 1097SOL    HW2 5411   1.460   1.894   4.751
 1098SOL     OW 5412   3.639   2.393   0.353
 1098SOL    HW1 5413   3.736   2.416   0.348
 1098SOL    HW2 5414   3.626   2.318   0.419
 1099SOL     OW 5415   4.276   6.237   1.736
 1099SOL    HW1 5416   4.180   6.219   1.754
 1099SOL    HW2 5417   4.331   6.216   1.816
 1100SOL     OW 5418   1.450   0.305   3.239
 1100SOL    HW1 5419   1.473   0.400   3.261
 1100SOL    HW2 5420   1.498   0.277   3.156
 1101SOL     OW 5421   7.283   6.545   2.473
 1101SOL    HW1 5422   7.334   6.559   2.388
 1101SOL    HW2 5423   7.333   6.589   2.548
 1102SOL     OW 5424   3.390   5.688   4.915
 1102SOL    HW1 5425   3.368   5.626   4.840
 1102SOL    HW2 5426   3.373   5.642   5.002
 1103SOL     OW 5427   3.217   4.026   7.871
 1103SOL    HW1 5428   3.173   3.964   7.805
 1103SOL    HW2 5429   3.271   4.093   7.821
 1104SOL     OW 5430   1.824   6.027   3.518
 1104SOL    HW1 5431   1.769   6.110   3.525
 1104SOL    HW2 5432   1.881   6.019   3.600
 1105SOL     OW 5433   4.676   6.712   3.065
 1105SOL    HW1 5434   4.764   6.723   3.110
 1105SOL    HW2 5435   4.629   6.800   3.060
 1106SOL     OW 5436   4.502   5.720   5.447
 1106SOL    HW1 5437   4.417   5.736   5.497
 1106SOL    HW2 5438   4.506   5.625   5.416
 1107SOL     OW 5439   3.276   1.402  -1.155
 1107SOL    HW1 5440   3.283   1.456  -1.238
 1107SOL    HW2 5441   3.266   1.462  -1.076
 1108SOL     OW 5442   2.877   2.067   6.053
 1108SOL    HW1 5443   2.844   2.139   6.114
 1108SOL    HW2 5444   2.925   1.997   6.107
 1109SOL     OW 5445   6.676   5.777   3.343
 1109SOL    HW1 5446   6.670   5.715   3.265
 1109SOL    HW2 5447   6.770   5.808   3.354
 1110SOL     OW 5448   7.817   5.913   3.422
 1110SOL    HW1 5449   7.880   5.919   3.345
 1110SOL    HW2 5450   7.767   5.826   3.416
 1111SOL     OW 5451   2.348   0.961   1.439
 1111SOL    HW1 5452   2.366   1.058   1.456
 1111SOL    HW2 5453   2.408   0.906   1.495
 1112SOL     OW 5454   2.236   1.737   2.964
 1112SOL    HW1 5455   2.252   1.692   3.052
 1112SOL    HW2 5456   2.321   1.742   2.912
 1113SOL     OW 5457   5.902   0.770   1.648
 1113SOL    HW1 5458   5.998   0.795   1.661
 1113SOL    HW2 5459   5.890   0.673   1.666
 1114SOL     OW 5460   6.277   2.752   4.372
 1114SOL    HW1 5461   6.261   2.735   4.275
 1114SOL    HW2 5462   6.196   2.794   4.412
 1115SOL     OW 5463   2.262   6.172   2.466
 1115SOL    HW1 5464   2.185   6.123   2.425
 1115SOL    HW2 5465   2.233   6.217   2.552
 1116SOL     OW 5466   7.606   1.365   2.190
 1116SOL    HW1 5467   7.605   1.304   2.111
 1116SOL    HW2 5468   7.673   1.331   2.257
 1117SOL     OW 5469   3.022   1.873   2.388
 1117SOL    HW1 5470   2.978   1.959   2.413
 1117SOL    HW2 5471   2.957   1.816   2.337
 1118SOL     OW 5472   8.095   2.505   2.832
 1118SOL    HW1 5473   7.999   2.510   2.860
 1118SOL    HW2 5474   8.149   2.566   2.889
 1119SOL     OW 5475   5.225   4.648   6.473
 1119SOL    HW1 5476   5.174   4.571   6.513
 1119SOL    HW2 5477   5.250   4.627   6.379
 1120SOL     OW 5478   4.709   1.657   1.801
 1120SOL    HW1 5479   4.689   1.607   1.885
 1120SOL    HW2 5480   4.779   1.607   1.749
 1121SOL     OW 5481   3.309   6.538   1.830
 1121SOL    HW1 5482   3.324   6.548   1.732
 1121SOL    HW2 5483   3.215   6.506   1.846
 1122SOL     OW 5484   3.568   6.849  -0.291
 1122SOL    HW1 5485   3.628   6.911  -0.240
 1122SOL    HW2 5486   3.560   6.879  -0.385
 1123SOL     OW 5487   1.049   3.554   5.733
 1123SOL    HW1 5488   1.033   3.476   5.793
 1123SOL    HW2 5489   1.069   3.521   5.640
 1124SOL     OW 5490   6.526   4.611   4.608
 1124SOL    HW1 5491   6.600   4.642   4.668
 1124SOL    HW2 5492   6.541   4.645   4.515
 1125SOL     OW 5493   4.748   0.729   3.451
 1125SOL    HW1 5494   4.827   0.713   3.391
 1125SOL    HW2 5495   4.717   0.642   3.489
 1126SOL     OW 5496   6.953   4.936   3.182
 1126SOL    HW1 5497   7.020   4.862   3.185
 1126SOL    HW2 5498   6.887   4.923   3.256
 1127SOL     OW 5499   6.963   2.396   4.368
 1127SOL    HW1 5500   7.022   2.349   4.303
 1127SOL    HW2 5501   6.969   2.494   4.354
 1128SOL     OW 5502   6.351   1.939   1.218
 1128SOL    HW1 5503   6.267   1.970   1.170
 1128SOL    HW2 5504   6.331   1.930   1.316
 1129SOL     OW 5505   6.371   1.025   3.628
 1129SOL    HW1 5506   6.458   1.076   3.627
 1129SOL    HW2 5507   6.312   1.061   3.700
 1130SOL     OW 5508   3.777   1.146   7.203
 1130SOL    HW1 5509   3.753   1.100   7.288
 1130SOL    HW2 5510   3.727   1.104   7.127
 1131SOL     OW 5511   3.372   5.326   3.441
 1131SOL    HW1 5512   3.461   5.282   3.447
 1131SOL    HW2 5513   3.371   5.388   3.362
 1132SOL     OW 5514   5.736   1.386   3.488
 1132SOL    HW1 5515   5.698   1.457   3.549
 1132SOL    HW2 5516   5.833   1.403   3.475
 1133SOL     OW 5517   3.963   4.706   5.892
 1133SOL    HW1 5518   4.040   4.643   5.878
 1133SOL    HW2 5519   3.939   4.751   5.806
 1134SOL     OW 5520   2.218   2.824   6.091
 1134SOL    HW1 5521   2.253   2.830   5.998
 1134SOL    HW2 5522   2.119   2.834   6.092
 1135SOL     OW 5523   5.173   0.005   4.352
 1135SOL    HW1 5524   5.268   0.032   4.341
 1135SOL    HW2 5525   5.126   0.069   4.413
 1136SOL     OW 5526   5.391   4.401   1.543
 1136SOL    HW1 5527   5.359   4.382   1.450
 1136SOL    HW2 5528   5.317   4.444   1.596
 1137SOL     OW 5529   4.608   0.226   2.328
 1137SOL    HW1 5530   4.629   0.148   2.386
 1137SOL    HW2 5531   4.548   0.290   2.376
 1138SOL     OW 5532   6.570   6.347   3.755
 1138SOL    HW1 5533   6.582   6.262   3.704
 1138SOL    HW2 5534   6.624   6.420   3.712
 1139SOL     OW 5535   7.175   3.400   3.677
 1139SOL    HW1 5536   7.127   3.486   3.685
 1139SOL    HW2 5537   7.169   3.367   3.583
 1140SOL     OW 5538   5.975   6.001   3.164
 1140SOL    HW1 5539   5.999   6.098   3.156
 1140SOL    HW2 5540   5.893   5.982   3.112
 1141SOL     OW 5541   3.042   3.962   7.446
 1141SOL    HW1 5542   3.059   3.995   7.353
 1141SOL    HW2 5543   2.997   4.033   7.500
 1142SOL     OW 5544   6.866   2.359   1.479
 1142SOL    HW1 5545   6.866   2.447   1.525
 1142SOL    HW2 5546   6.960   2.331   1.457
 1143SOL     OW 5547   7.788   2.253   2.379
 1143SOL    HW1 5548   7.785   2.184   2.306
 1143SOL    HW2 5549   7.879   2.251   2.422
 1144SOL     OW 5550   2.932   5.146   3.094
 1144SOL    HW1 5551   2.951   5.048   3.099
 1144SOL    HW2 5552   2.843   5.166   3.134
 1145SOL     OW 5553   7.546  -0.300   2.999
 1145SOL    HW1 5554   7.606  -0.332   2.926
 1145SOL    HW2 5555   7.482  -0.373   3.024
 1146SOL     OW 5556   5.005   5.330   5.647
 1146SOL    HW1 5557   5.053   5.310   5.562
 1146SOL    HW2 5558   4.944   5.408   5.633
 1147SOL     OW 5559   5.530   3.153   0.316
 1147SOL    HW1 5560   5.551   3.130   0.221
 1147SOL    HW2 5561   5.432   3.142   0.333
 1148SOL     OW 5562   0.722   5.083   2.482
 1148SOL    HW1 5563   0.817   5.084   2.452
 1148SOL    HW2 5564   0.709   5.150   2.556
 1149SOL     OW 5565   3.990   2.895   8.096
 1149SOL    HW1 5566   3.965   2.895   8.193
 1149SOL    HW2 5567   3.929   2.835   8.045
 1150SOL     OW 5568   3.494   1.352   7.054
 1150SOL    HW1 5569   3.436   1.273   7.070
 1150SOL    HW2 5570   3.559   1.331   6.981
 1151SOL     OW 5571   2.905   0.303   6.289
 1151SOL    HW1 5572   2.979   0.337   6.348
 1151SOL    HW2 5573   2.819   0.304   6.340
 1152SOL     OW 5574   2.047   1.377   2.589
 1152SOL    HW1 5575   2.079   1.463   2.627
 1152SOL    HW2 5576   1.980   1.336   2.650
 1153SOL     OW 5577   7.619   4.910   3.722
 1153SOL    HW1 5578   7.626   4.811   3.709
 1153SOL    HW2 5579   7.705   4.944   3.760
 1154SOL     OW 5580   4.297   6.349   5.375
 1154SOL    HW1 5581   4.280   6.434   5.322
 1154SOL    HW2 5582   4.234   6.279   5.340
 1155SOL     OW 5583   4.019   2.960  -1.059
 1155SOL    HW1 5584   4.102   3.016  -1.067
 1155SOL    HW2 5585   3.964   2.991  -0.983
 1156SOL     OW 5586   2.422   7.354   2.340
 1156SOL    HW1 5587   2.450   7.431   2.284
 1156SOL    HW2 5588   2.440   7.269   2.291
 1157SOL     OW 5589   1.906   1.741   0.700
 1157SOL    HW1 5590   1.856   1.676   0.757
 1157SOL    HW2 5591   1.957   1.691   0.630
 1158SOL     OW 5592   2.947   6.647   3.846
 1158SOL    HW1 5593   2.974   6.626   3.940
 1158SOL    HW2 5594   2.971   6.571   3.786
 1159SOL     OW 5595   1.847   4.793   3.857
 1159SOL    HW1 5596   1.778   4.780   3.928
 1159SOL    HW2 5597   1.859   4.708   3.806
 1160SOL     OW 5598   1.891   3.831   0.357
 1160SOL    HW1 5599   1.835   3.785   0.426
 1160SOL    HW2 5600   1.837   3.903   0.314
 1161SOL     OW 5601   3.340   5.085   5.616
 1161SOL    HW1 5602   3.408   5.153   5.642
 1161SOL    HW2 5603   3.340   5.073   5.517
 1162SOL     OW 5604   4.768   5.186   8.203
 1162SOL    HW1 5605   4.670   5.166   8.194
 1162SOL    HW2 5606   4.790   5.199   8.301
 1163SOL     OW 5607   3.286   1.122   0.538
 1163SOL    HW1 5608   3.335   1.114   0.451
 1163SOL    HW2 5609   3.349   1.105   0.614
 1164SOL     OW 5610   3.002   0.694   6.983
 1164SOL    HW1 5611   3.064   0.632   6.934
 1164SOL    HW2 5612   2.908   0.677   6.954
 1165SOL     OW 5613   3.943   5.354   1.424
 1165SOL    HW1 5614   4.021   5.315   1.471
 1165SOL    HW2 5615   3.973   5.436   1.372
 1166SOL     OW 5616   3.577   0.581   7.139
 1166SOL    HW1 5617   3.526   0.569   7.054
 1166SOL    HW2 5618   3.603   0.491   7.175
 1167SOL     OW 5619   0.832   2.659   1.225
 1167SOL    HW1 5620   0.736   2.664   1.198
 1167SOL    HW2 5621   0.863   2.564   1.222
 1168SOL     OW 5622   4.591   1.564   0.659
 1168SOL    HW1 5623   4.534   1.644   0.676
 1168SOL    HW2 5624   4.650   1.547   0.738
 1169SOL     OW 5625   3.819   1.008   2.021
 1169SOL    HW1 5626   3.794   1.101   2.051
 1169SOL    HW2 5627   3.798   0.997   1.925
 1170SOL     OW 5628   4.546   2.060   4.530
 1170SOL    HW1 5629   4.470   2.000   4.559
 1170SOL    HW2 5630   4.590   2.020   4.450
 1171SOL     OW 5631   6.502   5.067   6.030
 1171SOL    HW1 5632   6.525   5.164   6.014
 1171SOL    HW2 5633   6.413   5.048   5.991
 1172SOL     OW 5634   4.698   2.746   5.401
 1172SOL    HW1 5635   4.614   2.790   5.373
 1172SOL    HW2 5636   4.714   2.763   5.499
 1173SOL     OW 5637   1.220   3.831   2.726
 1173SOL    HW1 5638   1.271   3.765   2.672
 1173SOL    HW2 5639   1.130   3.795   2.747
 1174SOL     OW 5640   4.133   2.244   2.260
 1174SOL    HW1 5641   4.222   2.200   2.254
 1174SOL    HW2 5642   4.116   2.297   2.177
 1175SOL     OW 5643   7.041   5.020   2.191
 1175SOL    HW1 5644   7.120   5.043   2.248
 1175SOL    HW2 5645   7.038   4.922   2.175
 1176SOL     OW 5646   6.045   2.167   3.520
 1176SOL    HW1 5647   5.997   2.106   3.456
 1176SOL    HW2 5648   6.140   2.175   3.492
 1177SOL     OW 5649   1.114   5.451   4.524
 1177SOL    HW1 5650   1.015   5.464   4.516
 1177SOL    HW2 5651   1.159   5.540   4.515
 1178SOL     OW 5652   1.610   3.033   5.312
 1178SOL    HW1 5653   1.603   3.131   5.297
 1178SOL    HW2 5654   1.705   3.004   5.294
 1179SOL     OW 5655   3.866   0.483   3.598
 1179SOL    HW1 5656   3.941   0.544   3.571
 1179SOL    HW2 5657   3.834   0.432   3.518
 1180SOL     OW 5658   2.884   6.523   1.505
 1180SOL    HW1 5659   2.850   6.589   1.572
 1180SOL    HW2 5660   2.902   6.570   1.418
 1181SOL     OW 5661   4.658   4.026   6.402
 1181SOL    HW1 5662   4.631   3.954   6.337
 1181SOL    HW2 5663   4.579   4.054   6.455
 1182SOL     OW 5664   3.208   5.333   7.130
 1182SOL    HW1 5665   3.219   5.383   7.216
 1182SOL    HW2 5666   3.263   5.376   7.058
 1183SOL     OW 5667   3.806   4.041   8.186
 1183SOL    HW1 5668   3.734   3.973   8.170
 1183SOL    HW2 5669   3.768   4.133   8.173
 1184SOL     OW 5670   3.142   3.946  -1.012
 1184SOL    HW1 5671   3.224   3.995  -1.044
 1184SOL    HW2 5672   3.075   3.943  -1.085
 1185SOL     OW 5673   2.474   4.569   2.098
 1185SOL    HW1 5674   2.455   4.511   2.177
 1185SOL    HW2 5675   2.431   4.659   2.112
 1186SOL     OW 5676   1.787   2.600   0.858
 1186SOL    HW1 5677   1.755   2.509   0.831
 1186SOL    HW2 5678   1.877   2.618   0.817
 1187SOL     OW 5679   3.990   2.777   6.220
 1187SOL    HW1 5680   3.898   2.739   6.208
 1187SOL    HW2 5681   3.998   2.861   6.166
 1188SOL     OW 5682   4.612   1.502   1.398
 1188SOL    HW1 5683   4.634   1.530   1.304
 1188SOL    HW2 5684   4.639   1.406   1.411
 1189SOL     OW 5685   1.712   5.505   4.795
 1189SOL    HW1 5686   1.657   5.483   4.714
 1189SOL    HW2 5687   1.667   5.578   4.847
 1190SOL     OW 5688   3.863   0.526   6.259
 1190SOL    HW1 5689   3.790   0.520   6.191
 1190SOL    HW2 5690   3.830   0.574   6.341
 1191SOL     OW 5691   3.727   1.871   6.220
 1191SOL    HW1 5692   3.629   1.867   6.201
 1191SOL    HW2 5693   3.776   1.810   6.157
 1192SOL     OW 5694   7.077   4.968   5.085
 1192SOL    HW1 5695   7.008   5.001   5.021
 1192SOL    HW2 5696   7.157   4.937   5.034
 1193SOL     OW 5697   2.044   6.398   2.554
 1193SOL    HW1 5698   2.067   6.367   2.646
 1193SOL    HW2 5699   1.971   6.466   2.560
 1194SOL     OW 5700   5.742   2.135   2.541
 1194SOL    HW1 5701   5.778   2.068   2.605
 1194SOL    HW2 5702   5.684   2.201   2.589
 1195SOL     OW 5703   7.617   5.465   5.066
 1195SOL    HW1 5704   7.608   5.534   5.137
 1195SOL    HW2 5705   7.704   5.419   5.073
 1196SOL     OW 5706   5.295   6.523   2.423
 1196SOL    HW1 5707   5.221   6.458   2.404
 1196SOL    HW2 5708   5.378   6.493   2.377
 1197SOL     OW 5709   2.492   5.058   3.552
 1197SOL    HW1 5710   2.420   5.018   3.494
 1197SOL    HW2 5711   2.572   5.079   3.495
 1198SOL     OW 5712   5.016   5.009   0.969
 1198SOL    HW1 5713   5.051   5.066   1.043
 1198SOL    HW2 5714   5.044   4.914   0.984
 1199SOL     OW 5715   1.894   1.362   4.082
 1199SOL    HW1 5716   1.990   1.384   4.075
 1199SOL    HW2 5717   1.871   1.287   4.020
 1200SOL     OW 5718   4.609   1.063   2.551
 1200SOL    HW1 5719   4.557   1.135   2.596
 1200SOL    HW2 5720   4.547   1.007   2.494
 1201SOL     OW 5721   3.069   0.867   3.864
 1201SOL    HW1 5722   3.072   0.965   3.883
 1201SOL    HW2 5723   3.008   0.822   3.930
 1202SOL     OW 5724   7.319   0.223   2.161
 1202SOL    HW1 5725   7.294   0.133   2.128
 1202SOL    HW2 5726   7.409   0.219   2.204
 1203SOL     OW 5727   6.125   0.380   0.813
 1203SOL    HW1 5728   6.103   0.382   0.716
 1203SOL    HW2 5729   6.042   0.383   0.867
 1204SOL     OW 5730   7.242   3.441   3.191
 1204SOL    HW1 5731   7.264   3.417   3.096
 1204SOL    HW2 5732   7.143   3.454   3.201
 1205SOL     OW 5733   6.940   5.724   2.135
 1205SOL    HW1 5734   6.963   5.647   2.195
 1205SOL    HW2 5735   7.020   5.781   2.123
 1206SOL     OW 5736   2.594   3.854   1.958
 1206SOL    HW1 5737   2.562   3.944   1.985
 1206SOL    HW2 5738   2.680   3.862   1.908
 1207SOL     OW 5739   4.972   3.313   7.282
 1207SOL    HW1 5740   5.007   3.365   7.205
 1207SOL    HW2 5741   4.895   3.257   7.252
 1208SOL     OW 5742   1.477   6.013   3.532
 1208SOL    HW1 5743   1.428   6.081   3.478
 1208SOL    HW2 5744   1.557   5.981   3.480
 1209SOL     OW 5745   4.188   5.647   7.751
 1209SOL    HW1 5746   4.226   5.554   7.751
 1209SOL    HW2 5747   4.112   5.652   7.688
 1210SOL     OW 5748   1.918   4.203   6.006
 1210SOL    HW1 5749   1.882   4.289   5.973
 1210SOL    HW2 5750   1.854   4.161   6.070
 1211SOL     OW 5751   6.559   6.483   2.416
 1211SOL    HW1 5752   6.645   6.505   2.370
 1211SOL    HW2 5753   6.568   6.500   2.514
 1212SOL     OW 5754   3.886   1.284   0.594
 1212SOL    HW1 5755   3.979   1.253   0.573
 1212SOL    HW2 5756   3.835   1.297   0.510
 1213SOL     OW 5757   3.176   1.014   2.380
 1213SOL    HW1 5758   3.091   0.998   2.329
 1213SOL    HW2 5759   3.197   1.113   2.377
 1214SOL     OW 5760   4.549   3.503   0.352
 1214SOL    HW1 5761   4.461   3.501   0.398
 1214SOL    HW2 5762   4.548   3.442   0.272
 1215SOL     OW 5763   2.480   3.395   5.174
 1215SOL    HW1 5764   2.553   3.330   5.192
 1215SOL    HW2 5765   2.512   3.462   5.106
 1216SOL     OW 5766   0.808   0.569   3.157
 1216SOL    HW1 5767   0.822   0.614   3.245
 1216SOL    HW2 5768   0.788   0.638   3.087
 1217SOL     OW 5769   4.830   5.534   5.582
 1217SOL    HW1 5770   4.749   5.503   5.534
 1217SOL    HW2 5771   4.804   5.595   5.658
 1218SOL     OW 5772   3.958   4.164   6.522
 1218SOL    HW1 5773   3.895   4.243   6.523
 1218SOL    HW2 5774   3.975   4.139   6.427
 1219SOL     OW 5775   6.969   2.578   3.495
 1219SOL    HW1 5776   6.975   2.558   3.398
 1219SOL    HW2 5777   7.023   2.513   3.548
 1220SOL     OW 5778   5.670   5.176   2.422
 1220SOL    HW1 5779   5.695   5.154   2.516
 1220SOL    HW2 5780   5.583   5.225   2.421
 1221SOL     OW 5781   1.218   4.101   3.653
 1221SOL    HW1 5782   1.193   4.069   3.561
 1221SOL    HW2 5783   1.315   4.092   3.666
 1222SOL     OW 5784   1.138   5.936   4.969
 1222SOL    HW1 5785   1.123   5.876   4.891
 1222SOL    HW2 5786   1.233   5.967   4.970
 1223SOL     OW 5787   6.643   2.720   2.630
 1223SOL    HW1 5788   6.663   2.790   2.561
 1223SOL    HW2 5789   6.545   2.722   2.652
 1224SOL     OW 5790   8.159   3.392   3.361
 1224SOL    HW1 5791   8.232   3.323   3.360
 1224SOL    HW2 5792   8.165   3.444   3.447
 1225SOL     OW 5793   3.099   1.227  -0.551
 1225SOL    HW1 5794   3.169   1.223  -0.480
 1225SOL    HW2 5795   3.022   1.282  -0.518
 1226SOL     OW 5796   2.505   6.463   3.645
 1226SOL    HW1 5797   2.464   6.383   3.600
 1226SOL    HW2 5798   2.542   6.436   3.734
 1227SOL     OW 5799   3.915   4.834  -0.990
 1227SOL    HW1 5800   3.950   4.759  -0.935
 1227SOL    HW2 5801   3.992   4.885  -1.029
 1228SOL     OW 5802   1.764   7.485   2.265
 1228SOL    HW1 5803   1.667   7.468   2.277
 1228SOL    HW2 5804   1.814   7.454   2.346
 1229SOL     OW 5805   2.068   6.339   6.916
 1229SOL    HW1 5806   2.055   6.435   6.891
 1229SOL    HW2 5807   1.977   6.298   6.934
 1230SOL     OW 5808   4.797   1.843   6.565
 1230SOL    HW1 5809   4.800   1.916   6.634
 1230SOL    HW2 5810   4.862   1.772   6.589
 1231SOL     OW 5811   5.414   1.234   2.006
 1231SOL    HW1 5812   5.492   1.257   1.947
 1231SOL    HW2 5813   5.445   1.178   2.082
 1232SOL     OW 5814   3.668   0.094   3.918
 1232SOL    HW1 5815   3.578   0.136   3.924
 1232SOL    HW2 5816   3.731   0.156   3.869
 1233SOL     OW 5817  -0.486   4.308   3.590
 1233SOL    HW1 5818  -0.559   4.291   3.658
 1233SOL    HW2 5819  -0.405   4.255   3.615
 1234SOL     OW 5820   4.267   6.064   4.895
 1234SOL    HW1 5821   4.317   6.057   4.809
 1234SOL    HW2 5822   4.297   6.147   4.943
 1235SOL     OW 5823   6.192   5.535   1.708
 1235SOL    HW1 5824   6.100   5.499   1.722
 1235SOL    HW2 5825   6.222   5.585   1.790
 1236SOL     OW 5826   3.932   6.706   3.677
 1236SOL    HW1 5827   3.883   6.792   3.666
 1236SOL    HW2 5828   4.031   6.724   3.684
 1237SOL     OW 5829   3.422   6.573   5.433
 1237SOL    HW1 5830   3.514   6.615   5.437
 1237SOL    HW2 5831   3.368   6.607   5.510
 1238SOL     OW 5832   3.879   1.377   6.823
 1238SOL    HW1 5833   3.788   1.413   6.798
 1238SOL    HW2 5834   3.900   1.297   6.767
 1239SOL     OW 5835   5.376   7.458   1.195
 1239SOL    HW1 5836   5.368   7.445   1.097
 1239SOL    HW2 5837   5.410   7.375   1.238
 1240SOL     OW 5838   1.798   4.314   2.678
 1240SOL    HW1 5839   1.866   4.274   2.616
 1240SOL    HW2 5840   1.706   4.300   2.640
 1241SOL     OW 5841   6.333   0.093   1.244
 1241SOL    HW1 5842   6.240   0.128   1.252
 1241SOL    HW2 5843   6.394   0.168   1.220
 1242SOL     OW 5844   3.924   6.912  -0.611
 1242SOL    HW1 5845   3.976   6.927  -0.528
 1242SOL    HW2 5846   3.951   6.825  -0.652
 1243SOL     OW 5847   0.970   0.606   5.299
 1243SOL    HW1 5848   0.914   0.526   5.318
 1243SOL    HW2 5849   0.928   0.662   5.227
 1244SOL     OW 5850   3.538   3.090   0.625
 1244SOL    HW1 5851   3.481   3.039   0.689
 1244SOL    HW2 5852   3.522   3.054   0.532
 1245SOL     OW 5853   5.305   2.399   4.492
 1245SOL    HW1 5854   5.251   2.327   4.535
 1245SOL    HW2 5855   5.401   2.387   4.516
 1246SOL     OW 5856   6.341   4.452   5.224
 1246SOL    HW1 5857   6.416   4.388   5.239
 1246SOL    HW2 5858   6.377   4.540   5.198
 1247SOL     OW 5859   3.958   2.115   7.417
 1247SOL    HW1 5860   3.980   2.160   7.502
 1247SOL    HW2 5861   3.860   2.116   7.402
 1248SOL     OW 5862   2.041   4.205   0.420
 1248SOL    HW1 5863   1.983   4.126   0.395
 1248SOL    HW2 5864   1.994   4.289   0.395
 1249SOL     OW 5865   6.576   5.806   2.293
 1249SOL    HW1 5866   6.529   5.858   2.222
 1249SOL    HW2 5867   6.510   5.776   2.363
 1250SOL     OW 5868   1.488   6.756   5.025
 1250SOL    HW1 5869   1.404   6.799   4.993
 1250SOL    HW2 5870   1.491   6.759   5.125
 1251SOL     OW 5871   4.500   4.459   7.664
 1251SOL    HW1 5872   4.579   4.409   7.699
 1251SOL    HW2 5873   4.463   4.517   7.737
 1252SOL     OW 5874   0.418   0.994   1.630
 1252SOL    HW1 5875   0.419   1.093   1.618
 1252SOL    HW2 5876   0.406   0.972   1.728
 1253SOL     OW 5877   1.638   3.999   1.443
 1253SOL    HW1 5878   1.642   3.911   1.396
 1253SOL    HW2 5879   1.555   4.003   1.499
 1254SOL     OW 5880   3.410   5.797   6.025
 1254SOL    HW1 5881   3.415   5.748   5.939
 1254SOL    HW2 5882   3.497   5.788   6.074
 1255SOL     OW 5883   3.601   0.025   6.580
 1255SOL    HW1 5884   3.637   0.119   6.577
 1255SOL    HW2 5885   3.502   0.028   6.595
 1256SOL     OW 5886   7.179   3.805   3.711
 1256SOL    HW1 5887   7.113   3.748   3.662
 1256SOL    HW2 5888   7.261   3.752   3.730
 1257SOL     OW 5889   6.110   5.196   1.387
 1257SOL    HW1 5890   6.104   5.098   1.374
 1257SOL    HW2 5891   6.018   5.236   1.384
 1258SOL     OW 5892   3.021   1.118   2.628
 1258SOL    HW1 5893   3.066   1.204   2.648
 1258SOL    HW2 5894   2.922   1.132   2.621
 1259SOL     OW 5895   4.986   2.783   0.249
 1259SOL    HW1 5896   5.044   2.716   0.294
 1259SOL    HW2 5897   4.899   2.789   0.298
 1260SOL     OW 5898   4.631   4.219   6.177
 1260SOL    HW1 5899   4.660   4.149   6.114
 1260SOL    HW2 5900   4.642   4.186   6.272
 1261SOL     OW 5901   2.739   2.772   0.495
 1261SOL    HW1 5902   2.712   2.681   0.523
 1261SOL    HW2 5903   2.691   2.840   0.552
 1262SOL     OW 5904   2.136   5.539   6.072
 1262SOL    HW1 5905   2.037   5.531   6.072
 1262SOL    HW2 5906   2.164   5.601   6.000
 1263SOL     OW 5907   3.997   1.654   1.180
 1263SOL    HW1 5908   3.907   1.678   1.217
 1263SOL    HW2 5909   3.995   1.662   1.080
 1264SOL     OW 5910   5.777   1.898   4.183
 1264SOL    HW1 5911   5.798   1.855   4.270
 1264SOL    HW2 5912   5.731   1.832   4.122
 1265SOL     OW 5913   3.757   5.782   6.841
 1265SOL    HW1 5914   3.678   5.839   6.823
 1265SOL    HW2 5915   3.837   5.817   6.792
 1266SOL     OW 5916   5.464   1.631   1.245
 1266SOL    HW1 5917   5.386   1.637   1.183
 1266SOL    HW2 5918   5.492   1.537   1.254
 1267SOL     OW 5919   1.260   2.476   4.052
 1267SOL    HW1 5920   1.244   2.421   4.134
 1267SOL    HW2 5921   1.240   2.422   3.971
 1268SOL     OW 5922   2.884   3.625   5.705
 1268SOL    HW1 5923   2.869   3.674   5.619
 1268SOL    HW2 5924   2.982   3.605   5.713
 1269SOL     OW 5925   6.775   3.798   1.986
 1269SOL    HW1 5926   6.838   3.769   1.915
 1269SOL    HW2 5927   6.730   3.719   2.027
 1270SOL     OW 5928   4.070   2.081  -0.477
 1270SOL    HW1 5929   3.998   2.104  -0.540
 1270SOL    HW2 5930   4.115   1.995  -0.504
 1271SOL     OW 5931   3.459   6.939   0.125
 1271SOL    HW1 5932   3.470   6.865   0.193
 1271SOL    HW2 5933   3.385   6.916   0.062
 1272SOL     OW 5934  -0.517   1.399   3.637
 1272SOL    HW1 5935  -0.518   1.364   3.730
 1272SOL    HW2 5936  -0.608   1.429   3.611
 1273SOL     OW 5937   3.282   1.799   1.510
 1273SOL    HW1 5938   3.332   1.722   1.548
 1273SOL    HW2 5939   3.310   1.814   1.415
 1274SOL     OW 5940   4.775   0.546   4.177
 1274SOL    HW1 5941   4.809   0.640   4.186
 1274SOL    HW2 5942   4.831   0.484   4.232
 1275SOL     OW 5943   3.162   3.256   6.054
 1275SOL    HW1 5944   3.153   3.257   5.954
 1275SOL    HW2 5945   3.219   3.179   6.082
 1276SOL     OW 5946   3.188   6.783   3.158
 1276SOL    HW1 5947   3.243   6.852   3.206
 1276SOL    HW2 5948   3.176   6.703   3.218
 1277SOL     OW 5949   1.868   4.531   2.810
 1277SOL    HW1 5950   1.827   4.447   2.775
 1277SOL    HW2 5951   1.965   4.533   2.789
 1278SOL     OW 5952   3.651   1.147   6.949
 1278SOL    HW1 5953   3.615   1.054   6.948
 1278SOL    HW2 5954   3.735   1.149   6.894
 1279SOL     OW 5955   3.681   5.479   1.057
 1279SOL    HW1 5956   3.662   5.427   0.973
 1279SOL    HW2 5957   3.597   5.491   1.108
 1280SOL     OW 5958   5.796   2.842   5.965
 1280SOL    HW1 5959   5.759   2.773   5.903
 1280SOL    HW2 5960   5.731   2.858   6.039
 1281SOL     OW 5961   3.319   3.431   7.524
 1281SOL    HW1 5962   3.228   3.428   7.483
 1281SOL    HW2 5963   3.310   3.434   7.625
 1282SOL     OW 5964   3.855   3.834   7.148
 1282SOL    HW1 5965   3.800   3.808   7.228
 1282SOL    HW2 5966   3.913   3.912   7.173
 1283SOL     OW 5967   8.233   5.399   3.821
 1283SOL    HW1 5968   8.185   5.439   3.744
 1283SOL    HW2 5969   8.281   5.472   3.871
 1284SOL     OW 5970   7.487   2.034   3.547
 1284SOL    HW1 5971   7.547   2.012   3.625
 1284SOL    HW2 5972   7.518   1.983   3.466
 1285SOL     OW 5973   4.722   2.874   6.038
 1285SOL    HW1 5974   4.658   2.939   5.995
 1285SOL    HW2 5975   4.668   2.803   6.086
 1286SOL     OW 5976   1.788   1.080   0.814
 1286SOL    HW1 5977   1.876   1.124   0.798
 1286SOL    HW2 5978   1.797   1.010   0.883
 1287SOL     OW 5979   3.791   1.276   2.113
 1287SOL    HW1 5980   3.876   1.299   2.160
 1287SOL    HW2 5981   3.717   1.269   2.180
 1288SOL     OW 5982   2.931   5.756   0.081
 1288SOL    HW1 5983   2.940   5.688   0.008
 1288SOL    HW2 5984   2.875   5.832   0.049
 1289SOL     OW 5985   2.082  -0.240   5.804
 1289SOL    HW1 5986   2.027  -0.322   5.793
 1289SOL    HW2 5987   2.044  -0.165   5.750
 1290SOL     OW 5988   4.435   1.042   3.577
 1290SOL    HW1 5989   4.499   1.006   3.643
 1290SOL    HW2 5990   4.475   1.037   3.486
 1291SOL     OW 5991   6.889   3.146   4.912
 1291SOL    HW1 5992   6.820   3.179   4.847
 1291SOL    HW2 5993   6.862   3.173   5.004
 1292SOL     OW 5994   4.692   3.438   7.134
 1292SOL    HW1 5995   4.697   3.385   7.218
 1292SOL    HW2 5996   4.626   3.513   7.146
 1293SOL     OW 5997   4.213   1.296   7.343
 1293SOL    HW1 5998   4.301   1.277   7.387
 1293SOL    HW2 5999   4.175   1.380   7.380
 1294SOL     OW 6000   2.341   0.999   2.420
 1294SOL    HW1 6001   2.316   0.939   2.344
 1294SOL    HW2 6002   2.387   1.081   2.385
 1295SOL     OW 6003   2.548   5.114   5.654
 1295SOL    HW1 6004   2.528   5.201   5.608
 1295SOL    HW2 6005   2.463   5.066   5.677
 1296SOL     OW 6006   1.315   2.698   1.692
 1296SOL    HW1 6007   1.224   2.659   1.683
 1296SOL    HW2 6008   1.328   2.768   1.623
 1297SOL     OW 6009   4.032   7.433   2.226
 1297SOL    HW1 6010   4.106   7.500   2.219
 1297SOL    HW2 6011   3.950   7.472   2.184
 1298SOL     OW 6012  -0.042   4.679   2.824
 1298SOL    HW1 6013  -0.079   4.712   2.911
 1298SOL    HW2 6014  -0.116   4.674   2.755
 1299SOL     OW 6015   0.800   5.596   5.070
 1299SOL    HW1 6016   0.768   5.683   5.108
 1299SOL    HW2 6017   0.896   5.584   5.092
 1300SOL     OW 6018   4.565   1.741   6.844
 1300SOL    HW1 6019   4.477   1.779   6.872
 1300SOL    HW2 6020   4.624   1.817   6.813
 1301SOL     OW 6021   5.881   3.169   1.272
 1301SOL    HW1 6022   5.945   3.214   1.209
 1301SOL    HW2 6023   5.844   3.087   1.230
 1302SOL     OW 6024   5.189   0.788   0.971
 1302SOL    HW1 6025   5.125   0.739   0.913
 1302SOL    HW2 6026   5.206   0.736   1.055
 1303SOL     OW 6027   3.485   3.517   0.859
 1303SOL    HW1 6028   3.532   3.431   0.839
 1303SOL    HW2 6029   3.434   3.506   0.945
 1304SOL     OW 6030   4.779   3.861   1.860
 1304SOL    HW1 6031   4.813   3.783   1.807
 1304SOL    HW2 6032   4.800   3.845   1.956
 1305SOL     OW 6033   3.134   1.993  -0.667
 1305SOL    HW1 6034   3.044   2.034  -0.682
 1305SOL    HW2 6035   3.127   1.895  -0.675
 1306SOL     OW 6036   5.243   6.473   3.075
 1306SOL    HW1 6037   5.242   6.570   3.096
 1306SOL    HW2 6038   5.245   6.460   2.976
 1307SOL     OW 6039   1.973   1.977   1.561
 1307SOL    HW1 6040   1.923   1.939   1.639
 1307SOL    HW2 6041   1.997   1.903   1.498
 1308SOL     OW 6042   3.400   1.913  -0.236
 1308SOL    HW1 6043   3.413   1.932  -0.333
 1308SOL    HW2 6044   3.313   1.952  -0.205
 1309SOL     OW 6045   1.759   5.299   3.558
 1309SOL    HW1 6046   1.822   5.289   3.634
 1309SOL    HW2 6047   1.668   5.267   3.585
 1310SOL     OW 6048   0.220   3.592   4.209
 1310SOL    HW1 6049   0.317   3.572   4.190
 1310SOL    HW2 6050   0.204   3.691   4.199
 1311SOL     OW 6051   2.803   2.963  -0.782
 1311SOL    HW1 6052   2.842   2.977  -0.872
 1311SOL    HW2 6053   2.865   3.002  -0.713
 1312SOL     OW 6054   8.263   0.694   2.684
 1312SOL    HW1 6055   8.255   0.784   2.727
 1312SOL    HW2 6056   8.335   0.696   2.615
 1313SOL     OW 6057   3.632   6.369   5.854
 1313SOL    HW1 6058   3.595   6.278   5.833
 1313SOL    HW2 6059   3.653   6.416   5.769
 1314SOL     OW 6060   4.225   0.622   4.785
 1314SOL    HW1 6061   4.268   0.707   4.755
 1314SOL    HW2 6062   4.295   0.558   4.817
 1315SOL     OW 6063   2.462   7.272   1.932
 1315SOL    HW1 6064   2.400   7.350   1.933
 1315SOL    HW2 6065   2.447   7.218   1.848
 1316SOL     OW 6066   7.143   0.433   2.362
 1316SOL    HW1 6067   7.242   0.417   2.368
 1316SOL    HW2 6068   7.119   0.479   2.276
 1317SOL     OW 6069   2.314   3.117   1.806
 1317SOL    HW1 6070   2.238   3.183   1.809
 1317SOL    HW2 6071   2.400   3.166   1.797
 1318SOL     OW 6072   4.818   3.207   1.601
 1318SOL    HW1 6073   4.734   3.153   1.606
 1318SOL    HW2 6074   4.802   3.297   1.641
 1319SOL     OW 6075   3.447   3.162   5.799
 1319SOL    HW1 6076   3.465   3.157   5.898
 1319SOL    HW2 6077   3.494   3.085   5.754
 1320SOL     OW 6078   6.089   4.343   1.884
 1320SOL    HW1 6079   6.085   4.339   1.784
 1320SOL    HW2 6080   6.104   4.438   1.914
 1321SOL     OW 6081   7.289   6.374   2.869
 1321SOL    HW1 6082   7.360   6.361   2.799
 1321SOL    HW2 6083   7.239   6.459   2.849
 1322SOL     OW 6084   2.717   6.751   1.590
 1322SOL    HW1 6085   2.669   6.835   1.617
 1322SOL    HW2 6086   2.650   6.681   1.561
 1323SOL     OW 6087   4.645   0.658   0.344
 1323SOL    HW1 6088   4.696   0.731   0.298
 1323SOL    HW2 6089   4.628   0.684   0.439
 1324SOL     OW 6090   2.107   2.618   6.423
 1324SOL    HW1 6091   2.117   2.545   6.353
 1324SOL    HW2 6092   2.191   2.673   6.426
 1325SOL     OW 6093   4.367   3.532  -0.771
 1325SOL    HW1 6094   4.343   3.436  -0.783
 1325SOL    HW2 6095   4.284   3.583  -0.746
 1326SOL     OW 6096   2.134   2.226   1.568
 1326SOL    HW1 6097   2.093   2.293   1.506
 1326SOL    HW2 6098   2.081   2.140   1.564
 1327SOL     OW 6099   3.542   2.659  -0.673
 1327SOL    HW1 6100   3.499   2.616  -0.593
 1327SOL    HW2 6101   3.635   2.624  -0.682
 1328SOL     OW 6102   4.618   4.838   0.518
 1328SOL    HW1 6103   4.547   4.791   0.570
 1328SOL    HW2 6104   4.586   4.929   0.493
 1329SOL     OW 6105   5.646   4.530   6.235
 1329SOL    HW1 6106   5.676   4.627   6.232
 1329SOL    HW2 6107   5.576   4.519   6.306
 1330SOL     OW 6108   5.679   5.796   7.174
 1330SOL    HW1 6109   5.674   5.817   7.272
 1330SOL    HW2 6110   5.667   5.698   7.160
 1331SOL     OW 6111   1.748   6.387   4.598
 1331SOL    HW1 6112   1.731   6.293   4.624
 1331SOL    HW2 6113   1.706   6.448   4.665
 1332SOL     OW 6114   1.777   1.906   0.132
 1332SOL    HW1 6115   1.803   1.996   0.100
 1332SOL    HW2 6116   1.766   1.908   0.232
 1333SOL     OW 6117   4.332   0.838   6.522
 1333SOL    HW1 6118   4.331   0.739   6.512
 1333SOL    HW2 6119   4.349   0.882   6.435
 1334SOL     OW 6120   2.108   5.782   1.759
 1334SOL    HW1 6121   2.066   5.843   1.826
 1334SOL    HW2 6122   2.156   5.837   1.690
 1335SOL     OW 6123   2.723   1.639   2.767
 1335SOL    HW1 6124   2.808   1.680   2.732
 1335SOL    HW2 6125   2.729   1.540   2.760
 1336SOL     OW 6126   2.551   6.537   0.686
 1336SOL    HW1 6127   2.499   6.582   0.614
 1336SOL    HW2 6128   2.489   6.499   0.754
 1337SOL     OW 6129   0.556   6.754   5.294
 1337SOL    HW1 6130   0.475   6.795   5.252
 1337SOL    HW2 6131   0.637   6.780   5.242
 1338SOL     OW 6132   2.243  -0.207   5.151
 1338SOL    HW1 6133   2.316  -0.186   5.216
 1338SOL    HW2 6134   2.163  -0.239   5.199
 1339SOL     OW 6135   3.453   0.811   5.668
 1339SOL    HW1 6136   3.480   0.894   5.620
 1339SOL    HW2 6137   3.426   0.740   5.601
 1340SOL     OW 6138   5.843   1.613   4.794
 1340SOL    HW1 6139   5.799   1.590   4.708
 1340SOL    HW2 6140   5.804   1.557   4.867
 1341SOL     OW 6141   5.431   4.181   5.100
 1341SOL    HW1 6142   5.467   4.100   5.146
 1341SOL    HW2 6143   5.502   4.250   5.093
 1342SOL     OW 6144   5.295   2.538   4.230
 1342SOL    HW1 6145   5.212   2.570   4.185
 1342SOL    HW2 6146   5.274   2.512   4.325
 1343SOL     OW 6147   2.324   4.472   0.331
 1343SOL    HW1 6148   2.396   4.405   0.349
 1343SOL    HW2 6149   2.287   4.505   0.418
 1344SOL     OW 6150   6.251   0.899   4.172
 1344SOL    HW1 6151   6.284   0.985   4.135
 1344SOL    HW2 6152   6.328   0.837   4.186
 1345SOL     OW 6153   3.678   5.380   6.541
 1345SOL    HW1 6154   3.723   5.301   6.583
 1345SOL    HW2 6155   3.646   5.355   6.449
 1346SOL     OW 6156   1.177   5.022   3.735
 1346SOL    HW1 6157   1.101   5.013   3.800
 1346SOL    HW2 6158   1.222   4.933   3.725
 1347SOL     OW 6159  -0.593   2.358   3.282
 1347SOL    HW1 6160  -0.610   2.391   3.189
 1347SOL    HW2 6161  -0.601   2.433   3.347
 1348SOL     OW 6162   2.702   4.366  -0.441
 1348SOL    HW1 6163   2.790   4.338  -0.402
 1348SOL    HW2 6164   2.635   4.373  -0.367
 1349SOL     OW 6165   7.096   2.459   4.005
 1349SOL    HW1 6166   7.185   2.478   3.966
 1349SOL    HW2 6167   7.100   2.376   4.060
 1350SOL     OW 6168   7.817   3.791   2.537
 1350SOL    HW1 6169   7.869   3.712   2.568
 1350SOL    HW2 6170   7.871   3.875   2.551
 1351SOL     OW 6171   3.740  -0.122   5.873
 1351SOL    HW1 6172   3.828  -0.137   5.920
 1351SOL    HW2 6173   3.669  -0.173   5.920
 1352SOL     OW 6174   6.616   6.781   2.015
 1352SOL    HW1 6175   6.608   6.808   1.920
 1352SOL    HW2 6176   6.548   6.712   2.038
 1353SOL     OW 6177   2.943   2.569   0.038
 1353SOL    HW1 6178   2.889   2.508  -0.020
 1353SOL    HW2 6179   2.907   2.567   0.131
 1354SOL     OW 6180   1.925   1.678  -0.609
 1354SOL    HW1 6181   1.991   1.753  -0.602
 1354SOL    HW2 6182   1.973   1.594  -0.633
 1355SOL     OW 6183   4.199   0.089   2.966
 1355SOL    HW1 6184   4.212   0.086   3.067
 1355SOL    HW2 6185   4.126   0.026   2.941
 1356SOL     OW 6186   3.841   3.837  -0.231
 1356SOL    HW1 6187   3.868   3.747  -0.196
 1356SOL    HW2 6188   3.888   3.854  -0.318
 1357SOL     OW 6189   7.822   6.369   4.611
 1357SOL    HW1 6190   7.755   6.363   4.537
 1357SOL    HW2 6191   7.889   6.296   4.603
 1358SOL     OW 6192   7.004   4.044   4.134
 1358SOL    HW1 6193   6.926   4.044   4.197
 1358SOL    HW2 6194   7.078   4.100   4.172
 1359SOL     OW 6195  -0.298   4.516   3.529
 1359SOL    HW1 6196  -0.348   4.603   3.536
 1359SOL    HW2 6197  -0.353   4.443   3.569
 1360SOL     OW 6198   4.173   6.733   4.752
 1360SOL    HW1 6199   4.165   6.790   4.672
 1360SOL    HW2 6200   4.141   6.641   4.731
 1361SOL     OW 6201   2.308   4.803   6.321
 1361SOL    HW1 6202   2.355   4.886   6.294
 1361SOL    HW2 6203   2.353   4.761   6.398
 1362SOL     OW 6204   6.004  -0.255   3.199
 1362SOL    HW1 6205   5.926  -0.246   3.138
 1362SOL    HW2 6206   5.995  -0.340   3.252
 1363SOL     OW 6207   5.289   4.113   1.529
 1363SOL    HW1 6208   5.319   4.175   1.457
 1363SOL    HW2 6209   5.367   4.059   1.561
 1364SOL     OW 6210   6.490   0.176   3.254
 1364SOL    HW1 6211   6.414   0.192   3.191
 1364SOL    HW2 6212   6.575   0.206   3.211
 1365SOL     OW 6213   3.859   0.941   4.685
 1365SOL    HW1 6214   3.794   0.993   4.628
 1365SOL    HW2 6215   3.946   0.932   4.636
 1366SOL     OW 6216   6.304   5.328   1.558
 1366SOL    HW1 6217   6.249   5.401   1.600
 1366SOL    HW2 6218   6.247   5.269   1.505
 1367SOL     OW 6219   1.550   4.383   5.887
 1367SOL    HW1 6220   1.502   4.408   5.970
 1367SOL    HW2 6221   1.551   4.283   5.879
 1368SOL     OW 6222   3.963   7.619  -0.189
 1368SOL    HW1 6223   3.865   7.637  -0.198
 1368SOL    HW2 6224   3.979   7.556  -0.113
 1369SOL     OW 6225   1.701   4.207   6.207
 1369SOL    HW1 6226   1.605   4.237   6.201
 1369SOL    HW2 6227   1.735   4.226   6.298
 1370SOL     OW 6228   0.468   5.973   3.995
 1370SOL    HW1 6229   0.497   5.879   3.976
 1370SOL    HW2 6230   0.390   5.996   3.937
 1371SOL     OW 6231   5.801   4.002   0.915
 1371SOL    HW1 6232   5.759   4.090   0.936
 1371SOL    HW2 6233   5.732   3.939   0.878
 1372SOL     OW 6234   3.196  -0.790   6.892
 1372SOL    HW1 6235   3.123  -0.840   6.845
 1372SOL    HW2 6236   3.215  -0.834   6.980
 1373SOL     OW 6237   4.178   0.525   2.102
 1373SOL    HW1 6238   4.120   0.523   2.184
 1373SOL    HW2 6239   4.171   0.437   2.055
 1374SOL     OW 6240   6.130   4.419   2.594
 1374SOL    HW1 6241   6.103   4.394   2.502
 1374SOL    HW2 6242   6.229   4.407   2.604
 1375SOL     OW 6243   2.888   5.871   2.866
 1375SOL    HW1 6244   2.853   5.808   2.797
 1375SOL    HW2 6245   2.820   5.942   2.884
 1376SOL     OW 6246   3.052   2.190  -1.386
 1376SOL    HW1 6247   3.002   2.173  -1.301
 1376SOL    HW2 6248   3.105   2.274  -1.378
 1377SOL     OW 6249   2.895   5.654   3.052
 1377SOL    HW1 6250   2.981   5.605   3.037
 1377SOL    HW2 6251   2.881   5.719   2.978
 1378SOL     OW 6252   7.704   1.055   3.436
 1378SOL    HW1 6253   7.768   1.117   3.480
 1378SOL    HW2 6254   7.616   1.057   3.482
 1379SOL     OW 6255   5.842   4.914   4.126
 1379SOL    HW1 6256   5.823   4.818   4.104
 1379SOL    HW2 6257   5.775   4.946   4.192
 1380SOL     OW 6258   6.289   5.428   2.728
 1380SOL    HW1 6259   6.192   5.440   2.715
 1380SOL    HW2 6260   6.326   5.507   2.776
 1381SOL     OW 6261   7.046   3.760   4.149
 1381SOL    HW1 6262   6.960   3.713   4.128
 1381SOL    HW2 6263   7.032   3.859   4.148
 1382SOL     OW 6264   7.576   6.126   4.953
 1382SOL    HW1 6265   7.631   6.062   5.008
 1382SOL    HW2 6266   7.540   6.077   4.873
 1383SOL     OW 6267   2.974   2.633   5.923
 1383SOL    HW1 6268   2.995   2.535   5.933
 1383SOL    HW2 6269   3.019   2.684   5.995
 1384SOL     OW 6270   5.701   2.069   1.807
 1384SOL    HW1 6271   5.766   2.024   1.869
 1384SOL    HW2 6272   5.701   2.168   1.823
 1385SOL     OW 6273   7.878   0.848   2.779
 1385SOL    HW1 6274   7.903   0.945   2.784
 1385SOL    HW2 6275   7.944   0.794   2.831
 1386SOL     OW 6276   6.626   4.844   5.255
 1386SOL    HW1 6277   6.664   4.921   5.204
 1386SOL    HW2 6278   6.699   4.799   5.306
 1387SOL     OW 6279   3.441   2.926   5.607
 1387SOL    HW1 6280   3.359   2.902   5.552
 1387SOL    HW2 6281   3.450   2.862   5.682
 1388SOL     OW 6282   0.645   7.154   4.666
 1388SOL    HW1 6283   0.699   7.142   4.749
 1388SOL    HW2 6284   0.549   7.164   4.689
 1389SOL     OW 6285   6.293   3.667   4.653
 1389SOL    HW1 6286   6.294   3.673   4.553
 1389SOL    HW2 6287   6.206   3.702   4.687
 1390SOL     OW 6288   4.151   6.726   1.972
 1390SOL    HW1 6289   4.236   6.731   1.920
 1390SOL    HW2 6290   4.080   6.782   1.927
 1391SOL     OW 6291   3.990   0.769   6.209
 1391SOL    HW1 6292   3.909   0.799   6.157
 1391SOL    HW2 6293   3.991   0.669   6.210
 1392SOL     OW 6294   5.594   4.304   0.587
 1392SOL    HW1 6295   5.670   4.253   0.547
 1392SOL    HW2 6296   5.588   4.395   0.544
 1393SOL     OW 6297   5.363   5.483   7.863
 1393SOL    HW1 6298   5.422   5.548   7.814
 1393SOL    HW2 6299   5.373   5.496   7.961
 1394SOL     OW 6300   3.365   1.009   7.172
 1394SOL    HW1 6301   3.268   1.019   7.148
 1394SOL    HW2 6302   3.374   0.941   7.245
 1395SOL     OW 6303   2.937   3.447   0.061
 1395SOL    HW1 6304   2.927   3.529   0.115
 1395SOL    HW2 6305   2.995   3.382   0.109
 1396SOL     OW 6306   2.022   3.709   0.039
 1396SOL    HW1 6307   2.072   3.771   0.099
 1396SOL    HW2 6308   2.062   3.617   0.045
 1397SOL     OW 6309   4.666   4.705   7.004
 1397SOL    HW1 6310   4.745   4.725   6.946
 1397SOL    HW2 6311   4.665   4.769   7.081
 1398SOL     OW 6312   0.691   7.028   2.844
 1398SOL    HW1 6313   0.617   7.023   2.910
 1398SOL    HW2 6314   0.687   6.950   2.782
 1399SOL     OW 6315   7.337   2.240   3.641
 1399SOL    HW1 6316   7.397   2.284   3.708
 1399SOL    HW2 6317   7.379   2.155   3.610
 1400SOL     OW 6318   2.167   2.539  -0.159
 1400SOL    HW1 6319   2.101   2.574  -0.226
 1400SOL    HW2 6320   2.239   2.606  -0.144
 1401SOL     OW 6321   6.811   6.513   4.046
 1401SOL    HW1 6322   6.839   6.557   3.962
 1401SOL    HW2 6323   6.833   6.572   4.125
 1402SOL     OW 6324   0.410   7.018   3.271
 1402SOL    HW1 6325   0.475   7.025   3.348
 1402SOL    HW2 6326   0.363   7.105   3.259
 1403SOL     OW 6327   4.410   1.811   2.059
 1403SOL    HW1 6328   4.439   1.854   1.974
 1403SOL    HW2 6329   4.325   1.853   2.092
 1404SOL     OW 6330   2.490   0.982   2.641
 1404SOL    HW1 6331   2.584   0.999   2.613
 1404SOL    HW2 6332   2.429   0.994   2.563
 1405SOL     OW 6333   2.526   1.437   2.014
 1405SOL    HW1 6334   2.605   1.408   1.959
 1405SOL    HW2 6335   2.559   1.497   2.088
 1406SOL     OW 6336  -0.891   2.204   2.760
 1406SOL    HW1 6337  -0.904   2.176   2.665
 1406SOL    HW2 6338  -0.794   2.227   2.775
 1407SOL     OW 6339   3.357   5.678   5.232
 1407SOL    HW1 6340   3.431   5.732   5.194
 1407SOL    HW2 6341   3.388   5.583   5.245
 1408SOL     OW 6342   7.023   3.989   3.815
 1408SOL    HW1 6343   7.071   3.903   3.795
 1408SOL    HW2 6344   7.011   3.998   3.914
 1409SOL     OW 6345   3.201   5.457   4.431
 1409SOL    HW1 6346   3.108   5.486   4.417
 1409SOL    HW2 6347   3.263   5.516   4.377
 1410SOL     OW 6348   3.421   0.776   6.457
 1410SOL    HW1 6349   3.365   0.794   6.377
 1410SOL    HW2 6350   3.513   0.748   6.427
 1411SOL     OW 6351   7.334   5.750   2.291
 1411SOL    HW1 6352   7.345   5.676   2.358
 1411SOL    HW2 6353   7.393   5.826   2.317
 1412SOL     OW 6354   6.503  -0.323   3.123
 1412SOL    HW1 6355   6.493  -0.399   3.058
 1412SOL    HW2 6356   6.420  -0.317   3.179
 1413SOL     OW 6357   2.575   1.379   3.398
 1413SOL    HW1 6358   2.538   1.367   3.491
 1413SOL    HW2 6359   2.501   1.377   3.331
 1414SOL     OW 6360   1.407   5.171   4.861
 1414SOL    HW1 6361   1.395   5.216   4.773
 1414SOL    HW2 6362   1.422   5.240   4.932
 1415SOL     OW 6363   6.690   3.314   4.339
 1415SOL    HW1 6364   6.619   3.371   4.380
 1415SOL    HW2 6365   6.768   3.372   4.313
 1416SOL     OW 6366   3.810   0.003   4.102
 1416SOL    HW1 6367   3.752   0.037   4.027
 1416SOL    HW2 6368   3.757  -0.062   4.156
 1417SOL     OW 6369   4.031   5.114  -0.756
 1417SOL    HW1 6370   4.104   5.046  -0.754
 1417SOL    HW2 6371   4.040   5.169  -0.840
 1418SOL     OW 6372   2.712   4.512   6.291
 1418SOL    HW1 6373   2.701   4.443   6.362
 1418SOL    HW2 6374   2.764   4.473   6.215
 1419SOL     OW 6375   4.338   6.720   4.455
 1419SOL    HW1 6376   4.428   6.694   4.496
 1419SOL    HW2 6377   4.295   6.639   4.414
 1420SOL     OW 6378   2.922   4.622   3.509
 1420SOL    HW1 6379   2.845   4.589   3.454
 1420SOL    HW2 6380   2.999   4.558   3.500
 1421SOL     OW 6381   6.557   6.835   1.764
 1421SOL    HW1 6382   6.467   6.876   1.767
 1421SOL    HW2 6383   6.615   6.883   1.698
 1422SOL     OW 6384   6.492   0.826   1.640
 1422SOL    HW1 6385   6.507   0.878   1.557
 1422SOL    HW2 6386   6.578   0.784   1.671
 1423SOL     OW 6387   5.209   6.369   0.484
 1423SOL    HW1 6388   5.191   6.275   0.512
 1423SOL    HW2 6389   5.202   6.375   0.384
 1424SOL     OW 6390   1.570   2.967   0.369
 1424SOL    HW1 6391   1.646   3.031   0.381
 1424SOL    HW2 6392   1.602   2.885   0.321
 1425SOL     OW 6393   5.910   6.442   3.824
 1425SOL    HW1 6394   5.881   6.421   3.918
 1425SOL    HW2 6395   5.829   6.452   3.766
 1426SOL     OW 6396   3.645   3.759   6.247
 1426SOL    HW1 6397   3.724   3.706   6.281
 1426SOL    HW2 6398   3.639   3.750   6.149
 1427SOL     OW 6399   4.544   1.061   6.915
 1427SOL    HW1 6400   4.455   1.077   6.956
 1427SOL    HW2 6401   4.560   1.130   6.844
 1428SOL     OW 6402  -0.458   4.115   3.263
 1428SOL    HW1 6403  -0.551   4.133   3.294
 1428SOL    HW2 6404  -0.443   4.016   3.260
 1429SOL     OW 6405  -0.933   2.215   3.627
 1429SOL    HW1 6406  -0.984   2.144   3.579
 1429SOL    HW2 6407  -0.980   2.303   3.618
 1430SOL     OW 6408   1.100   4.414   2.053
 1430SOL    HW1 6409   1.085   4.491   2.114
 1430SOL    HW2 6410   1.126   4.334   2.106
 1431SOL     OW 6411   4.314   6.811   4.197
 1431SOL    HW1 6412   4.332   6.815   4.296
 1431SOL    HW2 6413   4.299   6.903   4.160
 1432SOL     OW 6414   6.261   1.797   4.511
 1432SOL    HW1 6415   6.204   1.789   4.429
 1432SOL    HW2 6416   6.283   1.894   4.526
 1433SOL     OW 6417   3.013   0.446   4.548
 1433SOL    HW1 6418   3.070   0.371   4.584
 1433SOL    HW2 6419   3.071   0.511   4.498
 1434SOL     OW 6420   2.273   1.677   5.306
 1434SOL    HW1 6421   2.190   1.644   5.261
 1434SOL    HW2 6422   2.325   1.598   5.339
 1435SOL     OW 6423   2.259   6.695   4.656
 1435SOL    HW1 6424   2.354   6.671   4.640
 1435SOL    HW2 6425   2.228   6.757   4.584
 1436SOL     OW 6426   3.189   7.366   0.271
 1436SOL    HW1 6427   3.260   7.301   0.245
 1436SOL    HW2 6428   3.210   7.404   0.361
 1437SOL     OW 6429   3.464   6.654   2.482
 1437SOL    HW1 6430   3.482   6.560   2.515
 1437SOL    HW2 6431   3.547   6.708   2.491
 1438SOL     OW 6432   5.743   4.643   4.060
 1438SOL    HW1 6433   5.673   4.676   4.124
 1438SOL    HW2 6434   5.716   4.665   3.966
 1439SOL     OW 6435   8.644   3.964   3.558
 1439SOL    HW1 6436   8.571   4.024   3.522
 1439SOL    HW2 6437   8.627   3.947   3.655
 1440SOL     OW 6438   5.406   0.409   2.202
 1440SOL    HW1 6439   5.434   0.408   2.297
 1440SOL    HW2 6440   5.337   0.480   2.189
 1441SOL     OW 6441   7.980   5.387   4.441
 1441SOL    HW1 6442   8.011   5.440   4.520
 1441SOL    HW2 6443   8.005   5.435   4.357
 1442SOL     OW 6444   2.008   5.156   5.820
 1442SOL    HW1 6445   1.977   5.244   5.787
 1442SOL    HW2 6446   2.031   5.162   5.918
 1443SOL     OW 6447   5.931   4.601   1.161
 1443SOL    HW1 6448   5.846   4.555   1.189
 1443SOL    HW2 6449   5.912   4.698   1.145
 1444SOL     OW 6450   2.146   5.270   6.132
 1444SOL    HW1 6451   2.161   5.282   6.231
 1444SOL    HW2 6452   2.202   5.334   6.081
 1445SOL     OW 6453   2.223   1.228   2.828
 1445SOL    HW1 6454   2.173   1.247   2.913
 1445SOL    HW2 6455   2.167   1.255   2.750
 1446SOL     OW 6456   3.748   6.678   1.143
 1446SOL    HW1 6457   3.682   6.684   1.218
 1446SOL    HW2 6458   3.812   6.754   1.149
 1447SOL     OW 6459  -1.138   1.210   3.345
 1447SOL    HW1 6460  -1.175   1.229   3.435
 1447SOL    HW2 6461  -1.152   1.114   3.323
 1448SOL     OW 6462   2.320   2.122   0.969
 1448SOL    HW1 6463   2.232   2.087   0.999
 1448SOL    HW2 6464   2.343   2.205   1.021
 1449SOL     OW 6465   3.335   5.384   7.495
 1449SOL    HW1 6466   3.378   5.302   7.457
 1449SOL    HW2 6467   3.359   5.465   7.440
 1450SOL     OW 6468   1.059   2.249   3.107
 1450SOL    HW1 6469   1.082   2.151   3.093
 1450SOL    HW2 6470   1.087   2.301   3.027
 1451SOL     OW 6471   3.077   4.121   6.223
 1451SOL    HW1 6472   3.148   4.127   6.295
 1451SOL    HW2 6473   3.115   4.156   6.137
 1452SOL     OW 6474   7.832   4.940   3.181
 1452SOL    HW1 6475   7.793   4.895   3.261
 1452SOL    HW2 6476   7.918   4.896   3.155
 1453SOL     OW 6477   5.928   0.406   2.634
 1453SOL    HW1 6478   6.018   0.372   2.664
 1453SOL    HW2 6479   5.856   0.347   2.670
 1454SOL     OW 6480   2.027   0.181   5.235
 1454SOL    HW1 6481   2.040   0.280   5.223
 1454SOL    HW2 6482   1.969   0.165   5.315
 1455SOL     OW 6483   4.755   3.289   5.997
 1455SOL    HW1 6484   4.766   3.331   5.907
 1455SOL    HW2 6485   4.836   3.310   6.052
 1456SOL     OW 6486   6.855   5.330   1.889
 1456SOL    HW1 6487   6.760   5.361   1.892
 1456SOL    HW2 6488   6.894   5.351   1.800
 1457SOL     OW 6489   6.307   1.833   2.578
 1457SOL    HW1 6490   6.378   1.902   2.568
 1457SOL    HW2 6491   6.330   1.769   2.650
 1458SOL     OW 6492   1.644   3.232   5.067
 1458SOL    HW1 6493   1.686   3.260   5.153
 1458SOL    HW2 6494   1.552   3.270   5.061
 1459SOL     OW 6495   2.838   1.318   6.922
 1459SOL    HW1 6496   2.743   1.319   6.887
 1459SOL    HW2 6497   2.896   1.373   6.862
 1460SOL     OW 6498  -0.390   3.043   2.768
 1460SOL    HW1 6499  -0.446   3.076   2.692
 1460SOL    HW2 6500  -0.313   2.991   2.731
 1461SOL     OW 6501   3.036   6.099   6.676
 1461SOL    HW1 6502   2.988   6.056   6.753
 1461SOL    HW2 6503   3.018   6.197   6.677
 1462SOL     OW 6504   0.262   3.639   2.648
 1462SOL    HW1 6505   0.314   3.556   2.669
 1462SOL    HW2 6506   0.293   3.714   2.707
 1463SOL     OW 6507   5.470   5.838   3.478
 1463SOL    HW1 6508   5.494   5.743   3.496
 1463SOL    HW2 6509   5.550   5.888   3.444
 1464SOL     OW 6510   3.093   0.469   2.783
 1464SOL    HW1 6511   3.001   0.505   2.778
 1464SOL    HW2 6512   3.139   0.506   2.864
 1465SOL     OW 6513  -0.657   3.667   3.957
 1465SOL    HW1 6514  -0.693   3.760   3.950
 1465SOL    HW2 6515  -0.712   3.605   3.900
 1466SOL     OW 6516   1.781   6.174   5.814
 1466SOL    HW1 6517   1.838   6.112   5.867
 1466SOL    HW2 6518   1.759   6.254   5.869
 1467SOL     OW 6519   2.268   7.462   2.053
 1467SOL    HW1 6520   2.204   7.421   2.119
 1467SOL    HW2 6521   2.350   7.493   2.101
 1468SOL     OW 6522   2.948   1.172   6.262
 1468SOL    HW1 6523   2.849   1.171   6.267
 1468SOL    HW2 6524   2.983   1.248   6.317
 1469SOL     OW 6525   4.474   0.286   4.420
 1469SOL    HW1 6526   4.464   0.346   4.341
 1469SOL    HW2 6527   4.424   0.201   4.405
 1470SOL     OW 6528   4.749   0.006   3.443
 1470SOL    HW1 6529   4.741  -0.015   3.542
 1470SOL    HW2 6530   4.821  -0.051   3.404
 1471SOL     OW 6531   3.744   2.707   6.274
 1471SOL    HW1 6532   3.729   2.805   6.283
 1471SOL    HW2 6533   3.682   2.670   6.206
 1472SOL     OW 6534   3.410   6.702   2.206
 1472SOL    HW1 6535   3.445   6.663   2.291
 1472SOL    HW2 6536   3.391   6.799   2.218
 1473SOL     OW 6537   5.236   2.899   6.968
 1473SOL    HW1 6538   5.306   2.893   7.039
 1473SOL    HW2 6539   5.213   2.994   6.952
 1474SOL     OW 6540   5.381   5.004   1.705
 1474SOL    HW1 6541   5.343   4.926   1.656
 1474SOL    HW2 6542   5.422   5.068   1.641
 1475SOL     OW 6543  -0.179   2.875   4.416
 1475SOL    HW1 6544  -0.273   2.907   4.426
 1475SOL    HW2 6545  -0.178   2.782   4.378
 1476SOL     OW 6546   1.722   0.299   5.594
 1476SOL    HW1 6547   1.721   0.299   5.693
 1476SOL    HW2 6548   1.772   0.221   5.559
 1477SOL     OW 6549   3.432   1.536   5.357
 1477SOL    HW1 6550   3.498   1.579   5.419
 1477SOL    HW2 6551   3.422   1.591   5.274
 1478SOL     OW 6552   3.562   1.631   2.236
 1478SOL    HW1 6553   3.644   1.572   2.239
 1478SOL    HW2 6554   3.590   1.727   2.247
 1479SOL     OW 6555   5.002   1.915   1.999
 1479SOL    HW1 6556   5.075   1.886   1.937
 1479SOL    HW2 6557   4.953   1.991   1.958
 1480SOL     OW 6558   6.068   3.153   3.980
 1480SOL    HW1 6559   5.977   3.195   3.977
 1480SOL    HW2 6560   6.121   3.196   4.052
 1481SOL     OW 6561   4.393   6.210   0.848
 1481SOL    HW1 6562   4.371   6.123   0.893
 1481SOL    HW2 6563   4.488   6.207   0.818
 1482SOL     OW 6564   7.448   4.026   2.145
 1482SOL    HW1 6565   7.363   4.049   2.192
 1482SOL    HW2 6566   7.510   4.105   2.149
 1483SOL     OW 6567   0.826   5.520   4.119
 1483SOL    HW1 6568   0.836   5.566   4.030
 1483SOL    HW2 6569   0.816   5.588   4.191
 1484SOL     OW 6570   1.012   3.644   3.603
 1484SOL    HW1 6571   0.954   3.723   3.583
 1484SOL    HW2 6572   0.967   3.561   3.568
 1485SOL     OW 6573  -0.696   1.992   3.892
 1485SOL    HW1 6574  -0.635   1.925   3.851
 1485SOL    HW2 6575  -0.680   1.996   3.990
 1486SOL     OW 6576   4.882   1.237   6.087
 1486SOL    HW1 6577   4.937   1.183   6.151
 1486SOL    HW2 6578   4.785   1.210   6.096
 1487SOL     OW 6579   2.910   0.937   6.441
 1487SOL    HW1 6580   2.952   1.025   6.419
 1487SOL    HW2 6581   2.926   0.916   6.538
 1488SOL     OW 6582   1.935   3.963   4.929
 1488SOL    HW1 6583   1.862   3.963   4.998
 1488SOL    HW2 6584   2.024   3.958   4.975
 1489SOL     OW 6585   2.111   3.365   4.465
 1489SOL    HW1 6586   2.169   3.412   4.398
 1489SOL    HW2 6587   2.040   3.427   4.496
 1490SOL     OW 6588   2.088   1.322   1.463
 1490SOL    HW1 6589   2.047   1.232   1.479
 1490SOL    HW2 6590   2.018   1.385   1.428
 1491SOL     OW 6591   3.279  -0.381   4.921
 1491SOL    HW1 6592   3.240  -0.304   4.973
 1491SOL    HW2 6593   3.306  -0.351   4.830
 1492SOL     OW 6594   0.639   6.614   2.833
 1492SOL    HW1 6595   0.545   6.633   2.803
 1492SOL    HW2 6596   0.677   6.541   2.777
 1493SOL     OW 6597   3.571   0.504   4.174
 1493SOL    HW1 6598   3.615   0.478   4.088
 1493SOL    HW2 6599   3.596   0.598   4.197
 1494SOL     OW 6600   3.853   6.047   6.636
 1494SOL    HW1 6601   3.909   6.127   6.611
 1494SOL    HW2 6602   3.912   5.968   6.651
 1495SOL     OW 6603   4.470   6.631   0.599
 1495SOL    HW1 6604   4.498   6.589   0.512
 1495SOL    HW2 6605   4.433   6.560   0.659
 1496SOL     OW 6606   6.329   1.824   1.970
 1496SOL    HW1 6607   6.342   1.802   1.873
 1496SOL    HW2 6608   6.304   1.741   2.020
 1497SOL     OW 6609   3.571   5.892  -0.250
 1497SOL    HW1 6610   3.478   5.892  -0.212
 1497SOL    HW2 6611   3.633   5.849  -0.185
 1498SOL     OW 6612   5.729   2.847   1.860
 1498SOL    HW1 6613   5.682   2.767   1.896
 1498SOL    HW2 6614   5.828   2.833   1.867
 1499SOL     OW 6615   6.727   3.068   4.513
 1499SOL    HW1 6616   6.791   3.143   4.530
 1499SOL    HW2 6617   6.666   3.092   4.436
 1500SOL     OW 6618   3.627   5.904   7.753
 1500SOL    HW1 6619   3.725   5.903   7.778
 1500SOL    HW2 6620   3.584   5.982   7.799
 1501SOL     OW 6621   3.590   2.801  -1.083
 1501SOL    HW1 6622   3.682   2.778  -1.117
 1501SOL    HW2 6623   3.597   2.872  -1.013
 1502SOL     OW 6624   3.836   0.974   4.966
 1502SOL    HW1 6625   3.873   0.982   4.874
 1502SOL    HW2 6626   3.899   0.919   5.022
 1503SOL     OW 6627   5.745  -0.257   3.452
 1503SOL    HW1 6628   5.826  -0.227   3.503
 1503SOL    HW2 6629   5.683  -0.180   3.439
 1504SOL     OW 6630   3.193   5.708   7.451
 1504SOL    HW1 6631   3.173   5.798   7.412
 1504SOL    HW2 6632   3.144   5.638   7.400
 1505SOL     OW 6633   5.960   0.765   4.729
 1505SOL    HW1 6634   6.021   0.840   4.755
 1505SOL    HW2 6635   5.866   0.799   4.722
 1506SOL     OW 6636   1.645   6.326   3.057
 1506SOL    HW1 6637   1.661   6.254   2.988
 1506SOL    HW2 6638   1.603   6.405   3.014
 1507SOL     OW 6639   5.574   6.124   6.093
 1507SOL    HW1 6640   5.599   6.117   6.190
 1507SOL    HW2 6641   5.653   6.158   6.041
 1508SOL     OW 6642   1.965   5.213   2.396
 1508SOL    HW1 6643   1.891   5.260   2.348
 1508SOL    HW2 6644   1.928   5.136   2.447
 1509SOL     OW 6645   0.300   2.541   2.145
 1509SOL    HW1 6646   0.363   2.607   2.102
 1509SOL    HW2 6647   0.343   2.450   2.146
 1510SOL     OW 6648   0.943   5.159   4.514
 1510SOL    HW1 6649   0.948   5.253   4.547
 1510SOL    HW2 6650   0.866   5.150   4.450
 1511SOL     OW 6651   3.393   2.447  -1.565
 1511SOL    HW1 6652   3.373   2.411  -1.657
 1511SOL    HW2 6653   3.394   2.372  -1.500
 1512SOL     OW 6654   4.072   6.900   3.413
 1512SOL    HW1 6655   4.085   6.994   3.383
 1512SOL    HW2 6656   4.087   6.894   3.512
 1513SOL     OW 6657   5.842   0.000   5.159
 1513SOL    HW1 6658   5.795  -0.041   5.237
 1513SOL    HW2 6659   5.818  -0.052   5.076
 1514SOL     OW 6660   3.824   4.535   0.592
 1514SOL    HW1 6661   3.792   4.629   0.605
 1514SOL    HW2 6662   3.908   4.535   0.538
 1515SOL     OW 6663   3.489   1.571  -0.774
 1515SOL    HW1 6664   3.460   1.485  -0.729
 1515SOL    HW2 6665   3.507   1.640  -0.704
 1516SOL     OW 6666   0.280   4.625   3.604
 1516SOL    HW1 6667   0.320   4.601   3.691
 1516SOL    HW2 6668   0.186   4.590   3.601
 1517SOL     OW 6669   4.325   2.464  -0.633
 1517SOL    HW1 6670   4.313   2.373  -0.591
 1517SOL    HW2 6671   4.399   2.461  -0.699
 1518SOL     OW 6672   7.727   3.104   4.028
 1518SOL    HW1 6673   7.723   3.007   4.045
 1518SOL    HW2 6674   7.823   3.131   4.012
 1519SOL     OW 6675   4.600   0.750   2.377
 1519SOL    HW1 6676   4.518   0.725   2.325
 1519SOL    HW2 6677   4.577   0.820   2.445
 1520SOL     OW 6678   3.388   0.071   4.000
 1520SOL    HW1 6679   3.393  -0.012   4.057
 1520SOL    HW2 6680   3.294   0.087   3.973
 1521SOL     OW 6681   4.971   2.493   5.395
 1521SOL    HW1 6682   5.039   2.480   5.323
 1521SOL    HW2 6683   5.017   2.516   5.481
 1522SOL     OW 6684   3.706   4.485   1.553
 1522SOL    HW1 6685   3.780   4.428   1.516
 1522SOL    HW2 6686   3.641   4.428   1.601
 1523SOL     OW 6687   7.102   3.970   1.921
 1523SOL    HW1 6688   7.151   3.887   1.948
 1523SOL    HW2 6689   7.034   3.948   1.851
 1524SOL     OW 6690   0.175   1.548   2.546
 1524SOL    HW1 6691   0.208   1.642   2.542
 1524SOL    HW2 6692   0.190   1.503   2.457
 1525SOL     OW 6693   2.887   6.411   1.078
 1525SOL    HW1 6694   2.938   6.344   1.132
 1525SOL    HW2 6695   2.949   6.453   1.012
 1526SOL     OW 6696   4.322   1.322   6.318
 1526SOL    HW1 6697   4.308   1.329   6.219
 1526SOL    HW2 6698   4.267   1.247   6.354
 1527SOL     OW 6699   7.077   4.360   1.992
 1527SOL    HW1 6700   7.176   4.374   1.984
 1527SOL    HW2 6701   7.042   4.318   1.908
 1528SOL     OW 6702   3.737   0.287   3.744
 1528SOL    HW1 6703   3.795   0.358   3.706
 1528SOL    HW2 6704   3.676   0.252   3.674
 1529SOL     OW 6705   1.019   4.341   4.496
 1529SOL    HW1 6706   1.008   4.417   4.433
 1529SOL    HW2 6707   0.930   4.312   4.529
 1530SOL     OW 6708   3.834  -0.071   5.415
 1530SOL    HW1 6709   3.791  -0.135   5.481
 1530SOL    HW2 6710   3.931  -0.095   5.405
 1531SOL     OW 6711   4.820   7.057   0.617
 1531SOL    HW1 6712   4.881   7.057   0.696
 1531SOL    HW2 6713   4.768   7.143   0.613
 1532SOL     OW 6714   7.092   2.218   2.216
 1532SOL    HW1 6715   7.119   2.306   2.173
 1532SOL    HW2 6716   7.164   2.151   2.203
 1533SOL     OW 6717   3.923   2.875   5.715
 1533SOL    HW1 6718   3.926   2.782   5.680
 1533SOL    HW2 6719   3.916   2.873   5.815
 1534SOL     OW 6720   1.923   5.255   4.549
 1534SOL    HW1 6721   1.872   5.242   4.633
 1534SOL    HW2 6722   1.865   5.229   4.471
 1535SOL     OW 6723   5.469  -0.241   3.642
 1535SOL    HW1 6724   5.537  -0.221   3.712
 1535SOL    HW2 6725   5.443  -0.338   3.647
 1536SOL     OW 6726   2.487   2.279   1.868
 1536SOL    HW1 6727   2.585   2.266   1.877
 1536SOL    HW2 6728   2.468   2.334   1.787
 1537SOL     OW 6729   4.559   0.960   1.235
 1537SOL    HW1 6730   4.498   0.957   1.314
 1537SOL    HW2 6731   4.630   1.028   1.250
 1538SOL     OW 6732   0.530   5.125   3.970
 1538SOL    HW1 6733   0.560   5.187   4.043
 1538SOL    HW2 6734   0.599   5.123   3.898
 1539SOL     OW 6735   2.057   6.952   1.423
 1539SOL    HW1 6736   2.107   7.039   1.423
 1539SOL    HW2 6737   1.966   6.966   1.385
 1540SOL     OW 6738   0.503   4.084   2.458
 1540SOL    HW1 6739   0.562   4.010   2.426
 1540SOL    HW2 6740   0.517   4.098   2.555
 1541SOL     OW 6741   2.380   0.654   6.261
 1541SOL    HW1 6742   2.391   0.566   6.213
 1541SOL    HW2 6743   2.330   0.719   6.205
 1542SOL     OW 6744   4.979   6.296   0.099
 1542SOL    HW1 6745   4.951   6.356   0.175
 1542SOL    HW2 6746   5.051   6.234   0.129
 1543SOL     OW 6747   2.239   3.654   5.382
 1543SOL    HW1 6748   2.179   3.673   5.303
 1543SOL    HW2 6749   2.185   3.619   5.458
 1544SOL     OW 6750   5.339   0.593   2.976
 1544SOL    HW1 6751   5.370   0.588   2.881
 1544SOL    HW2 6752   5.411   0.633   3.032
 1545SOL     OW 6753   4.149   5.396   2.077
 1545SOL    HW1 6754   4.079   5.330   2.052
 1545SOL    HW2 6755   4.107   5.473   2.124
 1546SOL     OW 6756   7.548   0.505   2.323
 1546SOL    HW1 6757   7.547   0.416   2.370
 1546SOL    HW2 6758   7.643   0.531   2.307
 1547SOL     OW 6759   0.846   1.585   2.070
 1547SOL    HW1 6760   0.905   1.525   2.122
 1547SOL    HW2 6761   0.866   1.680   2.093
 1548SOL     OW 6762   3.122   5.245   5.670
 1548SOL    HW1 6763   3.197   5.192   5.631
 1548SOL    HW2 6764   3.122   5.237   5.770
 1549SOL     OW 6765  -0.945   2.543   3.157
 1549SOL    HW1 6766  -1.017   2.538   3.088
 1549SOL    HW2 6767  -0.872   2.480   3.132
 1550SOL     OW 6768   3.615   5.033  -0.490
 1550SOL    HW1 6769   3.686   5.014  -0.422
 1550SOL    HW2 6770   3.588   5.129  -0.484
 1551SOL     OW 6771   3.430   2.983   0.850
 1551SOL    HW1 6772   3.413   2.886   0.869
 1551SOL    HW2 6773   3.358   3.038   0.892
 1552SOL     OW 6774   6.845   1.635   3.858
 1552SOL    HW1 6775   6.906   1.569   3.900
 1552SOL    HW2 6776   6.808   1.696   3.928
 1553SOL     OW 6777   3.609   2.127   1.052
 1553SOL    HW1 6778   3.618   2.227   1.062
 1553SOL    HW2 6779   3.557   2.091   1.128
 1554SOL     OW 6780   2.346   0.197   4.460
 1554SOL    HW1 6781   2.330   0.294   4.441
 1554SOL    HW2 6782   2.398   0.186   4.545
 1555SOL     OW 6783   0.841   2.764   3.980
 1555SOL    HW1 6784   0.754   2.788   4.022
 1555SOL    HW2 6785   0.917   2.785   4.042
 1556SOL     OW 6786   2.825   1.276   3.323
 1556SOL    HW1 6787   2.907   1.320   3.360
 1556SOL    HW2 6788   2.744   1.330   3.346
 1557SOL     OW 6789   2.871   2.687   3.305
 1557SOL    HW1 6790   2.901   2.766   3.357
 1557SOL    HW2 6791   2.775   2.667   3.327
 1558SOL     OW 6792   5.293   3.901   0.513
 1558SOL    HW1 6793   5.197   3.925   0.494
 1558SOL    HW2 6794   5.345   3.984   0.533
 1559SOL     OW 6795   7.409   5.244   3.300
 1559SOL    HW1 6796   7.500   5.230   3.260
 1559SOL    HW2 6797   7.415   5.314   3.372
 1560SOL     OW 6798   1.061   4.926   4.171
 1560SOL    HW1 6799   1.012   4.991   4.112
 1560SOL    HW2 6800   1.150   4.966   4.196
 1561SOL     OW 6801  -0.704   0.955   2.526
 1561SOL    HW1 6802  -0.665   1.002   2.606
 1561SOL    HW2 6803  -0.686   0.856   2.533
 1562SOL     OW 6804   4.478   5.215   3.021
 1562SOL    HW1 6805   4.512   5.124   3.041
 1562SOL    HW2 6806   4.529   5.283   3.073
 1563SOL     OW 6807   3.719   4.663   6.356
 1563SOL    HW1 6808   3.780   4.666   6.436
 1563SOL    HW2 6809   3.773   4.639   6.275
 1564SOL     OW 6810   3.909   4.663   1.320
 1564SOL    HW1 6811   3.899   4.734   1.389
 1564SOL    HW2 6812   3.973   4.694   1.250
 1565SOL     OW 6813   4.549   1.644   6.150
 1565SOL    HW1 6814   4.591   1.694   6.227
 1565SOL    HW2 6815   4.486   1.575   6.184
 1566SOL     OW 6816   6.090   5.586   4.987
 1566SOL    HW1 6817   6.162   5.620   4.927
 1566SOL    HW2 6818   6.101   5.489   5.002
 1567SOL     OW 6819   4.439   5.247   1.282
 1567SOL    HW1 6820   4.520   5.248   1.224
 1567SOL    HW2 6821   4.455   5.305   1.362
 1568SOL     OW 6822   6.611   3.760   2.851
 1568SOL    HW1 6823   6.706   3.752   2.822
 1568SOL    HW2 6824   6.589   3.685   2.914
 1569SOL     OW 6825   7.352   0.643   2.211
 1569SOL    HW1 6826   7.285   0.578   2.174
 1569SOL    HW2 6827   7.430   0.593   2.249
 1570SOL     OW 6828   2.107   0.768   6.432
 1570SOL    HW1 6829   2.138   0.673   6.422
 1570SOL    HW2 6830   2.139   0.823   6.355
 1571SOL     OW 6831   3.471  -0.053   4.689
 1571SOL    HW1 6832   3.496  -0.027   4.595
 1571SOL    HW2 6833   3.548  -0.101   4.732
 1572SOL     OW 6834   6.284   5.882   6.278
 1572SOL    HW1 6835   6.324   5.791   6.262
 1572SOL    HW2 6836   6.202   5.873   6.333
 1573SOL     OW 6837   6.105   5.299   4.958
 1573SOL    HW1 6838   6.131   5.226   5.021
 1573SOL    HW2 6839   6.153   5.286   4.871
 1574SOL     OW 6840   1.611   5.089   1.914
 1574SOL    HW1 6841   1.561   5.094   1.827
 1574SOL    HW2 6842   1.633   4.993   1.934
 1575SOL     OW 6843   4.600   7.390   0.820
 1575SOL    HW1 6844   4.632   7.303   0.857
 1575SOL    HW2 6845   4.541   7.374   0.741
 1576SOL     OW 6846   2.991   1.096   6.881
 1576SOL    HW1 6847   3.071   1.142   6.841
 1576SOL    HW2 6848   2.921   1.164   6.904
 1577SOL     OW 6849   2.643   6.670   3.093
 1577SOL    HW1 6850   2.714   6.687   3.162
 1577SOL    HW2 6851   2.571   6.615   3.133
 1578SOL     OW 6852   2.459   3.920   1.117
 1578SOL    HW1 6853   2.511   3.860   1.176
 1578SOL    HW2 6854   2.445   4.008   1.162
 1579SOL     OW 6855   5.452   1.390   0.304
 1579SOL    HW1 6856   5.521   1.445   0.353
 1579SOL    HW2 6857   5.425   1.312   0.360
 1580SOL     OW 6858   4.797  -0.353   4.265
 1580SOL    HW1 6859   4.804  -0.277   4.200
 1580SOL    HW2 6860   4.764  -0.434   4.217
 1581SOL     OW 6861   6.109   0.374   1.871
 1581SOL    HW1 6862   6.122   0.468   1.905
 1581SOL    HW2 6863   6.175   0.356   1.798
 1582SOL     OW 6864   2.526   4.299   0.937
 1582SOL    HW1 6865   2.448   4.317   0.998
 1582SOL    HW2 6866   2.564   4.386   0.904
 1583SOL     OW 6867   1.060   6.344   4.742
 1583SOL    HW1 6868   0.969   6.374   4.715
 1583SOL    HW2 6869   1.120   6.424   4.751
 1584SOL     OW 6870   6.113   2.614   5.440
 1584SOL    HW1 6871   6.020   2.604   5.478
 1584SOL    HW2 6872   6.148   2.524   5.418
 1585SOL     OW 6873   5.054   5.422   2.117
 1585SOL    HW1 6874   5.003   5.417   2.032
 1585SOL    HW2 6875   4.990   5.432   2.194
 1586SOL     OW 6876   3.168   5.156   1.849
 1586SOL    HW1 6877   3.149   5.085   1.780
 1586SOL    HW2 6878   3.242   5.215   1.816
 1587SOL     OW 6879   0.928   2.244   1.736
 1587SOL    HW1 6880   0.848   2.287   1.779
 1587SOL    HW2 6881   0.942   2.285   1.646
 1588SOL     OW 6882   1.484   2.809   5.215
 1588SOL    HW1 6883   1.564   2.748   5.217
 1588SOL    HW2 6884   1.507   2.896   5.259
 1589SOL     OW 6885   5.226   6.163   1.465
 1589SOL    HW1 6886   5.126   6.166   1.467
 1589SOL    HW2 6887   5.262   6.234   1.526
 1590SOL     OW 6888   3.413   3.723  -1.379
 1590SOL    HW1 6889   3.456   3.716  -1.469
 1590SOL    HW2 6890   3.350   3.799  -1.378
 1591SOL     OW 6891   4.312   5.580   4.663
 1591SOL    HW1 6892   4.327   5.482   4.671
 1591SOL    HW2 6893   4.214   5.598   4.656
 1592SOL     OW 6894   6.700   5.896   2.818
 1592SOL    HW1 6895   6.721   5.958   2.744
 1592SOL    HW2 6896   6.681   5.804   2.782
 1593SOL     OW 6897   0.229   1.353   4.616
 1593SOL    HW1 6898   0.201   1.288   4.686
 1593SOL    HW2 6899   0.151   1.384   4.564
 1594SOL     OW 6900   8.286   5.104   3.291
 1594SOL    HW1 6901   8.359   5.129   3.356
 1594SOL    HW2 6902   8.297   5.009   3.263
 1595SOL     OW 6903   3.396   1.453  -1.401
 1595SOL    HW1 6904   3.391   1.519  -1.476
 1595SOL    HW2 6905   3.431   1.366  -1.436
 1596SOL     OW 6906   6.666   5.299   2.758
 1596SOL    HW1 6907   6.731   5.236   2.717
 1596SOL    HW2 6908   6.688   5.311   2.856
 1597SOL     OW 6909   6.057   5.359   5.729
 1597SOL    HW1 6910   6.011   5.286   5.780
 1597SOL    HW2 6911   6.008   5.445   5.744
 1598SOL     OW 6912   2.490   5.294   6.279
 1598SOL    HW1 6913   2.450   5.226   6.339
 1598SOL    HW2 6914   2.528   5.369   6.333
 1599SOL     OW 6915   3.539   5.274   5.652
 1599SOL    HW1 6916   3.594   5.282   5.733
 1599SOL    HW2 6917   3.597   5.269   5.571
 1600SOL     OW 6918   5.143   0.379   4.786
 1600SOL    HW1 6919   5.162   0.414   4.878
 1600SOL    HW2 6920   5.201   0.425   4.720
 1601SOL     OW 6921   6.481   6.562   2.901
 1601SOL    HW1 6922   6.481   6.466   2.930
 1601SOL    HW2 6923   6.440   6.618   2.972
 1602SOL     OW 6924   5.227   2.485   1.674
 1602SOL    HW1 6925   5.232   2.463   1.772
 1602SOL    HW2 6926   5.132   2.505   1.651
 1603SOL     OW 6927   2.514   6.581   4.766
 1603SOL    HW1 6928   2.567   6.561   4.850
 1603SOL    HW2 6929   2.442   6.512   4.756
 1604SOL     OW 6930   3.209   2.626   1.121
 1604SOL    HW1 6931   3.266   2.644   1.202
 1604SOL    HW2 6932   3.246   2.674   1.042
 1605SOL     OW 6933  -0.159   0.773   3.021
 1605SOL    HW1 6934  -0.167   0.872   3.007
 1605SOL    HW2 6935  -0.243   0.737   3.062
 1606SOL     OW 6936   6.377   4.015   6.079
 1606SOL    HW1 6937   6.408   3.945   6.143
 1606SOL    HW2 6938   6.342   4.094   6.131
 1607SOL     OW 6939   4.887   2.007   1.500
 1607SOL    HW1 6940   4.936   1.928   1.462
 1607SOL    HW2 6941   4.845   1.980   1.587
 1608SOL     OW 6942   3.661   1.242  -0.742
 1608SOL    HW1 6943   3.569   1.261  -0.705
 1608SOL    HW2 6944   3.693   1.156  -0.704
 1609SOL     OW 6945   1.760   2.714  -0.035
 1609SOL    HW1 6946   1.716   2.733   0.053
 1609SOL    HW2 6947   1.751   2.795  -0.093
 1610SOL     OW 6948   4.355   6.228   2.772
 1610SOL    HW1 6949   4.343   6.230   2.672
 1610SOL    HW2 6950   4.300   6.300   2.813
 1611SOL     OW 6951   3.006   5.465   7.045
 1611SOL    HW1 6952   2.924   5.429   7.091
 1611SOL    HW2 6953   3.086   5.415   7.077
 1612SOL     OW 6954   5.250   5.887   4.981
 1612SOL    HW1 6955   5.291   5.919   5.065
 1612SOL    HW2 6956   5.231   5.964   4.921
 1613SOL     OW 6957   6.731   3.270   3.320
 1613SOL    HW1 6958   6.800   3.207   3.352
 1613SOL    HW2 6959   6.762   3.364   3.334
 1614SOL     OW 6960   0.959   6.123   4.848
 1614SOL    HW1 6961   1.006   6.193   4.795
 1614SOL    HW2 6962   1.026   6.068   4.897
 1615SOL     OW 6963   5.927   3.312   0.805
 1615SOL    HW1 6964   5.974   3.239   0.754
 1615SOL    HW2 6965   5.845   3.339   0.755
 1616SOL     OW 6966   4.577   5.711   2.875
 1616SOL    HW1 6967   4.494   5.745   2.921
 1616SOL    HW2 6968   4.614   5.782   2.816
 1617SOL     OW 6969   2.413   3.673   2.037
 1617SOL    HW1 6970   2.480   3.744   2.017
 1617SOL    HW2 6971   2.370   3.643   1.952
 1618SOL     OW 6972   3.048   2.413   1.211
 1618SOL    HW1 6973   2.988   2.382   1.136
 1618SOL    HW2 6974   3.063   2.512   1.202
 1619SOL     OW 6975   1.314   3.270   4.144
 1619SOL    HW1 6976   1.373   3.236   4.071
 1619SOL    HW2 6977   1.218   3.257   4.120
 1620SOL     OW 6978   4.994   6.355   5.830
 1620SOL    HW1 6979   4.914   6.362   5.891
 1620SOL    HW2 6980   5.051   6.279   5.860
 1621SOL     OW 6981  -0.048   4.469   4.197
 1621SOL    HW1 6982  -0.125   4.405   4.191
 1621SOL    HW2 6983  -0.059   4.528   4.276
 1622SOL     OW 6984   4.688   6.192   4.312
 1622SOL    HW1 6985   4.662   6.263   4.245
 1622SOL    HW2 6986   4.608   6.138   4.335
 1623SOL     OW 6987   4.759   2.077   1.976
 1623SOL    HW1 6988   4.715   2.000   2.023
 1623SOL    HW2 6989   4.739   2.161   2.028
 1624SOL     OW 6990   5.934   3.243   5.093
 1624SOL    HW1 6991   6.004   3.286   5.036
 1624SOL    HW2 6992   5.892   3.168   5.043
 1625SOL     OW 6993   1.973   3.277   2.235
 1625SOL    HW1 6994   1.981   3.188   2.189
 1625SOL    HW2 6995   1.941   3.264   2.329
 1626SOL     OW 6996   4.939   3.250   1.372
 1626SOL    HW1 6997   4.878   3.247   1.452
 1626SOL    HW2 6998   4.980   3.161   1.359
 1627SOL     OW 6999   4.005   4.086   6.992
 1627SOL    HW1 7000   3.926   4.147   6.976
 1627SOL    HW2 7001   4.044   4.062   6.903
 1628SOL     OW 7002  -0.178   5.002   4.511
 1628SOL    HW1 7003  -0.113   4.939   4.550
 1628SOL    HW2 7004  -0.190   4.982   4.414
 1629SOL     OW 7005   3.070   7.204   3.147
 1629SOL    HW1 7006   2.981   7.249   3.151
 1629SOL    HW2 7007   3.064   7.121   3.090
 1630SOL     OW 7008   5.280   5.839   7.724
 1630SOL    HW1 7009   5.276   5.805   7.817
 1630SOL    HW2 7010   5.259   5.764   7.660
 1631SOL     OW 7011   0.795   2.928   3.305
 1631SOL    HW1 7012   0.708   2.937   3.355
 1631SOL    HW2 7013   0.780   2.874   3.222
 1632SOL     OW 7014   1.753   3.834   4.462
 1632SOL    HW1 7015   1.691   3.797   4.394
 1632SOL    HW2 7016   1.701   3.855   4.546
 1633SOL     OW 7017   3.315   4.403   0.584
 1633SOL    HW1 7018   3.385   4.364   0.524
 1633SOL    HW2 7019   3.225   4.384   0.546
 1634SOL     OW 7020   3.312   6.859   2.681
 1634SOL    HW1 7021   3.345   6.877   2.588
 1634SOL    HW2 7022   3.373   6.794   2.726
 1635SOL     OW 7023   6.428   4.445   1.673
 1635SOL    HW1 7024   6.490   4.411   1.746
 1635SOL    HW2 7025   6.477   4.445   1.586
 1636SOL     OW 7026   2.125   5.043   4.522
 1636SOL    HW1 7027   2.076   4.986   4.456
 1636SOL    HW2 7028   2.104   5.140   4.504
 1637SOL     OW 7029   3.221   2.472   7.175
 1637SOL    HW1 7030   3.197   2.395   7.235
 1637SOL    HW2 7031   3.145   2.538   7.175
 1638SOL     OW 7032   3.950   6.551  -0.463
 1638SOL    HW1 7033   4.001   6.631  -0.494
 1638SOL    HW2 7034   3.907   6.571  -0.375
 1639SOL     OW 7035   2.031   0.880   3.726
 1639SOL    HW1 7036   1.994   0.800   3.677
 1639SOL    HW2 7037   2.078   0.938   3.660
 1640SOL     OW 7038   5.254   3.927   1.325
 1640SOL    HW1 7039   5.257   3.983   1.409
 1640SOL    HW2 7040   5.204   3.976   1.254
 1641SOL     OW 7041   5.662   5.208   4.226
 1641SOL    HW1 7042   5.618   5.137   4.170
 1641SOL    HW2 7043   5.712   5.271   4.165
 1642SOL     OW 7044   4.738   0.267   2.662
 1642SOL    HW1 7045   4.757   0.193   2.597
 1642SOL    HW2 7046   4.640   0.271   2.681
 1643SOL     OW 7047   7.981   3.759   3.459
 1643SOL    HW1 7048   7.883   3.771   3.446
 1643SOL    HW2 7049   8.029   3.778   3.374
 1644SOL     OW 7050   1.867   6.397   6.687
 1644SOL    HW1 7051   1.876   6.490   6.721
 1644SOL    HW2 7052   1.908   6.391   6.596
 1645SOL     OW 7053   2.997   4.313  -0.115
 1645SOL    HW1 7054   2.906   4.271  -0.123
 1645SOL    HW2 7055   3.066   4.252  -0.153
 1646SOL     OW 7056   1.451   1.393   3.678
 1646SOL    HW1 7057   1.417   1.395   3.584
 1646SOL    HW2 7058   1.530   1.455   3.686
 1647SOL     OW 7059   4.163   4.565   7.637
 1647SOL    HW1 7060   4.116   4.523   7.715
 1647SOL    HW2 7061   4.250   4.518   7.622
 1648SOL     OW 7062   7.368   2.466   3.945
 1648SOL    HW1 7063   7.451   2.415   3.969
 1648SOL    HW2 7064   7.390   2.534   3.875
 1649SOL     OW 7065   6.694   5.026   5.790
 1649SOL    HW1 7066   6.777   4.972   5.786
 1649SOL    HW2 7067   6.655   5.023   5.881
 1650SOL     OW 7068   6.166  -0.240   4.456
 1650SOL    HW1 7069   6.141  -0.272   4.547
 1650SOL    HW2 7070   6.182  -0.142   4.457
 1651SOL     OW 7071   5.478   1.363   1.131
 1651SOL    HW1 7072   5.568   1.391   1.100
 1651SOL    HW2 7073   5.422   1.338   1.053
 1652SOL     OW 7074   2.616   7.022   4.176
 1652SOL    HW1 7075   2.655   7.095   4.230
 1652SOL    HW2 7076   2.678   6.999   4.101
 1653SOL     OW 7077   5.152   5.471   4.220
 1653SOL    HW1 7078   5.069   5.459   4.165
 1653SOL    HW2 7079   5.216   5.396   4.199
 1654SOL     OW 7080   1.783   2.748   4.693
 1654SOL    HW1 7081   1.737   2.670   4.650
 1654SOL    HW2 7082   1.748   2.760   4.786
 1655SOL     OW 7083   2.773   7.033   1.885
 1655SOL    HW1 7084   2.856   7.089   1.879
 1655SOL    HW2 7085   2.789   6.957   1.947
 1656SOL     OW 7086   3.820   6.364   4.782
 1656SOL    HW1 7087   3.900   6.307   4.763
 1656SOL    HW2 7088   3.741   6.306   4.804
 1657SOL     OW 7089   7.477   1.009   2.317
 1657SOL    HW1 7090   7.482   0.928   2.259
 1657SOL    HW2 7091   7.456   0.982   2.411
 1658SOL     OW 7092   7.315   5.758   3.799
 1658SOL    HW1 7093   7.246   5.742   3.869
 1658SOL    HW2 7094   7.317   5.855   3.775
 1659SOL     OW 7095   4.129   4.833   0.400
 1659SOL    HW1 7096   4.034   4.846   0.373
 1659SOL    HW2 7097   4.183   4.914   0.376
 1660SOL     OW 7098   8.192   5.411   3.509
 1660SOL    HW1 7099   8.123   5.454   3.450
 1660SOL    HW2 7100   8.165   5.316   3.527
 1661SOL     OW 7101   2.722  -0.240   5.356
 1661SOL    HW1 7102   2.678  -0.329   5.343
 1661SOL    HW2 7103   2.650  -0.170   5.361
 1662SOL     OW 7104   1.323   6.615   1.964
 1662SOL    HW1 7105   1.322   6.640   1.868
 1662SOL    HW2 7106   1.304   6.518   1.974
 1663SOL     OW 7107   3.010   1.405   6.420
 1663SOL    HW1 7108   3.071   1.460   6.364
 1663SOL    HW2 7109   3.011   1.439   6.514
 1664SOL     OW 7110   4.220   1.858   5.338
 1664SOL    HW1 7111   4.232   1.805   5.255
 1664SOL    HW2 7112   4.270   1.944   5.332
 1665SOL     OW 7113   4.673   5.943   8.047
 1665SOL    HW1 7114   4.635   5.852   8.064
 1665SOL    HW2 7115   4.679   5.959   7.948
 1666SOL     OW 7116   1.181   4.796   4.716
 1666SOL    HW1 7117   1.157   4.703   4.744
 1666SOL    HW2 7118   1.155   4.860   4.789
 1667SOL     OW 7119   4.404   0.901   6.276
 1667SOL    HW1 7120   4.438   0.994   6.295
 1667SOL    HW2 7121   4.309   0.907   6.246
 1668SOL     OW 7122   1.396   5.551   6.185
 1668SOL    HW1 7123   1.334   5.507   6.122
 1668SOL    HW2 7124   1.384   5.650   6.182
 1669SOL     OW 7125   4.275  -0.505   5.482
 1669SOL    HW1 7126   4.368  -0.485   5.516
 1669SOL    HW2 7127   4.271  -0.599   5.450
 1670SOL     OW 7128   1.717   3.269   0.666
 1670SOL    HW1 7129   1.711   3.295   0.762
 1670SOL    HW2 7130   1.664   3.185   0.653
 1671SOL     OW 7131   6.788   2.519   2.580
 1671SOL    HW1 7132   6.733   2.594   2.619
 1671SOL    HW2 7133   6.731   2.468   2.516
 1672SOL     OW 7134   3.109   7.093   0.580
 1672SOL    HW1 7135   3.187   7.099   0.641
 1672SOL    HW2 7136   3.139   7.072   0.486
 1673SOL     OW 7137   5.524   6.351   5.079
 1673SOL    HW1 7138   5.449   6.314   5.133
 1673SOL    HW2 7139   5.490   6.426   5.022
 1674SOL     OW 7140   1.675   6.073   5.128
 1674SOL    HW1 7141   1.698   6.075   5.225
 1674SOL    HW2 7142   1.640   6.163   5.101
 1675SOL     OW 7143   3.854   4.663  -0.646
 1675SOL    HW1 7144   3.919   4.730  -0.608
 1675SOL    HW2 7145   3.905   4.595  -0.699
 1676SOL     OW 7146  -0.023   1.187   1.617
 1676SOL    HW1 7147  -0.063   1.257   1.678
 1676SOL    HW2 7148  -0.073   1.185   1.530
 1677SOL     OW 7149   1.336   5.227   5.201
 1677SOL    HW1 7150   1.262   5.219   5.135
 1677SOL    HW2 7151   1.413   5.277   5.159
 1678SOL     OW 7152   0.601   4.151   4.758
 1678SOL    HW1 7153   0.700   4.163   4.750
 1678SOL    HW2 7154   0.577   4.056   4.739
 1679SOL     OW 7155   4.436   0.710   5.892
 1679SOL    HW1 7156   4.351   0.697   5.942
 1679SOL    HW2 7157   4.442   0.645   5.817
 1680SOL     OW 7158   6.228   6.312   5.092
 1680SOL    HW1 7159   6.153   6.377   5.102
 1680SOL    HW2 7160   6.297   6.351   5.031
 1681SOL     OW 7161   3.988  -0.269   4.522
 1681SOL    HW1 7162   4.064  -0.236   4.467
 1681SOL    HW2 7163   3.945  -0.347   4.476
 1682SOL     OW 7164   2.536   2.243   6.309
 1682SOL    HW1 7165   2.464   2.175   6.318
 1682SOL    HW2 7166   2.493   2.334   6.297
 1683SOL     OW 7167   3.992   3.753   5.605
 1683SOL    HW1 7168   4.031   3.844   5.590
 1683SOL    HW2 7169   4.009   3.695   5.525
 1684SOL     OW 7170   3.275   1.845   0.951
 1684SOL    HW1 7171   3.314   1.923   0.904
 1684SOL    HW2 7172   3.210   1.799   0.892
 1685SOL     OW 7173   6.681   1.188   1.594
 1685SOL    HW1 7174   6.773   1.178   1.632
 1685SOL    HW2 7175   6.664   1.117   1.525
 1686SOL     OW 7176   6.790   0.293   1.761
 1686SOL    HW1 7177   6.711   0.255   1.711
 1686SOL    HW2 7178   6.862   0.316   1.696
 1687SOL     OW 7179   4.795   0.259   5.231
 1687SOL    HW1 7180   4.771   0.163   5.244
 1687SOL    HW2 7181   4.843   0.269   5.143
 1688SOL     OW 7182   3.187   3.775   5.971
 1688SOL    HW1 7183   3.101   3.787   5.920
 1688SOL    HW2 7184   3.169   3.722   6.053
 1689SOL     OW 7185   1.524   5.548   4.081
 1689SOL    HW1 7186   1.456   5.558   4.009
 1689SOL    HW2 7187   1.591   5.622   4.075
 1690SOL     OW 7188   6.533   2.264   2.039
 1690SOL    HW1 7189   6.597   2.197   2.001
 1690SOL    HW2 7190   6.480   2.223   2.113
 1691SOL     OW 7191   7.418   4.238   3.607
 1691SOL    HW1 7192   7.481   4.238   3.528
 1691SOL    HW2 7193   7.468   4.215   3.690
 1692SOL     OW 7194   4.834   7.122   3.004
 1692SOL    HW1 7195   4.833   7.128   3.104
 1692SOL    HW2 7196   4.918   7.076   2.974
 1693SOL     OW 7197   8.450   6.156   3.695
 1693SOL    HW1 7198   8.505   6.092   3.748
 1693SOL    HW2 7199   8.510   6.210   3.635
 1694SOL     OW 7200   3.795   6.614   5.797
 1694SOL    HW1 7201   3.868   6.588   5.734
 1694SOL    HW2 7202   3.765   6.708   5.776
 1695SOL     OW 7203   1.820   6.515   2.492
 1695SOL    HW1 7204   1.812   6.529   2.392
 1695SOL    HW2 7205   1.768   6.434   2.518
 1696SOL     OW 7206   0.335   2.983   4.453
 1696SOL    HW1 7207   0.371   2.894   4.426
 1696SOL    HW2 7208   0.246   2.971   4.496
 1697SOL     OW 7209   5.589   0.040   3.850
 1697SOL    HW1 7210   5.656   0.093   3.902
 1697SOL    HW2 7211   5.532   0.102   3.797
 1698SOL     OW 7212   6.331   2.954   4.964
 1698SOL    HW1 7213   6.284   2.877   4.922
 1698SOL    HW2 7214   6.421   2.967   4.921
 1699SOL     OW 7215   2.434   1.354   1.029
 1699SOL    HW1 7216   2.407   1.437   0.981
 1699SOL    HW2 7217   2.475   1.379   1.116
 1700SOL     OW 7218   5.360   2.140   2.747
 1700SOL    HW1 7219   5.436   2.200   2.722
 1700SOL    HW2 7220   5.325   2.165   2.836
 1701SOL     OW 7221   0.806   0.949   2.699
 1701SOL    HW1 7222   0.822   0.865   2.648
 1701SOL    HW2 7223   0.859   0.948   2.783
 1702SOL     OW 7224   6.026  -0.060   3.436
 1702SOL    HW1 7225   6.048  -0.125   3.363
 1702SOL    HW2 7226   6.001   0.028   3.396
 1703SOL     OW 7227   6.630   5.360   3.613
 1703SOL    HW1 7228   6.649   5.454   3.582
 1703SOL    HW2 7229   6.635   5.299   3.533
 1704SOL     OW 7230   4.081   6.472   3.337
 1704SOL    HW1 7231   4.170   6.518   3.340
 1704SOL    HW2 7232   4.009   6.537   3.311
 1705SOL     OW 7233   1.913   4.101   4.666
 1705SOL    HW1 7234   1.878   4.069   4.754
 1705SOL    HW2 7235   1.838   4.120   4.604
 1706SOL     OW 7236   3.821   0.675   4.775
 1706SOL    HW1 7237   3.755   0.669   4.850
 1706SOL    HW2 7238   3.832   0.771   4.750
 1707SOL     OW 7239   3.288   6.228   1.886
 1707SOL    HW1 7240   3.243   6.182   1.809
 1707SOL    HW2 7241   3.321   6.317   1.856
 1708SOL     OW 7242   1.125   0.486   2.888
 1708SOL    HW1 7243   1.025   0.478   2.871
 1708SOL    HW2 7244   1.167   0.531   2.810
 1709SOL     OW 7245   2.511   7.271   3.318
 1709SOL    HW1 7246   2.420   7.260   3.356
 1709SOL    HW2 7247   2.560   7.184   3.324
 1710SOL     OW 7248   4.583   7.010   1.281
 1710SOL    HW1 7249   4.650   7.083   1.272
 1710SOL    HW2 7250   4.621   6.926   1.242
 1711SOL     OW 7251   4.891   4.405   6.312
 1711SOL    HW1 7252   4.847   4.475   6.256
 1711SOL    HW2 7253   4.918   4.328   6.254
 1712SOL     OW 7254   3.439   6.377  -0.220
 1712SOL    HW1 7255   3.386   6.451  -0.261
 1712SOL    HW2 7256   3.440   6.298  -0.281
 1713SOL     OW 7257   4.613   3.852   7.395
 1713SOL    HW1 7258   4.544   3.860   7.322
 1713SOL    HW2 7259   4.598   3.924   7.463
 1714SOL     OW 7260   7.465   3.453   4.131
 1714SOL    HW1 7261   7.564   3.451   4.130
 1714SOL    HW2 7262   7.434   3.548   4.129
 1715SOL     OW 7263   5.601   2.027   0.160
 1715SOL    HW1 7264   5.666   2.074   0.218
 1715SOL    HW2 7265   5.639   1.938   0.133
 1716SOL     OW 7266   6.835   6.020   4.235
 1716SOL    HW1 7267   6.826   6.006   4.334
 1716SOL    HW2 7268   6.826   5.932   4.189
 1717SOL     OW 7269   3.800   7.416  -0.309
 1717SOL    HW1 7270   3.825   7.392  -0.403
 1717SOL    HW2 7271   3.703   7.438  -0.305
 1718SOL     OW 7272   3.918   4.438  -0.818
 1718SOL    HW1 7273   3.985   4.364  -0.826
 1718SOL    HW2 7274   3.847   4.413  -0.753
 1719SOL     OW 7275   7.285   1.212   2.345
 1719SOL    HW1 7276   7.311   1.295   2.395
 1719SOL    HW2 7277   7.368   1.157   2.329
 1720SOL     OW 7278   0.037   3.804   2.791
 1720SOL    HW1 7279   0.094   3.743   2.737
 1720SOL    HW2 7280   0.087   3.832   2.873
 1721SOL     OW 7281   2.835   4.209   0.463
 1721SOL    HW1 7282   2.745   4.250   0.448
 1721SOL    HW2 7283   2.888   4.216   0.379
 1722SOL     OW 7284   7.653   1.886   3.367
 1722SOL    HW1 7285   7.701   1.821   3.427
 1722SOL    HW2 7286   7.720   1.939   3.314
 1723SOL     OW 7287  -1.090   1.250   2.906
 1723SOL    HW1 7288  -1.178   1.215   2.937
 1723SOL    HW2 7289  -1.080   1.233   2.808
 1724SOL     OW 7290   6.459   5.169   5.514
 1724SOL    HW1 7291   6.513   5.242   5.470
 1724SOL    HW2 7292   6.499   5.148   5.603
 1725SOL     OW 7293   5.019   1.778   5.326
 1725SOL    HW1 7294   4.982   1.729   5.406
 1725SOL    HW2 7295   4.960   1.855   5.305
 1726SOL     OW 7296   1.138   4.526   1.621
 1726SOL    HW1 7297   1.223   4.578   1.616
 1726SOL    HW2 7298   1.062   4.587   1.645
 1727SOL     OW 7299   6.738   3.141   3.698
 1727SOL    HW1 7300   6.826   3.149   3.745
 1727SOL    HW2 7301   6.664   3.147   3.763
 1728SOL     OW 7302   3.585   6.341   3.014
 1728SOL    HW1 7303   3.611   6.255   2.971
 1728SOL    HW2 7304   3.667   6.392   3.043
 1729SOL     OW 7305   1.622   4.385   2.186
 1729SOL    HW1 7306   1.640   4.310   2.249
 1729SOL    HW2 7307   1.582   4.349   2.102
 1730SOL     OW 7308   3.550   1.760   4.725
 1730SOL    HW1 7309   3.618   1.816   4.677
 1730SOL    HW2 7310   3.557   1.665   4.695
 1731SOL     OW 7311   3.903  -0.325   7.176
 1731SOL    HW1 7312   3.914  -0.421   7.202
 1731SOL    HW2 7313   3.806  -0.300   7.178
 1732SOL     OW 7314   6.414  -0.530   3.807
 1732SOL    HW1 7315   6.350  -0.602   3.784
 1732SOL    HW2 7316   6.474  -0.512   3.729
 1733SOL     OW 7317   4.702   0.473   5.089
 1733SOL    HW1 7318   4.796   0.495   5.065
 1733SOL    HW2 7319   4.702   0.405   5.163
 1734SOL     OW 7320   1.194   1.971   1.040
 1734SOL    HW1 7321   1.110   1.940   1.087
 1734SOL    HW2 7322   1.209   1.914   0.959
 1735SOL     OW 7323   2.860   4.921   5.278
 1735SOL    HW1 7324   2.805   4.953   5.355
 1735SOL    HW2 7325   2.806   4.923   5.195
 1736SOL     OW 7326   5.367   6.051   2.425
 1736SOL    HW1 7327   5.361   6.119   2.351
 1736SOL    HW2 7328   5.382   6.096   2.511
 1737SOL     OW 7329   3.022   7.488   0.592
 1737SOL    HW1 7330   3.101   7.490   0.531
 1737SOL    HW2 7331   3.053   7.493   0.687
 1738SOL     OW 7332   5.731   3.930   5.005
 1738SOL    HW1 7333   5.830   3.918   5.001
 1738SOL    HW2 7334   5.706   4.023   4.975
 1739SOL     OW 7335   5.198   1.534   5.963
 1739SOL    HW1 7336   5.183   1.438   5.980
 1739SOL    HW2 7337   5.283   1.563   6.007
 1740SOL     OW 7338   3.792   6.636   4.746
 1740SOL    HW1 7339   3.704   6.639   4.699
 1740SOL    HW2 7340   3.820   6.541   4.759
 1741SOL     OW 7341   2.586   1.642  -0.239
 1741SOL    HW1 7342   2.509   1.578  -0.234
 1741SOL    HW2 7343   2.581   1.705  -0.162
 1742SOL     OW 7344   2.686   3.552   5.865
 1742SOL    HW1 7345   2.769   3.586   5.821
 1742SOL    HW2 7346   2.640   3.487   5.806
 1743SOL     OW 7347  -0.179   2.271   2.918
 1743SOL    HW1 7348  -0.194   2.258   3.016
 1743SOL    HW2 7349  -0.229   2.352   2.888
 1744SOL     OW 7350   0.722   2.067   3.906
 1744SOL    HW1 7351   0.806   2.120   3.915
 1744SOL    HW2 7352   0.696   2.062   3.809
 1745SOL     OW 7353   5.745   1.332   1.120
 1745SOL    HW1 7354   5.764   1.238   1.094
 1745SOL    HW2 7355   5.745   1.390   1.039
 1746SOL     OW 7356   0.497   3.580   4.175
 1746SOL    HW1 7357   0.590   3.583   4.212
 1746SOL    HW2 7358   0.498   3.527   4.090
 1747SOL     OW 7359   4.530   3.316   0.184
 1747SOL    HW1 7360   4.618   3.297   0.139
 1747SOL    HW2 7361   4.457   3.270   0.133
 1748SOL     OW 7362   3.960   7.370  -0.104
 1748SOL    HW1 7363   3.911   7.379  -0.190
 1748SOL    HW2 7364   3.955   7.275  -0.072
 1749SOL     OW 7365   1.094   3.887   1.795
 1749SOL    HW1 7366   1.105   3.844   1.706
 1749SOL    HW2 7367   1.084   3.817   1.866
 1750SOL     OW 7368   0.454   2.271   4.375
 1750SOL    HW1 7369   0.392   2.252   4.451
 1750SOL    HW2 7370   0.420   2.227   4.292
 1751SOL     OW 7371   4.850   3.270   6.902
 1751SOL    HW1 7372   4.896   3.358   6.887
 1751SOL    HW2 7373   4.881   3.203   6.834
 1752SOL     OW 7374   5.068   1.787   0.778
 1752SOL    HW1 7375   5.104   1.878   0.798
 1752SOL    HW2 7376   5.050   1.739   0.863
 1753SOL     OW 7377   3.366   5.533   6.489
 1753SOL    HW1 7378   3.428   5.556   6.565
 1753SOL    HW2 7379   3.332   5.440   6.502
 1754SOL     OW 7380   1.044   4.476   3.612
 1754SOL    HW1 7381   1.003   4.562   3.579
 1754SOL    HW2 7382   1.128   4.458   3.561
 1755SOL     OW 7383   3.830   4.542  -0.398
 1755SOL    HW1 7384   3.818   4.570  -0.493
 1755SOL    HW2 7385   3.843   4.623  -0.341
 1756SOL     OW 7386   4.880   3.562   6.895
 1756SOL    HW1 7387   4.882   3.571   6.995
 1756SOL    HW2 7388   4.806   3.618   6.859
 1757SOL     OW 7389   6.425   6.274   2.729
 1757SOL    HW1 7390   6.429   6.260   2.828
 1757SOL    HW2 7391   6.391   6.189   2.685
 1758SOL     OW 7392   2.896   3.875   7.062
 1758SOL    HW1 7393   2.822   3.887   7.128
 1758SOL    HW2 7394   2.870   3.805   6.995
 1759SOL     OW 7395   6.891   4.261   4.729
 1759SOL    HW1 7396   6.942   4.345   4.707
 1759SOL    HW2 7397   6.950   4.182   4.714
 1760SOL     OW 7398   2.458   6.159   5.199
 1760SOL    HW1 7399   2.468   6.076   5.255
 1760SOL    HW2 7400   2.392   6.141   5.127
 1761SOL     OW 7401   7.113   2.460   2.973
 1761SOL    HW1 7402   7.169   2.380   2.996
 1761SOL    HW2 7403   7.074   2.498   3.058
 1762SOL     OW 7404   5.582   0.274   4.878
 1762SOL    HW1 7405   5.678   0.277   4.906
 1762SOL    HW2 7406   5.541   0.365   4.890
 1763SOL     OW 7407   5.707   0.833   2.100
 1763SOL    HW1 7408   5.670   0.775   2.174
 1763SOL    HW2 7409   5.800   0.860   2.123
 1764SOL     OW 7410   6.017   3.838   4.164
 1764SOL    HW1 7411   5.996   3.915   4.224
 1764SOL    HW2 7412   5.955   3.762   4.182
 1765SOL     OW 7413   5.030   5.502   1.111
 1765SOL    HW1 7414   5.047   5.519   1.208
 1765SOL    HW2 7415   4.980   5.580   1.072
 1766SOL     OW 7416   2.612   6.052   7.324
 1766SOL    HW1 7417   2.707   6.033   7.300
 1766SOL    HW2 7418   2.554   6.038   7.242
 1767SOL     OW 7419   8.077   6.243   3.087
 1767SOL    HW1 7420   8.135   6.323   3.107
 1767SOL    HW2 7421   8.125   6.160   3.112
 1768SOL     OW 7422   1.340   1.772   2.135
 1768SOL    HW1 7423   1.335   1.872   2.144
 1768SOL    HW2 7424   1.309   1.729   2.221
 1769SOL     OW 7425   3.560   2.357  -0.227
 1769SOL    HW1 7426   3.596   2.310  -0.307
 1769SOL    HW2 7427   3.542   2.289  -0.155
 1770SOL     OW 7428  -0.010   4.516   3.068
 1770SOL    HW1 7429   0.082   4.530   3.106
 1770SOL    HW2 7430  -0.005   4.516   2.968
 1771SOL     OW 7431   1.954   5.087   6.173
 1771SOL    HW1 7432   2.011   5.014   6.206
 1771SOL    HW2 7433   2.010   5.160   6.133
 1772SOL     OW 7434   0.008   3.646   3.766
 1772SOL    HW1 7435  -0.005   3.584   3.844
 1772SOL    HW2 7436   0.014   3.593   3.682
 1773SOL     OW 7437   5.105   1.903   6.550
 1773SOL    HW1 7438   5.197   1.865   6.549
 1773SOL    HW2 7439   5.057   1.875   6.466
 1774SOL     OW 7440   4.282   3.024   7.637
 1774SOL    HW1 7441   4.381   3.006   7.647
 1774SOL    HW2 7442   4.231   2.953   7.687
 1775SOL     OW 7443   3.822   1.460  -0.693
 1775SOL    HW1 7444   3.756   1.388  -0.715
 1775SOL    HW2 7445   3.911   1.419  -0.677
 1776SOL     OW 7446   4.790   4.876   5.981
 1776SOL    HW1 7447   4.754   4.785   5.958
 1776SOL    HW2 7448   4.889   4.877   5.969
 1777SOL     OW 7449   7.294   2.311   3.338
 1777SOL    HW1 7450   7.283   2.268   3.428
 1777SOL    HW2 7451   7.380   2.363   3.337
 1778SOL     OW 7452   3.782   5.961   0.799
 1778SOL    HW1 7453   3.819   5.937   0.890
 1778SOL    HW2 7454   3.773   5.878   0.744
 1779SOL     OW 7455   1.409   1.662   3.433
 1779SOL    HW1 7456   1.345   1.725   3.476
 1779SOL    HW2 7457   1.371   1.570   3.435
 1780SOL     OW 7458  -0.058   4.016   3.357
 1780SOL    HW1 7459  -0.110   3.957   3.296
 1780SOL    HW2 7460  -0.117   4.091   3.389
 1781SOL     OW 7461   6.905   2.328   1.860
 1781SOL    HW1 7462   6.994   2.364   1.835
 1781SOL    HW2 7463   6.856   2.296   1.778
 1782SOL     OW 7464   4.887   4.152   6.444
 1782SOL    HW1 7465   4.876   4.251   6.434
 1782SOL    HW2 7466   4.797   4.109   6.451
 1783SOL     OW 7467   3.722   7.154   1.411
 1783SOL    HW1 7468   3.822   7.149   1.402
 1783SOL    HW2 7469   3.683   7.062   1.408
 1784SOL     OW 7470   3.418  -0.593   6.352
 1784SOL    HW1 7471   3.478  -0.579   6.431
 1784SOL    HW2 7472   3.373  -0.682   6.360
 1785SOL     OW 7473   5.199   5.180   2.197
 1785SOL    HW1 7474   5.226   5.139   2.110
 1785SOL    HW2 7475   5.145   5.263   2.179
 1786SOL     OW 7476   0.638   5.432   4.859
 1786SOL    HW1 7477   0.695   5.350   4.858
 1786SOL    HW2 7478   0.663   5.489   4.936
 1787SOL     OW 7479   2.568  -0.131   6.529
 1787SOL    HW1 7480   2.610  -0.169   6.611
 1787SOL    HW2 7481   2.627  -0.060   6.491
 1788SOL     OW 7482   6.933   1.134   1.637
 1788SOL    HW1 7483   6.971   1.095   1.553
 1788SOL    HW2 7484   7.000   1.129   1.710
 1789SOL     OW 7485   2.841   4.530   5.738
 1789SOL    HW1 7486   2.809   4.606   5.795
 1789SOL    HW2 7487   2.801   4.444   5.771
 1790SOL     OW 7488   6.693   2.736   3.521
 1790SOL    HW1 7489   6.711   2.790   3.604
 1790SOL    HW2 7490   6.738   2.779   3.443
 1791SOL     OW 7491   3.849   5.385   2.209
 1791SOL    HW1 7492   3.874   5.407   2.303
 1791SOL    HW2 7493   3.886   5.454   2.147
 1792SOL     OW 7494   5.170   7.664   0.420
 1792SOL    HW1 7495   5.217   7.753   0.412
 1792SOL    HW2 7496   5.238   7.590   0.414
 1793SOL     OW 7497   1.857   7.015   2.361
 1793SOL    HW1 7498   1.762   7.047   2.363
 1793SOL    HW2 7499   1.875   6.956   2.439
 1794SOL     OW 7500   6.840   3.297   1.609
 1794SOL    HW1 7501   6.783   3.232   1.659
 1794SOL    HW2 7502   6.858   3.262   1.517
 1795SOL     OW 7503   2.278   1.371   3.293
 1795SOL    HW1 7504   2.219   1.403   3.367
 1795SOL    HW2 7505   2.292   1.272   3.304
 1796SOL     OW 7506   1.980   4.425   0.650
 1796SOL    HW1 7507   2.051   4.362   0.679
 1796SOL    HW2 7508   1.972   4.424   0.551
 1797SOL     OW 7509   5.122   4.618   6.931
 1797SOL    HW1 7510   5.219   4.613   6.908
 1797SOL    HW2 7511   5.099   4.546   6.995
 1798SOL     OW 7512   2.316   5.429   1.370
 1798SOL    HW1 7513   2.396   5.489   1.362
 1798SOL    HW2 7514   2.232   5.484   1.370
 1799SOL     OW 7515   7.896   2.075   2.615
 1799SOL    HW1 7516   7.814   2.111   2.567
 1799SOL    HW2 7517   7.881   1.977   2.634
 1800SOL     OW 7518   3.774   5.504   0.143
 1800SOL    HW1 7519   3.832   5.581   0.118
 1800SOL    HW2 7520   3.724   5.471   0.062
 1801SOL     OW 7521   6.355   5.817   5.562
 1801SOL    HW1 7522   6.329   5.730   5.520
 1801SOL    HW2 7523   6.429   5.859   5.508
 1802SOL     OW 7524   5.356   4.890   5.899
 1802SOL    HW1 7525   5.412   4.812   5.931
 1802SOL    HW2 7526   5.369   4.902   5.801
 1803SOL     OW 7527   1.845   5.344   2.775
 1803SOL    HW1 7528   1.865   5.411   2.846
 1803SOL    HW2 7529   1.824   5.255   2.817
 1804SOL     OW 7530   2.235   0.103   5.762
 1804SOL    HW1 7531   2.220   0.160   5.681
 1804SOL    HW2 7532   2.148   0.069   5.796
 1805SOL     OW 7533   4.637   0.074   5.665
 1805SOL    HW1 7534   4.682   0.012   5.731
 1805SOL    HW2 7535   4.705   0.138   5.630
 1806SOL     OW 7536   1.194   6.064   5.955
 1806SOL    HW1 7537   1.116   6.065   6.016
 1806SOL    HW2 7538   1.254   6.143   5.975
 1807SOL     OW 7539   3.081   0.037   6.862
 1807SOL    HW1 7540   3.024   0.031   6.943
 1807SOL    HW2 7541   3.126   0.126   6.859
 1808SOL     OW 7542   4.647   0.719   1.166
 1808SOL    HW1 7543   4.614   0.812   1.180
 1808SOL    HW2 7544   4.627   0.664   1.248
 1809SOL     OW 7545   4.172   1.069   6.882
 1809SOL    HW1 7546   4.192   1.150   6.826
 1809SOL    HW2 7547   4.126   1.097   6.967
 1810SOL     OW 7548   3.234   5.819   3.270
 1810SOL    HW1 7549   3.268   5.786   3.182
 1810SOL    HW2 7550   3.181   5.903   3.257
 1811SOL     OW 7551   6.038   0.244   3.606
 1811SOL    HW1 7552   6.092   0.217   3.686
 1811SOL    HW2 7553   6.094   0.241   3.525
 1812SOL     OW 7554   7.435   6.316   3.849
 1812SOL    HW1 7555   7.482   6.262   3.919
 1812SOL    HW2 7556   7.456   6.282   3.757
 1813SOL     OW 7557   5.671   0.648   5.470
 1813SOL    HW1 7558   5.588   0.593   5.454
 1813SOL    HW2 7559   5.648   0.745   5.464
 1814SOL     OW 7560   6.296   4.039   5.802
 1814SOL    HW1 7561   6.320   4.035   5.705
 1814SOL    HW2 7562   6.369   3.995   5.856
 1815SOL     OW 7563   6.464   1.299   3.860
 1815SOL    HW1 7564   6.411   1.382   3.842
 1815SOL    HW2 7565   6.414   1.241   3.923
 1816SOL     OW 7566   5.137  -0.138   5.663
 1816SOL    HW1 7567   5.076  -0.071   5.622
 1816SOL    HW2 7568   5.218  -0.093   5.700
 1817SOL     OW 7569   3.030   1.140   3.975
 1817SOL    HW1 7570   3.085   1.222   3.987
 1817SOL    HW2 7571   3.000   1.106   4.063
 1818SOL     OW 7572   7.088   3.058   3.119
 1818SOL    HW1 7573   7.056   3.011   3.037
 1818SOL    HW2 7574   7.100   2.992   3.193
 1819SOL     OW 7575   0.005   4.057   2.678
 1819SOL    HW1 7576   0.019   3.963   2.708
 1819SOL    HW2 7577  -0.049   4.106   2.745
 1820SOL     OW 7578  -0.110   4.170   4.038
 1820SOL    HW1 7579  -0.189   4.218   4.071
 1820SOL    HW2 7580  -0.089   4.094   4.101
 1821SOL     OW 7581   2.118   3.453   6.106
 1821SOL    HW1 7582   2.027   3.441   6.144
 1821SOL    HW2 7583   2.153   3.366   6.072
 1822SOL     OW 7584   1.162   2.793   2.573
 1822SOL    HW1 7585   1.239   2.732   2.557
 1822SOL    HW2 7586   1.177   2.879   2.523
 1823SOL     OW 7587   5.133   4.030  -0.010
 1823SOL    HW1 7588   5.147   3.944   0.038
 1823SOL    HW2 7589   5.176   4.026  -0.101
 1824SOL     OW 7590   3.011   4.947   3.933
 1824SOL    HW1 7591   3.037   4.873   3.996
 1824SOL    HW2 7592   3.083   5.018   3.935
 1825SOL     OW 7593   0.830   3.463   4.040
 1825SOL    HW1 7594   0.850   3.531   3.969
 1825SOL    HW2 7595   0.799   3.378   3.996
 1826SOL     OW 7596   7.106   0.709   3.706
 1826SOL    HW1 7597   7.039   0.771   3.746
 1826SOL    HW2 7598   7.064   0.655   3.635
 1827SOL     OW 7599   2.951   5.007   6.291
 1827SOL    HW1 7600   2.889   5.084   6.304
 1827SOL    HW2 7601   3.017   5.006   6.366
 1828SOL     OW 7602   4.035   5.643   5.090
 1828SOL    HW1 7603   4.098   5.571   5.114
 1828SOL    HW2 7604   3.941   5.607   5.090
 1829SOL     OW 7605   6.987   1.567   2.662
 1829SOL    HW1 7606   7.082   1.568   2.694
 1829SOL    HW2 7607   6.986   1.583   2.563
 1830SOL     OW 7608   2.660   0.424   4.667
 1830SOL    HW1 7609   2.582   0.362   4.661
 1830SOL    HW2 7610   2.629   0.516   4.690
 1831SOL     OW 7611   3.238   0.473   2.205
 1831SOL    HW1 7612   3.337   0.468   2.191
 1831SOL    HW2 7613   3.219   0.502   2.299
 1832SOL     OW 7614   5.402   2.640   0.428
 1832SOL    HW1 7615   5.432   2.678   0.340
 1832SOL    HW2 7616   5.400   2.540   0.422
 1833SOL     OW 7617   3.529   1.951  -1.175
 1833SOL    HW1 7618   3.566   2.019  -1.239
 1833SOL    HW2 7619   3.575   1.962  -1.087
 1834SOL     OW 7620   4.456   0.486   2.054
 1834SOL    HW1 7621   4.359   0.504   2.063
 1834SOL    HW2 7622   4.482   0.490   1.957
 1835SOL     OW 7623   6.642   0.099   2.097
 1835SOL    HW1 7624   6.648   0.052   2.184
 1835SOL    HW2 7625   6.734   0.116   2.061
 1836SOL     OW 7626   2.757   4.192  -0.109
 1836SOL    HW1 7627   2.725   4.108  -0.152
 1836SOL    HW2 7628   2.682   4.234  -0.058
 1837SOL     OW 7629   7.074   4.925   2.585
 1837SOL    HW1 7630   7.121   4.900   2.670
 1837SOL    HW2 7631   6.988   4.873   2.577
 1838SOL     OW 7632   0.410   1.741   4.087
 1838SOL    HW1 7633   0.464   1.678   4.032
 1838SOL    HW2 7634   0.435   1.732   4.183
 1839SOL     OW 7635   5.537   1.128   2.319
 1839SOL    HW1 7636   5.587   1.211   2.296
 1839SOL    HW2 7637   5.461   1.152   2.380
 1840SOL     OW 7638   1.792   6.799   5.310
 1840SOL    HW1 7639   1.765   6.861   5.236
 1840SOL    HW2 7640   1.874   6.834   5.355
 1841SOL     OW 7641   5.747   5.970   2.746
 1841SOL    HW1 7642   5.673   5.906   2.730
 1841SOL    HW2 7643   5.788   5.997   2.658
 1842SOL     OW 7644   3.020   6.293   4.954
 1842SOL    HW1 7645   2.993   6.198   4.967
 1842SOL    HW2 7646   2.975   6.332   4.876
 1843SOL     OW 7647   3.649   6.485   0.859
 1843SOL    HW1 7648   3.585   6.408   0.851
 1843SOL    HW2 7649   3.739   6.450   0.880
 1844SOL     OW 7650   3.195   5.865   2.109
 1844SOL    HW1 7651   3.195   5.964   2.119
 1844SOL    HW2 7652   3.262   5.826   2.173
 1845SOL     OW 7653   2.489   3.540   5.452
 1845SOL    HW1 7654   2.541   3.511   5.372
 1845SOL    HW2 7655   2.408   3.592   5.424
 1846SOL     OW 7656   8.040   0.636   2.509
 1846SOL    HW1 7657   7.978   0.701   2.466
 1846SOL    HW2 7658   8.101   0.686   2.572
 1847SOL     OW 7659   5.945   4.866   1.618
 1847SOL    HW1 7660   5.848   4.864   1.603
 1847SOL    HW2 7661   5.966   4.827   1.709
 1848SOL     OW 7662   4.154   0.467   5.533
 1848SOL    HW1 7663   4.121   0.376   5.509
 1848SOL    HW2 7664   4.182   0.515   5.449
 1849SOL     OW 7665   7.418   4.971   3.445
 1849SOL    HW1 7666   7.400   4.920   3.528
 1849SOL    HW2 7667   7.415   5.069   3.464
 1850SOL     OW 7668   0.754   3.062   4.205
 1850SOL    HW1 7669   0.789   3.112   4.126
 1850SOL    HW2 7670   0.745   3.124   4.282
 1851SOL     OW 7671   5.908   7.202   1.787
 1851SOL    HW1 7672   6.001   7.187   1.754
 1851SOL    HW2 7673   5.880   7.127   1.847
 1852SOL     OW 7674   3.850   4.026   6.068
 1852SOL    HW1 7675   3.862   4.004   5.970
 1852SOL    HW2 7676   3.752   4.024   6.088
 1853SOL     OW 7677   3.587   2.655   1.135
 1853SOL    HW1 7678   3.655   2.728   1.130
 1853SOL    HW2 7679   3.519   2.679   1.205
 1854SOL     OW 7680   3.954   1.315  -1.387
 1854SOL    HW1 7681   4.040   1.263  -1.386
 1854SOL    HW2 7682   3.974   1.412  -1.405
 1855SOL     OW 7683   3.988   6.668   2.312
 1855SOL    HW1 7684   4.070   6.723   2.298
 1855SOL    HW2 7685   3.929   6.675   2.233
 1856SOL     OW 7686   5.656   3.284   0.665
 1856SOL    HW1 7687   5.706   3.272   0.580
 1856SOL    HW2 7688   5.587   3.356   0.655
 1857SOL     OW 7689   5.078   4.042   0.482
 1857SOL    HW1 7690   4.994   4.054   0.429
 1857SOL    HW2 7691   5.101   4.127   0.528
 1858SOL     OW 7692   6.244   4.533   6.202
 1858SOL    HW1 7693   6.215   4.628   6.216
 1858SOL    HW2 7694   6.207   4.476   6.274
 1859SOL     OW 7695   0.287   3.379   3.559
 1859SOL    HW1 7696   0.209   3.386   3.621
 1859SOL    HW2 7697   0.285   3.290   3.514
 1860SOL     OW 7698   1.935   1.011   2.842
 1860SOL    HW1 7699   1.997   1.069   2.789
 1860SOL    HW2 7700   1.983   0.925   2.863
 1861SOL     OW 7701   4.748   1.374  -0.722
 1861SOL    HW1 7702   4.750   1.402  -0.627
 1861SOL    HW2 7703   4.824   1.417  -0.772
 1862SOL     OW 7704   4.181   1.557  -1.213
 1862SOL    HW1 7705   4.164   1.490  -1.140
 1862SOL    HW2 7706   4.278   1.559  -1.234
 1863SOL     OW 7707   5.994  -0.024   2.899
 1863SOL    HW1 7708   6.012   0.060   2.951
 1863SOL    HW2 7709   5.933  -0.084   2.952
 1864SOL     OW 7710   4.245   0.582   1.406
 1864SOL    HW1 7711   4.316   0.653   1.406
 1864SOL    HW2 7712   4.171   0.609   1.468
 1865SOL     OW 7713   6.265   3.365   5.586
 1865SOL    HW1 7714   6.263   3.456   5.627
 1865SOL    HW2 7715   6.293   3.372   5.490
 1866SOL     OW 7716   4.164   4.433   1.060
 1866SOL    HW1 7717   4.128   4.526   1.050
 1866SOL    HW2 7718   4.129   4.375   0.986
 1867SOL     OW 7719   4.209   6.786   3.683
 1867SOL    HW1 7720   4.260   6.709   3.646
 1867SOL    HW2 7721   4.244   6.806   3.776
 1868SOL     OW 7722   1.598   5.393   5.817
 1868SOL    HW1 7723   1.628   5.345   5.735
 1868SOL    HW2 7724   1.656   5.473   5.833
 1869SOL     OW 7725   4.249   4.923   3.803
 1869SOL    HW1 7726   4.202   4.988   3.741
 1869SOL    HW2 7727   4.231   4.830   3.770
 1870SOL     OW 7728   2.948   0.941  -0.219
 1870SOL    HW1 7729   2.972   1.012  -0.153
 1870SOL    HW2 7730   2.927   0.985  -0.307
 1871SOL     OW 7731   2.742   3.121   5.859
 1871SOL    HW1 7732   2.800   3.152   5.783
 1871SOL    HW2 7733   2.773   3.165   5.944
 1872SOL     OW 7734  -0.603   3.033   2.954
 1872SOL    HW1 7735  -0.570   3.039   3.048
 1872SOL    HW2 7736  -0.525   3.016   2.893
 1873SOL     OW 7737   2.101   2.695  -0.365
 1873SOL    HW1 7738   2.116   2.792  -0.374
 1873SOL    HW2 7739   2.027   2.665  -0.426
 1874SOL     OW 7740   2.826   6.658   5.596
 1874SOL    HW1 7741   2.838   6.564   5.628
 1874SOL    HW2 7742   2.881   6.720   5.654
 1875SOL     OW 7743   6.173   1.864   5.435
 1875SOL    HW1 7744   6.248   1.828   5.379
 1875SOL    HW2 7745   6.208   1.932   5.499
 1876SOL     OW 7746   3.838   2.432   7.129
 1876SOL    HW1 7747   3.785   2.444   7.213
 1876SOL    HW2 7748   3.817   2.342   7.089
 1877SOL     OW 7749   4.308   1.460   3.146
 1877SOL    HW1 7750   4.223   1.492   3.108
 1877SOL    HW2 7751   4.384   1.484   3.085
 1878SOL     OW 7752   3.095   3.128  -0.842
 1878SOL    HW1 7753   3.075   3.170  -0.931
 1878SOL    HW2 7754   3.164   3.057  -0.854
 1879SOL     OW 7755   3.838   7.142   2.813
 1879SOL    HW1 7756   3.740   7.125   2.824
 1879SOL    HW2 7757   3.851   7.220   2.751
 1880SOL     OW 7758   6.863   2.294   3.323
 1880SOL    HW1 7759   6.906   2.204   3.332
 1880SOL    HW2 7760   6.798   2.308   3.399
 1881SOL     OW 7761   2.362   5.199   4.963
 1881SOL    HW1 7762   2.430   5.203   4.890
 1881SOL    HW2 7763   2.295   5.128   4.943
 1882SOL     OW 7764   1.002   2.421   2.515
 1882SOL    HW1 7765   0.951   2.365   2.581
 1882SOL    HW2 7766   1.009   2.514   2.550
 1883SOL     OW 7767   3.185   6.869   0.028
 1883SOL    HW1 7768   3.231   6.850  -0.058
 1883SOL    HW2 7769   3.119   6.796   0.047
 1884SOL     OW 7770   5.678   4.811   2.915
 1884SOL    HW1 7771   5.625   4.883   2.961
 1884SOL    HW2 7772   5.617   4.757   2.857
 1885SOL     OW 7773   4.144   3.766   6.698
 1885SOL    HW1 7774   4.077   3.841   6.697
 1885SOL    HW2 7775   4.237   3.804   6.703
 1886SOL     OW 7776   1.093   3.606   4.376
 1886SOL    HW1 7777   1.175   3.570   4.333
 1886SOL    HW2 7778   1.026   3.533   4.389
 1887SOL     OW 7779   4.569  -0.344   4.550
 1887SOL    HW1 7780   4.607  -0.426   4.594
 1887SOL    HW2 7781   4.581  -0.266   4.610
 1888SOL     OW 7782   2.716   0.951  -0.055
 1888SOL    HW1 7783   2.717   0.869  -0.112
 1888SOL    HW2 7784   2.802   0.957  -0.004
 1889SOL     OW 7785   2.780   2.585   0.864
 1889SOL    HW1 7786   2.740   2.561   0.776
 1889SOL    HW2 7787   2.787   2.503   0.921
 1890SOL     OW 7788   3.420   3.361  -0.097
 1890SOL    HW1 7789   3.384   3.278  -0.140
 1890SOL    HW2 7790   3.501   3.340  -0.046
 1891SOL     OW 7791   2.193   5.976   5.728
 1891SOL    HW1 7792   2.205   6.074   5.731
 1891SOL    HW2 7793   2.178   5.945   5.634
 1892SOL     OW 7794   4.994   2.745  -0.020
 1892SOL    HW1 7795   4.897   2.734  -0.041
 1892SOL    HW2 7796   5.010   2.723   0.077
 1893SOL     OW 7797   3.020   3.904   1.077
 1893SOL    HW1 7798   2.979   3.988   1.041
 1893SOL    HW2 7799   3.032   3.838   1.003
 1894SOL     OW 7800   7.353   3.552   2.265
 1894SOL    HW1 7801   7.283   3.597   2.319
 1894SOL    HW2 7802   7.368   3.459   2.298
 1895SOL     OW 7803   4.027   1.098   1.376
 1895SOL    HW1 7804   4.123   1.112   1.400
 1895SOL    HW2 7805   3.971   1.171   1.416
 1896SOL     OW 7806   2.582   0.893   4.549
 1896SOL    HW1 7807   2.589   0.993   4.534
 1896SOL    HW2 7808   2.628   0.869   4.633
 1897SOL     OW 7809   1.931   4.668   6.478
 1897SOL    HW1 7810   1.864   4.700   6.546
 1897SOL    HW2 7811   1.987   4.595   6.519
 1898SOL     OW 7812   6.895   5.886   3.014
 1898SOL    HW1 7813   6.822   5.883   2.946
 1898SOL    HW2 7814   6.975   5.932   2.974
 1899SOL     OW 7815   5.188  -0.353   5.515
 1899SOL    HW1 7816   5.189  -0.312   5.423
 1899SOL    HW2 7817   5.179  -0.281   5.583
 1900SOL     OW 7818   5.290   5.483   0.630
 1900SOL    HW1 7819   5.193   5.491   0.655
 1900SOL    HW2 7820   5.333   5.573   0.637
 1901SOL     OW 7821   3.049   3.439   7.487
 1901SOL    HW1 7822   3.002   3.369   7.436
 1901SOL    HW2 7823   2.993   3.521   7.495
 1902SOL     OW 7824   7.378   2.097   2.889
 1902SOL    HW1 7825   7.329   2.140   2.963
 1902SOL    HW2 7826   7.476   2.115   2.898
 1903SOL     OW 7827   2.646   6.386   6.461
 1903SOL    HW1 7828   2.689   6.335   6.387
 1903SOL    HW2 7829   2.560   6.425   6.428
 1904SOL     OW 7830   3.326   4.163   6.791
 1904SOL    HW1 7831   3.264   4.191   6.720
 1904SOL    HW2 7832   3.352   4.067   6.776
 1905SOL     OW 7833   5.830   4.619   4.745
 1905SOL    HW1 7834   5.763   4.692   4.746
 1905SOL    HW2 7835   5.796   4.541   4.692
 1906SOL     OW 7836   4.216   6.790   2.220
 1906SOL    HW1 7837   4.201   6.890   2.221
 1906SOL    HW2 7838   4.202   6.756   2.126
 1907SOL     OW 7839   3.295   0.407   4.229
 1907SOL    HW1 7840   3.373   0.446   4.181
 1907SOL    HW2 7841   3.212   0.421   4.175
 1908SOL     OW 7842   4.304   4.301   7.266
 1908SOL    HW1 7843   4.298   4.316   7.364
 1908SOL    HW2 7844   4.354   4.216   7.248
 1909SOL     OW 7845   4.829   5.800  -0.080
 1909SOL    HW1 7846   4.793   5.716  -0.042
 1909SOL    HW2 7847   4.928   5.804  -0.066
 1910SOL     OW 7848   8.049   4.685   3.468
 1910SOL    HW1 7849   8.120   4.756   3.465
 1910SOL    HW2 7850   7.959   4.727   3.478
 1911SOL     OW 7851   7.210   4.819   5.282
 1911SOL    HW1 7852   7.231   4.731   5.239
 1911SOL    HW2 7853   7.187   4.886   5.210
 1912SOL     OW 7854   3.173   2.065   1.575
 1912SOL    HW1 7855   3.243   1.994   1.569
 1912SOL    HW2 7856   3.145   2.092   1.483
 1913SOL     OW 7857   4.800   2.040   0.850
 1913SOL    HW1 7858   4.862   2.079   0.921
 1913SOL    HW2 7859   4.824   1.944   0.837
 1914SOL     OW 7860   0.900   2.399   2.082
 1914SOL    HW1 7861   0.835   2.419   2.009
 1914SOL    HW2 7862   0.868   2.319   2.133
 1915SOL     OW 7863   8.062   1.676   2.540
 1915SOL    HW1 7864   8.032   1.643   2.450
 1915SOL    HW2 7865   8.122   1.755   2.527
 1916SOL     OW 7866   2.770   4.662   4.895
 1916SOL    HW1 7867   2.852   4.605   4.908
 1916SOL    HW2 7868   2.728   4.640   4.807
 1917SOL     OW 7869   6.805   3.527   3.444
 1917SOL    HW1 7870   6.876   3.518   3.375
 1917SOL    HW2 7871   6.786   3.624   3.461
 1918SOL     OW 7872   1.707   4.730   5.758
 1918SOL    HW1 7873   1.652   4.744   5.841
 1918SOL    HW2 7874   1.790   4.785   5.764
 1919SOL     OW 7875   4.603   4.365   0.072
 1919SOL    HW1 7876   4.664   4.416   0.010
 1919SOL    HW2 7877   4.508   4.393   0.058
 1920SOL     OW 7878   2.507  -0.277   5.582
 1920SOL    HW1 7879   2.462  -0.244   5.498
 1920SOL    HW2 7880   2.494  -0.209   5.655
 1921SOL     OW 7881   6.275   4.191   5.348
 1921SOL    HW1 7882   6.225   4.263   5.300
 1921SOL    HW2 7883   6.282   4.109   5.289
 1922SOL     OW 7884   2.937   5.081  -0.335
 1922SOL    HW1 7885   2.946   5.028  -0.251
 1922SOL    HW2 7886   2.945   5.020  -0.413
 1923SOL     OW 7887   1.348   3.540   0.725
 1923SOL    HW1 7888   1.392   3.463   0.771
 1923SOL    HW2 7889   1.383   3.547   0.632
 1924SOL     OW 7890   5.563   2.168   3.045
 1924SOL    HW1 7891   5.515   2.092   3.089
 1924SOL    HW2 7892   5.527   2.255   3.079
 1925SOL     OW 7893   2.331   0.527   2.718
 1925SOL    HW1 7894   2.260   0.472   2.674
 1925SOL    HW2 7895   2.288   0.584   2.790
 1926SOL     OW 7896   1.267   0.416   3.604
 1926SOL    HW1 7897   1.333   0.471   3.555
 1926SOL    HW2 7898   1.240   0.463   3.688
 1927SOL     OW 7899   1.181   3.116   3.736
 1927SOL    HW1 7900   1.258   3.087   3.792
 1927SOL    HW2 7901   1.216   3.167   3.657
 1928SOL     OW 7902   4.289   4.474   7.070
 1928SOL    HW1 7903   4.288   4.402   7.140
 1928SOL    HW2 7904   4.260   4.434   6.982
 1929SOL     OW 7905   8.125   4.332   3.883
 1929SOL    HW1 7906   8.107   4.397   3.956
 1929SOL    HW2 7907   8.053   4.264   3.880
 1930SOL     OW 7908   4.622   5.094   0.985
 1930SOL    HW1 7909   4.696   5.057   0.930
 1930SOL    HW2 7910   4.616   5.047   1.073
 1931SOL     OW 7911   6.701   5.763   2.007
 1931SOL    HW1 7912   6.646   5.735   2.086
 1931SOL    HW2 7913   6.798   5.763   2.030
 1932SOL     OW 7914   4.335   1.048   4.497
 1932SOL    HW1 7915   4.357   1.011   4.407
 1932SOL    HW2 7916   4.389   1.130   4.513
 1933SOL     OW 7917  -0.177   0.456   3.925
 1933SOL    HW1 7918  -0.134   0.377   3.880
 1933SOL    HW2 7919  -0.120   0.484   4.001
 1934SOL     OW 7920   1.428   4.072   1.811
 1934SOL    HW1 7921   1.406   4.028   1.724
 1934SOL    HW2 7922   1.471   4.007   1.872
 1935SOL     OW 7923   3.572   6.244   1.098
 1935SOL    HW1 7924   3.658   6.283   1.130
 1935SOL    HW2 7925   3.505   6.317   1.087
 1936SOL     OW 7926   3.491   6.303   0.716
 1936SOL    HW1 7927   3.433   6.313   0.634
 1936SOL    HW2 7928   3.579   6.263   0.690
 1937SOL     OW 7929   3.430   4.914   8.136
 1937SOL    HW1 7930   3.422   4.976   8.058
 1937SOL    HW2 7931   3.525   4.915   8.169
 1938SOL     OW 7932   3.524   4.698   6.811
 1938SOL    HW1 7933   3.618   4.665   6.793
 1938SOL    HW2 7934   3.527   4.792   6.845
 1939SOL     OW 7935   1.099   4.254   4.795
 1939SOL    HW1 7936   1.115   4.189   4.721
 1939SOL    HW2 7937   1.158   4.232   4.872
 1940SOL     OW 7938   6.469   0.296   1.961
 1940SOL    HW1 7939   6.390   0.273   2.018
 1940SOL    HW2 7940   6.540   0.226   1.973
 1941SOL     OW 7941   1.817   0.698   3.061
 1941SOL    HW1 7942   1.780   0.790   3.076
 1941SOL    HW2 7943   1.753   0.644   3.006
 1942SOL     OW 7944   1.769   5.061   2.853
 1942SOL    HW1 7945   1.763   4.962   2.866
 1942SOL    HW2 7946   1.820   5.101   2.929
 1943SOL     OW 7947   2.198   2.498   5.100
 1943SOL    HW1 7948   2.218   2.580   5.156
 1943SOL    HW2 7949   2.100   2.479   5.100
 1944SOL     OW 7950   3.936   6.628   4.212
 1944SOL    HW1 7951   3.999   6.659   4.140
 1944SOL    HW2 7952   3.925   6.700   4.279
 1945SOL     OW 7953   0.454   3.405   2.241
 1945SOL    HW1 7954   0.448   3.504   2.232
 1945SOL    HW2 7955   0.363   3.366   2.252
 1946SOL     OW 7956   5.846   5.236   6.903
 1946SOL    HW1 7957   5.769   5.284   6.945
 1946SOL    HW2 7958   5.903   5.302   6.855
 1947SOL     OW 7959   4.199   1.512   0.198
 1947SOL    HW1 7960   4.273   1.511   0.129
 1947SOL    HW2 7961   4.194   1.423   0.242
 1948SOL     OW 7962   3.422   5.607  -0.066
 1948SOL    HW1 7963   3.456   5.685  -0.013
 1948SOL    HW2 7964   3.443   5.621  -0.163
 1949SOL     OW 7965   4.137   1.020   3.764
 1949SOL    HW1 7966   4.104   0.928   3.783
 1949SOL    HW2 7967   4.236   1.020   3.758
 1950SOL     OW 7968   8.196   4.715   3.990
 1950SOL    HW1 7969   8.158   4.708   3.897
 1950SOL    HW2 7970   8.122   4.720   4.057
 1951SOL     OW 7971   4.554   2.591  -0.253
 1951SOL    HW1 7972   4.590   2.507  -0.292
 1951SOL    HW2 7973   4.625   2.637  -0.199
 1952SOL     OW 7974   4.142   5.918   1.944
 1952SOL    HW1 7975   4.156   6.014   1.961
 1952SOL    HW2 7976   4.070   5.906   1.875
 1953SOL     OW 7977   2.124   1.628   2.660
 1953SOL    HW1 7978   2.109   1.649   2.756
 1953SOL    HW2 7979   2.101   1.707   2.604
 1954SOL     OW 7980   7.060   4.495   3.064
 1954SOL    HW1 7981   6.961   4.476   3.063
 1954SOL    HW2 7982   7.080   4.563   3.134
 1955SOL     OW 7983   4.019   5.204   0.694
 1955SOL    HW1 7984   4.108   5.158   0.699
 1955SOL    HW2 7985   3.957   5.162   0.761
 1956SOL     OW 7986   0.760   3.614   2.870
 1956SOL    HW1 7987   0.691   3.626   2.797
 1956SOL    HW2 7988   0.847   3.588   2.829
 1957SOL     OW 7989   2.280   1.497   6.474
 1957SOL    HW1 7990   2.293   1.429   6.545
 1957SOL    HW2 7991   2.300   1.587   6.509
 1958SOL     OW 7992   0.052   2.834   2.369
 1958SOL    HW1 7993   0.133   2.780   2.394
 1958SOL    HW2 7994   0.082   2.917   2.322
 1959SOL     OW 7995   3.265   3.437   4.521
 1959SOL    HW1 7996   3.334   3.373   4.490
 1959SOL    HW2 7997   3.225   3.483   4.441
 1960SOL     OW 7998   4.307   5.312   1.760
 1960SOL    HW1 7999   4.328   5.218   1.787
 1960SOL    HW2 8000   4.367   5.339   1.685
 1961SOL     OW 8001   4.023   4.923   4.785
 1961SOL    HW1 8002   4.060   5.011   4.754
 1961SOL    HW2 8003   4.065   4.898   4.872
 1962SOL     OW 8004   5.050   0.640   0.301
 1962SOL    HW1 8005   5.047   0.587   0.217
 1962SOL    HW2 8006   5.073   0.580   0.378
 1963SOL     OW 8007   5.692   3.303   5.281
 1963SOL    HW1 8008   5.615   3.320   5.344
 1963SOL    HW2 8009   5.755   3.237   5.323
 1964SOL     OW 8010   1.105   1.398   5.031
 1964SOL    HW1 8011   1.102   1.498   5.020
 1964SOL    HW2 8012   1.161   1.358   4.959
 1965SOL     OW 8013   1.970   5.165   6.520
 1965SOL    HW1 8014   1.898   5.154   6.453
 1965SOL    HW2 8015   2.022   5.079   6.530
 1966SOL     OW 8016   4.166   3.526   0.217
 1966SOL    HW1 8017   4.228   3.510   0.140
 1966SOL    HW2 8018   4.214   3.579   0.288
 1967SOL     OW 8019   3.247   5.930   6.649
 1967SOL    HW1 8020   3.282   5.905   6.559
 1967SOL    HW2 8021   3.162   5.980   6.641
 1968SOL     OW 8022   3.078   2.808   0.200
 1968SOL    HW1 8023   3.170   2.844   0.183
 1968SOL    HW2 8024   3.034   2.791   0.112
 1969SOL     OW 8025   2.873   6.691   1.801
 1969SOL    HW1 8026   2.820   6.730   1.727
 1969SOL    HW2 8027   2.882   6.758   1.874
 1970SOL     OW 8028   2.846   0.099   4.045
 1970SOL    HW1 8029   2.942   0.097   4.018
 1970SOL    HW2 8030   2.829   0.180   4.100
 1971SOL     OW 8031   6.412   5.843   2.947
 1971SOL    HW1 8032   6.494   5.900   2.934
 1971SOL    HW2 8033   6.343   5.894   2.998
 1972SOL     OW 8034   4.007   1.435  -0.221
 1972SOL    HW1 8035   3.933   1.368  -0.224
 1972SOL    HW2 8036   4.094   1.391  -0.243
 1973SOL     OW 8037   6.316   2.880   1.704
 1973SOL    HW1 8038   6.276   2.795   1.668
 1973SOL    HW2 8039   6.392   2.909   1.646
 1974SOL     OW 8040   4.934   7.522   0.291
 1974SOL    HW1 8041   4.993   7.595   0.324
 1974SOL    HW2 8042   4.886   7.550   0.208
 1975SOL     OW 8043   0.034   1.270   1.932
 1975SOL    HW1 8044   0.090   1.344   1.896
 1975SOL    HW2 8045   0.090   1.189   1.948
 1976SOL     OW 8046   5.875   4.842   6.762
 1976SOL    HW1 8047   5.860   4.937   6.731
 1976SOL    HW2 8048   5.892   4.841   6.859
 1977SOL     OW 8049   4.009   0.870   2.193
 1977SOL    HW1 8050   3.939   0.918   2.141
 1977SOL    HW2 8051   4.099   0.899   2.162
 1978SOL     OW 8052  -0.323   5.762   3.766
 1978SOL    HW1 8053  -0.388   5.824   3.811
 1978SOL    HW2 8054  -0.336   5.769   3.666
 1979SOL     OW 8055   5.691   0.355   5.218
 1979SOL    HW1 8056   5.606   0.410   5.219
 1979SOL    HW2 8057   5.700   0.310   5.129
 1980SOL     OW 8058   2.560   1.354  -0.914
 1980SOL    HW1 8059   2.561   1.368  -1.013
 1980SOL    HW2 8060   2.471   1.316  -0.887
 1981SOL     OW 8061   7.429   4.329   2.420
 1981SOL    HW1 8062   7.447   4.244   2.470
 1981SOL    HW2 8063   7.415   4.403   2.486
 1982SOL     OW 8064   0.599   6.692   4.610
 1982SOL    HW1 8065   0.578   6.605   4.657
 1982SOL    HW2 8066   0.660   6.674   4.533
 1983SOL     OW 8067   6.825   5.150   4.504
 1983SOL    HW1 8068   6.751   5.190   4.450
 1983SOL    HW2 8069   6.790   5.113   4.589
 1984SOL     OW 8070   2.400   7.021   2.749
 1984SOL    HW1 8071   2.485   7.070   2.764
 1984SOL    HW2 8072   2.330   7.085   2.716
 1985SOL     OW 8073   4.029   4.643   8.295
 1985SOL    HW1 8074   4.003   4.566   8.352
 1985SOL    HW2 8075   4.121   4.674   8.320
 1986SOL     OW 8076   2.817   0.391   2.519
 1986SOL    HW1 8077   2.793   0.463   2.585
 1986SOL    HW2 8078   2.917   0.387   2.508
 1987SOL     OW 8079   3.376   2.763  -1.602
 1987SOL    HW1 8080   3.423   2.688  -1.555
 1987SOL    HW2 8081   3.425   2.787  -1.686
 1988SOL     OW 8082   3.640   4.917  -0.959
 1988SOL    HW1 8083   3.666   4.979  -0.885
 1988SOL    HW2 8084   3.719   4.865  -0.989
 1989SOL     OW 8085   6.939   6.503   3.735
 1989SOL    HW1 8086   6.997   6.422   3.734
 1989SOL    HW2 8087   6.991   6.581   3.768
 1990SOL     OW 8088   7.498   5.988   4.673
 1990SOL    HW1 8089   7.596   5.973   4.657
 1990SOL    HW2 8090   7.469   6.072   4.626
 1991SOL     OW 8091   5.568   4.572   0.503
 1991SOL    HW1 8092   5.624   4.654   0.494
 1991SOL    HW2 8093   5.496   4.588   0.571
 1992SOL     OW 8094   7.696   0.553   2.996
 1992SOL    HW1 8095   7.634   0.604   3.054
 1992SOL    HW2 8096   7.660   0.552   2.902
 1993SOL     OW 8097   4.072   1.133   7.146
 1993SOL    HW1 8098   3.976   1.163   7.138
 1993SOL    HW2 8099   4.110   1.168   7.233
 1994SOL     OW 8100   2.187   0.677   1.685
 1994SOL    HW1 8101   2.097   0.686   1.731
 1994SOL    HW2 8102   2.176   0.617   1.605
 1995SOL     OW 8103   5.089   6.072   0.684
 1995SOL    HW1 8104   5.164   6.059   0.749
 1995SOL    HW2 8105   5.008   6.022   0.715
 1996SOL     OW 8106   0.235   2.147   3.810
 1996SOL    HW1 8107   0.256   2.204   3.730
 1996SOL    HW2 8108   0.316   2.094   3.836
 1997SOL     OW 8109   0.961   5.810   4.082
 1997SOL    HW1 8110   0.921   5.896   4.051
 1997SOL    HW2 8111   0.963   5.744   4.006
 1998SOL     OW 8112   3.790   5.807   3.119
 1998SOL    HW1 8113   3.759   5.898   3.144
 1998SOL    HW2 8114   3.715   5.742   3.127
 1999SOL     OW 8115   1.350   6.466   5.788
 1999SOL    HW1 8116   1.450   6.470   5.789
 1999SOL    HW2 8117   1.318   6.403   5.859
 2000SOL     OW 8118   3.757   0.803   0.032
 2000SOL    HW1 8119   3.805   0.725  -0.010
 2000SOL    HW2 8120   3.824   0.876   0.049
 2001SOL     OW 8121   5.382   6.659   2.771
 2001SOL    HW1 8122   5.320   6.592   2.732
 2001SOL    HW2 8123   5.364   6.749   2.734
 2002SOL     OW 8124   0.870   3.948   4.889
 2002SOL    HW1 8125   0.944   4.008   4.921
 2002SOL    HW2 8126   0.808   3.927   4.964
 2003SOL     OW 8127   0.326   1.631   1.964
 2003SOL    HW1 8128   0.248   1.632   2.027
 2003SOL    HW2 8129   0.406   1.666   2.012
 2004SOL     OW 8130   3.272   1.333   6.561
 2004SOL    HW1 8131   3.203   1.378   6.619
 2004SOL    HW2 8132   3.283   1.385   6.477
 2005SOL     OW 8133   0.962   1.396   2.295
 2005SOL    HW1 8134   0.993   1.301   2.297
 2005SOL    HW2 8135   0.885   1.408   2.357
 2006SOL     OW 8136   5.480   1.035   4.784
 2006SOL    HW1 8137   5.410   1.040   4.714
 2006SOL    HW2 8138   5.440   1.006   4.871
 2007SOL     OW 8139   6.286   5.754   2.711
 2007SOL    HW1 8140   6.333   5.781   2.795
 2007SOL    HW2 8141   6.189   5.738   2.731
 2008SOL     OW 8142   4.097   1.528   2.962
 2008SOL    HW1 8143   4.039   1.566   3.035
 2008SOL    HW2 8144   4.109   1.596   2.890
 2009SOL     OW 8145   3.966   6.233   5.838
 2009SOL    HW1 8146   4.009   6.212   5.925
 2009SOL    HW2 8147   3.911   6.317   5.846
 2010SOL     OW 8148   3.800   1.483   1.917
 2010SOL    HW1 8149   3.890   1.517   1.942
 2010SOL    HW2 8150   3.781   1.400   1.970
 2011SOL     OW 8151   7.576   1.681   3.096
 2011SOL    HW1 8152   7.591   1.778   3.080
 2011SOL    HW2 8153   7.491   1.652   3.051
 2012SOL     OW 8154   0.396   1.486   4.237
 2012SOL    HW1 8155   0.477   1.489   4.295
 2012SOL    HW2 8156   0.379   1.393   4.207
 2013SOL     OW 8157   1.586   2.778   1.441
 2013SOL    HW1 8158   1.633   2.832   1.372
 2013SOL    HW2 8159   1.496   2.819   1.459
 2014SOL     OW 8160   1.785   7.557   1.892
 2014SOL    HW1 8161   1.783   7.562   1.992
 2014SOL    HW2 8162   1.834   7.475   1.864
 2015SOL     OW 8163   2.344   4.819   2.087
 2015SOL    HW1 8164   2.345   4.905   2.038
 2015SOL    HW2 8165   2.283   4.825   2.167
 2016SOL     OW 8166   2.565   5.352   1.930
 2016SOL    HW1 8167   2.587   5.266   1.976
 2016SOL    HW2 8168   2.486   5.393   1.973
 2017SOL     OW 8169   1.131   5.727   3.273
 2017SOL    HW1 8170   1.090   5.797   3.213
 2017SOL    HW2 8171   1.059   5.676   3.318
 2018SOL     OW 8172   4.351  -0.360   6.597
 2018SOL    HW1 8173   4.446  -0.390   6.601
 2018SOL    HW2 8174   4.291  -0.439   6.611
 2019SOL     OW 8175   2.634   6.749   3.537
 2019SOL    HW1 8176   2.653   6.795   3.449
 2019SOL    HW2 8177   2.564   6.679   3.523
 2020SOL     OW 8178   3.917   2.416  -1.258
 2020SOL    HW1 8179   3.880   2.429  -1.350
 2020SOL    HW2 8180   3.997   2.475  -1.245
 2021SOL     OW 8181   0.649   3.214   3.246
 2021SOL    HW1 8182   0.720   3.285   3.254
 2021SOL    HW2 8183   0.599   3.226   3.160
 2022SOL     OW 8184   0.912   3.144   1.241
 2022SOL    HW1 8185   0.852   3.066   1.221
 2022SOL    HW2 8186   0.959   3.171   1.157
 2023SOL     OW 8187   6.738   0.032   4.146
 2023SOL    HW1 8188   6.773   0.096   4.077
 2023SOL    HW2 8189   6.699  -0.048   4.099
 2024SOL     OW 8190   3.178   5.449   0.620
 2024SOL    HW1 8191   3.144   5.542   0.639
 2024SOL    HW2 8192   3.272   5.456   0.587
 2025SOL     OW 8193   4.604   7.709   0.921
 2025SOL    HW1 8194   4.587   7.707   1.019
 2025SOL    HW2 8195   4.539   7.651   0.874
 2026SOL     OW 8196   4.200   1.362   1.583
 2026SOL    HW1 8197   4.205   1.381   1.682
 2026SOL    HW2 8198   4.241   1.439   1.533
 2027SOL     OW 8199   2.028   5.019   4.248
 2027SOL    HW1 8200   2.070   5.109   4.239
 2027SOL    HW2 8201   1.929   5.027   4.235
 2028SOL     OW 8202   3.107   1.810   5.498
 2028SOL    HW1 8203   3.138   1.799   5.592
 2028SOL    HW2 8204   3.008   1.790   5.493
 2029SOL     OW 8205   2.337   7.056   1.275
 2029SOL    HW1 8206   2.256   7.054   1.217
 2029SOL    HW2 8207   2.386   6.968   1.266
 2030SOL     OW 8208   0.410   4.631   2.994
 2030SOL    HW1 8209   0.485   4.683   3.035
 2030SOL    HW2 8210   0.364   4.576   3.063
 2031SOL     OW 8211  -0.150   2.633   4.299
 2031SOL    HW1 8212  -0.190   2.546   4.327
 2031SOL    HW2 8213  -0.088   2.617   4.221
 2032SOL     OW 8214  -0.285   6.945   4.374
 2032SOL    HW1 8215  -0.206   7.006   4.375
 2032SOL    HW2 8216  -0.269   6.866   4.434
 2033SOL     OW 8217   0.831   2.935   2.621
 2033SOL    HW1 8218   0.853   2.884   2.538
 2033SOL    HW2 8219   0.905   2.998   2.641
 2034SOL     OW 8220   6.037   2.794   1.835
 2034SOL    HW1 8221   6.032   2.779   1.737
 2034SOL    HW2 8222   6.111   2.738   1.876
 2035SOL     OW 8223   1.872   6.240   3.222
 2035SOL    HW1 8224   1.827   6.186   3.294
 2035SOL    HW2 8225   1.815   6.243   3.140
 2036SOL     OW 8226   4.004   6.155   4.762
 2036SOL    HW1 8227   4.090   6.109   4.788
 2036SOL    HW2 8228   3.926   6.099   4.789
 2037SOL     OW 8229   2.199   2.167  -0.519
 2037SOL    HW1 8230   2.167   2.082  -0.560
 2037SOL    HW2 8231   2.132   2.240  -0.535
 2038SOL     OW 8232   5.374   0.846   2.656
 2038SOL    HW1 8233   5.331   0.935   2.672
 2038SOL    HW2 8234   5.468   0.847   2.690
 2039SOL     OW 8235   1.881   5.945   2.369
 2039SOL    HW1 8236   1.837   5.862   2.404
 2039SOL    HW2 8237   1.868   6.020   2.433
 2040SOL     OW 8238   3.678   1.791   6.804
 2040SOL    HW1 8239   3.740   1.729   6.756
 2040SOL    HW2 8240   3.637   1.743   6.882
 2041SOL     OW 8241   0.561   1.992   4.829
 2041SOL    HW1 8242   0.630   1.982   4.756
 2041SOL    HW2 8243   0.597   1.951   4.914
 2042SOL     OW 8244   4.139   5.975   7.019
 2042SOL    HW1 8245   4.092   6.058   7.052
 2042SOL    HW2 8246   4.071   5.904   7.004
 2043SOL     OW 8247   1.068   2.046   1.432
 2043SOL    HW1 8248   1.018   2.128   1.457
 2043SOL    HW2 8249   1.009   1.986   1.378
 2044SOL     OW 8250   4.373   5.356   4.263
 2044SOL    HW1 8251   4.418   5.382   4.345
 2044SOL    HW2 8252   4.283   5.318   4.284
 2045SOL     OW 8253   2.055   5.494   3.605
 2045SOL    HW1 8254   2.142   5.532   3.574
 2045SOL    HW2 8255   1.996   5.479   3.526
 2046SOL     OW 8256   4.437   1.669   7.302
 2046SOL    HW1 8257   4.481   1.693   7.389
 2046SOL    HW2 8258   4.463   1.734   7.232
 2047SOL     OW 8259   1.263   1.852   5.641
 2047SOL    HW1 8260   1.355   1.877   5.613
 2047SOL    HW2 8261   1.227   1.783   5.580
 2048SOL     OW 8262   1.901   0.724   4.342
 2048SOL    HW1 8263   1.891   0.657   4.415
 2048SOL    HW2 8264   1.841   0.803   4.360
 2049SOL     OW 8265   7.800   1.509   3.073
 2049SOL    HW1 8266   7.878   1.536   3.129
 2049SOL    HW2 8267   7.730   1.581   3.075
 2050SOL     OW 8268   6.369   4.450   2.984
 2050SOL    HW1 8269   6.325   4.497   2.907
 2050SOL    HW2 8270   6.302   4.392   3.031
 2051SOL     OW 8271   2.370   3.184   0.016
 2051SOL    HW1 8272   2.368   3.173   0.115
 2051SOL    HW2 8273   2.296   3.130  -0.025
 2052SOL     OW 8274   5.482   6.454   3.868
 2052SOL    HW1 8275   5.442   6.497   3.949
 2052SOL    HW2 8276   5.410   6.434   3.802
 2053SOL     OW 8277   2.186   7.181   2.661
 2053SOL    HW1 8278   2.166   7.205   2.566
 2053SOL    HW2 8279   2.192   7.263   2.716
 2054SOL     OW 8280   5.937   3.780   5.114
 2054SOL    HW1 8281   5.853   3.748   5.158
 2054SOL    HW2 8282   5.948   3.731   5.027
 2055SOL     OW 8283   3.882   1.741   2.584
 2055SOL    HW1 8284   3.957   1.777   2.640
 2055SOL    HW2 8285   3.905   1.751   2.488
 2056SOL     OW 8286   4.265   2.236   1.035
 2056SOL    HW1 8287   4.170   2.226   1.007
 2056SOL    HW2 8288   4.270   2.286   1.123
 2057SOL     OW 8289   1.949   3.860   5.573
 2057SOL    HW1 8290   1.966   3.958   5.565
 2057SOL    HW2 8291   1.973   3.829   5.664
 2058SOL     OW 8292   5.360   4.138   0.595
 2058SOL    HW1 8293   5.337   4.120   0.690
 2058SOL    HW2 8294   5.432   4.206   0.590
 2059SOL     OW 8295   3.216   0.876   2.607
 2059SOL    HW1 8296   3.130   0.850   2.650
 2059SOL    HW2 8297   3.199   0.931   2.526
 2060SOL     OW 8298   3.790   4.592   0.993
 2060SOL    HW1 8299   3.788   4.506   0.940
 2060SOL    HW2 8300   3.759   4.573   1.086
 2061SOL     OW 8301   5.452   1.706   0.838
 2061SOL    HW1 8302   5.377   1.670   0.893
 2061SOL    HW2 8303   5.460   1.804   0.852
 2062SOL     OW 8304   5.252   1.372   0.095
 2062SOL    HW1 8305   5.213   1.459   0.065
 2062SOL    HW2 8306   5.313   1.387   0.173
 2063SOL     OW 8307   6.984   0.449   2.600
 2063SOL    HW1 8308   6.925   0.530   2.598
 2063SOL    HW2 8309   7.034   0.444   2.514
 2064SOL     OW 8310  -0.018   4.981   3.978
 2064SOL    HW1 8311  -0.040   5.078   3.989
 2064SOL    HW2 8312  -0.008   4.960   3.881
 2065SOL     OW 8313   6.412   4.901   3.696
 2065SOL    HW1 8314   6.416   4.801   3.694
 2065SOL    HW2 8315   6.346   4.934   3.630
 2066SOL     OW 8316   1.673   1.409   5.063
 2066SOL    HW1 8317   1.664   1.429   5.160
 2066SOL    HW2 8318   1.736   1.474   5.020
 2067SOL     OW 8319   1.522   1.602   0.846
 2067SOL    HW1 8320   1.464   1.534   0.802
 2067SOL    HW2 8321   1.495   1.694   0.817
 2068SOL     OW 8322   2.429   1.704  -1.067
 2068SOL    HW1 8323   2.512   1.699  -1.013
 2068SOL    HW2 8324   2.441   1.770  -1.141
 2069SOL     OW 8325   5.129   2.932   0.913
 2069SOL    HW1 8326   5.071   2.910   0.834
 2069SOL    HW2 8327   5.125   3.029   0.931
 2070SOL     OW 8328   1.100   2.847   4.956
 2070SOL    HW1 8329   1.093   2.828   4.858
 2070SOL    HW2 8330   1.010   2.836   4.999
 2071SOL     OW 8331   5.604   7.174   1.866
 2071SOL    HW1 8332   5.599   7.268   1.899
 2071SOL    HW2 8333   5.679   7.126   1.912
 2072SOL     OW 8334   1.827   0.436   2.680
 2072SOL    HW1 8335   1.900   0.369   2.696
 2072SOL    HW2 8336   1.867   0.527   2.670
 2073SOL     OW 8337   3.768   4.587   6.830
 2073SOL    HW1 8338   3.790   4.530   6.908
 2073SOL    HW2 8339   3.843   4.586   6.764
 2074SOL     OW 8340   2.416   6.356   2.260
 2074SOL    HW1 8341   2.372   6.306   2.186
 2074SOL    HW2 8342   2.364   6.344   2.345
 2075SOL     OW 8343   4.288   6.266   4.260
 2075SOL    HW1 8344   4.203   6.239   4.305
 2075SOL    HW2 8345   4.356   6.194   4.274
 2076SOL     OW 8346  -0.147   2.053   4.274
 2076SOL    HW1 8347  -0.108   2.027   4.362
 2076SOL    HW2 8348  -0.166   2.151   4.274
 2077SOL     OW 8349   1.429   0.961   2.375
 2077SOL    HW1 8350   1.443   0.863   2.366
 2077SOL    HW2 8351   1.516   1.008   2.384
 2078SOL     OW 8352   4.612   4.464   0.838
 2078SOL    HW1 8353   4.563   4.549   0.855
 2078SOL    HW2 8354   4.635   4.457   0.742
 2079SOL     OW 8355   5.612   0.912   5.433
 2079SOL    HW1 8356   5.560   0.890   5.351
 2079SOL    HW2 8357   5.658   1.000   5.422
 2080SOL     OW 8358   3.990   2.664   5.548
 2080SOL    HW1 8359   3.999   2.566   5.568
 2080SOL    HW2 8360   4.073   2.696   5.501
 2081SOL     OW 8361   3.885   1.681  -0.386
 2081SOL    HW1 8362   3.919   1.677  -0.480
 2081SOL    HW2 8363   3.902   1.595  -0.339
 2082SOL     OW 8364   7.125   5.098   5.529
 2082SOL    HW1 8365   7.195   5.158   5.487
 2082SOL    HW2 8366   7.153   5.003   5.520
 2083SOL     OW 8367   1.300   1.153   4.949
 2083SOL    HW1 8368   1.363   1.215   4.902
 2083SOL    HW2 8369   1.281   1.074   4.890
 2084SOL     OW 8370   4.595   3.163  -0.300
 2084SOL    HW1 8371   4.537   3.081  -0.301
 2084SOL    HW2 8372   4.584   3.212  -0.387
 2085SOL     OW 8373   1.844   3.384   1.989
 2085SOL    HW1 8374   1.902   3.466   1.981
 2085SOL    HW2 8375   1.856   3.345   2.080
 2086SOL     OW 8376  -0.391   1.552   4.085
 2086SOL    HW1 8377  -0.306   1.501   4.073
 2086SOL    HW2 8378  -0.401   1.580   4.180
 2087SOL     OW 8379   5.373   4.377   5.800
 2087SOL    HW1 8380   5.392   4.460   5.748
 2087SOL    HW2 8381   5.451   4.357   5.860
 2088SOL     OW 8382   4.322   3.208   7.173
 2088SOL    HW1 8383   4.258   3.134   7.196
 2088SOL    HW2 8384   4.399   3.208   7.238
 2089SOL     OW 8385   2.093   1.555   0.969
 2089SOL    HW1 8386   2.116   1.513   1.057
 2089SOL    HW2 8387   2.023   1.501   0.924
 2090SOL     OW 8388   2.056   5.018   0.563
 2090SOL    HW1 8389   1.965   4.981   0.588
 2090SOL    HW2 8390   2.104   4.950   0.509
 2091SOL     OW 8391   6.966   5.729   4.762
 2091SOL    HW1 8392   7.057   5.712   4.721
 2091SOL    HW2 8393   6.942   5.825   4.748
 2092SOL     OW 8394   3.040   1.322  -1.277
 2092SOL    HW1 8395   3.111   1.366  -1.223
 2092SOL    HW2 8396   2.976   1.276  -1.215
 2093SOL     OW 8397   5.604   0.256   4.491
 2093SOL    HW1 8398   5.565   0.204   4.567
 2093SOL    HW2 8399   5.699   0.226   4.476
 2094SOL     OW 8400   4.262   7.536   0.386
 2094SOL    HW1 8401   4.317   7.619   0.397
 2094SOL    HW2 8402   4.166   7.561   0.376
 2095SOL     OW 8403   4.721  -0.562   5.676
 2095SOL    HW1 8404   4.771  -0.553   5.591
 2095SOL    HW2 8405   4.742  -0.651   5.718
 2096SOL     OW 8406   7.257   6.078   5.035
 2096SOL    HW1 8407   7.191   6.140   5.078
 2096SOL    HW2 8408   7.345   6.123   5.031
 2097SOL     OW 8409   0.497   6.608   3.292
 2097SOL    HW1 8410   0.565   6.670   3.328
 2097SOL    HW2 8411   0.535   6.556   3.215
 2098SOL     OW 8412   4.348   5.477   1.129
 2098SOL    HW1 8413   4.352   5.407   1.201
 2098SOL    HW2 8414   4.271   5.458   1.068
 2099SOL     OW 8415   5.714   1.750   1.241
 2099SOL    HW1 8416   5.628   1.706   1.218
 2099SOL    HW2 8417   5.728   1.829   1.181
 2100SOL     OW 8418   3.376   5.735   2.302
 2100SOL    HW1 8419   3.337   5.798   2.369
 2100SOL    HW2 8420   3.475   5.748   2.298
 2101SOL     OW 8421   4.428   0.074   4.053
 2101SOL    HW1 8422   4.460  -0.021   4.056
 2101SOL    HW2 8423   4.488   0.127   3.993
 2102SOL     OW 8424   5.810   1.574   3.972
 2102SOL    HW1 8425   5.733   1.583   4.036
 2102SOL    HW2 8426   5.805   1.486   3.925
 2103SOL     OW 8427   2.894   6.795   4.648
 2103SOL    HW1 8428   2.807   6.799   4.695
 2103SOL    HW2 8429   2.966   6.830   4.708
 2104SOL     OW 8430   0.236   2.626   2.395
 2104SOL    HW1 8431   0.152   2.574   2.414
 2104SOL    HW2 8432   0.284   2.584   2.319
 2105SOL     OW 8433   6.944   3.605   4.828
 2105SOL    HW1 8434   6.880   3.541   4.873
 2105SOL    HW2 8435   7.037   3.576   4.846
 2106SOL     OW 8436   1.588   2.216   0.539
 2106SOL    HW1 8437   1.556   2.284   0.472
 2106SOL    HW2 8438   1.562   2.124   0.509
 2107SOL     OW 8439   4.163   2.239  -0.778
 2107SOL    HW1 8440   4.135   2.173  -0.849
 2107SOL    HW2 8441   4.210   2.191  -0.704
 2108SOL     OW 8442   6.813   1.598   4.587
 2108SOL    HW1 8443   6.772   1.685   4.616
 2108SOL    HW2 8444   6.901   1.617   4.543
 2109SOL     OW 8445   5.770   5.855   2.991
 2109SOL    HW1 8446   5.672   5.859   3.015
 2109SOL    HW2 8447   5.783   5.899   2.903
 2110SOL     OW 8448   6.096   2.088   1.930
 2110SOL    HW1 8449   6.124   2.081   2.027
 2110SOL    HW2 8450   6.048   2.174   1.915
 2111SOL     OW 8451   7.159   4.383   2.366
 2111SOL    HW1 8452   7.253   4.355   2.382
 2111SOL    HW2 8453   7.116   4.407   2.454
 2112SOL     OW 8454   2.102   7.605   1.856
 2112SOL    HW1 8455   2.156   7.570   1.933
 2112SOL    HW2 8456   2.009   7.624   1.887
 2113SOL     OW 8457   1.684   6.399   5.456
 2113SOL    HW1 8458   1.591   6.370   5.433
 2113SOL    HW2 8459   1.719   6.457   5.383
 2114SOL     OW 8460   8.412   5.209   4.066
 2114SOL    HW1 8461   8.488   5.210   4.000
 2114SOL    HW2 8462   8.328   5.181   4.020
 2115SOL     OW 8463   5.732   5.192   6.602
 2115SOL    HW1 8464   5.679   5.264   6.647
 2115SOL    HW2 8465   5.678   5.108   6.598
 2116SOL     OW 8466   7.541   3.881   4.417
 2116SOL    HW1 8467   7.615   3.816   4.396
 2116SOL    HW2 8468   7.470   3.835   4.469
 2117SOL     OW 8469   6.240   4.096   1.174
 2117SOL    HW1 8470   6.144   4.116   1.157
 2117SOL    HW2 8471   6.248   4.005   1.215
 2118SOL     OW 8472   3.368   4.578   5.382
 2118SOL    HW1 8473   3.336   4.624   5.466
 2118SOL    HW2 8474   3.354   4.480   5.390
 2119SOL     OW 8475   3.654   6.665   2.810
 2119SOL    HW1 8476   3.592   6.590   2.787
 2119SOL    HW2 8477   3.707   6.689   2.729
 2120SOL     OW 8478   6.018   1.728   1.273
 2120SOL    HW1 8479   6.015   1.629   1.284
 2120SOL    HW2 8480   5.923   1.762   1.269
 2121SOL     OW 8481   6.567   1.394   1.762
 2121SOL    HW1 8482   6.603   1.332   1.692
 2121SOL    HW2 8483   6.554   1.345   1.848
 2122SOL     OW 8484  -0.510   1.060   3.523
 2122SOL    HW1 8485  -0.448   1.134   3.493
 2122SOL    HW2 8486  -0.485   1.031   3.615
 2123SOL     OW 8487   5.053   5.529   3.300
 2123SOL    HW1 8488   5.086   5.475   3.377
 2123SOL    HW2 8489   5.130   5.581   3.261
 2124SOL     OW 8490  -0.077   1.222   4.401
 2124SOL    HW1 8491  -0.002   1.174   4.354
 2124SOL    HW2 8492  -0.045   1.313   4.428
 2125SOL     OW 8493   3.982   5.139   1.953
 2125SOL    HW1 8494   3.910   5.149   2.021
 2125SOL    HW2 8495   3.975   5.211   1.885
 2126SOL     OW 8496   7.341  -0.059   2.373
 2126SOL    HW1 8497   7.358  -0.157   2.387
 2126SOL    HW2 8498   7.350  -0.012   2.461
 2127SOL     OW 8499   4.277   4.083   6.738
 2127SOL    HW1 8500   4.342   4.121   6.804
 2127SOL    HW2 8501   4.185   4.118   6.756
 2128SOL     OW 8502   2.140   4.777   1.698
 2128SOL    HW1 8503   2.211   4.729   1.750
 2128SOL    HW2 8504   2.089   4.837   1.758
 2129SOL     OW 8505   2.786   0.899   2.954
 2129SOL    HW1 8506   2.754   0.969   3.017
 2129SOL    HW2 8507   2.799   0.813   3.003
 2130SOL     OW 8508   3.968   3.157   5.767
 2130SOL    HW1 8509   3.945   3.071   5.721
 2130SOL    HW2 8510   4.006   3.222   5.700
 2131SOL     OW 8511   1.025   2.680   2.793
 2131SOL    HW1 8512   1.068   2.742   2.727
 2131SOL    HW2 8513   0.933   2.658   2.762
 2132SOL     OW 8514   6.218   2.026   2.157
 2132SOL    HW1 8515   6.169   1.981   2.231
 2132SOL    HW2 8516   6.271   1.958   2.105
 2133SOL     OW 8517   4.180   6.753  -0.322
 2133SOL    HW1 8518   4.269   6.731  -0.362
 2133SOL    HW2 8519   4.145   6.672  -0.274
 2134SOL     OW 8520   4.855   5.558   2.773
 2134SOL    HW1 8521   4.849   5.457   2.774
 2134SOL    HW2 8522   4.947   5.586   2.798
 2135SOL     OW 8523   1.006   1.378   3.433
 2135SOL    HW1 8524   1.104   1.377   3.414
 2135SOL    HW2 8525   0.958   1.330   3.359
 2136SOL     OW 8526   3.757   6.225   6.798
 2136SOL    HW1 8527   3.750   6.310   6.744
 2136SOL    HW2 8528   3.776   6.149   6.736
 2137SOL     OW 8529   5.775   4.277   6.316
 2137SOL    HW1 8530   5.827   4.346   6.265
 2137SOL    HW2 8531   5.793   4.186   6.278
 2138SOL     OW 8532   2.824   0.903   1.826
 2138SOL    HW1 8533   2.799   0.999   1.827
 2138SOL    HW2 8534   2.856   0.878   1.735
 2139SOL     OW 8535   4.449   6.085   7.439
 2139SOL    HW1 8536   4.464   6.012   7.506
 2139SOL    HW2 8537   4.360   6.128   7.457
 2140SOL     OW 8538   4.100   0.266   2.032
 2140SOL    HW1 8539   4.000   0.266   2.024
 2140SOL    HW2 8540   4.139   0.221   1.951
 2141SOL     OW 8541   4.381   4.344   5.842
 2141SOL    HW1 8542   4.416   4.397   5.765
 2141SOL    HW2 8543   4.419   4.378   5.929
 2142SOL     OW 8544   2.535   3.042   6.187
 2142SOL    HW1 8545   2.538   2.976   6.262
 2142SOL    HW2 8546   2.622   3.092   6.183
 2143SOL     OW 8547   2.395   0.459   6.637
 2143SOL    HW1 8548   2.445   0.508   6.566
 2143SOL    HW2 8549   2.448   0.380   6.668
 2144SOL     OW 8550   2.607   2.361   1.155
 2144SOL    HW1 8551   2.643   2.433   1.214
 2144SOL    HW2 8552   2.513   2.382   1.129
 2145SOL     OW 8553   6.623   2.656   1.854
 2145SOL    HW1 8554   6.682   2.612   1.919
 2145SOL    HW2 8555   6.589   2.588   1.789
 2146SOL     OW 8556   3.858   0.704   7.566
 2146SOL    HW1 8557   3.761   0.703   7.594
 2146SOL    HW2 8558   3.876   0.625   7.509
 2147SOL     OW 8559   3.937  -0.033   7.118
 2147SOL    HW1 8560   3.944  -0.131   7.138
 2147SOL    HW2 8561   3.968   0.019   7.198
 2148SOL     OW 8562   2.472   1.187   6.375
 2148SOL    HW1 8563   2.440   1.096   6.405
 2148SOL    HW2 8564   2.393   1.238   6.340
 2149SOL     OW 8565   2.978   2.453  -0.412
 2149SOL    HW1 8566   3.002   2.547  -0.436
 2149SOL    HW2 8567   3.054   2.411  -0.361
 2150SOL     OW 8568   4.343   2.115  -0.107
 2150SOL    HW1 8569   4.362   2.017  -0.123
 2150SOL    HW2 8570   4.258   2.123  -0.055
 2151SOL     OW 8571   3.085   3.835   7.694
 2151SOL    HW1 8572   2.986   3.818   7.706
 2151SOL    HW2 8573   3.098   3.893   7.613
 2152SOL     OW 8574   2.345   5.213   2.781
 2152SOL    HW1 8575   2.250   5.184   2.770
 2152SOL    HW2 8576   2.396   5.142   2.831
 2153SOL     OW 8577   4.022   6.288   2.248
 2153SOL    HW1 8578   3.928   6.321   2.254
 2153SOL    HW2 8579   4.035   6.211   2.311
 2154SOL     OW 8580   4.556   6.146   1.266
 2154SOL    HW1 8581   4.593   6.065   1.311
 2154SOL    HW2 8582   4.621   6.222   1.275
 2155SOL     OW 8583   3.541   6.301   6.949
 2155SOL    HW1 8584   3.453   6.258   6.926
 2155SOL    HW2 8585   3.613   6.261   6.893
 2156SOL     OW 8586   3.070   6.443   3.694
 2156SOL    HW1 8587   3.013   6.427   3.614
 2156SOL    HW2 8588   3.110   6.356   3.724
 2157SOL     OW 8589  -0.305   4.299   4.222
 2157SOL    HW1 8590  -0.372   4.372   4.211
 2157SOL    HW2 8591  -0.324   4.249   4.307
 2158SOL     OW 8592   8.334   2.868   3.550
 2158SOL    HW1 8593   8.394   2.904   3.479
 2158SOL    HW2 8594   8.353   2.914   3.637
 2159SOL     OW 8595   2.687   0.300   5.783
 2159SOL    HW1 8596   2.746   0.377   5.805
 2159SOL    HW2 8597   2.730   0.243   5.714
 2160SOL     OW 8598   3.989  -0.024   5.713
 2160SOL    HW1 8599   4.016  -0.075   5.793
 2160SOL    HW2 8600   4.006  -0.079   5.631
 2161SOL     OW 8601   5.399   5.960   5.216
 2161SOL    HW1 8602   5.433   5.866   5.223
 2161SOL    HW2 8603   5.466   6.023   5.253
 2162SOL     OW 8604   4.214   2.924   1.192
 2162SOL    HW1 8605   4.167   2.939   1.105
 2162SOL    HW2 8606   4.156   2.954   1.267
 2163SOL     OW 8607   3.099   6.919   4.777
 2163SOL    HW1 8608   3.191   6.929   4.741
 2163SOL    HW2 8609   3.082   6.990   4.846
 2164SOL     OW 8610   0.941   1.931   2.954
 2164SOL    HW1 8611   0.914   1.836   2.939
 2164SOL    HW2 8612   1.040   1.939   2.940
 2165SOL     OW 8613   6.927   4.597   2.505
 2165SOL    HW1 8614   6.872   4.564   2.428
 2165SOL    HW2 8615   6.985   4.522   2.540
 2166SOL     OW 8616   4.123   1.018   0.596
 2166SOL    HW1 8617   4.196   0.955   0.572
 2166SOL    HW2 8618   4.034   0.980   0.568
 2167SOL     OW 8619   4.265   0.655   6.084
 2167SOL    HW1 8620   4.351   0.657   6.137
 2167SOL    HW2 8621   4.220   0.567   6.096
 2168SOL     OW 8622   5.984   2.433   5.014
 2168SOL    HW1 8623   6.038   2.457   4.933
 2168SOL    HW2 8624   5.926   2.511   5.038
 2169SOL     OW 8625  -0.261   5.798   4.065
 2169SOL    HW1 8626  -0.339   5.837   4.015
 2169SOL    HW2 8627  -0.290   5.773   4.157
 2170SOL     OW 8628   3.181   6.260   3.472
 2170SOL    HW1 8629   3.156   6.209   3.390
 2170SOL    HW2 8630   3.225   6.201   3.538
 2171SOL     OW 8631   5.394   6.763   2.426
 2171SOL    HW1 8632   5.358   6.671   2.416
 2171SOL    HW2 8633   5.341   6.813   2.495
 2172SOL     OW 8634   5.740   6.243   2.162
 2172SOL    HW1 8635   5.661   6.304   2.146
 2172SOL    HW2 8636   5.742   6.176   2.087
 2173SOL     OW 8637   3.036   1.394   0.547
 2173SOL    HW1 8638   2.944   1.432   0.539
 2173SOL    HW2 8639   3.089   1.452   0.610
 2174SOL     OW 8640   5.357   5.570   5.654
 2174SOL    HW1 8641   5.400   5.509   5.587
 2174SOL    HW2 8642   5.273   5.608   5.614
 2175SOL     OW 8643   1.949   5.514   4.417
 2175SOL    HW1 8644   1.948   5.419   4.447
 2175SOL    HW2 8645   2.018   5.566   4.470
 2176SOL     OW 8646   1.579   4.855   3.026
 2176SOL    HW1 8647   1.616   4.766   3.052
 2176SOL    HW2 8648   1.493   4.842   2.976
 2177SOL     OW 8649   3.984   5.637   2.855
 2177SOL    HW1 8650   4.038   5.714   2.891
 2177SOL    HW2 8651   3.950   5.661   2.764
 2178SOL     OW 8652   7.131   5.949   4.460
 2178SOL    HW1 8653   7.142   6.045   4.490
 2178SOL    HW2 8654   7.042   5.937   4.418
 2179SOL     OW 8655   0.740   4.946   5.434
 2179SOL    HW1 8656   0.655   4.990   5.461
 2179SOL    HW2 8657   0.784   5.002   5.363
 2180SOL     OW 8658   5.957   2.088   3.769
 2180SOL    HW1 8659   5.992   2.143   3.694
 2180SOL    HW2 8660   5.983   1.993   3.755
 2181SOL     OW 8661   4.174   2.921   0.133
 2181SOL    HW1 8662   4.085   2.873   0.128
 2181SOL    HW2 8663   4.172   2.988   0.207
 2182SOL     OW 8664   1.889   1.521   1.432
 2182SOL    HW1 8665   1.931   1.607   1.403
 2182SOL    HW2 8666   1.805   1.505   1.379
 2183SOL     OW 8667   7.976   6.124   3.533
 2183SOL    HW1 8668   7.919   6.048   3.501
 2183SOL    HW2 8669   7.968   6.200   3.468
 2184SOL     OW 8670  -0.503   1.446   2.293
 2184SOL    HW1 8671  -0.496   1.347   2.301
 2184SOL    HW2 8672  -0.495   1.486   2.385
 2185SOL     OW 8673   4.884   0.208   4.070
 2185SOL    HW1 8674   4.897   0.136   4.138
 2185SOL    HW2 8675   4.880   0.297   4.115
 2186SOL     OW 8676   1.600   3.966   4.117
 2186SOL    HW1 8677   1.685   3.983   4.167
 2186SOL    HW2 8678   1.603   4.011   4.028
 2187SOL     OW 8679   1.642   3.045   6.171
 2187SOL    HW1 8680   1.564   3.077   6.117
 2187SOL    HW2 8681   1.726   3.057   6.119
 2188SOL     OW 8682   3.533   0.540   2.192
 2188SOL    HW1 8683   3.607   0.523   2.259
 2188SOL    HW2 8684   3.522   0.639   2.180
 2189SOL     OW 8685   4.840   5.727   5.785
 2189SOL    HW1 8686   4.863   5.695   5.876
 2189SOL    HW2 8687   4.897   5.806   5.761
 2190SOL     OW 8688   2.148   5.267   1.833
 2190SOL    HW1 8689   2.091   5.226   1.762
 2190SOL    HW2 8690   2.155   5.365   1.818
 2191SOL     OW 8691   7.168   5.854   2.854
 2191SOL    HW1 8692   7.154   5.943   2.813
 2191SOL    HW2 8693   7.241   5.858   2.923
 2192SOL     OW 8694   1.306   0.459   5.016
 2192SOL    HW1 8695   1.217   0.451   4.974
 2192SOL    HW2 8696   1.297   0.498   5.107
 2193SOL     OW 8697   6.038   0.399   3.212
 2193SOL    HW1 8698   6.003   0.403   3.305
 2193SOL    HW2 8699   6.117   0.461   3.204
 2194SOL     OW 8700   2.094   0.959   1.997
 2194SOL    HW1 8701   2.105   0.968   1.898
 2194SOL    HW2 8702   2.132   1.039   2.043
 2195SOL     OW 8703  -0.035   2.968   3.361
 2195SOL    HW1 8704  -0.007   3.030   3.434
 2195SOL    HW2 8705   0.044   2.947   3.303
 2196SOL     OW 8706   4.374   6.557   2.617
 2196SOL    HW1 8707   4.304   6.628   2.600
 2196SOL    HW2 8708   4.411   6.569   2.709
 2197SOL     OW 8709   5.370   2.587   5.708
 2197SOL    HW1 8710   5.408   2.624   5.624
 2197SOL    HW2 8711   5.270   2.583   5.701
 2198SOL     OW 8712   4.537  -0.339   5.277
 2198SOL    HW1 8713   4.504  -0.359   5.369
 2198SOL    HW2 8714   4.631  -0.304   5.281
 2199SOL     OW 8715   5.065   5.075   5.696
 2199SOL    HW1 8716   5.076   5.027   5.609
 2199SOL    HW2 8717   5.060   5.174   5.680
 2200SOL     OW 8718   5.466   5.007   3.296
 2200SOL    HW1 8719   5.543   5.059   3.334
 2200SOL    HW2 8720   5.381   5.034   3.342
 2201SOL     OW 8721   4.414   0.951  -0.333
 2201SOL    HW1 8722   4.498   1.000  -0.307
 2201SOL    HW2 8723   4.438   0.876  -0.394
 2202SOL     OW 8724   7.563   0.362   2.017
 2202SOL    HW1 8725   7.492   0.416   2.063
 2202SOL    HW2 8726   7.585   0.282   2.073
 2203SOL     OW 8727   5.972   1.834   5.771
 2203SOL    HW1 8728   5.911   1.819   5.694
 2203SOL    HW2 8729   6.023   1.751   5.790
 2204SOL     OW 8730   4.529   3.425  -0.170
 2204SOL    HW1 8731   4.550   3.333  -0.201
 2204SOL    HW2 8732   4.591   3.490  -0.213
 2205SOL     OW 8733   1.951   6.186   2.033
 2205SOL    HW1 8734   2.036   6.207   2.082
 2205SOL    HW2 8735   1.876   6.239   2.071
 2206SOL     OW 8736  -0.308   2.543   3.173
 2206SOL    HW1 8737  -0.311   2.473   3.244
 2206SOL    HW2 8738  -0.395   2.593   3.174
 2207SOL     OW 8739   1.218   3.679   3.993
 2207SOL    HW1 8740   1.277   3.600   3.979
 2207SOL    HW2 8741   1.271   3.764   3.984
 2208SOL     OW 8742   5.982   1.380   0.662
 2208SOL    HW1 8743   6.073   1.352   0.698
 2208SOL    HW2 8744   5.957   1.468   0.701
 2209SOL     OW 8745   3.002   2.633   7.123
 2209SOL    HW1 8746   2.936   2.638   7.049
 2209SOL    HW2 8747   2.998   2.719   7.177
 2210SOL     OW 8748   4.381   2.080   5.283
 2210SOL    HW1 8749   4.367   2.178   5.272
 2210SOL    HW2 8750   4.439   2.064   5.363
 2211SOL     OW 8751   6.176   6.343   3.745
 2211SOL    HW1 8752   6.078   6.364   3.751
 2211SOL    HW2 8753   6.229   6.422   3.773
 2212SOL     OW 8754   3.863   3.790  -0.814
 2212SOL    HW1 8755   3.874   3.886  -0.838
 2212SOL    HW2 8756   3.951   3.750  -0.789
 2213SOL     OW 8757   4.729   1.279   5.443
 2213SOL    HW1 8758   4.779   1.342   5.384
 2213SOL    HW2 8759   4.632   1.280   5.418
 2214SOL     OW 8760   3.328   0.594   1.482
 2214SOL    HW1 8761   3.323   0.693   1.467
 2214SOL    HW2 8762   3.311   0.547   1.395
 2215SOL     OW 8763   5.135   5.456   3.735
 2215SOL    HW1 8764   5.083   5.537   3.708
 2215SOL    HW2 8765   5.153   5.399   3.654
 2216SOL     OW 8766   5.152   2.047   1.290
 2216SOL    HW1 8767   5.208   1.979   1.340
 2216SOL    HW2 8768   5.148   2.131   1.345
 2217SOL     OW 8769   0.604   3.174   1.952
 2217SOL    HW1 8770   0.665   3.146   1.879
 2217SOL    HW2 8771   0.656   3.186   2.037
 2218SOL     OW 8772   7.835   1.127   2.198
 2218SOL    HW1 8773   7.803   1.044   2.152
 2218SOL    HW2 8774   7.844   1.201   2.132
 2219SOL     OW 8775   5.050   2.056   4.875
 2219SOL    HW1 8776   5.111   2.026   4.801
 2219SOL    HW2 8777   5.105   2.094   4.950
 2220SOL     OW 8778   3.164   2.434  -0.722
 2220SOL    HW1 8779   3.205   2.360  -0.774
 2220SOL    HW2 8780   3.097   2.483  -0.779
 2221SOL     OW 8781   2.960   5.799   6.074
 2221SOL    HW1 8782   2.931   5.889   6.105
 2221SOL    HW2 8783   3.050   5.780   6.111
 2222SOL     OW 8784   4.128   5.245  -0.539
 2222SOL    HW1 8785   4.059   5.311  -0.511
 2222SOL    HW2 8786   4.091   5.185  -0.609
 2223SOL     OW 8787   1.624   1.088   0.584
 2223SOL    HW1 8788   1.645   1.143   0.503
 2223SOL    HW2 8789   1.685   1.116   0.659
 2224SOL     OW 8790   2.145   6.748   4.153
 2224SOL    HW1 8791   2.063   6.760   4.098
 2224SOL    HW2 8792   2.202   6.829   4.148
 2225SOL     OW 8793   5.603   3.724   4.829
 2225SOL    HW1 8794   5.543   3.664   4.883
 2225SOL    HW2 8795   5.634   3.800   4.885
 2226SOL     OW 8796   3.608   7.680   0.249
 2226SOL    HW1 8797   3.651   7.611   0.190
 2226SOL    HW2 8798   3.565   7.751   0.193
 2227SOL     OW 8799   3.474   3.286  -1.685
 2227SOL    HW1 8800   3.473   3.203  -1.631
 2227SOL    HW2 8801   3.564   3.330  -1.679
 2228SOL     OW 8802   7.917   5.752   4.097
 2228SOL    HW1 8803   8.003   5.734   4.048
 2228SOL    HW2 8804   7.903   5.850   4.106
 2229SOL     OW 8805   5.208   2.006   0.861
 2229SOL    HW1 8806   5.288   2.016   0.922
 2229SOL    HW2 8807   5.178   2.096   0.833
 2230SOL     OW 8808   2.031   1.217   0.763
 2230SOL    HW1 8809   2.089   1.242   0.686
 2230SOL    HW2 8810   2.088   1.203   0.844
 2231SOL     OW 8811   1.049   6.848   6.024
 2231SOL    HW1 8812   1.063   6.921   6.091
 2231SOL    HW2 8813   1.136   6.803   6.006
 2232SOL     OW 8814   4.207   7.628   1.223
 2232SOL    HW1 8815   4.248   7.556   1.279
 2232SOL    HW2 8816   4.111   7.609   1.208
 2233SOL     OW 8817   6.388   0.584   1.360
 2233SOL    HW1 8818   6.462   0.582   1.426
 2233SOL    HW2 8819   6.342   0.673   1.360
 2234SOL     OW 8820   4.916   6.464   0.322
 2234SOL    HW1 8821   4.856   6.534   0.281
 2234SOL    HW2 8822   4.944   6.494   0.414
 2235SOL     OW 8823   5.258   5.441   1.601
 2235SOL    HW1 8824   5.264   5.456   1.699
 2235SOL    HW2 8825   5.324   5.371   1.573
 2236SOL     OW 8826   4.235   2.572   6.606
 2236SOL    HW1 8827   4.274   2.638   6.541
 2236SOL    HW2 8828   4.163   2.519   6.562
 2237SOL     OW 8829   3.945   4.104  -1.173
 2237SOL    HW1 8830   3.935   4.070  -1.080
 2237SOL    HW2 8831   3.861   4.153  -1.199
 2238SOL     OW 8832   3.301   0.506   3.832
 2238SOL    HW1 8833   3.341   0.426   3.789
 2238SOL    HW2 8834   3.251   0.559   3.761
 2239SOL     OW 8835   6.439   6.703   3.613
 2239SOL    HW1 8836   6.531   6.671   3.636
 2239SOL    HW2 8837   6.439   6.803   3.612
 2240SOL     OW 8838   5.407   5.096   1.203
 2240SOL    HW1 8839   5.348   5.174   1.178
 2240SOL    HW2 8840   5.499   5.129   1.220
 2241SOL     OW 8841   3.645   6.713   5.479
 2241SOL    HW1 8842   3.718   6.705   5.412
 2241SOL    HW2 8843   3.671   6.778   5.551
 2242SOL     OW 8844   7.122   4.442   2.637
 2242SOL    HW1 8845   7.109   4.361   2.695
 2242SOL    HW2 8846   7.212   4.481   2.654
 2243SOL     OW 8847   0.528   5.437   4.524
 2243SOL    HW1 8848   0.446   5.388   4.555
 2243SOL    HW2 8849   0.606   5.374   4.527
 2244SOL     OW 8850   2.142   2.437   0.168
 2244SOL    HW1 8851   2.174   2.429   0.075
 2244SOL    HW2 8852   2.050   2.396   0.175
 2245SOL     OW 8853   0.493   3.149   4.577
 2245SOL    HW1 8854   0.426   3.096   4.526
 2245SOL    HW2 8855   0.445   3.219   4.630
 2246SOL     OW 8856   2.401   7.067   4.435
 2246SOL    HW1 8857   2.495   7.067   4.400
 2246SOL    HW2 8858   2.361   7.158   4.421
 2247SOL     OW 8859   7.256  -0.184   3.116
 2247SOL    HW1 8860   7.290  -0.104   3.164
 2247SOL    HW2 8861   7.257  -0.263   3.178
 2248SOL     OW 8862   5.030   5.819   2.107
 2248SOL    HW1 8863   5.103   5.781   2.163
 2248SOL    HW2 8864   5.021   5.765   2.023
 2249SOL     OW 8865   3.256   3.686   0.721
 2249SOL    HW1 8866   3.319   3.740   0.665
 2249SOL    HW2 8867   3.306   3.646   0.797
 2250SOL     OW 8868   3.277   1.810   2.402
 2250SOL    HW1 8869   3.183   1.837   2.424
 2250SOL    HW2 8870   3.328   1.793   2.486
 2251SOL     OW 8871   1.724   5.903   1.810
 2251SOL    HW1 8872   1.796   5.938   1.871
 2251SOL    HW2 8873   1.759   5.828   1.756
 2252SOL     OW 8874   5.484   4.674   6.012
 2252SOL    HW1 8875   5.436   4.605   6.067
 2252SOL    HW2 8876   5.571   4.634   5.980
 2253SOL     OW 8877   4.128   4.476   6.243
 2253SOL    HW1 8878   4.032   4.478   6.216
 2253SOL    HW2 8879   4.172   4.397   6.198
 2254SOL     OW 8880   4.046   6.036   1.042
 2254SOL    HW1 8881   3.990   6.029   1.126
 2254SOL    HW2 8882   4.042   6.129   1.008
 2255SOL     OW 8883   4.315   6.492   1.631
 2255SOL    HW1 8884   4.411   6.478   1.656
 2255SOL    HW2 8885   4.260   6.417   1.668
[truncated: 1,073,102 more chars]
