# Supplementary material for: A locally activatable sensor for robust quantification of organellar glutathione
Source: Nat Chem. 2023 Jun 15;15(10):1415–21. doi: 10.1038/s41557-023-01249-3 (PMC10533397; doi:10.1038/s41557-023-01249-3)
Supplement: Supplementary file 3 — Atomic coordinates for starting, ending and selected time-points of MD simulations. [file 41557_2023_1249_MOESM3_ESM.zip › halotag-SiR_xyz-coord/HT-MeTRaQG-457ns.gro]

HaloTag w/ open SiRMe bound to Asp106 and Cl in crystal structure position, neutralized, and solvated in 0.15 M NaCl solution in water t= 457000.00000 step= 228500000
32731
    4ILE      N    1   6.832   2.716   3.292
    4ILE     H1    2   6.884   2.748   3.372
    4ILE     H2    3   6.767   2.645   3.318
    4ILE     H3    4   6.894   2.676   3.226
    4ILE     CA    5   6.765   2.825   3.221
    4ILE     CB    6   6.818   2.960   3.270
    4ILE    CG1    7   6.818   2.979   3.422
    4ILE    CG2    8   6.741   3.077   3.210
    4ILE     CD    9   6.676   2.957   3.473
    4ILE      C   10   6.776   2.807   3.070
    4ILE      O   11   6.853   2.717   3.036
    5GLY      N   12   6.667   2.841   3.002
    5GLY      H   13   6.590   2.881   3.053
    5GLY     CA   14   6.639   2.809   2.862
    5GLY      C   15   6.499   2.861   2.826
    5GLY      O   16   6.467   2.978   2.843
    6THR      N   17   6.424   2.776   2.757
    6THR      H   18   6.427   2.676   2.754
    6THR     CA   19   6.312   2.829   2.677
    6THR     CB   20   6.264   2.733   2.567
    6THR    OG1   21   6.216   2.610   2.621
    6THR    HG1   22   6.277   2.540   2.583
    6THR    CG2   23   6.362   2.693   2.457
    6THR      C   24   6.188   2.873   2.755
    6THR      O   25   6.098   2.939   2.702
    7GLY      N   26   6.174   2.808   2.871
    7GLY      H   27   6.229   2.729   2.898
    7GLY     CA   28   6.060   2.827   2.961
    7GLY      C   29   6.073   2.936   3.068
    7GLY      O   30   6.159   3.023   3.053
    8PHE      N   31   6.012   2.921   3.184
    8PHE      H   32   5.969   2.832   3.197
    8PHE     CA   33   6.027   3.006   3.304
    8PHE     CB   34   5.900   3.089   3.325
    8PHE     CG   35   5.904   3.222   3.250
    8PHE    CD1   36   5.926   3.339   3.321
    8PHE    HD1   37   5.953   3.341   3.427
    8PHE    CD2   38   5.861   3.232   3.117
    8PHE    HD2   39   5.860   3.143   3.054
    8PHE    CE1   40   5.906   3.460   3.256
    8PHE    HE1   41   5.934   3.553   3.305
    8PHE    CE2   42   5.838   3.352   3.053
    8PHE    HE2   43   5.779   3.348   2.962
    8PHE     CZ   44   5.860   3.469   3.126
    8PHE     HZ   45   5.840   3.564   3.075
    8PHE      C   46   6.045   2.920   3.429
    8PHE      O   47   6.006   2.804   3.432
    9PRO      N   48   6.128   2.971   3.521
    9PRO     CA   49   6.122   2.924   3.660
    9PRO     CB   50   6.268   2.931   3.705
    9PRO     CG   51   6.336   3.036   3.616
    9PRO     CD   52   6.252   3.044   3.489
    9PRO      C   53   6.027   2.995   3.756
    9PRO      O   54   5.995   3.111   3.734
   10PHE      N   55   5.949   2.913   3.827
   10PHE      H   56   5.941   2.817   3.804
   10PHE     CA   57   5.836   2.957   3.911
   10PHE     CB   58   5.712   2.871   3.893
   10PHE     CG   59   5.666   2.866   3.748
   10PHE    CD1   60   5.708   2.767   3.659
   10PHE    HD1   61   5.744   2.676   3.708
   10PHE    CD2   62   5.575   2.958   3.698
   10PHE    HD2   63   5.525   3.024   3.768
   10PHE    CE1   64   5.675   2.767   3.524
   10PHE    HE1   65   5.707   2.682   3.463
   10PHE    CE2   66   5.530   2.949   3.566
   10PHE    HE2   67   5.458   3.022   3.530
   10PHE     CZ   68   5.582   2.857   3.475
   10PHE     HZ   69   5.548   2.855   3.371
   10PHE      C   70   5.884   2.984   4.054
   10PHE      O   71   5.988   2.929   4.090
   11ASP      N   72   5.810   3.060   4.133
   11ASP      H   73   5.737   3.121   4.101
   11ASP     CA   74   5.839   3.076   4.276
   11ASP     CB   75   5.937   3.189   4.309
   11ASP     CG   76   5.999   3.187   4.448
   11ASP    OD1   77   5.973   3.098   4.532
   11ASP    OD2   78   6.075   3.286   4.454
   11ASP      C   79   5.711   3.088   4.359
   11ASP      O   80   5.635   3.181   4.329
   12PRO      N   81   5.663   2.983   4.424
   12PRO     CA   82   5.539   2.979   4.503
   12PRO     CB   83   5.532   2.838   4.563
   12PRO     CG   84   5.593   2.761   4.445
   12PRO     CD   85   5.715   2.847   4.408
   12PRO      C   86   5.538   3.081   4.617
   12PRO      O   87   5.640   3.092   4.686
   13HIS      N   88   5.443   3.172   4.635
   13HIS      H   89   5.376   3.191   4.563
   13HIS     CA   90   5.452   3.270   4.743
   13HIS     CB   91   5.509   3.399   4.681
   13HIS     CG   92   5.660   3.414   4.684
   13HIS    ND1   93   5.736   3.460   4.783
   13HIS    CD2   94   5.740   3.374   4.584
   13HIS    HD2   95   5.712   3.336   4.486
   13HIS    CE1   96   5.863   3.443   4.750
   13HIS    HE1   97   5.956   3.474   4.799
   13HIS    NE2   98   5.864   3.387   4.630
   13HIS    HE2   99   5.944   3.355   4.580
   13HIS      C  100   5.318   3.300   4.812
   13HIS      O  101   5.215   3.284   4.749
   14TYR      N  102   5.328   3.351   4.934
   14TYR      H  103   5.409   3.333   4.990
   14TYR     CA  104   5.210   3.397   5.008
   14TYR     CB  105   5.212   3.343   5.151
   14TYR     CG  106   5.157   3.201   5.165
   14TYR    CD1  107   5.037   3.165   5.105
   14TYR    HD1  108   4.986   3.222   5.026
   14TYR    CD2  109   5.232   3.105   5.232
   14TYR    HD2  110   5.335   3.128   5.259
   14TYR    CE1  111   4.991   3.035   5.119
   14TYR    HE1  112   4.896   3.003   5.075
   14TYR    CE2  113   5.187   2.974   5.244
   14TYR    HE2  114   5.261   2.897   5.263
   14TYR     CZ  115   5.064   2.938   5.187
   14TYR     OH  116   5.024   2.808   5.186
   14TYR     HH  117   4.963   2.789   5.109
   14TYR      C  118   5.200   3.550   5.013
   14TYR      O  119   5.288   3.613   5.073
   15VAL      N  120   5.075   3.596   5.001
   15VAL      H  121   5.009   3.539   4.954
   15VAL     CA  122   5.038   3.736   5.025
   15VAL     CB  123   5.025   3.813   4.895
   15VAL    CG1  124   5.163   3.866   4.854
   15VAL    CG2  125   4.972   3.724   4.783
   15VAL      C  126   4.911   3.754   5.110
   15VAL      O  127   4.808   3.688   5.099
   16GLU      N  128   4.926   3.840   5.211
   16GLU      H  129   5.007   3.899   5.216
   16GLU     CA  130   4.831   3.854   5.320
   16GLU     CB  131   4.908   3.890   5.448
   16GLU     CG  132   4.993   3.772   5.494
   16GLU     CD  133   5.081   3.806   5.614
   16GLU    OE1  134   5.194   3.853   5.591
   16GLU    OE2  135   5.023   3.812   5.725
   16GLU      C  136   4.710   3.944   5.289
   16GLU      O  137   4.660   4.016   5.375
   17VAL      N  138   4.645   3.910   5.178
   17VAL      H  139   4.675   3.834   5.121
   17VAL     CA  140   4.543   4.003   5.128
   17VAL     CB  141   4.522   3.985   4.977
   17VAL    CG1  142   4.658   3.987   4.906
   17VAL    CG2  143   4.448   3.857   4.937
   17VAL      C  144   4.417   4.007   5.214
   17VAL      O  145   4.383   3.899   5.262
   18LEU      N  146   4.383   4.127   5.261
   18LEU      H  147   4.420   4.211   5.221
   18LEU     CA  148   4.289   4.159   5.369
   18LEU     CB  149   4.145   4.164   5.317
   18LEU     CG  150   4.133   4.260   5.197
   18LEU    CD1  151   4.038   4.200   5.095
   18LEU    CD2  152   4.091   4.401   5.243
   18LEU      C  153   4.296   4.096   5.508
   18LEU      O  154   4.213   4.130   5.592
   19GLY      N  155   4.396   4.010   5.525
   19GLY      H  156   4.461   4.003   5.450
   19GLY     CA  157   4.436   3.931   5.644
   19GLY      C  158   4.462   3.781   5.622
   19GLY      O  159   4.564   3.730   5.669
   20GLU      N  160   4.390   3.730   5.523
   20GLU      H  161   4.376   3.789   5.443
   20GLU     CA  162   4.403   3.587   5.491
   20GLU     CB  163   4.265   3.527   5.466
   20GLU     CG  164   4.167   3.507   5.581
   20GLU     CD  165   4.203   3.412   5.696
   20GLU    OE1  166   4.210   3.464   5.808
   20GLU    OE2  167   4.178   3.290   5.684
   20GLU      C  168   4.502   3.558   5.378
   20GLU      O  169   4.534   3.639   5.293
   21ARG      N  170   4.571   3.445   5.395
   21ARG      H  171   4.546   3.385   5.471
   21ARG     CA  172   4.678   3.395   5.309
   21ARG     CB  173   4.766   3.296   5.386
   21ARG     CG  174   4.849   3.357   5.498
   21ARG     CD  175   4.960   3.258   5.529
   21ARG     NE  176   4.984   3.295   5.670
   21ARG     HE  177   5.016   3.386   5.695
   21ARG     CZ  178   4.976   3.207   5.770
   21ARG    NH1  179   4.942   3.078   5.749
   21ARG   HH11  180   4.904   3.052   5.661
   21ARG   HH12  181   4.943   3.019   5.831
   21ARG    NH2  182   4.991   3.244   5.898
   21ARG   HH21  183   5.000   3.342   5.912
   21ARG   HH22  184   5.014   3.174   5.965
   21ARG      C  185   4.628   3.356   5.169
   21ARG      O  186   4.590   3.241   5.151
   22MET      N  187   4.645   3.447   5.074
   22MET      H  188   4.677   3.537   5.098
   22MET     CA  189   4.633   3.412   4.931
   22MET     CB  190   4.602   3.535   4.847
   22MET     CG  191   4.537   3.498   4.711
   22MET     SD  192   4.462   3.637   4.619
   22MET     CE  193   4.428   3.572   4.456
   22MET      C  194   4.769   3.357   4.883
   22MET      O  195   4.876   3.402   4.922
   23HIS      N  196   4.768   3.246   4.812
   23HIS      H  197   4.688   3.186   4.811
   23HIS     CA  198   4.888   3.194   4.744
   23HIS     CB  199   4.870   3.044   4.735
   23HIS     CG  200   5.003   2.972   4.706
   23HIS    ND1  201   5.024   2.892   4.602
   23HIS    HD1  202   4.963   2.879   4.527
   23HIS    CD2  203   5.112   2.982   4.780
   23HIS    HD2  204   5.133   3.055   4.858
   23HIS    CE1  205   5.150   2.849   4.608
   23HIS    HE1  206   5.205   2.768   4.561
   23HIS    NE2  207   5.201   2.905   4.718
   23HIS      C  208   4.896   3.251   4.602
   23HIS      O  209   4.797   3.304   4.553
   24TYR      N  210   5.014   3.255   4.543
   24TYR      H  211   5.100   3.249   4.593
   24TYR     CA  212   5.027   3.285   4.398
   24TYR     CB  213   5.005   3.435   4.374
   24TYR     CG  214   5.124   3.526   4.404
   24TYR    CD1  215   5.208   3.573   4.303
   24TYR    HD1  216   5.188   3.552   4.198
   24TYR    CD2  217   5.153   3.563   4.535
   24TYR    HD2  218   5.085   3.536   4.616
   24TYR    CE1  219   5.316   3.653   4.340
   24TYR    HE1  220   5.364   3.717   4.265
   24TYR    CE2  221   5.264   3.637   4.573
   24TYR    HE2  222   5.280   3.657   4.678
   24TYR     CZ  223   5.349   3.681   4.472
   24TYR     OH  224   5.472   3.729   4.505
   24TYR     HH  225   5.523   3.735   4.419
   24TYR      C  226   5.166   3.238   4.357
   24TYR      O  227   5.262   3.243   4.434
   25VAL      N  228   5.168   3.203   4.230
   25VAL      H  229   5.084   3.173   4.183
   25VAL     CA  230   5.298   3.177   4.165
   25VAL     CB  231   5.305   3.045   4.088
   25VAL    CG1  232   5.321   2.917   4.172
   25VAL    CG2  233   5.195   3.032   3.983
   25VAL      C  234   5.350   3.294   4.081
   25VAL      O  235   5.287   3.346   3.990
   26ASP      N  236   5.459   3.339   4.144
   26ASP      H  237   5.503   3.288   4.217
   26ASP     CA  238   5.547   3.445   4.094
   26ASP     CB  239   5.612   3.507   4.219
   26ASP     CG  240   5.673   3.647   4.209
   26ASP    OD1  241   5.756   3.677   4.120
   26ASP    OD2  242   5.615   3.733   4.281
   26ASP      C  243   5.653   3.381   4.003
   26ASP      O  244   5.659   3.259   3.992
   27VAL      N  245   5.735   3.465   3.941
   27VAL      H  246   5.743   3.557   3.978
   27VAL     CA  247   5.845   3.420   3.854
   27VAL     CB  248   5.826   3.476   3.712
   27VAL    CG1  249   5.733   3.377   3.641
   27VAL    CG2  250   5.776   3.621   3.700
   27VAL      C  251   5.981   3.456   3.913
   27VAL      O  252   6.013   3.568   3.953
   28GLY      N  253   6.066   3.361   3.875
   28GLY      H  254   6.040   3.268   3.847
   28GLY     CA  255   6.213   3.367   3.882
   28GLY      C  256   6.262   3.496   3.815
   28GLY      O  257   6.328   3.573   3.885
   29PRO      N  258   6.254   3.505   3.683
   29PRO     CA  259   6.270   3.631   3.608
   29PRO     CB  260   6.246   3.597   3.461
   29PRO     CG  261   6.272   3.446   3.448
   29PRO     CD  262   6.230   3.398   3.587
   29PRO      C  263   6.181   3.748   3.651
   29PRO      O  264   6.076   3.725   3.711
   30ARG      N  265   6.230   3.871   3.630
   30ARG      H  266   6.325   3.881   3.596
   30ARG     CA  267   6.165   3.998   3.662
   30ARG     CB  268   6.241   4.066   3.776
   30ARG     CG  269   6.183   4.017   3.911
   30ARG     CD  270   6.264   3.904   3.972
   30ARG     NE  271   6.182   3.839   4.076
   30ARG     HE  272   6.088   3.869   4.080
   30ARG     CZ  273   6.227   3.756   4.171
   30ARG    NH1  274   6.355   3.720   4.189
   30ARG   HH11  275   6.429   3.738   4.124
   30ARG   HH12  276   6.379   3.677   4.276
   30ARG    NH2  277   6.132   3.685   4.232
   30ARG   HH21  278   6.034   3.694   4.214
   30ARG   HH22  279   6.166   3.618   4.299
   30ARG      C  280   6.151   4.104   3.553
   30ARG      O  281   6.053   4.175   3.538
   31ASP      N  282   6.261   4.124   3.479
   31ASP      H  283   6.340   4.068   3.506
   31ASP     CA  284   6.286   4.239   3.394
   31ASP     CB  285   6.433   4.245   3.348
   31ASP     CG  286   6.535   4.279   3.457
   31ASP    OD1  287   6.527   4.216   3.564
   31ASP    OD2  288   6.603   4.382   3.438
   31ASP      C  289   6.196   4.263   3.271
   31ASP      O  290   6.220   4.213   3.162
   32GLY      N  291   6.077   4.316   3.298
   32GLY      H  292   6.031   4.292   3.383
   32GLY     CA  293   5.978   4.343   3.192
   32GLY      C  294   5.837   4.373   3.243
   32GLY      O  295   5.809   4.391   3.361
   33THR      N  296   5.747   4.363   3.144
   33THR      H  297   5.768   4.334   3.051
   33THR     CA  298   5.603   4.386   3.163
   33THR     CB  299   5.539   4.407   3.024
   33THR    OG1  300   5.560   4.545   2.994
   33THR    HG1  301   5.499   4.606   3.044
   33THR    CG2  302   5.387   4.397   3.014
   33THR      C  303   5.533   4.276   3.244
   33THR      O  304   5.546   4.157   3.216
   34PRO      N  305   5.451   4.316   3.339
   34PRO     CA  306   5.380   4.219   3.424
   34PRO     CB  307   5.363   4.280   3.563
   34PRO     CG  308   5.347   4.427   3.526
   34PRO     CD  309   5.433   4.448   3.401
   34PRO      C  310   5.256   4.166   3.354
   34PRO      O  311   5.174   4.246   3.309
   35VAL      N  312   5.257   4.037   3.323
   35VAL      H  313   5.335   3.982   3.354
   35VAL     CA  314   5.132   3.970   3.282
   35VAL     CB  315   5.163   3.886   3.158
   35VAL    CG1  316   5.042   3.819   3.091
   35VAL    CG2  317   5.229   3.972   3.049
   35VAL      C  318   5.069   3.879   3.387
   35VAL      O  319   5.122   3.779   3.435
   36LEU      N  320   4.944   3.914   3.416
   36LEU      H  321   4.904   3.992   3.367
   36LEU     CA  322   4.861   3.870   3.530
   36LEU     CB  323   4.795   3.991   3.596
   36LEU     CG  324   4.746   3.960   3.737
   36LEU    CD1  325   4.861   3.969   3.838
   36LEU    CD2  326   4.629   4.052   3.773
   36LEU      C  327   4.750   3.781   3.475
   36LEU      O  328   4.668   3.816   3.389
   37PHE      N  329   4.769   3.656   3.517
   37PHE      H  330   4.849   3.633   3.571
   37PHE     CA  331   4.680   3.543   3.487
   37PHE     CB  332   4.769   3.418   3.482
   37PHE     CG  333   4.869   3.407   3.367
   37PHE    CD1  334   4.830   3.314   3.271
   37PHE    HD1  335   4.745   3.250   3.291
   37PHE    CD2  336   4.981   3.488   3.342
   37PHE    HD2  337   5.025   3.538   3.427
   37PHE    CE1  338   4.887   3.312   3.144
   37PHE    HE1  339   4.842   3.247   3.068
   37PHE    CE2  340   5.040   3.486   3.217
   37PHE    HE2  341   5.124   3.552   3.191
   37PHE     CZ  342   4.988   3.404   3.118
   37PHE     HZ  343   5.033   3.405   3.018
   37PHE      C  344   4.565   3.516   3.584
   37PHE      O  345   4.572   3.419   3.659
   38LEU      N  346   4.453   3.577   3.546
   38LEU      H  347   4.450   3.613   3.453
   38LEU     CA  348   4.333   3.571   3.631
   38LEU     CB  349   4.236   3.681   3.589
   38LEU     CG  350   4.276   3.818   3.646
   38LEU    CD1  351   4.360   3.905   3.550
   38LEU    CD2  352   4.167   3.909   3.698
   38LEU      C  353   4.268   3.433   3.631
   38LEU      O  354   4.255   3.369   3.527
   39HIS      N  355   4.232   3.401   3.756
   39HIS      H  356   4.231   3.466   3.830
   39HIS     CA  357   4.149   3.282   3.781
   39HIS     CB  358   4.204   3.209   3.903
   39HIS     CG  359   4.185   3.264   4.045
   39HIS    ND1  360   4.284   3.288   4.131
   39HIS    HD1  361   4.383   3.286   4.111
   39HIS    CD2  362   4.070   3.300   4.101
   39HIS    HD2  363   3.976   3.316   4.048
   39HIS    CE1  364   4.231   3.334   4.243
   39HIS    HE1  365   4.286   3.351   4.335
   39HIS    NE2  366   4.098   3.337   4.226
   39HIS      C  367   3.997   3.300   3.782
   39HIS      O  368   3.950   3.415   3.787
   40GLY      N  369   3.941   3.183   3.807
   40GLY      H  370   3.993   3.098   3.796
   40GLY     CA  371   3.799   3.163   3.838
   40GLY      C  372   3.767   3.014   3.837
   40GLY      O  373   3.854   2.927   3.835
   41ASN      N  374   3.643   2.982   3.871
   41ASN      H  375   3.575   3.040   3.917
   41ASN     CA  376   3.603   2.842   3.853
   41ASN     CB  377   3.465   2.833   3.919
   41ASN     CG  378   3.410   2.692   3.939
   41ASN    OD1  379   3.378   2.628   3.838
   41ASN    ND2  380   3.439   2.622   4.050
   41ASN   HD21  381   3.495   2.662   4.121
   41ASN   HD22  382   3.393   2.535   4.066
   41ASN      C  383   3.598   2.801   3.706
   41ASN      O  384   3.575   2.892   3.628
   42PRO      N  385   3.660   2.690   3.667
   42PRO     CA  386   3.741   2.597   3.745
   42PRO     CB  387   3.683   2.465   3.694
   42PRO     CG  388   3.657   2.486   3.544
   42PRO     CD  389   3.624   2.635   3.535
   42PRO      C  390   3.892   2.613   3.726
   42PRO      O  391   3.969   2.529   3.774
   43THR      N  392   3.939   2.711   3.651
   43THR      H  393   3.869   2.779   3.627
   43THR     CA  394   4.076   2.749   3.612
   43THR     CB  395   4.079   2.847   3.494
   43THR    OG1  396   3.965   2.933   3.506
   43THR    HG1  397   3.930   2.943   3.414
   43THR    CG2  398   4.078   2.768   3.364
   43THR      C  399   4.172   2.804   3.718
   43THR      O  400   4.158   2.919   3.758
   44SER      N  401   4.270   2.721   3.754
   44SER      H  402   4.265   2.623   3.732
   44SER     CA  403   4.379   2.767   3.841
   44SER     CB  404   4.384   2.676   3.964
   44SER     OG  405   4.485   2.710   4.060
   44SER     HG  406   4.475   2.665   4.149
   44SER      C  407   4.513   2.773   3.767
   44SER      O  408   4.548   2.714   3.665
   45SER      N  409   4.612   2.831   3.834
   45SER      H  410   4.607   2.845   3.933
   45SER     CA  411   4.747   2.859   3.781
   45SER     CB  412   4.824   2.935   3.890
   45SER     OG  413   4.847   2.864   4.011
   45SER     HG  414   4.853   2.933   4.084
   45SER      C  415   4.829   2.741   3.726
   45SER      O  416   4.903   2.762   3.631
   46TYR      N  417   4.811   2.620   3.778
   46TYR      H  418   4.763   2.599   3.864
   46TYR     CA  419   4.879   2.508   3.712
   46TYR     CB  420   4.846   2.377   3.784
   46TYR     CG  421   4.940   2.259   3.755
   46TYR    CD1  422   5.050   2.242   3.839
   46TYR    HD1  423   5.052   2.286   3.938
   46TYR    CD2  424   4.921   2.176   3.645
   46TYR    HD2  425   4.832   2.183   3.583
   46TYR    CE1  426   5.156   2.165   3.790
   46TYR    HE1  427   5.254   2.191   3.831
   46TYR    CE2  428   5.019   2.084   3.609
   46TYR    HE2  429   5.002   2.008   3.533
   46TYR     CZ  430   5.139   2.084   3.678
   46TYR     OH  431   5.239   1.999   3.641
   46TYR     HH  432   5.196   1.941   3.570
   46TYR      C  433   4.850   2.487   3.563
   46TYR      O  434   4.940   2.462   3.482
   47VAL      N  435   4.723   2.511   3.531
   47VAL      H  436   4.654   2.508   3.602
   47VAL     CA  437   4.670   2.502   3.394
   47VAL     CB  438   4.517   2.493   3.390
   47VAL    CG1  439   4.473   2.475   3.245
   47VAL    CG2  440   4.465   2.368   3.459
   47VAL      C  441   4.723   2.615   3.306
   47VAL      O  442   4.779   2.594   3.199
   48TRP      N  443   4.709   2.736   3.361
   48TRP      H  444   4.656   2.750   3.444
   48TRP     CA  445   4.763   2.857   3.298
   48TRP     CB  446   4.728   2.984   3.379
   48TRP     CG  447   4.584   3.034   3.374
   48TRP    CD1  448   4.509   3.072   3.478
   48TRP    HD1  449   4.544   3.057   3.579
   48TRP    CD2  450   4.534   3.105   3.265
   48TRP    NE1  451   4.419   3.161   3.440
   48TRP    HE1  452   4.357   3.212   3.500
   48TRP    CE2  453   4.429   3.186   3.309
   48TRP    CE3  454   4.572   3.106   3.132
   48TRP    HE3  455   4.668   3.055   3.115
   48TRP    CZ2  456   4.369   3.278   3.224
   48TRP    HZ2  457   4.300   3.356   3.258
   48TRP    CZ3  458   4.500   3.184   3.041
   48TRP    HZ3  459   4.514   3.170   2.934
   48TRP    CH2  460   4.400   3.268   3.090
   48TRP    HH2  461   4.331   3.315   3.020
   48TRP      C  462   4.913   2.852   3.270
   48TRP      O  463   4.957   2.904   3.168
   49ARG      N  464   4.989   2.776   3.350
   49ARG      H  465   4.964   2.771   3.446
   49ARG     CA  466   5.128   2.740   3.326
   49ARG     CB  467   5.200   2.676   3.447
   49ARG     CG  468   5.224   2.787   3.549
   49ARG     CD  469   5.249   2.737   3.690
   49ARG     NE  470   5.358   2.639   3.696
   49ARG     HE  471   5.358   2.576   3.619
   49ARG     CZ  472   5.423   2.607   3.808
   49ARG    NH1  473   5.381   2.660   3.925
   49ARG   HH11  474   5.301   2.720   3.924
   49ARG   HH12  475   5.428   2.656   4.013
   49ARG    NH2  476   5.513   2.509   3.827
   49ARG   HH21  477   5.534   2.445   3.752
   49ARG   HH22  478   5.562   2.509   3.913
   49ARG      C  479   5.166   2.669   3.195
   49ARG      O  480   5.284   2.647   3.169
   50ASN      N  481   5.061   2.620   3.132
   50ASN      H  482   4.973   2.611   3.176
   50ASN     CA  483   5.062   2.571   2.993
   50ASN     CB  484   4.930   2.507   2.946
   50ASN     CG  485   4.910   2.360   2.983
   50ASN    OD1  486   5.000   2.283   2.951
   50ASN    ND2  487   4.808   2.331   3.062
   50ASN   HD21  488   4.748   2.408   3.085
   50ASN   HD22  489   4.795   2.238   3.098
   50ASN      C  490   5.099   2.677   2.889
   50ASN      O  491   5.172   2.653   2.793
   51ILE      N  492   5.052   2.798   2.917
   51ILE      H  493   4.987   2.821   2.989
   51ILE     CA  494   5.083   2.913   2.829
   51ILE     CB  495   4.958   3.001   2.838
   51ILE    CG1  496   4.839   2.942   2.764
   51ILE    CG2  497   4.985   3.133   2.766
   51ILE     CD  498   4.704   3.013   2.774
   51ILE      C  499   5.212   2.984   2.872
   51ILE      O  500   5.300   3.019   2.793
   52ILE      N  501   5.219   3.026   2.997
   52ILE      H  502   5.150   3.004   3.067
   52ILE     CA  503   5.333   3.100   3.053
   52ILE     CB  504   5.312   3.098   3.205
   52ILE    CG1  505   5.192   3.180   3.252
   52ILE    CG2  506   5.432   3.151   3.284
   52ILE     CD  507   5.151   3.143   3.394
   52ILE      C  508   5.475   3.075   3.005
   52ILE      O  509   5.527   3.177   2.959
   53PRO      N  510   5.535   2.958   2.985
   53PRO     CA  511   5.666   2.946   2.919
   53PRO     CB  512   5.700   2.797   2.931
   53PRO     CG  513   5.565   2.728   2.950
   53PRO     CD  514   5.488   2.828   3.035
   53PRO      C  515   5.681   2.987   2.772
   53PRO      O  516   5.789   2.998   2.715
   54HIS      N  517   5.568   2.989   2.702
   54HIS      H  518   5.481   2.977   2.749
   54HIS     CA  519   5.547   3.025   2.561
   54HIS     CB  520   5.417   2.967   2.506
   54HIS     CG  521   5.427   2.815   2.521
   54HIS    ND1  522   5.524   2.735   2.477
   54HIS    CD2  523   5.321   2.741   2.552
   54HIS    HD2  524   5.221   2.778   2.579
   54HIS    CE1  525   5.477   2.611   2.484
   54HIS    HE1  526   5.510   2.525   2.427
   54HIS    NE2  527   5.354   2.614   2.535
   54HIS    HE2  528   5.302   2.535   2.568
   54HIS      C  529   5.544   3.177   2.542
   54HIS      O  530   5.583   3.236   2.441
   55VAL      N  531   5.498   3.246   2.647
   55VAL      H  532   5.450   3.202   2.724
   55VAL     CA  533   5.502   3.392   2.657
   55VAL     CB  534   5.416   3.428   2.779
   55VAL    CG1  535   5.401   3.573   2.824
   55VAL    CG2  536   5.278   3.363   2.764
   55VAL      C  537   5.650   3.428   2.656
   55VAL      O  538   5.737   3.353   2.698
   56ALA      N  539   5.676   3.554   2.621
   56ALA      H  540   5.603   3.607   2.577
   56ALA     CA  541   5.806   3.615   2.594
   56ALA     CB  542   5.788   3.749   2.523
   56ALA      C  543   5.908   3.623   2.707
   56ALA      O  544   5.870   3.652   2.820
   57PRO      N  545   6.039   3.631   2.683
   57PRO     CA  546   6.146   3.633   2.783
   57PRO     CB  547   6.279   3.650   2.709
   57PRO     CG  548   6.249   3.568   2.583
   57PRO     CD  549   6.103   3.606   2.554
   57PRO      C  550   6.149   3.746   2.887
   57PRO      O  551   6.126   3.864   2.858
   58THR      N  552   6.164   3.706   3.012
   58THR      H  553   6.188   3.610   3.027
   58THR     CA  554   6.175   3.785   3.136
   58THR     CB  555   6.300   3.871   3.149
   58THR    OG1  556   6.322   3.945   3.028
   58THR    HG1  557   6.254   3.939   2.955
   58THR    CG2  558   6.420   3.777   3.166
   58THR      C  559   6.055   3.868   3.182
   58THR      O  560   6.039   3.906   3.298
   59HIS      N  561   5.957   3.885   3.094
   59HIS      H  562   5.972   3.866   2.997
   59HIS     CA  563   5.822   3.941   3.117
   59HIS     CB  564   5.739   3.944   2.989
   59HIS     CG  565   5.776   4.051   2.887
   59HIS    ND1  566   5.800   4.178   2.914
   59HIS    CD2  567   5.776   4.027   2.755
   59HIS    HD2  568   5.780   3.930   2.706
   59HIS    CE1  569   5.795   4.238   2.794
   59HIS    HE1  570   5.782   4.343   2.774
   59HIS    NE2  571   5.791   4.146   2.698
   59HIS    HE2  572   5.816   4.166   2.603
   59HIS      C  573   5.753   3.871   3.235
   59HIS      O  574   5.711   3.756   3.223
   60ARG      N  575   5.730   3.946   3.342
   60ARG      H  576   5.756   4.043   3.342
   60ARG     CA  577   5.668   3.895   3.465
   60ARG     CB  578   5.684   3.998   3.576
   60ARG     CG  579   5.764   4.127   3.556
   60ARG     CD  580   5.741   4.225   3.670
   60ARG     NE  581   5.820   4.349   3.663
   60ARG     HE  582   5.780   4.412   3.597
   60ARG     CZ  583   5.911   4.395   3.750
   60ARG    NH1  584   5.942   4.333   3.865
   60ARG   HH11  585   5.897   4.247   3.889
   60ARG   HH12  586   6.011   4.373   3.925
   60ARG    NH2  587   5.976   4.509   3.716
   60ARG   HH21  588   5.943   4.556   3.635
   60ARG   HH22  589   6.051   4.536   3.776
   60ARG      C  590   5.529   3.831   3.454
   60ARG      O  591   5.425   3.893   3.463
   61CYS      N  592   5.530   3.701   3.425
   61CYS      H  593   5.615   3.652   3.404
   61CYS     CA  594   5.411   3.616   3.421
   61CYS     CB  595   5.423   3.502   3.319
   61CYS     SG  596   5.495   3.546   3.157
   61CYS     HG  597   5.518   3.423   3.111
   61CYS      C  598   5.360   3.560   3.555
   61CYS      O  599   5.389   3.445   3.591
   62ILE      N  600   5.267   3.631   3.615
   62ILE      H  601   5.206   3.691   3.563
   62ILE     CA  602   5.221   3.614   3.753
   62ILE     CB  603   5.223   3.754   3.814
   62ILE    CG1  604   5.348   3.838   3.784
   62ILE    CG2  605   5.211   3.741   3.966
   62ILE     CD  606   5.485   3.801   3.840
   62ILE      C  607   5.081   3.551   3.753
   62ILE      O  608   4.991   3.592   3.681
   63ALA      N  609   5.060   3.456   3.844
   63ALA      H  610   5.138   3.416   3.892
   63ALA     CA  611   4.939   3.371   3.846
   63ALA     CB  612   4.976   3.245   3.767
   63ALA      C  613   4.879   3.344   3.983
   63ALA      O  614   4.943   3.268   4.055
   64PRO      N  615   4.774   3.413   4.028
   64PRO     CA  616   4.690   3.381   4.145
   64PRO     CB  617   4.605   3.506   4.160
   64PRO     CG  618   4.585   3.554   4.016
   64PRO     CD  619   4.729   3.538   3.967
   64PRO      C  620   4.624   3.243   4.141
   64PRO      O  621   4.531   3.223   4.062
   65ASP      N  622   4.667   3.168   4.242
   65ASP      H  623   4.751   3.195   4.290
   65ASP     CA  624   4.613   3.037   4.282
   65ASP     CB  625   4.714   2.984   4.384
   65ASP     CG  626   4.847   2.940   4.324
   65ASP    OD1  627   4.891   2.837   4.380
   65ASP    OD2  628   4.912   3.005   4.239
   65ASP      C  629   4.468   3.053   4.330
   65ASP      O  630   4.458   3.137   4.420
   66LEU      N  631   4.390   2.950   4.300
   66LEU      H  632   4.437   2.866   4.275
   66LEU     CA  633   4.243   2.966   4.306
   66LEU     CB  634   4.176   2.835   4.265
   66LEU     CG  635   4.028   2.828   4.224
   66LEU    CD1  636   4.003   2.947   4.131
   66LEU    CD2  637   4.007   2.703   4.138
   66LEU      C  638   4.187   3.004   4.443
   66LEU      O  639   4.200   2.926   4.537
   67ILE      N  640   4.116   3.116   4.452
   67ILE      H  641   4.119   3.184   4.378
   67ILE     CA  642   4.052   3.164   4.575
   67ILE     CB  643   4.010   3.311   4.563
   67ILE    CG1  644   4.004   3.383   4.698
   67ILE    CG2  645   3.888   3.328   4.474
   67ILE     CD  646   4.146   3.406   4.751
   67ILE      C  647   3.944   3.080   4.643
   67ILE      O  648   3.852   3.031   4.578
   68GLY      N  649   3.959   3.041   4.769
   68GLY      H  650   4.043   3.059   4.820
   68GLY     CA  651   3.858   2.972   4.850
   68GLY      C  652   3.852   2.823   4.820
   68GLY      O  653   3.918   2.742   4.886
   69MET      N  654   3.808   2.788   4.699
   69MET      H  655   3.794   2.867   4.640
   69MET     CA  656   3.784   2.652   4.650
   69MET     CB  657   3.682   2.650   4.536
   69MET     CG  658   3.701   2.758   4.428
   69MET     SD  659   3.586   2.743   4.286
   69MET     CE  660   3.641   2.895   4.212
   69MET      C  661   3.912   2.587   4.597
   69MET      O  662   3.898   2.492   4.518
   70GLY      N  663   4.027   2.635   4.640
   70GLY      H  664   4.040   2.718   4.694
   70GLY     CA  665   4.159   2.593   4.591
   70GLY      C  666   4.279   2.609   4.685
   70GLY      O  667   4.268   2.584   4.805
   71LYS      N  668   4.398   2.649   4.639
   71LYS      H  669   4.403   2.676   4.542
   71LYS     CA  670   4.511   2.671   4.729
   71LYS     CB  671   4.645   2.701   4.661
   71LYS     CG  672   4.690   2.577   4.584
   71LYS     CD  673   4.837   2.582   4.545
   71LYS     CE  674   4.870   2.468   4.448
   71LYS     NZ  675   4.788   2.498   4.329
   71LYS    HZ1  676   4.690   2.502   4.349
   71LYS    HZ2  677   4.820   2.579   4.281
   71LYS    HZ3  678   4.808   2.420   4.270
   71LYS      C  679   4.490   2.785   4.829
   71LYS      O  680   4.565   2.790   4.928
   72SER      N  681   4.408   2.882   4.790
   72SER      H  682   4.355   2.873   4.706
   72SER     CA  683   4.398   3.012   4.858
   72SER     CB  684   4.404   3.122   4.752
   72SER     OG  685   4.534   3.152   4.701
   72SER     HG  686   4.531   3.185   4.607
   72SER      C  687   4.284   3.029   4.957
   72SER      O  688   4.169   3.026   4.912
   73ASP      N  689   4.316   3.062   5.081
   73ASP      H  690   4.412   3.077   5.101
   73ASP     CA  691   4.222   3.109   5.184
   73ASP     CB  692   4.305   3.150   5.307
   73ASP     CG  693   4.346   3.038   5.402
   73ASP    OD1  694   4.455   3.054   5.462
   73ASP    OD2  695   4.273   2.937   5.415
   73ASP      C  696   4.154   3.236   5.133
   73ASP      O  697   4.223   3.321   5.076
   74LYS      N  698   4.025   3.250   5.161
   74LYS      H  699   3.984   3.192   5.231
   74LYS     CA  700   3.939   3.355   5.104
   74LYS     CB  701   3.808   3.289   5.060
   74LYS     CG  702   3.722   3.392   4.988
   74LYS     CD  703   3.574   3.356   5.011
   74LYS     CE  704   3.505   3.452   5.109
   74LYS     NZ  705   3.365   3.412   5.125
   74LYS    HZ1  706   3.344   3.322   5.164
   74LYS    HZ2  707   3.320   3.480   5.184
   74LYS    HZ3  708   3.325   3.412   5.033
   74LYS      C  709   3.923   3.467   5.208
   74LYS      O  710   3.901   3.446   5.327
   75PRO      N  711   3.973   3.586   5.172
   75PRO     CA  712   3.975   3.706   5.257
   75PRO     CB  713   4.074   3.798   5.184
   75PRO     CG  714   4.054   3.764   5.037
   75PRO     CD  715   4.046   3.612   5.048
   75PRO      C  716   3.845   3.776   5.294
   75PRO      O  717   3.733   3.730   5.272
   76ASP      N  718   3.857   3.885   5.370
   76ASP      H  719   3.936   3.884   5.433
   76ASP     CA  720   3.754   3.978   5.418
   76ASP     CB  721   3.821   4.077   5.512
   76ASP     CG  722   3.768   4.054   5.654
   76ASP    OD1  723   3.847   4.018   5.746
   76ASP    OD2  724   3.646   4.066   5.676
   76ASP      C  725   3.668   4.049   5.313
   76ASP      O  726   3.680   4.165   5.277
   77LEU      N  727   3.583   3.963   5.258
   77LEU      H  728   3.570   3.867   5.280
   77LEU     CA  729   3.482   4.005   5.159
   77LEU     CB  730   3.550   4.036   5.025
   77LEU     CG  731   3.653   3.935   4.973
   77LEU    CD1  732   3.582   3.807   4.929
   77LEU    CD2  733   3.742   3.999   4.867
   77LEU      C  734   3.362   3.912   5.144
   77LEU      O  735   3.360   3.798   5.190
   78GLY      N  736   3.255   3.974   5.094
   78GLY      H  737   3.259   4.072   5.079
   78GLY     CA  738   3.128   3.908   5.063
   78GLY      C  739   3.129   3.822   4.937
   78GLY      O  740   3.207   3.726   4.929
   79TYR      N  741   3.049   3.856   4.837
   79TYR      H  742   3.000   3.941   4.849
   79TYR     CA  743   3.027   3.793   4.704
   79TYR     CB  744   2.903   3.703   4.714
   79TYR     CG  745   2.915   3.587   4.813
   79TYR    CD1  746   2.973   3.468   4.770
   79TYR    HD1  747   3.041   3.474   4.683
   79TYR    CD2  748   2.841   3.595   4.931
   79TYR    HD2  749   2.810   3.690   4.974
   79TYR    CE1  750   2.958   3.355   4.848
   79TYR    HE1  751   2.996   3.264   4.804
   79TYR    CE2  752   2.821   3.480   5.007
   79TYR    HE2  753   2.767   3.492   5.101
   79TYR     CZ  754   2.881   3.362   4.965
   79TYR     OH  755   2.857   3.251   5.038
   79TYR     HH  756   2.781   3.264   5.103
   79TYR      C  757   3.004   3.901   4.599
   79TYR      O  758   2.946   4.003   4.636
   80PHE      N  759   2.997   3.846   4.478
   80PHE      H  760   3.005   3.746   4.467
   80PHE     CA  761   2.995   3.917   4.349
   80PHE     CB  762   2.857   3.980   4.327
   80PHE     CG  763   2.742   3.880   4.312
   80PHE    CD1  764   2.682   3.817   4.421
   80PHE    HD1  765   2.704   3.856   4.519
   80PHE    CD2  766   2.699   3.848   4.183
   80PHE    HD2  767   2.743   3.896   4.096
   80PHE    CE1  768   2.585   3.720   4.396
   80PHE    HE1  769   2.552   3.654   4.477
   80PHE    CE2  770   2.597   3.756   4.161
   80PHE    HE2  771   2.561   3.738   4.059
   80PHE     CZ  772   2.542   3.687   4.268
   80PHE     HZ  773   2.476   3.602   4.254
   80PHE      C  774   3.103   4.021   4.323
   80PHE      O  775   3.168   4.067   4.417
   81PHE      N  776   3.114   4.084   4.206
   81PHE      H  777   3.036   4.110   4.149
   81PHE     CA  778   3.237   4.150   4.159
   81PHE     CB  779   3.240   4.173   4.008
   81PHE     CG  780   3.242   4.040   3.931
   81PHE    CD1  781   3.126   3.997   3.868
   81PHE    HD1  782   3.039   4.063   3.872
   81PHE    CD2  783   3.345   3.948   3.952
   81PHE    HD2  784   3.429   3.980   4.013
   81PHE    CE1  785   3.115   3.864   3.832
   81PHE    HE1  786   3.025   3.835   3.778
   81PHE    CE2  787   3.330   3.816   3.914
   81PHE    HE2  788   3.413   3.750   3.938
   81PHE     CZ  789   3.215   3.770   3.852
   81PHE     HZ  790   3.190   3.665   3.838
   81PHE      C  791   3.273   4.279   4.232
   81PHE      O  792   3.391   4.313   4.233
   82ASP      N  793   3.168   4.340   4.288
   82ASP      H  794   3.075   4.307   4.282
   82ASP     CA  795   3.184   4.449   4.385
   82ASP     CB  796   3.050   4.520   4.399
   82ASP     CG  797   2.986   4.559   4.266
   82ASP    OD1  798   2.993   4.676   4.222
   82ASP    OD2  799   2.931   4.470   4.196
   82ASP      C  800   3.256   4.417   4.517
   82ASP      O  801   3.312   4.508   4.577
   83ASP      N  802   3.227   4.304   4.582
   83ASP      H  803   3.160   4.238   4.548
   83ASP     CA  804   3.317   4.254   4.687
   83ASP     CB  805   3.256   4.151   4.783
   83ASP     CG  806   3.165   4.225   4.880
   83ASP    OD1  807   3.049   4.255   4.843
   83ASP    OD2  808   3.220   4.272   4.981
   83ASP      C  809   3.456   4.208   4.640
   83ASP      O  810   3.551   4.270   4.687
   84HIS      N  811   3.456   4.129   4.532
   84HIS      H  812   3.373   4.080   4.507
   84HIS     CA  813   3.580   4.072   4.478
   84HIS     CB  814   3.569   3.975   4.359
   84HIS     CG  815   3.488   3.852   4.400
   84HIS    ND1  816   3.513   3.786   4.511
   84HIS    CD2  817   3.374   3.805   4.351
   84HIS    HD2  818   3.352   3.812   4.243
   84HIS    CE1  819   3.418   3.696   4.527
   84HIS    HE1  820   3.402   3.627   4.610
   84HIS    NE2  821   3.329   3.707   4.429
   84HIS    HE2  822   3.246   3.652   4.416
   84HIS      C  823   3.689   4.171   4.436
   84HIS      O  824   3.809   4.144   4.452
   85VAL      N  825   3.652   4.289   4.386
   85VAL      H  826   3.561   4.310   4.352
   85VAL     CA  827   3.752   4.394   4.360
   85VAL     CB  828   3.668   4.500   4.289
   85VAL    CG1  829   3.587   4.577   4.392
   85VAL    CG2  830   3.740   4.600   4.198
   85VAL      C  831   3.846   4.442   4.470
   85VAL      O  832   3.964   4.461   4.440
   86ARG      N  833   3.806   4.412   4.593
   86ARG      H  834   3.721   4.361   4.611
   86ARG     CA  835   3.891   4.429   4.711
   86ARG     CB  836   3.812   4.405   4.840
   86ARG     CG  837   3.721   4.528   4.850
   86ARG     CD  838   3.679   4.559   4.994
   86ARG     NE  839   3.553   4.635   4.995
   86ARG     HE  840   3.469   4.581   4.987
   86ARG     CZ  841   3.543   4.763   5.028
   86ARG    NH1  842   3.637   4.850   5.072
   86ARG   HH11  843   3.732   4.823   5.081
   86ARG   HH12  844   3.603   4.938   5.104
   86ARG    NH2  845   3.420   4.813   5.015
   86ARG   HH21  846   3.352   4.752   4.975
   86ARG   HH22  847   3.416   4.913   5.028
   86ARG      C  848   4.016   4.341   4.705
   86ARG      O  849   4.127   4.396   4.704
   87PHE      N  850   4.000   4.217   4.660
   87PHE      H  851   3.917   4.185   4.618
   87PHE     CA  852   4.115   4.125   4.654
   87PHE     CB  853   4.074   3.979   4.667
   87PHE     CG  854   4.033   3.909   4.536
   87PHE    CD1  855   4.133   3.840   4.470
   87PHE    HD1  856   4.227   3.832   4.525
   87PHE    CD2  857   3.900   3.875   4.517
   87PHE    HD2  858   3.820   3.919   4.578
   87PHE    CE1  859   4.098   3.750   4.370
   87PHE    HE1  860   4.183   3.704   4.320
   87PHE    CE2  861   3.869   3.781   4.419
   87PHE    HE2  862   3.768   3.749   4.398
   87PHE     CZ  863   3.967   3.713   4.348
   87PHE     HZ  864   3.938   3.624   4.291
   87PHE      C  865   4.197   4.158   4.530
   87PHE      O  866   4.320   4.155   4.538
   88MET      N  867   4.135   4.201   4.419
   88MET      H  868   4.037   4.186   4.406
   88MET     CA  869   4.203   4.236   4.294
   88MET     CB  870   4.108   4.273   4.180
   88MET     CG  871   4.184   4.294   4.049
   88MET     SD  872   4.302   4.168   3.991
   88MET     CE  873   4.329   4.255   3.838
   88MET      C  874   4.305   4.348   4.319
   88MET      O  875   4.425   4.323   4.334
   89ASP      N  876   4.244   4.453   4.373
   89ASP      H  877   4.145   4.447   4.393
   89ASP     CA  878   4.304   4.585   4.399
   89ASP     CB  879   4.199   4.687   4.444
   89ASP     CG  880   4.254   4.830   4.439
   89ASP    OD1  881   4.269   4.868   4.557
   89ASP    OD2  882   4.273   4.881   4.327
   89ASP      C  883   4.422   4.575   4.496
   89ASP      O  884   4.539   4.601   4.465
   90ALA      N  885   4.395   4.505   4.605
   90ALA      H  886   4.307   4.457   4.611
   90ALA     CA  887   4.492   4.484   4.714
   90ALA     CB  888   4.410   4.445   4.836
   90ALA      C  889   4.601   4.383   4.673
   90ALA      O  890   4.718   4.407   4.701
   91PHE      N  891   4.576   4.281   4.594
   91PHE      H  892   4.478   4.262   4.578
   91PHE     CA  893   4.667   4.185   4.530
   91PHE     CB  894   4.600   4.071   4.454
   91PHE     CG  895   4.697   3.966   4.399
   91PHE    CD1  896   4.776   3.884   4.478
   91PHE    HD1  897   4.795   3.915   4.581
   91PHE    CD2  898   4.688   3.942   4.262
   91PHE    HD2  899   4.628   4.007   4.199
   91PHE    CE1  900   4.846   3.775   4.429
   91PHE    HE1  901   4.878   3.689   4.488
   91PHE    CE2  902   4.758   3.834   4.209
   91PHE    HE2  903   4.745   3.804   4.107
   91PHE     CZ  904   4.837   3.753   4.291
   91PHE     HZ  905   4.879   3.664   4.244
   91PHE      C  906   4.772   4.256   4.444
   91PHE      O  907   4.891   4.247   4.470
   92ILE      N  908   4.726   4.341   4.351
   92ILE      H  909   4.627   4.348   4.340
   92ILE     CA  910   4.816   4.426   4.273
   92ILE     CB  911   4.717   4.491   4.175
   92ILE    CG1  912   4.646   4.400   4.076
   92ILE    CG2  913   4.780   4.608   4.097
   92ILE     CD  914   4.738   4.322   3.982
   92ILE      C  915   4.894   4.529   4.355
   92ILE      O  916   5.012   4.547   4.324
   93GLU      N  917   4.839   4.593   4.458
   93GLU      H  918   4.740   4.586   4.473
   93GLU     CA  919   4.916   4.680   4.548
   93GLU     CB  920   4.816   4.763   4.628
   93GLU     CG  921   4.877   4.861   4.728
   93GLU     CD  922   4.772   4.956   4.787
   93GLU    OE1  923   4.714   4.922   4.894
   93GLU    OE2  924   4.740   5.059   4.725
   93GLU      C  925   5.021   4.602   4.629
   93GLU      O  926   5.139   4.621   4.598
   94ALA      N  927   4.985   4.503   4.709
   94ALA      H  928   4.887   4.490   4.729
   94ALA     CA  929   5.075   4.411   4.780
   94ALA     CB  930   4.988   4.299   4.837
   94ALA      C  931   5.185   4.349   4.692
   94ALA      O  932   5.302   4.339   4.730
   95LEU      N  933   5.151   4.305   4.573
   95LEU      H  934   5.054   4.294   4.542
   95LEU     CA  935   5.247   4.261   4.470
   95LEU     CB  936   5.177   4.186   4.356
   95LEU     CG  937   5.182   4.034   4.371
   95LEU    CD1  938   5.129   3.974   4.502
   95LEU    CD2  939   5.107   3.968   4.255
   95LEU      C  940   5.333   4.369   4.406
   95LEU      O  941   5.441   4.337   4.357
   96GLY      N  942   5.299   4.498   4.415
   96GLY      H  943   5.231   4.522   4.484
   96GLY     CA  944   5.376   4.609   4.357
   96GLY      C  945   5.378   4.635   4.207
   96GLY      O  946   5.471   4.703   4.164
   97LEU      N  947   5.281   4.579   4.135
   97LEU      H  948   5.201   4.541   4.181
   97LEU     CA  949   5.280   4.597   3.988
   97LEU     CB  950   5.211   4.477   3.923
   97LEU     CG  951   5.257   4.338   3.963
   97LEU    CD1  952   5.171   4.229   3.896
   97LEU    CD2  953   5.406   4.315   3.936
   97LEU      C  954   5.220   4.729   3.939
   97LEU      O  955   5.135   4.786   4.007
   98GLU      N  956   5.279   4.766   3.826
   98GLU      H  957   5.352   4.713   3.783
   98GLU     CA  958   5.247   4.895   3.762
   98GLU     CB  959   5.378   4.959   3.717
   98GLU     CG  960   5.484   4.959   3.828
   98GLU     CD  961   5.609   5.034   3.781
   98GLU    OE1  962   5.699   4.982   3.712
   98GLU    OE2  963   5.615   5.155   3.809
   98GLU      C  964   5.153   4.864   3.645
   98GLU      O  965   5.043   4.820   3.679
   99GLU      N  966   5.158   4.935   3.533
   99GLU      H  967   5.192   5.029   3.535
   99GLU     CA  968   5.082   4.885   3.418
   99GLU     CB  969   5.117   4.967   3.294
   99GLU     CG  970   5.073   5.114   3.293
   99GLU     CD  971   5.170   5.207   3.367
   99GLU    OE1  972   5.254   5.259   3.292
   99GLU    OE2  973   5.180   5.207   3.492
   99GLU      C  974   5.090   4.735   3.387
   99GLU      O  975   5.184   4.676   3.332
  100VAL      N  976   4.973   4.674   3.390
  100VAL      H  977   4.889   4.729   3.398
  100VAL     CA  978   4.958   4.528   3.376
  100VAL     CB  979   4.921   4.481   3.517
  100VAL    CG1  980   4.796   4.547   3.576
  100VAL    CG2  981   4.904   4.331   3.539
  100VAL      C  982   4.878   4.470   3.261
  100VAL      O  983   4.795   4.540   3.202
  101VAL      N  984   4.925   4.359   3.205
  101VAL      H  985   5.009   4.317   3.239
  101VAL     CA  986   4.850   4.286   3.102
  101VAL     CB  987   4.935   4.224   2.990
  101VAL    CG1  988   4.859   4.169   2.869
  101VAL    CG2  989   5.030   4.332   2.935
  101VAL      C  990   4.758   4.183   3.167
  101VAL      O  991   4.791   4.088   3.238
  102LEU      N  992   4.630   4.203   3.140
  102LEU      H  993   4.595   4.274   3.078
  102LEU     CA  994   4.524   4.116   3.192
  102LEU     CB  995   4.396   4.192   3.228
  102LEU     CG  996   4.413   4.296   3.337
  102LEU    CD1  997   4.288   4.376   3.377
  102LEU    CD2  998   4.460   4.228   3.465
  102LEU      C  999   4.499   3.999   3.095
  102LEU      O 1000   4.487   4.017   2.975
  103VAL      N 1001   4.506   3.880   3.155
  103VAL      H 1002   4.554   3.858   3.241
  103VAL     CA 1003   4.471   3.755   3.085
  103VAL     CB 1004   4.597   3.671   3.068
  103VAL    CG1 1005   4.567   3.541   2.993
  103VAL    CG2 1006   4.707   3.749   2.996
  103VAL      C 1007   4.364   3.688   3.171
  103VAL      O 1008   4.379   3.656   3.289
  104ILE      N 1009   4.246   3.698   3.114
  104ILE      H 1010   4.250   3.737   3.020
  104ILE     CA 1011   4.114   3.655   3.164
  104ILE     CB 1012   4.018   3.773   3.184
  104ILE    CG1 1013   3.990   3.855   3.059
  104ILE    CG2 1014   4.069   3.867   3.294
  104ILE     CD 1015   3.917   3.988   3.084
  104ILE      C 1016   4.040   3.544   3.090
  104ILE      O 1017   4.010   3.553   2.971
  105HIS      N 1018   3.991   3.461   3.182
  105HIS      H 1019   4.034   3.465   3.271
  105HIS     CA 1020   3.887   3.358   3.168
  105HIS     CB 1021   3.963   3.230   3.204
  105HIS     CG 1022   3.891   3.098   3.175
  105HIS    ND1 1023   3.825   3.044   3.277
  105HIS    CD2 1024   3.859   3.031   3.065
  105HIS    HD2 1025   3.890   3.058   2.964
  105HIS    CE1 1026   3.749   2.949   3.225
  105HIS    HE1 1027   3.678   2.890   3.285
  105HIS    NE2 1028   3.767   2.940   3.094
  105HIS    HE2 1029   3.701   2.907   3.026
  105HIS      C 1030   3.752   3.379   3.238
  105HIS      O 1031   3.744   3.470   3.321
  106ASP      N 1032   3.662   3.284   3.217
  106ASP      H 1033   3.692   3.193   3.187
  106ASP     CA 1034   3.516   3.300   3.239
  106ASP     CB 1035   3.445   3.166   3.225
  106ASP     CG 1036   3.293   3.165   3.238
  106ASP    OD1 1037   3.240   3.184   3.349
  106ASP    OD2 1038   3.227   3.160   3.131
  106ASP      C 1039   3.467   3.386   3.355
  106ASP      O 1040   3.415   3.494   3.330
  107TRP      N 1041   3.519   3.363   3.475
  107TRP      H 1042   3.596   3.300   3.489
  107TRP     CA 1043   3.471   3.445   3.588
  107TRP     CB 1044   3.477   3.368   3.720
  107TRP     CG 1045   3.430   3.441   3.845
  107TRP    CD1 1046   3.312   3.421   3.903
  107TRP    HD1 1047   3.234   3.353   3.869
  107TRP    CD2 1048   3.521   3.504   3.928
  107TRP    NE1 1049   3.318   3.480   4.023
  107TRP    HE1 1050   3.242   3.504   4.083
  107TRP    CE2 1051   3.442   3.525   4.041
  107TRP    CE3 1052   3.658   3.526   3.929
  107TRP    HE3 1053   3.726   3.520   3.843
  107TRP    CZ2 1054   3.506   3.568   4.158
  107TRP    HZ2 1055   3.451   3.554   4.250
  107TRP    CZ3 1056   3.718   3.582   4.041
  107TRP    HZ3 1057   3.826   3.595   4.042
  107TRP    CH2 1058   3.642   3.594   4.157
  107TRP    HH2 1059   3.684   3.612   4.256
  107TRP      C 1060   3.547   3.578   3.602
  107TRP      O 1061   3.485   3.684   3.613
  108GLY      N 1062   3.680   3.572   3.604
  108GLY      H 1063   3.719   3.481   3.594
  108GLY     CA 1064   3.774   3.683   3.626
  108GLY      C 1065   3.774   3.789   3.516
  108GLY      O 1066   3.839   3.893   3.520
  109SER      N 1067   3.693   3.769   3.413
  109SER      H 1068   3.666   3.672   3.407
  109SER     CA 1069   3.654   3.866   3.309
  109SER     CB 1070   3.568   3.792   3.207
  109SER     OG 1071   3.442   3.743   3.253
  109SER     HG 1072   3.452   3.653   3.209
  109SER      C 1073   3.564   3.974   3.370
  109SER      O 1074   3.602   4.090   3.366
  110ALA      N 1075   3.458   3.945   3.448
  110ALA      H 1076   3.429   3.853   3.472
  110ALA     CA 1077   3.370   4.048   3.504
  110ALA     CB 1078   3.248   3.975   3.561
  110ALA      C 1079   3.444   4.127   3.612
  110ALA      O 1080   3.451   4.249   3.598
  111LEU      N 1081   3.508   4.056   3.704
  111LEU      H 1082   3.475   3.964   3.721
  111LEU     CA 1083   3.627   4.105   3.774
  111LEU     CB 1084   3.690   3.980   3.836
  111LEU     CG 1085   3.815   4.001   3.921
  111LEU    CD1 1086   3.791   4.083   4.048
  111LEU    CD2 1087   3.891   3.870   3.936
  111LEU      C 1088   3.728   4.198   3.706
  111LEU      O 1089   3.735   4.315   3.743
  112GLY      N 1090   3.791   4.154   3.598
  112GLY      H 1091   3.799   4.057   3.573
  112GLY     CA 1092   3.887   4.235   3.522
  112GLY      C 1093   3.834   4.368   3.470
  112GLY      O 1094   3.892   4.475   3.489
  113PHE      N 1095   3.714   4.350   3.416
  113PHE      H 1096   3.661   4.265   3.409
  113PHE     CA 1097   3.648   4.472   3.371
  113PHE     CB 1098   3.523   4.444   3.286
  113PHE     CG 1099   3.557   4.369   3.157
  113PHE    CD1 1100   3.644   4.429   3.066
  113PHE    HD1 1101   3.673   4.533   3.081
  113PHE    CD2 1102   3.519   4.239   3.128
  113PHE    HD2 1103   3.455   4.187   3.199
  113PHE    CE1 1104   3.702   4.359   2.961
  113PHE    HE1 1105   3.785   4.401   2.905
  113PHE    CE2 1106   3.581   4.164   3.028
  113PHE    HE2 1107   3.575   4.056   3.017
  113PHE     CZ 1108   3.674   4.224   2.944
  113PHE     HZ 1109   3.715   4.176   2.854
  113PHE      C 1110   3.610   4.577   3.474
  113PHE      O 1111   3.634   4.697   3.463
  114HIS      N 1112   3.565   4.526   3.590
  114HIS      H 1113   3.551   4.429   3.606
  114HIS     CA 1114   3.536   4.612   3.705
  114HIS     CB 1115   3.465   4.525   3.809
  114HIS     CG 1116   3.337   4.579   3.872
  114HIS    ND1 1117   3.235   4.635   3.808
  114HIS    CD2 1118   3.281   4.534   3.985
  114HIS    HD2 1119   3.325   4.448   4.037
  114HIS    CE1 1120   3.123   4.626   3.878
  114HIS    HE1 1121   3.025   4.669   3.853
  114HIS    NE2 1122   3.154   4.567   3.993
  114HIS    HE2 1123   3.094   4.540   4.069
  114HIS      C 1124   3.657   4.680   3.770
  114HIS      O 1125   3.649   4.798   3.800
  115TRP      N 1126   3.774   4.615   3.772
  115TRP      H 1127   3.768   4.515   3.782
  115TRP     CA 1128   3.908   4.664   3.808
  115TRP     CB 1129   3.999   4.549   3.850
  115TRP     CG 1130   4.122   4.612   3.918
  115TRP    CD1 1131   4.128   4.668   4.039
  115TRP    HD1 1132   4.048   4.690   4.110
  115TRP    CD2 1133   4.248   4.617   3.861
  115TRP    NE1 1134   4.254   4.707   4.059
  115TRP    HE1 1135   4.280   4.744   4.148
  115TRP    CE2 1136   4.330   4.677   3.954
  115TRP    CE3 1137   4.288   4.603   3.727
  115TRP    HE3 1138   4.225   4.549   3.658
  115TRP    CZ2 1139   4.454   4.728   3.916
  115TRP    HZ2 1140   4.518   4.787   3.981
  115TRP    CZ3 1141   4.417   4.644   3.694
  115TRP    HZ3 1142   4.447   4.639   3.589
  115TRP    CH2 1143   4.500   4.706   3.786
  115TRP    HH2 1144   4.608   4.702   3.771
  115TRP      C 1145   3.960   4.754   3.696
  115TRP      O 1146   4.004   4.865   3.726
  116ALA      N 1147   3.939   4.731   3.566
  116ALA      H 1148   3.902   4.641   3.540
  116ALA     CA 1149   3.993   4.813   3.458
  116ALA     CB 1150   4.009   4.740   3.324
  116ALA      C 1151   3.916   4.942   3.432
  116ALA      O 1152   3.966   5.038   3.375
  117LYS      N 1153   3.784   4.937   3.452
  117LYS      H 1154   3.730   4.854   3.459
  117LYS     CA 1155   3.706   5.059   3.482
  117LYS     CB 1156   3.560   5.014   3.487
  117LYS     CG 1157   3.483   5.030   3.357
  117LYS     CD 1158   3.333   5.009   3.376
  117LYS     CE 1159   3.290   5.100   3.491
  117LYS     NZ 1160   3.145   5.102   3.466
  117LYS    HZ1 1161   3.123   5.125   3.372
  117LYS    HZ2 1162   3.119   5.009   3.488
  117LYS    HZ3 1163   3.094   5.156   3.532
  117LYS      C 1164   3.743   5.138   3.607
  117LYS      O 1165   3.759   5.260   3.595
  118ARG      N 1166   3.770   5.068   3.716
  118ARG      H 1167   3.747   4.972   3.724
  118ARG     CA 1168   3.826   5.124   3.841
  118ARG     CB 1169   3.829   5.015   3.949
  118ARG     CG 1170   3.878   5.070   4.085
  118ARG     CD 1171   3.872   4.952   4.181
  118ARG     NE 1172   3.927   4.983   4.314
  118ARG     HE 1173   4.008   5.042   4.318
  118ARG     CZ 1174   3.870   4.947   4.431
  118ARG    NH1 1175   3.753   4.883   4.420
  118ARG   HH11 1176   3.716   4.856   4.331
  118ARG   HH12 1177   3.692   4.862   4.497
  118ARG    NH2 1178   3.918   4.987   4.547
  118ARG   HH21 1179   4.004   5.039   4.548
  118ARG   HH22 1180   3.863   4.976   4.630
  118ARG      C 1181   3.965   5.183   3.816
  118ARG      O 1182   3.994   5.290   3.869
  119ASN      N 1183   4.041   5.134   3.718
  119ASN      H 1184   4.028   5.043   3.678
  119ASN     CA 1185   4.175   5.186   3.689
  119ASN     CB 1186   4.276   5.120   3.782
  119ASN     CG 1187   4.411   5.191   3.795
  119ASN    OD1 1188   4.456   5.256   3.700
  119ASN    ND2 1189   4.471   5.187   3.914
  119ASN   HD21 1190   4.427   5.154   3.997
  119ASN   HD22 1191   4.555   5.241   3.915
  119ASN      C 1192   4.219   5.172   3.543
  119ASN      O 1193   4.265   5.068   3.497
  120PRO      N 1194   4.182   5.273   3.465
  120PRO     CA 1195   4.215   5.294   3.323
  120PRO     CB 1196   4.139   5.417   3.274
  120PRO     CG 1197   4.013   5.412   3.360
  120PRO     CD 1198   4.067   5.360   3.494
  120PRO      C 1199   4.366   5.299   3.295
  120PRO      O 1200   4.412   5.267   3.187
  121GLU      N 1201   4.426   5.374   3.387
  121GLU      H 1202   4.388   5.454   3.432
  121GLU     CA 1203   4.573   5.376   3.400
  121GLU     CB 1204   4.598   5.470   3.518
  121GLU     CG 1205   4.565   5.617   3.490
  121GLU     CD 1206   4.419   5.656   3.469
  121GLU    OE1 1207   4.375   5.696   3.360
  121GLU    OE2 1208   4.335   5.622   3.555
  121GLU      C 1209   4.643   5.240   3.409
  121GLU      O 1210   4.694   5.193   3.307
  122ARG      N 1211   4.616   5.159   3.510
  122ARG      H 1212   4.563   5.194   3.589
  122ARG     CA 1213   4.679   5.027   3.522
  122ARG     CB 1214   4.669   4.979   3.667
  122ARG     CG 1215   4.766   5.049   3.762
  122ARG     CD 1216   4.776   4.944   3.873
  122ARG     NE 1217   4.891   4.954   3.964
  122ARG     HE 1218   4.981   4.920   3.936
  122ARG     CZ 1219   4.882   4.997   4.091
  122ARG    NH1 1220   4.774   5.036   4.160
  122ARG   HH11 1221   4.684   5.028   4.119
  122ARG   HH12 1222   4.782   5.070   4.254
  122ARG    NH2 1223   4.978   4.969   4.180
  122ARG   HH21 1224   5.055   4.920   4.141
  122ARG   HH22 1225   4.965   4.979   4.281
  122ARG      C 1226   4.638   4.923   3.419
  122ARG      O 1227   4.717   4.833   3.388
  123VAL      N 1228   4.523   4.929   3.352
  123VAL      H 1229   4.447   4.989   3.376
  123VAL     CA 1230   4.505   4.843   3.235
  123VAL     CB 1231   4.355   4.823   3.209
  123VAL    CG1 1232   4.273   4.952   3.203
  123VAL    CG2 1233   4.330   4.712   3.107
  123VAL      C 1234   4.588   4.880   3.113
  123VAL      O 1235   4.566   4.989   3.058
  124LYS      N 1236   4.684   4.795   3.082
  124LYS      H 1237   4.699   4.723   3.149
  124LYS     CA 1238   4.769   4.791   2.961
  124LYS     CB 1239   4.907   4.826   3.016
  124LYS     CG 1240   5.014   4.844   2.908
  124LYS     CD 1241   5.007   4.969   2.818
  124LYS     CE 1242   5.020   5.108   2.878
  124LYS     NZ 1243   5.010   5.211   2.775
  124LYS    HZ1 1244   4.935   5.192   2.712
  124LYS    HZ2 1245   4.985   5.299   2.816
  124LYS    HZ3 1246   5.098   5.219   2.728
  124LYS      C 1247   4.761   4.668   2.872
  124LYS      O 1248   4.813   4.660   2.761
  125GLY      N 1249   4.684   4.569   2.917
  125GLY      H 1250   4.690   4.539   3.012
  125GLY     CA 1251   4.637   4.475   2.815
  125GLY      C 1252   4.505   4.412   2.864
  125GLY      O 1253   4.497   4.391   2.985
  126ILE      N 1254   4.427   4.356   2.772
  126ILE      H 1255   4.430   4.386   2.677
  126ILE     CA 1256   4.315   4.269   2.813
  126ILE     CB 1257   4.193   4.353   2.848
  126ILE    CG1 1258   4.102   4.267   2.936
  126ILE    CG2 1259   4.117   4.422   2.735
  126ILE     CD 1260   4.024   4.357   3.032
  126ILE      C 1261   4.297   4.156   2.711
  126ILE      O 1262   4.261   4.177   2.596
  127ALA      N 1263   4.352   4.040   2.747
  127ALA      H 1264   4.410   4.032   2.828
  127ALA     CA 1265   4.337   3.919   2.665
  127ALA     CB 1266   4.470   3.845   2.661
  127ALA      C 1267   4.229   3.832   2.731
  127ALA      O 1268   4.252   3.787   2.843
  128PHE      N 1269   4.124   3.808   2.653
  128PHE      H 1270   4.117   3.859   2.567
  128PHE     CA 1271   4.007   3.733   2.701
  128PHE     CB 1272   3.882   3.818   2.724
  128PHE     CG 1273   3.857   3.917   2.610
  128PHE    CD1 1274   3.756   3.894   2.518
  128PHE    HD1 1275   3.719   3.791   2.516
  128PHE    CD2 1276   3.910   4.045   2.623
  128PHE    HD2 1277   4.000   4.056   2.683
  128PHE    CE1 1278   3.709   4.001   2.442
  128PHE    HE1 1279   3.616   3.993   2.385
  128PHE    CE2 1280   3.865   4.147   2.540
  128PHE    HE2 1281   3.905   4.248   2.550
  128PHE     CZ 1282   3.765   4.128   2.445
  128PHE     HZ 1283   3.729   4.211   2.386
  128PHE      C 1284   3.965   3.609   2.623
  128PHE      O 1285   3.964   3.611   2.500
  129MET      N 1286   3.940   3.495   2.689
  129MET      H 1287   3.984   3.484   2.778
  129MET     CA 1288   3.872   3.378   2.633
  129MET     CB 1289   3.914   3.263   2.724
  129MET     CG 1290   4.054   3.206   2.697
  129MET     SD 1291   4.135   3.107   2.827
  129MET     CE 1292   4.297   3.103   2.754
  129MET      C 1293   3.720   3.391   2.633
  129MET      O 1294   3.660   3.408   2.739
  130GLU      N 1295   3.663   3.401   2.513
  130GLU      H 1296   3.713   3.386   2.428
  130GLU     CA 1297   3.522   3.440   2.497
  130GLU     CB 1298   3.421   3.330   2.526
  130GLU     CG 1299   3.406   3.235   2.407
  130GLU     CD 1300   3.317   3.110   2.410
  130GLU    OE1 1301   3.254   3.087   2.303
  130GLU    OE2 1302   3.308   3.038   2.511
  130GLU      C 1303   3.470   3.565   2.569
  130GLU      O 1304   3.539   3.637   2.640
  131PHE      N 1305   3.344   3.608   2.551
  131PHE      H 1306   3.279   3.568   2.487
  131PHE     CA 1307   3.286   3.716   2.631
  131PHE     CB 1308   3.248   3.834   2.540
  131PHE     CG 1309   3.250   3.964   2.618
  131PHE    CD1 1310   3.127   4.026   2.635
  131PHE    HD1 1311   3.031   3.984   2.602
  131PHE    CD2 1312   3.371   3.999   2.678
  131PHE    HD2 1313   3.463   3.971   2.626
  131PHE    CE1 1314   3.125   4.128   2.728
  131PHE    HE1 1315   3.031   4.183   2.743
  131PHE    CE2 1316   3.361   4.105   2.766
  131PHE    HE2 1317   3.448   4.145   2.821
  131PHE     CZ 1318   3.241   4.171   2.790
  131PHE     HZ 1319   3.241   4.267   2.842
  131PHE      C 1320   3.152   3.668   2.684
  131PHE      O 1321   3.082   3.588   2.621
  132ILE      N 1322   3.117   3.749   2.784
  132ILE      H 1323   3.157   3.840   2.786
  132ILE     CA 1324   2.986   3.739   2.851
  132ILE     CB 1325   3.000   3.830   2.974
  132ILE    CG1 1326   3.131   3.832   3.051
  132ILE    CG2 1327   2.891   3.795   3.076
  132ILE     CD 1328   3.133   3.940   3.160
  132ILE      C 1329   2.873   3.784   2.758
  132ILE      O 1330   2.811   3.889   2.773
  133ARG      N 1331   2.839   3.696   2.665
  133ARG      H 1332   2.905   3.626   2.636
  133ARG     CA 1333   2.719   3.710   2.581
  133ARG     CB 1334   2.702   3.584   2.498
  133ARG     CG 1335   2.602   3.597   2.382
  133ARG     CD 1336   2.561   3.476   2.297
  133ARG     NE 1337   2.447   3.503   2.208
  133ARG     HE 1338   2.457   3.587   2.154
  133ARG     CZ 1339   2.346   3.417   2.186
  133ARG    NH1 1340   2.344   3.295   2.242
  133ARG   HH11 1341   2.412   3.253   2.302
  133ARG   HH12 1342   2.259   3.246   2.222
  133ARG    NH2 1343   2.246   3.448   2.101
  133ARG   HH21 1344   2.254   3.534   2.051
  133ARG   HH22 1345   2.157   3.402   2.100
  133ARG      C 1346   2.590   3.741   2.658
  133ARG      O 1347   2.535   3.662   2.733
  134PRO      N 1348   2.529   3.857   2.637
  134PRO     CA 1349   2.410   3.895   2.715
  134PRO     CB 1350   2.382   4.044   2.685
  134PRO     CG 1351   2.446   4.061   2.547
  134PRO     CD 1352   2.556   3.955   2.530
  134PRO      C 1353   2.285   3.812   2.683
  134PRO      O 1354   2.215   3.836   2.586
  135ILE      N 1355   2.269   3.699   2.752
  135ILE      H 1356   2.352   3.656   2.789
  135ILE     CA 1357   2.154   3.609   2.760
  135ILE     CB 1358   2.212   3.471   2.727
  135ILE    CG1 1359   2.274   3.461   2.588
  135ILE    CG2 1360   2.104   3.364   2.740
  135ILE     CD 1361   2.353   3.331   2.576
  135ILE      C 1362   2.082   3.629   2.893
  135ILE      O 1363   2.129   3.573   2.992
  136PRO      N 1364   1.960   3.679   2.877
  136PRO     CA 1365   1.877   3.712   2.994
  136PRO     CB 1366   1.766   3.806   2.946
  136PRO     CG 1367   1.834   3.872   2.826
  136PRO     CD 1368   1.906   3.753   2.762
  136PRO      C 1369   1.826   3.592   3.073
  136PRO      O 1370   1.907   3.556   3.159
  137THR      N 1371   1.738   3.508   3.019
  137THR      H 1372   1.732   3.498   2.919
  137THR     CA 1373   1.683   3.391   3.088
  137THR     CB 1374   1.532   3.369   3.073
  137THR    OG1 1375   1.501   3.258   3.158
  137THR    HG1 1376   1.412   3.218   3.139
  137THR    CG2 1377   1.481   3.342   2.930
  137THR      C 1378   1.759   3.265   3.049
  137THR      O 1379   1.817   3.258   2.940
  138TRP      N 1380   1.752   3.154   3.123
  138TRP      H 1381   1.715   3.161   3.215
  138TRP     CA 1382   1.814   3.025   3.092
  138TRP     CB 1383   1.824   2.943   3.220
  138TRP     CG 1384   1.700   2.944   3.310
  138TRP    CD1 1385   1.579   2.896   3.283
  138TRP    HD1 1386   1.550   2.832   3.199
  138TRP    CD2 1387   1.680   3.011   3.431
  138TRP    NE1 1388   1.489   2.919   3.378
  138TRP    HE1 1389   1.394   2.886   3.381
  138TRP    CE2 1390   1.549   2.993   3.471
  138TRP    CE3 1391   1.773   3.074   3.514
  138TRP    HE3 1392   1.878   3.074   3.487
  138TRP    CZ2 1393   1.506   3.038   3.596
  138TRP    HZ2 1394   1.406   3.019   3.633
  138TRP    CZ3 1395   1.733   3.099   3.645
  138TRP    HZ3 1396   1.816   3.114   3.714
  138TRP    CH2 1397   1.601   3.086   3.685
  138TRP    HH2 1398   1.572   3.105   3.788
  138TRP      C 1399   1.761   2.957   2.965
  138TRP      O 1400   1.839   2.898   2.890
  139ASP      N 1401   1.633   2.975   2.934
  139ASP      H 1402   1.567   2.996   3.006
  139ASP     CA 1403   1.575   2.949   2.802
  139ASP     CB 1404   1.432   2.995   2.780
  139ASP     CG 1405   1.327   2.907   2.847
  139ASP    OD1 1406   1.210   2.910   2.802
  139ASP    OD2 1407   1.366   2.832   2.938
  139ASP      C 1408   1.654   2.986   2.677
  139ASP      O 1409   1.654   2.915   2.576
  140GLU      N 1410   1.720   3.101   2.689
  140GLU      H 1411   1.709   3.164   2.765
  140GLU     CA 1412   1.821   3.152   2.595
  140GLU     CB 1413   1.804   3.304   2.581
  140GLU     CG 1414   1.660   3.354   2.575
  140GLU     CD 1415   1.649   3.503   2.609
  140GLU    OE1 1416   1.608   3.581   2.519
  140GLU    OE2 1417   1.672   3.540   2.726
  140GLU      C 1418   1.965   3.101   2.587
  140GLU      O 1419   2.037   3.127   2.491
  141TRP      N 1420   1.999   3.013   2.680
  141TRP      H 1421   1.939   2.977   2.751
  141TRP     CA 1422   2.133   2.949   2.681
  141TRP     CB 1423   2.168   2.909   2.824
  141TRP     CG 1424   2.295   2.824   2.840
  141TRP    CD1 1425   2.308   2.693   2.864
  141TRP    HD1 1426   2.224   2.625   2.882
  141TRP    CD2 1427   2.423   2.875   2.825
  141TRP    NE1 1428   2.435   2.655   2.869
  141TRP    HE1 1429   2.465   2.562   2.850
  141TRP    CE2 1430   2.506   2.767   2.853
  141TRP    CE3 1431   2.480   2.997   2.788
  141TRP    HE3 1432   2.424   3.090   2.796
  141TRP    CZ2 1433   2.644   2.781   2.848
  141TRP    HZ2 1434   2.707   2.692   2.847
  141TRP    CZ3 1435   2.616   3.015   2.801
  141TRP    HZ3 1436   2.651   3.113   2.767
  141TRP    CH2 1437   2.699   2.907   2.828
  141TRP    HH2 1438   2.807   2.922   2.842
  141TRP      C 1439   2.114   2.818   2.605
  141TRP      O 1440   2.009   2.752   2.614
  142PRO      N 1441   2.212   2.779   2.526
  142PRO     CA 1442   2.206   2.663   2.435
  142PRO     CB 1443   2.334   2.666   2.349
  142PRO     CG 1444   2.374   2.814   2.353
  142PRO     CD 1445   2.324   2.866   2.487
  142PRO      C 1446   2.203   2.528   2.507
  142PRO      O 1447   2.224   2.523   2.628
  143GLU      N 1448   2.208   2.423   2.425
  143GLU      H 1449   2.243   2.431   2.331
  143GLU     CA 1450   2.194   2.289   2.482
  143GLU     CB 1451   2.109   2.201   2.390
  143GLU     CG 1452   1.970   2.255   2.356
  143GLU     CD 1453   1.868   2.140   2.344
  143GLU    OE1 1454   1.816   2.082   2.441
  143GLU    OE2 1455   1.836   2.114   2.227
  143GLU      C 1456   2.331   2.226   2.508
  143GLU      O 1457   2.348   2.111   2.470
  144PHE      N 1458   2.398   2.278   2.611
  144PHE      H 1459   2.365   2.358   2.661
  144PHE     CA 1460   2.530   2.226   2.650
  144PHE     CB 1461   2.641   2.241   2.545
  144PHE     CG 1462   2.649   2.382   2.485
  144PHE    CD1 1463   2.628   2.386   2.348
  144PHE    HD1 1464   2.597   2.301   2.288
  144PHE    CD2 1465   2.706   2.487   2.554
  144PHE    HD2 1466   2.763   2.475   2.646
  144PHE    CE1 1467   2.663   2.501   2.277
  144PHE    HE1 1468   2.620   2.510   2.178
  144PHE    CE2 1469   2.735   2.603   2.483
  144PHE    HE2 1470   2.772   2.692   2.535
  144PHE     CZ 1471   2.719   2.608   2.346
  144PHE     HZ 1472   2.754   2.699   2.294
  144PHE      C 1473   2.585   2.291   2.777
  144PHE      O 1474   2.533   2.397   2.812
  145ALA      N 1475   2.670   2.230   2.857
  145ALA      H 1476   2.720   2.147   2.829
  145ALA     CA 1477   2.713   2.286   2.986
  145ALA     CB 1478   2.806   2.404   2.958
  145ALA      C 1479   2.608   2.313   3.094
  145ALA      O 1480   2.626   2.398   3.180
  146ARG      N 1481   2.503   2.231   3.090
  146ARG      H 1482   2.508   2.156   3.023
  146ARG     CA 1483   2.383   2.252   3.172
  146ARG     CB 1484   2.277   2.154   3.122
  146ARG     CG 1485   2.189   2.219   3.015
  146ARG     CD 1486   2.099   2.117   2.945
  146ARG     NE 1487   2.162   2.030   2.844
  146ARG     HE 1488   2.251   1.994   2.871
  146ARG     CZ 1489   2.105   1.992   2.729
  146ARG    NH1 1490   1.983   2.038   2.703
  146ARG   HH11 1491   1.930   2.089   2.771
  146ARG   HH12 1492   1.931   2.004   2.625
  146ARG    NH2 1493   2.158   1.916   2.632
  146ARG   HH21 1494   2.246   1.873   2.648
  146ARG   HH22 1495   2.095   1.886   2.559
  146ARG      C 1496   2.390   2.236   3.324
  146ARG      O 1497   2.331   2.315   3.398
  147GLU      N 1498   2.476   2.143   3.367
  147GLU      H 1499   2.516   2.081   3.301
  147GLU     CA 1500   2.502   2.110   3.508
  147GLU     CB 1501   2.581   1.980   3.524
  147GLU     CG 1502   2.567   1.865   3.424
  147GLU     CD 1503   2.636   1.883   3.289
  147GLU    OE1 1504   2.729   1.806   3.254
  147GLU    OE2 1505   2.584   1.961   3.206
  147GLU      C 1506   2.564   2.231   3.577
  147GLU      O 1507   2.500   2.296   3.658
  148THR      N 1508   2.679   2.279   3.529
  148THR      H 1509   2.727   2.229   3.456
  148THR     CA 1510   2.755   2.397   3.574
  148THR     CB 1511   2.891   2.419   3.508
  148THR    OG1 1512   2.874   2.417   3.366
  148THR    HG1 1513   2.861   2.320   3.344
  148THR    CG2 1514   2.987   2.308   3.548
  148THR      C 1515   2.687   2.532   3.553
  148THR      O 1516   2.705   2.617   3.640
  149PHE      N 1517   2.632   2.560   3.434
  149PHE      H 1518   2.682   2.522   3.356
  149PHE     CA 1519   2.539   2.673   3.431
  149PHE     CB 1520   2.540   2.716   3.283
  149PHE     CG 1521   2.666   2.791   3.240
  149PHE    CD1 1522   2.782   2.723   3.205
  149PHE    HD1 1523   2.793   2.616   3.223
  149PHE    CD2 1524   2.658   2.927   3.214
  149PHE    HD2 1525   2.565   2.981   3.231
  149PHE    CE1 1526   2.893   2.792   3.158
  149PHE    HE1 1527   2.991   2.753   3.133
  149PHE    CE2 1528   2.767   3.001   3.171
  149PHE    HE2 1529   2.762   3.109   3.159
  149PHE     CZ 1530   2.883   2.929   3.142
  149PHE     HZ 1531   2.958   2.974   3.078
  149PHE      C 1532   2.398   2.654   3.486
  149PHE      O 1533   2.378   2.649   3.607
  150GLN      N 1534   2.310   2.623   3.391
  150GLN      H 1535   2.342   2.624   3.297
  150GLN     CA 1536   2.165   2.615   3.415
  150GLN     CB 1537   2.100   2.546   3.296
  150GLN     CG 1538   2.068   2.624   3.168
  150GLN     CD 1539   1.977   2.544   3.074
  150GLN    OE1 1540   1.949   2.427   3.096
  150GLN    NE2 1541   1.906   2.616   2.987
  150GLN   HE21 1542   1.914   2.716   2.981
  150GLN   HE22 1543   1.823   2.580   2.947
  150GLN      C 1544   2.107   2.552   3.541
  150GLN      O 1545   2.031   2.615   3.616
  151ALA      N 1546   2.160   2.433   3.568
  151ALA      H 1547   2.214   2.392   3.495
  151ALA     CA 1548   2.128   2.348   3.683
  151ALA     CB 1549   2.159   2.198   3.669
  151ALA      C 1550   2.173   2.408   3.816
  151ALA      O 1551   2.086   2.433   3.900
  152PHE      N 1552   2.293   2.466   3.812
  152PHE      H 1553   2.366   2.423   3.759
  152PHE     CA 1554   2.345   2.552   3.919
  152PHE     CB 1555   2.492   2.577   3.887
  152PHE     CG 1556   2.584   2.504   3.986
  152PHE    CD1 1557   2.687   2.563   4.060
  152PHE    HD1 1558   2.687   2.671   4.078
  152PHE    CD2 1559   2.582   2.365   3.983
  152PHE    HD2 1560   2.535   2.309   3.904
  152PHE    CE1 1561   2.771   2.483   4.135
  152PHE    HE1 1562   2.805   2.527   4.228
  152PHE    CE2 1563   2.665   2.282   4.058
  152PHE    HE2 1564   2.655   2.173   4.061
  152PHE     CZ 1565   2.765   2.344   4.131
  152PHE     HZ 1566   2.837   2.284   4.189
  152PHE      C 1567   2.278   2.686   3.949
  152PHE      O 1568   2.259   2.726   4.064
  153ARG      N 1569   2.239   2.756   3.843
  153ARG      H 1570   2.278   2.737   3.754
  153ARG     CA 1571   2.150   2.874   3.853
  153ARG     CB 1572   2.155   2.952   3.722
  153ARG     CG 1573   2.302   2.993   3.718
  153ARG     CD 1574   2.332   3.063   3.586
  153ARG     NE 1575   2.479   3.068   3.571
  153ARG     HE 1576   2.526   2.980   3.585
  153ARG     CZ 1577   2.556   3.173   3.603
  153ARG    NH1 1578   2.505   3.287   3.653
  153ARG   HH11 1579   2.405   3.298   3.645
  153ARG   HH12 1580   2.567   3.347   3.701
  153ARG    NH2 1581   2.687   3.174   3.577
  153ARG   HH21 1582   2.727   3.091   3.537
  153ARG   HH22 1583   2.740   3.259   3.569
  153ARG      C 1584   2.006   2.857   3.902
  153ARG      O 1585   1.958   2.948   3.969
  154THR      N 1586   1.944   2.744   3.870
  154THR      H 1587   1.962   2.683   3.793
  154THR     CA 1588   1.810   2.717   3.925
  154THR     CB 1589   1.723   2.617   3.848
  154THR    OG1 1590   1.797   2.500   3.810
  154THR    HG1 1591   1.878   2.487   3.867
  154THR    CG2 1592   1.653   2.685   3.730
  154THR      C 1593   1.827   2.667   4.069
  154THR      O 1594   1.869   2.560   4.109
  155THR      N 1595   1.786   2.758   4.156
  155THR      H 1596   1.714   2.825   4.137
  155THR     CA 1597   1.832   2.761   4.296
  155THR     CB 1598   1.761   2.871   4.376
  155THR    OG1 1599   1.623   2.872   4.337
  155THR    HG1 1600   1.571   2.863   4.422
  155THR    CG2 1601   1.818   3.010   4.348
  155THR      C 1602   1.811   2.631   4.375
  155THR      O 1603   1.915   2.580   4.419
  156ASP      N 1604   1.691   2.575   4.374
  156ASP      H 1605   1.621   2.615   4.314
  156ASP     CA 1606   1.659   2.444   4.432
  156ASP     CB 1607   1.511   2.411   4.413
  156ASP     CG 1608   1.465   2.437   4.268
  156ASP    OD1 1609   1.499   2.353   4.182
  156ASP    OD2 1610   1.383   2.528   4.250
  156ASP      C 1611   1.744   2.322   4.398
  156ASP      O 1612   1.801   2.248   4.477
  157VAL      N 1613   1.775   2.313   4.269
  157VAL      H 1614   1.711   2.351   4.200
  157VAL     CA 1615   1.860   2.212   4.204
  157VAL     CB 1616   1.846   2.207   4.052
  157VAL    CG1 1617   1.919   2.088   3.988
  157VAL    CG2 1618   1.700   2.175   4.020
  157VAL      C 1619   2.005   2.234   4.247
  157VAL      O 1620   2.075   2.150   4.304
  158GLY      N 1621   2.049   2.359   4.246
  158GLY      H 1622   1.987   2.434   4.221
  158GLY     CA 1623   2.179   2.410   4.293
  158GLY      C 1624   2.211   2.381   4.439
  158GLY      O 1625   2.301   2.302   4.463
  159ARG      N 1626   2.110   2.410   4.522
  159ARG      H 1627   2.029   2.458   4.490
  159ARG     CA 1628   2.108   2.380   4.666
  159ARG     CB 1629   1.977   2.433   4.724
  159ARG     CG 1630   1.980   2.585   4.747
  159ARG     CD 1631   1.844   2.653   4.759
  159ARG     NE 1632   1.776   2.609   4.882
  159ARG     HE 1633   1.720   2.527   4.871
  159ARG     CZ 1634   1.763   2.680   4.994
  159ARG    NH1 1635   1.828   2.793   5.027
  159ARG   HH11 1636   1.889   2.844   4.967
  159ARG   HH12 1637   1.817   2.823   5.121
  159ARG    NH2 1638   1.687   2.635   5.094
  159ARG   HH21 1639   1.634   2.550   5.090
  159ARG   HH22 1640   1.677   2.703   5.167
  159ARG      C 1641   2.118   2.230   4.689
  159ARG      O 1642   2.214   2.185   4.753
  160LYS      N 1643   2.026   2.152   4.632
  160LYS      H 1644   1.954   2.187   4.571
  160LYS     CA 1645   2.045   2.006   4.640
  160LYS     CB 1646   1.920   1.941   4.581
  160LYS     CG 1647   1.793   1.960   4.665
  160LYS     CD 1648   1.687   1.863   4.614
  160LYS     CE 1649   1.543   1.895   4.656
  160LYS     NZ 1650   1.493   2.014   4.586
  160LYS    HZ1 1651   1.392   2.017   4.591
  160LYS    HZ2 1652   1.511   2.103   4.629
  160LYS    HZ3 1653   1.517   2.027   4.490
  160LYS      C 1654   2.169   1.943   4.577
  160LYS      O 1655   2.246   1.885   4.655
  161LEU      N 1656   2.220   1.992   4.465
  161LEU      H 1657   2.179   2.067   4.413
  161LEU     CA 1658   2.343   1.941   4.401
  161LEU     CB 1659   2.361   1.982   4.254
  161LEU     CG 1660   2.260   1.929   4.153
  161LEU    CD1 1661   2.292   1.997   4.019
  161LEU    CD2 1662   2.243   1.776   4.148
  161LEU      C 1663   2.467   1.982   4.480
  161LEU      O 1664   2.542   1.889   4.513
  162ILE      N 1665   2.481   2.106   4.523
  162ILE      H 1666   2.422   2.185   4.503
  162ILE     CA 1667   2.605   2.136   4.599
  162ILE     CB 1668   2.627   2.287   4.602
  162ILE    CG1 1669   2.778   2.315   4.611
  162ILE    CG2 1670   2.531   2.359   4.697
  162ILE     CD 1671   2.855   2.300   4.479
  162ILE      C 1672   2.625   2.066   4.733
  162ILE      O 1673   2.733   2.016   4.760
  163ILE      N 1674   2.515   2.049   4.806
  163ILE      H 1675   2.434   2.099   4.776
  163ILE     CA 1676   2.504   1.970   4.930
  163ILE     CB 1677   2.373   2.005   5.000
  163ILE    CG1 1678   2.368   2.153   5.039
  163ILE    CG2 1679   2.360   1.916   5.122
  163ILE     CD 1680   2.243   2.187   5.122
  163ILE      C 1681   2.534   1.824   4.898
  163ILE      O 1682   2.629   1.765   4.951
  164ASP      N 1683   2.469   1.773   4.794
  164ASP      H 1684   2.409   1.829   4.737
  164ASP     CA 1685   2.474   1.629   4.763
  164ASP     CB 1686   2.346   1.591   4.689
  164ASP     CG 1687   2.324   1.440   4.697
  164ASP    OD1 1688   2.224   1.402   4.763
  164ASP    OD2 1689   2.374   1.370   4.606
  164ASP      C 1690   2.600   1.578   4.692
  164ASP      O 1691   2.681   1.518   4.762
  165GLN      N 1692   2.646   1.641   4.585
  165GLN      H 1693   2.620   1.734   4.558
  165GLN     CA 1694   2.764   1.589   4.514
  165GLN     CB 1695   2.736   1.474   4.416
  165GLN     CG 1696   2.624   1.512   4.318
  165GLN     CD 1697   2.546   1.392   4.263
  165GLN    OE1 1698   2.541   1.364   4.143
  165GLN    NE2 1699   2.462   1.325   4.342
  165GLN   HE21 1700   2.450   1.351   4.438
  165GLN   HE22 1701   2.430   1.235   4.312
  165GLN      C 1702   2.834   1.697   4.431
  165GLN      O 1703   2.777   1.778   4.360
  166ASN      N 1704   2.966   1.695   4.452
  166ASN      H 1705   3.001   1.643   4.530
  166ASN     CA 1706   3.059   1.786   4.384
  166ASN     CB 1707   3.208   1.787   4.422
  166ASN     CG 1708   3.308   1.867   4.338
  166ASN    OD1 1709   3.295   1.887   4.218
  166ASN    ND2 1710   3.422   1.907   4.394
  166ASN   HD21 1711   3.445   1.879   4.487
  166ASN   HD22 1712   3.500   1.941   4.340
  166ASN      C 1713   3.041   1.752   4.236
  166ASN      O 1714   3.083   1.649   4.184
  167VAL      N 1715   2.963   1.840   4.174
  167VAL      H 1716   2.901   1.897   4.227
  167VAL     CA 1717   2.923   1.821   4.034
  167VAL     CB 1718   2.802   1.908   3.997
  167VAL    CG1 1719   2.753   1.887   3.853
  167VAL    CG2 1720   2.683   1.879   4.089
  167VAL      C 1721   3.039   1.856   3.940
  167VAL      O 1722   3.041   1.796   3.833
  168PHE      N 1723   3.131   1.940   3.985
  168PHE      H 1724   3.148   1.950   4.083
  168PHE     CA 1725   3.227   1.989   3.885
  168PHE     CB 1726   3.323   2.093   3.943
  168PHE     CG 1727   3.249   2.210   4.010
  168PHE    CD1 1728   3.173   2.293   3.929
  168PHE    HD1 1729   3.137   2.255   3.835
  168PHE    CD2 1730   3.263   2.230   4.148
  168PHE    HD2 1731   3.312   2.147   4.199
  168PHE    CE1 1732   3.113   2.406   3.988
  168PHE    HE1 1733   3.039   2.461   3.932
  168PHE    CE2 1734   3.207   2.343   4.205
  168PHE    HE2 1735   3.201   2.351   4.313
  168PHE     CZ 1736   3.130   2.427   4.124
  168PHE     HZ 1737   3.096   2.525   4.155
  168PHE      C 1738   3.322   1.879   3.834
  168PHE      O 1739   3.363   1.882   3.718
  169ILE      N 1740   3.358   1.791   3.927
  169ILE      H 1741   3.317   1.786   4.019
  169ILE     CA 1742   3.454   1.685   3.898
  169ILE     CB 1743   3.518   1.629   4.025
  169ILE    CG1 1744   3.425   1.559   4.124
  169ILE    CG2 1745   3.599   1.727   4.110
  169ILE     CD 1746   3.467   1.415   4.157
  169ILE      C 1747   3.401   1.576   3.804
  169ILE      O 1748   3.477   1.491   3.759
  170GLU      N 1749   3.268   1.572   3.798
  170GLU      H 1750   3.218   1.628   3.863
  170GLU     CA 1751   3.191   1.483   3.709
  170GLU     CB 1752   3.058   1.444   3.771
  170GLU     CG 1753   3.080   1.356   3.894
  170GLU     CD 1754   3.123   1.211   3.874
  170GLU    OE1 1755   3.059   1.127   3.807
  170GLU    OE2 1756   3.240   1.186   3.912
  170GLU      C 1757   3.159   1.554   3.577
  170GLU      O 1758   3.145   1.486   3.475
  171GLY      N 1759   3.118   1.681   3.578
  171GLY      H 1760   3.085   1.721   3.663
  171GLY     CA 1761   3.091   1.762   3.457
  171GLY      C 1762   3.218   1.824   3.401
  171GLY      O 1763   3.279   1.752   3.323
  172THR      N 1764   3.257   1.942   3.452
  172THR      H 1765   3.235   1.984   3.540
  172THR     CA 1766   3.354   2.021   3.374
  172THR     CB 1767   3.381   2.162   3.425
  172THR    OG1 1768   3.372   2.152   3.568
  172THR    HG1 1769   3.372   2.245   3.606
  172THR    CG2 1770   3.274   2.253   3.366
  172THR      C 1771   3.492   1.955   3.376
  172THR      O 1772   3.536   1.923   3.266
  173LEU      N 1773   3.538   1.913   3.494
  173LEU      H 1774   3.490   1.936   3.579
  173LEU     CA 1775   3.676   1.863   3.506
  173LEU     CB 1776   3.715   1.844   3.652
  173LEU     CG 1777   3.726   1.981   3.722
  173LEU    CD1 1778   3.718   1.980   3.874
  173LEU    CD2 1779   3.850   2.059   3.676
  173LEU      C 1780   3.724   1.746   3.421
  173LEU      O 1781   3.837   1.749   3.370
  174PRO      N 1782   3.641   1.646   3.394
  174PRO     CA 1783   3.669   1.558   3.280
  174PRO     CB 1784   3.595   1.425   3.295
  174PRO     CG 1785   3.490   1.456   3.403
  174PRO     CD 1786   3.556   1.567   3.485
  174PRO      C 1787   3.633   1.619   3.144
  174PRO      O 1788   3.731   1.645   3.073
  175MET      N 1789   3.511   1.655   3.109
  175MET      H 1790   3.432   1.638   3.170
  175MET     CA 1791   3.477   1.702   2.974
  175MET     CB 1792   3.336   1.754   2.992
  175MET     CG 1793   3.262   1.798   2.865
  175MET     SD 1794   3.087   1.850   2.888
  175MET     CE 1795   3.029   1.688   2.933
  175MET      C 1796   3.561   1.819   2.920
  175MET      O 1797   3.601   1.817   2.803
  176GLY      N 1798   3.597   1.918   3.000
  176GLY      H 1799   3.572   1.914   3.097
  176GLY     CA 1800   3.677   2.035   2.963
  176GLY      C 1801   3.825   2.011   2.930
  176GLY      O 1802   3.868   2.069   2.829
  177VAL      N 1803   3.886   1.909   2.989
  177VAL      H 1804   3.838   1.854   3.058
  177VAL     CA 1805   4.018   1.855   2.957
  177VAL     CB 1806   4.084   1.800   3.084
  177VAL    CG1 1807   4.229   1.752   3.074
  177VAL    CG2 1808   4.088   1.907   3.193
  177VAL      C 1809   4.014   1.756   2.841
  177VAL      O 1810   3.923   1.675   2.826
  178VAL      N 1811   4.122   1.760   2.763
  178VAL      H 1812   4.185   1.837   2.755
  178VAL     CA 1813   4.138   1.659   2.659
  178VAL     CB 1814   4.125   1.706   2.515
  178VAL    CG1 1815   4.235   1.807   2.479
  178VAL    CG2 1816   4.140   1.597   2.409
  178VAL      C 1817   4.252   1.561   2.689
  178VAL      O 1818   4.235   1.439   2.681
  179ARG      N 1819   4.365   1.608   2.740
  179ARG      H 1820   4.374   1.701   2.775
  179ARG     CA 1821   4.487   1.528   2.757
  179ARG     CB 1822   4.606   1.624   2.770
  179ARG     CG 1823   4.606   1.712   2.895
  179ARG     CD 1824   4.727   1.803   2.916
  179ARG     NE 1825   4.695   1.939   2.869
  179ARG     HE 1826   4.609   1.938   2.818
  179ARG     CZ 1827   4.783   2.039   2.854
  179ARG    NH1 1828   4.914   2.019   2.873
  179ARG   HH11 1829   4.934   1.926   2.905
  179ARG   HH12 1830   4.988   2.080   2.845
  179ARG    NH2 1831   4.750   2.157   2.801
  179ARG   HH21 1832   4.655   2.184   2.785
  179ARG   HH22 1833   4.824   2.222   2.781
  179ARG      C 1834   4.477   1.436   2.880
  179ARG      O 1835   4.401   1.476   2.967
  180PRO      N 1836   4.530   1.314   2.870
  180PRO     CA 1837   4.521   1.213   2.976
  180PRO     CB 1838   4.550   1.077   2.912
  180PRO     CG 1839   4.520   1.114   2.766
  180PRO     CD 1840   4.582   1.252   2.747
  180PRO      C 1841   4.617   1.238   3.092
  180PRO      O 1842   4.737   1.218   3.077
  181LEU      N 1843   4.560   1.272   3.208
  181LEU      H 1844   4.463   1.294   3.215
  181LEU     CA 1845   4.649   1.301   3.322
  181LEU     CB 1846   4.587   1.407   3.414
  181LEU     CG 1847   4.543   1.541   3.355
  181LEU    CD1 1848   4.458   1.621   3.455
  181LEU    CD2 1849   4.664   1.629   3.326
  181LEU      C 1850   4.707   1.185   3.402
  181LEU      O 1851   4.637   1.096   3.450
  182THR      N 1852   4.828   1.212   3.451
  182THR      H 1853   4.866   1.304   3.447
  182THR     CA 1854   4.900   1.126   3.546
  182THR     CB 1855   5.051   1.147   3.538
  182THR    OG1 1856   5.082   1.281   3.498
  182THR    HG1 1857   5.160   1.312   3.553
  182THR    CG2 1858   5.118   1.051   3.438
  182THR      C 1859   4.852   1.162   3.686
  182THR      O 1860   4.786   1.264   3.705
  183GLU      N 1861   4.885   1.079   3.785
  183GLU      H 1862   4.924   0.990   3.763
  183GLU     CA 1863   4.840   1.089   3.925
  183GLU     CB 1864   4.897   0.973   4.008
  183GLU     CG 1865   4.832   0.843   3.959
  183GLU     CD 1866   4.932   0.772   3.868
  183GLU    OE1 1867   4.979   0.665   3.915
  183GLU    OE2 1868   4.941   0.811   3.750
  183GLU      C 1869   4.859   1.222   3.997
  183GLU      O 1870   4.765   1.261   4.066
  184VAL      N 1871   4.981   1.275   4.003
  184VAL      H 1872   5.058   1.213   3.994
  184VAL     CA 1873   5.017   1.409   4.050
  184VAL     CB 1874   5.165   1.450   4.067
  184VAL    CG1 1875   5.241   1.477   3.938
  184VAL    CG2 1876   5.185   1.563   4.169
  184VAL      C 1877   4.945   1.520   3.974
  184VAL      O 1878   4.882   1.606   4.036
  185GLU      N 1879   4.930   1.511   3.843
  185GLU      H 1880   4.942   1.426   3.791
  185GLU     CA 1881   4.867   1.617   3.763
  185GLU     CB 1882   4.921   1.606   3.621
  185GLU     CG 1883   5.058   1.671   3.598
  185GLU     CD 1884   5.091   1.716   3.455
  185GLU    OE1 1885   5.070   1.637   3.360
  185GLU    OE2 1886   5.127   1.835   3.444
  185GLU      C 1887   4.715   1.624   3.784
  185GLU      O 1888   4.668   1.738   3.786
  186MET      N 1889   4.652   1.511   3.812
  186MET      H 1890   4.689   1.419   3.811
  186MET     CA 1891   4.507   1.521   3.840
  186MET     CB 1892   4.447   1.383   3.863
  186MET     CG 1893   4.427   1.310   3.731
  186MET     SD 1894   4.280   1.373   3.641
  186MET     CE 1895   4.267   1.236   3.527
  186MET      C 1896   4.485   1.615   3.958
  186MET      O 1897   4.431   1.724   3.945
  187ASP      N 1898   4.563   1.595   4.065
  187ASP      H 1899   4.624   1.516   4.065
  187ASP     CA 1900   4.554   1.673   4.190
  187ASP     CB 1901   4.646   1.616   4.297
  187ASP     CG 1902   4.583   1.613   4.437
  187ASP    OD1 1903   4.568   1.502   4.493
  187ASP    OD2 1904   4.557   1.720   4.497
  187ASP      C 1905   4.583   1.822   4.169
  187ASP      O 1906   4.514   1.911   4.218
  188HIS      N 1907   4.684   1.846   4.085
  188HIS      H 1908   4.760   1.782   4.074
  188HIS     CA 1909   4.719   1.979   4.035
  188HIS     CB 1910   4.852   1.986   3.960
  188HIS     CG 1911   4.981   1.963   4.039
  188HIS    ND1 1912   4.988   2.005   4.167
  188HIS    CD2 1913   5.102   1.918   4.007
  188HIS    HD2 1914   5.139   1.897   3.906
  188HIS    CE1 1915   5.111   1.981   4.211
  188HIS    HE1 1916   5.141   2.004   4.312
  188HIS    NE2 1917   5.181   1.925   4.112
  188HIS    HE2 1918   5.270   1.881   4.127
  188HIS      C 1919   4.623   2.057   3.946
  188HIS      O 1920   4.603   2.177   3.970
  189TYR      N 1921   4.561   1.987   3.851
  189TYR      H 1922   4.593   1.894   3.833
  189TYR     CA 1923   4.456   2.036   3.761
  189TYR     CB 1924   4.448   1.948   3.635
  189TYR     CG 1925   4.541   1.982   3.518
  189TYR    CD1 1926   4.677   1.953   3.519
  189TYR    HD1 1927   4.711   1.910   3.614
  189TYR    CD2 1928   4.485   2.016   3.395
  189TYR    HD2 1929   4.378   2.024   3.385
  189TYR    CE1 1930   4.754   1.959   3.403
  189TYR    HE1 1931   4.848   1.904   3.394
  189TYR    CE2 1932   4.559   2.031   3.278
  189TYR    HE2 1933   4.503   2.047   3.187
  189TYR     CZ 1934   4.696   2.007   3.287
  189TYR     OH 1935   4.766   2.035   3.175
  189TYR     HH 1936   4.853   1.985   3.175
  189TYR      C 1937   4.319   2.044   3.830
  189TYR      O 1938   4.270   2.150   3.866
  190ARG      N 1939   4.270   1.933   3.888
  190ARG      H 1940   4.321   1.847   3.882
  190ARG     CA 1941   4.144   1.916   3.961
  190ARG     CB 1942   4.092   1.772   3.965
  190ARG     CG 1943   4.045   1.716   3.831
  190ARG     CD 1944   4.013   1.568   3.854
  190ARG     NE 1945   3.997   1.490   3.730
  190ARG     HE 1946   4.033   1.534   3.648
  190ARG     CZ 1947   3.942   1.369   3.723
  190ARG    NH1 1948   3.903   1.304   3.833
  190ARG   HH11 1949   3.904   1.355   3.920
  190ARG   HH12 1950   3.876   1.208   3.825
  190ARG    NH2 1951   3.910   1.321   3.602
  190ARG   HH21 1952   3.899   1.380   3.522
  190ARG   HH22 1953   3.915   1.221   3.588
  190ARG      C 1954   4.141   1.979   4.100
  190ARG      O 1955   4.151   1.909   4.200
  191GLU      N 1956   4.161   2.111   4.106
  191GLU      H 1957   4.183   2.153   4.019
  191GLU     CA 1958   4.174   2.196   4.226
  191GLU     CB 1959   4.242   2.327   4.186
  191GLU     CG 1960   4.292   2.389   4.316
  191GLU     CD 1961   4.407   2.488   4.301
  191GLU    OE1 1962   4.489   2.456   4.212
  191GLU    OE2 1963   4.422   2.591   4.371
  191GLU      C 1964   4.044   2.223   4.301
  191GLU      O 1965   4.054   2.215   4.426
  192PRO      N 1966   3.924   2.230   4.246
  192PRO     CA 1967   3.801   2.235   4.326
  192PRO     CB 1968   3.710   2.341   4.262
  192PRO     CG 1969   3.757   2.329   4.116
  192PRO     CD 1970   3.906   2.294   4.115
  192PRO      C 1971   3.747   2.093   4.341
  192PRO      O 1972   3.646   2.056   4.281
  193PHE      N 1973   3.796   2.036   4.451
  193PHE      H 1974   3.864   2.086   4.505
  193PHE     CA 1975   3.786   1.894   4.489
  193PHE     CB 1976   3.848   1.802   4.386
  193PHE     CG 1977   3.811   1.653   4.394
  193PHE    CD1 1978   3.903   1.563   4.340
  193PHE    HD1 1979   4.000   1.598   4.305
  193PHE    CD2 1980   3.696   1.603   4.455
  193PHE    HD2 1981   3.626   1.669   4.504
  193PHE    CE1 1982   3.870   1.429   4.328
  193PHE    HE1 1983   3.945   1.358   4.295
  193PHE    CE2 1984   3.663   1.468   4.448
  193PHE    HE2 1985   3.581   1.436   4.514
  193PHE     CZ 1986   3.749   1.383   4.380
  193PHE     HZ 1987   3.726   1.278   4.366
  193PHE      C 1988   3.845   1.864   4.627
  193PHE      O 1989   3.955   1.914   4.654
  194LEU      N 1990   3.778   1.792   4.716
  194LEU      H 1991   3.684   1.761   4.712
  194LEU     CA 1992   3.829   1.743   4.846
  194LEU     CB 1993   3.943   1.642   4.847
  194LEU     CG 1994   3.900   1.503   4.800
  194LEU    CD1 1995   4.018   1.406   4.785
  194LEU    CD2 1996   3.809   1.435   4.903
  194LEU      C 1997   3.864   1.844   4.955
  194LEU      O 1998   3.841   1.815   5.072
  195ASN      N 1999   3.883   1.971   4.919
  195ASN      H 2000   3.871   1.994   4.823
  195ASN     CA 2001   3.920   2.079   5.012
  195ASN     CB 2002   3.969   2.200   4.932
  195ASN     CG 2003   3.922   2.217   4.787
  195ASN    OD1 2004   3.815   2.180   4.738
  195ASN    ND2 2005   4.008   2.281   4.708
  195ASN   HD21 2006   4.089   2.314   4.756
  195ASN   HD22 2007   3.990   2.312   4.615
  195ASN      C 2008   3.821   2.111   5.124
  195ASN      O 2009   3.701   2.118   5.092
  196PRO      N 2010   3.867   2.140   5.245
  196PRO     CA 2011   3.778   2.192   5.349
  196PRO     CB 2012   3.873   2.224   5.466
  196PRO     CG 2013   3.976   2.111   5.456
  196PRO     CD 2014   3.996   2.102   5.305
  196PRO      C 2015   3.719   2.327   5.308
  196PRO      O 2016   3.786   2.430   5.317
  197VAL      N 2017   3.603   2.324   5.244
  197VAL      H 2018   3.549   2.241   5.253
  197VAL     CA 2019   3.533   2.435   5.177
  197VAL     CB 2020   3.596   2.470   5.041
  197VAL    CG1 2021   3.570   2.365   4.933
  197VAL    CG2 2022   3.559   2.614   5.005
  197VAL      C 2023   3.381   2.420   5.167
  197VAL      O 2024   3.323   2.315   5.141
  198ASP      N 2025   3.328   2.532   5.215
  198ASP      H 2026   3.385   2.608   5.244
  198ASP     CA 2027   3.182   2.548   5.227
  198ASP     CB 2028   3.152   2.675   5.306
  198ASP     CG 2029   3.002   2.699   5.328
  198ASP    OD1 2030   2.942   2.610   5.392
  198ASP    OD2 2031   2.942   2.798   5.283
  198ASP      C 2032   3.108   2.551   5.093
  198ASP      O 2033   3.133   2.619   4.993
  199ARG      N 2034   2.983   2.509   5.109
  199ARG      H 2035   2.957   2.491   5.203
  199ARG     CA 2036   2.875   2.499   5.009
  199ARG     CB 2037   2.753   2.431   5.071
  199ARG     CG 2038   2.782   2.322   5.175
  199ARG     CD 2039   2.672   2.288   5.274
  199ARG     NE 2040   2.663   2.406   5.360
  199ARG     HE 2041   2.721   2.485   5.336
  199ARG     CZ 2042   2.591   2.414   5.473
  199ARG    NH1 2043   2.522   2.307   5.516
  199ARG   HH11 2044   2.510   2.229   5.455
  199ARG   HH12 2045   2.497   2.295   5.612
  199ARG    NH2 2046   2.573   2.528   5.539
  199ARG   HH21 2047   2.614   2.607   5.492
  199ARG   HH22 2048   2.529   2.532   5.629
  199ARG      C 2049   2.846   2.631   4.939
  199ARG      O 2050   2.843   2.625   4.817
  200GLU      N 2051   2.844   2.748   5.005
  200GLU      H 2052   2.880   2.763   5.096
  200GLU     CA 2053   2.800   2.869   4.934
  200GLU     CB 2054   2.714   2.961   5.022
  200GLU     CG 2055   2.576   2.895   5.022
  200GLU     CD 2056   2.483   2.959   5.127
  200GLU    OE1 2057   2.534   2.992   5.235
  200GLU    OE2 2058   2.365   2.983   5.091
  200GLU      C 2059   2.911   2.946   4.861
  200GLU      O 2060   2.880   3.000   4.755
  201PRO      N 2061   3.038   2.934   4.898
  201PRO     CA 2062   3.147   2.950   4.800
  201PRO     CB 2063   3.272   2.933   4.887
  201PRO     CG 2064   3.230   2.996   5.019
  201PRO     CD 2065   3.084   2.953   5.037
  201PRO      C 2066   3.148   2.859   4.678
  201PRO      O 2067   3.127   2.917   4.571
  202LEU      N 2068   3.118   2.732   4.698
  202LEU      H 2069   3.124   2.679   4.784
  202LEU     CA 2070   3.118   2.646   4.578
  202LEU     CB 2071   3.124   2.498   4.619
  202LEU     CG 2072   3.259   2.469   4.685
  202LEU    CD1 2073   3.241   2.332   4.751
  202LEU    CD2 2074   3.384   2.457   4.599
  202LEU      C 2075   2.999   2.666   4.485
  202LEU      O 2076   3.009   2.639   4.365
  203TRP      N 2077   2.887   2.705   4.545
  203TRP      H 2078   2.867   2.677   4.639
  203TRP     CA 2079   2.772   2.751   4.466
  203TRP     CB 2080   2.647   2.745   4.555
  203TRP     CG 2081   2.517   2.745   4.476
  203TRP    CD1 2082   2.493   2.702   4.351
  203TRP    HD1 2083   2.560   2.645   4.289
  203TRP    CD2 2084   2.401   2.796   4.530
  203TRP    NE1 2085   2.372   2.745   4.318
  203TRP    HE1 2086   2.341   2.737   4.222
  203TRP    CE2 2087   2.312   2.801   4.423
  203TRP    CE3 2088   2.362   2.835   4.658
  203TRP    HE3 2089   2.437   2.827   4.736
  203TRP    CZ2 2090   2.183   2.846   4.446
  203TRP    HZ2 2091   2.129   2.886   4.361
  203TRP    CZ3 2092   2.231   2.874   4.682
  203TRP    HZ3 2093   2.214   2.907   4.784
  203TRP    CH2 2094   2.144   2.885   4.575
  203TRP    HH2 2095   2.049   2.935   4.590
  203TRP      C 2096   2.788   2.884   4.392
  203TRP      O 2097   2.758   2.889   4.273
  204ARG      N 2098   2.839   2.983   4.465
  204ARG      H 2099   2.868   2.975   4.561
  204ARG     CA 2100   2.833   3.122   4.416
  204ARG     CB 2101   2.793   3.228   4.517
  204ARG     CG 2102   2.647   3.214   4.558
  204ARG     CD 2103   2.584   3.353   4.558
  204ARG     NE 2104   2.471   3.357   4.653
  204ARG     HE 2105   2.386   3.366   4.601
  204ARG     CZ 2106   2.479   3.349   4.786
  204ARG    NH1 2107   2.597   3.329   4.846
  204ARG   HH11 2108   2.688   3.342   4.807
  204ARG   HH12 2109   2.589   3.305   4.943
  204ARG    NH2 2110   2.372   3.386   4.858
  204ARG   HH21 2111   2.295   3.435   4.815
  204ARG   HH22 2112   2.381   3.387   4.957
  204ARG      C 2113   2.948   3.169   4.326
  204ARG      O 2114   2.916   3.226   4.221
  205PHE      N 2115   3.065   3.113   4.350
  205PHE      H 2116   3.074   3.060   4.434
  205PHE     CA 2117   3.183   3.119   4.262
  205PHE     CB 2118   3.299   3.051   4.333
  205PHE     CG 2119   3.399   3.126   4.421
  205PHE    CD1 2120   3.423   3.070   4.546
  205PHE    HD1 2121   3.400   2.963   4.555
  205PHE    CD2 2122   3.449   3.254   4.402
  205PHE    HD2 2123   3.445   3.297   4.301
  205PHE    CE1 2124   3.490   3.138   4.647
  205PHE    HE1 2125   3.500   3.101   4.749
  205PHE    CE2 2126   3.525   3.322   4.497
  205PHE    HE2 2127   3.585   3.410   4.475
  205PHE     CZ 2128   3.539   3.265   4.624
  205PHE     HZ 2129   3.571   3.325   4.710
  205PHE      C 2130   3.160   3.088   4.113
  205PHE      O 2131   3.233   3.141   4.030
  206PRO      N 2132   3.076   2.993   4.073
  206PRO     CA 2133   3.025   2.998   3.936
  206PRO     CB 2134   2.981   2.855   3.903
  206PRO     CG 2135   2.986   2.779   4.035
  206PRO     CD 2136   3.057   2.864   4.141
  206PRO      C 2137   2.924   3.110   3.912
  206PRO      O 2138   2.938   3.198   3.828
  207ASN      N 2139   2.813   3.103   3.985
  207ASN      H 2140   2.803   3.055   4.073
  207ASN     CA 2141   2.696   3.184   3.948
  207ASN     CB 2142   2.596   3.164   4.062
  207ASN     CG 2143   2.508   3.042   4.039
  207ASN    OD1 2144   2.558   2.942   3.987
  207ASN    ND2 2145   2.390   3.036   4.100
  207ASN   HD21 2146   2.363   3.100   4.172
  207ASN   HD22 2147   2.333   2.961   4.067
  207ASN      C 2148   2.712   3.336   3.949
  207ASN      O 2149   2.665   3.398   3.854
  208GLU      N 2150   2.809   3.387   4.025
  208GLU      H 2151   2.856   3.343   4.101
  208GLU     CA 2152   2.835   3.532   4.021
  208GLU     CB 2153   2.954   3.580   4.106
  208GLU     CG 2154   2.935   3.535   4.251
  208GLU     CD 2155   3.068   3.535   4.324
  208GLU    OE1 2156   3.079   3.569   4.444
  208GLU    OE2 2157   3.172   3.506   4.260
  208GLU      C 2158   2.845   3.601   3.884
  208GLU      O 2159   2.822   3.720   3.862
  209LEU      N 2160   2.901   3.525   3.791
  209LEU      H 2161   2.898   3.427   3.810
  209LEU     CA 2162   2.911   3.572   3.654
  209LEU     CB 2163   2.997   3.481   3.564
  209LEU     CG 2164   3.036   3.542   3.429
  209LEU    CD1 2165   3.156   3.638   3.435
  209LEU    CD2 2166   3.057   3.432   3.325
  209LEU      C 2167   2.771   3.598   3.598
  209LEU      O 2168   2.694   3.505   3.574
  210PRO      N 2169   2.748   3.721   3.552
  210PRO     CA 2170   2.617   3.774   3.512
  210PRO     CB 2171   2.634   3.925   3.523
  210PRO     CG 2172   2.778   3.948   3.479
  210PRO     CD 2173   2.850   3.824   3.533
  210PRO      C 2174   2.564   3.727   3.377
  210PRO      O 2175   2.569   3.794   3.274
  211ILE      N 2176   2.502   3.609   3.385
  211ILE      H 2177   2.483   3.554   3.467
  211ILE     CA 2178   2.450   3.537   3.267
  211ILE     CB 2179   2.561   3.477   3.182
  211ILE    CG1 2180   2.523   3.438   3.039
  211ILE    CG2 2181   2.618   3.355   3.252
  211ILE     CD 2182   2.635   3.463   2.938
  211ILE      C 2183   2.340   3.441   3.314
  211ILE      O 2184   2.331   3.408   3.432
  212ALA      N 2185   2.250   3.404   3.223
  212ALA      H 2186   2.220   3.469   3.154
  212ALA     CA 2187   2.161   3.287   3.238
  212ALA     CB 2188   2.239   3.158   3.214
  212ALA      C 2189   2.068   3.277   3.358
  212ALA      O 2190   2.097   3.208   3.457
  213GLY      N 2191   1.985   3.379   3.364
  213GLY      H 2192   1.971   3.437   3.285
  213GLY     CA 2193   1.888   3.401   3.473
  213GLY      C 2194   1.944   3.453   3.606
  213GLY      O 2195   1.865   3.489   3.694
  214GLU      N 2196   2.074   3.463   3.624
  214GLU      H 2197   2.139   3.450   3.550
  214GLU     CA 2198   2.145   3.511   3.745
  214GLU     CB 2199   2.177   3.388   3.831
  214GLU     CG 2200   2.243   3.396   3.967
  214GLU     CD 2201   2.154   3.436   4.084
  214GLU    OE1 2202   2.199   3.516   4.169
  214GLU    OE2 2203   2.035   3.396   4.078
  214GLU      C 2204   2.258   3.610   3.720
  214GLU      O 2205   2.354   3.575   3.651
  215PRO      N 2206   2.251   3.729   3.781
  215PRO     CA 2207   2.143   3.794   3.856
  215PRO     CB 2208   2.215   3.885   3.954
  215PRO     CG 2209   2.335   3.932   3.873
  215PRO     CD 2210   2.375   3.806   3.794
  215PRO      C 2211   2.045   3.868   3.764
  215PRO      O 2212   2.001   3.812   3.664
  216ALA      N 2213   1.980   3.971   3.817
  216ALA      H 2214   1.965   3.983   3.916
  216ALA     CA 2215   1.915   4.077   3.738
  216ALA     CB 2216   1.840   4.181   3.820
  216ALA      C 2217   2.017   4.161   3.661
  216ALA      O 2218   2.137   4.152   3.685
  217ASN      N 2219   1.966   4.227   3.557
  217ASN      H 2220   1.869   4.213   3.538
  217ASN     CA 2221   2.030   4.329   3.472
  217ASN     CB 2222   2.056   4.451   3.561
  217ASN     CG 2223   1.917   4.506   3.593
  217ASN    OD1 2224   1.855   4.503   3.700
  217ASN    ND2 2225   1.863   4.591   3.505
  217ASN   HD21 2226   1.903   4.606   3.415
  217ASN   HD22 2227   1.791   4.654   3.534
  217ASN      C 2228   2.151   4.290   3.386
  217ASN      O 2229   2.238   4.370   3.356
  218ILE      N 2230   2.143   4.167   3.338
  218ILE      H 2231   2.103   4.096   3.396
  218ILE     CA 2232   2.248   4.109   3.252
  218ILE     CB 2233   2.205   3.965   3.221
  218ILE    CG1 2234   2.196   3.891   3.355
  218ILE    CG2 2235   2.307   3.901   3.127
  218ILE     CD 2236   2.125   3.756   3.346
  218ILE      C 2237   2.287   4.189   3.128
  218ILE      O 2238   2.404   4.226   3.121
  219VAL      N 2239   2.197   4.219   3.035
  219VAL      H 2240   2.104   4.191   3.061
  219VAL     CA 2241   2.229   4.308   2.922
  219VAL     CB 2242   2.123   4.323   2.811
  219VAL    CG1 2243   2.163   4.410   2.692
  219VAL    CG2 2244   2.073   4.187   2.764
  219VAL      C 2245   2.294   4.439   2.963
  219VAL      O 2246   2.408   4.457   2.919
  220ALA      N 2247   2.243   4.504   3.068
  220ALA      H 2248   2.159   4.472   3.112
  220ALA     CA 2249   2.298   4.627   3.127
  220ALA     CB 2250   2.190   4.687   3.217
  220ALA      C 2251   2.431   4.616   3.202
  220ALA      O 2252   2.516   4.704   3.192
  221LEU      N 2253   2.455   4.509   3.278
  221LEU      H 2254   2.382   4.448   3.310
  221LEU     CA 2255   2.588   4.470   3.325
  221LEU     CB 2256   2.587   4.340   3.407
  221LEU     CG 2257   2.521   4.370   3.540
  221LEU    CD1 2258   2.429   4.261   3.597
  221LEU    CD2 2259   2.629   4.421   3.636
  221LEU      C 2260   2.690   4.459   3.211
  221LEU      O 2261   2.791   4.529   3.206
  222VAL      N 2262   2.658   4.381   3.109
  222VAL      H 2263   2.566   4.343   3.102
  222VAL     CA 2264   2.741   4.358   2.989
  222VAL     CB 2265   2.686   4.241   2.907
  222VAL    CG1 2266   2.765   4.216   2.779
  222VAL    CG2 2267   2.663   4.115   2.991
  222VAL      C 2268   2.761   4.489   2.913
  222VAL      O 2269   2.865   4.514   2.853
  223GLU      N 2270   2.656   4.572   2.911
  223GLU      H 2271   2.565   4.533   2.920
  223GLU     CA 2272   2.660   4.707   2.852
  223GLU     CB 2273   2.519   4.762   2.826
  223GLU     CG 2274   2.461   4.711   2.695
  223GLU     CD 2275   2.338   4.785   2.639
  223GLU    OE1 2276   2.228   4.729   2.653
  223GLU    OE2 2277   2.356   4.883   2.563
  223GLU      C 2278   2.753   4.803   2.924
  223GLU      O 2279   2.805   4.894   2.857
  224GLU      N 2280   2.765   4.797   3.056
  224GLU      H 2281   2.689   4.746   3.095
  224GLU     CA 2282   2.863   4.866   3.142
  224GLU     CB 2283   2.837   4.847   3.291
  224GLU     CG 2284   2.703   4.899   3.343
  224GLU     CD 2285   2.702   5.051   3.361
  224GLU    OE1 2286   2.738   5.100   3.471
  224GLU    OE2 2287   2.641   5.116   3.274
  224GLU      C 2288   3.005   4.819   3.118
  224GLU      O 2289   3.093   4.897   3.081
  225TYR      N 2290   3.014   4.688   3.099
  225TYR      H 2291   2.951   4.629   3.148
  225TYR     CA 2292   3.136   4.625   3.045
  225TYR     CB 2293   3.159   4.478   3.081
  225TYR     CG 2294   3.125   4.454   3.228
  225TYR    CD1 2295   3.167   4.538   3.330
  225TYR    HD1 2296   3.195   4.640   3.301
  225TYR    CD2 2297   3.075   4.328   3.257
  225TYR    HD2 2298   3.056   4.262   3.172
  225TYR    CE1 2299   3.151   4.502   3.464
  225TYR    HE1 2300   3.197   4.569   3.538
  225TYR    CE2 2301   3.065   4.286   3.389
  225TYR    HE2 2302   3.051   4.181   3.414
  225TYR     CZ 2303   3.101   4.375   3.490
  225TYR     OH 2304   3.076   4.347   3.620
  225TYR     HH 2305   3.135   4.397   3.684
  225TYR      C 2306   3.175   4.666   2.902
  225TYR      O 2307   3.283   4.718   2.875
  226MET      N 2308   3.074   4.671   2.816
  226MET      H 2309   2.984   4.647   2.853
  226MET     CA 2310   3.083   4.702   2.673
  226MET     CB 2311   2.976   4.650   2.577
  226MET     CG 2312   3.009   4.514   2.514
  226MET     SD 2313   2.921   4.447   2.368
  226MET     CE 2314   2.798   4.341   2.441
  226MET      C 2315   3.112   4.847   2.635
  226MET      O 2316   3.204   4.870   2.556
  227ASP      N 2317   3.061   4.938   2.717
  227ASP      H 2318   2.976   4.919   2.767
  227ASP     CA 2319   3.097   5.080   2.728
  227ASP     CB 2320   3.012   5.131   2.843
  227ASP     CG 2321   3.009   5.281   2.872
  227ASP    OD1 2322   2.925   5.342   2.802
  227ASP    OD2 2323   3.086   5.331   2.956
  227ASP      C 2324   3.246   5.109   2.742
  227ASP      O 2325   3.296   5.177   2.654
  228TRP      N 2326   3.315   5.032   2.826
  228TRP      H 2327   3.267   4.993   2.905
  228TRP     CA 2328   3.462   5.040   2.833
  228TRP     CB 2329   3.495   4.979   2.970
  228TRP     CG 2330   3.644   5.002   2.997
  228TRP    CD1 2331   3.689   5.111   3.057
  228TRP    HD1 2332   3.630   5.195   3.095
  228TRP    CD2 2333   3.748   4.918   2.957
  228TRP    NE1 2334   3.820   5.095   3.066
  228TRP    HE1 2335   3.880   5.136   3.135
  228TRP    CE2 2336   3.860   4.986   3.002
  228TRP    CE3 2337   3.769   4.794   2.898
  228TRP    HE3 2338   3.683   4.733   2.869
  228TRP    CZ2 2339   3.988   4.931   2.991
  228TRP    HZ2 2340   4.066   5.005   3.013
  228TRP    CZ3 2341   3.894   4.734   2.889
  228TRP    HZ3 2342   3.911   4.636   2.845
  228TRP    CH2 2343   4.001   4.800   2.948
  228TRP    HH2 2344   4.098   4.748   2.949
  228TRP      C 2345   3.536   4.990   2.708
  228TRP      O 2346   3.588   5.057   2.620
  229LEU      N 2347   3.498   4.869   2.667
  229LEU      H 2348   3.446   4.810   2.730
  229LEU     CA 2349   3.548   4.792   2.552
  229LEU     CB 2350   3.501   4.646   2.554
  229LEU     CG 2351   3.566   4.559   2.662
  229LEU    CD1 2352   3.484   4.439   2.711
  229LEU    CD2 2353   3.701   4.505   2.618
  229LEU      C 2354   3.531   4.858   2.415
  229LEU      O 2355   3.630   4.885   2.348
  230HIS      N 2356   3.412   4.911   2.392
  230HIS      H 2357   3.330   4.890   2.447
  230HIS     CA 2358   3.378   4.987   2.272
  230HIS     CB 2359   3.231   5.021   2.246
  230HIS     CG 2360   3.125   4.918   2.204
  230HIS    ND1 2361   3.012   4.896   2.272
  230HIS    HD1 2362   2.967   4.960   2.332
  230HIS    CD2 2363   3.133   4.835   2.101
  230HIS    HD2 2364   3.207   4.834   2.022
  230HIS    CE1 2365   2.951   4.799   2.205
  230HIS    HE1 2366   2.858   4.753   2.239
  230HIS    NE2 2367   3.023   4.759   2.100
  230HIS      C 2368   3.448   5.123   2.262
  230HIS      O 2369   3.458   5.175   2.151
  231GLN      N 2370   3.486   5.184   2.374
  231GLN      H 2371   3.462   5.138   2.459
  231GLN     CA 2372   3.538   5.322   2.375
  231GLN     CB 2373   3.455   5.427   2.450
  231GLN     CG 2374   3.343   5.491   2.367
  231GLN     CD 2375   3.220   5.399   2.368
  231GLN    OE1 2376   3.175   5.345   2.268
  231GLN    NE2 2377   3.140   5.403   2.474
  231GLN   HE21 2378   3.160   5.457   2.556
  231GLN   HE22 2379   3.052   5.355   2.476
  231GLN      C 2380   3.683   5.344   2.415
  231GLN      O 2381   3.744   5.447   2.394
  232SER      N 2382   3.736   5.240   2.480
  232SER      H 2383   3.683   5.166   2.522
  232SER     CA 2384   3.875   5.240   2.527
  232SER     CB 2385   3.896   5.135   2.637
  232SER     OG 2386   4.032   5.147   2.679
  232SER     HG 2387   4.025   5.201   2.762
  232SER      C 2388   3.973   5.219   2.414
  232SER      O 2389   3.962   5.117   2.346
  233PRO      N 2390   4.092   5.279   2.426
  233PRO     CA 2391   4.208   5.242   2.344
  233PRO     CB 2392   4.286   5.374   2.332
  233PRO     CG 2393   4.241   5.460   2.451
  233PRO     CD 2394   4.097   5.416   2.479
  233PRO      C 2395   4.303   5.135   2.395
  233PRO      O 2396   4.391   5.094   2.318
  234VAL      N 2397   4.275   5.087   2.515
  234VAL      H 2398   4.191   5.112   2.563
  234VAL     CA 2399   4.352   4.979   2.580
  234VAL     CB 2400   4.318   4.951   2.727
  234VAL    CG1 2401   4.418   4.846   2.776
  234VAL    CG2 2402   4.346   5.073   2.815
  234VAL      C 2403   4.335   4.852   2.497
  234VAL      O 2404   4.222   4.818   2.460
  235PRO      N 2405   4.444   4.803   2.439
  235PRO     CA 2406   4.434   4.697   2.337
  235PRO     CB 2407   4.578   4.661   2.300
  235PRO     CG 2408   4.660   4.714   2.418
  235PRO     CD 2409   4.585   4.844   2.451
  235PRO      C 2410   4.369   4.575   2.402
  235PRO      O 2411   4.381   4.552   2.522
  236LYS      N 2412   4.307   4.496   2.313
  236LYS      H 2413   4.305   4.523   2.217
  236LYS     CA 2414   4.222   4.381   2.348
  236LYS     CB 2415   4.078   4.430   2.366
  236LYS     CG 2416   4.014   4.479   2.235
  236LYS     CD 2417   3.893   4.567   2.267
  236LYS     CE 2418   3.907   4.687   2.360
  236LYS     NZ 2419   3.917   4.808   2.278
  236LYS    HZ1 2420   3.989   4.798   2.209
  236LYS    HZ2 2421   3.829   4.835   2.238
  236LYS    HZ3 2422   3.942   4.888   2.334
  236LYS      C 2423   4.242   4.265   2.252
  236LYS      O 2424   4.258   4.280   2.131
  237LEU      N 2425   4.215   4.144   2.301
  237LEU      H 2426   4.200   4.129   2.399
  237LEU     CA 2427   4.229   4.014   2.235
  237LEU     CB 2428   4.368   3.967   2.276
  237LEU     CG 2429   4.446   3.883   2.175
  237LEU    CD1 2430   4.406   3.925   2.033
  237LEU    CD2 2431   4.591   3.923   2.197
  237LEU      C 2432   4.119   3.911   2.263
  237LEU      O 2433   4.086   3.886   2.379
  238LEU      N 2434   4.049   3.875   2.156
  238LEU      H 2435   4.092   3.891   2.067
  238LEU     CA 2436   3.939   3.778   2.174
  238LEU     CB 2437   3.824   3.839   2.093
  238LEU     CG 2438   3.691   3.763   2.088
  238LEU    CD1 2439   3.620   3.758   2.224
  238LEU    CD2 2440   3.599   3.829   1.985
  238LEU      C 2441   3.979   3.641   2.118
  238LEU      O 2442   4.007   3.616   2.001
  239PHE      N 2443   3.982   3.550   2.215
  239PHE      H 2444   3.986   3.582   2.310
  239PHE     CA 2445   4.000   3.408   2.185
  239PHE     CB 2446   4.083   3.333   2.290
  239PHE     CG 2447   4.220   3.395   2.318
  239PHE    CD1 2448   4.309   3.403   2.212
  239PHE    HD1 2449   4.302   3.332   2.129
  239PHE    CD2 2450   4.254   3.442   2.445
  239PHE    HD2 2451   4.189   3.423   2.530
  239PHE    CE1 2452   4.432   3.464   2.229
  239PHE    HE1 2453   4.502   3.459   2.145
  239PHE    CE2 2454   4.377   3.507   2.454
  239PHE    HE2 2455   4.382   3.582   2.534
  239PHE     CZ 2456   4.470   3.515   2.352
  239PHE     HZ 2457   4.566   3.567   2.364
  239PHE      C 2458   3.871   3.326   2.172
  239PHE      O 2459   3.780   3.341   2.251
  240TRP      N 2460   3.871   3.236   2.073
  240TRP      H 2461   3.944   3.236   2.005
  240TRP     CA 2462   3.757   3.158   2.027
  240TRP     CB 2463   3.661   3.251   1.952
  240TRP     CG 2464   3.524   3.187   1.930
  240TRP    CD1 2465   3.418   3.200   2.009
  240TRP    HD1 2466   3.421   3.225   2.115
  240TRP    CD2 2467   3.482   3.117   1.818
  240TRP    NE1 2468   3.312   3.143   1.951
  240TRP    HE1 2469   3.216   3.150   1.978
  240TRP    CE2 2470   3.348   3.084   1.838
  240TRP    CE3 2471   3.553   3.050   1.719
  240TRP    HE3 2472   3.655   3.076   1.691
  240TRP    CZ2 2473   3.286   2.983   1.765
  240TRP    HZ2 2474   3.192   2.939   1.796
  240TRP    CZ3 2475   3.487   2.958   1.639
  240TRP    HZ3 2476   3.539   2.928   1.547
  240TRP    CH2 2477   3.355   2.920   1.663
  240TRP    HH2 2478   3.316   2.820   1.638
  240TRP      C 2479   3.799   3.035   1.945
  240TRP      O 2480   3.892   3.042   1.866
  241GLY      N 2481   3.725   2.927   1.969
  241GLY      H 2482   3.629   2.932   1.996
  241GLY     CA 2483   3.748   2.792   1.916
  241GLY      C 2484   3.614   2.721   1.904
  241GLY      O 2485   3.511   2.778   1.941
  242THR      N 2486   3.608   2.612   1.829
  242THR      H 2487   3.695   2.579   1.791
  242THR     CA 2488   3.485   2.534   1.805
  242THR     CB 2489   3.479   2.482   1.662
  242THR    OG1 2490   3.605   2.420   1.630
  242THR    HG1 2491   3.650   2.493   1.580
  242THR    CG2 2492   3.433   2.590   1.564
  242THR      C 2493   3.477   2.418   1.904
  242THR      O 2494   3.575   2.346   1.916
  243PRO      N 2495   3.359   2.391   1.963
  243PRO     CA 2496   3.235   2.469   1.968
  243PRO     CB 2497   3.129   2.366   2.012
  243PRO     CG 2498   3.206   2.290   2.119
  243PRO     CD 2499   3.340   2.273   2.047
  243PRO      C 2500   3.244   2.601   2.044
  243PRO      O 2501   3.309   2.607   2.148
  244GLY      N 2502   3.167   2.699   1.996
  244GLY      H 2503   3.135   2.696   1.900
  244GLY     CA 2504   3.144   2.828   2.061
  244GLY      C 2505   3.059   2.799   2.185
  244GLY      O 2506   2.938   2.782   2.169
  245VAL      N 2507   3.120   2.805   2.302
  245VAL      H 2508   3.215   2.833   2.311
  245VAL     CA 2509   3.052   2.800   2.432
  245VAL     CB 2510   3.149   2.756   2.541
  245VAL    CG1 2511   3.098   2.770   2.685
  245VAL    CG2 2512   3.195   2.612   2.522
  245VAL      C 2513   2.962   2.921   2.452
  245VAL      O 2514   2.841   2.909   2.472
  246LEU      N 2515   3.019   3.037   2.486
  246LEU      H 2516   3.112   3.064   2.462
  246LEU     CA 2517   2.941   3.155   2.524
  246LEU     CB 2518   3.028   3.251   2.606
  246LEU     CG 2519   3.031   3.214   2.755
  246LEU    CD1 2520   3.127   3.103   2.800
  246LEU    CD2 2521   3.060   3.342   2.835
  246LEU      C 2522   2.895   3.224   2.395
  246LEU      O 2523   2.774   3.228   2.372
  247ILE      N 2524   2.982   3.233   2.294
  247ILE      H 2525   3.078   3.205   2.295
  247ILE     CA 2526   2.947   3.314   2.177
  247ILE     CB 2527   3.030   3.443   2.175
  247ILE    CG1 2528   3.183   3.433   2.186
  247ILE    CG2 2529   2.968   3.542   2.273
  247ILE     CD 2530   3.265   3.562   2.187
  247ILE      C 2531   2.946   3.243   2.042
  247ILE      O 2532   3.047   3.184   2.001
  248PRO      N 2533   2.837   3.238   1.967
  248PRO     CA 2534   2.831   3.182   1.831
  248PRO     CB 2535   2.683   3.174   1.792
  248PRO     CG 2536   2.612   3.201   1.925
  248PRO     CD 2537   2.706   3.295   2.002
  248PRO      C 2538   2.906   3.271   1.731
  248PRO      O 2539   2.917   3.391   1.756
  249PRO      N 2540   2.940   3.219   1.614
  249PRO     CA 2541   3.021   3.295   1.517
  249PRO     CB 2542   3.039   3.198   1.400
  249PRO     CG 2543   3.026   3.058   1.458
  249PRO     CD 2544   2.933   3.077   1.579
  249PRO      C 2545   2.965   3.434   1.486
  249PRO      O 2546   3.044   3.528   1.491
  250ALA      N 2547   2.834   3.445   1.471
  250ALA      H 2548   2.777   3.364   1.457
  250ALA     CA 2549   2.765   3.573   1.446
  250ALA     CB 2550   2.616   3.544   1.440
  250ALA      C 2551   2.801   3.683   1.546
  250ALA      O 2552   2.870   3.778   1.508
  251GLU      N 2553   2.787   3.650   1.675
  251GLU      H 2554   2.718   3.584   1.704
  251GLU     CA 2555   2.830   3.740   1.783
  251GLU     CB 2556   2.780   3.676   1.912
  251GLU     CG 2557   2.630   3.703   1.932
  251GLU     CD 2558   2.542   3.632   1.829
  251GLU    OE1 2559   2.555   3.520   1.776
  251GLU    OE2 2560   2.431   3.688   1.813
  251GLU      C 2561   2.976   3.783   1.790
  251GLU      O 2562   3.003   3.902   1.804
  252ALA      N 2563   3.066   3.687   1.774
  252ALA      H 2564   3.035   3.592   1.772
  252ALA     CA 2565   3.211   3.711   1.763
  252ALA     CB 2566   3.295   3.583   1.749
  252ALA      C 2567   3.244   3.798   1.643
  252ALA      O 2568   3.319   3.894   1.664
  253ALA      N 2569   3.187   3.772   1.525
  253ALA      H 2570   3.156   3.677   1.513
  253ALA     CA 2571   3.192   3.861   1.409
  253ALA     CB 2572   3.109   3.798   1.297
  253ALA      C 2573   3.145   4.004   1.440
  253ALA      O 2574   3.217   4.099   1.411
  254ARG      N 2575   3.041   4.018   1.521
  254ARG      H 2576   2.966   3.950   1.521
  254ARG     CA 2577   2.994   4.146   1.576
  254ARG     CB 2578   2.854   4.134   1.637
  254ARG     CG 2579   2.797   4.274   1.655
  254ARG     CD 2580   2.651   4.261   1.699
  254ARG     NE 2581   2.592   4.392   1.729
  254ARG     HE 2582   2.640   4.439   1.803
  254ARG     CZ 2583   2.499   4.462   1.663
  254ARG    NH1 2584   2.444   4.412   1.552
  254ARG   HH11 2585   2.459   4.319   1.520
  254ARG   HH12 2586   2.370   4.469   1.514
  254ARG    NH2 2587   2.469   4.589   1.697
  254ARG   HH21 2588   2.519   4.625   1.775
  254ARG   HH22 2589   2.392   4.637   1.654
  254ARG      C 2590   3.094   4.210   1.672
  254ARG      O 2591   3.145   4.316   1.637
  255LEU      N 2592   3.147   4.130   1.765
  255LEU      H 2593   3.102   4.045   1.792
  255LEU     CA 2594   3.255   4.170   1.856
  255LEU     CB 2595   3.263   4.070   1.971
  255LEU     CG 2596   3.132   4.066   2.049
  255LEU    CD1 2597   3.125   3.942   2.138
  255LEU    CD2 2598   3.128   4.187   2.143
  255LEU      C 2599   3.389   4.204   1.789
  255LEU      O 2600   3.453   4.305   1.818
  256ALA      N 2601   3.428   4.125   1.689
  256ALA      H 2602   3.371   4.046   1.667
  256ALA     CA 2603   3.548   4.157   1.612
  256ALA     CB 2604   3.602   4.039   1.530
  256ALA      C 2605   3.531   4.280   1.523
  256ALA      O 2606   3.628   4.338   1.476
  257LYS      N 2607   3.409   4.302   1.471
  257LYS      H 2608   3.339   4.234   1.453
  257LYS     CA 2609   3.385   4.434   1.412
  257LYS     CB 2610   3.282   4.445   1.299
  257LYS     CG 2611   3.139   4.424   1.346
  257LYS     CD 2612   3.029   4.448   1.242
  257LYS     CE 2613   2.892   4.403   1.288
  257LYS     NZ 2614   2.785   4.425   1.189
  257LYS    HZ1 2615   2.693   4.415   1.228
  257LYS    HZ2 2616   2.801   4.516   1.150
  257LYS    HZ3 2617   2.793   4.371   1.106
  257LYS      C 2618   3.368   4.560   1.496
  257LYS      O 2619   3.451   4.651   1.486
  258SER      N 2620   3.297   4.543   1.606
  258SER      H 2621   3.241   4.460   1.613
  258SER     CA 2622   3.242   4.652   1.689
  258SER     CB 2623   3.112   4.617   1.760
  258SER     OG 2624   3.119   4.517   1.862
  258SER     HG 2625   3.042   4.524   1.924
  258SER      C 2626   3.344   4.712   1.786
  258SER      O 2627   3.335   4.831   1.815
  259LEU      N 2628   3.425   4.624   1.846
  259LEU      H 2629   3.423   4.526   1.829
  259LEU     CA 2630   3.532   4.662   1.938
  259LEU     CB 2631   3.576   4.548   2.029
  259LEU     CG 2632   3.474   4.470   2.110
  259LEU    CD1 2633   3.549   4.343   2.151
  259LEU    CD2 2634   3.430   4.536   2.240
  259LEU      C 2635   3.654   4.705   1.856
  259LEU      O 2636   3.691   4.633   1.765
  260PRO      N 2637   3.699   4.830   1.869
  260PRO     CA 2638   3.826   4.881   1.817
  260PRO     CB 2639   3.827   5.031   1.851
  260PRO     CG 2640   3.753   5.032   1.985
  260PRO     CD 2641   3.642   4.931   1.959
  260PRO      C 2642   3.942   4.809   1.883
  260PRO      O 2643   3.928   4.741   1.984
  261ASN      N 2644   4.054   4.804   1.810
  261ASN      H 2645   4.055   4.837   1.715
  261ASN     CA 2646   4.172   4.728   1.849
  261ASN     CB 2647   4.283   4.814   1.912
  261ASN     CG 2648   4.241   4.873   2.047
  261ASN    OD1 2649   4.160   4.826   2.126
  261ASN    ND2 2650   4.315   4.981   2.073
  261ASN   HD21 2651   4.355   5.026   1.994
  261ASN   HD22 2652   4.324   5.022   2.164
  261ASN      C 2653   4.163   4.585   1.901
  261ASN      O 2654   4.222   4.551   2.004
  262CYS      N 2655   4.128   4.495   1.810
  262CYS      H 2656   4.120   4.511   1.712
  262CYS     CA 2657   4.081   4.361   1.847
  262CYS     CB 2658   3.935   4.376   1.890
  262CYS     SG 2659   3.871   4.221   1.963
  262CYS     HG 2660   3.745   4.213   1.919
  262CYS      C 2661   4.106   4.261   1.733
  262CYS      O 2662   4.102   4.297   1.616
  263LYS      N 2663   4.109   4.131   1.763
  263LYS      H 2664   4.099   4.103   1.859
  263LYS     CA 2665   4.111   4.017   1.671
  263LYS     CB 2666   4.254   3.998   1.618
  263LYS     CG 2667   4.267   3.880   1.521
  263LYS     CD 2668   4.412   3.853   1.481
  263LYS     CE 2669   4.481   3.971   1.411
  263LYS     NZ 2670   4.622   3.928   1.403
  263LYS    HZ1 2671   4.678   4.001   1.363
  263LYS    HZ2 2672   4.655   3.923   1.497
  263LYS    HZ3 2673   4.631   3.840   1.358
  263LYS      C 2674   4.048   3.892   1.733
  263LYS      O 2675   4.073   3.873   1.852
  264ALA      N 2676   3.960   3.828   1.658
  264ALA      H 2677   3.944   3.853   1.563
  264ALA     CA 2678   3.896   3.702   1.701
  264ALA     CB 2679   3.755   3.696   1.643
  264ALA      C 2680   3.977   3.582   1.652
  264ALA      O 2681   3.967   3.537   1.538
  265VAL      N 2682   4.076   3.549   1.734
  265VAL      H 2683   4.079   3.593   1.822
  265VAL     CA 2684   4.173   3.440   1.716
  265VAL     CB 2685   4.298   3.466   1.801
  265VAL    CG1 2686   4.399   3.351   1.816
  265VAL    CG2 2687   4.360   3.600   1.760
  265VAL      C 2688   4.128   3.294   1.723
  265VAL      O 2689   4.084   3.248   1.829
  266ASP      N 2690   4.128   3.232   1.606
  266ASP      H 2691   4.156   3.277   1.521
  266ASP     CA 2692   4.079   3.095   1.583
  266ASP     CB 2693   4.077   3.072   1.432
  266ASP     CG 2694   4.059   2.924   1.397
  266ASP    OD1 2695   3.954   2.866   1.432
  266ASP    OD2 2696   4.153   2.868   1.336
  266ASP      C 2697   4.175   2.998   1.654
  266ASP      O 2698   4.294   3.003   1.626
  267ILE      N 2699   4.111   2.914   1.735
  267ILE      H 2700   4.020   2.941   1.765
  267ILE     CA 2701   4.173   2.800   1.805
  267ILE     CB 2702   4.136   2.796   1.953
  267ILE    CG1 2703   4.231   2.895   2.021
  267ILE    CG2 2704   4.152   2.662   2.025
  267ILE     CD 2705   4.179   3.039   2.031
  267ILE      C 2706   4.154   2.666   1.734
  267ILE      O 2707   4.245   2.583   1.741
  268GLY      N 2708   4.055   2.637   1.652
  268GLY      H 2709   4.015   2.711   1.597
  268GLY     CA 2710   4.008   2.503   1.615
  268GLY      C 2711   3.931   2.435   1.729
  268GLY      O 2712   3.838   2.487   1.791
  269PRO      N 2713   3.972   2.312   1.758
  269PRO     CA 2714   3.915   2.227   1.864
  269PRO     CB 2715   3.974   2.087   1.850
  269PRO     CG 2716   4.103   2.113   1.772
  269PRO     CD 2717   4.076   2.236   1.686
  269PRO      C 2718   3.947   2.283   2.003
  269PRO      O 2719   4.063   2.296   2.039
  270GLY      N 2720   3.842   2.313   2.079
  270GLY      H 2721   3.752   2.322   2.035
  270GLY     CA 2722   3.844   2.352   2.220
  270GLY      C 2723   3.713   2.339   2.298
  270GLY      O 2724   3.619   2.291   2.236
  271LEU      N 2725   3.714   2.374   2.426
  271LEU      H 2726   3.804   2.375   2.471
  271LEU     CA 2727   3.594   2.379   2.511
  271LEU     CB 2728   3.571   2.248   2.585
  271LEU     CG 2729   3.487   2.145   2.509
  271LEU    CD1 2730   3.462   2.034   2.610
  271LEU    CD2 2731   3.353   2.202   2.462
  271LEU      C 2732   3.603   2.492   2.614
  271LEU      O 2733   3.604   2.456   2.731
  272ASN      N 2734   3.618   2.619   2.574
  272ASN      H 2735   3.617   2.635   2.476
  272ASN     CA 2736   3.635   2.740   2.655
  272ASN     CB 2737   3.501   2.769   2.722
  272ASN     CG 2738   3.512   2.892   2.812
  272ASN    OD1 2739   3.563   2.882   2.923
  272ASN    ND2 2740   3.456   3.004   2.766
  272ASN   HD21 2741   3.415   3.003   2.675
  272ASN   HD22 2742   3.453   3.087   2.821
  272ASN      C 2743   3.760   2.745   2.744
  272ASN      O 2744   3.832   2.844   2.754
  273LEU      N 2745   3.792   2.629   2.801
  273LEU      H 2746   3.729   2.552   2.808
  273LEU     CA 2747   3.918   2.606   2.873
  273LEU     CB 2748   3.912   2.487   2.969
  273LEU     CG 2749   3.784   2.483   3.054
  273LEU    CD1 2750   3.768   2.346   3.120
  273LEU    CD2 2751   3.770   2.598   3.154
  273LEU      C 2752   4.040   2.601   2.780
  273LEU      O 2753   4.123   2.513   2.796
  274LEU      N 2754   4.062   2.705   2.699
  274LEU      H 2755   3.992   2.776   2.690
  274LEU     CA 2756   4.162   2.702   2.591
  274LEU     CB 2757   4.160   2.825   2.501
  274LEU     CG 2758   4.019   2.849   2.444
  274LEU    CD1 2759   4.015   2.971   2.353
  274LEU    CD2 2760   3.963   2.729   2.370
  274LEU      C 2761   4.305   2.695   2.643
  274LEU      O 2762   4.390   2.635   2.576
  275GLN      N 2763   4.327   2.722   2.771
  275GLN      H 2764   4.251   2.734   2.835
  275GLN     CA 2765   4.458   2.711   2.837
  275GLN     CB 2766   4.468   2.807   2.954
  275GLN     CG 2767   4.384   2.772   3.078
  275GLN     CD 2768   4.246   2.836   3.067
  275GLN    OE1 2769   4.159   2.780   3.001
  275GLN    NE2 2770   4.235   2.963   3.106
  275GLN   HE21 2771   4.302   3.022   3.151
  275GLN   HE22 2772   4.154   3.004   3.064
  275GLN      C 2773   4.501   2.564   2.854
  275GLN      O 2774   4.620   2.547   2.878
  276GLU      N 2775   4.401   2.476   2.851
  276GLU      H 2776   4.305   2.505   2.853
  276GLU     CA 2777   4.419   2.332   2.833
  276GLU     CB 2778   4.316   2.250   2.912
  276GLU     CG 2779   4.364   2.105   2.928
  276GLU     CD 2780   4.318   2.014   2.814
  276GLU    OE1 2781   4.395   1.918   2.792
  276GLU    OE2 2782   4.205   2.026   2.762
  276GLU      C 2783   4.432   2.296   2.685
  276GLU      O 2784   4.540   2.251   2.647
  277ASP      N 2785   4.331   2.319   2.601
  277ASP      H 2786   4.239   2.313   2.639
  277ASP     CA 2787   4.325   2.298   2.456
  277ASP     CB 2788   4.194   2.337   2.386
  277ASP     CG 2789   4.078   2.252   2.439
  277ASP    OD1 2790   4.012   2.301   2.534
  277ASP    OD2 2791   4.061   2.136   2.397
  277ASP      C 2792   4.442   2.347   2.371
  277ASP      O 2793   4.488   2.265   2.290
  278ASN      N 2794   4.469   2.477   2.375
  278ASN      H 2795   4.422   2.535   2.441
  278ASN     CA 2796   4.583   2.534   2.301
  278ASN     CB 2797   4.545   2.619   2.180
  278ASN     CG 2798   4.676   2.647   2.105
  278ASN    OD1 2799   4.743   2.743   2.140
  278ASN    ND2 2800   4.721   2.550   2.026
  278ASN   HD21 2801   4.672   2.467   2.002
  278ASN   HD22 2802   4.820   2.543   2.016
  278ASN      C 2803   4.673   2.619   2.389
  278ASN      O 2804   4.640   2.735   2.417
  279PRO      N 2805   4.786   2.562   2.434
  279PRO     CA 2806   4.889   2.632   2.511
  279PRO     CB 2807   4.973   2.524   2.579
  279PRO     CG 2808   4.883   2.400   2.575
  279PRO     CD 2809   4.806   2.416   2.444
  279PRO      C 2810   4.971   2.724   2.421
  279PRO      O 2811   4.990   2.840   2.459
  280ASP      N 2812   5.015   2.672   2.307
  280ASP      H 2813   4.978   2.585   2.274
  280ASP     CA 2814   5.125   2.715   2.218
  280ASP     CB 2815   5.175   2.601   2.128
  280ASP     CG 2816   5.068   2.514   2.063
  280ASP    OD1 2817   5.010   2.547   1.957
  280ASP    OD2 2818   5.024   2.422   2.135
  280ASP      C 2819   5.094   2.840   2.137
  280ASP      O 2820   5.159   2.940   2.168
  281LEU      N 2821   4.992   2.841   2.052
  281LEU      H 2822   4.964   2.749   2.025
  281LEU     CA 2823   4.942   2.948   1.964
  281LEU     CB 2824   4.827   2.895   1.876
  281LEU     CG 2825   4.775   2.984   1.763
  281LEU    CD1 2826   4.865   2.971   1.640
  281LEU    CD2 2827   4.631   2.939   1.740
  281LEU      C 2828   4.903   3.069   2.049
  281LEU      O 2829   4.943   3.184   2.028
  282ILE      N 2830   4.823   3.041   2.151
  282ILE      H 2831   4.788   2.947   2.156
  282ILE     CA 2832   4.775   3.147   2.241
  282ILE     CB 2833   4.668   3.093   2.336
  282ILE    CG1 2834   4.538   3.051   2.268
  282ILE    CG2 2835   4.628   3.185   2.452
  282ILE     CD 2836   4.445   2.976   2.364
  282ILE      C 2837   4.887   3.216   2.318
  282ILE      O 2838   4.898   3.337   2.301
  283GLY      N 2839   4.976   3.137   2.379
  283GLY      H 2840   4.967   3.043   2.414
  283GLY     CA 2841   5.105   3.192   2.423
  283GLY      C 2842   5.190   3.273   2.326
  283GLY      O 2843   5.229   3.389   2.349
  284SER      N 2844   5.218   3.223   2.206
  284SER      H 2845   5.184   3.133   2.183
  284SER     CA 2846   5.284   3.293   2.094
  284SER     CB 2847   5.330   3.201   1.981
  284SER     OG 2848   5.224   3.179   1.887
  284SER     HG 2849   5.217   3.081   1.865
  284SER      C 2850   5.221   3.418   2.033
  284SER      O 2851   5.286   3.523   2.037
  285GLU      N 2852   5.090   3.410   2.011
  285GLU      H 2853   5.043   3.323   1.999
  285GLU     CA 2854   5.003   3.526   1.982
  285GLU     CB 2855   4.856   3.488   1.968
  285GLU     CG 2856   4.764   3.599   1.916
  285GLU     CD 2857   4.772   3.631   1.766
  285GLU    OE1 2858   4.858   3.713   1.727
  285GLU    OE2 2859   4.718   3.548   1.689
  285GLU      C 2860   5.017   3.624   2.100
  285GLU      O 2861   5.031   3.743   2.080
  286ILE      N 2862   5.028   3.586   2.228
  286ILE      H 2863   5.001   3.494   2.255
  286ILE     CA 2864   5.049   3.683   2.336
  286ILE     CB 2865   4.995   3.628   2.468
  286ILE    CG1 2866   4.842   3.635   2.458
  286ILE    CG2 2867   5.037   3.713   2.589
  286ILE     CD 2868   4.771   3.536   2.550
  286ILE      C 2869   5.191   3.739   2.343
  286ILE      O 2870   5.194   3.862   2.334
  287ALA      N 2871   5.292   3.655   2.320
  287ALA      H 2872   5.278   3.557   2.308
  287ALA     CA 2873   5.432   3.702   2.318
  287ALA     CB 2874   5.531   3.587   2.299
  287ALA      C 2875   5.463   3.801   2.207
  287ALA      O 2876   5.539   3.897   2.221
  288ARG      N 2877   5.409   3.769   2.090
  288ARG      H 2878   5.362   3.682   2.074
  288ARG     CA 2879   5.403   3.866   1.981
  288ARG     CB 2880   5.366   3.791   1.852
  288ARG     CG 2881   5.472   3.685   1.821
  288ARG     CD 2882   5.411   3.565   1.749
  288ARG     NE 2883   5.501   3.455   1.708
  288ARG     HE 2884   5.596   3.464   1.738
  288ARG     CZ 2885   5.468   3.345   1.639
  288ARG    NH1 2886   5.344   3.321   1.593
  288ARG   HH11 2887   5.268   3.386   1.603
  288ARG   HH12 2888   5.320   3.242   1.538
  288ARG    NH2 2889   5.558   3.246   1.626
  288ARG   HH21 2890   5.647   3.268   1.665
  288ARG   HH22 2891   5.527   3.170   1.568
  288ARG      C 2892   5.317   3.993   1.985
  288ARG      O 2893   5.362   4.103   1.956
  289TRP      N 2894   5.200   3.985   2.049
  289TRP      H 2895   5.146   3.901   2.049
  289TRP     CA 2896   5.115   4.101   2.075
  289TRP     CB 2897   4.972   4.055   2.103
  289TRP     CG 2898   4.877   4.160   2.163
  289TRP    CD1 2899   4.804   4.239   2.086
  289TRP    HD1 2900   4.812   4.240   1.977
  289TRP    CD2 2901   4.830   4.172   2.292
  289TRP    NE1 2902   4.714   4.303   2.160
  289TRP    HE1 2903   4.638   4.359   2.127
  289TRP    CE2 2904   4.726   4.265   2.286
  289TRP    CE3 2905   4.848   4.095   2.407
  289TRP    HE3 2906   4.933   4.027   2.408
  289TRP    CZ2 2907   4.642   4.283   2.396
  289TRP    HZ2 2908   4.546   4.333   2.387
  289TRP    CZ3 2909   4.764   4.112   2.516
  289TRP    HZ3 2910   4.757   4.030   2.586
  289TRP    CH2 2911   4.667   4.213   2.513
  289TRP    HH2 2912   4.612   4.228   2.606
  289TRP      C 2913   5.171   4.212   2.165
  289TRP      O 2914   5.179   4.333   2.136
  290LEU      N 2915   5.249   4.161   2.260
  290LEU      H 2916   5.247   4.063   2.281
  290LEU     CA 2917   5.338   4.239   2.345
  290LEU     CB 2918   5.386   4.149   2.458
  290LEU     CG 2919   5.269   4.132   2.556
  290LEU    CD1 2920   5.297   4.021   2.657
  290LEU    CD2 2921   5.208   4.260   2.615
  290LEU      C 2922   5.461   4.294   2.272
  290LEU      O 2923   5.540   4.370   2.330
  291SER      N 2924   5.490   4.249   2.151
  291SER      H 2925   5.420   4.197   2.103
  291SER     CA 2926   5.600   4.302   2.068
  291SER     CB 2927   5.646   4.185   1.982
  291SER     OG 2928   5.766   4.217   1.907
  291SER     HG 2929   5.844   4.165   1.941
  291SER      C 2930   5.574   4.432   1.991
  291SER      O 2931   5.608   4.441   1.873
  292THR      N 2932   5.518   4.526   2.066
  292THR      H 2933   5.494   4.513   2.162
  292THR     CA 2934   5.483   4.659   2.014
  292THR     CB 2935   5.397   4.738   2.112
  292THR    OG1 2936   5.430   4.734   2.251
  292THR    HG1 2937   5.482   4.818   2.271
  292THR    CG2 2938   5.247   4.714   2.095
  292THR      C 2939   5.601   4.752   1.985
  292THR      O 2940   5.677   4.785   2.076
  293LEU      N 2941   5.629   4.758   1.855
  293LEU      H 2942   5.589   4.693   1.790
  293LEU     CA 2943   5.730   4.845   1.788
  293LEU     CB 2944   5.726   4.818   1.638
  293LEU     CG 2945   5.780   4.685   1.582
  293LEU    CD1 2946   5.668   4.580   1.580
  293LEU    CD2 2947   5.853   4.711   1.450
  293LEU      C 2948   5.704   4.991   1.823
  293LEU     O1 2949   5.593   5.037   1.791
  293LEU     O2 2950   5.801   5.071   1.827
  294SiRMb  C21 2951   2.291   2.072   2.079
  294SiRMb   N2 2952   2.383   2.035   2.183
  294SiRMb  H27 2953   2.353   2.054   2.275
  294SiRMb  C20 2954   2.510   1.986   2.173
  294SiRMb  C19 2955   2.571   1.946   2.296
  294SiRMb  H26 2956   2.503   1.930   2.381
  294SiRMb  C18 2957   2.708   1.939   2.313
  294SiRMb  H25 2958   2.740   1.953   2.419
  294SiRMb  C17 2959   2.797   1.977   2.208
  294SiRMb  C16 2960   2.933   1.954   2.236
  294SiRMb  C31 2961   3.026   1.928   2.132
  294SiRMb  C26 2962   2.997   1.949   1.994
  294SiRMb  C27 2963   3.089   1.927   1.894
  294SiRMb  H38 2964   3.058   1.932   1.789
  294SiRMb  C28 2965   3.224   1.895   1.931
  294SiRMb   N3 2966   3.319   1.891   1.835
  294SiRMb  H39 2967   3.297   1.922   1.743
  294SiRMb  H40 2968   3.416   1.888   1.860
  294SiRMb  C29 2969   3.250   1.856   2.066
  294SiRMb  H41 2970   3.349   1.820   2.101
  294SiRMb  C30 2971   3.152   1.866   2.162
  294SiRMb  H42 2972   3.171   1.842   2.268
  294SiRMb  SI1 2973   2.836   2.008   1.938
  294SiRMb  C23 2974   2.734   2.014   2.086
  294SiRMb  C22 2975   2.599   2.027   2.067
  294SiRMb  H31 2976   2.564   2.072   1.974
  294SiRMb  C24 2977   2.767   1.886   1.821
  294SiRMb  C25 2978   2.844   2.172   1.860
  294SiRMb  C15 2979   2.982   2.029   2.353
  294SiRMb  C14 2980   2.943   2.164   2.367
  294SiRMb  H24 2981   2.917   2.208   2.269
  294SiRMb  C13 2982   2.972   2.235   2.481
  294SiRMb  H23 2983   2.942   2.341   2.484
  294SiRMb  C12 2984   3.030   2.178   2.595
  294SiRMb  C34 2985   3.059   2.042   2.586
  294SiRMb  H46 2986   3.112   1.985   2.663
  294SiRMb  C32 2987   3.033   1.968   2.469
  294SiRMb  C33 2988   3.008   1.825   2.497
  294SiRMb  C11 2989   3.067   2.246   2.723
  294SiRMb   O3 2990   3.070   2.371   2.714
  294SiRMb   N1 2991   3.105   2.169   2.830
  294SiRMb  H22 2992   3.085   2.071   2.826
  294SiRMb  C10 2993   3.178   2.219   2.943
  294SiRMb   C9 2994   3.331   2.224   2.934
  294SiRMb   O2 2995   3.397   2.284   3.047
  294SiRMb   C8 2996   3.407   2.424   3.021
  294SiRMb   C7 2997   3.352   2.499   3.143
  294SiRMb   O1 2998   3.431   2.610   3.186
  294SiRMb   C6 2999   3.347   2.726   3.193
  294SiRMb   C5 3000   3.334   2.755   3.342
  294SiRMb   C4 3001   3.218   2.842   3.387
  294SiRMb   C3 3002   3.226   2.840   3.539
  294SiRMb   C2 3003   3.286   2.966   3.600
  294SiRMb   C1 3004   3.199   3.086   3.573
  295CL      CL 3005   7.238   4.288   2.414
  296SOL     OW 3006   2.265   5.749   2.354
  296SOL    HW1 3007   2.170   5.751   2.387
  296SOL    HW2 3008   2.315   5.679   2.403
  297SOL     OW 3009  -0.035   3.585   2.387
  297SOL    HW1 3010  -0.096   3.519   2.431
  297SOL    HW2 3011  -0.062   3.678   2.412
  298SOL     OW 3012   0.988   3.495   3.228
  298SOL    HW1 3013   0.942   3.410   3.253
  298SOL    HW2 3014   1.087   3.484   3.238
  299SOL     OW 3015   6.888   3.445   4.162
  299SOL    HW1 3016   6.803   3.395   4.144
  299SOL    HW2 3017   6.869   3.543   4.166
  300SOL     OW 3018   5.858   4.214   1.535
  300SOL    HW1 3019   5.787   4.143   1.536
  300SOL    HW2 3020   5.890   4.230   1.629
  301SOL     OW 3021   6.516   3.471   0.558
  301SOL    HW1 3022   6.421   3.505   0.560
  301SOL    HW2 3023   6.535   3.420   0.642
  302SOL     OW 3024   1.275   2.277   1.490
  302SOL    HW1 3025   1.294   2.226   1.574
  302SOL    HW2 3026   1.277   2.376   1.510
  303SOL     OW 3027  -0.050   3.097   6.768
  303SOL    HW1 3028   0.004   3.019   6.799
  303SOL    HW2 3029  -0.072   3.087   6.672
  304SOL     OW 3030   3.309   5.433   0.090
  304SOL    HW1 3031   3.385   5.439   0.157
  304SOL    HW2 3032   3.310   5.514   0.033
  305SOL     OW 3033   4.462   6.345   1.583
  305SOL    HW1 3034   4.557   6.325   1.608
  305SOL    HW2 3035   4.432   6.279   1.515
  306SOL     OW 3036   4.809   2.896   0.959
  306SOL    HW1 3037   4.776   2.848   0.878
  306SOL    HW2 3038   4.856   2.980   0.930
  307SOL     OW 3039   2.452   1.414   1.524
  307SOL    HW1 3040   2.352   1.423   1.527
  307SOL    HW2 3041   2.476   1.341   1.460
  308SOL     OW 3042   6.030   4.186   6.269
  308SOL    HW1 3043   5.958   4.119   6.289
  308SOL    HW2 3044   6.004   4.274   6.309
  309SOL     OW 3045   1.796   5.194   4.655
  309SOL    HW1 3046   1.757   5.283   4.635
  309SOL    HW2 3047   1.856   5.165   4.580
  310SOL     OW 3048   6.202   4.209   2.519
  310SOL    HW1 3049   6.287   4.199   2.465
  310SOL    HW2 3050   6.151   4.289   2.485
  311SOL     OW 3051   2.684   2.230   7.043
  311SOL    HW1 3052   2.607   2.259   6.986
  311SOL    HW2 3053   2.724   2.311   7.086
  312SOL     OW 3054   0.762   2.992   3.619
  312SOL    HW1 3055   0.818   2.929   3.674
  312SOL    HW2 3056   0.669   2.995   3.657
  313SOL     OW 3057   5.799   0.798   7.595
  313SOL    HW1 3058   5.750   0.803   7.682
  313SOL    HW2 3059   5.897   0.784   7.612
  314SOL     OW 3060   4.767   1.756   1.244
  314SOL    HW1 3061   4.709   1.811   1.183
  314SOL    HW2 3062   4.801   1.813   1.319
  315SOL     OW 3063   6.392   2.070   7.048
  315SOL    HW1 3064   6.443   2.023   7.120
  315SOL    HW2 3065   6.345   2.149   7.087
  316SOL     OW 3066   1.787   3.334   2.167
  316SOL    HW1 3067   1.775   3.430   2.191
  316SOL    HW2 3068   1.721   3.309   2.095
  317SOL     OW 3069   6.968   2.232   1.373
  317SOL    HW1 3070   6.993   2.136   1.359
  317SOL    HW2 3071   7.019   2.288   1.307
  318SOL     OW 3072   4.357   2.554   6.925
  318SOL    HW1 3073   4.345   2.481   6.858
  318SOL    HW2 3074   4.381   2.638   6.877
  319SOL     OW 3075   3.833   5.248  -0.289
  319SOL    HW1 3076   3.847   5.170  -0.229
  319SOL    HW2 3077   3.894   5.241  -0.368
  320SOL     OW 3078   7.185   4.573   1.864
  320SOL    HW1 3079   7.280   4.597   1.849
  320SOL    HW2 3080   7.177   4.476   1.888
  321SOL     OW 3081   3.726   5.537   5.570
  321SOL    HW1 3082   3.802   5.595   5.542
  321SOL    HW2 3083   3.755   5.441   5.574
  322SOL     OW 3084   3.997   0.167   1.144
  322SOL    HW1 3085   4.069   0.098   1.136
  322SOL    HW2 3086   4.036   0.252   1.182
  323SOL     OW 3087   3.709   2.967   1.347
  323SOL    HW1 3088   3.711   3.065   1.328
  323SOL    HW2 3089   3.802   2.933   1.362
  324SOL     OW 3090   2.246   4.546  -0.081
  324SOL    HW1 3091   2.332   4.551  -0.030
  324SOL    HW2 3092   2.186   4.621  -0.052
  325SOL     OW 3093   6.371   0.715   0.444
  325SOL    HW1 3094   6.328   0.804   0.428
  325SOL    HW2 3095   6.361   0.658   0.362
  326SOL     OW 3096   4.801   4.179   1.389
  326SOL    HW1 3097   4.832   4.266   1.355
  326SOL    HW2 3098   4.800   4.180   1.489
  327SOL     OW 3099   1.358   3.600   6.398
  327SOL    HW1 3100   1.315   3.539   6.464
  327SOL    HW2 3101   1.388   3.684   6.447
  328SOL     OW 3102   8.285   3.806   6.311
  328SOL    HW1 3103   8.336   3.750   6.377
  328SOL    HW2 3104   8.331   3.896   6.304
  329SOL     OW 3105   5.401   5.733   2.848
  329SOL    HW1 3106   5.302   5.735   2.861
  329SOL    HW2 3107   5.446   5.712   2.934
  330SOL     OW 3108   6.377   1.011   4.111
  330SOL    HW1 3109   6.382   0.914   4.138
  330SOL    HW2 3110   6.286   1.031   4.075
  331SOL     OW 3111   0.240   3.317   0.902
  331SOL    HW1 3112   0.227   3.411   0.871
  331SOL    HW2 3113   0.329   3.284   0.873
  332SOL     OW 3114   1.671   2.545   2.865
  332SOL    HW1 3115   1.586   2.524   2.914
  332SOL    HW2 3116   1.655   2.542   2.767
  333SOL     OW 3117   1.619   3.045   0.391
  333SOL    HW1 3118   1.550   3.117   0.387
  333SOL    HW2 3119   1.576   2.957   0.374
  334SOL     OW 3120   5.730   5.053   1.285
  334SOL    HW1 3121   5.732   5.071   1.186
  334SOL    HW2 3122   5.793   4.978   1.306
  335SOL     OW 3123   7.865   2.822   3.992
  335SOL    HW1 3124   7.857   2.728   4.024
  335SOL    HW2 3125   7.862   2.885   4.067
  336SOL     OW 3126   3.594   5.601   3.177
  336SOL    HW1 3127   3.658   5.659   3.230
  336SOL    HW2 3128   3.594   5.508   3.214
  337SOL     OW 3129   1.748   1.389   4.512
  337SOL    HW1 3130   1.809   1.464   4.485
  337SOL    HW2 3131   1.692   1.362   4.435
  338SOL     OW 3132  -0.664   1.870   0.795
  338SOL    HW1 3133  -0.684   1.874   0.697
  338SOL    HW2 3134  -0.639   1.775   0.818
  339SOL     OW 3135   5.710   2.857   5.516
  339SOL    HW1 3136   5.625   2.907   5.496
  339SOL    HW2 3137   5.766   2.852   5.435
  340SOL     OW 3138   0.785   2.513   3.352
  340SOL    HW1 3139   0.784   2.514   3.252
  340SOL    HW2 3140   0.712   2.454   3.386
  341SOL     OW 3141   7.468   3.569   6.208
  341SOL    HW1 3142   7.482   3.647   6.271
  341SOL    HW2 3143   7.432   3.492   6.259
  342SOL     OW 3144   7.647   2.566   2.203
  342SOL    HW1 3145   7.665   2.470   2.223
  342SOL    HW2 3146   7.606   2.611   2.283
  343SOL     OW 3147   4.734   1.558   1.805
  343SOL    HW1 3148   4.676   1.490   1.850
  343SOL    HW2 3149   4.814   1.577   1.863
  344SOL     OW 3150   4.842   1.893   7.175
  344SOL    HW1 3151   4.865   1.988   7.196
  344SOL    HW2 3152   4.787   1.889   7.091
  345SOL     OW 3153   3.707   7.230   5.109
  345SOL    HW1 3154   3.765   7.258   5.186
  345SOL    HW2 3155   3.610   7.253   5.131
  346SOL     OW 3156   6.862   2.796   6.068
  346SOL    HW1 3157   6.858   2.853   6.150
  346SOL    HW2 3158   6.885   2.702   6.096
  347SOL     OW 3159   3.292   5.487   3.704
  347SOL    HW1 3160   3.321   5.563   3.647
  347SOL    HW2 3161   3.367   5.421   3.713
  348SOL     OW 3162   3.849   1.832   6.448
  348SOL    HW1 3163   3.833   1.736   6.472
  348SOL    HW2 3164   3.869   1.838   6.349
  349SOL     OW 3165   7.042   2.038   0.279
  349SOL    HW1 3166   7.096   2.071   0.356
  349SOL    HW2 3167   6.958   1.994   0.315
  350SOL     OW 3168   1.358   5.236   6.791
  350SOL    HW1 3169   1.414   5.163   6.830
  350SOL    HW2 3170   1.261   5.207   6.792
  351SOL     OW 3171   3.923   0.459   7.707
  351SOL    HW1 3172   3.839   0.450   7.760
  351SOL    HW2 3173   3.911   0.412   7.619
  352SOL     OW 3174   4.552  -1.997   1.285
  352SOL    HW1 3175   4.631  -1.940   1.306
  352SOL    HW2 3176   4.482  -1.943   1.238
  353SOL     OW 3177   6.405   3.622   1.907
  353SOL    HW1 3178   6.401   3.656   2.002
  353SOL    HW2 3179   6.371   3.691   1.845
  354SOL     OW 3180   1.476   3.575   1.975
  354SOL    HW1 3181   1.474   3.507   1.901
  354SOL    HW2 3182   1.449   3.532   2.060
  355SOL     OW 3183   2.070   5.322   0.940
  355SOL    HW1 3184   2.010   5.250   0.908
  355SOL    HW2 3185   2.093   5.383   0.864
  356SOL     OW 3186   3.177   7.968   4.488
  356SOL    HW1 3187   3.125   7.976   4.402
  356SOL    HW2 3188   3.152   7.880   4.532
  357SOL     OW 3189   5.179   1.530   6.916
  357SOL    HW1 3190   5.253   1.526   6.985
  357SOL    HW2 3191   5.116   1.605   6.941
  358SOL     OW 3192   6.440   5.291   4.572
  358SOL    HW1 3193   6.536   5.314   4.565
  358SOL    HW2 3194   6.402   5.278   4.482
  359SOL     OW 3195   3.110   5.546   3.888
  359SOL    HW1 3196   3.164   5.552   3.971
  359SOL    HW2 3197   3.165   5.510   3.814
  360SOL     OW 3198   4.799   2.008   5.184
  360SOL    HW1 3199   4.731   2.061   5.134
  360SOL    HW2 3200   4.866   2.070   5.226
  361SOL     OW 3201   3.863  -1.365   2.681
  361SOL    HW1 3202   3.783  -1.361   2.740
  361SOL    HW2 3203   3.945  -1.338   2.734
  362SOL     OW 3204   6.825   1.432   0.423
  362SOL    HW1 3205   6.822   1.407   0.520
  362SOL    HW2 3206   6.865   1.356   0.371
  363SOL     OW 3207  -0.356   2.978   4.379
  363SOL    HW1 3208  -0.374   2.908   4.310
  363SOL    HW2 3209  -0.301   2.939   4.452
  364SOL     OW 3210   5.264   0.971   6.741
  364SOL    HW1 3211   5.283   0.903   6.670
  364SOL    HW2 3212   5.348   0.995   6.787
  365SOL     OW 3213   7.144   5.368   4.683
  365SOL    HW1 3214   7.133   5.466   4.666
  365SOL    HW2 3215   7.122   5.349   4.779
  366SOL     OW 3216  -0.442   1.950   1.001
  366SOL    HW1 3217  -0.489   1.973   0.916
  366SOL    HW2 3218  -0.505   1.906   1.064
  367SOL     OW 3219   4.483   6.045   0.718
  367SOL    HW1 3220   4.442   5.990   0.647
  367SOL    HW2 3221   4.567   6.088   0.682
  368SOL     OW 3222   3.289   1.116   4.183
  368SOL    HW1 3223   3.281   1.136   4.086
  368SOL    HW2 3224   3.203   1.135   4.230
  369SOL     OW 3225   8.816   4.416   4.976
  369SOL    HW1 3226   8.824   4.418   4.877
  369SOL    HW2 3227   8.727   4.455   5.003
  370SOL     OW 3228   2.199   5.448   3.696
  370SOL    HW1 3229   2.126   5.473   3.760
  370SOL    HW2 3230   2.255   5.377   3.739
  371SOL     OW 3231   4.157   7.275   4.957
  371SOL    HW1 3232   4.129   7.215   4.882
  371SOL    HW2 3233   4.170   7.368   4.922
  372SOL     OW 3234   6.863   4.221   5.715
  372SOL    HW1 3235   6.828   4.227   5.809
  372SOL    HW2 3236   6.956   4.259   5.710
  373SOL     OW 3237   0.700   2.783   6.575
  373SOL    HW1 3238   0.707   2.683   6.577
  373SOL    HW2 3239   0.612   2.809   6.535
  374SOL     OW 3240   6.631   5.232   1.537
  374SOL    HW1 3241   6.667   5.232   1.630
  374SOL    HW2 3242   6.570   5.154   1.527
  375SOL     OW 3243   2.592   1.370   6.009
  375SOL    HW1 3244   2.672   1.313   5.999
  375SOL    HW2 3245   2.533   1.360   5.928
  376SOL     OW 3246   2.870   5.562   1.453
  376SOL    HW1 3247   2.922   5.577   1.369
  376SOL    HW2 3248   2.851   5.650   1.496
  377SOL     OW 3249   2.372   4.050   5.815
  377SOL    HW1 3250   2.304   4.123   5.822
  377SOL    HW2 3251   2.425   4.047   5.901
  378SOL     OW 3252   2.143   0.711   1.553
  378SOL    HW1 3253   2.217   0.712   1.621
  378SOL    HW2 3254   2.065   0.660   1.588
  379SOL     OW 3255   5.173   5.815  -0.543
  379SOL    HW1 3256   5.194   5.885  -0.611
  379SOL    HW2 3257   5.206   5.726  -0.575
  380SOL     OW 3258   6.140   1.831   4.419
  380SOL    HW1 3259   6.214   1.829   4.351
  380SOL    HW2 3260   6.170   1.884   4.498
  381SOL     OW 3261   2.131   0.914   5.742
  381SOL    HW1 3262   2.181   0.865   5.672
  381SOL    HW2 3263   2.094   0.999   5.704
  382SOL     OW 3264   0.877   3.256   3.280
  382SOL    HW1 3265   0.859   3.237   3.377
  382SOL    HW2 3266   0.797   3.232   3.227
  383SOL     OW 3267   3.045  -0.301   1.087
  383SOL    HW1 3268   2.978  -0.356   1.037
  383SOL    HW2 3269   3.130  -0.298   1.035
  384SOL     OW 3270   2.094   2.374   1.604
  384SOL    HW1 3271   2.049   2.459   1.634
  384SOL    HW2 3272   2.086   2.305   1.676
  385SOL     OW 3273   1.567   1.585   4.286
  385SOL    HW1 3274   1.623   1.657   4.244
  385SOL    HW2 3275   1.473   1.618   4.296
  386SOL     OW 3276   4.681   0.754   3.670
  386SOL    HW1 3277   4.697   0.657   3.656
  386SOL    HW2 3278   4.769   0.801   3.682
  387SOL     OW 3279   1.172   3.478   0.830
  387SOL    HW1 3280   1.084   3.431   0.837
  387SOL    HW2 3281   1.162   3.559   0.773
  388SOL     OW 3282   1.694   3.256   5.817
  388SOL    HW1 3283   1.691   3.198   5.735
  388SOL    HW2 3284   1.773   3.228   5.872
  389SOL     OW 3285   4.659   7.443   4.682
  389SOL    HW1 3286   4.726   7.498   4.631
  389SOL    HW2 3287   4.705   7.394   4.756
  390SOL     OW 3288   1.624   0.843   4.189
  390SOL    HW1 3289   1.571   0.812   4.268
  390SOL    HW2 3290   1.720   0.818   4.200
  391SOL     OW 3291   3.186   5.930  -0.251
  391SOL    HW1 3292   3.273   5.971  -0.222
  391SOL    HW2 3293   3.203   5.860  -0.320
  392SOL     OW 3294   2.500   0.488   1.678
  392SOL    HW1 3295   2.502   0.542   1.593
  392SOL    HW2 3296   2.594   0.474   1.710
  393SOL     OW 3297  -0.279   3.380   3.578
  393SOL    HW1 3298  -0.236   3.418   3.496
  393SOL    HW2 3299  -0.333   3.299   3.551
  394SOL     OW 3300   3.457   1.218   3.739
  394SOL    HW1 3301   3.474   1.317   3.741
  394SOL    HW2 3302   3.385   1.195   3.805
  395SOL     OW 3303   5.892   1.958   2.669
  395SOL    HW1 3304   5.929   2.042   2.628
  395SOL    HW2 3305   5.959   1.922   2.734
  396SOL     OW 3306   4.246   4.241   6.022
  396SOL    HW1 3307   4.202   4.331   6.025
  396SOL    HW2 3308   4.186   4.176   5.975
  397SOL     OW 3309   6.358   0.739   3.423
  397SOL    HW1 3310   6.377   0.789   3.338
  397SOL    HW2 3311   6.260   0.745   3.442
  398SOL     OW 3312   6.502   4.495   1.068
  398SOL    HW1 3313   6.558   4.498   0.985
  398SOL    HW2 3314   6.505   4.403   1.107
  399SOL     OW 3315   4.161   7.948   6.169
  399SOL    HW1 3316   4.088   7.930   6.236
  399SOL    HW2 3317   4.208   8.034   6.192
  400SOL     OW 3318   7.346   4.938   4.880
  400SOL    HW1 3319   7.305   4.922   4.970
  400SOL    HW2 3320   7.314   4.868   4.816
  401SOL     OW 3321   3.618   8.158   3.579
  401SOL    HW1 3322   3.660   8.103   3.652
  401SOL    HW2 3323   3.691   8.205   3.528
  402SOL     OW 3324   0.514   1.607   2.012
  402SOL    HW1 3325   0.550   1.538   1.949
  402SOL    HW2 3326   0.562   1.694   1.996
  403SOL     OW 3327   2.672   5.112   5.255
  403SOL    HW1 3328   2.699   5.207   5.268
  403SOL    HW2 3329   2.572   5.105   5.257
  404SOL     OW 3330   5.636   4.638   3.959
  404SOL    HW1 3331   5.646   4.540   3.984
  404SOL    HW2 3332   5.576   4.682   4.025
  405SOL     OW 3333   2.760   5.646   6.673
  405SOL    HW1 3334   2.692   5.640   6.600
  405SOL    HW2 3335   2.849   5.614   6.638
  406SOL     OW 3336   1.220   4.486   1.336
  406SOL    HW1 3337   1.283   4.560   1.311
  406SOL    HW2 3338   1.145   4.483   1.269
  407SOL     OW 3339   2.626   4.491   5.461
  407SOL    HW1 3340   2.650   4.440   5.542
  407SOL    HW2 3341   2.546   4.448   5.417
  408SOL     OW 3342   3.649   3.246   5.749
  408SOL    HW1 3343   3.689   3.311   5.815
  408SOL    HW2 3344   3.723   3.195   5.703
  409SOL     OW 3345   1.982   3.912   1.232
  409SOL    HW1 3346   2.064   3.927   1.288
  409SOL    HW2 3347   1.915   3.859   1.282
  410SOL     OW 3348   6.245   3.712   6.665
  410SOL    HW1 3349   6.256   3.701   6.762
  410SOL    HW2 3350   6.332   3.693   6.619
  411SOL     OW 3351   1.565   1.910   5.849
  411SOL    HW1 3352   1.520   1.927   5.938
  411SOL    HW2 3353   1.636   1.841   5.861
  412SOL     OW 3354   4.122   5.587   1.705
  412SOL    HW1 3355   4.133   5.674   1.750
  412SOL    HW2 3356   4.039   5.589   1.648
  413SOL     OW 3357   3.012   2.573   6.509
  413SOL    HW1 3358   3.063   2.530   6.434
  413SOL    HW2 3359   2.965   2.501   6.560
  414SOL     OW 3360   6.261   2.609   6.757
  414SOL    HW1 3361   6.231   2.698   6.789
  414SOL    HW2 3362   6.312   2.620   6.671
  415SOL     OW 3363   5.141  -0.022   6.272
  415SOL    HW1 3364   5.155  -0.062   6.362
  415SOL    HW2 3365   5.046  -0.034   6.245
  416SOL     OW 3366   4.863   0.610   2.350
  416SOL    HW1 3367   4.837   0.516   2.326
  416SOL    HW2 3368   4.924   0.646   2.280
  417SOL     OW 3369   7.686   4.435   6.703
  417SOL    HW1 3370   7.745   4.356   6.722
  417SOL    HW2 3371   7.620   4.445   6.777
  418SOL     OW 3372   4.607   1.751   6.787
  418SOL    HW1 3373   4.663   1.748   6.704
  418SOL    HW2 3374   4.574   1.660   6.809
  419SOL     OW 3375   5.830   6.100   4.573
  419SOL    HW1 3376   5.883   6.038   4.517
  419SOL    HW2 3377   5.839   6.193   4.536
  420SOL     OW 3378   6.325   3.963   6.167
  420SOL    HW1 3379   6.302   4.042   6.223
  420SOL    HW2 3380   6.413   3.925   6.197
  421SOL     OW 3381   4.198   6.951   2.851
  421SOL    HW1 3382   4.157   6.882   2.911
  421SOL    HW2 3383   4.267   7.001   2.902
  422SOL     OW 3384   4.163   6.536   2.893
  422SOL    HW1 3385   4.111   6.471   2.839
  422SOL    HW2 3386   4.108   6.618   2.911
  423SOL     OW 3387   3.491   2.760   0.991
  423SOL    HW1 3388   3.541   2.828   0.938
  423SOL    HW2 3389   3.500   2.780   1.089
  424SOL     OW 3390   2.612   2.722   0.296
  424SOL    HW1 3391   2.633   2.750   0.203
  424SOL    HW2 3392   2.698   2.704   0.346
  425SOL     OW 3393   4.368   6.394  -0.689
  425SOL    HW1 3394   4.375   6.423  -0.594
  425SOL    HW2 3395   4.327   6.302  -0.692
  426SOL     OW 3396   6.775   4.277   2.054
  426SOL    HW1 3397   6.866   4.311   2.029
  426SOL    HW2 3398   6.710   4.303   1.982
  427SOL     OW 3399   1.179   5.276   6.293
  427SOL    HW1 3400   1.264   5.330   6.290
  427SOL    HW2 3401   1.185   5.211   6.370
  428SOL     OW 3402   2.489   5.300   3.697
  428SOL    HW1 3403   2.552   5.362   3.650
  428SOL    HW2 3404   2.458   5.230   3.632
  429SOL     OW 3405   4.070   4.919   6.600
  429SOL    HW1 3406   3.999   4.854   6.630
  429SOL    HW2 3407   4.028   5.006   6.576
  430SOL     OW 3408   1.846   4.242   1.741
  430SOL    HW1 3409   1.870   4.169   1.678
  430SOL    HW2 3410   1.793   4.204   1.816
  431SOL     OW 3411   5.011  -0.504   3.525
  431SOL    HW1 3412   5.053  -0.595   3.524
  431SOL    HW2 3413   5.033  -0.456   3.440
  432SOL     OW 3414   3.485   7.077   1.187
  432SOL    HW1 3415   3.493   7.053   1.284
  432SOL    HW2 3416   3.405   7.135   1.174
  433SOL     OW 3417   2.345   5.786   1.182
  433SOL    HW1 3418   2.336   5.773   1.083
  433SOL    HW2 3419   2.425   5.735   1.214
  434SOL     OW 3420   5.079   6.021   0.181
  434SOL    HW1 3421   5.030   5.952   0.234
  434SOL    HW2 3422   5.022   6.049   0.104
  435SOL     OW 3423   4.889   3.618   6.711
  435SOL    HW1 3424   4.938   3.637   6.625
  435SOL    HW2 3425   4.881   3.702   6.764
  436SOL     OW 3426   5.391   5.399   3.523
  436SOL    HW1 3427   5.323   5.336   3.482
  436SOL    HW2 3428   5.357   5.426   3.613
  437SOL     OW 3429   1.304   1.606   3.989
  437SOL    HW1 3430   1.326   1.508   3.986
  437SOL    HW2 3431   1.304   1.636   4.084
  438SOL     OW 3432   5.008   0.226   3.332
  438SOL    HW1 3433   5.072   0.291   3.289
  438SOL    HW2 3434   4.997   0.147   3.273
  439SOL     OW 3435   7.734   2.304   2.213
  439SOL    HW1 3436   7.656   2.243   2.191
  439SOL    HW2 3437   7.787   2.263   2.287
  440SOL     OW 3438   6.198   4.505   5.398
  440SOL    HW1 3439   6.179   4.443   5.476
  440SOL    HW2 3440   6.291   4.489   5.367
  441SOL     OW 3441   1.718   4.737   1.991
  441SOL    HW1 3442   1.674   4.790   1.918
  441SOL    HW2 3443   1.786   4.676   1.952
  442SOL     OW 3444   4.554   1.613   7.282
  442SOL    HW1 3445   4.590   1.578   7.195
  442SOL    HW2 3446   4.512   1.702   7.266
  443SOL     OW 3447  -0.578   2.733   0.984
  443SOL    HW1 3448  -0.669   2.721   1.025
  443SOL    HW2 3449  -0.584   2.792   0.904
  444SOL     OW 3450   4.308   1.731   6.669
  444SOL    HW1 3451   4.374   1.807   6.680
  444SOL    HW2 3452   4.330   1.680   6.585
  445SOL     OW 3453   4.101   5.815  -0.315
  445SOL    HW1 3454   4.172   5.767  -0.367
  445SOL    HW2 3455   4.090   5.772  -0.225
  446SOL     OW 3456   6.613   4.450   4.441
  446SOL    HW1 3457   6.674   4.524   4.472
  446SOL    HW2 3458   6.528   4.490   4.408
  447SOL     OW 3459   5.118   3.470   0.593
  447SOL    HW1 3460   5.058   3.527   0.649
  447SOL    HW2 3461   5.176   3.528   0.535
  448SOL     OW 3462   0.514   4.242   3.247
  448SOL    HW1 3463   0.544   4.334   3.271
  448SOL    HW2 3464   0.535   4.180   3.322
  449SOL     OW 3465   2.561   6.851   1.402
  449SOL    HW1 3466   2.586   6.946   1.416
  449SOL    HW2 3467   2.637   6.792   1.425
  450SOL     OW 3468   6.696   3.793   0.272
  450SOL    HW1 3469   6.673   3.887   0.245
  450SOL    HW2 3470   6.626   3.731   0.239
  451SOL     OW 3471   4.624   2.954   5.270
  451SOL    HW1 3472   4.552   3.001   5.322
  451SOL    HW2 3473   4.652   3.013   5.194
  452SOL     OW 3474   4.366   3.690   6.503
  452SOL    HW1 3475   4.459   3.709   6.475
  452SOL    HW2 3476   4.303   3.753   6.457
  453SOL     OW 3477  -0.530   3.208   5.690
  453SOL    HW1 3478  -0.541   3.210   5.789
  453SOL    HW2 3479  -0.558   3.295   5.652
  454SOL     OW 3480   3.520   6.592   4.077
  454SOL    HW1 3481   3.554   6.505   4.042
  454SOL    HW2 3482   3.423   6.600   4.058
  455SOL     OW 3483   6.813   5.037   3.374
  455SOL    HW1 3484   6.757   5.014   3.295
  455SOL    HW2 3485   6.806   4.967   3.442
  456SOL     OW 3486   4.371   0.470   2.820
  456SOL    HW1 3487   4.324   0.467   2.731
  456SOL    HW2 3488   4.304   0.462   2.893
  457SOL     OW 3489   3.411   6.225   1.653
  457SOL    HW1 3490   3.365   6.264   1.573
  457SOL    HW2 3491   3.452   6.136   1.626
  458SOL     OW 3492   2.389   4.644   4.934
  458SOL    HW1 3493   2.354   4.734   4.912
  458SOL    HW2 3494   2.488   4.648   4.949
  459SOL     OW 3495   3.951   0.394   2.594
  459SOL    HW1 3496   3.914   0.311   2.634
  459SOL    HW2 3497   3.913   0.475   2.640
  460SOL     OW 3498   3.617   6.517   1.059
  460SOL    HW1 3499   3.563   6.537   0.978
  460SOL    HW2 3500   3.574   6.444   1.111
  461SOL     OW 3501   6.334   1.568   4.134
  461SOL    HW1 3502   6.270   1.602   4.066
  461SOL    HW2 3503   6.366   1.644   4.192
  462SOL     OW 3504   5.305   5.707   5.752
  462SOL    HW1 3505   5.284   5.688   5.847
  462SOL    HW2 3506   5.222   5.736   5.704
  463SOL     OW 3507   4.681   4.987   5.964
  463SOL    HW1 3508   4.623   4.956   6.040
  463SOL    HW2 3509   4.719   5.078   5.985
  464SOL     OW 3510   6.802   2.884   3.808
  464SOL    HW1 3511   6.716   2.893   3.857
  464SOL    HW2 3512   6.834   2.975   3.779
  465SOL     OW 3513   0.717   1.846   4.253
  465SOL    HW1 3514   0.640   1.822   4.193
  465SOL    HW2 3515   0.788   1.890   4.199
  466SOL     OW 3516   3.654   0.691   2.579
  466SOL    HW1 3517   3.585   0.620   2.565
  466SOL    HW2 3518   3.727   0.655   2.637
  467SOL     OW 3519   2.352   6.521   1.857
  467SOL    HW1 3520   2.442   6.512   1.899
  467SOL    HW2 3521   2.312   6.429   1.845
  468SOL     OW 3522   1.741   5.312   2.302
  468SOL    HW1 3523   1.827   5.273   2.269
  468SOL    HW2 3524   1.667   5.249   2.279
  469SOL     OW 3525   0.414   2.999   1.401
  469SOL    HW1 3526   0.420   3.011   1.301
  469SOL    HW2 3527   0.318   3.006   1.430
  470SOL     OW 3528   5.663   1.584   5.719
  470SOL    HW1 3529   5.568   1.579   5.750
  470SOL    HW2 3530   5.719   1.519   5.768
  471SOL     OW 3531   7.948   3.342   3.109
  471SOL    HW1 3532   7.861   3.300   3.136
  471SOL    HW2 3533   7.999   3.367   3.191
  472SOL     OW 3534   4.454   4.926   5.545
  472SOL    HW1 3535   4.510   5.001   5.510
  472SOL    HW2 3536   4.458   4.926   5.646
  473SOL     OW 3537   2.368   3.363   5.829
  473SOL    HW1 3538   2.319   3.379   5.744
  473SOL    HW2 3539   2.318   3.407   5.905
  474SOL     OW 3540   6.922   3.755   0.087
  474SOL    HW1 3541   6.857   3.769   0.162
  474SOL    HW2 3542   6.886   3.796   0.002
  475SOL     OW 3543   5.748  -0.037   4.709
  475SOL    HW1 3544   5.736  -0.131   4.741
  475SOL    HW2 3545   5.707  -0.026   4.618
  476SOL     OW 3546   5.249   4.196   6.843
  476SOL    HW1 3547   5.216   4.273   6.788
  476SOL    HW2 3548   5.227   4.212   6.940
  477SOL     OW 3549   5.758   3.381   1.794
  477SOL    HW1 3550   5.801   3.420   1.875
  477SOL    HW2 3551   5.829   3.361   1.726
  478SOL     OW 3552  -0.643   2.876   4.783
  478SOL    HW1 3553  -0.619   2.872   4.685
  478SOL    HW2 3554  -0.702   2.955   4.799
  479SOL     OW 3555   4.051  -0.182   4.533
  479SOL    HW1 3556   4.037  -0.112   4.603
  479SOL    HW2 3557   4.010  -0.151   4.447
  480SOL     OW 3558   2.598   3.980   6.621
  480SOL    HW1 3559   2.678   4.010   6.568
  480SOL    HW2 3560   2.616   3.890   6.658
  481SOL     OW 3561   2.680   1.504   3.510
  481SOL    HW1 3562   2.721   1.529   3.422
  481SOL    HW2 3563   2.591   1.550   3.520
  482SOL     OW 3564   0.545   1.748   4.072
  482SOL    HW1 3565   0.611   1.728   4.000
  482SOL    HW2 3566   0.478   1.675   4.079
  483SOL     OW 3567   0.879   1.265   1.733
  483SOL    HW1 3568   0.926   1.218   1.659
  483SOL    HW2 3569   0.928   1.350   1.755
  484SOL     OW 3570   2.203   5.949   4.230
  484SOL    HW1 3571   2.198   5.898   4.144
  484SOL    HW2 3572   2.110   5.969   4.262
  485SOL     OW 3573   3.487   2.914   2.190
  485SOL    HW1 3574   3.464   2.891   2.095
  485SOL    HW2 3575   3.422   2.984   2.222
  486SOL     OW 3576   2.173   1.561   6.191
  486SOL    HW1 3577   2.141   1.479   6.145
  486SOL    HW2 3578   2.136   1.564   6.283
  487SOL     OW 3579   5.193   6.331   6.340
  487SOL    HW1 3580   5.280   6.367   6.305
  487SOL    HW2 3581   5.138   6.407   6.375
  488SOL     OW 3582   5.197   0.691   1.858
  488SOL    HW1 3583   5.267   0.757   1.885
  488SOL    HW2 3584   5.109   0.717   1.899
  489SOL     OW 3585   5.595   0.077   5.361
  489SOL    HW1 3586   5.526   0.109   5.426
  489SOL    HW2 3587   5.685   0.103   5.395
  490SOL     OW 3588   6.848   3.138  -0.104
  490SOL    HW1 3589   6.795   3.222  -0.109
  490SOL    HW2 3590   6.914   3.135  -0.179
  491SOL     OW 3591   5.754   4.031   0.967
  491SOL    HW1 3592   5.707   4.075   1.043
  491SOL    HW2 3593   5.685   3.991   0.905
  492SOL     OW 3594   1.216   1.991   3.639
  492SOL    HW1 3595   1.141   1.926   3.646
  492SOL    HW2 3596   1.179   2.083   3.631
  493SOL     OW 3597   4.073   3.324   0.618
  493SOL    HW1 3598   4.041   3.400   0.563
  493SOL    HW2 3599   4.059   3.346   0.715
  494SOL     OW 3600   2.883   6.555  -0.045
  494SOL    HW1 3601   2.859   6.461  -0.023
  494SOL    HW2 3602   2.820   6.618   0.000
  495SOL     OW 3603   2.234   4.760   2.020
  495SOL    HW1 3604   2.168   4.810   1.963
  495SOL    HW2 3605   2.202   4.666   2.035
  496SOL     OW 3606   4.530   6.808   4.018
  496SOL    HW1 3607   4.579   6.859   4.089
  496SOL    HW2 3608   4.484   6.729   4.060
  497SOL     OW 3609   2.989   1.109   2.375
  497SOL    HW1 3610   2.950   1.201   2.375
  497SOL    HW2 3611   3.085   1.113   2.350
  498SOL     OW 3612   3.508   0.701   5.416
  498SOL    HW1 3613   3.429   0.739   5.369
  498SOL    HW2 3614   3.577   0.774   5.427
  499SOL     OW 3615   5.047  -1.047   1.875
  499SOL    HW1 3616   5.010  -1.034   1.784
  499SOL    HW2 3617   5.094  -0.963   1.905
  500SOL     OW 3618   4.994   4.630   1.661
  500SOL    HW1 3619   4.958   4.724   1.664
  500SOL    HW2 3620   5.040   4.608   1.746
  501SOL     OW 3621   7.525   2.169   0.611
  501SOL    HW1 3622   7.540   2.214   0.524
  501SOL    HW2 3623   7.437   2.199   0.649
  502SOL     OW 3624   5.235  -0.604   2.728
  502SOL    HW1 3625   5.165  -0.558   2.783
  502SOL    HW2 3626   5.195  -0.682   2.680
  503SOL     OW 3627   4.105   3.195   6.931
  503SOL    HW1 3628   4.034   3.132   6.897
  503SOL    HW2 3629   4.094   3.284   6.888
  504SOL     OW 3630   2.975  -0.198   2.006
  504SOL    HW1 3631   2.961  -0.174   1.910
  504SOL    HW2 3632   2.910  -0.270   2.033
  505SOL     OW 3633   7.235   1.434   0.763
  505SOL    HW1 3634   7.160   1.486   0.721
  505SOL    HW2 3635   7.198   1.368   0.827
  506SOL     OW 3636   5.670   1.670   7.104
  506SOL    HW1 3637   5.683   1.689   7.006
  506SOL    HW2 3638   5.693   1.751   7.156
  507SOL     OW 3639   4.456  -0.449   5.426
  507SOL    HW1 3640   4.458  -0.548   5.413
  507SOL    HW2 3641   4.534  -0.407   5.377
  508SOL     OW 3642   6.372   2.048   2.753
  508SOL    HW1 3643   6.343   2.124   2.812
  508SOL    HW2 3644   6.471   2.056   2.736
  509SOL     OW 3645   3.489   0.830   4.193
  509SOL    HW1 3646   3.557   0.758   4.181
  509SOL    HW2 3647   3.509   0.904   4.130
  510SOL     OW 3648   0.610   3.209   6.562
  510SOL    HW1 3649   0.685   3.192   6.498
  510SOL    HW2 3650   0.536   3.144   6.545
  511SOL     OW 3651   3.733   0.812   0.730
  511SOL    HW1 3652   3.670   0.848   0.661
  511SOL    HW2 3653   3.717   0.714   0.742
  512SOL     OW 3654   0.154   2.028   4.368
  512SOL    HW1 3655   0.220   1.989   4.304
  512SOL    HW2 3656   0.141   2.125   4.348
  513SOL     OW 3657   3.386   6.974   0.458
  513SOL    HW1 3658   3.398   7.048   0.393
  513SOL    HW2 3659   3.450   6.985   0.534
  514SOL     OW 3660   4.553   5.021   0.877
  514SOL    HW1 3661   4.457   5.044   0.859
  514SOL    HW2 3662   4.611   5.094   0.843
  515SOL     OW 3663   4.213   5.891   0.084
  515SOL    HW1 3664   4.269   5.950   0.027
  515SOL    HW2 3665   4.167   5.947   0.154
  516SOL     OW 3666   3.842   1.068   5.528
  516SOL    HW1 3667   3.813   1.121   5.608
  516SOL    HW2 3668   3.852   0.972   5.554
  517SOL     OW 3669   0.194   3.742   4.063
  517SOL    HW1 3670   0.265   3.697   4.008
  517SOL    HW2 3671   0.218   3.736   4.160
  518SOL     OW 3672   5.164   6.149   2.038
  518SOL    HW1 3673   5.232   6.076   2.042
  518SOL    HW2 3674   5.077   6.110   2.005
  519SOL     OW 3675   4.338  -0.450   2.534
  519SOL    HW1 3676   4.373  -0.543   2.546
  519SOL    HW2 3677   4.335  -0.405   2.624
  520SOL     OW 3678   3.045   6.377   5.427
  520SOL    HW1 3679   3.081   6.445   5.491
  520SOL    HW2 3680   3.114   6.305   5.412
  521SOL     OW 3681   7.021   2.291   0.211
  521SOL    HW1 3682   7.021   2.192   0.204
  521SOL    HW2 3683   7.099   2.326   0.158
  522SOL     OW 3684   0.527   2.354   4.585
  522SOL    HW1 3685   0.580   2.278   4.624
  522SOL    HW2 3686   0.529   2.348   4.486
  523SOL     OW 3687   3.511   1.336   2.405
  523SOL    HW1 3688   3.565   1.261   2.369
  523SOL    HW2 3689   3.571   1.411   2.435
  524SOL     OW 3690   6.658   1.671   2.182
  524SOL    HW1 3691   6.637   1.607   2.256
  524SOL    HW2 3692   6.659   1.622   2.095
  525SOL     OW 3693   4.465   5.360  -0.005
  525SOL    HW1 3694   4.563   5.350  -0.003
  525SOL    HW2 3695   4.422   5.271  -0.025
  526SOL     OW 3696   6.709   4.638   6.491
  526SOL    HW1 3697   6.770   4.707   6.452
  526SOL    HW2 3698   6.666   4.677   6.572
  527SOL     OW 3699   6.209   3.196   2.173
  527SOL    HW1 3700   6.229   3.121   2.110
  527SOL    HW2 3701   6.182   3.160   2.262
  528SOL     OW 3702   0.893   2.574   0.723
  528SOL    HW1 3703   0.992   2.575   0.736
  528SOL    HW2 3704   0.871   2.531   0.635
  529SOL     OW 3705  -0.442   2.695   0.525
  529SOL    HW1 3706  -0.532   2.737   0.533
  529SOL    HW2 3707  -0.417   2.653   0.613
  530SOL     OW 3708   6.073   5.271   2.380
  530SOL    HW1 3709   6.049   5.279   2.283
  530SOL    HW2 3710   6.065   5.176   2.409
  531SOL     OW 3711   3.872   4.175   1.032
  531SOL    HW1 3712   3.910   4.247   0.972
  531SOL    HW2 3713   3.806   4.216   1.095
  532SOL     OW 3714  -0.339   2.498   4.206
  532SOL    HW1 3715  -0.249   2.517   4.168
  532SOL    HW2 3716  -0.405   2.489   4.131
  533SOL     OW 3717   2.560   5.371   4.643
  533SOL    HW1 3718   2.478   5.317   4.662
  533SOL    HW2 3719   2.569   5.384   4.545
  534SOL     OW 3720   6.662   1.698   5.422
  534SOL    HW1 3721   6.691   1.621   5.478
  534SOL    HW2 3722   6.568   1.725   5.447
  535SOL     OW 3723   5.289   5.534   4.902
  535SOL    HW1 3724   5.277   5.484   4.988
  535SOL    HW2 3725   5.238   5.489   4.830
  536SOL     OW 3726   6.243   2.426   0.159
  536SOL    HW1 3727   6.287   2.399   0.245
  536SOL    HW2 3728   6.181   2.353   0.129
  537SOL     OW 3729   4.908   5.703   4.043
  537SOL    HW1 3730   4.940   5.764   4.115
  537SOL    HW2 3731   4.938   5.611   4.061
  538SOL     OW 3732   1.829   2.939   6.305
  538SOL    HW1 3733   1.790   3.023   6.268
  538SOL    HW2 3734   1.911   2.915   6.255
  539SOL     OW 3735   4.330  -1.044   5.128
  539SOL    HW1 3736   4.316  -0.952   5.166
  539SOL    HW2 3737   4.340  -1.037   5.028
  540SOL     OW 3738   2.770   4.687  -0.055
  540SOL    HW1 3739   2.691   4.626  -0.052
  540SOL    HW2 3740   2.793   4.716   0.038
  541SOL     OW 3741   6.015   4.404   0.085
  541SOL    HW1 3742   6.110   4.383   0.067
  541SOL    HW2 3743   6.008   4.487   0.139
  542SOL     OW 3744   0.936   2.435   5.977
  542SOL    HW1 3745   0.882   2.497   6.035
  542SOL    HW2 3746   1.015   2.484   5.943
  543SOL     OW 3747   5.640   2.200   0.896
  543SOL    HW1 3748   5.686   2.134   0.840
  543SOL    HW2 3749   5.647   2.175   0.993
  544SOL     OW 3750  -0.559   3.075   5.306
  544SOL    HW1 3751  -0.506   2.996   5.277
  544SOL    HW2 3752  -0.601   3.056   5.396
  545SOL     OW 3753   7.407   5.536   6.207
  545SOL    HW1 3754   7.476   5.503   6.144
  545SOL    HW2 3755   7.361   5.616   6.170
  546SOL     OW 3756   4.122   5.420  -0.300
  546SOL    HW1 3757   4.066   5.489  -0.347
  546SOL    HW2 3758   4.181   5.465  -0.234
  547SOL     OW 3759   6.307   6.140   5.457
  547SOL    HW1 3760   6.367   6.191   5.518
  547SOL    HW2 3761   6.253   6.204   5.402
  548SOL     OW 3762   2.671   5.439   2.053
  548SOL    HW1 3763   2.739   5.388   2.001
  548SOL    HW2 3764   2.583   5.433   2.008
  549SOL     OW 3765   2.903   4.227   6.213
  549SOL    HW1 3766   2.824   4.183   6.258
  549SOL    HW2 3767   2.974   4.158   6.199
  550SOL     OW 3768   5.846   1.822   3.292
  550SOL    HW1 3769   5.775   1.751   3.294
  550SOL    HW2 3770   5.925   1.791   3.343
  551SOL     OW 3771   1.719   0.396   3.097
  551SOL    HW1 3772   1.770   0.452   3.031
  551SOL    HW2 3773   1.632   0.368   3.056
  552SOL     OW 3774   4.628   4.673   1.477
  552SOL    HW1 3775   4.625   4.591   1.419
  552SOL    HW2 3776   4.688   4.742   1.434
  553SOL     OW 3777   7.502   3.540   4.551
  553SOL    HW1 3778   7.579   3.598   4.523
  553SOL    HW2 3779   7.528   3.488   4.633
  554SOL     OW 3780   5.965   2.375   1.033
  554SOL    HW1 3781   6.007   2.286   1.043
  554SOL    HW2 3782   5.961   2.420   1.123
  555SOL     OW 3783   8.156   4.347   6.071
  555SOL    HW1 3784   8.247   4.337   6.113
  555SOL    HW2 3785   8.092   4.384   6.141
  556SOL     OW 3786   3.935   2.743   1.171
  556SOL    HW1 3787   3.922   2.817   1.104
  556SOL    HW2 3788   3.975   2.780   1.254
  557SOL     OW 3789   7.034   2.053   3.165
  557SOL    HW1 3790   7.098   2.126   3.144
  557SOL    HW2 3791   6.954   2.060   3.105
  558SOL     OW 3792   3.979   7.218   2.419
  558SOL    HW1 3793   3.970   7.307   2.461
  558SOL    HW2 3794   3.967   7.147   2.490
  559SOL     OW 3795   5.292   1.098   5.978
  559SOL    HW1 3796   5.274   1.168   6.048
  559SOL    HW2 3797   5.388   1.072   5.982
  560SOL     OW 3798   4.838  -0.184   4.043
  560SOL    HW1 3799   4.778  -0.239   4.101
  560SOL    HW2 3800   4.790  -0.161   3.958
  561SOL     OW 3801   2.049   1.461   1.223
  561SOL    HW1 3802   2.060   1.378   1.168
  561SOL    HW2 3803   2.052   1.541   1.164
  562SOL     OW 3804   4.041   1.552   3.450
  562SOL    HW1 3805   4.024   1.649   3.426
  562SOL    HW2 3806   4.067   1.502   3.368
  563SOL     OW 3807   2.792   0.808   4.062
  563SOL    HW1 3808   2.774   0.800   4.160
  563SOL    HW2 3809   2.820   0.902   4.040
  564SOL     OW 3810   0.606   3.903   2.000
  564SOL    HW1 3811   0.539   3.859   1.941
  564SOL    HW2 3812   0.633   3.841   2.073
  565SOL     OW 3813   4.134   1.900   5.924
  565SOL    HW1 3814   4.049   1.940   5.962
  565SOL    HW2 3815   4.124   1.887   5.826
  566SOL     OW 3816   3.853   1.375   7.344
  566SOL    HW1 3817   3.937   1.340   7.383
  566SOL    HW2 3818   3.792   1.405   7.417
  567SOL     OW 3819   1.389   2.473   1.856
  567SOL    HW1 3820   1.477   2.439   1.889
  567SOL    HW2 3821   1.327   2.397   1.841
  568SOL     OW 3822   7.006   2.506   1.569
  568SOL    HW1 3823   7.078   2.531   1.505
  568SOL    HW2 3824   7.017   2.410   1.597
  569SOL     OW 3825   5.318  -0.468   2.494
  569SOL    HW1 3826   5.300  -0.504   2.586
  569SOL    HW2 3827   5.296  -0.371   2.492
  570SOL     OW 3828   2.682   0.019   1.672
  570SOL    HW1 3829   2.666  -0.076   1.645
  570SOL    HW2 3830   2.605   0.051   1.728
  571SOL     OW 3831   5.394   5.712   1.189
  571SOL    HW1 3832   5.490   5.723   1.214
  571SOL    HW2 3833   5.378   5.749   1.097
  572SOL     OW 3834   3.209  -0.022   2.000
  572SOL    HW1 3835   3.122  -0.068   2.005
  572SOL    HW2 3836   3.281  -0.087   1.976
  573SOL     OW 3837   5.310   5.860   2.400
  573SOL    HW1 3838   5.403   5.832   2.378
  573SOL    HW2 3839   5.296   5.955   2.369
  574SOL     OW 3840   2.255  -0.074   1.280
  574SOL    HW1 3841   2.278  -0.094   1.375
  574SOL    HW2 3842   2.244   0.025   1.269
  575SOL     OW 3843   6.387   1.592   3.633
  575SOL    HW1 3844   6.430   1.512   3.595
  575SOL    HW2 3845   6.370   1.660   3.562
  576SOL     OW 3846   0.082   3.256   1.947
  576SOL    HW1 3847   0.081   3.331   2.014
  576SOL    HW2 3848   0.116   3.173   1.989
  577SOL     OW 3849   0.654   4.853   6.635
  577SOL    HW1 3850   0.714   4.899   6.701
  577SOL    HW2 3851   0.584   4.917   6.604
  578SOL     OW 3852   5.704   4.736   1.100
  578SOL    HW1 3853   5.763   4.812   1.079
  578SOL    HW2 3854   5.616   4.770   1.133
  579SOL     OW 3855   4.968   4.341   6.712
  579SOL    HW1 3856   4.931   4.325   6.621
  579SOL    HW2 3857   4.938   4.268   6.773
  580SOL     OW 3858   5.768   2.430   6.580
  580SOL    HW1 3859   5.712   2.365   6.631
  580SOL    HW2 3860   5.798   2.503   6.641
  581SOL     OW 3861   5.938   2.584   1.535
  581SOL    HW1 3862   5.845   2.581   1.573
  581SOL    HW2 3863   5.999   2.531   1.594
  582SOL     OW 3864   1.029   0.902   0.804
  582SOL    HW1 3865   1.091   0.864   0.736
  582SOL    HW2 3866   1.078   0.913   0.890
  583SOL     OW 3867   4.341   7.018   4.088
  583SOL    HW1 3868   4.350   6.934   4.142
  583SOL    HW2 3869   4.422   7.029   4.029
  584SOL     OW 3870   7.374   3.583   2.344
  584SOL    HW1 3871   7.385   3.524   2.423
  584SOL    HW2 3872   7.455   3.572   2.284
  585SOL     OW 3873   5.279   4.038   6.027
  585SOL    HW1 3874   5.313   4.123   5.985
  585SOL    HW2 3875   5.357   3.985   6.060
  586SOL     OW 3876   3.626   5.289   1.518
  586SOL    HW1 3877   3.564   5.263   1.593
  586SOL    HW2 3878   3.708   5.332   1.556
  587SOL     OW 3879   4.842  -0.320   6.798
  587SOL    HW1 3880   4.763  -0.316   6.860
  587SOL    HW2 3881   4.833  -0.397   6.737
  588SOL     OW 3882   0.749   3.243   7.439
  588SOL    HW1 3883   0.665   3.294   7.454
  588SOL    HW2 3884   0.808   3.252   7.518
  589SOL     OW 3885   6.459   4.465   2.696
  589SOL    HW1 3886   6.449   4.462   2.597
  589SOL    HW2 3887   6.426   4.381   2.736
  590SOL     OW 3888  -0.030   2.793   4.334
  590SOL    HW1 3889  -0.034   2.874   4.395
  590SOL    HW2 3890  -0.020   2.710   4.390
  591SOL     OW 3891   2.588   3.651   4.745
  591SOL    HW1 3892   2.578   3.631   4.648
  591SOL    HW2 3893   2.639   3.735   4.757
  592SOL     OW 3894   5.768   4.655   0.599
  592SOL    HW1 3895   5.738   4.608   0.515
  592SOL    HW2 3896   5.694   4.655   0.665
  593SOL     OW 3897   1.265   4.393   4.513
  593SOL    HW1 3898   1.232   4.302   4.538
  593SOL    HW2 3899   1.253   4.405   4.413
  594SOL     OW 3900   2.429   3.563   5.562
  594SOL    HW1 3901   2.356   3.496   5.551
  594SOL    HW2 3902   2.439   3.586   5.658
  595SOL     OW 3903   3.436  -0.098   3.324
  595SOL    HW1 3904   3.535  -0.101   3.307
  595SOL    HW2 3905   3.398  -0.191   3.315
  596SOL     OW 3906   3.729   0.151   3.208
  596SOL    HW1 3907   3.688   0.188   3.126
  596SOL    HW2 3908   3.724   0.051   3.206
  597SOL     OW 3909   7.453   4.212   1.777
  597SOL    HW1 3910   7.552   4.201   1.768
  597SOL    HW2 3911   7.423   4.289   1.722
  598SOL     OW 3912   3.470   5.092   5.098
  598SOL    HW1 3913   3.371   5.089   5.109
  598SOL    HW2 3914   3.501   5.187   5.098
  599SOL     OW 3915   1.318   5.334   3.499
  599SOL    HW1 3916   1.377   5.323   3.578
  599SOL    HW2 3917   1.372   5.332   3.415
  600SOL     OW 3918   6.474   1.366   5.221
  600SOL    HW1 3919   6.449   1.270   5.202
  600SOL    HW2 3920   6.533   1.368   5.301
  601SOL     OW 3921   6.881   4.863   5.725
  601SOL    HW1 3922   6.970   4.850   5.682
  601SOL    HW2 3923   6.847   4.955   5.705
  602SOL     OW 3924   1.986   3.948   0.881
  602SOL    HW1 3925   1.999   3.848   0.879
  602SOL    HW2 3926   1.943   3.977   0.797
  603SOL     OW 3927   7.567   4.428   3.793
  603SOL    HW1 3928   7.579   4.416   3.891
  603SOL    HW2 3929   7.477   4.468   3.775
  604SOL     OW 3930   2.807   1.181   6.296
  604SOL    HW1 3931   2.881   1.242   6.264
  604SOL    HW2 3932   2.842   1.126   6.373
  605SOL     OW 3933   6.521   1.929   4.043
  605SOL    HW1 3934   6.501   1.927   3.946
  605SOL    HW2 3935   6.612   1.890   4.060
  606SOL     OW 3936   6.988   1.378   2.176
  606SOL    HW1 3937   6.981   1.445   2.102
  606SOL    HW2 3938   7.063   1.404   2.237
  607SOL     OW 3939   0.993   1.716   3.232
  607SOL    HW1 3940   0.933   1.763   3.298
  607SOL    HW2 3941   0.954   1.722   3.141
  608SOL     OW 3942   5.616   6.816   5.861
  608SOL    HW1 3943   5.609   6.769   5.773
  608SOL    HW2 3944   5.530   6.810   5.909
  609SOL     OW 3945   0.992   2.930   3.002
  609SOL    HW1 3946   1.016   2.982   3.084
  609SOL    HW2 3947   1.065   2.942   2.933
  610SOL     OW 3948   6.118   2.972   5.870
  610SOL    HW1 3949   6.169   2.906   5.814
  610SOL    HW2 3950   6.103   3.055   5.816
  611SOL     OW 3951   1.464   4.681   0.834
  611SOL    HW1 3952   1.560   4.705   0.821
  611SOL    HW2 3953   1.409   4.719   0.760
  612SOL     OW 3954   6.451   1.403   2.556
  612SOL    HW1 3955   6.502   1.409   2.641
  612SOL    HW2 3956   6.371   1.464   2.562
  613SOL     OW 3957   2.935  -0.083   1.181
  613SOL    HW1 3958   2.927  -0.018   1.105
  613SOL    HW2 3959   2.961  -0.172   1.145
  614SOL     OW 3960   3.765   0.948   5.865
  614SOL    HW1 3961   3.840   0.982   5.921
  614SOL    HW2 3962   3.697   0.905   5.924
  615SOL     OW 3963   5.600   7.069   5.122
  615SOL    HW1 3964   5.693   7.097   5.098
  615SOL    HW2 3965   5.597   6.971   5.135
  616SOL     OW 3966   7.508   4.982   6.480
  616SOL    HW1 3967   7.410   4.967   6.484
  616SOL    HW2 3968   7.552   4.905   6.433
  617SOL     OW 3969   6.558   1.430   7.184
  617SOL    HW1 3970   6.626   1.499   7.207
  617SOL    HW2 3971   6.583   1.386   7.098
  618SOL     OW 3972   3.438   5.059   6.031
  618SOL    HW1 3973   3.379   5.121   6.084
  618SOL    HW2 3974   3.523   5.106   6.010
  619SOL     OW 3975   3.255   4.874   4.272
  619SOL    HW1 3976   3.354   4.890   4.259
  619SOL    HW2 3977   3.242   4.783   4.311
  620SOL     OW 3978   6.330   3.855   0.327
  620SOL    HW1 3979   6.370   3.774   0.283
  620SOL    HW2 3980   6.258   3.893   0.267
  621SOL     OW 3981   0.413   3.043   1.137
  621SOL    HW1 3982   0.491   2.980   1.140
  621SOL    HW2 3983   0.421   3.102   1.057
  622SOL     OW 3984   2.280   0.649   4.876
  622SOL    HW1 3985   2.250   0.703   4.954
  622SOL    HW2 3986   2.328   0.567   4.908
  623SOL     OW 3987  -0.116   2.886   3.088
  623SOL    HW1 3988  -0.200   2.839   3.063
  623SOL    HW2 3989  -0.046   2.869   3.019
  624SOL     OW 3990   2.437   6.046   6.604
  624SOL    HW1 3991   2.508   6.011   6.543
  624SOL    HW2 3992   2.437   6.145   6.603
  625SOL     OW 3993   1.314   3.128   1.502
  625SOL    HW1 3994   1.412   3.139   1.485
  625SOL    HW2 3995   1.296   3.135   1.601
  626SOL     OW 3996   3.499   2.713   5.410
  626SOL    HW1 3997   3.457   2.791   5.458
  626SOL    HW2 3998   3.558   2.664   5.473
  627SOL     OW 3999   7.549   2.875   4.959
  627SOL    HW1 4000   7.537   2.792   4.906
  627SOL    HW2 4001   7.590   2.947   4.902
  628SOL     OW 4002   2.899   6.383   3.467
  628SOL    HW1 4003   2.820   6.421   3.417
  628SOL    HW2 4004   2.981   6.392   3.410
  629SOL     OW 4005   4.235   2.831   0.244
  629SOL    HW1 4006   4.144   2.813   0.205
  629SOL    HW2 4007   4.226   2.896   0.319
  630SOL     OW 4008   4.028   7.231   5.837
  630SOL    HW1 4009   4.064   7.240   5.929
  630SOL    HW2 4010   4.015   7.133   5.818
  631SOL     OW 4011   5.628   4.473   1.178
  631SOL    HW1 4012   5.670   4.563   1.160
  631SOL    HW2 4013   5.699   4.409   1.211
  632SOL     OW 4014   4.858   6.227   4.977
  632SOL    HW1 4015   4.784   6.263   5.032
  632SOL    HW2 4016   4.865   6.128   4.989
  633SOL     OW 4017   3.056   5.318   4.795
  633SOL    HW1 4018   3.110   5.238   4.822
  633SOL    HW2 4019   2.977   5.287   4.742
  634SOL     OW 4020   2.416   2.808   6.364
  634SOL    HW1 4021   2.506   2.823   6.408
  634SOL    HW2 4022   2.363   2.892   6.370
  635SOL     OW 4023   5.039   1.941   2.552
  635SOL    HW1 4024   5.050   1.872   2.623
  635SOL    HW2 4025   5.102   2.017   2.568
  636SOL     OW 4026   4.243  -0.731   4.614
  636SOL    HW1 4027   4.222  -0.709   4.710
  636SOL    HW2 4028   4.342  -0.734   4.601
  637SOL     OW 4029   2.570   5.636  -0.085
  637SOL    HW1 4030   2.624   5.600  -0.162
  637SOL    HW2 4031   2.490   5.683  -0.121
  638SOL     OW 4032   6.032   1.136   2.893
  638SOL    HW1 4033   6.078   1.054   2.859
  638SOL    HW2 4034   5.967   1.168   2.825
  639SOL     OW 4035   4.253   4.035   6.591
  639SOL    HW1 4036   4.214   3.946   6.614
  639SOL    HW2 4037   4.220   4.064   6.502
  640SOL     OW 4038   6.054   1.943   2.373
  640SOL    HW1 4039   5.984   1.890   2.421
  640SOL    HW2 4040   6.020   1.968   2.281
  641SOL     OW 4041   4.412   5.573   1.065
  641SOL    HW1 4042   4.464   5.491   1.041
  641SOL    HW2 4043   4.473   5.643   1.102
  642SOL     OW 4044   2.283   5.124   2.695
  642SOL    HW1 4045   2.306   5.040   2.646
  642SOL    HW2 4046   2.345   5.135   2.773
  643SOL     OW 4047   3.634   4.263   6.238
  643SOL    HW1 4048   3.730   4.252   6.261
  643SOL    HW2 4049   3.587   4.175   6.250
  644SOL     OW 4050  -0.566   2.433   1.804
  644SOL    HW1 4051  -0.640   2.500   1.803
  644SOL    HW2 4052  -0.516   2.439   1.718
  645SOL     OW 4053   3.191   5.655   2.676
  645SOL    HW1 4054   3.100   5.615   2.693
  645SOL    HW2 4055   3.192   5.695   2.585
  646SOL     OW 4056   2.341   1.253   3.410
  646SOL    HW1 4057   2.271   1.181   3.423
  646SOL    HW2 4058   2.384   1.273   3.497
  647SOL     OW 4059   4.127   0.372   7.857
  647SOL    HW1 4060   4.204   0.436   7.846
  647SOL    HW2 4061   4.053   0.400   7.796
  648SOL     OW 4062   4.998  -0.656   2.171
  648SOL    HW1 4063   4.974  -0.749   2.144
  648SOL    HW2 4064   5.086  -0.656   2.218
  649SOL     OW 4065   0.384   1.497   1.162
  649SOL    HW1 4066   0.428   1.415   1.126
  649SOL    HW2 4067   0.329   1.540   1.089
  650SOL     OW 4068   3.682   2.035   6.547
  650SOL    HW1 4069   3.742   1.973   6.495
  650SOL    HW2 4070   3.609   1.982   6.591
  651SOL     OW 4071   6.643   4.249   0.177
  651SOL    HW1 4072   6.722   4.273   0.233
  651SOL    HW2 4073   6.559   4.263   0.230
  652SOL     OW 4074   1.503   5.035   6.921
  652SOL    HW1 4075   1.578   5.033   6.987
  652SOL    HW2 4076   1.536   5.005   6.831
  653SOL     OW 4077   2.070   4.867   1.829
  653SOL    HW1 4078   2.003   4.866   1.755
  653SOL    HW2 4079   2.070   4.958   1.873
  654SOL     OW 4080   6.397   0.725   4.158
  654SOL    HW1 4081   6.458   0.741   4.235
  654SOL    HW2 4082   6.450   0.697   4.078
  655SOL     OW 4083   0.686   2.448   5.048
  655SOL    HW1 4084   0.620   2.521   5.030
  655SOL    HW2 4085   0.762   2.485   5.101
  656SOL     OW 4086   6.945   5.117   4.893
  656SOL    HW1 4087   6.991   5.190   4.941
  656SOL    HW2 4088   6.848   5.138   4.886
  657SOL     OW 4089   5.489   6.287   2.881
  657SOL    HW1 4090   5.571   6.323   2.840
  657SOL    HW2 4091   5.468   6.196   2.842
  658SOL     OW 4092   4.276  -1.043   2.031
  658SOL    HW1 4093   4.281  -0.972   1.961
  658SOL    HW2 4094   4.370  -1.072   2.055
  659SOL     OW 4095   2.460   1.488   6.229
  659SOL    HW1 4096   2.381   1.535   6.187
  659SOL    HW2 4097   2.516   1.446   6.157
  660SOL     OW 4098   4.798   0.246   1.580
  660SOL    HW1 4099   4.847   0.333   1.583
  660SOL    HW2 4100   4.809   0.199   1.668
  661SOL     OW 4101   6.003   4.493   4.291
  661SOL    HW1 4102   6.077   4.518   4.354
  661SOL    HW2 4103   5.941   4.430   4.337
  662SOL     OW 4104   0.273   3.910   6.457
  662SOL    HW1 4105   0.255   3.967   6.378
  662SOL    HW2 4106   0.363   3.867   6.448
  663SOL     OW 4107   3.093   3.267   5.183
  663SOL    HW1 4108   3.021   3.282   5.116
  663SOL    HW2 4109   3.062   3.205   5.254
  664SOL     OW 4110   5.359   3.509   1.167
  664SOL    HW1 4111   5.295   3.523   1.092
  664SOL    HW2 4112   5.312   3.523   1.254
  665SOL     OW 4113   6.734   2.237   3.840
  665SOL    HW1 4114   6.754   2.282   3.754
  665SOL    HW2 4115   6.678   2.297   3.897
  666SOL     OW 4116   4.214   7.017   6.337
  666SOL    HW1 4117   4.310   7.009   6.364
  666SOL    HW2 4118   4.183   6.931   6.296
  667SOL     OW 4119   6.438   0.812   0.964
  667SOL    HW1 4120   6.425   0.848   0.871
  667SOL    HW2 4121   6.420   0.884   1.031
  668SOL     OW 4122   2.410   5.117   5.280
  668SOL    HW1 4123   2.334   5.146   5.339
  668SOL    HW2 4124   2.374   5.082   5.195
  669SOL     OW 4125   4.944   6.503   5.543
  669SOL    HW1 4126   4.926   6.405   5.553
  669SOL    HW2 4127   4.885   6.539   5.471
  670SOL     OW 4128   2.885   2.871   6.202
  670SOL    HW1 4129   2.955   2.943   6.203
  670SOL    HW2 4130   2.801   2.909   6.163
  671SOL     OW 4131   5.640   0.932   1.232
  671SOL    HW1 4132   5.706   0.858   1.230
  671SOL    HW2 4133   5.600   0.945   1.142
  672SOL     OW 4134  -0.295   3.271   2.002
  672SOL    HW1 4135  -0.292   3.253   1.904
  672SOL    HW2 4136  -0.202   3.284   2.038
  673SOL     OW 4137   4.606   3.667   0.172
  673SOL    HW1 4138   4.514   3.657   0.134
  673SOL    HW2 4139   4.622   3.597   0.242
  674SOL     OW 4140   3.763   7.343   1.202
  674SOL    HW1 4141   3.797   7.256   1.166
  674SOL    HW2 4142   3.731   7.330   1.295
  675SOL     OW 4143   4.270   2.066   2.214
  675SOL    HW1 4144   4.205   2.101   2.282
  675SOL    HW2 4145   4.282   2.134   2.142
  676SOL     OW 4146   3.129   6.193   1.800
  676SOL    HW1 4147   3.212   6.247   1.821
  676SOL    HW2 4148   3.080   6.172   1.884
  677SOL     OW 4149   7.033   5.580   6.031
  677SOL    HW1 4150   6.934   5.596   6.040
  677SOL    HW2 4151   7.055   5.538   5.944
  678SOL     OW 4152   1.797   4.813   0.800
  678SOL    HW1 4153   1.739   4.874   0.854
  678SOL    HW2 4154   1.854   4.759   0.863
  679SOL     OW 4155   7.694   3.281   2.729
  679SOL    HW1 4156   7.630   3.334   2.784
  679SOL    HW2 4157   7.775   3.337   2.707
  680SOL     OW 4158   6.085   2.512   4.927
  680SOL    HW1 4159   6.021   2.585   4.951
  680SOL    HW2 4160   6.075   2.438   4.993
  681SOL     OW 4161   3.341   6.016   0.488
  681SOL    HW1 4162   3.352   5.931   0.437
  681SOL    HW2 4163   3.413   6.023   0.557
  682SOL     OW 4164   1.202   2.958   6.494
  682SOL    HW1 4165   1.258   2.883   6.529
  682SOL    HW2 4166   1.189   2.946   6.394
  683SOL     OW 4167   2.700   1.101   7.133
  683SOL    HW1 4168   2.604   1.089   7.109
  683SOL    HW2 4169   2.737   1.016   7.170
  684SOL     OW 4170   1.949   5.770   2.072
  684SOL    HW1 4171   2.008   5.699   2.033
  684SOL    HW2 4172   1.860   5.731   2.095
  685SOL     OW 4173   3.368   7.312   2.096
  685SOL    HW1 4174   3.351   7.382   2.027
  685SOL    HW2 4175   3.438   7.248   2.063
  686SOL     OW 4176   0.471   3.556   4.209
  686SOL    HW1 4177   0.544   3.614   4.244
  686SOL    HW2 4178   0.386   3.578   4.260
  687SOL     OW 4179   1.226   3.436   7.200
  687SOL    HW1 4180   1.316   3.401   7.179
  687SOL    HW2 4181   1.184   3.380   7.273
  688SOL     OW 4182   5.308   0.658   0.849
  688SOL    HW1 4183   5.240   0.670   0.775
  688SOL    HW2 4184   5.396   0.629   0.809
  689SOL     OW 4185   5.936   4.622   0.220
  689SOL    HW1 4186   5.957   4.716   0.196
  689SOL    HW2 4187   5.837   4.610   0.227
  690SOL     OW 4188   8.273   4.386   4.321
  690SOL    HW1 4189   8.270   4.467   4.380
  690SOL    HW2 4190   8.369   4.367   4.296
  691SOL     OW 4191   6.990   3.677   3.832
  691SOL    HW1 4192   7.078   3.637   3.803
  691SOL    HW2 4193   7.002   3.722   3.920
  692SOL     OW 4194   1.982   5.223   3.520
  692SOL    HW1 4195   2.013   5.181   3.606
  692SOL    HW2 4196   1.885   5.244   3.528
  693SOL     OW 4197   5.023   5.518   5.636
  693SOL    HW1 4198   5.006   5.615   5.656
  693SOL    HW2 4199   5.090   5.481   5.701
  694SOL     OW 4200   4.940   5.529   3.815
  694SOL    HW1 4201   4.899   5.483   3.893
  694SOL    HW2 4202   4.967   5.621   3.840
  695SOL     OW 4203   5.316   7.341   5.468
  695SOL    HW1 4204   5.238   7.362   5.525
  695SOL    HW2 4205   5.292   7.358   5.371
  696SOL     OW 4206  -0.132   2.279   3.239
  696SOL    HW1 4207  -0.149   2.211   3.169
  696SOL    HW2 4208  -0.099   2.234   3.322
  697SOL     OW 4209   5.251   2.728   6.079
  697SOL    HW1 4210   5.183   2.795   6.051
  697SOL    HW2 4211   5.232   2.640   6.035
  698SOL     OW 4212   5.839   5.595   1.464
  698SOL    HW1 4213   5.864   5.522   1.400
  698SOL    HW2 4214   5.825   5.557   1.556
  699SOL     OW 4215   4.342   0.427   3.275
  699SOL    HW1 4216   4.352   0.490   3.353
  699SOL    HW2 4217   4.285   0.350   3.301
  700SOL     OW 4218   0.528   3.701   1.312
  700SOL    HW1 4219   0.437   3.704   1.272
  700SOL    HW2 4220   0.533   3.767   1.388
  701SOL     OW 4221   6.253   2.160   4.778
  701SOL    HW1 4222   6.259   2.260   4.785
  701SOL    HW2 4223   6.245   2.122   4.871
  702SOL     OW 4224   7.521   3.647   5.430
  702SOL    HW1 4225   7.617   3.667   5.412
  702SOL    HW2 4226   7.511   3.554   5.464
  703SOL     OW 4227   3.279   6.167   4.134
  703SOL    HW1 4228   3.229   6.252   4.147
  703SOL    HW2 4229   3.238   6.116   4.057
  704SOL     OW 4230   0.657   1.929   2.232
  704SOL    HW1 4231   0.622   1.840   2.262
  704SOL    HW2 4232   0.591   2.000   2.258
  705SOL     OW 4233   6.548   2.497   2.711
  705SOL    HW1 4234   6.501   2.422   2.665
  705SOL    HW2 4235   6.585   2.464   2.797
  706SOL     OW 4236   0.144   3.978   3.670
  706SOL    HW1 4237   0.118   4.067   3.633
  706SOL    HW2 4238   0.171   3.989   3.766
  707SOL     OW 4239   2.601   4.170   0.786
  707SOL    HW1 4240   2.670   4.204   0.722
  707SOL    HW2 4241   2.641   4.099   0.843
  708SOL     OW 4242   4.014   6.373   4.978
  708SOL    HW1 4243   4.051   6.342   5.066
  708SOL    HW2 4244   3.949   6.303   4.943
  709SOL     OW 4245   2.867   5.487   6.484
  709SOL    HW1 4246   2.799   5.414   6.496
  709SOL    HW2 4247   2.834   5.554   6.418
  710SOL     OW 4248   3.422   8.510   5.672
  710SOL    HW1 4249   3.504   8.459   5.700
  710SOL    HW2 4250   3.448   8.602   5.645
  711SOL     OW 4251   5.256   1.833   4.469
  711SOL    HW1 4252   5.254   1.756   4.533
  711SOL    HW2 4253   5.324   1.813   4.397
  712SOL     OW 4254   4.288   2.382   1.132
  712SOL    HW1 4255   4.281   2.418   1.039
  712SOL    HW2 4256   4.249   2.447   1.197
  713SOL     OW 4257   8.369   4.260   5.875
  713SOL    HW1 4258   8.286   4.210   5.902
  713SOL    HW2 4259   8.444   4.194   5.864
  714SOL     OW 4260   0.446   3.080   2.028
  714SOL    HW1 4261   0.521   3.042   2.084
  714SOL    HW2 4262   0.436   3.176   2.047
  715SOL     OW 4263   6.982   3.418   1.049
  715SOL    HW1 4264   6.919   3.467   1.109
  715SOL    HW2 4265   6.935   3.345   1.001
  716SOL     OW 4266   1.587   4.589   6.917
  716SOL    HW1 4267   1.499   4.634   6.932
  716SOL    HW2 4268   1.579   4.525   6.840
  717SOL     OW 4269   2.990   4.523  -0.050
  717SOL    HW1 4270   2.990   4.457  -0.125
  717SOL    HW2 4271   2.910   4.583  -0.057
  718SOL     OW 4272   8.699   4.325   6.487
  718SOL    HW1 4273   8.712   4.374   6.401
  718SOL    HW2 4274   8.787   4.309   6.530
  719SOL     OW 4275   5.618   2.044   0.367
  719SOL    HW1 4276   5.666   1.957   0.369
  719SOL    HW2 4277   5.523   2.029   0.340
  720SOL     OW 4278   6.427   1.474   1.299
  720SOL    HW1 4279   6.498   1.453   1.365
  720SOL    HW2 4280   6.465   1.477   1.207
  721SOL     OW 4281   1.570   3.789   3.277
  721SOL    HW1 4282   1.548   3.716   3.342
  721SOL    HW2 4283   1.543   3.762   3.185
  722SOL     OW 4284   7.933   2.230   0.492
  722SOL    HW1 4285   7.967   2.142   0.459
  722SOL    HW2 4286   7.866   2.216   0.566
  723SOL     OW 4287   5.664   1.660   0.900
  723SOL    HW1 4288   5.752   1.691   0.936
  723SOL    HW2 4289   5.643   1.709   0.815
  724SOL     OW 4290   0.870   3.024   7.337
  724SOL    HW1 4291   0.834   3.002   7.247
  724SOL    HW2 4292   0.830   3.110   7.370
  725SOL     OW 4293   5.083   0.430   2.813
  725SOL    HW1 4294   5.082   0.516   2.760
  725SOL    HW2 4295   5.138   0.443   2.896
  726SOL     OW 4296   0.940   4.748   4.815
  726SOL    HW1 4297   0.918   4.662   4.769
  726SOL    HW2 4298   0.943   4.734   4.914
  727SOL     OW 4299   4.009   6.182   5.855
  727SOL    HW1 4300   4.015   6.241   5.774
  727SOL    HW2 4301   3.980   6.237   5.935
  728SOL     OW 4302   4.542   6.059   3.112
  728SOL    HW1 4303   4.508   5.989   3.049
  728SOL    HW2 4304   4.512   6.039   3.205
  729SOL     OW 4305   2.446   4.359   6.650
  729SOL    HW1 4306   2.474   4.455   6.646
  729SOL    HW2 4307   2.349   4.353   6.631
  730SOL     OW 4308   1.766   4.231   2.160
  730SOL    HW1 4309   1.825   4.308   2.136
  730SOL    HW2 4310   1.700   4.259   2.229
  731SOL     OW 4311   6.680   2.354   1.052
  731SOL    HW1 4312   6.778   2.342   1.034
  731SOL    HW2 4313   6.630   2.273   1.023
  732SOL     OW 4314   3.527   1.213   1.813
  732SOL    HW1 4315   3.455   1.143   1.816
  732SOL    HW2 4316   3.611   1.177   1.855
  733SOL     OW 4317   3.843   1.176   7.082
  733SOL    HW1 4318   3.929   1.185   7.134
  733SOL    HW2 4319   3.774   1.131   7.139
  734SOL     OW 4320   3.046   5.614   4.452
  734SOL    HW1 4321   3.038   5.540   4.387
  734SOL    HW2 4322   3.063   5.575   4.543
  735SOL     OW 4323   7.631   3.085   4.168
  735SOL    HW1 4324   7.694   3.019   4.211
  735SOL    HW2 4325   7.686   3.161   4.134
  736SOL     OW 4326   5.973   5.959   4.410
  736SOL    HW1 4327   5.947   5.865   4.386
  736SOL    HW2 4328   6.022   6.000   4.333
  737SOL     OW 4329  -0.032   3.121   3.513
  737SOL    HW1 4330   0.003   3.028   3.495
  737SOL    HW2 4331  -0.090   3.120   3.595
  738SOL     OW 4332   3.653  -0.503   1.370
  738SOL    HW1 4333   3.738  -0.532   1.326
  738SOL    HW2 4334   3.641  -0.553   1.456
  739SOL     OW 4335   4.300   5.459   6.198
  739SOL    HW1 4336   4.248   5.541   6.176
  739SOL    HW2 4337   4.328   5.414   6.113
  740SOL     OW 4338   4.461   6.190   3.484
  740SOL    HW1 4339   4.496   6.147   3.400
  740SOL    HW2 4340   4.420   6.121   3.541
  741SOL     OW 4341   2.309   2.112   6.662
  741SOL    HW1 4342   2.349   2.139   6.575
  741SOL    HW2 4343   2.364   2.148   6.736
  742SOL     OW 4344   1.778   3.567   1.453
  742SOL    HW1 4345   1.686   3.544   1.483
  742SOL    HW2 4346   1.776   3.655   1.406
  743SOL     OW 4347   6.136   2.006   3.944
  743SOL    HW1 4348   6.038   2.012   3.965
  743SOL    HW2 4349   6.152   2.029   3.848
  744SOL     OW 4350   4.926  -0.946   1.002
  744SOL    HW1 4351   4.828  -0.931   0.988
  744SOL    HW2 4352   4.955  -1.027   0.952
  745SOL     OW 4353   5.216   0.282   0.943
  745SOL    HW1 4354   5.298   0.333   0.921
  745SOL    HW2 4355   5.157   0.277   0.862
  746SOL     OW 4356   2.317   5.563   6.809
  746SOL    HW1 4357   2.416   5.575   6.816
  746SOL    HW2 4358   2.279   5.549   6.900
  747SOL     OW 4359   6.566   1.415   1.042
  747SOL    HW1 4360   6.494   1.452   0.983
  747SOL    HW2 4361   6.637   1.375   0.985
  748SOL     OW 4362   0.830   3.473   3.805
  748SOL    HW1 4363   0.855   3.388   3.761
  748SOL    HW2 4364   0.740   3.465   3.847
  749SOL     OW 4365   4.756   4.630   1.042
  749SOL    HW1 4366   4.851   4.624   1.009
  749SOL    HW2 4367   4.695   4.647   0.964
  750SOL     OW 4368   2.042   3.635   5.389
  750SOL    HW1 4369   2.048   3.636   5.489
  750SOL    HW2 4370   1.955   3.595   5.361
  751SOL     OW 4371   6.286   4.619   3.138
  751SOL    HW1 4372   6.349   4.642   3.212
  751SOL    HW2 4373   6.325   4.545   3.083
  752SOL     OW 4374   5.063   1.076   4.340
  752SOL    HW1 4375   5.107   1.115   4.420
  752SOL    HW2 4376   4.982   1.026   4.367
  753SOL     OW 4377  -0.467   2.865   2.280
  753SOL    HW1 4378  -0.541   2.818   2.235
  753SOL    HW2 4379  -0.480   2.964   2.273
  754SOL     OW 4380   3.791   7.541   6.290
  754SOL    HW1 4381   3.786   7.443   6.312
  754SOL    HW2 4382   3.825   7.590   6.370
  755SOL     OW 4383   3.605   2.285   5.682
  755SOL    HW1 4384   3.641   2.299   5.772
  755SOL    HW2 4385   3.616   2.367   5.626
  756SOL     OW 4386   3.213   2.316   6.597
  756SOL    HW1 4387   3.229   2.334   6.500
  756SOL    HW2 4388   3.132   2.366   6.626
  757SOL     OW 4389   6.251   2.106   2.091
  757SOL    HW1 4390   6.215   2.128   2.001
  757SOL    HW2 4391   6.328   2.044   2.082
  758SOL     OW 4392   4.043   1.410   1.607
  758SOL    HW1 4393   4.096   1.360   1.539
  758SOL    HW2 4394   3.980   1.474   1.562
  759SOL     OW 4395   3.448   1.076   2.598
  759SOL    HW1 4396   3.377   1.013   2.632
  759SOL    HW2 4397   3.538   1.031   2.602
  760SOL     OW 4398   4.571   0.732   1.733
  760SOL    HW1 4399   4.656   0.692   1.763
  760SOL    HW2 4400   4.502   0.659   1.723
  761SOL     OW 4401   0.233   1.736   0.965
  761SOL    HW1 4402   0.206   1.646   0.929
  761SOL    HW2 4403   0.316   1.766   0.919
  762SOL     OW 4404   1.968   4.876   4.878
  762SOL    HW1 4405   2.051   4.883   4.821
  762SOL    HW2 4406   1.961   4.957   4.937
  763SOL     OW 4407   3.293   1.581   6.664
  763SOL    HW1 4408   3.251   1.547   6.750
  763SOL    HW2 4409   3.236   1.554   6.586
  764SOL     OW 4410   3.506   0.071   2.117
  764SOL    HW1 4411   3.437   0.067   2.045
  764SOL    HW2 4412   3.597   0.057   2.078
  765SOL     OW 4413   2.418   2.947   1.694
  765SOL    HW1 4414   2.384   2.854   1.679
  765SOL    HW2 4415   2.430   2.962   1.793
  766SOL     OW 4416   1.552   5.183   1.707
  766SOL    HW1 4417   1.546   5.256   1.639
  766SOL    HW2 4418   1.467   5.179   1.759
  767SOL     OW 4419   3.643   0.567   0.782
  767SOL    HW1 4420   3.662   0.519   0.697
  767SOL    HW2 4421   3.648   0.501   0.858
  768SOL     OW 4422   4.398   2.392   5.207
  768SOL    HW1 4423   4.455   2.473   5.215
  768SOL    HW2 4424   4.315   2.415   5.155
  769SOL     OW 4425   4.071   3.416   6.773
  769SOL    HW1 4426   4.155   3.394   6.723
  769SOL    HW2 4427   4.024   3.492   6.726
  770SOL     OW 4428   7.560   5.081   3.939
  770SOL    HW1 4429   7.554   5.102   4.036
  770SOL    HW2 4430   7.556   5.167   3.886
  771SOL     OW 4431   3.673   5.504   0.610
  771SOL    HW1 4432   3.724   5.427   0.572
  771SOL    HW2 4433   3.705   5.588   0.567
  772SOL     OW 4434   6.911   5.237   3.082
  772SOL    HW1 4435   6.871   5.328   3.073
  772SOL    HW2 4436   6.850   5.180   3.136
  773SOL     OW 4437   3.544   3.980   6.200
  773SOL    HW1 4438   3.463   3.920   6.196
  773SOL    HW2 4439   3.570   4.007   6.108
  774SOL     OW 4440   1.177   4.961   5.370
  774SOL    HW1 4441   1.181   5.048   5.420
  774SOL    HW2 4442   1.256   4.905   5.397
  775SOL     OW 4443   8.291   3.036   2.005
  775SOL    HW1 4444   8.366   3.094   1.972
  775SOL    HW2 4445   8.316   2.994   2.092
  776SOL     OW 4446   7.429   4.231   5.430
  776SOL    HW1 4447   7.360   4.262   5.365
  776SOL    HW2 4448   7.403   4.258   5.522
  777SOL     OW 4449   4.929   5.078   5.370
  777SOL    HW1 4450   4.865   5.004   5.385
  777SOL    HW2 4451   5.014   5.042   5.332
  778SOL     OW 4452   2.864   5.639   3.394
  778SOL    HW1 4453   2.779   5.689   3.379
  778SOL    HW2 4454   2.851   5.573   3.468
  779SOL     OW 4455   2.487   5.023   4.948
  779SOL    HW1 4456   2.512   5.113   4.986
  779SOL    HW2 4457   2.554   4.996   4.879
  780SOL     OW 4458   2.300   5.499  -0.094
  780SOL    HW1 4459   2.394   5.482  -0.126
  780SOL    HW2 4460   2.236   5.453  -0.154
  781SOL     OW 4461   0.153   1.376   2.045
  781SOL    HW1 4462   0.120   1.417   2.131
  781SOL    HW2 4463   0.158   1.447   1.976
  782SOL     OW 4464   2.196   4.515   1.431
  782SOL    HW1 4465   2.201   4.450   1.356
  782SOL    HW2 4466   2.232   4.604   1.400
  783SOL     OW 4467   4.975   3.491   0.128
  783SOL    HW1 4468   4.898   3.428   0.121
  783SOL    HW2 4469   4.942   3.585   0.114
  784SOL     OW 4470   7.849   2.825   1.807
  784SOL    HW1 4471   7.773   2.772   1.846
  784SOL    HW2 4472   7.933   2.771   1.815
  785SOL     OW 4473   3.406   6.923   4.879
  785SOL    HW1 4474   3.361   6.987   4.939
  785SOL    HW2 4475   3.477   6.970   4.826
  786SOL     OW 4476   2.184   4.478   1.999
  786SOL    HW1 4477   2.148   4.414   1.931
  786SOL    HW2 4478   2.278   4.454   2.023
  787SOL     OW 4479   2.293   5.805   2.809
  787SOL    HW1 4480   2.388   5.775   2.797
  787SOL    HW2 4481   2.279   5.892   2.762
  788SOL     OW 4482   1.836   6.157   4.561
  788SOL    HW1 4483   1.869   6.251   4.549
  788SOL    HW2 4484   1.910   6.099   4.591
  789SOL     OW 4485   4.142  -0.233   6.083
  789SOL    HW1 4486   4.186  -0.290   6.013
  789SOL    HW2 4487   4.185  -0.250   6.171
  790SOL     OW 4488   7.656   3.679   2.974
  790SOL    HW1 4489   7.755   3.688   2.983
  790SOL    HW2 4490   7.613   3.693   3.063
  791SOL     OW 4491   1.595   5.852   6.488
  791SOL    HW1 4492   1.553   5.880   6.573
  791SOL    HW2 4493   1.693   5.838   6.501
  792SOL     OW 4494   4.644  -0.896   0.989
  792SOL    HW1 4495   4.601  -0.957   1.054
  792SOL    HW2 4496   4.575  -0.857   0.928
  793SOL     OW 4497   4.346  -0.458   6.791
  793SOL    HW1 4498   4.286  -0.508   6.854
  793SOL    HW2 4499   4.322  -0.361   6.789
  794SOL     OW 4500   3.827   2.263   7.414
  794SOL    HW1 4501   3.858   2.298   7.326
  794SOL    HW2 4502   3.765   2.330   7.457
  795SOL     OW 4503   3.515   2.010   4.886
  795SOL    HW1 4504   3.550   2.080   4.949
  795SOL    HW2 4505   3.420   1.990   4.909
  796SOL     OW 4506   5.004   2.573   5.505
  796SOL    HW1 4507   4.917   2.538   5.541
  796SOL    HW2 4508   5.080   2.531   5.554
  797SOL     OW 4509   0.693   4.549   5.224
  797SOL    HW1 4510   0.754   4.506   5.290
  797SOL    HW2 4511   0.604   4.567   5.268
  798SOL     OW 4512   4.272  -0.673   4.064
  798SOL    HW1 4513   4.243  -0.697   4.156
  798SOL    HW2 4514   4.192  -0.655   4.006
  799SOL     OW 4515   6.020   1.893   0.255
  799SOL    HW1 4516   5.958   1.871   0.181
  799SOL    HW2 4517   6.010   1.826   0.329
  800SOL     OW 4518   2.670   6.074   2.795
  800SOL    HW1 4519   2.678   6.047   2.699
  800SOL    HW2 4520   2.724   6.156   2.811
  801SOL     OW 4521   5.577   2.645   5.731
  801SOL    HW1 4522   5.629   2.582   5.789
  801SOL    HW2 4523   5.499   2.595   5.691
  802SOL     OW 4524   4.986   5.178   4.997
  802SOL    HW1 4525   4.956   5.256   5.052
  802SOL    HW2 4526   4.948   5.185   4.906
  803SOL     OW 4527   1.528   3.723   0.626
  803SOL    HW1 4528   1.545   3.742   0.722
  803SOL    HW2 4529   1.556   3.629   0.605
  804SOL     OW 4530   2.704   4.861   5.928
  804SOL    HW1 4531   2.635   4.800   5.891
  804SOL    HW2 4532   2.749   4.816   6.005
  805SOL     OW 4533   3.185   1.134   6.143
  805SOL    HW1 4534   3.196   1.067   6.216
  805SOL    HW2 4535   3.227   1.100   6.059
  806SOL     OW 4536   5.966   4.268   6.557
  806SOL    HW1 4537   5.938   4.332   6.486
  806SOL    HW2 4538   6.066   4.261   6.559
  807SOL     OW 4539   6.245   0.831   6.350
  807SOL    HW1 4540   6.169   0.887   6.385
  807SOL    HW2 4541   6.215   0.735   6.345
  808SOL     OW 4542   4.687   0.786   5.723
  808SOL    HW1 4543   4.763   0.723   5.732
  808SOL    HW2 4544   4.601   0.734   5.710
  809SOL     OW 4545   7.660   2.957   0.040
  809SOL    HW1 4546   7.754   2.981   0.065
  809SOL    HW2 4547   7.648   2.971  -0.059
  810SOL     OW 4548   2.894   7.394   2.813
  810SOL    HW1 4549   2.843   7.422   2.895
  810SOL    HW2 4550   2.845   7.427   2.732
  811SOL     OW 4551   1.994   2.542   2.121
  811SOL    HW1 4552   1.916   2.540   2.183
  811SOL    HW2 4553   2.020   2.637   2.103
  812SOL     OW 4554   6.176   2.676   6.477
  812SOL    HW1 4555   6.089   2.684   6.526
  812SOL    HW2 4556   6.169   2.720   6.387
  813SOL     OW 4557   4.060   5.238   4.624
  813SOL    HW1 4558   4.044   5.315   4.564
  813SOL    HW2 4559   4.157   5.211   4.619
  814SOL     OW 4560   2.827   1.536   0.978
  814SOL    HW1 4561   2.751   1.601   0.972
  814SOL    HW2 4562   2.850   1.504   0.886
  815SOL     OW 4563   3.744   1.190   5.751
  815SOL    HW1 4564   3.788   1.256   5.811
  815SOL    HW2 4565   3.742   1.100   5.795
  816SOL     OW 4566   5.536   6.500   3.558
  816SOL    HW1 4567   5.464   6.496   3.489
  816SOL    HW2 4568   5.623   6.515   3.512
  817SOL     OW 4569   7.252   1.910   2.759
  817SOL    HW1 4570   7.312   1.831   2.742
  817SOL    HW2 4571   7.211   1.939   2.672
  818SOL     OW 4572   4.763   1.869   5.408
  818SOL    HW1 4573   4.707   1.787   5.408
  818SOL    HW2 4574   4.761   1.910   5.316
  819SOL     OW 4575   1.360   2.850   1.026
  819SOL    HW1 4576   1.369   2.751   1.042
  819SOL    HW2 4577   1.263   2.873   1.012
  820SOL     OW 4578   3.252   5.687   3.396
  820SOL    HW1 4579   3.277   5.771   3.445
  820SOL    HW2 4580   3.171   5.703   3.342
  821SOL     OW 4581   3.758   1.944   6.963
  821SOL    HW1 4582   3.704   2.005   6.906
  821SOL    HW2 4583   3.854   1.952   6.937
  822SOL     OW 4584   5.828   2.055   5.046
  822SOL    HW1 4585   5.729   2.067   5.033
  822SOL    HW2 4586   5.875   2.137   5.017
  823SOL     OW 4587   4.744   2.457   0.856
  823SOL    HW1 4588   4.794   2.381   0.813
  823SOL    HW2 4589   4.656   2.424   0.890
  824SOL     OW 4590   1.086   2.585   3.871
  824SOL    HW1 4591   1.174   2.611   3.912
  824SOL    HW2 4592   1.099   2.563   3.774
  825SOL     OW 4593   2.757   3.306   7.229
  825SOL    HW1 4594   2.736   3.320   7.326
  825SOL    HW2 4595   2.836   3.360   7.204
  826SOL     OW 4596   4.097   6.079   0.261
  826SOL    HW1 4597   4.037   6.075   0.342
  826SOL    HW2 4598   4.188   6.109   0.289
  827SOL     OW 4599   3.984  -0.789   2.466
  827SOL    HW1 4600   3.908  -0.851   2.482
  827SOL    HW2 4601   4.069  -0.833   2.497
  828SOL     OW 4602   1.492   2.102   7.033
  828SOL    HW1 4603   1.509   2.038   6.959
  828SOL    HW2 4604   1.552   2.080   7.112
  829SOL     OW 4605   8.173   3.707   3.145
  829SOL    HW1 4606   8.261   3.747   3.173
  829SOL    HW2 4607   8.187   3.648   3.065
  830SOL     OW 4608   5.156   4.134   6.315
  830SOL    HW1 4609   5.157   4.189   6.232
  830SOL    HW2 4610   5.160   4.037   6.291
  831SOL     OW 4611   0.715   1.372   3.198
  831SOL    HW1 4612   0.651   1.333   3.264
  831SOL    HW2 4613   0.718   1.471   3.208
  832SOL     OW 4614   1.394   3.128   7.223
  832SOL    HW1 4615   1.456   3.116   7.301
  832SOL    HW2 4616   1.301   3.110   7.252
  833SOL     OW 4617   3.928   1.547   1.151
  833SOL    HW1 4618   4.010   1.560   1.095
  833SOL    HW2 4619   3.893   1.635   1.181
  834SOL     OW 4620   1.315   4.167   3.223
  834SOL    HW1 4621   1.403   4.138   3.186
  834SOL    HW2 4622   1.246   4.098   3.204
  835SOL     OW 4623   1.974   1.647   4.434
  835SOL    HW1 4624   1.976   1.715   4.360
  835SOL    HW2 4625   2.032   1.570   4.411
  836SOL     OW 4626   2.218   1.558   5.028
  836SOL    HW1 4627   2.225   1.508   4.943
  836SOL    HW2 4628   2.308   1.567   5.071
  837SOL     OW 4629   4.585   7.285   3.118
  837SOL    HW1 4630   4.660   7.218   3.111
  837SOL    HW2 4631   4.579   7.336   3.031
  838SOL     OW 4632   2.068   5.889   1.326
  838SOL    HW1 4633   2.145   5.836   1.362
  838SOL    HW2 4634   2.047   5.858   1.234
  839SOL     OW 4635   3.125   3.462   6.840
  839SOL    HW1 4636   3.025   3.453   6.838
  839SOL    HW2 4637   3.153   3.504   6.926
  840SOL     OW 4638   2.712   1.521   2.495
  840SOL    HW1 4639   2.615   1.505   2.510
  840SOL    HW2 4640   2.724   1.604   2.440
  841SOL     OW 4641   2.749   5.081   4.457
  841SOL    HW1 4642   2.775   4.985   4.444
  841SOL    HW2 4643   2.654   5.094   4.428
  842SOL     OW 4644   2.581   6.562   1.629
  842SOL    HW1 4645   2.617   6.592   1.540
  842SOL    HW2 4646   2.507   6.494   1.613
  843SOL     OW 4647   4.411   7.025   3.608
  843SOL    HW1 4648   4.404   6.928   3.632
  843SOL    HW2 4649   4.331   7.051   3.553
  844SOL     OW 4650   4.676   0.054   1.284
  844SOL    HW1 4651   4.617   0.118   1.333
  844SOL    HW2 4652   4.649  -0.039   1.306
  845SOL     OW 4653   6.225   4.550   1.240
  845SOL    HW1 4654   6.153   4.484   1.215
  845SOL    HW2 4655   6.213   4.578   1.336
  846SOL     OW 4656   5.297   6.009   6.283
  846SOL    HW1 4657   5.239   6.043   6.357
  846SOL    HW2 4658   5.265   6.045   6.196
  847SOL     OW 4659   6.894   2.740   4.356
  847SOL    HW1 4660   6.823   2.809   4.370
  847SOL    HW2 4661   6.962   2.774   4.290
  848SOL     OW 4662   5.299  -0.313   1.551
  848SOL    HW1 4663   5.202  -0.319   1.571
  848SOL    HW2 4664   5.312  -0.280   1.457
  849SOL     OW 4665   4.951   5.760   3.542
  849SOL    HW1 4666   5.022   5.802   3.485
  849SOL    HW2 4667   4.973   5.664   3.559
  850SOL     OW 4668   5.475   6.590   4.894
  850SOL    HW1 4669   5.570   6.620   4.888
  850SOL    HW2 4670   5.421   6.639   4.826
  851SOL     OW 4671   2.896   6.768   5.455
  851SOL    HW1 4672   2.870   6.705   5.381
  851SOL    HW2 4673   2.995   6.766   5.468
  852SOL     OW 4674   5.937   2.870   2.463
  852SOL    HW1 4675   5.971   2.925   2.386
  852SOL    HW2 4676   5.992   2.888   2.545
  853SOL     OW 4677   7.162   5.391   6.201
  853SOL    HW1 4678   7.255   5.400   6.234
  853SOL    HW2 4679   7.138   5.473   6.147
  854SOL     OW 4680   2.784   5.779   3.757
  854SOL    HW1 4681   2.689   5.809   3.769
  854SOL    HW2 4682   2.823   5.826   3.677
  855SOL     OW 4683   6.866   2.163   5.641
  855SOL    HW1 4684   6.880   2.143   5.737
  855SOL    HW2 4685   6.854   2.077   5.590
  856SOL     OW 4686   3.845   5.740   6.071
  856SOL    HW1 4687   3.790   5.661   6.045
  856SOL    HW2 4688   3.849   5.806   5.998
  857SOL     OW 4689   3.629   5.991   1.913
  857SOL    HW1 4690   3.582   5.963   1.831
  857SOL    HW2 4691   3.728   5.996   1.896
  858SOL     OW 4692  -0.173   2.723   0.702
  858SOL    HW1 4693  -0.136   2.784   0.772
  858SOL    HW2 4694  -0.238   2.659   0.744
  859SOL     OW 4695   4.831   4.558   5.877
  859SOL    HW1 4696   4.862   4.631   5.936
  859SOL    HW2 4697   4.895   4.481   5.881
  860SOL     OW 4698   2.073   0.536   2.185
  860SOL    HW1 4699   2.165   0.518   2.152
  860SOL    HW2 4700   2.077   0.607   2.255
  861SOL     OW 4701   3.850   7.881   3.275
  861SOL    HW1 4702   3.767   7.827   3.267
  861SOL    HW2 4703   3.855   7.948   3.201
  862SOL     OW 4704   6.748   4.638   4.919
  862SOL    HW1 4705   6.812   4.708   4.892
  862SOL    HW2 4706   6.789   4.577   4.987
  863SOL     OW 4707   4.254  -0.758   2.228
  863SOL    HW1 4708   4.201  -0.786   2.309
  863SOL    HW2 4709   4.350  -0.756   2.250
  864SOL     OW 4710  -0.162   3.211   0.498
  864SOL    HW1 4711  -0.111   3.133   0.462
  864SOL    HW2 4712  -0.111   3.296   0.481
  865SOL     OW 4713   0.475   3.165   0.829
  865SOL    HW1 4714   0.532   3.245   0.847
  865SOL    HW2 4715   0.479   3.144   0.732
  866SOL     OW 4716   1.585   4.668   1.572
  866SOL    HW1 4717   1.625   4.584   1.608
  866SOL    HW2 4718   1.608   4.745   1.632
  867SOL     OW 4719   6.252   5.480   4.664
  867SOL    HW1 4720   6.322   5.423   4.620
  867SOL    HW2 4721   6.214   5.544   4.598
  868SOL     OW 4722   4.133   6.063   2.981
  868SOL    HW1 4723   4.089   6.080   2.893
  868SOL    HW2 4724   4.163   6.149   3.021
  869SOL     OW 4725   1.624   1.638   6.026
  869SOL    HW1 4726   1.646   1.637   6.123
  869SOL    HW2 4727   1.540   1.587   6.009
  870SOL     OW 4728   4.106   1.006   1.050
  870SOL    HW1 4729   4.107   0.957   1.137
  870SOL    HW2 4730   4.074   1.099   1.063
  871SOL     OW 4731   8.105   4.745   6.517
  871SOL    HW1 4732   8.154   4.830   6.538
  871SOL    HW2 4733   8.101   4.731   6.419
  872SOL     OW 4734   7.940   2.929   5.687
  872SOL    HW1 4735   7.963   2.988   5.765
  872SOL    HW2 4736   7.874   2.861   5.718
  873SOL     OW 4737   3.465   6.898   5.993
  873SOL    HW1 4738   3.498   6.813   6.035
  873SOL    HW2 4739   3.365   6.898   5.993
  874SOL     OW 4740   7.211   1.896   0.647
  874SOL    HW1 4741   7.223   1.985   0.604
  874SOL    HW2 4742   7.239   1.824   0.582
  875SOL     OW 4743   5.550   2.333   4.785
  875SOL    HW1 4744   5.589   2.242   4.771
  875SOL    HW2 4745   5.454   2.325   4.808
  876SOL     OW 4746   0.176   2.503   1.240
  876SOL    HW1 4747   0.219   2.424   1.196
  876SOL    HW2 4748   0.166   2.577   1.173
  877SOL     OW 4749   3.349   6.503   3.682
  877SOL    HW1 4750   3.320   6.594   3.653
  877SOL    HW2 4751   3.441   6.483   3.645
  878SOL     OW 4752   2.796   2.261   0.906
  878SOL    HW1 4753   2.890   2.290   0.888
  878SOL    HW2 4754   2.733   2.310   0.845
  879SOL     OW 4755   1.971   2.650   1.710
  879SOL    HW1 4756   1.966   2.660   1.610
  879SOL    HW2 4757   1.880   2.668   1.749
  880SOL     OW 4758   1.267   2.125   5.340
  880SOL    HW1 4759   1.327   2.124   5.260
  880SOL    HW2 4760   1.183   2.076   5.321
  881SOL     OW 4761   5.371   5.904   0.738
  881SOL    HW1 4762   5.314   5.923   0.818
  881SOL    HW2 4763   5.461   5.947   0.752
  882SOL     OW 4764   1.542   4.056   3.139
  882SOL    HW1 4765   1.626   4.077   3.191
  882SOL    HW2 4766   1.525   3.957   3.143
  883SOL     OW 4767   5.884   1.027   1.487
  883SOL    HW1 4768   5.836   0.947   1.524
  883SOL    HW2 4769   5.819   1.099   1.466
  884SOL     OW 4770   2.141   1.577   6.730
  884SOL    HW1 4771   2.197   1.523   6.667
  884SOL    HW2 4772   2.183   1.577   6.821
  885SOL     OW 4773   0.335   1.616   2.414
  885SOL    HW1 4774   0.300   1.671   2.489
  885SOL    HW2 4775   0.375   1.677   2.345
  886SOL     OW 4776   1.453   1.761   2.405
  886SOL    HW1 4777   1.475   1.858   2.415
  886SOL    HW2 4778   1.357   1.745   2.428
  887SOL     OW 4779   4.658   5.396   0.291
  887SOL    HW1 4780   4.709   5.475   0.253
  887SOL    HW2 4781   4.575   5.381   0.236
  888SOL     OW 4782   4.028   5.413   1.377
  888SOL    HW1 4783   3.982   5.464   1.448
  888SOL    HW2 4784   4.038   5.317   1.406
  889SOL     OW 4785   3.283   0.182   5.923
  889SOL    HW1 4786   3.266   0.090   5.961
  889SOL    HW2 4787   3.253   0.185   5.828
  890SOL     OW 4788   5.163   2.242   1.452
  890SOL    HW1 4789   5.135   2.272   1.543
  890SOL    HW2 4790   5.252   2.198   1.457
  891SOL     OW 4791   5.665   5.192   1.510
  891SOL    HW1 4792   5.679   5.120   1.441
  891SOL    HW2 4793   5.704   5.164   1.597
  892SOL     OW 4794   8.231   3.429   5.665
  892SOL    HW1 4795   8.164   3.367   5.707
  892SOL    HW2 4796   8.303   3.447   5.730
  893SOL     OW 4797   3.207   6.092   0.176
  893SOL    HW1 4798   3.281   6.049   0.227
  893SOL    HW2 4799   3.129   6.026   0.171
  894SOL     OW 4800   6.735   5.610   4.782
  894SOL    HW1 4801   6.734   5.530   4.722
  894SOL    HW2 4802   6.652   5.664   4.769
  895SOL     OW 4803   0.897   3.717   3.060
  895SOL    HW1 4804   0.863   3.801   3.101
  895SOL    HW2 4805   0.950   3.666   3.128
  896SOL     OW 4806   5.211   5.076   1.560
  896SOL    HW1 4807   5.265   5.148   1.602
  896SOL    HW2 4808   5.171   5.018   1.632
  897SOL     OW 4809   3.387  -0.803   3.339
  897SOL    HW1 4810   3.293  -0.770   3.351
  897SOL    HW2 4811   3.433  -0.804   3.427
  898SOL     OW 4812   4.157   1.728   1.085
  898SOL    HW1 4813   4.254   1.713   1.106
  898SOL    HW2 4814   4.116   1.780   1.160
  899SOL     OW 4815   2.959   6.240   1.111
  899SOL    HW1 4816   2.958   6.241   1.011
  899SOL    HW2 4817   2.968   6.332   1.146
  900SOL     OW 4818   5.397   3.193   0.853
  900SOL    HW1 4819   5.478   3.215   0.906
  900SOL    HW2 4820   5.319   3.180   0.913
  901SOL     OW 4821   6.427   1.936   4.824
  901SOL    HW1 4822   6.506   1.942   4.765
  901SOL    HW2 4823   6.355   1.998   4.792
  902SOL     OW 4824   4.401   1.816   7.193
  902SOL    HW1 4825   4.357   1.792   7.105
  902SOL    HW2 4826   4.477   1.877   7.177
  903SOL     OW 4827   5.976   0.287   2.956
  903SOL    HW1 4828   6.023   0.329   2.879
  903SOL    HW2 4829   5.889   0.249   2.926
  904SOL     OW 4830   6.943   4.039   6.378
  904SOL    HW1 4831   6.922   4.061   6.281
  904SOL    HW2 4832   7.029   4.081   6.404
  905SOL     OW 4833   5.445  -0.301   5.419
  905SOL    HW1 4834   5.393  -0.236   5.365
  905SOL    HW2 4835   5.491  -0.253   5.494
  906SOL     OW 4836   5.039   1.341   6.803
  906SOL    HW1 4837   5.086   1.414   6.851
  906SOL    HW2 4838   5.073   1.253   6.834
  907SOL     OW 4839   5.947   4.417   4.727
  907SOL    HW1 4840   5.909   4.504   4.757
  907SOL    HW2 4841   6.032   4.398   4.778
  908SOL     OW 4842   3.699   6.101   3.536
  908SOL    HW1 4843   3.639   6.121   3.613
  908SOL    HW2 4844   3.706   6.001   3.525
  909SOL     OW 4845   4.307   2.275   4.802
  909SOL    HW1 4846   4.324   2.188   4.757
  909SOL    HW2 4847   4.389   2.333   4.795
  910SOL     OW 4848   4.542  -1.197   2.852
  910SOL    HW1 4849   4.542  -1.280   2.796
  910SOL    HW2 4850   4.478  -1.131   2.813
  911SOL     OW 4851   2.022   5.713   5.489
  911SOL    HW1 4852   2.013   5.708   5.589
  911SOL    HW2 4853   1.965   5.787   5.453
  912SOL     OW 4854   3.839   6.851   2.989
  912SOL    HW1 4855   3.826   6.905   3.071
  912SOL    HW2 4856   3.762   6.867   2.925
  913SOL     OW 4857   3.737   5.446   5.169
  913SOL    HW1 4858   3.763   5.362   5.219
  913SOL    HW2 4859   3.815   5.510   5.169
  914SOL     OW 4860   2.703   0.444   5.065
  914SOL    HW1 4861   2.708   0.463   5.164
  914SOL    HW2 4862   2.793   0.413   5.034
  915SOL     OW 4863   4.268   7.749   5.296
  915SOL    HW1 4864   4.326   7.673   5.265
  915SOL    HW2 4865   4.260   7.747   5.395
  916SOL     OW 4866   6.115   3.296   5.062
  916SOL    HW1 4867   6.193   3.269   5.116
  916SOL    HW2 4868   6.145   3.338   4.976
  917SOL     OW 4869   6.895   2.170   0.541
  917SOL    HW1 4870   6.966   2.232   0.510
  917SOL    HW2 4871   6.808   2.220   0.550
  918SOL     OW 4872   2.533   4.063   1.937
  918SOL    HW1 4873   2.446   4.073   1.985
  918SOL    HW2 4874   2.608   4.076   2.003
  919SOL     OW 4875   6.887   3.479   5.429
  919SOL    HW1 4876   6.946   3.471   5.347
  919SOL    HW2 4877   6.812   3.412   5.421
  920SOL     OW 4878   5.202   1.388   1.152
  920SOL    HW1 4879   5.168   1.482   1.156
  920SOL    HW2 4880   5.127   1.327   1.125
  921SOL     OW 4881   3.561   1.135   7.599
  921SOL    HW1 4882   3.579   1.038   7.582
  921SOL    HW2 4883   3.493   1.144   7.672
  922SOL     OW 4884   4.168   5.131   4.311
  922SOL    HW1 4885   4.214   5.046   4.335
  922SOL    HW2 4886   4.236   5.203   4.297
  923SOL     OW 4887   6.486   3.370   4.359
  923SOL    HW1 4888   6.412   3.434   4.340
  923SOL    HW2 4889   6.520   3.383   4.452
  924SOL     OW 4890   4.074   6.349   5.644
  924SOL    HW1 4891   4.138   6.295   5.589
  924SOL    HW2 4892   3.991   6.366   5.590
  925SOL     OW 4893   1.469   4.947   4.033
  925SOL    HW1 4894   1.475   4.853   4.066
  925SOL    HW2 4895   1.466   5.009   4.111
  926SOL     OW 4896   7.438   4.090   2.506
  926SOL    HW1 4897   7.367   4.149   2.469
  926SOL    HW2 4898   7.401   4.034   2.579
  927SOL     OW 4899   4.948   2.501   1.072
  927SOL    HW1 4900   4.852   2.517   1.048
  927SOL    HW2 4901   4.952   2.427   1.139
  928SOL     OW 4902   6.834   2.810   2.495
  928SOL    HW1 4903   6.899   2.814   2.419
  928SOL    HW2 4904   6.781   2.725   2.489
  929SOL     OW 4905   2.463   4.809  -0.070
  929SOL    HW1 4906   2.381   4.816  -0.015
  929SOL    HW2 4907   2.484   4.713  -0.086
  930SOL     OW 4908   4.920   6.229   3.663
  930SOL    HW1 4909   4.971   6.212   3.579
  930SOL    HW2 4910   4.981   6.268   3.732
  931SOL     OW 4911   4.481   5.104   4.864
  931SOL    HW1 4912   4.520   5.192   4.892
  931SOL    HW2 4913   4.554   5.035   4.861
  932SOL     OW 4914   1.124   5.185   5.568
  932SOL    HW1 4915   1.173   5.271   5.575
  932SOL    HW2 4916   1.027   5.200   5.582
  933SOL     OW 4917   7.359   2.615   6.985
  933SOL    HW1 4918   7.423   2.620   7.061
  933SOL    HW2 4919   7.267   2.605   7.020
  934SOL     OW 4920   6.745   5.760   5.424
  934SOL    HW1 4921   6.652   5.794   5.435
  934SOL    HW2 4922   6.791   5.757   5.513
  935SOL     OW 4923   0.952   3.317   0.919
  935SOL    HW1 4924   0.979   3.317   1.015
  935SOL    HW2 4925   0.937   3.223   0.888
  936SOL     OW 4926   4.405   1.464   5.351
  936SOL    HW1 4927   4.466   1.390   5.320
  936SOL    HW2 4928   4.351   1.497   5.274
  937SOL     OW 4929   4.121   5.917   6.603
  937SOL    HW1 4930   4.038   5.898   6.550
  937SOL    HW2 4931   4.201   5.880   6.556
  938SOL     OW 4932   1.207   3.884   7.040
  938SOL    HW1 4933   1.222   3.982   7.055
  938SOL    HW2 4934   1.291   3.843   7.004
  939SOL     OW 4935   6.155   1.340   0.332
  939SOL    HW1 4936   6.254   1.323   0.340
  939SOL    HW2 4937   6.113   1.336   0.422
  940SOL     OW 4938   4.897   7.289   4.841
  940SOL    HW1 4939   4.972   7.354   4.841
  940SOL    HW2 4940   4.928   7.200   4.877
  941SOL     OW 4941   4.095   6.898   4.354
  941SOL    HW1 4942   4.025   6.842   4.310
  941SOL    HW2 4943   4.185   6.874   4.318
  942SOL     OW 4944   1.915   4.445   2.122
  942SOL    HW1 4945   1.924   4.450   2.023
  942SOL    HW2 4946   1.995   4.400   2.161
  943SOL     OW 4947   5.134  -0.232   6.468
  943SOL    HW1 4948   5.082  -0.316   6.449
  943SOL    HW2 4949   5.165  -0.234   6.564
  944SOL     OW 4950   1.602   3.512   5.659
  944SOL    HW1 4951   1.533   3.568   5.701
  944SOL    HW2 4952   1.656   3.466   5.729
  945SOL     OW 4953  -0.158   3.449   5.304
  945SOL    HW1 4954  -0.155   3.378   5.233
  945SOL    HW2 4955  -0.155   3.539   5.260
  946SOL     OW 4956   2.134   4.247   2.251
  946SOL    HW1 4957   2.092   4.202   2.329
  946SOL    HW2 4958   2.208   4.307   2.281
  947SOL     OW 4959   1.112   5.208   4.689
  947SOL    HW1 4960   1.208   5.226   4.666
  947SOL    HW2 4961   1.054   5.281   4.651
  948SOL     OW 4962   5.416  -0.194   6.415
  948SOL    HW1 4963   5.427  -0.238   6.505
  948SOL    HW2 4964   5.506  -0.181   6.373
  949SOL     OW 4965   6.339   1.687   2.223
  949SOL    HW1 4966   6.243   1.658   2.221
  949SOL    HW2 4967   6.398   1.608   2.216
  950SOL     OW 4968   3.703   0.081   4.479
  950SOL    HW1 4969   3.630   0.147   4.498
  950SOL    HW2 4970   3.706   0.061   4.382
  951SOL     OW 4971   2.621   7.085   4.146
  951SOL    HW1 4972   2.647   7.007   4.090
  951SOL    HW2 4973   2.529   7.114   4.121
  952SOL     OW 4974   4.063   3.680   5.944
  952SOL    HW1 4975   4.130   3.752   5.964
  952SOL    HW2 4976   4.109   3.603   5.897
  953SOL     OW 4977   4.167   4.769   0.760
  953SOL    HW1 4978   4.199   4.677   0.737
  953SOL    HW2 4979   4.119   4.766   0.848
  954SOL     OW 4980   0.899   5.054   5.450
  954SOL    HW1 4981   0.869   4.999   5.528
  954SOL    HW2 4982   0.999   5.043   5.440
  955SOL     OW 4983   1.133   2.347   1.938
  955SOL    HW1 4984   1.067   2.338   1.863
  955SOL    HW2 4985   1.092   2.398   2.013
  956SOL     OW 4986   1.371   0.422   1.451
  956SOL    HW1 4987   1.459   0.376   1.462
  956SOL    HW2 4988   1.348   0.470   1.535
  957SOL     OW 4989   6.529   2.947   5.333
  957SOL    HW1 4990   6.552   2.855   5.300
  957SOL    HW2 4991   6.578   3.016   5.280
  958SOL     OW 4992   3.522  -0.195   4.287
  958SOL    HW1 4993   3.606  -0.218   4.336
  958SOL    HW2 4994   3.483  -0.110   4.325
  959SOL     OW 4995  -0.644   2.459   3.372
  959SOL    HW1 4996  -0.570   2.395   3.394
  959SOL    HW2 4997  -0.607   2.537   3.321
  960SOL     OW 4998   3.861   1.200   0.604
  960SOL    HW1 4999   3.892   1.104   0.609
  960SOL    HW2 5000   3.841   1.222   0.509
  961SOL     OW 5001   4.639   5.220   2.252
  961SOL    HW1 5002   4.597   5.239   2.341
  961SOL    HW2 5003   4.649   5.122   2.240
  962SOL     OW 5004   0.706   3.368   5.008
  962SOL    HW1 5005   0.771   3.388   4.936
  962SOL    HW2 5006   0.623   3.327   4.970
  963SOL     OW 5007   4.991   5.788   1.428
  963SOL    HW1 5008   4.994   5.848   1.348
  963SOL    HW2 5009   4.924   5.716   1.412
  964SOL     OW 5010   7.564   3.381  -0.023
  964SOL    HW1 5011   7.505   3.460  -0.005
  964SOL    HW2 5012   7.590   3.382  -0.120
  965SOL     OW 5013   5.066   0.235   4.879
  965SOL    HW1 5014   5.070   0.320   4.826
  965SOL    HW2 5015   5.011   0.249   4.961
  966SOL     OW 5016   6.671   5.367   3.517
  966SOL    HW1 5017   6.587   5.342   3.471
  966SOL    HW2 5018   6.749   5.341   3.460
  967SOL     OW 5019   1.934   0.924   1.781
  967SOL    HW1 5020   1.889   1.011   1.759
  967SOL    HW2 5021   1.897   0.852   1.723
  968SOL     OW 5022   7.113   1.254   0.914
  968SOL    HW1 5023   7.074   1.176   0.865
  968SOL    HW2 5024   7.061   1.270   0.998
  969SOL     OW 5025   0.038   3.160   2.877
  969SOL    HW1 5026   0.111   3.210   2.925
  969SOL    HW2 5027   0.069   3.135   2.785
  970SOL     OW 5028   6.715   5.141   4.008
  970SOL    HW1 5029   6.734   5.205   3.933
  970SOL    HW2 5030   6.647   5.180   4.069
  971SOL     OW 5031   3.267   6.259   0.841
  971SOL    HW1 5032   3.356   6.254   0.794
  971SOL    HW2 5033   3.273   6.208   0.927
  972SOL     OW 5034   5.783   0.286   4.527
  972SOL    HW1 5035   5.780   0.209   4.591
  972SOL    HW2 5036   5.878   0.315   4.516
  973SOL     OW 5037   4.556   7.076   5.908
  973SOL    HW1 5038   4.523   7.152   5.964
  973SOL    HW2 5039   4.590   7.113   5.822
  974SOL     OW 5040   1.787   3.996   5.162
  974SOL    HW1 5041   1.759   4.023   5.255
  974SOL    HW2 5042   1.883   3.971   5.163
  975SOL     OW 5043   1.518   3.196   2.033
  975SOL    HW1 5044   1.522   3.254   1.952
  975SOL    HW2 5045   1.469   3.243   2.106
  976SOL     OW 5046   0.207   4.032   4.251
  976SOL    HW1 5047   0.192   4.009   4.347
  976SOL    HW2 5048   0.303   4.021   4.228
  977SOL     OW 5049  -0.251   3.595   6.157
  977SOL    HW1 5050  -0.195   3.588   6.074
  977SOL    HW2 5051  -0.286   3.688   6.166
  978SOL     OW 5052   2.571   5.388   0.464
  978SOL    HW1 5053   2.597   5.351   0.375
  978SOL    HW2 5054   2.643   5.448   0.498
  979SOL     OW 5055   0.581   2.097   3.995
  979SOL    HW1 5056   0.547   2.183   3.956
  979SOL    HW2 5057   0.544   2.019   3.944
  980SOL     OW 5058   5.342   6.178   4.412
  980SOL    HW1 5059   5.287   6.260   4.402
  980SOL    HW2 5060   5.425   6.186   4.356
  981SOL     OW 5061   5.725   1.868   5.229
  981SOL    HW1 5062   5.795   1.797   5.220
  981SOL    HW2 5063   5.748   1.946   5.172
  982SOL     OW 5064   8.460   3.763   5.979
  982SOL    HW1 5065   8.449   3.671   5.938
  982SOL    HW2 5066   8.407   3.830   5.927
  983SOL     OW 5067   5.567   0.403   5.916
  983SOL    HW1 5068   5.578   0.307   5.943
  983SOL    HW2 5069   5.484   0.439   5.957
  984SOL     OW 5070   3.378   7.748   5.529
  984SOL    HW1 5071   3.309   7.820   5.524
  984SOL    HW2 5072   3.390   7.706   5.439
  985SOL     OW 5073   7.798   3.684   3.856
  985SOL    HW1 5074   7.837   3.611   3.912
  985SOL    HW2 5075   7.871   3.738   3.814
  986SOL     OW 5076   1.545   5.906   5.204
  986SOL    HW1 5077   1.535   5.956   5.291
  986SOL    HW2 5078   1.455   5.873   5.175
  987SOL     OW 5079   1.193   3.760   4.447
  987SOL    HW1 5080   1.235   3.712   4.524
  987SOL    HW2 5081   1.098   3.782   4.469
  988SOL     OW 5082   5.019   3.216   0.590
  988SOL    HW1 5083   5.050   3.311   0.597
  988SOL    HW2 5084   5.090   3.159   0.548
  989SOL     OW 5085   5.425   2.099   3.972
  989SOL    HW1 5086   5.471   2.069   3.888
  989SOL    HW2 5087   5.454   2.044   4.049
  990SOL     OW 5088   4.329   0.715   3.739
  990SOL    HW1 5089   4.380   0.791   3.700
  990SOL    HW2 5090   4.234   0.743   3.752
  991SOL     OW 5091   3.470   3.308   0.983
  991SOL    HW1 5092   3.426   3.332   1.070
  991SOL    HW2 5093   3.505   3.215   0.987
  992SOL     OW 5094   0.304   2.671   4.126
  992SOL    HW1 5095   0.403   2.687   4.125
  992SOL    HW2 5096   0.257   2.758   4.138
  993SOL     OW 5097   5.323   2.503   1.392
  993SOL    HW1 5098   5.232   2.539   1.416
  993SOL    HW2 5099   5.316   2.450   1.307
  994SOL     OW 5100   6.336   3.005   5.513
  994SOL    HW1 5101   6.376   3.047   5.593
  994SOL    HW2 5102   6.405   3.001   5.439
  995SOL     OW 5103   4.086   5.934   5.895
  995SOL    HW1 5104   4.157   5.915   5.964
  995SOL    HW2 5105   4.080   6.031   5.877
  996SOL     OW 5106   6.595   1.363   5.475
  996SOL    HW1 5107   6.533   1.287   5.494
  996SOL    HW2 5108   6.683   1.345   5.518
  997SOL     OW 5109   6.521   3.077   2.013
  997SOL    HW1 5110   6.602   3.130   1.986
  997SOL    HW2 5111   6.508   3.084   2.111
  998SOL     OW 5112   5.150   5.998   4.005
  998SOL    HW1 5113   5.135   6.080   4.058
  998SOL    HW2 5114   5.065   5.973   3.957
  999SOL     OW 5115   5.449   0.138   0.750
  999SOL    HW1 5116   5.521   0.205   0.764
  999SOL    HW2 5117   5.407   0.152   0.661
 1000SOL     OW 5118   4.701  -1.050   4.555
 1000SOL    HW1 5119   4.683  -1.010   4.465
 1000SOL    HW2 5120   4.788  -1.016   4.589
 1001SOL     OW 5121   2.392   0.831   5.976
 1001SOL    HW1 5122   2.305   0.786   5.996
 1001SOL    HW2 5123   2.442   0.846   6.060
 1002SOL     OW 5124   1.452   0.464   2.071
 1002SOL    HW1 5125   1.366   0.496   2.029
 1002SOL    HW2 5126   1.530   0.506   2.025
 1003SOL     OW 5127   2.880   6.799   5.140
 1003SOL    HW1 5128   2.781   6.819   5.136
 1003SOL    HW2 5129   2.894   6.717   5.195
 1004SOL     OW 5130   2.077   2.740   5.767
 1004SOL    HW1 5131   2.144   2.742   5.693
 1004SOL    HW2 5132   2.067   2.831   5.807
 1005SOL     OW 5133   3.782   1.688   2.339
 1005SOL    HW1 5134   3.825   1.664   2.427
 1005SOL    HW2 5135   3.836   1.652   2.264
 1006SOL     OW 5136   3.698   7.148   2.345
 1006SOL    HW1 5137   3.789   7.121   2.374
 1006SOL    HW2 5138   3.673   7.235   2.389
 1007SOL     OW 5139   2.027   2.952   6.915
 1007SOL    HW1 5140   2.085   2.931   6.993
 1007SOL    HW2 5141   1.948   3.006   6.946
 1008SOL     OW 5142   5.555   4.958   2.311
 1008SOL    HW1 5143   5.526   5.034   2.254
 1008SOL    HW2 5144   5.654   4.964   2.325
 1009SOL     OW 5145  -0.092   2.203   2.955
 1009SOL    HW1 5146  -0.095   2.290   2.906
 1009SOL    HW2 5147  -0.173   2.148   2.931
 1010SOL     OW 5148   4.327  -1.872   1.519
 1010SOL    HW1 5149   4.401  -1.816   1.480
 1010SOL    HW2 5150   4.240  -1.847   1.478
 1011SOL     OW 5151   1.799   2.190   3.362
 1011SOL    HW1 5152   1.817   2.092   3.355
 1011SOL    HW2 5153   1.795   2.216   3.458
 1012SOL     OW 5154   0.497   4.166   1.936
 1012SOL    HW1 5155   0.530   4.074   1.952
 1012SOL    HW2 5156   0.575   4.228   1.924
 1013SOL     OW 5157   3.917   5.453   4.101
 1013SOL    HW1 5158   3.823   5.487   4.106
 1013SOL    HW2 5159   3.934   5.414   4.010
 1014SOL     OW 5160   1.404   2.810   2.286
 1014SOL    HW1 5161   1.502   2.789   2.285
 1014SOL    HW2 5162   1.358   2.751   2.220
 1015SOL     OW 5163   2.378   3.760   1.346
 1015SOL    HW1 5164   2.394   3.668   1.380
 1015SOL    HW2 5165   2.325   3.755   1.261
 1016SOL     OW 5166   3.809   0.305   5.982
 1016SOL    HW1 5167   3.750   0.232   5.948
 1016SOL    HW2 5168   3.900   0.270   6.002
 1017SOL     OW 5169   3.581   6.665   2.244
 1017SOL    HW1 5170   3.677   6.690   2.255
 1017SOL    HW2 5171   3.575   6.583   2.189
 1018SOL     OW 5172   4.448   2.704   5.856
 1018SOL    HW1 5173   4.403   2.616   5.859
 1018SOL    HW2 5174   4.495   2.715   5.767
 1019SOL     OW 5175   3.946   0.812   3.975
 1019SOL    HW1 5176   3.954   0.728   4.028
 1019SOL    HW2 5177   4.011   0.880   4.011
 1020SOL     OW 5178   5.423   1.310   7.144
 1020SOL    HW1 5179   5.424   1.284   7.241
 1020SOL    HW2 5180   5.512   1.288   7.103
 1021SOL     OW 5181   0.861   1.594   2.741
 1021SOL    HW1 5182   0.784   1.553   2.792
 1021SOL    HW2 5183   0.826   1.643   2.662
 1022SOL     OW 5184   7.446   4.523   2.480
 1022SOL    HW1 5185   7.464   4.513   2.578
 1022SOL    HW2 5186   7.375   4.458   2.452
 1023SOL     OW 5187   1.721   5.290   1.885
 1023SOL    HW1 5188   1.743   5.371   1.831
 1023SOL    HW2 5189   1.659   5.231   1.833
 1024SOL     OW 5190   7.227   3.440   4.606
 1024SOL    HW1 5191   7.176   3.455   4.521
 1024SOL    HW2 5192   7.275   3.523   4.632
 1025SOL     OW 5193   7.039   4.413   0.773
 1025SOL    HW1 5194   7.091   4.498   0.768
 1025SOL    HW2 5195   7.012   4.386   0.681
 1026SOL     OW 5196   3.197   6.998   4.432
 1026SOL    HW1 5197   3.224   7.028   4.342
 1026SOL    HW2 5198   3.163   7.075   4.485
 1027SOL     OW 5199   2.085   0.916   1.997
 1027SOL    HW1 5200   2.041   0.916   1.907
 1027SOL    HW2 5201   2.164   0.855   1.995
 1028SOL     OW 5202   2.983   5.577  -0.238
 1028SOL    HW1 5203   3.009   5.654  -0.180
 1028SOL    HW2 5204   2.898   5.597  -0.284
 1029SOL     OW 5205   0.171   2.473   3.979
 1029SOL    HW1 5206   0.226   2.527   4.043
 1029SOL    HW2 5207   0.211   2.382   3.971
 1030SOL     OW 5208   5.352   3.988   0.778
 1030SOL    HW1 5209   5.325   3.915   0.716
 1030SOL    HW2 5210   5.307   3.977   0.866
 1031SOL     OW 5211   8.412   4.652   5.680
 1031SOL    HW1 5212   8.351   4.592   5.630
 1031SOL    HW2 5213   8.448   4.723   5.620
 1032SOL     OW 5214   5.089  -0.854   2.845
 1032SOL    HW1 5215   5.063  -0.758   2.844
 1032SOL    HW2 5216   5.010  -0.911   2.826
 1033SOL     OW 5217   0.229   4.014   4.527
 1033SOL    HW1 5218   0.154   4.080   4.528
 1033SOL    HW2 5219   0.258   3.994   4.621
 1034SOL     OW 5220   1.203   5.083   4.396
 1034SOL    HW1 5221   1.195   5.103   4.297
 1034SOL    HW2 5222   1.220   5.168   4.445
 1035SOL     OW 5223   5.191   6.105   6.052
 1035SOL    HW1 5224   5.222   6.158   5.973
 1035SOL    HW2 5225   5.127   6.159   6.105
 1036SOL     OW 5226   3.271   6.423   6.435
 1036SOL    HW1 5227   3.283   6.515   6.472
 1036SOL    HW2 5228   3.226   6.429   6.346
 1037SOL     OW 5229   3.638   7.111   4.028
 1037SOL    HW1 5230   3.596   7.180   3.968
 1037SOL    HW2 5231   3.738   7.117   4.020
 1038SOL     OW 5232   2.448   0.908   3.202
 1038SOL    HW1 5233   2.506   0.936   3.278
 1038SOL    HW2 5234   2.505   0.885   3.123
 1039SOL     OW 5235   6.421   3.871   1.790
 1039SOL    HW1 5236   6.412   3.866   1.691
 1039SOL    HW2 5237   6.512   3.900   1.814
 1040SOL     OW 5238   8.041   3.032   6.157
 1040SOL    HW1 5239   8.088   2.951   6.191
 1040SOL    HW2 5240   8.106   3.103   6.132
 1041SOL     OW 5241   2.855   1.592   5.514
 1041SOL    HW1 5242   2.821   1.616   5.605
 1041SOL    HW2 5243   2.891   1.499   5.514
 1042SOL     OW 5244   3.139   6.656   5.874
 1042SOL    HW1 5245   3.143   6.745   5.920
 1042SOL    HW2 5246   3.064   6.602   5.910
 1043SOL     OW 5247   2.789   0.549   4.452
 1043SOL    HW1 5248   2.763   0.623   4.514
 1043SOL    HW2 5249   2.725   0.546   4.375
 1044SOL     OW 5250   5.361   5.580   4.319
 1044SOL    HW1 5251   5.429   5.527   4.369
 1044SOL    HW2 5252   5.403   5.664   4.284
 1045SOL     OW 5253   4.790   0.798   7.647
 1045SOL    HW1 5254   4.780   0.850   7.563
 1045SOL    HW2 5255   4.803   0.701   7.626
 1046SOL     OW 5256   3.085   5.843   2.436
 1046SOL    HW1 5257   3.054   5.770   2.376
 1046SOL    HW2 5258   3.136   5.912   2.383
 1047SOL     OW 5259   3.565  -0.157   5.132
 1047SOL    HW1 5260   3.644  -0.178   5.074
 1047SOL    HW2 5261   3.579  -0.068   5.176
 1048SOL     OW 5262   3.081   0.301   4.900
 1048SOL    HW1 5263   3.072   0.356   4.983
 1048SOL    HW2 5264   3.070   0.204   4.922
 1049SOL     OW 5265   5.496  -0.168   2.478
 1049SOL    HW1 5266   5.573  -0.112   2.444
 1049SOL    HW2 5267   5.532  -0.255   2.513
 1050SOL     OW 5268   0.594   3.296   4.484
 1050SOL    HW1 5269   0.543   3.286   4.397
 1050SOL    HW2 5270   0.598   3.207   4.530
 1051SOL     OW 5271   3.744   1.136   1.271
 1051SOL    HW1 5272   3.763   1.045   1.306
 1051SOL    HW2 5273   3.789   1.204   1.330
 1052SOL     OW 5274  -0.356   1.609   1.298
 1052SOL    HW1 5275  -0.346   1.546   1.221
 1052SOL    HW2 5276  -0.449   1.603   1.335
 1053SOL     OW 5277   6.853   4.806   5.412
 1053SOL    HW1 5278   6.789   4.870   5.455
 1053SOL    HW2 5279   6.825   4.713   5.435
 1054SOL     OW 5280   1.596   2.439   2.439
 1054SOL    HW1 5281   1.590   2.407   2.343
 1054SOL    HW2 5282   1.681   2.490   2.452
 1055SOL     OW 5283  -0.247   3.210   4.357
 1055SOL    HW1 5284  -0.275   3.121   4.322
 1055SOL    HW2 5285  -0.313   3.279   4.328
 1056SOL     OW 5286   4.288   3.547   6.211
 1056SOL    HW1 5287   4.370   3.493   6.234
 1056SOL    HW2 5288   4.296   3.638   6.254
 1057SOL     OW 5289   4.666   3.724   1.185
 1057SOL    HW1 5290   4.641   3.713   1.090
 1057SOL    HW2 5291   4.702   3.638   1.220
 1058SOL     OW 5292   2.594   1.075   7.656
 1058SOL    HW1 5293   2.535   1.039   7.729
 1058SOL    HW2 5294   2.545   1.073   7.569
 1059SOL     OW 5295   2.754   1.152   4.200
 1059SOL    HW1 5296   2.765   1.131   4.103
 1059SOL    HW2 5297   2.687   1.226   4.211
 1060SOL     OW 5298   4.240   0.247   4.738
 1060SOL    HW1 5299   4.255   0.151   4.761
 1060SOL    HW2 5300   4.142   0.265   4.729
 1061SOL     OW 5301   2.276   1.202   5.194
 1061SOL    HW1 5302   2.298   1.205   5.096
 1061SOL    HW2 5303   2.209   1.129   5.210
 1062SOL     OW 5304   4.304   6.913   1.089
 1062SOL    HW1 5305   4.381   6.930   1.150
 1062SOL    HW2 5306   4.291   6.991   1.028
 1063SOL     OW 5307   0.859   4.682   3.627
 1063SOL    HW1 5308   0.799   4.617   3.670
 1063SOL    HW2 5309   0.805   4.762   3.595
 1064SOL     OW 5310   5.130   6.537   5.259
 1064SOL    HW1 5311   5.183   6.494   5.332
 1064SOL    HW2 5312   5.099   6.468   5.193
 1065SOL     OW 5313   6.148   0.762   4.982
 1065SOL    HW1 5314   6.116   0.724   5.068
 1065SOL    HW2 5315   6.102   0.714   4.906
 1066SOL     OW 5316   6.376   4.091   4.241
 1066SOL    HW1 5317   6.285   4.052   4.230
 1066SOL    HW2 5318   6.384   4.132   4.332
 1067SOL     OW 5319   2.271   1.214   5.547
 1067SOL    HW1 5320   2.207   1.291   5.538
 1067SOL    HW2 5321   2.284   1.171   5.458
 1068SOL     OW 5322   4.267  -0.326   4.553
 1068SOL    HW1 5323   4.199  -0.257   4.531
 1068SOL    HW2 5324   4.271  -0.339   4.651
 1069SOL     OW 5325   2.531   6.350   6.342
 1069SOL    HW1 5326   2.496   6.287   6.273
 1069SOL    HW2 5327   2.456   6.375   6.404
 1070SOL     OW 5328   3.170   5.834   6.077
 1070SOL    HW1 5329   3.235   5.808   6.006
 1070SOL    HW2 5330   3.081   5.853   6.035
 1071SOL     OW 5331   5.671   5.648   4.027
 1071SOL    HW1 5332   5.648   5.745   4.044
 1071SOL    HW2 5333   5.768   5.634   4.050
 1072SOL     OW 5334   3.268  -0.982   1.167
 1072SOL    HW1 5335   3.359  -1.020   1.187
 1072SOL    HW2 5336   3.227  -0.949   1.251
 1073SOL     OW 5337   4.165  -0.009   4.219
 1073SOL    HW1 5338   4.254  -0.051   4.198
 1073SOL    HW2 5339   4.146   0.062   4.150
 1074SOL     OW 5340   6.413   2.940   4.908
 1074SOL    HW1 5341   6.422   2.892   4.822
 1074SOL    HW2 5342   6.488   3.006   4.917
 1075SOL     OW 5343   3.243   7.079   2.965
 1075SOL    HW1 5344   3.199   7.157   2.922
 1075SOL    HW2 5345   3.257   7.098   3.062
 1076SOL     OW 5346   3.909  -0.405   5.910
 1076SOL    HW1 5347   3.883  -0.453   5.827
 1076SOL    HW2 5348   3.998  -0.439   5.942
 1077SOL     OW 5349   3.161   6.941   5.925
 1077SOL    HW1 5350   3.066   6.929   5.958
 1077SOL    HW2 5351   3.176   7.037   5.904
 1078SOL     OW 5352   7.648   4.192   2.361
 1078SOL    HW1 5353   7.589   4.142   2.423
 1078SOL    HW2 5354   7.609   4.283   2.343
 1079SOL     OW 5355   0.572   3.935   3.222
 1079SOL    HW1 5356   0.510   3.867   3.260
 1079SOL    HW2 5357   0.533   3.975   3.139
 1080SOL     OW 5358   5.198   5.376   1.943
 1080SOL    HW1 5359   5.156   5.398   1.855
 1080SOL    HW2 5360   5.196   5.277   1.956
 1081SOL     OW 5361   3.822   7.289   4.568
 1081SOL    HW1 5362   3.751   7.296   4.500
 1081SOL    HW2 5363   3.782   7.303   4.658
 1082SOL     OW 5364   5.307   1.334   3.659
 1082SOL    HW1 5365   5.401   1.361   3.675
 1082SOL    HW2 5366   5.280   1.264   3.725
 1083SOL     OW 5367   7.404   1.895   3.559
 1083SOL    HW1 5368   7.415   1.873   3.655
 1083SOL    HW2 5369   7.468   1.968   3.534
 1084SOL     OW 5370   5.955   2.413   2.967
 1084SOL    HW1 5371   5.955   2.465   2.881
 1084SOL    HW2 5372   5.901   2.461   3.036
 1085SOL     OW 5373   5.388   4.138   6.472
 1085SOL    HW1 5374   5.324   4.119   6.396
 1085SOL    HW2 5375   5.375   4.233   6.500
 1086SOL     OW 5376   6.535   4.316   2.184
 1086SOL    HW1 5377   6.614   4.271   2.143
 1086SOL    HW2 5378   6.498   4.383   2.118
 1087SOL     OW 5379   6.039   1.513   2.342
 1087SOL    HW1 5380   5.972   1.587   2.340
 1087SOL    HW2 5381   6.098   1.525   2.422
 1088SOL     OW 5382   5.396   2.960   6.750
 1088SOL    HW1 5383   5.414   2.898   6.673
 1088SOL    HW2 5384   5.381   2.906   6.832
 1089SOL     OW 5385   2.215   5.653  -0.372
 1089SOL    HW1 5386   2.202   5.559  -0.405
 1089SOL    HW2 5387   2.136   5.679  -0.315
 1090SOL     OW 5388   1.059   4.757   6.830
 1090SOL    HW1 5389   0.988   4.778   6.899
 1090SOL    HW2 5390   1.016   4.723   6.749
 1091SOL     OW 5391   3.807   4.603   1.266
 1091SOL    HW1 5392   3.764   4.616   1.355
 1091SOL    HW2 5393   3.767   4.523   1.220
 1092SOL     OW 5394   1.717   4.481   4.316
 1092SOL    HW1 5395   1.699   4.404   4.377
 1092SOL    HW2 5396   1.685   4.460   4.225
 1093SOL     OW 5397   4.671   5.125   1.107
 1093SOL    HW1 5398   4.619   5.057   1.055
 1093SOL    HW2 5399   4.764   5.093   1.122
 1094SOL     OW 5400   7.030   3.880   1.284
 1094SOL    HW1 5401   7.086   3.962   1.293
 1094SOL    HW2 5402   6.953   3.898   1.222
 1095SOL     OW 5403   3.850   4.982   5.810
 1095SOL    HW1 5404   3.904   4.899   5.795
 1095SOL    HW2 5405   3.786   4.994   5.735
 1096SOL     OW 5406   1.575   2.503   5.356
 1096SOL    HW1 5407   1.617   2.458   5.434
 1096SOL    HW2 5408   1.527   2.585   5.385
 1097SOL     OW 5409   2.553   1.450   0.721
 1097SOL    HW1 5410   2.558   1.354   0.693
 1097SOL    HW2 5411   2.613   1.504   0.663
 1098SOL     OW 5412   7.050   3.268   3.456
 1098SOL    HW1 5413   6.984   3.270   3.532
 1098SOL    HW2 5414   7.107   3.187   3.463
 1099SOL     OW 5415   4.151   1.991   0.349
 1099SOL    HW1 5416   4.090   1.921   0.313
 1099SOL    HW2 5417   4.099   2.057   0.403
 1100SOL     OW 5418   2.694   2.832   5.435
 1100SOL    HW1 5419   2.632   2.879   5.372
 1100SOL    HW2 5420   2.768   2.790   5.382
 1101SOL     OW 5421   3.248   0.929   7.039
 1101SOL    HW1 5422   3.287   1.006   7.090
 1101SOL    HW2 5423   3.160   0.956   6.999
 1102SOL     OW 5424   6.380   3.045   0.798
 1102SOL    HW1 5425   6.462   3.002   0.760
 1102SOL    HW2 5426   6.357   3.002   0.885
 1103SOL     OW 5427   3.795   6.448   2.803
 1103SOL    HW1 5428   3.891   6.443   2.771
 1103SOL    HW2 5429   3.792   6.488   2.893
 1104SOL     OW 5430   1.225   2.126   2.062
 1104SOL    HW1 5431   1.178   2.203   2.019
 1104SOL    HW2 5432   1.285   2.158   2.134
 1105SOL     OW 5433   6.274   6.162   3.959
 1105SOL    HW1 5434   6.334   6.084   3.975
 1105SOL    HW2 5435   6.183   6.130   3.934
 1106SOL     OW 5436   2.394   6.243  -0.269
 1106SOL    HW1 5437   2.330   6.299  -0.322
 1106SOL    HW2 5438   2.482   6.240  -0.317
 1107SOL     OW 5439   3.865   7.465   2.109
 1107SOL    HW1 5440   3.910   7.383   2.142
 1107SOL    HW2 5441   3.867   7.536   2.179
 1108SOL     OW 5442   3.123   7.741   2.834
 1108SOL    HW1 5443   3.190   7.672   2.802
 1108SOL    HW2 5444   3.063   7.765   2.758
 1109SOL     OW 5445   3.547   5.108   6.522
 1109SOL    HW1 5446   3.511   5.054   6.447
 1109SOL    HW2 5447   3.493   5.192   6.533
 1110SOL     OW 5448   7.255   4.048   1.847
 1110SOL    HW1 5449   7.185   4.111   1.880
 1110SOL    HW2 5450   7.338   4.097   1.827
 1111SOL     OW 5451   4.562  -0.431   5.172
 1111SOL    HW1 5452   4.659  -0.415   5.154
 1111SOL    HW2 5453   4.540  -0.527   5.149
 1112SOL     OW 5454   1.681   2.254   2.605
 1112SOL    HW1 5455   1.735   2.192   2.548
 1112SOL    HW2 5456   1.645   2.327   2.548
 1113SOL     OW 5457   5.167  -0.686   4.768
 1113SOL    HW1 5458   5.121  -0.614   4.819
 1113SOL    HW2 5459   5.184  -0.653   4.676
 1114SOL     OW 5460   4.980   1.840   5.780
 1114SOL    HW1 5461   4.914   1.806   5.714
 1114SOL    HW2 5462   5.045   1.901   5.735
 1115SOL     OW 5463   4.875  -1.072   2.078
 1115SOL    HW1 5464   4.895  -1.159   2.123
 1115SOL    HW2 5465   4.936  -1.061   1.999
 1116SOL     OW 5466   1.619   1.421   3.724
 1116SOL    HW1 5467   1.560   1.477   3.664
 1116SOL    HW2 5468   1.579   1.331   3.735
 1117SOL     OW 5469   6.700   5.235   4.809
 1117SOL    HW1 5470   6.652   5.320   4.829
 1117SOL    HW2 5471   6.640   5.159   4.827
 1118SOL     OW 5472   2.292   5.737   6.154
 1118SOL    HW1 5473   2.383   5.778   6.144
 1118SOL    HW2 5474   2.226   5.807   6.174
 1119SOL     OW 5475   3.327   4.080   0.693
 1119SOL    HW1 5476   3.401   4.146   0.708
 1119SOL    HW2 5477   3.339   4.003   0.754
 1120SOL     OW 5478   1.259   3.040   3.883
 1120SOL    HW1 5479   1.176   3.068   3.932
 1120SOL    HW2 5480   1.338   3.085   3.921
 1121SOL     OW 5481   3.171   6.932   2.192
 1121SOL    HW1 5482   3.218   7.015   2.224
 1121SOL    HW2 5483   3.074   6.937   2.218
 1122SOL     OW 5484   3.300   0.115   4.686
 1122SOL    HW1 5485   3.321   0.211   4.710
 1122SOL    HW2 5486   3.340   0.055   4.755
 1123SOL     OW 5487   4.217   6.441   2.165
 1123SOL    HW1 5488   4.301   6.470   2.209
 1123SOL    HW2 5489   4.143   6.506   2.181
 1124SOL     OW 5490   1.083   3.918   1.550
 1124SOL    HW1 5491   1.034   3.882   1.471
 1124SOL    HW2 5492   1.022   3.978   1.602
 1125SOL     OW 5493   3.915  -0.420   5.422
 1125SOL    HW1 5494   3.820  -0.389   5.413
 1125SOL    HW2 5495   3.961  -0.415   5.333
 1126SOL     OW 5496   4.445   0.197   7.206
 1126SOL    HW1 5497   4.461   0.293   7.182
 1126SOL    HW2 5498   4.516   0.141   7.165
 1127SOL     OW 5499   3.352   8.208   5.460
 1127SOL    HW1 5500   3.329   8.119   5.421
 1127SOL    HW2 5501   3.440   8.201   5.506
 1128SOL     OW 5502   4.828   0.494   3.706
 1128SOL    HW1 5503   4.887   0.562   3.749
 1128SOL    HW2 5504   4.793   0.432   3.777
 1129SOL     OW 5505   1.586   2.512   1.461
 1129SOL    HW1 5506   1.515   2.537   1.528
 1129SOL    HW2 5507   1.641   2.437   1.498
 1130SOL     OW 5508   5.133   4.866   5.691
 1130SOL    HW1 5509   5.035   4.853   5.680
 1130SOL    HW2 5510   5.184   4.805   5.630
 1131SOL     OW 5511   0.409   1.851   0.805
 1131SOL    HW1 5512   0.482   1.894   0.859
 1131SOL    HW2 5513   0.345   1.921   0.773
 1132SOL     OW 5514   4.888   2.301   1.854
 1132SOL    HW1 5515   4.941   2.370   1.903
 1132SOL    HW2 5516   4.847   2.236   1.917
 1133SOL     OW 5517   3.793   5.057   0.816
 1133SOL    HW1 5518   3.795   4.980   0.751
 1133SOL    HW2 5519   3.886   5.097   0.822
 1134SOL     OW 5520   5.555  -0.478   2.351
 1134SOL    HW1 5521   5.560  -0.575   2.326
 1134SOL    HW2 5522   5.474  -0.463   2.406
 1135SOL     OW 5523   3.187   4.513   5.479
 1135SOL    HW1 5524   3.112   4.521   5.411
 1135SOL    HW2 5525   3.159   4.553   5.566
 1136SOL     OW 5526  -0.415   1.972   1.601
 1136SOL    HW1 5527  -0.347   2.037   1.635
 1136SOL    HW2 5528  -0.368   1.896   1.555
 1137SOL     OW 5529   5.422   1.050   2.108
 1137SOL    HW1 5530   5.398   1.136   2.153
 1137SOL    HW2 5531   5.520   1.034   2.117
 1138SOL     OW 5532   2.517   4.935   0.497
 1138SOL    HW1 5533   2.506   5.025   0.539
 1138SOL    HW2 5534   2.539   4.945   0.401
 1139SOL     OW 5535   0.435   1.923   2.918
 1139SOL    HW1 5536   0.517   1.978   2.933
 1139SOL    HW2 5537   0.390   1.951   2.833
 1140SOL     OW 5538   4.684   4.274   6.529
 1140SOL    HW1 5539   4.774   4.304   6.498
 1140SOL    HW2 5540   4.641   4.219   6.459
 1141SOL     OW 5541   5.790   6.497   5.880
 1141SOL    HW1 5542   5.742   6.409   5.881
 1141SOL    HW2 5543   5.774   6.542   5.791
 1142SOL     OW 5544   1.794   5.552   4.264
 1142SOL    HW1 5545   1.756   5.590   4.348
 1142SOL    HW2 5546   1.895   5.559   4.266
 1143SOL     OW 5547   2.795   2.602   6.214
 1143SOL    HW1 5548   2.831   2.550   6.136
 1143SOL    HW2 5549   2.823   2.696   6.207
 1144SOL     OW 5550   3.093   4.724   4.795
 1144SOL    HW1 5551   3.012   4.769   4.831
 1144SOL    HW2 5552   3.144   4.788   4.738
 1145SOL     OW 5553   3.567   6.482   2.021
 1145SOL    HW1 5554   3.644   6.474   2.084
 1145SOL    HW2 5555   3.547   6.391   1.982
 1146SOL     OW 5556   6.401   1.114   5.208
 1146SOL    HW1 5557   6.439   1.073   5.291
 1146SOL    HW2 5558   6.306   1.086   5.196
 1147SOL     OW 5559   3.223   0.635   7.028
 1147SOL    HW1 5560   3.206   0.731   7.006
 1147SOL    HW2 5561   3.209   0.579   6.945
 1148SOL     OW 5562   6.062   5.858   3.576
 1148SOL    HW1 5563   6.065   5.759   3.558
 1148SOL    HW2 5564   6.093   5.875   3.668
 1149SOL     OW 5565   5.008   3.271   0.282
 1149SOL    HW1 5566   4.917   3.239   0.311
 1149SOL    HW2 5567   4.999   3.356   0.230
 1150SOL     OW 5568   5.420   2.930   0.783
 1150SOL    HW1 5569   5.407   3.029   0.788
 1150SOL    HW2 5570   5.364   2.886   0.853
 1151SOL     OW 5571   6.947   4.726   1.619
 1151SOL    HW1 5572   6.985   4.734   1.711
 1151SOL    HW2 5573   6.912   4.634   1.606
 1152SOL     OW 5574   3.639   7.762   4.586
 1152SOL    HW1 5575   3.656   7.709   4.668
 1152SOL    HW2 5576   3.608   7.701   4.512
 1153SOL     OW 5577   8.527   3.485   3.160
 1153SOL    HW1 5578   8.573   3.571   3.146
 1153SOL    HW2 5579   8.477   3.458   3.077
 1154SOL     OW 5580   6.293   3.583  -0.045
 1154SOL    HW1 5581   6.349   3.527  -0.107
 1154SOL    HW2 5582   6.234   3.521   0.009
 1155SOL     OW 5583   2.549   1.921   7.654
 1155SOL    HW1 5584   2.549   1.881   7.563
 1155SOL    HW2 5585   2.590   2.012   7.650
 1156SOL     OW 5586   1.666   3.167   5.228
 1156SOL    HW1 5587   1.652   3.072   5.259
 1156SOL    HW2 5588   1.649   3.230   5.303
 1157SOL     OW 5589   6.201   4.749   6.471
 1157SOL    HW1 5590   6.212   4.672   6.532
 1157SOL    HW2 5591   6.215   4.720   6.377
 1158SOL     OW 5592   6.043   0.779   4.024
 1158SOL    HW1 5593   6.051   0.843   4.101
 1158SOL    HW2 5594   5.956   0.729   4.032
 1159SOL     OW 5595   1.748   1.993   6.247
 1159SOL    HW1 5596   1.745   2.085   6.285
 1159SOL    HW2 5597   1.668   1.978   6.189
 1160SOL     OW 5598   5.233   6.787   5.146
 1160SOL    HW1 5599   5.206   6.703   5.189
 1160SOL    HW2 5600   5.186   6.799   5.058
 1161SOL     OW 5601   3.252   3.331   5.452
 1161SOL    HW1 5602   3.255   3.232   5.440
 1161SOL    HW2 5603   3.168   3.367   5.415
 1162SOL     OW 5604   4.592   5.529   4.782
 1162SOL    HW1 5605   4.662   5.501   4.716
 1162SOL    HW2 5606   4.570   5.454   4.843
 1163SOL     OW 5607   2.219   2.844   0.429
 1163SOL    HW1 5608   2.235   2.775   0.358
 1163SOL    HW2 5609   2.250   2.808   0.517
 1164SOL     OW 5610   6.598   4.938   5.447
 1164SOL    HW1 5611   6.526   4.869   5.449
 1164SOL    HW2 5612   6.587   4.999   5.526
 1165SOL     OW 5613   2.254   5.323   3.160
 1165SOL    HW1 5614   2.211   5.360   3.242
 1165SOL    HW2 5615   2.247   5.390   3.086
 1166SOL     OW 5616   7.084   2.775   5.083
 1166SOL    HW1 5617   6.984   2.772   5.079
 1166SOL    HW2 5618   7.121   2.781   4.990
 1167SOL     OW 5619   8.462   3.524   1.263
 1167SOL    HW1 5620   8.487   3.427   1.268
 1167SOL    HW2 5621   8.387   3.543   1.326
 1168SOL     OW 5622   7.341   4.369   1.327
 1168SOL    HW1 5623   7.244   4.393   1.325
 1168SOL    HW2 5624   7.378   4.373   1.234
 1169SOL     OW 5625   5.743   0.822   3.061
 1169SOL    HW1 5626   5.778   0.783   2.976
 1169SOL    HW2 5627   5.663   0.878   3.042
 1170SOL     OW 5628   6.394   1.243   0.622
 1170SOL    HW1 5629   6.443   1.330   0.631
 1170SOL    HW2 5630   6.397   1.213   0.526
 1171SOL     OW 5631   6.301   0.923   1.929
 1171SOL    HW1 5632   6.307   0.917   1.829
 1171SOL    HW2 5633   6.374   0.981   1.963
 1172SOL     OW 5634   5.453   5.638   0.277
 1172SOL    HW1 5635   5.458   5.539   0.295
 1172SOL    HW2 5636   5.390   5.654   0.200
 1173SOL     OW 5637   5.387  -0.418   3.606
 1173SOL    HW1 5638   5.390  -0.350   3.679
 1173SOL    HW2 5639   5.365  -0.373   3.520
 1174SOL     OW 5640   4.996   4.587   6.600
 1174SOL    HW1 5641   4.929   4.583   6.526
 1174SOL    HW2 5642   4.973   4.518   6.668
 1175SOL     OW 5643   3.869   6.734   5.998
 1175SOL    HW1 5644   3.864   6.650   5.945
 1175SOL    HW2 5645   3.784   6.747   6.050
 1176SOL     OW 5646   6.284   1.855   2.582
 1176SOL    HW1 5647   6.223   1.879   2.505
 1176SOL    HW2 5648   6.312   1.937   2.629
 1177SOL     OW 5649   2.841   2.976   7.038
 1177SOL    HW1 5650   2.776   3.053   7.043
 1177SOL    HW2 5651   2.836   2.935   6.948
 1178SOL     OW 5652   3.832   5.764   0.553
 1178SOL    HW1 5653   3.815   5.801   0.644
 1178SOL    HW2 5654   3.928   5.745   0.541
 1179SOL     OW 5655   2.924   6.102   6.140
 1179SOL    HW1 5656   2.957   6.066   6.227
 1179SOL    HW2 5657   2.865   6.034   6.097
 1180SOL     OW 5658   1.989   2.176   1.806
 1180SOL    HW1 5659   1.978   2.240   1.883
 1180SOL    HW2 5660   1.989   2.083   1.841
 1181SOL     OW 5661   1.300   3.864   6.231
 1181SOL    HW1 5662   1.346   3.857   6.321
 1181SOL    HW2 5663   1.358   3.824   6.161
 1182SOL     OW 5664   4.980   7.164   6.159
 1182SOL    HW1 5665   4.913   7.108   6.111
 1182SOL    HW2 5666   5.025   7.225   6.096
 1183SOL     OW 5667   3.722   5.570   0.889
 1183SOL    HW1 5668   3.691   5.583   0.795
 1183SOL    HW2 5669   3.794   5.637   0.909
 1184SOL     OW 5670   3.674   6.031   5.897
 1184SOL    HW1 5671   3.575   6.021   5.902
 1184SOL    HW2 5672   3.708   6.069   5.983
 1185SOL     OW 5673   6.756   5.954   4.906
 1185SOL    HW1 5674   6.756   5.987   5.000
 1185SOL    HW2 5675   6.671   5.980   4.862
 1186SOL     OW 5676   4.407   7.587   4.264
 1186SOL    HW1 5677   4.480   7.644   4.227
 1186SOL    HW2 5678   4.396   7.606   4.361
 1187SOL     OW 5679   4.115   1.766   0.829
 1187SOL    HW1 5680   4.170   1.700   0.779
 1187SOL    HW2 5681   4.110   1.740   0.925
 1188SOL     OW 5682   2.092   2.056   7.043
 1188SOL    HW1 5683   2.078   2.011   6.952
 1188SOL    HW2 5684   2.187   2.081   7.053
 1189SOL     OW 5685   2.257   1.868   0.977
 1189SOL    HW1 5686   2.295   1.803   0.911
 1189SOL    HW2 5687   2.210   1.818   1.049
 1190SOL     OW 5688   0.834   1.109   0.782
 1190SOL    HW1 5689   0.887   1.025   0.789
 1190SOL    HW2 5690   0.738   1.087   0.767
 1191SOL     OW 5691   6.041   5.008   0.578
 1191SOL    HW1 5692   5.951   5.008   0.535
 1191SOL    HW2 5693   6.066   4.913   0.600
 1192SOL     OW 5694   1.897   4.616   0.016
 1192SOL    HW1 5695   1.874   4.552  -0.057
 1192SOL    HW2 5696   1.960   4.686  -0.019
 1193SOL     OW 5697   3.604   6.609   1.786
 1193SOL    HW1 5698   3.683   6.671   1.790
 1193SOL    HW2 5699   3.581   6.579   1.878
 1194SOL     OW 5700   1.380   4.149   2.365
 1194SOL    HW1 5701   1.395   4.097   2.449
 1194SOL    HW2 5702   1.298   4.115   2.318
 1195SOL     OW 5703   4.124   6.701   0.144
 1195SOL    HW1 5704   4.133   6.799   0.128
 1195SOL    HW2 5705   4.209   6.655   0.117
 1196SOL     OW 5706   4.630   2.296   5.474
 1196SOL    HW1 5707   4.546   2.349   5.477
 1196SOL    HW2 5708   4.699   2.346   5.421
 1197SOL     OW 5709   4.569   6.193   2.049
 1197SOL    HW1 5710   4.477   6.214   2.018
 1197SOL    HW2 5711   4.585   6.094   2.043
 1198SOL     OW 5712   5.289  -0.386   6.224
 1198SOL    HW1 5713   5.270  -0.481   6.248
 1198SOL    HW2 5714   5.275  -0.329   6.305
 1199SOL     OW 5715   3.264   2.078   0.799
 1199SOL    HW1 5716   3.358   2.113   0.789
 1199SOL    HW2 5717   3.199   2.152   0.781
 1200SOL     OW 5718   0.123   2.732   5.011
 1200SOL    HW1 5719   0.089   2.651   5.058
 1200SOL    HW2 5720   0.137   2.711   4.914
 1201SOL     OW 5721   3.081   0.488   2.384
 1201SOL    HW1 5722   3.072   0.396   2.422
 1201SOL    HW2 5723   3.143   0.541   2.440
 1202SOL     OW 5724   4.132  -0.688   1.538
 1202SOL    HW1 5725   4.154  -0.733   1.625
 1202SOL    HW2 5726   4.215  -0.652   1.497
 1203SOL     OW 5727   1.083   2.502   4.887
 1203SOL    HW1 5728   1.038   2.591   4.875
 1203SOL    HW2 5729   1.118   2.471   4.799
 1204SOL     OW 5730   1.431   4.017   2.591
 1204SOL    HW1 5731   1.531   4.012   2.589
 1204SOL    HW2 5732   1.400   4.044   2.682
 1205SOL     OW 5733   7.199   2.893   2.537
 1205SOL    HW1 5734   7.209   2.895   2.636
 1205SOL    HW2 5735   7.137   2.967   2.508
 1206SOL     OW 5736   1.891   5.629   0.043
 1206SOL    HW1 5737   1.984   5.611   0.075
 1206SOL    HW2 5738   1.848   5.699   0.100
 1207SOL     OW 5739  -0.295   2.436   3.659
 1207SOL    HW1 5740  -0.203   2.396   3.660
 1207SOL    HW2 5741  -0.344   2.403   3.578
 1208SOL     OW 5742   2.269   1.061   1.065
 1208SOL    HW1 5743   2.355   1.029   1.105
 1208SOL    HW2 5744   2.199   0.989   1.073
 1209SOL     OW 5745   2.653   7.038   2.692
 1209SOL    HW1 5746   2.641   6.984   2.608
 1209SOL    HW2 5747   2.729   7.002   2.745
 1210SOL     OW 5748   2.314   6.556   3.711
 1210SOL    HW1 5749   2.345   6.510   3.794
 1210SOL    HW2 5750   2.390   6.604   3.668
 1211SOL     OW 5751   1.715   1.465   0.610
 1211SOL    HW1 5752   1.807   1.506   0.609
 1211SOL    HW2 5753   1.719   1.373   0.573
 1212SOL     OW 5754   1.735   2.389   6.647
 1212SOL    HW1 5755   1.829   2.406   6.618
 1212SOL    HW2 5756   1.710   2.294   6.629
 1213SOL     OW 5757   6.643   3.826   5.479
 1213SOL    HW1 5758   6.724   3.834   5.535
 1213SOL    HW2 5759   6.667   3.839   5.383
 1214SOL     OW 5760   5.634   6.276   5.279
 1214SOL    HW1 5761   5.582   6.235   5.354
 1214SOL    HW2 5762   5.729   6.289   5.311
 1215SOL     OW 5763   1.321   4.189   1.440
 1215SOL    HW1 5764   1.264   4.142   1.372
 1215SOL    HW2 5765   1.266   4.212   1.520
 1216SOL     OW 5766   6.571   4.742   2.488
 1216SOL    HW1 5767   6.633   4.689   2.545
 1216SOL    HW2 5768   6.623   4.786   2.414
 1217SOL     OW 5769   4.400   7.719   4.910
 1217SOL    HW1 5770   4.353   7.631   4.923
 1217SOL    HW2 5771   4.376   7.758   4.822
 1218SOL     OW 5772   1.576   2.545   5.682
 1218SOL    HW1 5773   1.592   2.511   5.775
 1218SOL    HW2 5774   1.610   2.639   5.674
 1219SOL     OW 5775   2.546  -0.286   2.265
 1219SOL    HW1 5776   2.553  -0.360   2.198
 1219SOL    HW2 5777   2.548  -0.198   2.217
 1220SOL     OW 5778   4.897   4.192   5.137
 1220SOL    HW1 5779   4.870   4.235   5.224
 1220SOL    HW2 5780   4.987   4.149   5.148
 1221SOL     OW 5781   7.326   3.267   6.603
 1221SOL    HW1 5782   7.381   3.336   6.649
 1221SOL    HW2 5783   7.385   3.210   6.546
 1222SOL     OW 5784   6.308   5.875   3.460
 1222SOL    HW1 5785   6.322   5.935   3.382
 1222SOL    HW2 5786   6.213   5.879   3.488
 1223SOL     OW 5787   6.397   3.638   5.480
 1223SOL    HW1 5788   6.362   3.691   5.403
 1223SOL    HW2 5789   6.392   3.694   5.564
 1224SOL     OW 5790   4.778  -0.165   5.447
 1224SOL    HW1 5791   4.775  -0.260   5.480
 1224SOL    HW2 5792   4.700  -0.147   5.388
 1225SOL     OW 5793   3.610  -0.168   1.044
 1225SOL    HW1 5794   3.639  -0.104   1.115
 1225SOL    HW2 5795   3.604  -0.260   1.083
 1226SOL     OW 5796   4.078   5.576   6.036
 1226SOL    HW1 5797   3.986   5.610   6.059
 1226SOL    HW2 5798   4.137   5.653   6.012
 1227SOL     OW 5799   5.558   4.026   5.081
 1227SOL    HW1 5800   5.523   4.025   4.987
 1227SOL    HW2 5801   5.514   3.952   5.133
 1228SOL     OW 5802   2.590   7.069   3.371
 1228SOL    HW1 5803   2.624   7.035   3.460
 1228SOL    HW2 5804   2.502   7.114   3.385
 1229SOL     OW 5805   3.604   5.371   3.303
 1229SOL    HW1 5806   3.505   5.382   3.309
 1229SOL    HW2 5807   3.641   5.344   3.392
 1230SOL     OW 5808   5.303  -0.550   5.465
 1230SOL    HW1 5809   5.333  -0.456   5.451
 1230SOL    HW2 5810   5.262  -0.584   5.381
 1231SOL     OW 5811   3.825   7.009   2.107
 1231SOL    HW1 5812   3.825   6.963   2.018
 1231SOL    HW2 5813   3.887   7.088   2.103
 1232SOL     OW 5814   1.798   1.127   1.686
 1232SOL    HW1 5815   1.713   1.156   1.643
 1232SOL    HW2 5816   1.875   1.154   1.630
 1233SOL     OW 5817   7.979   3.970   5.924
 1233SOL    HW1 5818   8.071   3.995   5.896
 1233SOL    HW2 5819   7.967   3.871   5.913
 1234SOL     OW 5820   5.344   6.190   5.368
 1234SOL    HW1 5821   5.263   6.134   5.387
 1234SOL    HW2 5822   5.343   6.217   5.270
 1235SOL     OW 5823   6.467   0.830   4.677
 1235SOL    HW1 5824   6.560   0.860   4.658
 1235SOL    HW2 5825   6.463   0.791   4.770
 1236SOL     OW 5826   5.360   3.811   5.820
 1236SOL    HW1 5827   5.406   3.735   5.774
 1236SOL    HW2 5828   5.291   3.849   5.757
 1237SOL     OW 5829   4.222   1.973   0.659
 1237SOL    HW1 5830   4.237   1.901   0.592
 1237SOL    HW2 5831   4.218   1.933   0.751
 1238SOL     OW 5832   3.829   7.887   4.943
 1238SOL    HW1 5833   3.874   7.949   5.007
 1238SOL    HW2 5834   3.899   7.830   4.897
 1239SOL     OW 5835   5.054   1.377   0.412
 1239SOL    HW1 5836   5.097   1.287   0.423
 1239SOL    HW2 5837   5.014   1.384   0.321
 1240SOL     OW 5838   4.825   1.001   7.229
 1240SOL    HW1 5839   4.911   0.985   7.277
 1240SOL    HW2 5840   4.836   1.076   7.165
 1241SOL     OW 5841   1.325   2.799   6.001
 1241SOL    HW1 5842   1.284   2.890   6.007
 1241SOL    HW2 5843   1.330   2.772   5.905
 1242SOL     OW 5844   2.780   6.029   4.152
 1242SOL    HW1 5845   2.774   6.039   4.052
 1242SOL    HW2 5846   2.787   5.933   4.176
 1243SOL     OW 5847   3.533   7.998   3.252
 1243SOL    HW1 5848   3.452   8.008   3.311
 1243SOL    HW2 5849   3.589   8.081   3.259
 1244SOL     OW 5850   4.804   4.634   6.404
 1244SOL    HW1 5851   4.768   4.569   6.337
 1244SOL    HW2 5852   4.733   4.657   6.470
 1245SOL     OW 5853   7.029   5.828   4.887
 1245SOL    HW1 5854   7.118   5.861   4.920
 1245SOL    HW2 5855   6.958   5.895   4.911
 1246SOL     OW 5856   5.889   2.323   7.168
 1246SOL    HW1 5857   5.917   2.418   7.148
 1246SOL    HW2 5858   5.873   2.275   7.082
 1247SOL     OW 5859   2.567   5.847   5.234
 1247SOL    HW1 5860   2.543   5.926   5.292
 1247SOL    HW2 5861   2.605   5.775   5.291
 1248SOL     OW 5862   3.053   0.573   7.384
 1248SOL    HW1 5863   3.040   0.665   7.346
 1248SOL    HW2 5864   3.150   0.560   7.405
 1249SOL     OW 5865   0.665   1.768   3.813
 1249SOL    HW1 5866   0.612   1.737   3.732
 1249SOL    HW2 5867   0.752   1.806   3.781
 1250SOL     OW 5868   4.381   2.779   6.788
 1250SOL    HW1 5869   4.354   2.776   6.691
 1250SOL    HW2 5870   4.373   2.872   6.822
 1251SOL     OW 5871   1.743   5.690   4.586
 1251SOL    HW1 5872   1.730   5.685   4.684
 1251SOL    HW2 5873   1.836   5.717   4.565
 1252SOL     OW 5874   0.286   2.367   4.893
 1252SOL    HW1 5875   0.236   2.285   4.868
 1252SOL    HW2 5876   0.375   2.368   4.847
 1253SOL     OW 5877   2.825   5.646   1.077
 1253SOL    HW1 5878   2.919   5.631   1.107
 1253SOL    HW2 5879   2.793   5.565   1.028
 1254SOL     OW 5880   0.775   3.488   7.007
 1254SOL    HW1 5881   0.726   3.569   6.974
 1254SOL    HW2 5882   0.869   3.513   7.028
 1255SOL     OW 5883   2.200   4.716   4.309
 1255SOL    HW1 5884   2.133   4.644   4.331
 1255SOL    HW2 5885   2.251   4.688   4.227
 1256SOL     OW 5886   5.734   2.944   1.521
 1256SOL    HW1 5887   5.711   2.957   1.425
 1256SOL    HW2 5888   5.820   2.893   1.528
 1257SOL     OW 5889   2.419   5.966   2.266
 1257SOL    HW1 5890   2.373   5.889   2.312
 1257SOL    HW2 5891   2.516   5.945   2.255
 1258SOL     OW 5892   6.980   4.397   3.134
 1258SOL    HW1 5893   6.964   4.402   3.233
 1258SOL    HW2 5894   7.031   4.315   3.112
 1259SOL     OW 5895   7.225   3.864   6.143
 1259SOL    HW1 5896   7.209   3.765   6.133
 1259SOL    HW2 5897   7.175   3.898   6.221
 1260SOL     OW 5898   4.140   0.075   6.342
 1260SOL    HW1 5899   4.121   0.143   6.271
 1260SOL    HW2 5900   4.053   0.040   6.378
 1261SOL     OW 5901   7.675   3.050   1.892
 1261SOL    HW1 5902   7.698   2.955   1.918
 1261SOL    HW2 5903   7.580   3.051   1.856
 1262SOL     OW 5904   1.584   5.492   0.775
 1262SOL    HW1 5905   1.554   5.588   0.780
 1262SOL    HW2 5906   1.526   5.436   0.834
 1263SOL     OW 5907   2.590   2.444   1.782
 1263SOL    HW1 5908   2.683   2.446   1.744
 1263SOL    HW2 5909   2.532   2.388   1.723
 1264SOL     OW 5910   7.056   4.367   1.386
 1264SOL    HW1 5911   7.040   4.298   1.315
 1264SOL    HW2 5912   7.034   4.330   1.475
 1265SOL     OW 5913   1.926   6.197   5.325
 1265SOL    HW1 5914   1.966   6.184   5.416
 1265SOL    HW2 5915   1.989   6.166   5.256
 1266SOL     OW 5916   6.307   1.107   1.353
 1266SOL    HW1 5917   6.306   1.016   1.312
 1266SOL    HW2 5918   6.247   1.109   1.432
 1267SOL     OW 5919   4.039   5.876   1.187
 1267SOL    HW1 5920   3.976   5.925   1.247
 1267SOL    HW2 5921   4.007   5.783   1.171
 1268SOL     OW 5922   2.874   4.147   4.055
 1268SOL    HW1 5923   2.832   4.067   4.009
 1268SOL    HW2 5924   2.840   4.231   4.012
 1269SOL     OW 5925   7.912   5.011   6.429
 1269SOL    HW1 5926   7.872   4.991   6.340
 1269SOL    HW2 5927   7.869   4.954   6.498
 1270SOL     OW 5928   1.113   1.874   4.277
 1270SOL    HW1 5929   1.051   1.928   4.334
 1270SOL    HW2 5930   1.068   1.855   4.189
 1271SOL     OW 5931   1.486   4.220   6.507
 1271SOL    HW1 5932   1.459   4.192   6.416
 1271SOL    HW2 5933   1.482   4.141   6.568
 1272SOL     OW 5934   3.310   6.502   0.283
 1272SOL    HW1 5935   3.226   6.451   0.272
 1272SOL    HW2 5936   3.289   6.595   0.315
 1273SOL     OW 5937   1.880   5.921   5.366
 1273SOL    HW1 5938   1.877   6.011   5.323
 1273SOL    HW2 5939   1.806   5.915   5.434
 1274SOL     OW 5940   4.429   4.136   0.528
 1274SOL    HW1 5941   4.375   4.053   0.540
 1274SOL    HW2 5942   4.373   4.206   0.483
 1275SOL     OW 5943   7.035   1.110   0.329
 1275SOL    HW1 5944   7.069   1.017   0.348
 1275SOL    HW2 5945   7.073   1.173   0.395
 1276SOL     OW 5946   6.327   6.675   6.208
 1276SOL    HW1 5947   6.410   6.634   6.172
 1276SOL    HW2 5948   6.349   6.760   6.255
 1277SOL     OW 5949   7.391   2.547   5.384
 1277SOL    HW1 5950   7.379   2.502   5.296
 1277SOL    HW2 5951   7.428   2.638   5.371
 1278SOL     OW 5952   7.681   5.755   6.359
 1278SOL    HW1 5953   7.708   5.700   6.438
 1278SOL    HW2 5954   7.645   5.843   6.389
 1279SOL     OW 5955   4.388   4.793  -0.161
 1279SOL    HW1 5956   4.349   4.840  -0.240
 1279SOL    HW2 5957   4.488   4.806  -0.160
 1280SOL     OW 5958   6.131   1.318   5.491
 1280SOL    HW1 5959   6.160   1.315   5.587
 1280SOL    HW2 5960   6.190   1.258   5.438
 1281SOL     OW 5961   6.760   2.479   0.712
 1281SOL    HW1 5962   6.771   2.505   0.616
 1281SOL    HW2 5963   6.839   2.512   0.766
 1282SOL     OW 5964   4.270   5.733   1.467
 1282SOL    HW1 5965   4.285   5.651   1.414
 1282SOL    HW2 5966   4.178   5.732   1.506
 1283SOL     OW 5967   2.319   5.774   6.575
 1283SOL    HW1 5968   2.317   5.866   6.615
 1283SOL    HW2 5969   2.349   5.709   6.644
 1284SOL     OW 5970   3.976  -0.709   0.996
 1284SOL    HW1 5971   4.012  -0.778   1.060
 1284SOL    HW2 5972   4.051  -0.674   0.940
 1285SOL     OW 5973   3.847   5.868   5.781
 1285SOL    HW1 5974   3.806   5.944   5.829
 1285SOL    HW2 5975   3.947   5.876   5.783
 1286SOL     OW 5976   3.451  -0.005   2.380
 1286SOL    HW1 5977   3.361  -0.050   2.377
 1286SOL    HW2 5978   3.476   0.022   2.287
 1287SOL     OW 5979   3.637   1.220   6.601
 1287SOL    HW1 5980   3.574   1.165   6.656
 1287SOL    HW2 5981   3.704   1.264   6.660
 1288SOL     OW 5982   5.408  -0.059   3.204
 1288SOL    HW1 5983   5.375  -0.149   3.233
 1288SOL    HW2 5984   5.463  -0.018   3.277
 1289SOL     OW 5985   5.535   6.198   4.221
 1289SOL    HW1 5986   5.525   6.298   4.229
 1289SOL    HW2 5987   5.605   6.178   4.152
 1290SOL     OW 5988   6.670   2.019   6.986
 1290SOL    HW1 5989   6.578   1.998   7.019
 1290SOL    HW2 5990   6.667   2.044   6.890
 1291SOL     OW 5991  -0.301   2.451   2.253
 1291SOL    HW1 5992  -0.278   2.464   2.156
 1291SOL    HW2 5993  -0.392   2.409   2.260
 1292SOL     OW 5994   7.009   4.709   3.422
 1292SOL    HW1 5995   7.039   4.663   3.505
 1292SOL    HW2 5996   6.971   4.642   3.359
 1293SOL     OW 5997   2.912   2.452   1.265
 1293SOL    HW1 5998   2.867   2.480   1.180
 1293SOL    HW2 5999   2.886   2.515   1.339
 1294SOL     OW 6000   4.965   0.902   4.591
 1294SOL    HW1 6001   4.880   0.932   4.548
 1294SOL    HW2 6002   4.992   0.814   4.550
 1295SOL     OW 6003   4.076   5.757   0.458
 1295SOL    HW1 6004   4.154   5.814   0.486
 1295SOL    HW2 6005   4.089   5.665   0.495
 1296SOL     OW 6006   5.402   0.039   6.798
 1296SOL    HW1 6007   5.350   0.124   6.809
 1296SOL    HW2 6008   5.404  -0.011   6.885
 1297SOL     OW 6009   7.768   2.332   1.436
 1297SOL    HW1 6010   7.821   2.251   1.410
 1297SOL    HW2 6011   7.733   2.321   1.529
 1298SOL     OW 6012   2.638   5.409   0.892
 1298SOL    HW1 6013   2.611   5.349   0.968
 1298SOL    HW2 6014   2.707   5.364   0.837
 1299SOL     OW 6015   2.004   4.433   0.971
 1299SOL    HW1 6016   1.920   4.448   1.023
 1299SOL    HW2 6017   1.981   4.414   0.875
 1300SOL     OW 6018   3.849   6.871   1.875
 1300SOL    HW1 6019   3.851   6.775   1.904
 1300SOL    HW2 6020   3.932   6.892   1.822
 1301SOL     OW 6021   5.803   3.123   5.967
 1301SOL    HW1 6022   5.709   3.159   5.956
 1301SOL    HW2 6023   5.820   3.054   5.898
 1302SOL     OW 6024   3.001   7.479   2.294
 1302SOL    HW1 6025   2.974   7.413   2.362
 1302SOL    HW2 6026   2.981   7.443   2.203
 1303SOL     OW 6027   6.739   1.580   6.982
 1303SOL    HW1 6028   6.791   1.494   6.983
 1303SOL    HW2 6029   6.802   1.658   6.984
 1304SOL     OW 6030   3.017   5.825   0.862
 1304SOL    HW1 6031   2.936   5.769   0.852
 1304SOL    HW2 6032   3.024   5.888   0.786
 1305SOL     OW 6033   4.359   2.438   5.476
 1305SOL    HW1 6034   4.361   2.406   5.382
 1305SOL    HW2 6035   4.392   2.532   5.480
 1306SOL     OW 6036   5.852   0.481   3.078
 1306SOL    HW1 6037   5.913   0.409   3.047
 1306SOL    HW2 6038   5.906   0.559   3.111
 1307SOL     OW 6039   4.608   2.114   4.989
 1307SOL    HW1 6040   4.642   2.191   4.937
 1307SOL    HW2 6041   4.508   2.115   4.991
 1308SOL     OW 6042   2.076   3.948   5.069
 1308SOL    HW1 6043   2.104   4.039   5.102
 1308SOL    HW2 6044   2.137   3.879   5.108
 1309SOL     OW 6045   6.545   1.423   2.303
 1309SOL    HW1 6046   6.480   1.408   2.229
 1309SOL    HW2 6047   6.498   1.424   2.391
 1310SOL     OW 6048   5.965   2.420   3.615
 1310SOL    HW1 6049   5.869   2.401   3.634
 1310SOL    HW2 6050   5.996   2.493   3.678
 1311SOL     OW 6051   3.412   8.008   4.358
 1311SOL    HW1 6052   3.425   7.912   4.340
 1311SOL    HW2 6053   3.324   8.023   4.403
 1312SOL     OW 6054   6.371   4.108   6.764
 1312SOL    HW1 6055   6.296   4.085   6.826
 1312SOL    HW2 6056   6.416   4.025   6.732
 1313SOL     OW 6057   2.879   1.285   1.311
 1313SOL    HW1 6058   2.906   1.345   1.235
 1313SOL    HW2 6059   2.930   1.200   1.306
 1314SOL     OW 6060   6.543   5.906   4.228
 1314SOL    HW1 6061   6.543   5.856   4.315
 1314SOL    HW2 6062   6.599   5.986   4.235
 1315SOL     OW 6063   3.238   3.597   5.281
 1315SOL    HW1 6064   3.151   3.609   5.332
 1315SOL    HW2 6065   3.275   3.687   5.258
 1316SOL     OW 6066   3.121   7.427   6.186
 1316SOL    HW1 6067   3.128   7.524   6.209
 1316SOL    HW2 6068   3.202   7.401   6.131
 1317SOL     OW 6069   7.166   2.085   7.211
 1317SOL    HW1 6070   7.131   2.058   7.302
 1317SOL    HW2 6071   7.219   2.010   7.173
 1318SOL     OW 6072   4.230  -0.319   5.335
 1318SOL    HW1 6073   4.320  -0.336   5.377
 1318SOL    HW2 6074   4.181  -0.251   5.389
 1319SOL     OW 6075   3.550  -0.091   6.400
 1319SOL    HW1 6076   3.595  -0.035   6.331
 1319SOL    HW2 6077   3.573  -0.057   6.491
 1320SOL     OW 6078   8.163   5.084   6.274
 1320SOL    HW1 6079   8.096   5.061   6.346
 1320SOL    HW2 6080   8.254   5.083   6.313
 1321SOL     OW 6081   2.081   1.190   1.666
 1321SOL    HW1 6082   2.073   1.095   1.638
 1321SOL    HW2 6083   2.134   1.241   1.598
 1322SOL     OW 6084   1.966   5.089   0.859
 1322SOL    HW1 6085   1.924   5.106   0.769
 1322SOL    HW2 6086   1.930   5.004   0.896
 1323SOL     OW 6087   5.154   3.157   6.402
 1323SOL    HW1 6088   5.069   3.149   6.455
 1323SOL    HW2 6089   5.178   3.067   6.365
 1324SOL     OW 6090   4.816   7.242   5.595
 1324SOL    HW1 6091   4.811   7.210   5.501
 1324SOL    HW2 6092   4.726   7.233   5.638
 1325SOL     OW 6093   3.314   5.306   0.909
 1325SOL    HW1 6094   3.347   5.307   0.815
 1325SOL    HW2 6095   3.387   5.341   0.968
 1326SOL     OW 6096   4.919   6.835   5.914
 1326SOL    HW1 6097   4.871   6.923   5.909
 1326SOL    HW2 6098   4.913   6.788   5.824
 1327SOL     OW 6099   1.612   4.946   0.967
 1327SOL    HW1 6100   1.600   4.970   1.064
 1327SOL    HW2 6101   1.540   4.989   0.913
 1328SOL     OW 6102   3.690   1.843   5.473
 1328SOL    HW1 6103   3.612   1.887   5.517
 1328SOL    HW2 6104   3.763   1.827   5.541
 1329SOL     OW 6105   3.835   1.897   2.566
 1329SOL    HW1 6106   3.790   1.885   2.479
 1329SOL    HW2 6107   3.767   1.890   2.640
 1330SOL     OW 6108   5.254   2.109   2.932
 1330SOL    HW1 6109   5.173   2.150   2.973
 1330SOL    HW2 6110   5.246   2.109   2.833
 1331SOL     OW 6111   4.247   0.190   2.696
 1331SOL    HW1 6112   4.190   0.154   2.770
 1331SOL    HW2 6113   4.242   0.289   2.696
 1332SOL     OW 6114   6.512   3.630   2.256
 1332SOL    HW1 6115   6.519   3.703   2.187
 1332SOL    HW2 6116   6.445   3.563   2.227
 1333SOL     OW 6117   0.758   3.037   2.877
 1333SOL    HW1 6118   0.833   2.978   2.908
 1333SOL    HW2 6119   0.772   3.129   2.912
 1334SOL     OW 6120   2.697   1.943   7.148
 1334SOL    HW1 6121   2.754   2.024   7.134
 1334SOL    HW2 6122   2.658   1.914   7.060
 1335SOL     OW 6123   1.387   4.859   3.338
 1335SOL    HW1 6124   1.409   4.798   3.262
 1335SOL    HW2 6125   1.441   4.943   3.331
 1336SOL     OW 6126   3.435   6.014   2.589
 1336SOL    HW1 6127   3.494   6.024   2.668
 1336SOL    HW2 6128   3.369   5.942   2.606
 1337SOL     OW 6129   3.643   6.962   2.822
 1337SOL    HW1 6130   3.649   7.045   2.768
 1337SOL    HW2 6131   3.583   6.896   2.776
 1338SOL     OW 6132   4.109   4.965   1.230
 1338SOL    HW1 6133   4.017   4.994   1.203
 1338SOL    HW2 6134   4.146   4.904   1.159
 1339SOL     OW 6135   3.775   6.510   1.376
 1339SOL    HW1 6136   3.686   6.487   1.416
 1339SOL    HW2 6137   3.765   6.587   1.313
 1340SOL     OW 6138   2.352   5.574   5.581
 1340SOL    HW1 6139   2.440   5.551   5.623
 1340SOL    HW2 6140   2.337   5.673   5.587
 1341SOL     OW 6141  -0.093   2.476   4.073
 1341SOL    HW1 6142  -0.017   2.457   4.011
 1341SOL    HW2 6143  -0.169   2.517   4.021
 1342SOL     OW 6144   3.769  -0.210   0.847
 1342SOL    HW1 6145   3.861  -0.207   0.883
 1342SOL    HW2 6146   3.704  -0.186   0.919
 1343SOL     OW 6147   2.906   7.428   3.219
 1343SOL    HW1 6148   2.995   7.397   3.185
 1343SOL    HW2 6149   2.899   7.411   3.317
 1344SOL     OW 6150   5.638   5.639   5.274
 1344SOL    HW1 6151   5.637   5.543   5.247
 1344SOL    HW2 6152   5.587   5.651   5.359
 1345SOL     OW 6153   7.597   3.876   2.773
 1345SOL    HW1 6154   7.608   3.821   2.857
 1345SOL    HW2 6155   7.583   3.972   2.798
 1346SOL     OW 6156   1.610   2.356   0.817
 1346SOL    HW1 6157   1.670   2.408   0.756
 1346SOL    HW2 6158   1.658   2.338   0.904
 1347SOL     OW 6159   7.298   3.416   3.476
 1347SOL    HW1 6160   7.209   3.373   3.464
 1347SOL    HW2 6161   7.319   3.469   3.392
 1348SOL     OW 6162   3.366   1.173   6.452
 1348SOL    HW1 6163   3.432   1.241   6.419
 1348SOL    HW2 6164   3.385   1.150   6.547
 1349SOL     OW 6165   6.856   2.639   5.339
 1349SOL    HW1 6166   6.873   2.670   5.246
 1349SOL    HW2 6167   6.818   2.547   5.337
 1350SOL     OW 6168   0.705   3.976   2.663
 1350SOL    HW1 6169   0.728   4.070   2.685
 1350SOL    HW2 6170   0.774   3.915   2.701
 1351SOL     OW 6171   7.305   5.219   4.524
 1351SOL    HW1 6172   7.236   5.262   4.582
 1351SOL    HW2 6173   7.392   5.268   4.533
 1352SOL     OW 6174   3.663   0.590   3.064
 1352SOL    HW1 6175   3.753   0.550   3.082
 1352SOL    HW2 6176   3.592   0.528   3.097
 1353SOL     OW 6177   4.795   1.858   4.878
 1353SOL    HW1 6178   4.813   1.823   4.970
 1353SOL    HW2 6179   4.799   1.957   4.879
 1354SOL     OW 6180   6.608   1.508   1.519
 1354SOL    HW1 6181   6.688   1.467   1.475
 1354SOL    HW2 6182   6.615   1.608   1.513
 1355SOL     OW 6183   4.939   1.082   2.981
 1355SOL    HW1 6184   5.011   1.150   2.965
 1355SOL    HW2 6185   4.857   1.127   3.014
 1356SOL     OW 6186   2.668   7.212   5.198
 1356SOL    HW1 6187   2.687   7.307   5.229
 1356SOL    HW2 6188   2.751   7.174   5.158
 1357SOL     OW 6189   7.267   5.213   3.851
 1357SOL    HW1 6190   7.274   5.123   3.893
 1357SOL    HW2 6191   7.201   5.269   3.901
 1358SOL     OW 6192   0.227   4.158   4.846
 1358SOL    HW1 6193   0.301   4.224   4.836
 1358SOL    HW2 6194   0.141   4.200   4.819
 1359SOL     OW 6195   4.787   6.053   0.934
 1359SOL    HW1 6196   4.754   6.083   0.844
 1359SOL    HW2 6197   4.832   6.128   0.980
 1360SOL     OW 6198   5.466   5.108   4.608
 1360SOL    HW1 6199   5.418   5.171   4.547
 1360SOL    HW2 6200   5.444   5.131   4.703
 1361SOL     OW 6201   2.917   6.937   0.476
 1361SOL    HW1 6202   2.924   6.838   0.476
 1361SOL    HW2 6203   2.993   6.976   0.527
 1362SOL     OW 6204   4.158   1.739   4.588
 1362SOL    HW1 6205   4.059   1.732   4.589
 1362SOL    HW2 6206   4.185   1.826   4.546
 1363SOL     OW 6207   0.981   3.973   5.899
 1363SOL    HW1 6208   1.039   3.902   5.941
 1363SOL    HW2 6209   0.891   3.973   5.942
 1364SOL     OW 6210   6.837   4.817   6.324
 1364SOL    HW1 6211   6.821   4.849   6.232
 1364SOL    HW2 6212   6.791   4.878   6.390
 1365SOL     OW 6213   2.763   6.106   1.861
 1365SOL    HW1 6214   2.802   6.195   1.844
 1365SOL    HW2 6215   2.676   6.115   1.912
 1366SOL     OW 6216   5.201   4.932   4.761
 1366SOL    HW1 6217   5.178   4.909   4.856
 1366SOL    HW2 6218   5.286   4.883   4.735
 1367SOL     OW 6219   4.034  -0.131   5.149
 1367SOL    HW1 6220   4.047  -0.118   5.248
 1367SOL    HW2 6221   4.106  -0.082   5.100
 1368SOL     OW 6222   1.348   2.364   6.395
 1368SOL    HW1 6223   1.299   2.450   6.399
 1368SOL    HW2 6224   1.419   2.371   6.324
 1369SOL     OW 6225   0.115   4.023   5.201
 1369SOL    HW1 6226   0.200   3.979   5.174
 1369SOL    HW2 6227   0.050   4.020   5.126
 1370SOL     OW 6228   5.330   4.970   1.820
 1370SOL    HW1 6229   5.426   4.993   1.812
 1370SOL    HW2 6230   5.308   4.893   1.759
 1371SOL     OW 6231   1.561   4.097   1.589
 1371SOL    HW1 6232   1.526   4.004   1.572
 1371SOL    HW2 6233   1.484   4.161   1.595
 1372SOL     OW 6234  -0.053   2.795   2.542
 1372SOL    HW1 6235   0.046   2.776   2.542
 1372SOL    HW2 6236  -0.075   2.857   2.467
 1373SOL     OW 6237   3.564   2.047   6.837
 1373SOL    HW1 6238   3.524   2.136   6.860
 1373SOL    HW2 6239   3.501   1.974   6.864
 1374SOL     OW 6240   4.089   1.654   0.378
 1374SOL    HW1 6241   3.995   1.646   0.414
 1374SOL    HW2 6242   4.152   1.674   0.454
 1375SOL     OW 6243   5.332   3.379   5.876
 1375SOL    HW1 6244   5.255   3.436   5.906
 1375SOL    HW2 6245   5.391   3.432   5.816
 1376SOL     OW 6246   4.121  -0.081   5.410
 1376SOL    HW1 6247   4.107  -0.095   5.507
 1376SOL    HW2 6248   4.205  -0.029   5.396
 1377SOL     OW 6249   2.250   2.127   5.973
 1377SOL    HW1 6250   2.246   2.224   5.947
 1377SOL    HW2 6251   2.164   2.103   6.019
 1378SOL     OW 6252   7.630   5.405   6.118
 1378SOL    HW1 6253   7.583   5.352   6.047
 1378SOL    HW2 6254   7.672   5.344   6.184
 1379SOL     OW 6255   4.100   7.945   5.887
 1379SOL    HW1 6256   4.016   7.910   5.931
 1379SOL    HW2 6257   4.152   7.997   5.955
 1380SOL     OW 6258   4.136   6.717   4.043
 1380SOL    HW1 6259   4.040   6.739   4.032
 1380SOL    HW2 6260   4.169   6.668   3.963
 1381SOL     OW 6261   1.506   2.084   4.299
 1381SOL    HW1 6262   1.531   2.174   4.266
 1381SOL    HW2 6263   1.418   2.056   4.258
 1382SOL     OW 6264   5.594   1.796   3.942
 1382SOL    HW1 6265   5.538   1.830   3.866
 1382SOL    HW2 6266   5.690   1.787   3.913
 1383SOL     OW 6267   6.993   5.165   6.065
 1383SOL    HW1 6268   7.058   5.189   6.136
 1383SOL    HW2 6269   6.919   5.231   6.063
 1384SOL     OW 6270   4.180   1.007   4.045
 1384SOL    HW1 6271   4.242   1.021   3.968
 1384SOL    HW2 6272   4.132   1.092   4.065
 1385SOL     OW 6273   1.511   5.757   3.741
 1385SOL    HW1 6274   1.558   5.844   3.757
 1385SOL    HW2 6275   1.516   5.700   3.822
 1386SOL     OW 6276   1.570   5.388   2.508
 1386SOL    HW1 6277   1.632   5.394   2.430
 1386SOL    HW2 6278   1.616   5.339   2.583
 1387SOL     OW 6279   4.752   6.354   4.747
 1387SOL    HW1 6280   4.725   6.445   4.781
 1387SOL    HW2 6281   4.780   6.298   4.826
 1388SOL     OW 6282   5.124  -0.963   3.206
 1388SOL    HW1 6283   5.066  -1.031   3.162
 1388SOL    HW2 6284   5.150  -0.995   3.298
 1389SOL     OW 6285   6.660   1.053   2.254
 1389SOL    HW1 6286   6.685   1.146   2.229
 1389SOL    HW2 6287   6.629   1.051   2.349
 1390SOL     OW 6288   4.607   5.955   5.662
 1390SOL    HW1 6289   4.633   5.999   5.579
 1390SOL    HW2 6290   4.511   5.926   5.658
 1391SOL     OW 6291   2.091   5.223   2.876
 1391SOL    HW1 6292   2.161   5.175   2.822
 1391SOL    HW2 6293   2.122   5.316   2.893
 1392SOL     OW 6294   7.701   5.469   5.385
 1392SOL    HW1 6295   7.659   5.423   5.464
 1392SOL    HW2 6296   7.673   5.424   5.300
 1393SOL     OW 6297   2.571   1.203   1.321
 1393SOL    HW1 6298   2.602   1.220   1.228
 1393SOL    HW2 6299   2.647   1.213   1.385
 1394SOL     OW 6300   5.259   3.458   6.988
 1394SOL    HW1 6301   5.253   3.523   6.912
 1394SOL    HW2 6302   5.275   3.506   7.073
 1395SOL     OW 6303   3.202   3.980   5.516
 1395SOL    HW1 6304   3.231   4.032   5.596
 1395SOL    HW2 6305   3.228   3.884   5.528
 1396SOL     OW 6306   5.453   1.927   5.235
 1396SOL    HW1 6307   5.552   1.915   5.246
 1396SOL    HW2 6308   5.417   1.975   5.315
 1397SOL     OW 6309   3.898   2.015   7.474
 1397SOL    HW1 6310   3.855   2.102   7.448
 1397SOL    HW2 6311   3.924   2.018   7.570
 1398SOL     OW 6312   6.733   3.473   6.394
 1398SOL    HW1 6313   6.783   3.425   6.322
 1398SOL    HW2 6314   6.692   3.556   6.356
 1399SOL     OW 6315   1.885   1.935   1.873
 1399SOL    HW1 6316   1.847   1.927   1.965
 1399SOL    HW2 6317   1.820   1.897   1.806
 1400SOL     OW 6318   2.320   1.536   1.005
 1400SOL    HW1 6319   2.354   1.543   1.100
 1400SOL    HW2 6320   2.354   1.452   0.964
 1401SOL     OW 6321   4.000   6.626   5.428
 1401SOL    HW1 6322   3.929   6.692   5.450
 1401SOL    HW2 6323   4.085   6.676   5.404
 1402SOL     OW 6324   2.162   3.627   4.867
 1402SOL    HW1 6325   2.107   3.551   4.901
 1402SOL    HW2 6326   2.143   3.709   4.921
 1403SOL     OW 6327   1.896   4.682   4.640
 1403SOL    HW1 6328   1.886   4.747   4.716
 1403SOL    HW2 6329   1.854   4.595   4.666
 1404SOL     OW 6330   3.131   4.094   0.983
 1404SOL    HW1 6331   3.194   4.016   0.982
 1404SOL    HW2 6332   3.037   4.060   0.974
 1405SOL     OW 6333   3.646  -0.028   4.716
 1405SOL    HW1 6334   3.665   0.004   4.623
 1405SOL    HW2 6335   3.691  -0.116   4.731
 1406SOL     OW 6336   5.398   6.889   4.282
 1406SOL    HW1 6337   5.378   6.913   4.186
 1406SOL    HW2 6338   5.381   6.968   4.340
 1407SOL     OW 6339   2.128   5.937   0.760
 1407SOL    HW1 6340   2.055   5.935   0.690
 1407SOL    HW2 6341   2.204   5.993   0.727
 1408SOL     OW 6342   2.836   5.236   0.775
 1408SOL    HW1 6343   2.861   5.215   0.680
 1408SOL    HW2 6344   2.808   5.154   0.822
 1409SOL     OW 6345   1.877   4.756   0.508
 1409SOL    HW1 6346   1.885   4.835   0.448
 1409SOL    HW2 6347   1.854   4.787   0.601
 1410SOL     OW 6348   2.912   6.055   6.432
 1410SOL    HW1 6349   2.818   6.026   6.454
 1410SOL    HW2 6350   2.922   6.152   6.456
 1411SOL     OW 6351   4.371   5.792   4.342
 1411SOL    HW1 6352   4.413   5.884   4.336
 1411SOL    HW2 6353   4.427   5.728   4.289
 1412SOL     OW 6354   4.101   7.454   4.269
 1412SOL    HW1 6355   4.193   7.483   4.296
 1412SOL    HW2 6356   4.063   7.519   4.203
 1413SOL     OW 6357   4.559   3.416   6.318
 1413SOL    HW1 6358   4.563   3.467   6.404
 1413SOL    HW2 6359   4.586   3.477   6.244
 1414SOL     OW 6360   3.348  -0.733   1.721
 1414SOL    HW1 6361   3.395  -0.656   1.763
 1414SOL    HW2 6362   3.398  -0.762   1.640
 1415SOL     OW 6363   2.458   1.986   5.582
 1415SOL    HW1 6364   2.377   1.988   5.641
 1415SOL    HW2 6365   2.437   1.931   5.501
 1416SOL     OW 6366   5.472   1.965   4.806
 1416SOL    HW1 6367   5.422   2.041   4.765
 1416SOL    HW2 6368   5.491   1.985   4.902
 1417SOL     OW 6369   7.618   4.892   4.890
 1417SOL    HW1 6370   7.674   4.903   4.806
 1417SOL    HW2 6371   7.521   4.897   4.863
 1418SOL     OW 6372   6.848   1.485   5.655
 1418SOL    HW1 6373   6.794   1.428   5.717
 1418SOL    HW2 6374   6.910   1.427   5.603
 1419SOL     OW 6375   7.936   2.850   3.629
 1419SOL    HW1 6376   8.031   2.845   3.601
 1419SOL    HW2 6377   7.888   2.767   3.597
 1420SOL     OW 6378   5.456   6.643   5.386
 1420SOL    HW1 6379   5.382   6.704   5.356
 1420SOL    HW2 6380   5.499   6.601   5.305
 1421SOL     OW 6381   6.076   5.166   2.752
 1421SOL    HW1 6382   6.081   5.260   2.717
 1421SOL    HW2 6383   6.014   5.112   2.697
 1422SOL     OW 6384   3.865   4.366   0.300
 1422SOL    HW1 6385   3.775   4.375   0.257
 1422SOL    HW2 6386   3.889   4.269   0.307
 1423SOL     OW 6387   3.729   6.095   6.159
 1423SOL    HW1 6388   3.729   6.189   6.194
 1423SOL    HW2 6389   3.820   6.070   6.128
 1424SOL     OW 6390   7.523   2.179   3.905
 1424SOL    HW1 6391   7.548   2.083   3.908
 1424SOL    HW2 6392   7.509   2.208   3.812
 1425SOL     OW 6393   3.759   1.577   6.460
 1425SOL    HW1 6394   3.690   1.631   6.410
 1425SOL    HW2 6395   3.772   1.489   6.413
 1426SOL     OW 6396   0.712   2.462   4.161
 1426SOL    HW1 6397   0.742   2.438   4.253
 1426SOL    HW2 6398   0.783   2.437   4.095
 1427SOL     OW 6399   1.477   5.084   2.191
 1427SOL    HW1 6400   1.452   5.027   2.113
 1427SOL    HW2 6401   1.561   5.048   2.233
 1428SOL     OW 6402   2.767   5.614   2.243
 1428SOL    HW1 6403   2.763   5.549   2.168
 1428SOL    HW2 6404   2.863   5.626   2.271
 1429SOL     OW 6405   2.778  -0.856   1.127
 1429SOL    HW1 6406   2.714  -0.779   1.115
 1429SOL    HW2 6407   2.750  -0.909   1.208
 1430SOL     OW 6408   3.918   7.217   2.820
 1430SOL    HW1 6409   4.015   7.227   2.836
 1430SOL    HW2 6410   3.902   7.140   2.756
 1431SOL     OW 6411   0.559   4.509   6.253
 1431SOL    HW1 6412   0.503   4.569   6.312
 1431SOL    HW2 6413   0.614   4.448   6.310
 1432SOL     OW 6414   4.548   1.190   0.860
 1432SOL    HW1 6415   4.576   1.098   0.886
 1432SOL    HW2 6416   4.448   1.198   0.870
 1433SOL     OW 6417   2.816   7.707   6.304
 1433SOL    HW1 6418   2.836   7.689   6.208
 1433SOL    HW2 6419   2.809   7.807   6.318
 1434SOL     OW 6420   7.013   3.537   5.664
 1434SOL    HW1 6421   7.021   3.638   5.655
 1434SOL    HW2 6422   6.964   3.500   5.585
 1435SOL     OW 6423   0.912   1.017   2.007
 1435SOL    HW1 6424   0.964   0.947   1.960
 1435SOL    HW2 6425   0.971   1.096   2.026
 1436SOL     OW 6426   6.862   4.215   2.334
 1436SOL    HW1 6427   6.891   4.303   2.376
 1436SOL    HW2 6428   6.797   4.233   2.260
 1437SOL     OW 6429   3.486   6.288   1.191
 1437SOL    HW1 6430   3.402   6.332   1.161
 1437SOL    HW2 6431   3.476   6.256   1.284
 1438SOL     OW 6432   7.550   2.769   5.327
 1438SOL    HW1 6433   7.640   2.774   5.284
 1438SOL    HW2 6434   7.543   2.840   5.397
 1439SOL     OW 6435   7.388   2.228   2.692
 1439SOL    HW1 6436   7.433   2.179   2.766
 1439SOL    HW2 6437   7.407   2.183   2.605
 1440SOL     OW 6438   5.518   1.879   6.584
 1440SOL    HW1 6439   5.491   1.806   6.523
 1440SOL    HW2 6440   5.600   1.926   6.549
 1441SOL     OW 6441   4.374   3.728   0.738
 1441SOL    HW1 6442   4.335   3.754   0.648
 1441SOL    HW2 6443   4.302   3.727   0.806
 1442SOL     OW 6444   2.171   1.401   1.483
 1442SOL    HW1 6445   2.080   1.436   1.507
 1442SOL    HW2 6446   2.176   1.386   1.384
 1443SOL     OW 6447   2.920   5.478   4.992
 1443SOL    HW1 6448   2.911   5.563   4.941
 1443SOL    HW2 6449   2.936   5.403   4.926
 1444SOL     OW 6450   5.843   2.108   1.886
 1444SOL    HW1 6451   5.780   2.038   1.921
 1444SOL    HW2 6452   5.810   2.198   1.911
 1445SOL     OW 6453   2.780   6.605   1.402
 1445SOL    HW1 6454   2.785   6.649   1.314
 1445SOL    HW2 6455   2.859   6.629   1.457
 1446SOL     OW 6456   3.368   3.486   0.020
 1446SOL    HW1 6457   3.399   3.394  -0.006
 1446SOL    HW2 6458   3.313   3.480   0.104
 1447SOL     OW 6459   8.319   2.945   1.217
 1447SOL    HW1 6460   8.370   2.878   1.270
 1447SOL    HW2 6461   8.263   3.001   1.279
 1448SOL     OW 6462   2.184   2.759   5.005
 1448SOL    HW1 6463   2.272   2.806   5.017
 1448SOL    HW2 6464   2.119   2.821   4.960
 1449SOL     OW 6465   6.445   2.556   1.653
 1449SOL    HW1 6466   6.403   2.646   1.645
 1449SOL    HW2 6467   6.536   2.564   1.692
 1450SOL     OW 6468   2.961   5.316   4.338
 1450SOL    HW1 6469   2.868   5.345   4.362
 1450SOL    HW2 6470   2.956   5.231   4.284
 1451SOL     OW 6471   0.819   4.445   1.473
 1451SOL    HW1 6472   0.777   4.462   1.383
 1451SOL    HW2 6473   0.834   4.347   1.484
 1452SOL     OW 6474   3.415   8.269   4.375
 1452SOL    HW1 6475   3.351   8.312   4.311
 1452SOL    HW2 6476   3.418   8.170   4.356
 1453SOL     OW 6477   0.083   3.614   1.093
 1453SOL    HW1 6478   0.130   3.631   1.007
 1453SOL    HW2 6479   0.018   3.688   1.110
 1454SOL     OW 6480   3.200   6.305   2.791
 1454SOL    HW1 6481   3.254   6.342   2.715
 1454SOL    HW2 6482   3.105   6.338   2.784
 1455SOL     OW 6483   7.020   4.696   4.069
 1455SOL    HW1 6484   6.982   4.667   3.983
 1455SOL    HW2 6485   6.956   4.757   4.116
 1456SOL     OW 6486   2.494   1.002   7.371
 1456SOL    HW1 6487   2.535   0.919   7.332
 1456SOL    HW2 6488   2.454   1.056   7.297
 1457SOL     OW 6489   3.441   7.313   5.681
 1457SOL    HW1 6490   3.501   7.329   5.602
 1457SOL    HW2 6491   3.474   7.235   5.733
 1458SOL     OW 6492   2.238   6.641   4.604
 1458SOL    HW1 6493   2.309   6.710   4.589
 1458SOL    HW2 6494   2.194   6.656   4.692
 1459SOL     OW 6495   6.140   2.484   4.456
 1459SOL    HW1 6496   6.183   2.407   4.409
 1459SOL    HW2 6497   6.157   2.568   4.406
 1460SOL     OW 6498   4.225   7.500   5.878
 1460SOL    HW1 6499   4.297   7.452   5.928
 1460SOL    HW2 6500   4.169   7.434   5.829
 1461SOL     OW 6501   7.166   3.034   6.943
 1461SOL    HW1 6502   7.253   2.983   6.944
 1461SOL    HW2 6503   7.140   3.054   6.848
 1462SOL     OW 6504   1.246   1.159   1.203
 1462SOL    HW1 6505   1.314   1.180   1.274
 1462SOL    HW2 6506   1.215   1.244   1.160
 1463SOL     OW 6507   1.919   0.071   2.143
 1463SOL    HW1 6508   1.979   0.123   2.202
 1463SOL    HW2 6509   1.892  -0.014   2.188
 1464SOL     OW 6510   4.314   1.510   1.761
 1464SOL    HW1 6511   4.350   1.494   1.669
 1464SOL    HW2 6512   4.289   1.423   1.803
 1465SOL     OW 6513   2.611   1.232   4.629
 1465SOL    HW1 6514   2.575   1.139   4.613
 1465SOL    HW2 6515   2.536   1.291   4.658
 1466SOL     OW 6516   3.338   2.930   0.303
 1466SOL    HW1 6517   3.309   2.842   0.339
 1466SOL    HW2 6518   3.285   3.004   0.347
 1467SOL     OW 6519   5.571   2.613   1.058
 1467SOL    HW1 6520   5.585   2.647   1.151
 1467SOL    HW2 6521   5.600   2.517   1.053
 1468SOL     OW 6522   2.173   1.810   6.033
 1468SOL    HW1 6523   2.180   1.720   6.074
 1468SOL    HW2 6524   2.261   1.837   5.994
 1469SOL     OW 6525   6.808   2.743   5.087
 1469SOL    HW1 6526   6.804   2.710   4.993
 1469SOL    HW2 6527   6.716   2.746   5.126
 1470SOL     OW 6528   0.347   4.179   5.866
 1470SOL    HW1 6529   0.409   4.125   5.807
 1470SOL    HW2 6530   0.387   4.186   5.957
 1471SOL     OW 6531   6.182   3.465   1.645
 1471SOL    HW1 6532   6.264   3.471   1.588
 1471SOL    HW2 6533   6.208   3.436   1.736
 1472SOL     OW 6534   3.718   6.490   6.335
 1472SOL    HW1 6535   3.783   6.468   6.264
 1472SOL    HW2 6536   3.715   6.415   6.402
 1473SOL     OW 6537   6.758   3.504   5.037
 1473SOL    HW1 6538   6.782   3.600   5.026
 1473SOL    HW2 6539   6.832   3.457   5.084
 1474SOL     OW 6540   5.220   4.746   6.680
 1474SOL    HW1 6541   5.141   4.705   6.636
 1474SOL    HW2 6542   5.290   4.676   6.694
 1475SOL     OW 6543   1.516   3.332   3.417
 1475SOL    HW1 6544   1.490   3.313   3.323
 1475SOL    HW2 6545   1.529   3.246   3.466
 1476SOL     OW 6546   4.513  -1.566   3.822
 1476SOL    HW1 6547   4.531  -1.472   3.852
 1476SOL    HW2 6548   4.574  -1.588   3.746
 1477SOL     OW 6549   1.955   3.393   4.340
 1477SOL    HW1 6550   1.863   3.368   4.307
 1477SOL    HW2 6551   2.015   3.409   4.262
 1478SOL     OW 6552   2.913   3.224   0.432
 1478SOL    HW1 6553   3.009   3.243   0.409
 1478SOL    HW2 6554   2.907   3.136   0.478
 1479SOL     OW 6555   0.406   3.573   1.996
 1479SOL    HW1 6556   0.384   3.663   2.031
 1479SOL    HW2 6557   0.364   3.561   1.906
 1480SOL     OW 6558   5.503   4.321   1.631
 1480SOL    HW1 6559   5.577   4.338   1.698
 1480SOL    HW2 6560   5.456   4.236   1.655
 1481SOL     OW 6561   7.020   5.013   6.643
 1481SOL    HW1 6562   6.971   4.929   6.656
 1481SOL    HW2 6563   6.992   5.055   6.557
 1482SOL     OW 6564   1.215   1.023   2.833
 1482SOL    HW1 6565   1.309   1.038   2.800
 1482SOL    HW2 6566   1.203   1.070   2.920
 1483SOL     OW 6567   3.638   0.198   6.971
 1483SOL    HW1 6568   3.551   0.153   6.954
 1483SOL    HW2 6569   3.630   0.296   6.950
 1484SOL     OW 6570   5.481   6.340   6.001
 1484SOL    HW1 6571   5.399   6.317   5.950
 1484SOL    HW2 6572   5.562   6.311   5.952
 1485SOL     OW 6573   7.291   3.786   3.741
 1485SOL    HW1 6574   7.333   3.695   3.736
 1485SOL    HW2 6575   7.341   3.842   3.807
 1486SOL     OW 6576   3.417   4.722   6.463
 1486SOL    HW1 6577   3.339   4.666   6.491
 1486SOL    HW2 6578   3.502   4.676   6.486
 1487SOL     OW 6579   8.013   4.358   5.842
 1487SOL    HW1 6580   8.045   4.356   5.938
 1487SOL    HW2 6581   8.058   4.285   5.791
 1488SOL     OW 6582   4.787  -0.957   5.679
 1488SOL    HW1 6583   4.885  -0.961   5.696
 1488SOL    HW2 6584   4.765  -1.001   5.592
 1489SOL     OW 6585   7.308   2.238   2.097
 1489SOL    HW1 6586   7.298   2.312   2.164
 1489SOL    HW2 6587   7.260   2.157   2.131
 1490SOL     OW 6588   4.749   5.600   2.946
 1490SOL    HW1 6589   4.709   5.648   3.024
 1490SOL    HW2 6590   4.807   5.526   2.977
 1491SOL     OW 6591   2.312   6.236   3.038
 1491SOL    HW1 6592   2.392   6.285   3.001
 1491SOL    HW2 6593   2.251   6.212   2.963
 1492SOL     OW 6594   4.665   6.005   0.013
 1492SOL    HW1 6595   4.570   5.995  -0.017
 1492SOL    HW2 6596   4.668   6.066   0.094
 1493SOL     OW 6597   2.566   2.356   1.061
 1493SOL    HW1 6598   2.652   2.392   1.027
 1493SOL    HW2 6599   2.583   2.306   1.147
 1494SOL     OW 6600   7.008   2.085   4.092
 1494SOL    HW1 6601   7.012   1.986   4.078
 1494SOL    HW2 6602   7.102   2.122   4.093
 1495SOL     OW 6603   5.949   2.668   0.973
 1495SOL    HW1 6604   5.869   2.692   0.916
 1495SOL    HW2 6605   5.947   2.570   0.991
 1496SOL     OW 6606   7.101   2.304   3.869
 1496SOL    HW1 6607   7.103   2.402   3.852
 1496SOL    HW2 6608   7.188   2.263   3.840
 1497SOL     OW 6609   4.066  -0.399   2.662
 1497SOL    HW1 6610   4.097  -0.408   2.568
 1497SOL    HW2 6611   3.995  -0.330   2.667
 1498SOL     OW 6612   4.542   3.900   6.517
 1498SOL    HW1 6613   4.447   3.887   6.549
 1498SOL    HW2 6614   4.542   3.970   6.445
 1499SOL     OW 6615   1.349   4.091   1.817
 1499SOL    HW1 6616   1.298   4.169   1.782
 1499SOL    HW2 6617   1.445   4.116   1.825
 1500SOL     OW 6618  -0.165   3.958   7.366
 1500SOL    HW1 6619  -0.223   3.950   7.286
 1500SOL    HW2 6620  -0.215   4.003   7.440
 1501SOL     OW 6621   1.859   0.667   1.129
 1501SOL    HW1 6622   1.875   0.568   1.140
 1501SOL    HW2 6623   1.939   0.717   1.163
 1502SOL     OW 6624   6.008   4.854   6.653
 1502SOL    HW1 6625   5.940   4.895   6.592
 1502SOL    HW2 6626   6.078   4.806   6.599
 1503SOL     OW 6627   5.889   0.006   3.578
 1503SOL    HW1 6628   5.938   0.020   3.493
 1503SOL    HW2 6629   5.954  -0.006   3.653
 1504SOL     OW 6630   7.006   1.880   1.032
 1504SOL    HW1 6631   6.919   1.929   1.030
 1504SOL    HW2 6632   7.077   1.938   0.992
 1505SOL     OW 6633   1.649   6.002   3.756
 1505SOL    HW1 6634   1.600   6.043   3.834
 1505SOL    HW2 6635   1.748   6.003   3.775
 1506SOL     OW 6636   2.202   4.976   6.949
 1506SOL    HW1 6637   2.246   5.065   6.934
 1506SOL    HW2 6638   2.230   4.940   7.039
 1507SOL     OW 6639   5.351   0.463   1.960
 1507SOL    HW1 6640   5.296   0.540   1.930
 1507SOL    HW2 6641   5.400   0.487   2.043
 1508SOL     OW 6642   4.811   2.126   6.939
 1508SOL    HW1 6643   4.789   2.222   6.956
 1508SOL    HW2 6644   4.909   2.116   6.929
 1509SOL     OW 6645   6.591   2.188   5.181
 1509SOL    HW1 6646   6.548   2.236   5.106
 1509SOL    HW2 6647   6.539   2.105   5.203
 1510SOL     OW 6648   1.704   5.603   4.837
 1510SOL    HW1 6649   1.769   5.575   4.908
 1510SOL    HW2 6650   1.614   5.615   4.877
 1511SOL     OW 6651   6.000   2.433   5.511
 1511SOL    HW1 6652   5.968   2.341   5.532
 1511SOL    HW2 6653   5.937   2.476   5.445
 1512SOL     OW 6654   3.020   3.438   6.263
 1512SOL    HW1 6655   3.031   3.527   6.217
 1512SOL    HW2 6656   3.024   3.365   6.193
 1513SOL     OW 6657   4.800   6.440   3.953
 1513SOL    HW1 6658   4.734   6.464   3.882
 1513SOL    HW2 6659   4.769   6.359   4.002
 1514SOL     OW 6660   0.816   4.488   2.854
 1514SOL    HW1 6661   0.870   4.405   2.845
 1514SOL    HW2 6662   0.860   4.562   2.802
 1515SOL     OW 6663   7.209   2.181   4.885
 1515SOL    HW1 6664   7.181   2.155   4.977
 1515SOL    HW2 6665   7.138   2.238   4.842
 1516SOL     OW 6666   6.994   4.779   2.859
 1516SOL    HW1 6667   6.918   4.841   2.846
 1516SOL    HW2 6668   7.056   4.784   2.780
 1517SOL     OW 6669   5.007   1.898   3.184
 1517SOL    HW1 6670   5.032   1.821   3.125
 1517SOL    HW2 6671   5.038   1.879   3.278
 1518SOL     OW 6672   5.901   5.086   3.418
 1518SOL    HW1 6673   5.846   5.082   3.335
 1518SOL    HW2 6674   5.993   5.119   3.395
 1519SOL     OW 6675   4.511   6.242  -0.224
 1519SOL    HW1 6676   4.594   6.243  -0.281
 1519SOL    HW2 6677   4.492   6.335  -0.191
 1520SOL     OW 6678   3.740  -0.991   3.726
 1520SOL    HW1 6679   3.837  -1.015   3.717
 1520SOL    HW2 6680   3.695  -1.062   3.781
 1521SOL     OW 6681   2.169   6.280   6.332
 1521SOL    HW1 6682   2.185   6.327   6.418
 1521SOL    HW2 6683   2.160   6.347   6.258
 1522SOL     OW 6684   1.860   0.965   3.809
 1522SOL    HW1 6685   1.782   0.980   3.869
 1522SOL    HW2 6686   1.937   1.021   3.841
 1523SOL     OW 6687   4.629   6.526   4.424
 1523SOL    HW1 6688   4.728   6.512   4.436
 1523SOL    HW2 6689   4.600   6.479   4.340
 1524SOL     OW 6690  -0.188   3.576   6.636
 1524SOL    HW1 6691  -0.116   3.640   6.607
 1524SOL    HW2 6692  -0.273   3.626   6.650
 1525SOL     OW 6693   3.526  -0.555   2.002
 1525SOL    HW1 6694   3.438  -0.595   2.027
 1525SOL    HW2 6695   3.575  -0.526   2.085
 1526SOL     OW 6696   3.520   7.196   0.343
 1526SOL    HW1 6697   3.549   7.205   0.248
 1526SOL    HW2 6698   3.560   7.269   0.398
 1527SOL     OW 6699   2.537   5.040   0.799
 1527SOL    HW1 6700   2.520   5.123   0.747
 1527SOL    HW2 6701   2.562   4.966   0.737
 1528SOL     OW 6702   3.725   0.067   0.773
 1528SOL    HW1 6703   3.707   0.072   0.674
 1528SOL    HW2 6704   3.694  -0.022   0.807
 1529SOL     OW 6705   2.041   6.149   1.615
 1529SOL    HW1 6706   1.970   6.126   1.683
 1529SOL    HW2 6707   2.083   6.065   1.581
 1530SOL     OW 6708   7.140   2.322   6.178
 1530SOL    HW1 6709   7.129   2.253   6.108
 1530SOL    HW2 6710   7.075   2.307   6.253
 1531SOL     OW 6711   3.783   0.567   5.524
 1531SOL    HW1 6712   3.781   0.470   5.546
 1531SOL    HW2 6713   3.865   0.587   5.471
 1532SOL     OW 6714   2.337   3.356   7.028
 1532SOL    HW1 6715   2.252   3.384   7.072
 1532SOL    HW2 6716   2.358   3.260   7.053
 1533SOL     OW 6717   6.438   5.638   3.358
 1533SOL    HW1 6718   6.386   5.566   3.402
 1533SOL    HW2 6719   6.409   5.728   3.393
 1534SOL     OW 6720   7.061   2.691   1.771
 1534SOL    HW1 6721   7.160   2.693   1.753
 1534SOL    HW2 6722   7.016   2.629   1.708
 1535SOL     OW 6723   2.150   1.396   3.953
 1535SOL    HW1 6724   2.065   1.425   3.996
 1535SOL    HW2 6725   2.224   1.407   4.019
 1536SOL     OW 6726   4.723   4.916   0.685
 1536SOL    HW1 6727   4.648   4.857   0.716
 1536SOL    HW2 6728   4.711   5.007   0.723
 1537SOL     OW 6729   1.473   4.396   1.587
 1537SOL    HW1 6730   1.565   4.433   1.598
 1537SOL    HW2 6731   1.449   4.397   1.490
 1538SOL     OW 6732   0.538   2.950   7.365
 1538SOL    HW1 6733   0.538   2.988   7.272
 1538SOL    HW2 6734   0.460   2.987   7.418
 1539SOL     OW 6735   4.174   0.165   7.179
 1539SOL    HW1 6736   4.274   0.165   7.185
 1539SOL    HW2 6737   4.137   0.090   7.232
 1540SOL     OW 6738   6.871   3.400   2.259
 1540SOL    HW1 6739   6.967   3.372   2.257
 1540SOL    HW2 6740   6.855   3.458   2.339
 1541SOL     OW 6741   4.291   5.792   6.027
 1541SOL    HW1 6742   4.366   5.726   6.009
 1541SOL    HW2 6743   4.320   5.857   6.096
 1542SOL     OW 6744   4.812   3.832   6.895
 1542SOL    HW1 6745   4.856   3.847   6.984
 1542SOL    HW2 6746   4.801   3.920   6.849
 1543SOL     OW 6747   6.337   4.826   1.087
 1543SOL    HW1 6748   6.286   4.911   1.095
 1543SOL    HW2 6749   6.436   4.847   1.080
 1544SOL     OW 6750   5.943   5.778   6.244
 1544SOL    HW1 6751   5.974   5.837   6.319
 1544SOL    HW2 6752   5.915   5.832   6.166
 1545SOL     OW 6753   3.922   1.785   6.192
 1545SOL    HW1 6754   3.932   1.832   6.105
 1545SOL    HW2 6755   3.922   1.686   6.177
 1546SOL     OW 6756   1.404   3.293   0.874
 1546SOL    HW1 6757   1.320   3.346   0.863
 1546SOL    HW2 6758   1.382   3.197   0.892
 1547SOL     OW 6759   0.161   3.002   3.934
 1547SOL    HW1 6760   0.074   3.051   3.939
 1547SOL    HW2 6761   0.170   2.940   4.013
 1548SOL     OW 6762  -0.365   2.161   3.136
 1548SOL    HW1 6763  -0.391   2.252   3.106
 1548SOL    HW2 6764  -0.328   2.109   3.059
 1549SOL     OW 6765   6.157   0.923   7.463
 1549SOL    HW1 6766   6.200   0.985   7.397
 1549SOL    HW2 6767   6.104   0.976   7.529
 1550SOL     OW 6768   2.926   7.113  -0.331
 1550SOL    HW1 6769   2.942   7.041  -0.263
 1550SOL    HW2 6770   2.966   7.087  -0.418
 1551SOL     OW 6771   3.784   4.902   0.605
 1551SOL    HW1 6772   3.870   4.878   0.561
 1551SOL    HW2 6773   3.726   4.952   0.540
 1552SOL     OW 6774   5.036   6.277   4.719
 1552SOL    HW1 6775   5.000   6.190   4.680
 1552SOL    HW2 6776   5.004   6.286   4.814
 1553SOL     OW 6777   5.386   3.022   1.595
 1553SOL    HW1 6778   5.475   2.985   1.619
 1553SOL    HW2 6779   5.317   2.988   1.660
 1554SOL     OW 6780   0.169   3.258   7.446
 1554SOL    HW1 6781   0.229   3.296   7.516
 1554SOL    HW2 6782   0.177   3.311   7.362
 1555SOL     OW 6783   6.197   2.479   1.954
 1555SOL    HW1 6784   6.115   2.432   1.987
 1555SOL    HW2 6785   6.247   2.517   2.031
 1556SOL     OW 6786   2.320   3.586   0.277
 1556SOL    HW1 6787   2.253   3.659   0.263
 1556SOL    HW2 6788   2.384   3.613   0.349
 1557SOL     OW 6789   5.569  -0.455   2.697
 1557SOL    HW1 6790   5.601  -0.395   2.771
 1557SOL    HW2 6791   5.503  -0.520   2.733
 1558SOL     OW 6792   4.977   2.333   5.832
 1558SOL    HW1 6793   4.918   2.406   5.797
 1558SOL    HW2 6794   4.924   2.278   5.897
 1559SOL     OW 6795   2.456   2.252   1.586
 1559SOL    HW1 6796   2.468   2.154   1.570
 1559SOL    HW2 6797   2.383   2.287   1.526
 1560SOL     OW 6798   1.334   2.623   4.010
 1560SOL    HW1 6799   1.399   2.696   3.991
 1560SOL    HW2 6800   1.357   2.577   4.095
 1561SOL     OW 6801   2.554   1.006   4.891
 1561SOL    HW1 6802   2.544   0.914   4.854
 1561SOL    HW2 6803   2.470   1.058   4.875
 1562SOL     OW 6804   7.963   3.111   0.659
 1562SOL    HW1 6805   7.989   3.037   0.598
 1562SOL    HW2 6806   7.923   3.074   0.743
 1563SOL     OW 6807   3.199   6.662   1.705
 1563SOL    HW1 6808   3.227   6.614   1.789
 1563SOL    HW2 6809   3.201   6.762   1.723
 1564SOL     OW 6810   6.817   4.449   1.684
 1564SOL    HW1 6811   6.795   4.532   1.736
 1564SOL    HW2 6812   6.905   4.412   1.716
 1565SOL     OW 6813   2.508   1.460   3.906
 1565SOL    HW1 6814   2.525   1.408   3.989
 1565SOL    HW2 6815   2.594   1.494   3.869
 1566SOL     OW 6816   8.241   3.169   3.192
 1566SOL    HW1 6817   8.219   3.265   3.173
 1566SOL    HW2 6818   8.159   3.121   3.217
 1567SOL     OW 6819   6.660   2.437   6.132
 1567SOL    HW1 6820   6.585   2.432   6.198
 1567SOL    HW2 6821   6.623   2.458   6.042
 1568SOL     OW 6822   3.856   1.287   2.307
 1568SOL    HW1 6823   3.896   1.303   2.397
 1568SOL    HW2 6824   3.783   1.219   2.315
 1569SOL     OW 6825   7.904   2.702   0.500
 1569SOL    HW1 6826   7.915   2.732   0.405
 1569SOL    HW2 6827   7.813   2.729   0.532
 1570SOL     OW 6828   4.810   0.611   2.982
 1570SOL    HW1 6829   4.884   0.676   2.963
 1570SOL    HW2 6830   4.724   0.649   2.950
 1571SOL     OW 6831   3.244   2.154   7.071
 1571SOL    HW1 6832   3.305   2.088   7.117
 1571SOL    HW2 6833   3.269   2.247   7.095
 1572SOL     OW 6834   3.639   7.443   6.057
 1572SOL    HW1 6835   3.685   7.512   6.112
 1572SOL    HW2 6836   3.690   7.357   6.062
 1573SOL     OW 6837   0.382   3.343   6.480
 1573SOL    HW1 6838   0.469   3.334   6.529
 1573SOL    HW2 6839   0.324   3.264   6.499
 1574SOL     OW 6840   6.370   3.365   6.903
 1574SOL    HW1 6841   6.425   3.326   6.827
 1574SOL    HW2 6842   6.279   3.322   6.903
 1575SOL     OW 6843   7.417   2.119   2.411
 1575SOL    HW1 6844   7.378   2.203   2.372
 1575SOL    HW2 6845   7.470   2.071   2.342
 1576SOL     OW 6846   6.823   2.697   3.579
 1576SOL    HW1 6847   6.865   2.625   3.635
 1576SOL    HW2 6848   6.817   2.782   3.633
 1577SOL     OW 6849   5.754  -0.332   2.249
 1577SOL    HW1 6850   5.675  -0.390   2.271
 1577SOL    HW2 6851   5.750  -0.248   2.302
 1578SOL     OW 6852   3.198   0.757   6.723
 1578SOL    HW1 6853   3.167   0.836   6.775
 1578SOL    HW2 6854   3.150   0.676   6.755
 1579SOL     OW 6855   1.923   1.784   6.275
 1579SOL    HW1 6856   1.962   1.774   6.184
 1579SOL    HW2 6857   1.853   1.855   6.274
 1580SOL     OW 6858   7.705   3.845   2.198
 1580SOL    HW1 6859   7.771   3.877   2.267
 1580SOL    HW2 6860   7.620   3.818   2.243
 1581SOL     OW 6861   8.406   3.286   1.714
 1581SOL    HW1 6862   8.321   3.232   1.704
 1581SOL    HW2 6863   8.406   3.331   1.803
 1582SOL     OW 6864   6.239   5.838   4.904
 1582SOL    HW1 6865   6.250   5.859   5.002
 1582SOL    HW2 6866   6.143   5.832   4.882
 1583SOL     OW 6867   1.349   5.017   1.379
 1583SOL    HW1 6868   1.293   5.055   1.305
 1583SOL    HW2 6869   1.293   5.008   1.461
 1584SOL     OW 6870   8.735   4.175   3.823
 1584SOL    HW1 6871   8.750   4.078   3.805
 1584SOL    HW2 6872   8.711   4.220   3.736
 1585SOL     OW 6873   1.213   0.940   3.432
 1585SOL    HW1 6874   1.248   1.007   3.498
 1585SOL    HW2 6875   1.117   0.962   3.410
 1586SOL     OW 6876   0.182   2.075   3.247
 1586SOL    HW1 6877   0.123   2.002   3.282
 1586SOL    HW2 6878   0.162   2.090   3.150
 1587SOL     OW 6879   5.752   4.993   4.737
 1587SOL    HW1 6880   5.848   5.017   4.749
 1587SOL    HW2 6881   5.712   4.971   4.826
 1588SOL     OW 6882   1.478   2.845   4.086
 1588SOL    HW1 6883   1.443   2.931   4.048
 1588SOL    HW2 6884   1.525   2.861   4.171
 1589SOL     OW 6885   4.822   2.429   5.307
 1589SOL    HW1 6886   4.800   2.453   5.213
 1589SOL    HW2 6887   4.878   2.500   5.347
 1590SOL     OW 6888   7.272   3.499   5.707
 1590SOL    HW1 6889   7.174   3.516   5.697
 1590SOL    HW2 6890   7.321   3.584   5.711
 1591SOL     OW 6891   5.146   0.175   2.740
 1591SOL    HW1 6892   5.091   0.257   2.728
 1591SOL    HW2 6893   5.241   0.194   2.716
 1592SOL     OW 6894   1.620   1.639   4.957
 1592SOL    HW1 6895   1.694   1.610   4.898
 1592SOL    HW2 6896   1.656   1.699   5.028
 1593SOL     OW 6897   4.260   5.534   0.814
 1593SOL    HW1 6898   4.293   5.550   0.906
 1593SOL    HW2 6899   4.205   5.611   0.783
 1594SOL     OW 6900   4.714   2.614   7.123
 1594SOL    HW1 6901   4.694   2.626   7.025
 1594SOL    HW2 6902   4.724   2.703   7.166
 1595SOL     OW 6903   5.311   2.257   1.813
 1595SOL    HW1 6904   5.294   2.177   1.754
 1595SOL    HW2 6905   5.318   2.227   1.908
 1596SOL     OW 6906   5.527   1.493   1.085
 1596SOL    HW1 6907   5.475   1.421   1.039
 1596SOL    HW2 6908   5.575   1.548   1.017
 1597SOL     OW 6909   3.219   4.328   6.875
 1597SOL    HW1 6910   3.127   4.291   6.861
 1597SOL    HW2 6911   3.285   4.260   6.842
 1598SOL     OW 6912   5.147   7.283   5.991
 1598SOL    HW1 6913   5.221   7.219   6.011
 1598SOL    HW2 6914   5.185   7.369   5.958
 1599SOL     OW 6915   3.139   4.008   0.516
 1599SOL    HW1 6916   3.198   4.042   0.589
 1599SOL    HW2 6917   3.074   3.942   0.552
 1600SOL     OW 6918   7.537   3.184   6.961
 1600SOL    HW1 6919   7.471   3.181   7.037
 1600SOL    HW2 6920   7.567   3.092   6.939
 1601SOL     OW 6921   2.086   4.071   2.443
 1601SOL    HW1 6922   2.148   4.003   2.481
 1601SOL    HW2 6923   2.019   4.097   2.512
 1602SOL     OW 6924   1.669   5.167   3.806
 1602SOL    HW1 6925   1.737   5.240   3.802
 1602SOL    HW2 6926   1.712   5.082   3.836
 1603SOL     OW 6927   6.814   3.765   6.192
 1603SOL    HW1 6928   6.853   3.769   6.098
 1603SOL    HW2 6929   6.886   3.745   6.257
 1604SOL     OW 6930   3.446   0.275   4.187
 1604SOL    HW1 6931   3.446   0.175   4.179
 1604SOL    HW2 6932   3.423   0.315   4.097
 1605SOL     OW 6933  -0.504   2.988   2.687
 1605SOL    HW1 6934  -0.526   3.076   2.646
 1605SOL    HW2 6935  -0.545   2.914   2.633
 1606SOL     OW 6936   7.732   4.867   3.877
 1606SOL    HW1 6937   7.661   4.930   3.908
 1606SOL    HW2 6938   7.821   4.910   3.880
 1607SOL     OW 6939   7.368   3.291   2.928
 1607SOL    HW1 6940   7.281   3.292   2.979
 1607SOL    HW2 6941   7.387   3.383   2.893
 1608SOL     OW 6942   5.678   5.735   4.989
 1608SOL    HW1 6943   5.656   5.832   4.982
 1608SOL    HW2 6944   5.639   5.698   5.075
 1609SOL     OW 6945   6.829   2.182   5.944
 1609SOL    HW1 6946   6.739   2.196   5.985
 1609SOL    HW2 6947   6.869   2.271   5.921
 1610SOL     OW 6948   3.626   5.291   1.248
 1610SOL    HW1 6949   3.602   5.274   1.344
 1610SOL    HW2 6950   3.719   5.259   1.232
 1611SOL     OW 6951   4.894   5.555   0.260
 1611SOL    HW1 6952   4.966   5.588   0.322
 1611SOL    HW2 6953   4.935   5.514   0.179
 1612SOL     OW 6954   5.150   0.418   3.192
 1612SOL    HW1 6955   5.245   0.388   3.181
 1612SOL    HW2 6956   5.148   0.510   3.231
 1613SOL     OW 6957   5.975   0.540   1.715
 1613SOL    HW1 6958   6.054   0.542   1.777
 1613SOL    HW2 6959   5.960   0.446   1.684
 1614SOL     OW 6960   5.131   4.208   1.030
 1614SOL    HW1 6961   5.159   4.254   1.113
 1614SOL    HW2 6962   5.189   4.127   1.016
 1615SOL     OW 6963   3.628   5.618   1.611
 1615SOL    HW1 6964   3.655   5.672   1.691
 1615SOL    HW2 6965   3.548   5.564   1.634
 1616SOL     OW 6966   2.786   4.715   6.147
 1616SOL    HW1 6967   2.842   4.656   6.088
 1616SOL    HW2 6968   2.840   4.748   6.223
 1617SOL     OW 6969   7.636   2.986   5.516
 1617SOL    HW1 6970   7.703   2.924   5.476
 1617SOL    HW2 6971   7.678   3.044   5.583
 1618SOL     OW 6972   2.495  -0.333   1.674
 1618SOL    HW1 6973   2.516  -0.358   1.770
 1618SOL    HW2 6974   2.440  -0.405   1.633
 1619SOL     OW 6975   2.576   6.586   4.566
 1619SOL    HW1 6976   2.618   6.648   4.632
 1619SOL    HW2 6977   2.483   6.616   4.545
 1620SOL     OW 6978   1.975   4.492   0.471
 1620SOL    HW1 6979   1.987   4.466   0.375
 1620SOL    HW2 6980   1.943   4.587   0.474
 1621SOL     OW 6981   2.834   1.982   2.786
 1621SOL    HW1 6982   2.815   1.935   2.701
 1621SOL    HW2 6983   2.807   1.924   2.863
 1622SOL     OW 6984   1.573   2.660   1.222
 1622SOL    HW1 6985   1.539   2.746   1.259
 1622SOL    HW2 6986   1.589   2.595   1.296
 1623SOL     OW 6987   2.815   3.946   1.286
 1623SOL    HW1 6988   2.730   3.985   1.321
 1623SOL    HW2 6989   2.827   3.854   1.320
 1624SOL     OW 6990   5.823   5.542   6.234
 1624SOL    HW1 6991   5.795   5.516   6.327
 1624SOL    HW2 6992   5.875   5.626   6.236
 1625SOL     OW 6993   4.963   6.457   1.247
 1625SOL    HW1 6994   4.909   6.423   1.324
 1625SOL    HW2 6995   4.968   6.557   1.251
 1626SOL     OW 6996   4.803  -0.516   6.601
 1626SOL    HW1 6997   4.855  -0.503   6.516
 1626SOL    HW2 6998   4.706  -0.522   6.579
 1627SOL     OW 6999   3.699   5.649   1.903
 1627SOL    HW1 7000   3.763   5.723   1.913
 1627SOL    HW2 7001   3.744   5.561   1.924
 1628SOL     OW 7002   4.637  -0.535   7.108
 1628SOL    HW1 7003   4.723  -0.522   7.156
 1628SOL    HW2 7004   4.610  -0.450   7.063
 1629SOL     OW 7005   0.727   3.965   6.163
 1629SOL    HW1 7006   0.785   3.887   6.139
 1629SOL    HW2 7007   0.779   4.028   6.220
 1630SOL     OW 7008   3.942   4.697   5.730
 1630SOL    HW1 7009   3.915   4.609   5.693
 1630SOL    HW2 7010   3.999   4.683   5.812
 1631SOL     OW 7011   2.384   3.534   1.062
 1631SOL    HW1 7012   2.350   3.618   1.022
 1631SOL    HW2 7013   2.339   3.518   1.150
 1632SOL     OW 7014   0.229   3.718   2.609
 1632SOL    HW1 7015   0.259   3.722   2.515
 1632SOL    HW2 7016   0.209   3.810   2.641
 1633SOL     OW 7017   2.318   6.069   1.507
 1633SOL    HW1 7018   2.385   6.037   1.574
 1633SOL    HW2 7019   2.338   6.163   1.482
 1634SOL     OW 7020   1.502   5.347   3.250
 1634SOL    HW1 7021   1.596   5.381   3.259
 1634SOL    HW2 7022   1.455   5.402   3.181
 1635SOL     OW 7023   0.338   3.043   5.377
 1635SOL    HW1 7024   0.265   3.025   5.443
 1635SOL    HW2 7025   0.352   2.963   5.320
 1636SOL     OW 7026   0.707   4.387   5.591
 1636SOL    HW1 7027   0.654   4.334   5.526
 1636SOL    HW2 7028   0.646   4.427   5.660
 1637SOL     OW 7029   4.587   1.512   0.588
 1637SOL    HW1 7030   4.514   1.455   0.628
 1637SOL    HW2 7031   4.676   1.469   0.604
 1638SOL     OW 7032   0.127   4.019   5.490
 1638SOL    HW1 7033   0.133   4.083   5.412
 1638SOL    HW2 7034   0.202   3.952   5.483
 1639SOL     OW 7035   6.979   2.124   1.833
 1639SOL    HW1 7036   7.030   2.039   1.826
 1639SOL    HW2 7037   7.011   2.188   1.762
 1640SOL     OW 7038   7.471   2.876   4.113
 1640SOL    HW1 7039   7.507   2.968   4.122
 1640SOL    HW2 7040   7.426   2.849   4.198
 1641SOL     OW 7041  -0.391   2.812   3.468
 1641SOL    HW1 7042  -0.328   2.761   3.525
 1641SOL    HW2 7043  -0.480   2.818   3.514
 1642SOL     OW 7044   3.966  -0.377   5.140
 1642SOL    HW1 7045   3.980  -0.279   5.138
 1642SOL    HW2 7046   3.950  -0.411   5.049
 1643SOL     OW 7047   4.619  -0.271   2.367
 1643SOL    HW1 7048   4.614  -0.363   2.404
 1643SOL    HW2 7049   4.680  -0.215   2.422
 1644SOL     OW 7050   4.390   4.814   6.335
 1644SOL    HW1 7051   4.334   4.755   6.393
 1644SOL    HW2 7052   4.444   4.876   6.391
 1645SOL     OW 7053   3.044   0.271   4.065
 1645SOL    HW1 7054   3.005   0.222   4.143
 1645SOL    HW2 7055   2.973   0.288   3.997
 1646SOL     OW 7056   0.485   1.800   3.336
 1646SOL    HW1 7057   0.540   1.883   3.350
 1646SOL    HW2 7058   0.427   1.811   3.256
 1647SOL     OW 7059   0.655   3.408   3.158
 1647SOL    HW1 7060   0.722   3.388   3.086
 1647SOL    HW2 7061   0.697   3.465   3.229
 1648SOL     OW 7062   5.663   1.058   3.776
 1648SOL    HW1 7063   5.740   0.996   3.762
 1648SOL    HW2 7064   5.590   1.037   3.710
 1649SOL     OW 7065   3.683   6.367   5.916
 1649SOL    HW1 7066   3.728   6.331   5.997
 1649SOL    HW2 7067   3.736   6.444   5.878
 1650SOL     OW 7068   1.391   1.530   4.758
 1650SOL    HW1 7069   1.405   1.431   4.768
 1650SOL    HW2 7070   1.452   1.578   4.820
 1651SOL     OW 7071   7.260   2.579   3.909
 1651SOL    HW1 7072   7.221   2.670   3.927
 1651SOL    HW2 7073   7.258   2.526   3.993
 1652SOL     OW 7074   6.949   5.158   2.293
 1652SOL    HW1 7075   6.896   5.116   2.220
 1652SOL    HW2 7076   6.916   5.251   2.309
 1653SOL     OW 7077   5.428   5.045   5.371
 1653SOL    HW1 7078   5.464   4.965   5.418
 1653SOL    HW2 7079   5.487   5.069   5.293
 1654SOL     OW 7080   5.442   3.838   6.153
 1654SOL    HW1 7081   5.491   3.780   6.219
 1654SOL    HW2 7082   5.437   3.790   6.064
 1655SOL     OW 7083   8.132   4.033   2.333
 1655SOL    HW1 7084   8.172   4.084   2.411
 1655SOL    HW2 7085   8.085   3.953   2.367
 1656SOL     OW 7086  -0.411   2.317   3.440
 1656SOL    HW1 7087  -0.452   2.243   3.492
 1656SOL    HW2 7088  -0.353   2.280   3.368
 1657SOL     OW 7089   2.619   3.379   5.445
 1657SOL    HW1 7090   2.595   3.356   5.350
 1657SOL    HW2 7091   2.572   3.463   5.472
 1658SOL     OW 7092   6.489   2.896   1.797
 1658SOL    HW1 7093   6.473   2.969   1.864
 1658SOL    HW2 7094   6.536   2.820   1.842
 1659SOL     OW 7095   6.817   1.442   4.151
 1659SOL    HW1 7096   6.755   1.385   4.203
 1659SOL    HW2 7097   6.909   1.437   4.191
 1660SOL     OW 7098   2.930   6.635   2.330
 1660SOL    HW1 7099   2.945   6.537   2.348
 1660SOL    HW2 7100   2.923   6.649   2.231
 1661SOL     OW 7101   5.127   2.572   6.775
 1661SOL    HW1 7102   5.158   2.632   6.847
 1661SOL    HW2 7103   5.027   2.559   6.782
 1662SOL     OW 7104   6.601   2.191   4.167
 1662SOL    HW1 7105   6.596   2.099   4.124
 1662SOL    HW2 7106   6.562   2.188   4.258
 1663SOL     OW 7107   1.355   2.343   0.449
 1663SOL    HW1 7108   1.444   2.309   0.478
 1663SOL    HW2 7109   1.356   2.357   0.349
 1664SOL     OW 7110   5.871   1.744   2.467
 1664SOL    HW1 7111   5.825   1.665   2.507
 1664SOL    HW2 7112   5.867   1.821   2.530
 1665SOL     OW 7113   6.356   5.145   2.788
 1665SOL    HW1 7114   6.406   5.226   2.756
 1665SOL    HW2 7115   6.257   5.165   2.783
 1666SOL     OW 7116  -0.270   2.619   3.846
 1666SOL    HW1 7117  -0.220   2.696   3.805
 1666SOL    HW2 7118  -0.275   2.543   3.780
 1667SOL     OW 7119   2.734   3.679   5.604
 1667SOL    HW1 7120   2.744   3.692   5.506
 1667SOL    HW2 7121   2.667   3.608   5.622
 1668SOL     OW 7122   6.428   3.985   2.704
 1668SOL    HW1 7123   6.402   4.079   2.726
 1668SOL    HW2 7124   6.459   3.939   2.787
 1669SOL     OW 7125   4.189   4.924   1.534
 1669SOL    HW1 7126   4.284   4.893   1.530
 1669SOL    HW2 7127   4.144   4.911   1.446
 1670SOL     OW 7128   4.113   3.272   0.057
 1670SOL    HW1 7129   4.154   3.284  -0.033
 1670SOL    HW2 7130   4.021   3.235   0.047
 1671SOL     OW 7131   3.026   7.439   4.745
 1671SOL    HW1 7132   2.971   7.472   4.823
 1671SOL    HW2 7133   2.995   7.349   4.720
 1672SOL     OW 7134   5.276   3.116   5.643
 1672SOL    HW1 7135   5.274   3.103   5.743
 1672SOL    HW2 7136   5.296   3.211   5.622
 1673SOL     OW 7137   3.105   1.148   7.691
 1673SOL    HW1 7138   3.101   1.236   7.643
 1673SOL    HW2 7139   3.092   1.074   7.627
 1674SOL     OW 7140   3.431   5.448   1.701
 1674SOL    HW1 7141   3.334   5.433   1.716
 1674SOL    HW2 7142   3.484   5.392   1.765
 1675SOL     OW 7143   4.641  -0.205   7.327
 1675SOL    HW1 7144   4.592  -0.284   7.363
 1675SOL    HW2 7145   4.711  -0.177   7.393
 1676SOL     OW 7146   1.512   3.386   1.797
 1676SOL    HW1 7147   1.539   3.424   1.708
 1676SOL    HW2 7148   1.413   3.367   1.797
 1677SOL     OW 7149   3.665   1.096   3.566
 1677SOL    HW1 7150   3.672   1.006   3.607
 1677SOL    HW2 7151   3.586   1.144   3.603
 1678SOL     OW 7152   3.321   7.108   1.406
 1678SOL    HW1 7153   3.265   7.028   1.431
 1678SOL    HW2 7154   3.356   7.152   1.489
 1679SOL     OW 7155   6.967   4.397   3.393
 1679SOL    HW1 7156   6.913   4.335   3.448
 1679SOL    HW2 7157   7.055   4.412   3.438
 1680SOL     OW 7158   4.524   2.288   0.823
 1680SOL    HW1 7159   4.440   2.335   0.796
 1680SOL    HW2 7160   4.544   2.215   0.757
 1681SOL     OW 7161   3.222   6.515   3.061
 1681SOL    HW1 7162   3.304   6.469   3.027
 1681SOL    HW2 7163   3.250   6.598   3.109
 1682SOL     OW 7164   3.803  -1.025   2.415
 1682SOL    HW1 7165   3.791  -1.123   2.431
 1682SOL    HW2 7166   3.737  -0.994   2.347
 1683SOL     OW 7167   2.978   5.167   6.251
 1683SOL    HW1 7168   2.908   5.102   6.280
 1683SOL    HW2 7169   2.938   5.235   6.190
 1684SOL     OW 7170   5.816   0.537   3.391
 1684SOL    HW1 7171   5.904   0.585   3.395
 1684SOL    HW2 7172   5.751   0.592   3.338
 1685SOL     OW 7173   7.293   3.030   2.827
 1685SOL    HW1 7174   7.300   3.128   2.840
 1685SOL    HW2 7175   7.242   2.989   2.904
 1686SOL     OW 7176   3.054   0.244   1.945
 1686SOL    HW1 7177   3.115   0.321   1.935
 1686SOL    HW2 7178   3.108   0.160   1.958
 1687SOL     OW 7179   7.517   4.199   6.482
 1687SOL    HW1 7180   7.555   4.224   6.571
 1687SOL    HW2 7181   7.449   4.267   6.455
 1688SOL     OW 7182   1.060   4.550   3.517
 1688SOL    HW1 7183   0.984   4.586   3.571
 1688SOL    HW2 7184   1.135   4.618   3.517
 1689SOL     OW 7185   4.509   4.303   6.975
 1689SOL    HW1 7186   4.467   4.234   6.916
 1689SOL    HW2 7187   4.445   4.328   7.047
 1690SOL     OW 7188   3.949  -0.620   5.689
 1690SOL    HW1 7189   3.943  -0.534   5.637
 1690SOL    HW2 7190   4.044  -0.651   5.690
 1691SOL     OW 7191   7.864   3.793   4.111
 1691SOL    HW1 7192   7.840   3.708   4.157
 1691SOL    HW2 7193   7.836   3.789   4.015
 1692SOL     OW 7194   1.029   2.764   1.144
 1692SOL    HW1 7195   1.096   2.751   1.217
 1692SOL    HW2 7196   1.026   2.862   1.119
 1693SOL     OW 7197   3.315   6.668   2.167
 1693SOL    HW1 7198   3.268   6.746   2.207
 1693SOL    HW2 7199   3.414   6.680   2.177
 1694SOL     OW 7200   5.062   0.759   5.454
 1694SOL    HW1 7201   5.146   0.767   5.402
 1694SOL    HW2 7202   5.023   0.668   5.443
 1695SOL     OW 7203   5.905   1.559   0.732
 1695SOL    HW1 7204   5.886   1.614   0.814
 1695SOL    HW2 7205   5.992   1.513   0.742
 1696SOL     OW 7206   2.408   0.833   4.128
 1696SOL    HW1 7207   2.481   0.803   4.069
 1696SOL    HW2 7208   2.445   0.894   4.198
 1697SOL     OW 7209   3.614   3.342   5.421
 1697SOL    HW1 7210   3.709   3.334   5.450
 1697SOL    HW2 7211   3.564   3.400   5.485
 1698SOL     OW 7212   6.272   3.361   1.883
 1698SOL    HW1 7213   6.270   3.360   1.982
 1698SOL    HW2 7214   6.353   3.411   1.852
 1699SOL     OW 7215   1.894   2.219   5.831
 1699SOL    HW1 7216   1.804   2.230   5.873
 1699SOL    HW2 7217   1.965   2.251   5.894
 1700SOL     OW 7218   2.109   0.779   2.860
 1700SOL    HW1 7219   2.199   0.746   2.830
 1700SOL    HW2 7220   2.120   0.834   2.943
 1701SOL     OW 7221   1.747   4.191   5.373
 1701SOL    HW1 7222   1.740   4.219   5.470
 1701SOL    HW2 7223   1.661   4.210   5.325
 1702SOL     OW 7224   6.744   1.774   1.328
 1702SOL    HW1 7225   6.703   1.730   1.248
 1702SOL    HW2 7226   6.673   1.791   1.397
 1703SOL     OW 7227   4.127   5.030   6.168
 1703SOL    HW1 7228   4.092   5.104   6.110
 1703SOL    HW2 7229   4.191   5.066   6.235
 1704SOL     OW 7230   0.205   2.821   2.544
 1704SOL    HW1 7231   0.276   2.764   2.584
 1704SOL    HW2 7232   0.237   2.862   2.458
 1705SOL     OW 7233   5.356   4.732   4.983
 1705SOL    HW1 7234   5.410   4.780   5.053
 1705SOL    HW2 7235   5.259   4.737   5.005
 1706SOL     OW 7236   1.352   4.653   2.405
 1706SOL    HW1 7237   1.425   4.683   2.345
 1706SOL    HW2 7238   1.265   4.691   2.375
 1707SOL     OW 7239   3.451   7.332   3.039
 1707SOL    HW1 7240   3.469   7.267   2.964
 1707SOL    HW2 7241   3.521   7.323   3.109
 1708SOL     OW 7242   6.430   4.698   3.945
 1708SOL    HW1 7243   6.415   4.753   3.862
 1708SOL    HW2 7244   6.526   4.668   3.947
 1709SOL     OW 7245   5.646   1.374   2.961
 1709SOL    HW1 7246   5.663   1.455   3.015
 1709SOL    HW2 7247   5.698   1.297   2.998
 1710SOL     OW 7248   3.213  -0.044   5.670
 1710SOL    HW1 7249   3.285  -0.012   5.608
 1710SOL    HW2 7250   3.141   0.027   5.674
 1711SOL     OW 7251   2.523   1.233   5.301
 1711SOL    HW1 7252   2.433   1.230   5.260
 1711SOL    HW2 7253   2.517   1.274   5.393
 1712SOL     OW 7254   3.647   4.878   0.195
 1712SOL    HW1 7255   3.603   4.814   0.256
 1712SOL    HW2 7256   3.728   4.836   0.155
 1713SOL     OW 7257   6.688   1.371   2.776
 1713SOL    HW1 7258   6.714   1.401   2.684
 1713SOL    HW2 7259   6.707   1.273   2.786
 1714SOL     OW 7260   4.867   1.255   4.589
 1714SOL    HW1 7261   4.826   1.173   4.629
 1714SOL    HW2 7262   4.830   1.270   4.497
 1715SOL     OW 7263   0.787   0.637   1.182
 1715SOL    HW1 7264   0.804   0.588   1.267
 1715SOL    HW2 7265   0.778   0.573   1.107
 1716SOL     OW 7266   3.300   6.021   5.133
 1716SOL    HW1 7267   3.390   5.977   5.132
 1716SOL    HW2 7268   3.253   6.003   5.046
 1717SOL     OW 7269   2.751   3.438   0.410
 1717SOL    HW1 7270   2.699   3.414   0.329
 1717SOL    HW2 7271   2.810   3.362   0.435
 1718SOL     OW 7272   0.943   2.619   4.461
 1718SOL    HW1 7273   0.969   2.662   4.374
 1718SOL    HW2 7274   0.875   2.676   4.507
 1719SOL     OW 7275   3.732   1.968   0.898
 1719SOL    HW1 7276   3.809   1.938   0.841
 1719SOL    HW2 7277   3.678   1.889   0.925
 1720SOL     OW 7278   2.783   5.530   0.575
 1720SOL    HW1 7279   2.876   5.496   0.584
 1720SOL    HW2 7280   2.751   5.563   0.663
 1721SOL     OW 7281   5.809   2.616   7.014
 1721SOL    HW1 7282   5.849   2.598   6.924
 1721SOL    HW2 7283   5.801   2.715   7.029
 1722SOL     OW 7284   5.271   0.877   3.779
 1722SOL    HW1 7285   5.181   0.839   3.756
 1722SOL    HW2 7286   5.341   0.808   3.764
 1723SOL     OW 7287   5.841   6.373   4.485
 1723SOL    HW1 7288   5.906   6.447   4.495
 1723SOL    HW2 7289   5.826   6.352   4.387
 1724SOL     OW 7290   2.200   3.182   1.024
 1724SOL    HW1 7291   2.243   3.122   1.092
 1724SOL    HW2 7292   2.128   3.236   1.068
 1725SOL     OW 7293   1.539   3.876   4.514
 1725SOL    HW1 7294   1.583   3.904   4.599
 1725SOL    HW2 7295   1.497   3.785   4.526
 1726SOL     OW 7296   1.747   0.792   3.193
 1726SOL    HW1 7297   1.737   0.883   3.231
 1726SOL    HW2 7298   1.844   0.772   3.177
 1727SOL     OW 7299   6.972   1.872   1.378
 1727SOL    HW1 7300   6.898   1.814   1.344
 1727SOL    HW2 7301   6.969   1.875   1.478
 1728SOL     OW 7302   4.076  -0.776   2.847
 1728SOL    HW1 7303   4.087  -0.796   2.944
 1728SOL    HW2 7304   4.076  -0.862   2.796
 1729SOL     OW 7305   5.966   3.060   2.263
 1729SOL    HW1 7306   5.940   3.153   2.238
 1729SOL    HW2 7307   5.963   3.001   2.182
 1730SOL     OW 7308   2.529   0.175   2.445
 1730SOL    HW1 7309   2.546   0.176   2.347
 1730SOL    HW2 7310   2.460   0.245   2.466
 1731SOL     OW 7311   7.209   2.622   0.991
 1731SOL    HW1 7312   7.275   2.547   0.996
 1731SOL    HW2 7313   7.245   2.692   0.928
 1732SOL     OW 7314   5.452   0.051   2.153
 1732SOL    HW1 7315   5.418  -0.042   2.143
 1732SOL    HW2 7316   5.424   0.087   2.242
 1733SOL     OW 7317   5.292   1.039   0.814
 1733SOL    HW1 7318   5.306   1.134   0.841
 1733SOL    HW2 7319   5.204   1.006   0.851
 1734SOL     OW 7320   7.735   3.205   3.201
 1734SOL    HW1 7321   7.672   3.152   3.143
 1734SOL    HW2 7322   7.692   3.290   3.228
 1735SOL     OW 7323   2.653   2.738   7.041
 1735SOL    HW1 7324   2.647   2.805   7.116
 1735SOL    HW2 7325   2.707   2.776   6.967
 1736SOL     OW 7326   5.324   1.588   1.505
 1736SOL    HW1 7327   5.363   1.652   1.570
 1736SOL    HW2 7328   5.398   1.546   1.451
 1737SOL     OW 7329   2.396   3.060   0.330
 1737SOL    HW1 7330   2.375   3.116   0.410
 1737SOL    HW2 7331   2.337   2.980   0.329
 1738SOL     OW 7332   5.933   1.723   3.029
 1738SOL    HW1 7333   5.968   1.762   3.114
 1738SOL    HW2 7334   6.004   1.734   2.957
 1739SOL     OW 7335   4.976   2.078   1.733
 1739SOL    HW1 7336   4.892   2.029   1.710
 1739SOL    HW2 7337   4.953   2.170   1.763
 1740SOL     OW 7338   0.399   3.555   4.857
 1740SOL    HW1 7339   0.435   3.463   4.866
 1740SOL    HW2 7340   0.328   3.569   4.928
 1741SOL     OW 7341   2.241   6.874   5.368
 1741SOL    HW1 7342   2.156   6.860   5.419
 1741SOL    HW2 7343   2.295   6.945   5.411
 1742SOL     OW 7344   2.426   2.611   6.945
 1742SOL    HW1 7345   2.512   2.642   6.987
 1742SOL    HW2 7346   2.428   2.512   6.935
 1743SOL     OW 7347   8.577   3.401   2.364
 1743SOL    HW1 7348   8.484   3.417   2.331
 1743SOL    HW2 7349   8.593   3.303   2.374
 1744SOL     OW 7350   6.541   1.656   5.718
 1744SOL    HW1 7351   6.525   1.559   5.728
 1744SOL    HW2 7352   6.457   1.701   5.689
 1745SOL     OW 7353   6.135   0.215   2.271
 1745SOL    HW1 7354   6.182   0.162   2.341
 1745SOL    HW2 7355   6.193   0.221   2.190
 1746SOL     OW 7356   6.876   3.149   3.726
 1746SOL    HW1 7357   6.960   3.157   3.779
 1746SOL    HW2 7358   6.839   3.242   3.712
 1747SOL     OW 7359   7.494   3.833   2.360
 1747SOL    HW1 7360   7.421   3.766   2.369
 1747SOL    HW2 7361   7.482   3.903   2.431
 1748SOL     OW 7362   3.829   4.355   5.832
 1748SOL    HW1 7363   3.846   4.258   5.844
 1748SOL    HW2 7364   3.784   4.392   5.913
 1749SOL     OW 7365   4.693   2.946   0.410
 1749SOL    HW1 7366   4.772   2.914   0.461
 1749SOL    HW2 7367   4.684   3.046   0.421
 1750SOL     OW 7368   3.145   0.790   3.825
 1750SOL    HW1 7369   3.213   0.820   3.759
 1750SOL    HW2 7370   3.101   0.870   3.867
 1751SOL     OW 7371   0.861   4.476   3.180
 1751SOL    HW1 7372   0.912   4.561   3.197
 1751SOL    HW2 7373   0.854   4.460   3.082
 1752SOL     OW 7374   4.177   6.327   2.470
 1752SOL    HW1 7375   4.263   6.377   2.474
 1752SOL    HW2 7376   4.194   6.229   2.459
 1753SOL     OW 7377   6.794   5.861   4.630
 1753SOL    HW1 7378   6.834   5.817   4.711
 1753SOL    HW2 7379   6.733   5.934   4.660
 1754SOL     OW 7380   5.238   3.491   0.894
 1754SOL    HW1 7381   5.148   3.519   0.858
 1754SOL    HW2 7382   5.241   3.392   0.901
 1755SOL     OW 7383   0.781   1.584   4.343
 1755SOL    HW1 7384   0.764   1.682   4.347
 1755SOL    HW2 7385   0.858   1.566   4.280
 1756SOL     OW 7386   7.611   4.585   5.781
 1756SOL    HW1 7387   7.527   4.585   5.837
 1756SOL    HW2 7388   7.656   4.497   5.786
 1757SOL     OW 7389   4.462   3.235   6.984
 1757SOL    HW1 7390   4.384   3.298   6.991
 1757SOL    HW2 7391   4.511   3.234   7.071
 1758SOL     OW 7392   4.985   4.817   0.177
 1758SOL    HW1 7393   4.992   4.725   0.138
 1758SOL    HW2 7394   5.070   4.868   0.161
 1759SOL     OW 7395   6.449   4.177   1.459
 1759SOL    HW1 7396   6.545   4.198   1.477
 1759SOL    HW2 7397   6.419   4.227   1.378
 1760SOL     OW 7398   7.361   2.858   2.325
 1760SOL    HW1 7399   7.299   2.878   2.402
 1760SOL    HW2 7400   7.432   2.794   2.356
 1761SOL     OW 7401   4.308  -0.871   5.429
 1761SOL    HW1 7402   4.259  -0.786   5.406
 1761SOL    HW2 7403   4.241  -0.946   5.433
 1762SOL     OW 7404   9.023   4.505   6.143
 1762SOL    HW1 7405   9.090   4.553   6.198
 1762SOL    HW2 7406   9.060   4.489   6.052
 1763SOL     OW 7407   5.488   0.315   7.359
 1763SOL    HW1 7408   5.461   0.392   7.417
 1763SOL    HW2 7409   5.451   0.330   7.266
 1764SOL     OW 7410   0.689   2.538   1.676
 1764SOL    HW1 7411   0.641   2.611   1.725
 1764SOL    HW2 7412   0.681   2.555   1.577
 1765SOL     OW 7413   4.868   1.923   0.731
 1765SOL    HW1 7414   4.894   1.890   0.822
 1765SOL    HW2 7415   4.936   1.988   0.698
 1766SOL     OW 7416   0.365   3.109   1.755
 1766SOL    HW1 7417   0.374   3.013   1.732
 1766SOL    HW2 7418   0.383   3.122   1.852
 1767SOL     OW 7419   4.680   0.117   5.130
 1767SOL    HW1 7420   4.634   0.184   5.074
 1767SOL    HW2 7421   4.717   0.162   5.211
 1768SOL     OW 7422   5.914   5.399   0.573
 1768SOL    HW1 7423   5.996   5.433   0.619
 1768SOL    HW2 7424   5.861   5.341   0.636
 1769SOL     OW 7425   3.363   4.220   1.009
 1769SOL    HW1 7426   3.272   4.179   1.004
 1769SOL    HW2 7427   3.358   4.318   0.992
 1770SOL     OW 7428   4.367   5.942   3.623
 1770SOL    HW1 7429   4.294   5.905   3.680
 1770SOL    HW2 7430   4.385   5.879   3.548
 1771SOL     OW 7431   1.504   4.479   2.534
 1771SOL    HW1 7432   1.479   4.440   2.621
 1771SOL    HW2 7433   1.435   4.545   2.505
 1772SOL     OW 7434   5.447  -0.678   2.064
 1772SOL    HW1 7435   5.464  -0.704   2.159
 1772SOL    HW2 7436   5.496  -0.743   2.004
 1773SOL     OW 7437   2.867   4.073   4.911
 1773SOL    HW1 7438   2.830   4.087   5.003
 1773SOL    HW2 7439   2.929   4.148   4.889
 1774SOL     OW 7440   5.991   3.889   5.047
 1774SOL    HW1 7441   5.910   3.910   4.991
 1774SOL    HW2 7442   6.056   3.964   5.043
 1775SOL     OW 7443   3.813  -0.237   1.695
 1775SOL    HW1 7444   3.877  -0.314   1.702
 1775SOL    HW2 7445   3.788  -0.206   1.787
 1776SOL     OW 7446   4.782  -0.240   7.897
 1776SOL    HW1 7447   4.805  -0.172   7.967
 1776SOL    HW2 7448   4.767  -0.193   7.809
 1777SOL     OW 7449   1.246   2.794   3.764
 1777SOL    HW1 7450   1.146   2.799   3.762
 1777SOL    HW2 7451   1.284   2.884   3.785
 1778SOL     OW 7452   4.333   7.314   5.335
 1778SOL    HW1 7453   4.353   7.412   5.325
 1778SOL    HW2 7454   4.283   7.301   5.421
 1779SOL     OW 7455   2.848   7.305   2.465
 1779SOL    HW1 7456   2.808   7.367   2.532
 1779SOL    HW2 7457   2.777   7.247   2.426
 1780SOL     OW 7458   6.230   4.482   1.547
 1780SOL    HW1 7459   6.165   4.428   1.601
 1780SOL    HW2 7460   6.324   4.460   1.576
 1781SOL     OW 7461   4.517   6.551   3.646
 1781SOL    HW1 7462   4.467   6.555   3.560
 1781SOL    HW2 7463   4.584   6.477   3.643
 1782SOL     OW 7464   1.756   1.903   3.414
 1782SOL    HW1 7465   1.669   1.930   3.374
 1782SOL    HW2 7466   1.751   1.909   3.513
 1783SOL     OW 7467   4.579   0.463   4.773
 1783SOL    HW1 7468   4.547   0.555   4.796
 1783SOL    HW2 7469   4.673   0.470   4.738
 1784SOL     OW 7470   4.437  -1.492   1.907
 1784SOL    HW1 7471   4.394  -1.411   1.948
 1784SOL    HW2 7472   4.369  -1.545   1.859
 1785SOL     OW 7473   5.175   4.338   1.274
 1785SOL    HW1 7474   5.083   4.349   1.312
 1785SOL    HW2 7475   5.243   4.355   1.344
 1786SOL     OW 7476   2.834   0.880   6.409
 1786SOL    HW1 7477   2.741   0.910   6.430
 1786SOL    HW2 7478   2.900   0.944   6.447
 1787SOL     OW 7479   5.115   1.517   2.526
 1787SOL    HW1 7480   5.106   1.419   2.542
 1787SOL    HW2 7481   5.191   1.553   2.581
 1788SOL     OW 7482   2.415   6.316   6.599
 1788SOL    HW1 7483   2.483   6.365   6.654
 1788SOL    HW2 7484   2.325   6.358   6.614
 1789SOL     OW 7485   4.806   0.517   7.187
 1789SOL    HW1 7486   4.797   0.421   7.162
 1789SOL    HW2 7487   4.897   0.534   7.224
 1790SOL     OW 7488   0.379   2.173   3.725
 1790SOL    HW1 7489   0.451   2.234   3.758
 1790SOL    HW2 7490   0.405   2.078   3.744
 1791SOL     OW 7491   1.172   1.299   4.235
 1791SOL    HW1 7492   1.221   1.281   4.320
 1791SOL    HW2 7493   1.097   1.363   4.251
 1792SOL     OW 7494   4.724   0.486   0.774
 1792SOL    HW1 7495   4.698   0.434   0.692
 1792SOL    HW2 7496   4.762   0.574   0.745
 1793SOL     OW 7497   3.339   6.858   5.400
 1793SOL    HW1 7498   3.325   6.762   5.377
 1793SOL    HW2 7499   3.258   6.894   5.445
 1794SOL     OW 7500   0.628   3.146   3.997
 1794SOL    HW1 7501   0.701   3.101   4.048
 1794SOL    HW2 7502   0.591   3.081   3.930
 1795SOL     OW 7503   0.052   3.464   2.819
 1795SOL    HW1 7504   0.093   3.550   2.852
 1795SOL    HW2 7505   0.095   3.437   2.733
 1796SOL     OW 7506   3.243   1.697   6.308
 1796SOL    HW1 7507   3.183   1.776   6.297
 1796SOL    HW2 7508   3.202   1.617   6.264
 1797SOL     OW 7509   2.722  -0.562   1.706
 1797SOL    HW1 7510   2.767  -0.550   1.796
 1797SOL    HW2 7511   2.782  -0.615   1.647
 1798SOL     OW 7512   1.394   3.517   6.781
 1798SOL    HW1 7513   1.329   3.502   6.707
 1798SOL    HW2 7514   1.408   3.432   6.832
 1799SOL     OW 7515   1.261   1.228   3.098
 1799SOL    HW1 7516   1.318   1.285   3.039
 1799SOL    HW2 7517   1.183   1.282   3.131
 1800SOL     OW 7518   1.826   5.569   1.512
 1800SOL    HW1 7519   1.903   5.553   1.450
 1800SOL    HW2 7520   1.857   5.562   1.606
 1801SOL     OW 7521   4.668   5.340   1.558
 1801SOL    HW1 7522   4.759   5.354   1.600
 1801SOL    HW2 7523   4.603   5.406   1.597
 1802SOL     OW 7524   4.176   4.069   6.332
 1802SOL    HW1 7525   4.219   4.156   6.306
 1802SOL    HW2 7526   4.077   4.080   6.329
 1803SOL     OW 7527   4.436   6.123   6.262
 1803SOL    HW1 7528   4.511   6.165   6.315
 1803SOL    HW2 7529   4.364   6.190   6.246
 1804SOL     OW 7530   1.029   0.868   2.282
 1804SOL    HW1 7531   0.963   0.808   2.234
 1804SOL    HW2 7532   1.113   0.815   2.299
 1805SOL     OW 7533   3.835   2.674   5.750
 1805SOL    HW1 7534   3.860   2.725   5.667
 1805SOL    HW2 7535   3.903   2.692   5.822
 1806SOL     OW 7536   8.411   3.752   3.848
 1806SOL    HW1 7537   8.391   3.782   3.754
 1806SOL    HW2 7538   8.330   3.711   3.890
 1807SOL     OW 7539   8.043   3.047   2.972
 1807SOL    HW1 7540   8.029   3.051   3.070
 1807SOL    HW2 7541   8.076   2.956   2.946
 1808SOL     OW 7542   1.322   3.424   5.378
 1808SOL    HW1 7543   1.275   3.398   5.294
 1808SOL    HW2 7544   1.420   3.408   5.369
 1809SOL     OW 7545   1.416   3.733   6.944
 1809SOL    HW1 7546   1.395   3.669   6.870
 1809SOL    HW2 7547   1.466   3.685   7.016
 1810SOL     OW 7548   4.209   1.662   6.269
 1810SOL    HW1 7549   4.122   1.664   6.222
 1810SOL    HW2 7550   4.267   1.736   6.235
 1811SOL     OW 7551   3.464  -0.566   4.114
 1811SOL    HW1 7552   3.402  -0.574   4.037
 1811SOL    HW2 7553   3.420  -0.516   4.188
 1812SOL     OW 7554   6.866   4.788   6.680
 1812SOL    HW1 7555   6.770   4.781   6.709
 1812SOL    HW2 7556   6.910   4.699   6.693
 1813SOL     OW 7557   2.807   6.713   4.365
 1813SOL    HW1 7558   2.861   6.683   4.443
 1813SOL    HW2 7559   2.742   6.783   4.394
 1814SOL     OW 7560   6.591   5.578   2.858
 1814SOL    HW1 7561   6.552   5.666   2.828
 1814SOL    HW2 7562   6.567   5.563   2.954
 1815SOL     OW 7563   7.343   3.587   4.303
 1815SOL    HW1 7564   7.384   3.671   4.335
 1815SOL    HW2 7565   7.388   3.508   4.348
 1816SOL     OW 7566   3.618   3.720   1.284
 1816SOL    HW1 7567   3.635   3.625   1.306
 1816SOL    HW2 7568   3.528   3.748   1.320
 1817SOL     OW 7569   4.291   5.962   3.253
 1817SOL    HW1 7570   4.310   5.885   3.314
 1817SOL    HW2 7571   4.246   5.930   3.170
 1818SOL     OW 7572   6.934   4.116   1.504
 1818SOL    HW1 7573   6.844   4.121   1.461
 1818SOL    HW2 7574   6.951   4.025   1.539
 1819SOL     OW 7575   3.899   6.360   6.113
 1819SOL    HW1 7576   3.958   6.440   6.122
 1819SOL    HW2 7577   3.940   6.283   6.159
 1820SOL     OW 7578   5.468   7.325   5.798
 1820SOL    HW1 7579   5.385   7.357   5.846
 1820SOL    HW2 7580   5.487   7.384   5.722
 1821SOL     OW 7581   6.182   1.399   4.434
 1821SOL    HW1 7582   6.265   1.452   4.450
 1821SOL    HW2 7583   6.196   1.338   4.356
 1822SOL     OW 7584  -0.508   2.621   4.021
 1822SOL    HW1 7585  -0.444   2.634   3.946
 1822SOL    HW2 7586  -0.600   2.647   3.992
 1823SOL     OW 7587   8.248   3.748   6.705
 1823SOL    HW1 7588   8.265   3.682   6.632
 1823SOL    HW2 7589   8.300   3.832   6.687
 1824SOL     OW 7590   3.811   6.859   0.586
 1824SOL    HW1 7591   3.774   6.921   0.516
 1824SOL    HW2 7592   3.738   6.805   0.624
 1825SOL     OW 7593   3.516   3.500   6.539
 1825SOL    HW1 7594   3.540   3.430   6.607
 1825SOL    HW2 7595   3.487   3.457   6.454
 1826SOL     OW 7596  -0.646   3.006   5.545
 1826SOL    HW1 7597  -0.743   3.007   5.569
 1826SOL    HW2 7598  -0.595   3.067   5.606
 1827SOL     OW 7599   0.604   1.686   1.053
 1827SOL    HW1 7600   0.519   1.638   1.075
 1827SOL    HW2 7601   0.639   1.733   1.133
 1828SOL     OW 7602   3.952   5.370   0.929
 1828SOL    HW1 7603   3.994   5.298   0.874
 1828SOL    HW2 7604   3.884   5.421   0.873
 1829SOL     OW 7605   7.087   3.993   3.350
 1829SOL    HW1 7606   7.009   3.994   3.288
 1829SOL    HW2 7607   7.083   3.910   3.408
 1830SOL     OW 7608   4.204   0.848   1.661
 1830SOL    HW1 7609   4.140   0.874   1.589
 1830SOL    HW2 7610   4.170   0.769   1.710
 1831SOL     OW 7611   5.244   6.403   4.281
 1831SOL    HW1 7612   5.304   6.466   4.330
 1831SOL    HW2 7613   5.195   6.455   4.210
 1832SOL     OW 7614   2.145   5.423   3.428
 1832SOL    HW1 7615   2.176   5.483   3.501
 1832SOL    HW2 7616   2.086   5.352   3.466
 1833SOL     OW 7617   5.483   1.949   3.724
 1833SOL    HW1 7618   5.386   1.965   3.704
 1833SOL    HW2 7619   5.517   1.873   3.669
 1834SOL     OW 7620   5.574   6.010   3.810
 1834SOL    HW1 7621   5.559   5.929   3.868
 1834SOL    HW2 7622   5.520   6.087   3.843
 1835SOL     OW 7623   2.434   0.915   2.679
 1835SOL    HW1 7624   2.443   0.912   2.580
 1835SOL    HW2 7625   2.523   0.936   2.721
 1836SOL     OW 7626   1.978   2.763   5.373
 1836SOL    HW1 7627   1.993   2.672   5.412
 1836SOL    HW2 7628   1.879   2.780   5.365
 1837SOL     OW 7629   6.969   1.286   3.131
 1837SOL    HW1 7630   6.991   1.194   3.097
 1837SOL    HW2 7631   6.871   1.292   3.151
 1838SOL     OW 7632   3.672   2.133   6.146
 1838SOL    HW1 7633   3.761   2.125   6.193
 1838SOL    HW2 7634   3.600   2.145   6.214
 1839SOL     OW 7635   1.491   4.428   4.619
 1839SOL    HW1 7636   1.409   4.407   4.565
 1839SOL    HW2 7637   1.477   4.512   4.673
 1840SOL     OW 7638   6.007   1.896   4.901
 1840SOL    HW1 7639   5.979   1.865   4.809
 1840SOL    HW2 7640   5.944   1.966   4.933
 1841SOL     OW 7641   5.100   6.570   2.442
 1841SOL    HW1 7642   5.191   6.608   2.462
 1841SOL    HW2 7643   5.109   6.502   2.369
 1842SOL     OW 7644   4.283   1.253   1.116
 1842SOL    HW1 7645   4.212   1.201   1.067
 1842SOL    HW2 7646   4.328   1.315   1.052
 1843SOL     OW 7647   5.386   0.063   6.510
 1843SOL    HW1 7648   5.378   0.040   6.607
 1843SOL    HW2 7649   5.392  -0.021   6.456
 1844SOL     OW 7650   3.827   5.516   3.718
 1844SOL    HW1 7651   3.772   5.466   3.651
 1844SOL    HW2 7652   3.922   5.487   3.711
 1845SOL     OW 7653   6.659   3.024   6.961
 1845SOL    HW1 7654   6.667   3.001   7.058
 1845SOL    HW2 7655   6.681   2.944   6.905
 1846SOL     OW 7656   2.682   5.249   1.144
 1846SOL    HW1 7657   2.778   5.271   1.126
 1846SOL    HW2 7658   2.639   5.325   1.193
 1847SOL     OW 7659   3.323   5.175   3.981
 1847SOL    HW1 7660   3.291   5.212   4.067
 1847SOL    HW2 7661   3.352   5.080   3.991
 1848SOL     OW 7662   2.741   0.307   3.012
 1848SOL    HW1 7663   2.783   0.239   2.951
 1848SOL    HW2 7664   2.796   0.319   3.093
 1849SOL     OW 7665   1.174   4.253   4.965
 1849SOL    HW1 7666   1.225   4.207   4.891
 1849SOL    HW2 7667   1.123   4.330   4.927
 1850SOL     OW 7668   2.614   4.040   0.078
 1850SOL    HW1 7669   2.689   4.002   0.131
 1850SOL    HW2 7670   2.550   3.967   0.052
 1851SOL     OW 7671   0.375   3.622   5.818
 1851SOL    HW1 7672   0.371   3.583   5.910
 1851SOL    HW2 7673   0.291   3.599   5.769
 1852SOL     OW 7674   4.632  -1.012   1.594
 1852SOL    HW1 7675   4.563  -0.995   1.523
 1852SOL    HW2 7676   4.593  -1.074   1.663
 1853SOL     OW 7677   4.106  -1.326   3.132
 1853SOL    HW1 7678   4.064  -1.406   3.088
 1853SOL    HW2 7679   4.078  -1.322   3.228
 1854SOL     OW 7680   1.437   5.935   6.064
 1854SOL    HW1 7681   1.369   5.916   5.993
 1854SOL    HW2 7682   1.521   5.886   6.043
 1855SOL     OW 7683   6.773   1.820   5.712
 1855SOL    HW1 7684   6.689   1.766   5.707
 1855SOL    HW2 7685   6.796   1.853   5.621
 1856SOL     OW 7686   7.721   2.047   1.621
 1856SOL    HW1 7687   7.759   2.019   1.533
 1856SOL    HW2 7688   7.697   1.966   1.674
 1857SOL     OW 7689   6.515   2.373   4.964
 1857SOL    HW1 7690   6.484   2.450   5.019
 1857SOL    HW2 7691   6.555   2.408   4.879
 1858SOL     OW 7692   1.264   4.267   1.049
 1858SOL    HW1 7693   1.310   4.332   0.989
 1858SOL    HW2 7694   1.191   4.312   1.100
 1859SOL     OW 7695   4.133   0.029   2.876
 1859SOL    HW1 7696   4.044  -0.019   2.879
 1859SOL    HW2 7697   4.132   0.106   2.940
 1860SOL     OW 7698   4.492  -0.434   5.727
 1860SOL    HW1 7699   4.426  -0.430   5.653
 1860SOL    HW2 7700   4.565  -0.498   5.704
 1861SOL     OW 7701   6.707   3.995   3.908
 1861SOL    HW1 7702   6.683   4.091   3.891
 1861SOL    HW2 7703   6.711   3.980   4.008
 1862SOL     OW 7704   2.929   5.941   2.654
 1862SOL    HW1 7705   2.983   5.894   2.585
 1862SOL    HW2 7706   2.832   5.932   2.633
 1863SOL     OW 7707   5.775   2.175   3.319
 1863SOL    HW1 7708   5.705   2.112   3.354
 1863SOL    HW2 7709   5.797   2.150   3.225
 1864SOL     OW 7710   2.688   1.248   2.194
 1864SOL    HW1 7711   2.588   1.248   2.183
 1864SOL    HW2 7712   2.728   1.191   2.122
 1865SOL     OW 7713   0.932   2.975   6.535
 1865SOL    HW1 7714   1.031   2.959   6.538
 1865SOL    HW2 7715   0.908   3.050   6.596
 1866SOL     OW 7716   2.127   1.563   2.849
 1866SOL    HW1 7717   2.062   1.589   2.920
 1866SOL    HW2 7718   2.202   1.510   2.890
 1867SOL     OW 7719   6.525   2.659   0.533
 1867SOL    HW1 7720   6.448   2.603   0.568
 1867SOL    HW2 7721   6.526   2.746   0.582
 1868SOL     OW 7722   3.354   6.522   6.001
 1868SOL    HW1 7723   3.320   6.440   6.048
 1868SOL    HW2 7724   3.277   6.585   5.985
 1869SOL     OW 7725   6.666   1.560   5.182
 1869SOL    HW1 7726   6.659   1.626   5.256
 1869SOL    HW2 7727   6.580   1.509   5.174
 1870SOL     OW 7728   2.641   1.667   6.333
 1870SOL    HW1 7729   2.621   1.729   6.409
 1870SOL    HW2 7730   2.555   1.636   6.291
 1871SOL     OW 7731   4.587  -0.310   6.925
 1871SOL    HW1 7732   4.517  -0.331   6.858
 1871SOL    HW2 7733   4.569  -0.221   6.967
 1872SOL     OW 7734   3.150   6.387   4.203
 1872SOL    HW1 7735   3.072   6.339   4.246
 1872SOL    HW2 7736   3.204   6.430   4.277
 1873SOL     OW 7737   1.233   2.096   6.821
 1873SOL    HW1 7738   1.284   2.128   6.901
 1873SOL    HW2 7739   1.258   2.150   6.740
 1874SOL     OW 7740   0.581   3.762   4.941
 1874SOL    HW1 7741   0.526   3.682   4.919
 1874SOL    HW2 7742   0.562   3.789   5.037
 1875SOL     OW 7743   1.708   4.532   2.840
 1875SOL    HW1 7744   1.700   4.612   2.898
 1875SOL    HW2 7745   1.741   4.561   2.749
 1876SOL     OW 7746   3.314   3.096   0.742
 1876SOL    HW1 7747   3.261   3.015   0.720
 1876SOL    HW2 7748   3.306   3.116   0.840
 1877SOL     OW 7749   4.632   4.699   6.596
 1877SOL    HW1 7750   4.563   4.628   6.577
 1877SOL    HW2 7751   4.681   4.676   6.679
 1878SOL     OW 7752   3.488   5.827   5.109
 1878SOL    HW1 7753   3.522   5.870   5.026
 1878SOL    HW2 7754   3.530   5.870   5.190
 1879SOL     OW 7755   4.086   7.854   4.819
 1879SOL    HW1 7756   4.133   7.921   4.878
 1879SOL    HW2 7757   4.153   7.805   4.765
 1880SOL     OW 7758   5.012  -0.827   6.125
 1880SOL    HW1 7759   4.924  -0.867   6.099
 1880SOL    HW2 7760   5.042  -0.763   6.055
 1881SOL     OW 7761   2.992   5.274   0.275
 1881SOL    HW1 7762   2.975   5.370   0.253
 1881SOL    HW2 7763   3.042   5.231   0.201
 1882SOL     OW 7764   6.593   3.617   2.875
 1882SOL    HW1 7765   6.584   3.577   2.783
 1882SOL    HW2 7766   6.635   3.550   2.937
 1883SOL     OW 7767   2.672   4.768   4.628
 1883SOL    HW1 7768   2.735   4.797   4.556
 1883SOL    HW2 7769   2.672   4.668   4.634
 1884SOL     OW 7770   3.349   6.596   0.617
 1884SOL    HW1 7771   3.379   6.524   0.554
 1884SOL    HW2 7772   3.346   6.683   0.567
 1885SOL     OW 7773   0.770   4.059   0.175
 1885SOL    HW1 7774   0.805   4.009   0.254
 1885SOL    HW2 7775   0.753   4.154   0.200
 1886SOL     OW 7776   0.553   4.156   2.517
 1886SOL    HW1 7777   0.583   4.182   2.424
 1886SOL    HW2 7778   0.581   4.062   2.537
 1887SOL     OW 7779   0.690   3.286   2.504
 1887SOL    HW1 7780   0.782   3.258   2.531
 1887SOL    HW2 7781   0.623   3.220   2.537
 1888SOL     OW 7782   5.002  -0.014   4.239
 1888SOL    HW1 7783   4.962  -0.074   4.170
 1888SOL    HW2 7784   5.099  -0.038   4.251
 1889SOL     OW 7785   4.210   6.469   3.795
 1889SOL    HW1 7786   4.290   6.417   3.827
 1889SOL    HW2 7787   4.191   6.447   3.700
 1890SOL     OW 7788   4.392   4.997   5.162
 1890SOL    HW1 7789   4.374   4.899   5.147
 1890SOL    HW2 7790   4.491   5.011   5.162
 1891SOL     OW 7791   8.223   4.501   5.542
 1891SOL    HW1 7792   8.220   4.489   5.443
 1891SOL    HW2 7793   8.238   4.411   5.584
 1892SOL     OW 7794   1.633   1.665   0.916
 1892SOL    HW1 7795   1.707   1.634   0.976
 1892SOL    HW2 7796   1.595   1.586   0.866
 1893SOL     OW 7797   3.803  -0.719   2.857
 1893SOL    HW1 7798   3.770  -0.652   2.790
 1893SOL    HW2 7799   3.901  -0.731   2.846
 1894SOL     OW 7800   3.380   5.223  -0.119
 1894SOL    HW1 7801   3.304   5.276  -0.155
 1894SOL    HW2 7802   3.429   5.278  -0.050
 1895SOL     OW 7803   4.560   7.948   5.810
 1895SOL    HW1 7804   4.589   7.953   5.713
 1895SOL    HW2 7805   4.479   8.006   5.823
 1896SOL     OW 7806   6.329   0.464   2.776
 1896SOL    HW1 7807   6.233   0.439   2.771
 1896SOL    HW2 7808   6.360   0.499   2.688
 1897SOL     OW 7809   5.489   5.115   2.616
 1897SOL    HW1 7810   5.584   5.134   2.595
 1897SOL    HW2 7811   5.457   5.039   2.559
 1898SOL     OW 7812   6.014   2.607   3.825
 1898SOL    HW1 7813   6.090   2.644   3.878
 1898SOL    HW2 7814   5.936   2.590   3.885
 1899SOL     OW 7815   7.508   4.557   6.539
 1899SOL    HW1 7816   7.569   4.507   6.599
 1899SOL    HW2 7817   7.560   4.624   6.485
 1900SOL     OW 7818   3.729  -0.549   4.172
 1900SOL    HW1 7819   3.729  -0.583   4.266
 1900SOL    HW2 7820   3.638  -0.558   4.133
 1901SOL     OW 7821   4.801   5.541   0.832
 1901SOL    HW1 7822   4.815   5.453   0.877
 1901SOL    HW2 7823   4.795   5.529   0.733
 1902SOL     OW 7824  -0.003   1.502   1.288
 1902SOL    HW1 7825  -0.055   1.586   1.288
 1902SOL    HW2 7826   0.090   1.521   1.321
 1903SOL     OW 7827   3.547   5.676   2.201
 1903SOL    HW1 7828   3.638   5.636   2.196
 1903SOL    HW2 7829   3.541   5.735   2.281
 1904SOL     OW 7830   3.080   5.528   0.600
 1904SOL    HW1 7831   3.056   5.482   0.685
 1904SOL    HW2 7832   3.154   5.594   0.617
 1905SOL     OW 7833   7.106   4.955   4.725
 1905SOL    HW1 7834   7.069   5.018   4.792
 1905SOL    HW2 7835   7.156   5.006   4.656
 1906SOL     OW 7836   3.294   3.870   6.608
 1906SOL    HW1 7837   3.313   3.772   6.605
 1906SOL    HW2 7838   3.288   3.906   6.515
 1907SOL     OW 7839   4.655  -0.103   3.819
 1907SOL    HW1 7840   4.615  -0.027   3.870
 1907SOL    HW2 7841   4.585  -0.144   3.760
 1908SOL     OW 7842   2.756   2.496   7.135
 1908SOL    HW1 7843   2.727   2.577   7.085
 1908SOL    HW2 7844   2.747   2.511   7.233
 1909SOL     OW 7845   3.563   0.331   4.721
 1909SOL    HW1 7846   3.538   0.363   4.630
 1909SOL    HW2 7847   3.660   0.351   4.738
 1910SOL     OW 7848   4.390   0.611   3.453
 1910SOL    HW1 7849   4.438   0.695   3.434
 1910SOL    HW2 7850   4.445   0.553   3.514
 1911SOL     OW 7851  -0.475   2.337   0.668
 1911SOL    HW1 7852  -0.551   2.348   0.604
 1911SOL    HW2 7853  -0.487   2.250   0.718
 1912SOL     OW 7854   2.713   1.998   5.498
 1912SOL    HW1 7855   2.615   1.985   5.513
 1912SOL    HW2 7856   2.745   1.931   5.431
 1913SOL     OW 7857   1.008   4.070   4.428
 1913SOL    HW1 7858   0.942   4.145   4.430
 1913SOL    HW2 7859   1.043   4.060   4.334
 1914SOL     OW 7860   3.566  -0.995   3.514
 1914SOL    HW1 7861   3.619  -1.003   3.598
 1914SOL    HW2 7862   3.629  -0.992   3.435
 1915SOL     OW 7863   6.437   4.859   6.551
 1915SOL    HW1 7864   6.446   4.905   6.462
 1915SOL    HW2 7865   6.353   4.802   6.548
 1916SOL     OW 7866   1.843   2.453   5.993
 1916SOL    HW1 7867   1.845   2.475   6.090
 1916SOL    HW2 7868   1.807   2.531   5.942
 1917SOL     OW 7869   5.672   0.807   6.199
 1917SOL    HW1 7870   5.687   0.711   6.179
 1917SOL    HW2 7871   5.739   0.836   6.268
 1918SOL     OW 7872   0.084   3.438   3.188
 1918SOL    HW1 7873   0.085   3.385   3.102
 1918SOL    HW2 7874   0.028   3.519   3.176
 1919SOL     OW 7875   1.139   4.186   3.704
 1919SOL    HW1 7876   1.125   4.208   3.800
 1919SOL    HW2 7877   1.051   4.156   3.664
 1920SOL     OW 7878   4.319  -1.478   3.054
 1920SOL    HW1 7879   4.255  -1.409   3.087
 1920SOL    HW2 7880   4.315  -1.481   2.954
 1921SOL     OW 7881   2.007   4.451   0.209
 1921SOL    HW1 7882   1.951   4.495   0.140
 1921SOL    HW2 7883   1.992   4.352   0.206
 1922SOL     OW 7884   5.908   1.436   1.352
 1922SOL    HW1 7885   5.880   1.348   1.312
 1922SOL    HW2 7886   5.979   1.419   1.421
 1923SOL     OW 7887   2.881   7.091   0.859
 1923SOL    HW1 7888   2.929   7.008   0.886
 1923SOL    HW2 7889   2.813   7.114   0.930
 1924SOL     OW 7890   5.934   3.438   0.570
 1924SOL    HW1 7891   6.012   3.377   0.582
 1924SOL    HW2 7892   5.948   3.495   0.488
 1925SOL     OW 7893   5.891   0.836   6.372
 1925SOL    HW1 7894   5.896   0.935   6.374
 1925SOL    HW2 7895   5.906   0.799   6.464
 1926SOL     OW 7896   0.184   2.141   4.806
 1926SOL    HW1 7897   0.205   2.080   4.730
 1926SOL    HW2 7898   0.096   2.115   4.845
 1927SOL     OW 7899   5.635   3.140   7.073
 1927SOL    HW1 7900   5.537   3.134   7.091
 1927SOL    HW2 7901   5.651   3.167   6.978
 1928SOL     OW 7902   7.087   1.822   4.727
 1928SOL    HW1 7903   7.101   1.817   4.825
 1928SOL    HW2 7904   7.174   1.845   4.682
 1929SOL     OW 7905   4.351  -0.273   5.070
 1929SOL    HW1 7906   4.401  -0.357   5.092
 1929SOL    HW2 7907   4.281  -0.256   5.139
 1930SOL     OW 7908   2.416   5.084   6.705
 1930SOL    HW1 7909   2.333   5.123   6.667
 1930SOL    HW2 7910   2.431   5.120   6.798
 1931SOL     OW 7911   5.490   1.178   7.370
 1931SOL    HW1 7912   5.577   1.187   7.418
 1931SOL    HW2 7913   5.466   1.081   7.360
 1932SOL     OW 7914   0.547   1.168   1.469
 1932SOL    HW1 7915   0.640   1.133   1.469
 1932SOL    HW2 7916   0.547   1.264   1.440
 1933SOL     OW 7917   1.171   3.038   6.090
 1933SOL    HW1 7918   1.076   3.028   6.064
 1933SOL    HW2 7919   1.185   3.125   6.136
 1934SOL     OW 7920   6.041   1.845   5.232
 1934SOL    HW1 7921   6.043   1.747   5.212
 1934SOL    HW2 7922   6.026   1.897   5.148
 1935SOL     OW 7923   5.608   5.452  -0.044
 1935SOL    HW1 7924   5.589   5.533  -0.100
 1935SOL    HW2 7925   5.599   5.474   0.052
 1936SOL     OW 7926   6.531   2.524   4.720
 1936SOL    HW1 7927   6.435   2.518   4.694
 1936SOL    HW2 7928   6.590   2.505   4.642
 1937SOL     OW 7929   3.886   0.747   6.539
 1937SOL    HW1 7930   3.941   0.665   6.556
 1937SOL    HW2 7931   3.915   0.820   6.601
 1938SOL     OW 7932   7.165   2.880   3.683
 1938SOL    HW1 7933   7.094   2.822   3.726
 1938SOL    HW2 7934   7.229   2.910   3.753
 1939SOL     OW 7935   5.043   2.023   6.693
 1939SOL    HW1 7936   5.069   1.962   6.766
 1939SOL    HW2 7937   5.073   2.116   6.714
 1940SOL     OW 7938   1.723   3.039   1.713
 1940SOL    HW1 7939   1.684   3.013   1.802
 1940SOL    HW2 7940   1.820   3.059   1.724
 1941SOL     OW 7941   1.061   3.652   5.171
 1941SOL    HW1 7942   1.058   3.555   5.148
 1941SOL    HW2 7943   1.066   3.707   5.088
 1942SOL     OW 7944  -0.830   2.191   1.078
 1942SOL    HW1 7945  -0.889   2.207   1.157
 1942SOL    HW2 7946  -0.798   2.279   1.041
 1943SOL     OW 7947   6.812   4.360   4.257
 1943SOL    HW1 7948   6.743   4.365   4.185
 1943SOL    HW2 7949   6.769   4.377   4.345
 1944SOL     OW 7950   0.651   1.470   2.848
 1944SOL    HW1 7951   0.667   1.538   2.920
 1944SOL    HW2 7952   0.558   1.434   2.856
 1945SOL     OW 7953   6.081   5.981   3.021
 1945SOL    HW1 7954   6.151   5.983   3.092
 1945SOL    HW2 7955   6.068   6.070   2.981
 1946SOL     OW 7956   0.116   4.073   5.745
 1946SOL    HW1 7957   0.123   4.059   5.645
 1946SOL    HW2 7958   0.195   4.124   5.777
 1947SOL     OW 7959   5.291   1.842   7.131
 1947SOL    HW1 7960   5.356   1.899   7.081
 1947SOL    HW2 7961   5.326   1.748   7.137
 1948SOL     OW 7962   5.660  -0.117   3.650
 1948SOL    HW1 7963   5.661  -0.142   3.747
 1948SOL    HW2 7964   5.746  -0.070   3.627
 1949SOL     OW 7965   4.966   6.530   2.085
 1949SOL    HW1 7966   5.033   6.542   2.011
 1949SOL    HW2 7967   4.957   6.618   2.134
 1950SOL     OW 7968   6.868   2.779   6.557
 1950SOL    HW1 7969   6.960   2.792   6.596
 1950SOL    HW2 7970   6.860   2.831   6.473
 1951SOL     OW 7971   4.078  -0.382   3.129
 1951SOL    HW1 7972   4.036  -0.430   3.206
 1951SOL    HW2 7973   4.077  -0.441   3.048
 1952SOL     OW 7974   4.091   0.460   2.935
 1952SOL    HW1 7975   4.085   0.547   2.886
 1952SOL    HW2 7976   4.009   0.447   2.990
 1953SOL     OW 7977   4.144   0.739   3.476
 1953SOL    HW1 7978   4.238   0.706   3.490
 1953SOL    HW2 7979   4.084   0.661   3.455
 1954SOL     OW 7980   3.636   6.795   5.259
 1954SOL    HW1 7981   3.630   6.740   5.176
 1954SOL    HW2 7982   3.619   6.736   5.339
 1955SOL     OW 7983   5.659   5.143   0.522
 1955SOL    HW1 7984   5.560   5.130   0.517
 1955SOL    HW2 7985   5.683   5.185   0.610
 1956SOL     OW 7986   3.746   1.120   6.334
 1956SOL    HW1 7987   3.735   1.149   6.429
 1956SOL    HW2 7988   3.697   1.035   6.317
 1957SOL     OW 7989   3.252   1.415   2.306
 1957SOL    HW1 7990   3.168   1.379   2.265
 1957SOL    HW2 7991   3.298   1.343   2.357
 1958SOL     OW 7992   2.187   2.786   6.111
 1958SOL    HW1 7993   2.168   2.788   6.209
 1958SOL    HW2 7994   2.199   2.692   6.081
 1959SOL     OW 7995   3.306   5.904   2.256
 1959SOL    HW1 7996   3.378   5.856   2.307
 1959SOL    HW2 7997   3.348   5.968   2.192
 1960SOL     OW 7998   5.581   1.313   2.698
 1960SOL    HW1 7999   5.560   1.364   2.780
 1960SOL    HW2 8000   5.601   1.217   2.721
 1961SOL     OW 8001   7.279   2.449   4.863
 1961SOL    HW1 8002   7.217   2.487   4.933
 1961SOL    HW2 8003   7.287   2.350   4.875
 1962SOL     OW 8004   6.385   5.298   5.994
 1962SOL    HW1 8005   6.391   5.395   6.021
 1962SOL    HW2 8006   6.337   5.291   5.907
 1963SOL     OW 8007   4.948   6.713   6.177
 1963SOL    HW1 8008   4.936   6.764   6.092
 1963SOL    HW2 8009   4.906   6.763   6.253
 1964SOL     OW 8010   5.504   5.424   4.545
 1964SOL    HW1 8011   5.588   5.376   4.519
 1964SOL    HW2 8012   5.519   5.476   4.629
 1965SOL     OW 8013   4.195  -1.795   1.972
 1965SOL    HW1 8014   4.234  -1.732   1.905
 1965SOL    HW2 8015   4.117  -1.752   2.016
 1966SOL     OW 8016   3.280   4.552   0.114
 1966SOL    HW1 8017   3.187   4.562   0.080
 1966SOL    HW2 8018   3.329   4.483   0.060
 1967SOL     OW 8019   6.069   3.036   0.304
 1967SOL    HW1 8020   6.164   3.062   0.289
 1967SOL    HW2 8021   6.023   3.028   0.216
 1968SOL     OW 8022   5.055   0.258   0.708
 1968SOL    HW1 8023   4.955   0.247   0.704
 1968SOL    HW2 8024   5.096   0.221   0.624
 1969SOL     OW 8025   5.128   6.430   3.820
 1969SOL    HW1 8026   5.201   6.422   3.751
 1969SOL    HW2 8027   5.064   6.501   3.791
 1970SOL     OW 8028   1.192   4.395   5.407
 1970SOL    HW1 8029   1.226   4.467   5.468
 1970SOL    HW2 8030   1.190   4.308   5.457
 1971SOL     OW 8031   5.837   2.536   2.223
 1971SOL    HW1 8032   5.848   2.489   2.310
 1971SOL    HW2 8033   5.862   2.632   2.235
 1972SOL     OW 8034   6.107   0.120   2.760
 1972SOL    HW1 8035   6.021   0.071   2.742
 1972SOL    HW2 8036   6.162   0.068   2.826
 1973SOL     OW 8037   7.767   2.663   4.753
 1973SOL    HW1 8038   7.805   2.741   4.800
 1973SOL    HW2 8039   7.669   2.654   4.777
 1974SOL     OW 8040   4.544   6.029   2.411
 1974SOL    HW1 8041   4.619   6.005   2.351
 1974SOL    HW2 8042   4.572   6.015   2.507
 1975SOL     OW 8043   0.942   4.311   3.867
 1975SOL    HW1 8044   0.916   4.407   3.876
 1975SOL    HW2 8045   0.884   4.268   3.798
 1976SOL     OW 8046   4.009   3.217   0.306
 1976SOL    HW1 8047   4.059   3.214   0.219
 1976SOL    HW2 8048   3.994   3.311   0.333
 1977SOL     OW 8049   3.783  -0.861   3.259
 1977SOL    HW1 8050   3.793  -0.808   3.343
 1977SOL    HW2 8051   3.722  -0.813   3.195
 1978SOL     OW 8052   3.154   1.136   3.338
 1978SOL    HW1 8053   3.198   1.151   3.427
 1978SOL    HW2 8054   3.088   1.208   3.322
 1979SOL     OW 8055   3.617  -0.856   2.998
 1979SOL    HW1 8056   3.687  -0.832   2.932
 1979SOL    HW2 8057   3.579  -0.946   2.975
 1980SOL     OW 8058   5.638   1.791   6.195
 1980SOL    HW1 8059   5.622   1.887   6.171
 1980SOL    HW2 8060   5.734   1.769   6.180
 1981SOL     OW 8061   5.434   2.220   6.979
 1981SOL    HW1 8062   5.399   2.243   7.071
 1981SOL    HW2 8063   5.401   2.288   6.913
 1982SOL     OW 8064   1.123   4.772   2.287
 1982SOL    HW1 8065   1.151   4.867   2.298
 1982SOL    HW2 8066   1.051   4.750   2.353
 1983SOL     OW 8067   7.958   4.462   6.224
 1983SOL    HW1 8068   7.938   4.414   6.308
 1983SOL    HW2 8069   7.926   4.409   6.145
 1984SOL     OW 8070   4.650  -1.324   4.592
 1984SOL    HW1 8071   4.668  -1.229   4.615
 1984SOL    HW2 8072   4.649  -1.379   4.674
 1985SOL     OW 8073   8.232   3.810   2.615
 1985SOL    HW1 8074   8.282   3.869   2.680
 1985SOL    HW2 8075   8.199   3.730   2.663
 1986SOL     OW 8076   5.061   1.508   7.267
 1986SOL    HW1 8077   5.105   1.431   7.219
 1986SOL    HW2 8078   5.007   1.561   7.203
 1987SOL     OW 8079   2.096   6.344   3.787
 1987SOL    HW1 8080   2.177   6.402   3.775
 1987SOL    HW2 8081   2.124   6.248   3.788
 1988SOL     OW 8082   2.416   1.138   7.126
 1988SOL    HW1 8083   2.391   1.235   7.117
 1988SOL    HW2 8084   2.385   1.089   7.045
 1989SOL     OW 8085   0.092   2.880   0.732
 1989SOL    HW1 8086   0.019   2.931   0.779
 1989SOL    HW2 8087   0.129   2.811   0.794
 1990SOL     OW 8088   2.740   2.091   1.522
 1990SOL    HW1 8089   2.824   2.038   1.506
 1990SOL    HW2 8090   2.668   2.031   1.555
 1991SOL     OW 8091   2.430   4.812   4.460
 1991SOL    HW1 8092   2.485   4.765   4.390
 1991SOL    HW2 8093   2.468   4.791   4.550
 1992SOL     OW 8094   4.125   1.223   5.160
 1992SOL    HW1 8095   4.116   1.153   5.234
 1992SOL    HW2 8096   4.113   1.313   5.199
 1993SOL     OW 8097   7.005   4.283   0.531
 1993SOL    HW1 8098   7.097   4.286   0.495
 1993SOL    HW2 8099   6.939   4.287   0.455
 1994SOL     OW 8100   5.745   2.563   5.477
 1994SOL    HW1 8101   5.752   2.577   5.378
 1994SOL    HW2 8102   5.747   2.652   5.524
 1995SOL     OW 8103   2.621   1.290   1.056
 1995SOL    HW1 8104   2.680   1.300   0.976
 1995SOL    HW2 8105   2.525   1.299   1.028
 1996SOL     OW 8106   5.166   2.291   4.346
 1996SOL    HW1 8107   5.193   2.291   4.250
 1996SOL    HW2 8108   5.107   2.212   4.364
 1997SOL     OW 8109   5.034   5.022   5.953
 1997SOL    HW1 8110   5.026   5.068   6.042
 1997SOL    HW2 8111   4.951   5.038   5.899
 1998SOL     OW 8112   3.948   7.703   5.716
 1998SOL    HW1 8113   3.870   7.642   5.730
 1998SOL    HW2 8114   3.920   7.781   5.660
 1999SOL     OW 8115   0.268   3.689   4.349
 1999SOL    HW1 8116   0.337   3.727   4.410
 1999SOL    HW2 8117   0.185   3.667   4.402
 2000SOL     OW 8118   6.407   2.479   1.270
 2000SOL    HW1 8119   6.480   2.535   1.309
 2000SOL    HW2 8120   6.448   2.410   1.209
 2001SOL     OW 8121   1.081   4.549   2.119
 2001SOL    HW1 8122   1.131   4.495   2.187
 2001SOL    HW2 8123   1.067   4.642   2.154
 2002SOL     OW 8124  -0.220   3.457   3.331
 2002SOL    HW1 8125  -0.121   3.463   3.318
 2002SOL    HW2 8126  -0.257   3.385   3.273
 2003SOL     OW 8127   6.627   5.190   6.024
 2003SOL    HW1 8128   6.694   5.262   5.998
 2003SOL    HW2 8129   6.538   5.214   5.988
 2004SOL     OW 8130   5.908   2.611   4.247
 2004SOL    HW1 8131   5.881   2.600   4.343
 2004SOL    HW2 8132   5.995   2.663   4.243
 2005SOL     OW 8133   0.336   3.131   5.723
 2005SOL    HW1 8134   0.387   3.140   5.809
 2005SOL    HW2 8135   0.310   3.221   5.690
 2006SOL     OW 8136   5.052   5.855   6.033
 2006SOL    HW1 8137   5.099   5.938   6.000
 2006SOL    HW2 8138   5.116   5.778   6.035
 2007SOL     OW 8139   1.864   4.202   1.267
 2007SOL    HW1 8140   1.841   4.234   1.359
 2007SOL    HW2 8141   1.915   4.117   1.273
 2008SOL     OW 8142   3.200   4.933   4.650
 2008SOL    HW1 8143   3.207   5.014   4.708
 2008SOL    HW2 8144   3.149   4.955   4.567
 2009SOL     OW 8145   3.198   0.907   6.338
 2009SOL    HW1 8146   3.129   0.853   6.291
 2009SOL    HW2 8147   3.193   0.892   6.436
 2010SOL     OW 8148  -0.459   2.533   1.579
 2010SOL    HW1 8149  -0.425   2.627   1.574
 2010SOL    HW2 8150  -0.404   2.476   1.516
 2011SOL     OW 8151   2.739  -0.125   3.030
 2011SOL    HW1 8152   2.686  -0.202   2.994
 2011SOL    HW2 8153   2.676  -0.056   3.066
 2012SOL     OW 8154   4.728   4.497   0.154
 2012SOL    HW1 8155   4.704   4.594   0.153
 2012SOL    HW2 8156   4.649   4.443   0.124
 2013SOL     OW 8157   1.355   4.302   0.457
 2013SOL    HW1 8158   1.347   4.259   0.546
 2013SOL    HW2 8159   1.440   4.355   0.452
 2014SOL     OW 8160   3.773   5.667   4.871
 2014SOL    HW1 8161   3.745   5.731   4.943
 2014SOL    HW2 8162   3.695   5.609   4.845
 2015SOL     OW 8163   5.949   2.885   1.143
 2015SOL    HW1 8164   5.944   2.805   1.084
 2015SOL    HW2 8165   5.870   2.887   1.204
 2016SOL     OW 8166   2.384   1.281   6.495
 2016SOL    HW1 8167   2.443   1.202   6.477
 2016SOL    HW2 8168   2.349   1.316   6.408
 2017SOL     OW 8169   4.379   3.358   1.105
 2017SOL    HW1 8170   4.406   3.388   1.014
 2017SOL    HW2 8171   4.447   3.292   1.139
 2018SOL     OW 8172   6.837   4.737   1.046
 2018SOL    HW1 8173   6.883   4.823   1.023
 2018SOL    HW2 8174   6.904   4.675   1.088
 2019SOL     OW 8175   0.605   2.856   1.907
 2019SOL    HW1 8176   0.553   2.807   1.977
 2019SOL    HW2 8177   0.541   2.896   1.840
 2020SOL     OW 8178   5.624   4.318  -0.176
 2020SOL    HW1 8179   5.658   4.352  -0.089
 2020SOL    HW2 8180   5.641   4.221  -0.183
 2021SOL     OW 8181   4.517   6.162  -0.543
 2021SOL    HW1 8182   4.424   6.156  -0.508
 2021SOL    HW2 8183   4.516   6.156  -0.642
 2022SOL     OW 8184   7.268   4.256   6.180
 2022SOL    HW1 8185   7.319   4.308   6.249
 2022SOL    HW2 8186   7.175   4.291   6.173
 2023SOL     OW 8187   7.628   3.449   6.908
 2023SOL    HW1 8188   7.609   3.352   6.910
 2023SOL    HW2 8189   7.584   3.494   6.986
 2024SOL     OW 8190   2.814   0.258   4.554
 2024SOL    HW1 8191   2.714   0.248   4.558
 2024SOL    HW2 8192   2.837   0.346   4.511
 2025SOL     OW 8193   6.209   0.499   0.531
 2025SOL    HW1 8194   6.277   0.569   0.512
 2025SOL    HW2 8195   6.249   0.426   0.587
 2026SOL     OW 8196   2.167   5.002   3.453
 2026SOL    HW1 8197   2.124   5.089   3.477
 2026SOL    HW2 8198   2.145   4.979   3.358
 2027SOL     OW 8199   0.971   4.355   1.951
 2027SOL    HW1 8200   1.024   4.270   1.955
 2027SOL    HW2 8201   1.011   4.422   2.013
 2028SOL     OW 8202   5.091   0.711   2.239
 2028SOL    HW1 8203   5.063   0.734   2.146
 2028SOL    HW2 8204   5.152   0.781   2.274
 2029SOL     OW 8205   4.093   4.130   0.778
 2029SOL    HW1 8206   4.046   4.043   0.781
 2029SOL    HW2 8207   4.061   4.182   0.698
 2030SOL     OW 8208   4.898   6.388   2.485
 2030SOL    HW1 8209   4.961   6.460   2.510
 2030SOL    HW2 8210   4.871   6.398   2.389
 2031SOL     OW 8211   3.969  -0.411   3.723
 2031SOL    HW1 8212   3.917  -0.380   3.802
 2031SOL    HW2 8213   3.928  -0.375   3.639
 2032SOL     OW 8214   1.706   2.296   3.655
 2032SOL    HW1 8215   1.636   2.345   3.602
 2032SOL    HW2 8216   1.764   2.363   3.703
 2033SOL     OW 8217   3.554   5.449   1.056
 2033SOL    HW1 8218   3.632   5.473   0.997
 2033SOL    HW2 8219   3.586   5.402   1.137
 2034SOL     OW 8220   2.681   6.151   4.599
 2034SOL    HW1 8221   2.776   6.164   4.624
 2034SOL    HW2 8222   2.671   6.161   4.500
 2035SOL     OW 8223   4.713   5.948   4.445
 2035SOL    HW1 8224   4.659   5.991   4.372
 2035SOL    HW2 8225   4.740   5.856   4.416
 2036SOL     OW 8226   0.365   3.694   2.339
 2036SOL    HW1 8227   0.451   3.641   2.338
 2036SOL    HW2 8228   0.361   3.753   2.259
 2037SOL     OW 8229   1.753   0.165   0.956
 2037SOL    HW1 8230   1.750   0.247   0.899
 2037SOL    HW2 8231   1.827   0.106   0.926
 2038SOL     OW 8232   5.756   0.465   1.336
 2038SOL    HW1 8233   5.816   0.418   1.400
 2038SOL    HW2 8234   5.751   0.414   1.251
 2039SOL     OW 8235   5.508   4.993   0.820
 2039SOL    HW1 8236   5.484   5.056   0.893
 2039SOL    HW2 8237   5.431   4.934   0.799
 2040SOL     OW 8238   1.443   1.990   2.721
 2040SOL    HW1 8239   1.455   2.001   2.623
 2040SOL    HW2 8240   1.532   1.980   2.765
 2041SOL     OW 8241   1.040   3.588   1.463
 2041SOL    HW1 8242   1.088   3.595   1.550
 2041SOL    HW2 8243   0.945   3.618   1.475
 2042SOL     OW 8244   3.165   6.836   1.926
 2042SOL    HW1 8245   3.151   6.883   2.013
 2042SOL    HW2 8246   3.260   6.807   1.918
 2043SOL     OW 8247   5.733   3.753   5.844
 2043SOL    HW1 8248   5.728   3.691   5.921
 2043SOL    HW2 8249   5.827   3.757   5.811
 2044SOL     OW 8250   2.423   1.935   2.898
 2044SOL    HW1 8251   2.477   1.912   2.980
 2044SOL    HW2 8252   2.431   1.861   2.831
 2045SOL     OW 8253   0.896   3.438   6.651
 2045SOL    HW1 8254   0.843   3.504   6.704
 2045SOL    HW2 8255   0.889   3.347   6.695
 2046SOL     OW 8256   8.033   4.518   4.168
 2046SOL    HW1 8257   7.975   4.469   4.234
 2046SOL    HW2 8258   8.120   4.542   4.212
 2047SOL     OW 8259   5.824   5.164   6.086
 2047SOL    HW1 8260   5.808   5.174   5.989
 2047SOL    HW2 8261   5.845   5.070   6.109
 2048SOL     OW 8262   3.251   7.403   4.090
 2048SOL    HW1 8263   3.290   7.389   4.180
 2048SOL    HW2 8264   3.165   7.453   4.096
 2049SOL     OW 8265   8.394   3.854   2.399
 2049SOL    HW1 8266   8.431   3.768   2.363
 2049SOL    HW2 8267   8.334   3.835   2.477
 2050SOL     OW 8268   5.818   4.986   6.525
 2050SOL    HW1 8269   5.733   4.934   6.528
 2050SOL    HW2 8270   5.799   5.083   6.539
 2051SOL     OW 8271   3.962   6.496   0.262
 2051SOL    HW1 8272   3.994   6.589   0.247
 2051SOL    HW2 8273   4.008   6.457   0.343
 2052SOL     OW 8274   4.997  -0.659   1.820
 2052SOL    HW1 8275   5.058  -0.716   1.764
 2052SOL    HW2 8276   5.052  -0.602   1.881
 2053SOL     OW 8277   0.289   2.708   5.947
 2053SOL    HW1 8278   0.345   2.676   6.022
 2053SOL    HW2 8279   0.347   2.753   5.878
 2054SOL     OW 8280   3.409   1.861   0.677
 2054SOL    HW1 8281   3.395   1.767   0.705
 2054SOL    HW2 8282   3.368   1.923   0.744
 2055SOL     OW 8283   0.420   2.620   3.528
 2055SOL    HW1 8284   0.409   2.618   3.428
 2055SOL    HW2 8285   0.361   2.691   3.567
 2056SOL     OW 8286   1.408   3.611   5.116
 2056SOL    HW1 8287   1.407   3.511   5.107
 2056SOL    HW2 8288   1.503   3.643   5.119
 2057SOL     OW 8289   7.066   2.636   2.863
 2057SOL    HW1 8290   7.024   2.571   2.800
 2057SOL    HW2 8291   7.010   2.643   2.946
 2058SOL     OW 8292   2.797   0.785   5.489
 2058SOL    HW1 8293   2.801   0.884   5.472
 2058SOL    HW2 8294   2.834   0.765   5.580
 2059SOL     OW 8295   3.781   6.282   4.260
 2059SOL    HW1 8296   3.812   6.298   4.353
 2059SOL    HW2 8297   3.682   6.273   4.258
 2060SOL     OW 8298   4.187  -0.247   1.605
 2060SOL    HW1 8299   4.266  -0.242   1.544
 2060SOL    HW2 8300   4.148  -0.157   1.618
 2061SOL     OW 8301   3.957   4.642   0.930
 2061SOL    HW1 8302   3.914   4.553   0.918
 2061SOL    HW2 8303   3.950   4.671   1.026
 2062SOL     OW 8304   5.740   0.160   3.969
 2062SOL    HW1 8305   5.783   0.207   4.045
 2062SOL    HW2 8306   5.708   0.070   3.999
 2063SOL     OW 8307   4.096   0.091   7.792
 2063SOL    HW1 8308   4.161   0.081   7.717
 2063SOL    HW2 8309   4.104   0.181   7.834
 2064SOL     OW 8310   5.727   1.118   5.825
 2064SOL    HW1 8311   5.796   1.046   5.819
 2064SOL    HW2 8312   5.669   1.101   5.904
 2065SOL     OW 8313   4.852   5.316   0.563
 2065SOL    HW1 8314   4.825   5.412   0.547
 2065SOL    HW2 8315   4.834   5.262   0.481
 2066SOL     OW 8316   2.872   5.625   3.995
 2066SOL    HW1 8317   2.820   5.678   3.926
 2066SOL    HW2 8318   2.958   5.593   3.955
 2067SOL     OW 8319   2.535   5.879   4.978
 2067SOL    HW1 8320   2.613   5.891   4.916
 2067SOL    HW2 8321   2.565   5.886   5.072
 2068SOL     OW 8322   1.697   4.999   4.378
 2068SOL    HW1 8323   1.653   4.911   4.392
 2068SOL    HW2 8324   1.782   5.001   4.430
 2069SOL     OW 8325   6.918   2.136   2.104
 2069SOL    HW1 8326   6.930   2.127   2.004
 2069SOL    HW2 8327   6.851   2.206   2.123
 2070SOL     OW 8328   6.468   4.003   0.554
 2070SOL    HW1 8329   6.424   3.966   0.473
 2070SOL    HW2 8330   6.567   4.015   0.537
 2071SOL     OW 8331   4.752   5.592   1.308
 2071SOL    HW1 8332   4.759   5.493   1.291
 2071SOL    HW2 8333   4.808   5.641   1.242
 2072SOL     OW 8334  -0.187   3.648   5.662
 2072SOL    HW1 8335  -0.165   3.689   5.573
 2072SOL    HW2 8336  -0.155   3.554   5.665
 2073SOL     OW 8337   2.259   2.415   2.142
 2073SOL    HW1 8338   2.162   2.436   2.127
 2073SOL    HW2 8339   2.314   2.467   2.076
 2074SOL     OW 8340   3.920   6.341   1.181
 2074SOL    HW1 8341   3.873   6.408   1.238
 2074SOL    HW2 8342   3.929   6.377   1.088
 2075SOL     OW 8343   2.061   3.381   4.883
 2075SOL    HW1 8344   2.000   3.370   4.805
 2075SOL    HW2 8345   2.116   3.298   4.893
 2076SOL     OW 8346   5.686   4.497   0.328
 2076SOL    HW1 8347   5.722   4.416   0.375
 2076SOL    HW2 8348   5.611   4.536   0.383
 2077SOL     OW 8349   0.977   4.128   1.692
 2077SOL    HW1 8350   0.907   4.091   1.754
 2077SOL    HW2 8351   1.038   4.190   1.743
 2078SOL     OW 8352  -0.035   3.551   1.767
 2078SOL    HW1 8353  -0.046   3.543   1.866
 2078SOL    HW2 8354   0.030   3.481   1.735
 2079SOL     OW 8355   2.527   6.257   2.527
 2079SOL    HW1 8356   2.450   6.290   2.472
 2079SOL    HW2 8357   2.594   6.333   2.538
 2080SOL     OW 8358   2.658   3.135   5.604
 2080SOL    HW1 8359   2.657   3.170   5.697
 2080SOL    HW2 8360   2.635   3.208   5.541
 2081SOL     OW 8361   4.906  -0.116   6.592
 2081SOL    HW1 8362   4.976  -0.117   6.520
 2081SOL    HW2 8363   4.899  -0.206   6.633
 2082SOL     OW 8364   5.149   5.809  -0.115
 2082SOL    HW1 8365   5.054   5.809  -0.086
 2082SOL    HW2 8366   5.192   5.722  -0.092
 2083SOL     OW 8367   0.767   3.098   6.361
 2083SOL    HW1 8368   0.821   3.021   6.395
 2083SOL    HW2 8369   0.815   3.143   6.287
 2084SOL     OW 8370   3.612   5.978   4.908
 2084SOL    HW1 8371   3.691   5.956   4.966
 2084SOL    HW2 8372   3.643   5.990   4.813
 2085SOL     OW 8373   4.798  -0.761   5.890
 2085SOL    HW1 8374   4.805  -0.841   5.829
 2085SOL    HW2 8375   4.886  -0.715   5.893
 2086SOL     OW 8376   4.027   5.312   0.368
 2086SOL    HW1 8377   4.055   5.219   0.394
 2086SOL    HW2 8378   4.024   5.319   0.268
 2087SOL     OW 8379   6.954   3.139   2.823
 2087SOL    HW1 8380   6.869   3.177   2.789
 2087SOL    HW2 8381   6.965   3.045   2.790
 2088SOL     OW 8382   1.691   3.389   4.212
 2088SOL    HW1 8383   1.709   3.367   4.116
 2088SOL    HW2 8384   1.666   3.485   4.220
 2089SOL     OW 8385   2.223   3.740   5.214
 2089SOL    HW1 8386   2.158   3.704   5.280
 2089SOL    HW2 8387   2.288   3.801   5.259
 2090SOL     OW 8388   5.459   4.991   6.341
 2090SOL    HW1 8389   5.517   4.956   6.415
 2090SOL    HW2 8390   5.511   5.058   6.288
 2091SOL     OW 8391   6.232   1.644   6.443
 2091SOL    HW1 8392   6.188   1.735   6.450
 2091SOL    HW2 8393   6.234   1.615   6.348
 2092SOL     OW 8394   4.159   0.733   7.659
 2092SOL    HW1 8395   4.217   0.667   7.705
 2092SOL    HW2 8396   4.192   0.826   7.678
 2093SOL     OW 8397   2.611   1.152   5.704
 2093SOL    HW1 8398   2.704   1.126   5.682
 2093SOL    HW2 8399   2.577   1.215   5.634
 2094SOL     OW 8400   7.809   3.241   4.031
 2094SOL    HW1 8401   7.826   3.337   4.015
 2094SOL    HW2 8402   7.879   3.186   3.984
 2095SOL     OW 8403   3.816   6.798   2.272
 2095SOL    HW1 8404   3.823   6.802   2.371
 2095SOL    HW2 8405   3.825   6.890   2.234
 2096SOL     OW 8406   5.277   2.896   6.291
 2096SOL    HW1 8407   5.247   2.825   6.354
 2096SOL    HW2 8408   5.277   2.861   6.196
 2097SOL     OW 8409   1.153   5.079   5.848
 2097SOL    HW1 8410   1.133   5.132   5.929
 2097SOL    HW2 8411   1.148   5.138   5.767
 2098SOL     OW 8412   5.510   2.221   3.545
 2098SOL    HW1 8413   5.435   2.216   3.479
 2098SOL    HW2 8414   5.556   2.133   3.549
 2099SOL     OW 8415   4.461   4.570   1.712
 2099SOL    HW1 8416   4.410   4.523   1.639
 2099SOL    HW2 8417   4.470   4.666   1.690
 2100SOL     OW 8418   4.544  -1.004   3.357
 2100SOL    HW1 8419   4.565  -0.958   3.271
 2100SOL    HW2 8420   4.551  -0.940   3.433
 2101SOL     OW 8421   3.212   5.998   4.589
 2101SOL    HW1 8422   3.283   5.980   4.656
 2101SOL    HW2 8423   3.234   5.952   4.503
 2102SOL     OW 8424   3.535   1.867   6.085
 2102SOL    HW1 8425   3.598   1.944   6.091
 2102SOL    HW2 8426   3.551   1.804   6.160
 2103SOL     OW 8427   2.938   6.685   4.836
 2103SOL    HW1 8428   2.843   6.675   4.804
 2103SOL    HW2 8429   2.942   6.757   4.904
 2104SOL     OW 8430   6.196   5.096   6.213
 2104SOL    HW1 8431   6.168   5.044   6.131
 2104SOL    HW2 8432   6.232   5.186   6.186
 2105SOL     OW 8433   3.373   0.032   4.399
 2105SOL    HW1 8434   3.342   0.073   4.485
 2105SOL    HW2 8435   3.308   0.053   4.326
 2106SOL     OW 8436   2.017   3.968   5.664
 2106SOL    HW1 8437   1.956   3.891   5.683
 2106SOL    HW2 8438   2.005   3.998   5.570
 2107SOL     OW 8439   3.030   7.142   1.795
 2107SOL    HW1 8440   3.118   7.101   1.818
 2107SOL    HW2 8441   3.027   7.237   1.826
 2108SOL     OW 8442   1.323   3.215   1.223
 2108SOL    HW1 8443   1.272   3.280   1.166
 2108SOL    HW2 8444   1.297   3.229   1.319
 2109SOL     OW 8445   3.479   7.103   3.641
 2109SOL    HW1 8446   3.531   7.031   3.689
 2109SOL    HW2 8447   3.399   7.128   3.696
 2110SOL     OW 8448   1.329   5.173   3.887
 2110SOL    HW1 8449   1.395   5.222   3.830
 2110SOL    HW2 8450   1.378   5.104   3.941
 2111SOL     OW 8451   2.751   0.991   1.075
 2111SOL    HW1 8452   2.754   1.044   0.990
 2111SOL    HW2 8453   2.657   0.962   1.094
 2112SOL     OW 8454   5.570  -0.453   0.810
 2112SOL    HW1 8455   5.529  -0.478   0.897
 2112SOL    HW2 8456   5.546  -0.358   0.787
 2113SOL     OW 8457   4.274   6.095   5.722
 2113SOL    HW1 8458   4.236   6.155   5.792
 2113SOL    HW2 8459   4.346   6.038   5.761
 2114SOL     OW 8460   4.480  -0.714   2.838
 2114SOL    HW1 8461   4.437  -0.675   2.920
 2114SOL    HW2 8462   4.424  -0.694   2.757
 2115SOL     OW 8463   1.158   2.642   2.877
 2115SOL    HW1 8464   1.185   2.737   2.862
 2115SOL    HW2 8465   1.139   2.627   2.973
 2116SOL     OW 8466   5.046   3.902   6.028
 2116SOL    HW1 8467   5.127   3.961   6.021
 2116SOL    HW2 8468   5.045   3.839   5.951
 2117SOL     OW 8469   0.200   1.959   1.155
 2117SOL    HW1 8470   0.134   1.940   1.228
 2117SOL    HW2 8471   0.205   1.880   1.094
 2118SOL     OW 8472   0.188   3.280   4.882
 2118SOL    HW1 8473   0.284   3.272   4.856
 2118SOL    HW2 8474   0.152   3.189   4.903
 2119SOL     OW 8475   2.982   3.929   6.479
 2119SOL    HW1 8476   2.960   3.912   6.576
 2119SOL    HW2 8477   3.068   3.884   6.456
 2120SOL     OW 8478   7.267   4.121   0.726
 2120SOL    HW1 8479   7.229   4.041   0.681
 2120SOL    HW2 8480   7.244   4.203   0.676
 2121SOL     OW 8481   4.224   7.177   2.677
 2121SOL    HW1 8482   4.164   7.245   2.718
 2121SOL    HW2 8483   4.213   7.089   2.724
 2122SOL     OW 8484   3.097   7.118   3.213
 2122SOL    HW1 8485   2.998   7.124   3.201
 2122SOL    HW2 8486   3.119   7.059   3.291
 2123SOL     OW 8487   3.513   5.309   0.712
 2123SOL    HW1 8488   3.554   5.228   0.755
 2123SOL    HW2 8489   3.584   5.375   0.690
 2124SOL     OW 8490   5.990   6.774   5.599
 2124SOL    HW1 8491   5.971   6.832   5.519
 2124SOL    HW2 8492   5.964   6.822   5.683
 2125SOL     OW 8493   4.029   5.157   1.474
 2125SOL    HW1 8494   3.948   5.099   1.465
 2125SOL    HW2 8495   4.105   5.105   1.510
 2126SOL     OW 8496   2.555   6.898   2.460
 2126SOL    HW1 8497   2.462   6.935   2.455
 2126SOL    HW2 8498   2.554   6.812   2.513
 2127SOL     OW 8499   4.735   6.176   0.662
 2127SOL    HW1 8500   4.802   6.143   0.596
 2127SOL    HW2 8501   4.766   6.260   0.704
 2128SOL     OW 8502   4.575   3.618   0.933
 2128SOL    HW1 8503   4.504   3.661   0.880
 2128SOL    HW2 8504   4.579   3.521   0.912
 2129SOL     OW 8505   1.677   2.837   1.516
 2129SOL    HW1 8506   1.678   2.907   1.589
 2129SOL    HW2 8507   1.608   2.767   1.539
 2130SOL     OW 8508   6.022   5.728   3.035
 2130SOL    HW1 8509   6.026   5.826   3.040
 2130SOL    HW2 8510   5.928   5.698   3.055
 2131SOL     OW 8511   3.348   3.744   6.142
 2131SOL    HW1 8512   3.415   3.673   6.122
 2131SOL    HW2 8513   3.260   3.702   6.162
 2132SOL     OW 8514   2.825   2.651   1.046
 2132SOL    HW1 8515   2.791   2.714   1.116
 2132SOL    HW2 8516   2.776   2.667   0.960
 2133SOL     OW 8517   1.774   1.981   0.593
 2133SOL    HW1 8518   1.862   2.026   0.581
 2133SOL    HW2 8519   1.755   1.926   0.511
 2134SOL     OW 8520   4.676  -1.373   2.157
 2134SOL    HW1 8521   4.759  -1.428   2.163
 2134SOL    HW2 8522   4.597  -1.430   2.178
 2135SOL     OW 8523   3.659   4.329   0.130
 2135SOL    HW1 8524   3.630   4.419   0.098
 2135SOL    HW2 8525   3.708   4.282   0.056
 2136SOL     OW 8526   5.246   2.927   1.794
 2136SOL    HW1 8527   5.295   2.891   1.872
 2136SOL    HW2 8528   5.197   2.853   1.747
 2137SOL     OW 8529   1.559   1.135   4.109
 2137SOL    HW1 8530   1.572   1.036   4.114
 2137SOL    HW2 8531   1.631   1.174   4.052
 2138SOL     OW 8532   1.810   1.677   2.681
 2138SOL    HW1 8533   1.835   1.716   2.770
 2138SOL    HW2 8534   1.860   1.725   2.608
 2139SOL     OW 8535   2.382   5.706   3.970
 2139SOL    HW1 8536   2.415   5.740   4.059
 2139SOL    HW2 8537   2.450   5.728   3.900
 2140SOL     OW 8538   5.920   3.021  -0.002
 2140SOL    HW1 8539   5.892   2.941   0.052
 2140SOL    HW2 8540   5.844   3.086  -0.008
 2141SOL     OW 8541   4.778   2.347   7.336
 2141SOL    HW1 8542   4.694   2.398   7.315
 2141SOL    HW2 8543   4.766   2.298   7.423
 2142SOL     OW 8544   5.701   0.497   6.236
 2142SOL    HW1 8545   5.697   0.398   6.248
 2142SOL    HW2 8546   5.797   0.524   6.219
 2143SOL     OW 8547   5.956   1.500   1.848
 2143SOL    HW1 8548   5.889   1.568   1.880
 2143SOL    HW2 8549   5.911   1.412   1.838
 2144SOL     OW 8550   5.737  -0.348   1.979
 2144SOL    HW1 8551   5.739  -0.341   2.079
 2144SOL    HW2 8552   5.773  -0.264   1.939
 2145SOL     OW 8553   2.920   5.534   3.094
 2145SOL    HW1 8554   2.968   5.469   3.036
 2145SOL    HW2 8555   2.872   5.484   3.166
 2146SOL     OW 8556   5.681   0.268   0.812
 2146SOL    HW1 8557   5.651   0.362   0.826
 2146SOL    HW2 8558   5.781   0.264   0.813
 2147SOL     OW 8559  -0.433   3.171   4.044
 2147SOL    HW1 8560  -0.514   3.204   4.092
 2147SOL    HW2 8561  -0.449   3.174   3.946
 2148SOL     OW 8562   5.550   5.623   3.663
 2148SOL    HW1 8563   5.588   5.554   3.600
 2148SOL    HW2 8564   5.619   5.647   3.731
 2149SOL     OW 8565   6.113   4.759   5.340
 2149SOL    HW1 8566   6.067   4.792   5.422
 2149SOL    HW2 8567   6.140   4.663   5.353
 2150SOL     OW 8568   3.803   3.526   5.585
 2150SOL    HW1 8569   3.876   3.468   5.546
 2150SOL    HW2 8570   3.845   3.596   5.643
 2151SOL     OW 8571   8.107   4.142   5.671
 2151SOL    HW1 8572   8.038   4.093   5.619
 2151SOL    HW2 8573   8.198   4.112   5.641
 2152SOL     OW 8574   6.040   5.127   3.027
 2152SOL    HW1 8575   6.085   5.046   3.063
 2152SOL    HW2 8576   6.067   5.141   2.932
 2153SOL     OW 8577   3.498   6.386  -0.429
 2153SOL    HW1 8578   3.478   6.482  -0.439
 2153SOL    HW2 8579   3.423   6.342  -0.380
 2154SOL     OW 8580   5.230   5.468   6.449
 2154SOL    HW1 8581   5.274   5.502   6.366
 2154SOL    HW2 8582   5.284   5.394   6.488
 2155SOL     OW 8583   2.850  -0.419   0.943
 2155SOL    HW1 8584   2.862  -0.518   0.935
 2155SOL    HW2 8585   2.753  -0.397   0.934
 2156SOL     OW 8586   0.864   3.250   3.652
 2156SOL    HW1 8587   0.962   3.232   3.657
 2156SOL    HW2 8588   0.815   3.162   3.660
 2157SOL     OW 8589   7.687   4.116   2.080
 2157SOL    HW1 8590   7.660   4.023   2.105
 2157SOL    HW2 8591   7.768   4.143   2.132
 2158SOL     OW 8592   3.378   2.414   7.100
 2158SOL    HW1 8593   3.471   2.377   7.108
 2158SOL    HW2 8594   3.340   2.430   7.191
 2159SOL     OW 8595   4.195   0.349   6.450
 2159SOL    HW1 8596   4.147   0.268   6.486
 2159SOL    HW2 8597   4.171   0.360   6.353
 2160SOL     OW 8598   1.749   4.337   6.403
 2160SOL    HW1 8599   1.793   4.290   6.328
 2160SOL    HW2 8600   1.649   4.334   6.393
 2161SOL     OW 8601   7.513   3.450   1.826
 2161SOL    HW1 8602   7.482   3.391   1.902
 2161SOL    HW2 8603   7.518   3.545   1.858
 2162SOL     OW 8604   2.837   7.200   5.912
 2162SOL    HW1 8605   2.810   7.232   6.003
 2162SOL    HW2 8606   2.841   7.100   5.912
 2163SOL     OW 8607   1.042   3.135   4.026
 2163SOL    HW1 8608   1.011   3.229   4.017
 2163SOL    HW2 8609   0.970   3.078   4.064
 2164SOL     OW 8610   5.693   6.317   3.100
 2164SOL    HW1 8611   5.718   6.395   3.043
 2164SOL    HW2 8612   5.618   6.267   3.058
 2165SOL     OW 8613   0.170   3.157   6.099
 2165SOL    HW1 8614   0.110   3.209   6.159
 2165SOL    HW2 8615   0.208   3.078   6.148
 2166SOL     OW 8616   4.600   4.085   6.337
 2166SOL    HW1 8617   4.685   4.057   6.293
 2166SOL    HW2 8618   4.528   4.094   6.266
 2167SOL     OW 8619   6.027   5.391   3.153
 2167SOL    HW1 8620   6.041   5.297   3.121
 2167SOL    HW2 8621   5.987   5.446   3.080
 2168SOL     OW 8622   1.027   4.066   5.086
 2168SOL    HW1 8623   1.080   4.149   5.062
 2168SOL    HW2 8624   1.009   4.013   5.004
 2169SOL     OW 8625   7.293   3.218   1.026
 2169SOL    HW1 8626   7.375   3.229   1.082
 2169SOL    HW2 8627   7.213   3.209   1.084
 2170SOL     OW 8628   6.792   1.641   4.433
 2170SOL    HW1 8629   6.831   1.591   4.358
 2170SOL    HW2 8630   6.762   1.578   4.503
 2171SOL     OW 8631   0.359   3.506   0.251
 2171SOL    HW1 8632   0.450   3.517   0.292
 2171SOL    HW2 8633   0.297   3.575   0.288
 2172SOL     OW 8634   1.056   3.750   6.458
 2172SOL    HW1 8635   1.143   3.751   6.407
 2172SOL    HW2 8636   1.072   3.726   6.552
 2173SOL     OW 8637   5.647   4.150   4.392
 2173SOL    HW1 8638   5.605   4.236   4.365
 2173SOL    HW2 8639   5.624   4.079   4.325
 2174SOL     OW 8640   2.100   4.618   5.702
 2174SOL    HW1 8641   2.135   4.681   5.769
 2174SOL    HW2 8642   2.024   4.565   5.740
 2175SOL     OW 8643   3.158   3.267   5.814
 2175SOL    HW1 8644   3.101   3.273   5.731
 2175SOL    HW2 8645   3.215   3.349   5.821
 2176SOL     OW 8646  -0.277   3.046   5.652
 2176SOL    HW1 8647  -0.215   3.107   5.604
 2176SOL    HW2 8648  -0.356   3.097   5.686
 2177SOL     OW 8649   1.671   5.779   6.035
 2177SOL    HW1 8650   1.678   5.730   6.123
 2177SOL    HW2 8651   1.711   5.723   5.961
 2178SOL     OW 8652   5.233   5.030   2.343
 2178SOL    HW1 8653   5.284   5.008   2.425
 2178SOL    HW2 8654   5.284   5.100   2.290
 2179SOL     OW 8655   1.917   0.460   2.715
 2179SOL    HW1 8656   1.822   0.436   2.734
 2179SOL    HW2 8657   1.921   0.550   2.671
 2180SOL     OW 8658   0.776   4.481   4.282
 2180SOL    HW1 8659   0.764   4.393   4.328
 2180SOL    HW2 8660   0.690   4.533   4.287
 2181SOL     OW 8661   6.061   2.210   0.394
 2181SOL    HW1 8662   6.120   2.147   0.343
 2181SOL    HW2 8663   6.011   2.268   0.331
 2182SOL     OW 8664   4.666   4.001   0.519
 2182SOL    HW1 8665   4.720   4.022   0.602
 2182SOL    HW2 8666   4.581   4.055   0.521
 2183SOL     OW 8667   5.150   5.093   2.002
 2183SOL    HW1 8668   5.213   5.029   1.956
 2183SOL    HW2 8669   5.197   5.136   2.078
 2184SOL     OW 8670   5.188   5.344   4.421
 2184SOL    HW1 8671   5.197   5.249   4.390
 2184SOL    HW2 8672   5.258   5.400   4.375
 2185SOL     OW 8673   6.378   2.326   5.592
 2185SOL    HW1 8674   6.468   2.304   5.630
 2185SOL    HW2 8675   6.319   2.246   5.597
 2186SOL     OW 8676   4.080  -1.202   1.121
 2186SOL    HW1 8677   4.084  -1.108   1.154
 2186SOL    HW2 8678   4.071  -1.263   1.200
 2187SOL     OW 8679   4.529   7.200   5.626
 2187SOL    HW1 8680   4.462   7.129   5.632
 2187SOL    HW2 8681   4.487   7.290   5.635
 2188SOL     OW 8682   1.233   4.305   1.717
 2188SOL    HW1 8683   1.156   4.367   1.699
 2188SOL    HW2 8684   1.319   4.352   1.698
 2189SOL     OW 8685   5.891   1.816   6.691
 2189SOL    HW1 8686   5.947   1.739   6.721
 2189SOL    HW2 8687   5.950   1.894   6.669
 2190SOL     OW 8688   6.499   1.054   4.935
 2190SOL    HW1 8689   6.461   0.964   4.953
 2190SOL    HW2 8690   6.460   1.120   5.000
 2191SOL     OW 8691   8.106   4.215   4.130
 2191SOL    HW1 8692   8.137   4.280   4.200
 2191SOL    HW2 8693   8.049   4.144   4.173
 2192SOL     OW 8694   3.611   7.572   2.096
 2192SOL    HW1 8695   3.552   7.533   2.166
 2192SOL    HW2 8696   3.695   7.519   2.088
 2193SOL     OW 8697   3.472   5.905   6.581
 2193SOL    HW1 8698   3.511   5.938   6.496
 2193SOL    HW2 8699   3.419   5.822   6.563
 2194SOL     OW 8700   7.023   3.860   5.119
 2194SOL    HW1 8701   6.930   3.861   5.155
 2194SOL    HW2 8702   7.078   3.792   5.167
 2195SOL     OW 8703   5.903   5.386   1.218
 2195SOL    HW1 8704   5.810   5.354   1.205
 2195SOL    HW2 8705   5.963   5.346   1.147
 2196SOL     OW 8706   3.903   0.723   4.599
 2196SOL    HW1 8707   3.955   0.805   4.623
 2196SOL    HW2 8708   3.820   0.719   4.654
 2197SOL     OW 8709   5.136   2.771   1.279
 2197SOL    HW1 8710   5.115   2.742   1.186
 2197SOL    HW2 8711   5.105   2.700   1.343
 2198SOL     OW 8712   7.201   3.039   3.473
 2198SOL    HW1 8713   7.169   2.997   3.557
 2198SOL    HW2 8714   7.295   3.074   3.486
 2199SOL     OW 8715   3.351   6.637   1.492
 2199SOL    HW1 8716   3.429   6.578   1.516
 2199SOL    HW2 8717   3.293   6.651   1.572
 2200SOL     OW 8718   1.681   3.624   6.678
 2200SOL    HW1 8719   1.720   3.539   6.712
 2200SOL    HW2 8720   1.592   3.639   6.719
 2201SOL     OW 8721   8.022   3.013   1.939
 2201SOL    HW1 8722   8.120   3.026   1.929
 2201SOL    HW2 8723   7.981   2.998   1.849
 2202SOL     OW 8724   2.254   4.086   1.661
 2202SOL    HW1 8725   2.215   4.049   1.576
 2202SOL    HW2 8726   2.314   4.016   1.702
 2203SOL     OW 8727   5.083   2.112   6.103
 2203SOL    HW1 8728   5.110   2.165   6.184
 2203SOL    HW2 8729   4.989   2.134   6.079
 2204SOL     OW 8730   5.421   0.725   6.845
 2204SOL    HW1 8731   5.468   0.814   6.841
 2204SOL    HW2 8732   5.388   0.700   6.755
 2205SOL     OW 8733   1.711   5.315   2.753
 2205SOL    HW1 8734   1.729   5.278   2.844
 2205SOL    HW2 8735   1.795   5.356   2.718
 2206SOL     OW 8736   5.116   3.415   6.320
 2206SOL    HW1 8737   5.056   3.423   6.239
 2206SOL    HW2 8738   5.126   3.320   6.344
 2207SOL     OW 8739   3.261   4.222   5.687
 2207SOL    HW1 8740   3.300   4.312   5.671
 2207SOL    HW2 8741   3.332   4.161   5.723
 2208SOL     OW 8742   0.856   4.489   5.916
 2208SOL    HW1 8743   0.776   4.516   5.860
 2208SOL    HW2 8744   0.939   4.523   5.873
 2209SOL     OW 8745   7.368   2.364   5.175
 2209SOL    HW1 8746   7.376   2.270   5.143
 2209SOL    HW2 8747   7.290   2.408   5.133
 2210SOL     OW 8748   3.800   0.029   6.260
 2210SOL    HW1 8749   3.826  -0.005   6.169
 2210SOL    HW2 8750   3.731   0.101   6.249
 2211SOL     OW 8751   0.794   3.641   5.877
 2211SOL    HW1 8752   0.805   3.662   5.975
 2211SOL    HW2 8753   0.787   3.541   5.866
 2212SOL     OW 8754   0.221   3.360   5.637
 2212SOL    HW1 8755   0.280   3.405   5.571
 2212SOL    HW2 8756   0.166   3.428   5.685
 2213SOL     OW 8757   3.692  -0.131   3.224
 2213SOL    HW1 8758   3.687  -0.196   3.148
 2213SOL    HW2 8759   3.736  -0.175   3.302
 2214SOL     OW 8760   5.681   5.324   1.864
 2214SOL    HW1 8761   5.594   5.356   1.828
 2214SOL    HW2 8762   5.678   5.223   1.875
 2215SOL     OW 8763   4.797   5.066   0.166
 2215SOL    HW1 8764   4.814   5.074   0.265
 2215SOL    HW2 8765   4.825   4.976   0.135
 2216SOL     OW 8766   4.206   0.151   1.365
 2216SOL    HW1 8767   4.248   0.243   1.360
 2216SOL    HW2 8768   4.192   0.116   1.272
 2217SOL     OW 8769   2.446   4.373   2.060
 2217SOL    HW1 8770   2.462   4.396   2.155
 2217SOL    HW2 8771   2.496   4.290   2.035
 2218SOL     OW 8772   5.732   2.781   2.318
 2218SOL    HW1 8773   5.642   2.781   2.362
 2218SOL    HW2 8774   5.799   2.821   2.381
 2219SOL     OW 8775   3.584   8.180   5.596
 2219SOL    HW1 8776   3.647   8.225   5.661
 2219SOL    HW2 8777   3.544   8.098   5.639
 2220SOL     OW 8778   2.931   1.091   5.138
 2220SOL    HW1 8779   2.876   1.116   5.218
 2220SOL    HW2 8780   2.877   1.034   5.077
 2221SOL     OW 8781   6.369   5.197   3.621
 2221SOL    HW1 8782   6.437   5.164   3.556
 2221SOL    HW2 8783   6.278   5.166   3.591
 2222SOL     OW 8784   5.676   2.846   1.244
 2222SOL    HW1 8785   5.614   2.901   1.189
 2222SOL    HW2 8786   5.625   2.774   1.291
 2223SOL     OW 8787   6.952   1.724   5.206
 2223SOL    HW1 8788   6.862   1.679   5.204
 2223SOL    HW2 8789   6.994   1.713   5.296
 2224SOL     OW 8790   1.807   3.659   4.053
 2224SOL    HW1 8791   1.746   3.685   4.128
 2224SOL    HW2 8792   1.900   3.652   4.087
 2225SOL     OW 8793   5.181   2.896   0.572
 2225SOL    HW1 8794   5.194   2.913   0.474
 2225SOL    HW2 8795   5.233   2.963   0.625
 2226SOL     OW 8796   2.676   5.352   2.949
 2226SOL    HW1 8797   2.693   5.313   3.040
 2226SOL    HW2 8798   2.758   5.341   2.892
 2227SOL     OW 8799   3.713   0.375   1.872
 2227SOL    HW1 8800   3.799   0.388   1.923
 2227SOL    HW2 8801   3.707   0.279   1.842
 2228SOL     OW 8802   4.925  -0.053   1.510
 2228SOL    HW1 8803   4.901  -0.082   1.417
 2228SOL    HW2 8804   4.880   0.034   1.530
 2229SOL     OW 8805   1.671   5.117   5.995
 2229SOL    HW1 8806   1.729   5.198   5.991
 2229SOL    HW2 8807   1.583   5.137   5.952
 2230SOL     OW 8808   2.133   3.627   4.589
 2230SOL    HW1 8809   2.117   3.595   4.683
 2230SOL    HW2 8810   2.159   3.723   4.590
 2231SOL     OW 8811   5.475   1.929   0.971
 2231SOL    HW1 8812   5.450   1.841   1.014
 2231SOL    HW2 8813   5.573   1.945   0.984
 2232SOL     OW 8814  -0.181   3.215   3.206
 2232SOL    HW1 8815  -0.192   3.178   3.114
 2232SOL    HW2 8816  -0.176   3.140   3.272
 2233SOL     OW 8817   4.118   3.263   1.111
 2233SOL    HW1 8818   4.076   3.341   1.157
 2233SOL    HW2 8819   4.215   3.259   1.133
 2234SOL     OW 8820   3.539  -0.659   2.714
 2234SOL    HW1 8821   3.488  -0.658   2.800
 2234SOL    HW2 8822   3.535  -0.751   2.674
 2235SOL     OW 8823   4.691   5.657   5.306
 2235SOL    HW1 8824   4.706   5.684   5.401
 2235SOL    HW2 8825   4.704   5.736   5.247
 2236SOL     OW 8826   1.797   4.060   3.263
 2236SOL    HW1 8827   1.749   4.122   3.323
 2236SOL    HW2 8828   1.820   3.976   3.313
 2237SOL     OW 8829   4.296  -1.325   1.719
 2237SOL    HW1 8830   4.278  -1.367   1.631
 2237SOL    HW2 8831   4.225  -1.257   1.739
 2238SOL     OW 8832   7.148   3.024   4.619
 2238SOL    HW1 8833   7.135   2.989   4.526
 2238SOL    HW2 8834   7.100   3.111   4.629
 2239SOL     OW 8835   2.917   2.764   5.618
 2239SOL    HW1 8836   2.923   2.727   5.526
 2239SOL    HW2 8837   2.996   2.733   5.671
 2240SOL     OW 8838   2.359   2.097   7.036
 2240SOL    HW1 8839   2.387   2.176   6.981
 2240SOL    HW2 8840   2.441   2.045   7.062
 2241SOL     OW 8841   6.587   3.151   6.060
 2241SOL    HW1 8842   6.518   3.095   6.016
 2241SOL    HW2 8843   6.558   3.176   6.152
 2242SOL     OW 8844   1.782   3.081   6.911
 2242SOL    HW1 8845   1.794   3.077   6.810
 2242SOL    HW2 8846   1.697   3.036   6.934
 2243SOL     OW 8847   4.624   6.697   2.714
 2243SOL    HW1 8848   4.650   6.607   2.745
 2243SOL    HW2 8849   4.532   6.720   2.749
 2244SOL     OW 8850   4.591  -0.780   6.264
 2244SOL    HW1 8851   4.642  -0.695   6.247
 2244SOL    HW2 8852   4.501  -0.774   6.222
 2245SOL     OW 8853   0.661   4.762   4.522
 2245SOL    HW1 8854   0.707   4.730   4.604
 2245SOL    HW2 8855   0.637   4.858   4.532
 2246SOL     OW 8856   0.439   2.607   5.667
 2246SOL    HW1 8857   0.537   2.591   5.677
 2246SOL    HW2 8858   0.420   2.704   5.677
 2247SOL     OW 8859   6.092   5.011   3.707
 2247SOL    HW1 8860   6.017   5.070   3.676
 2247SOL    HW2 8861   6.125   5.043   3.795
 2248SOL     OW 8862   3.148   2.209   0.401
 2248SOL    HW1 8863   3.187   2.120   0.428
 2248SOL    HW2 8864   3.206   2.283   0.437
 2249SOL     OW 8865   2.935   0.807   1.178
 2249SOL    HW1 8866   2.888   0.720   1.195
 2249SOL    HW2 8867   2.872   0.870   1.133
 2250SOL     OW 8868   4.244   5.928   4.735
 2250SOL    HW1 8869   4.299   5.962   4.657
 2250SOL    HW2 8870   4.240   5.828   4.734
 2251SOL     OW 8871   2.794   4.776   0.198
 2251SOL    HW1 8872   2.871   4.799   0.258
 2251SOL    HW2 8873   2.733   4.712   0.245
 2252SOL     OW 8874   3.753   4.748   1.494
 2252SOL    HW1 8875   3.728   4.679   1.563
 2252SOL    HW2 8876   3.730   4.839   1.529
 2253SOL     OW 8877   4.728   0.073   3.168
 2253SOL    HW1 8878   4.681  -0.009   3.199
 2253SOL    HW2 8879   4.827   0.053   3.160
 2254SOL     OW 8880   1.920   5.688   2.607
 2254SOL    HW1 8881   1.921   5.588   2.605
 2254SOL    HW2 8882   1.927   5.723   2.515
 2255SOL     OW 8883   1.731   1.536   3.271
 2255SOL    HW1 8884   1.814   1.558   3.322
 2255SOL    HW2 8885   1.709   1.612   3.210
[truncated: 1,073,102 more chars]
