# Supplementary material for: A locally activatable sensor for robust quantification of organellar glutathione
Source: Nat Chem. 2023 Jun 15;15(10):1415–21. doi: 10.1038/s41557-023-01249-3 (PMC10533397; doi:10.1038/s41557-023-01249-3)
Supplement: Supplementary file 3 — Atomic coordinates for starting, ending and selected time-points of MD simulations. [file 41557_2023_1249_MOESM3_ESM.zip › halotag-SiR_xyz-coord/HT-MeTRaQG-500ns.gro]

HaloTag w/ open SiRMe bound to Asp106 and Cl in crystal structure position, neutralized, and solvated in 0.15 M NaCl solution in water
32731
    4ILE      N    1   1.041   4.835   4.817 -0.0673 -0.0059  0.2255
    4ILE     H1    2   1.007   4.899   4.885  1.5116  1.0905  0.0394
    4ILE     H2    3   0.998   4.866   4.732 -3.1761  0.2733  1.7763
    4ILE     H3    4   0.992   4.749   4.832  3.3145 -2.2567 -0.5903
    4ILE     CA    5   1.187   4.822   4.807 -0.0439  0.3298  0.1100
    4ILE     CB    6   1.236   4.899   4.684  0.0426 -0.0150 -0.0740
    4ILE    CG1    7   1.162   5.025   4.639  0.2507 -0.0620 -0.5501
    4ILE    CG2    8   1.222   4.816   4.557  0.0635  0.7120 -0.5544
    4ILE     CD    9   1.178   5.145   4.732  0.6838 -0.3653 -0.2281
    4ILE      C   10   1.255   4.878   4.932  0.3163 -0.1056  0.1136
    4ILE      O   11   1.194   4.946   5.013  0.2315  0.0313 -0.0627
    5GLY      N   12   1.373   4.821   4.954  0.3955 -0.1125 -0.3167
    5GLY      H   13   1.418   4.756   4.892 -1.2092 -0.5952 -1.0357
    5GLY     CA   14   1.458   4.856   5.068  0.2501  0.2101 -0.3069
    5GLY      C   15   1.402   4.844   5.210  0.7861 -0.7507 -0.1665
    5GLY      O   16   1.309   4.770   5.240  0.2910  0.0965  0.4265
    6THR      N   17   1.477   4.912   5.297  0.0125  0.2035 -0.2276
    6THR      H   18   1.540   4.977   5.255 -0.7865  2.1618  1.4432
    6THR     CA   19   1.469   4.911   5.444  0.0495  0.4065 -0.2239
    6THR     CB   20   1.597   4.949   5.519 -0.4241  0.4168  0.5904
    6THR    OG1   21   1.653   5.068   5.462  0.3580 -0.2703 -0.1131
    6THR    HG1   22   1.611   5.146   5.510  0.5267  0.7234 -1.5092
    6THR    CG2   23   1.705   4.841   5.529 -0.6515  0.1691  0.3918
    6THR      C   24   1.345   4.988   5.489  0.1015  0.2285  0.2264
    6THR      O   25   1.306   4.968   5.605  0.6505  0.0063  0.3771
    7GLY      N   26   1.287   5.073   5.406 -0.0713  0.0284  0.1409
    7GLY      H   27   1.322   5.086   5.313 -2.0419  0.7040 -0.5700
    7GLY     CA   28   1.157   5.139   5.424  0.1515  0.5659 -0.1967
    7GLY      C   29   1.160   5.269   5.505  0.1469  0.3644  0.1245
    7GLY      O   30   1.260   5.320   5.555  0.4720 -0.2782  0.1488
    8PHE      N   31   1.038   5.301   5.545  0.0035 -0.0620  0.0341
    8PHE      H   32   0.959   5.264   5.496 -1.2380  1.6170  0.6837
    8PHE     CA   33   1.009   5.417   5.631  0.1311  0.3058 -0.4191
    8PHE     CB   34   1.011   5.553   5.561 -0.2177  0.8070  0.5353
    8PHE     CG   35   1.123   5.654   5.588  0.2821  0.4216 -0.0624
    8PHE    CD1   36   1.117   5.727   5.706 -0.0344 -0.0393  0.2076
    8PHE    HD1   37   1.054   5.706   5.793 -0.6478 -0.1483 -0.2573
    8PHE    CD2   38   1.227   5.672   5.497  0.3077  0.1660 -0.0818
    8PHE    HD2   39   1.220   5.634   5.395  0.7972  0.6180 -0.2825
    8PHE    CE1   40   1.207   5.831   5.726 -0.1508  0.1051 -0.0032
    8PHE    HE1   41   1.211   5.888   5.819  1.1476  0.3999 -0.2162
    8PHE    CE2   42   1.325   5.765   5.526  0.6920 -0.4059  0.4802
    8PHE    HE2   43   1.397   5.793   5.448 -1.4307 -0.2079 -1.5306
    8PHE     CZ   44   1.317   5.841   5.642 -0.2388  0.3751 -0.0844
    8PHE     HZ   45   1.400   5.910   5.657 -0.8071  1.2364 -0.8157
    8PHE      C   46   0.868   5.393   5.685  0.3973 -0.2771  0.0216
    8PHE      O   47   0.772   5.389   5.608  0.0661 -0.7728  0.4566
    9PRO      N   48   0.850   5.373   5.815 -0.2521  0.1188 -0.0069
    9PRO     CA   49   0.722   5.367   5.888 -0.1686  0.3991  0.1652
    9PRO     CB   50   0.756   5.318   6.029 -0.2279  0.2060  0.1123
    9PRO     CG   51   0.880   5.230   6.014 -0.0912  0.3458  0.4351
    9PRO     CD   52   0.947   5.295   5.893 -0.4174 -0.0295  0.0509
    9PRO      C   53   0.643   5.497   5.903 -0.4164  0.2678 -0.0063
    9PRO      O   54   0.679   5.590   5.974 -0.1988  0.2649 -0.1128
   10PHE      N   55   0.528   5.505   5.835 -0.5818  0.1560  0.2593
   10PHE      H   56   0.492   5.427   5.784 -1.6216  1.1817 -0.6360
   10PHE     CA   57   0.447   5.628   5.832 -0.0376  0.5092 -0.4217
   10PHE     CB   58   0.359   5.635   5.708 -0.2755  0.4425 -0.2583
   10PHE     CG   59   0.444   5.645   5.581 -0.3078 -0.0705 -0.3219
   10PHE    CD1   60   0.496   5.764   5.531 -0.3104 -0.0564 -0.2907
   10PHE    HD1   61   0.514   5.845   5.602  1.9908  0.0181 -0.8792
   10PHE    CD2   62   0.453   5.534   5.499 -0.6992 -0.2076 -0.1799
   10PHE    HD2   63   0.387   5.450   5.520 -0.7034  0.1278  1.2180
   10PHE    CE1   64   0.551   5.775   5.404 -0.0183  0.2473 -0.1385
   10PHE    HE1   65   0.575   5.873   5.364 -1.5619  0.5711 -0.3289
   10PHE    CE2   66   0.519   5.538   5.377 -0.2666  0.0418  0.0615
   10PHE    HE2   67   0.512   5.449   5.314 -0.5200  0.1078 -0.0017
   10PHE     CZ   68   0.568   5.659   5.329 -0.6525  0.1326 -0.1127
   10PHE     HZ   69   0.624   5.658   5.235 -2.0541  2.9315 -1.0734
   10PHE      C   70   0.367   5.650   5.961  0.5599  0.1805  0.0090
   10PHE      O   71   0.305   5.552   6.000 -0.3469  0.7431 -0.0006
   11ASP      N   72   0.342   5.774   6.004  0.2467  0.1559 -0.1031
   11ASP      H   73   0.377   5.854   5.956  0.9014 -0.5160 -0.7773
   11ASP     CA   74   0.250   5.796   6.116 -0.1424 -0.3162 -0.3235
   11ASP     CB   75   0.337   5.825   6.239  0.3302 -0.6979 -0.5672
   11ASP     CG   76   0.283   5.798   6.380 -0.1323 -0.1027 -0.6292
   11ASP    OD1   77   0.324   5.873   6.472 -0.5717 -0.3008 -0.2672
   11ASP    OD2   78   0.197   5.709   6.394 -0.0390 -0.2123 -0.7454
   11ASP      C   79   0.159   5.915   6.082  0.0633 -0.0498  0.0544
   11ASP      O   80   0.208   6.022   6.046  0.0498 -0.3127 -0.7592
   12PRO      N   81   0.034   5.877   6.057  0.1457  0.1501 -0.6730
   12PRO     CA   82   6.969   5.973   6.025  0.0069  0.1639 -0.1802
   12PRO     CB   83   6.851   5.886   5.980 -0.0211  0.1730 -0.1244
   12PRO     CG   84   6.913   5.751   5.945 -0.1815 -0.0469  0.4247
   12PRO     CD   85   7.027   5.739   6.046  0.4318  0.0141 -0.2508
   12PRO      C   86   6.924   6.050   6.149 -0.5148 -0.1451 -0.1773
   12PRO      O   87   6.924   5.981   6.251  0.4091 -0.1940 -0.2066
   13HIS      N   88   6.890   6.177   6.132 -0.1262 -0.0465 -0.2191
   13HIS      H   89   6.877   6.219   6.042 -0.5367  1.3746  0.4621
   13HIS     CA   90   6.871   6.278   6.237  0.0866 -0.1925 -0.0385
   13HIS     CB   91   7.006   6.313   6.300  0.1843 -0.2108 -0.2394
   13HIS     CG   92   0.017   6.212   6.402  0.3875 -0.0661 -0.1999
   13HIS    ND1   93   7.001   6.192   6.520  0.1490  0.7268 -0.1813
   13HIS    CD2   94   0.115   6.123   6.389 -0.5229 -1.0464 -0.6106
   13HIS    HD2   95   0.195   6.136   6.316  0.3102 -0.0815  0.4249
   13HIS    CE1   96   0.021   6.088   6.574 -0.7228  0.2420 -0.1118
   13HIS    HE1   97   7.034   6.038   6.667 -1.1506  1.1785  0.2759
   13HIS    NE2   98   0.122   6.047   6.498 -0.4457  0.1854  0.2781
   13HIS    HE2   99   0.187   5.973   6.513  0.1757  0.5941 -0.3628
   13HIS      C  100   6.812   6.413   6.192  0.2232 -0.0553  0.1926
   13HIS      O  101   6.817   6.446   6.074  0.4296  0.6572  0.3984
   14TYR      N  102   6.741   6.472   6.287  0.0065 -0.0133  0.0038
   14TYR      H  103   6.742   6.443   6.383  0.2005 -2.2408 -0.6247
   14TYR     CA  104   6.672   6.600   6.264 -0.1847 -0.0157  0.5376
   14TYR     CB  105   6.521   6.578   6.275 -0.1974 -0.0438  0.3170
   14TYR     CG  106   6.442   6.468   6.205 -0.1764  0.2418 -0.1584
   14TYR    CD1  107   6.455   6.337   6.251 -0.8617 -0.1834 -1.1320
   14TYR    HD1  108   6.498   6.324   6.350 -2.2848 -0.9835 -0.5961
   14TYR    CD2  109   6.349   6.493   6.105 -0.1054  0.4147 -0.1807
   14TYR    HD2  110   6.333   6.598   6.081  0.6290  1.1807  2.4189
   14TYR    CE1  111   6.380   6.233   6.199 -0.2601 -0.9138 -0.5505
   14TYR    HE1  112   6.361   6.154   6.272 -0.9990  2.4549  3.2299
   14TYR    CE2  113   6.273   6.392   6.046 -0.0609  0.2456  0.0480
   14TYR    HE2  114   6.194   6.423   5.977  0.8159  0.0734 -1.0802
   14TYR     CZ  115   6.290   6.264   6.098 -0.2102  0.0866 -0.2899
   14TYR     OH  116   6.227   6.158   6.042 -0.5771 -0.2887  0.8036
   14TYR     HH  117   6.179   6.189   5.960 -0.2768 -1.1187  0.3057
   14TYR      C  118   6.716   6.713   6.357 -0.0499  0.0015  0.4529
   14TYR      O  119   6.738   6.696   6.477 -0.3182 -0.2093  0.4721
   15VAL      N  120   6.730   6.830   6.295 -0.2215 -0.2202 -0.0068
   15VAL      H  121   6.694   6.839   6.202 -1.8013  0.1883  0.6016
   15VAL     CA  122   6.773   6.953   6.363 -0.0387 -0.1690 -0.2169
   15VAL     CB  123   6.909   6.992   6.304  0.1092 -0.2904  0.0392
   15VAL    CG1  124   6.918   6.999   6.152  0.4497 -0.3079  0.0571
   15VAL    CG2  125   6.972   0.066   6.382  0.2521  0.3044 -0.9438
   15VAL      C  126   6.665   0.019   6.359 -0.5992 -0.7324 -0.3555
   15VAL      O  127   6.641   0.074   6.252  0.1304  0.0043 -0.1501
   16GLU      N  128   6.609   0.063   6.472  0.2797  0.2156 -0.2754
   16GLU      H  129   6.630   0.011   6.555  1.0836 -0.8502 -1.1075
   16GLU     CA  130   6.509   0.170   6.475  0.0133 -0.0236 -0.5290
   16GLU     CB  131   6.449   0.176   6.616 -0.2499  0.2657 -0.6540
   16GLU     CG  132   6.311   0.243   6.621 -0.4026 -0.0989  0.0482
   16GLU     CD  133   6.248   0.218   6.758  0.5373 -0.1575  0.4798
   16GLU    OE1  134   6.246   0.322   6.827  0.4776  0.1265  0.0528
   16GLU    OE2  135   6.188   0.111   6.781  0.0420  0.0114  0.0074
   16GLU      C  136   6.574   0.307   6.452  0.2429 -0.0031  0.2148
   16GLU      O  137   6.627   0.370   6.543 -0.1287  0.3050  0.2178
   17VAL      N  138   6.587   0.336   6.323  0.0336 -0.1053  0.1699
   17VAL      H  139   6.585   0.260   6.259 -1.8316  0.1744 -0.1665
   17VAL     CA  140   6.652   0.460   6.277 -0.0746 -0.0479  0.1721
   17VAL     CB  141   6.792   0.432   6.221 -0.0976 -0.2183  0.1978
   17VAL    CG1  142   6.900   0.412   6.327 -0.1281 -0.6491  0.1466
   17VAL    CG2  143   6.802   0.333   6.106  0.6835 -0.2071  0.2547
   17VAL      C  144   6.562   0.542   6.185 -0.4961 -0.5166  0.1669
   17VAL      O  145   6.488   0.496   6.097  0.5980 -0.9731 -0.5319
   18LEU      N  146   6.543   0.664   6.232 -0.1238 -0.2961 -0.2482
   18LEU      H  147   6.586   0.681   6.321 -0.4174 -0.6179 -0.0425
   18LEU     CA  148   6.471   0.772   6.162  0.4524  0.2667  0.0117
   18LEU     CB  149   6.551   0.816   6.040 -0.2070  0.5730 -0.3185
   18LEU     CG  150   6.663   0.914   6.075  0.2608 -0.3085  0.7280
   18LEU    CD1  151   6.758   0.928   5.955 -0.2079  0.0852  0.3993
   18LEU    CD2  152   6.599   1.051   6.097 -0.4158 -0.4979 -0.0307
   18LEU      C  153   6.323   0.749   6.130  0.4953  0.1297 -0.0887
   18LEU      O  154   6.267   0.757   6.020  0.2348 -0.3778  0.0039
   19GLY      N  155   6.260   0.713   6.242  0.0156  0.1944 -0.3336
   19GLY      H  156   6.301   0.735   6.330 -0.2987  0.0769 -0.1585
   19GLY     CA  157   6.120   0.675   6.262  0.0579  0.0387 -0.3342
   19GLY      C  158   6.085   0.526   6.247 -0.5895  0.1981 -0.4490
   19GLY      O  159   6.033   0.474   6.346  0.1709  0.1934 -0.0373
   20GLU      N  160   6.162   0.463   6.159 -0.2606 -0.0112 -0.0168
   20GLU      H  161   6.250   0.497   6.127  0.2259  0.3759  1.6476
   20GLU     CA  162   6.130   0.326   6.117 -0.1942  0.0217 -0.1759
   20GLU     CB  163   6.118   0.311   5.965 -0.2786 -0.2179 -0.1453
   20GLU     CG  164   5.982   0.367   5.925  0.0012  0.0636 -0.6992
   20GLU     CD  165   5.851   0.304   5.973  0.3853 -0.2816 -0.1053
   20GLU    OE1  166   5.803   0.211   5.905 -0.2463  0.1221 -0.2188
   20GLU    OE2  167   5.793   0.356   6.071  0.2499 -0.5982 -0.0165
   20GLU      C  168   6.222   0.213   6.166 -0.3645 -0.2733 -0.5353
   20GLU      O  169   6.342   0.239   6.166 -0.2775 -0.6085  0.7290
   21ARG      N  170   6.177   0.088   6.173 -0.3612 -0.2145  0.8031
   21ARG      H  171   6.082   0.061   6.157 -0.8846  0.5728  2.4073
   21ARG     CA  172   6.261   7.016   6.214  0.0266 -0.1161  0.2945
   21ARG     CB  173   6.182   6.923   6.306  0.4443 -0.3631  0.4033
   21ARG     CG  174   6.283   6.863   6.404  0.8826  0.5266  0.5057
   21ARG     CD  175   6.239   6.771   6.519  0.1489  0.0006 -0.1840
   21ARG     NE  176   6.359   6.752   6.601 -0.1617 -0.1938  0.2275
   21ARG     HE  177   6.392   6.833   6.651  2.7249 -0.3103 -1.2366
   21ARG     CZ  178   6.408   6.632   6.634 -0.1102 -0.2200  0.0571
   21ARG    NH1  179   6.349   6.522   6.585 -0.0267 -0.2358 -0.0069
   21ARG   HH11  180   6.272   6.539   6.523  1.3929 -0.7759 -2.0307
   21ARG   HH12  181   6.386   6.432   6.608  0.9868  0.6638  2.1820
   21ARG    NH2  182   6.508   6.626   6.722 -0.1376 -0.5429  0.0684
   21ARG   HH21  183   6.551   6.715   6.738 -0.4549 -0.1240 -1.3338
   21ARG   HH22  184   6.544   6.544   6.767 -0.5283 -0.9039 -0.2732
   21ARG      C  185   6.306   6.950   6.083  0.2924  0.1360  0.2569
   21ARG      O  186   6.269   6.835   6.063  0.1533  0.3288 -0.6169
   22MET      N  187   6.407   7.007   6.019 -0.0959  0.2934 -0.2218
   22MET      H  188   6.442   0.052   6.056  0.1313 -0.9608  2.7212
   22MET     CA  189   6.466   6.965   5.892  0.4450 -0.0310  0.1348
   22MET     CB  190   6.545   0.043   5.839 -0.0054  0.0703 -0.3128
   22MET     CG  191   6.465   0.137   5.748  0.0723  0.2771 -0.1688
   22MET     SD  192   6.414   0.067   5.586  0.0684  0.0528 -0.0710
   22MET     CE  193   6.579   0.032   5.529 -0.0295  0.2969 -0.4991
   22MET      C  194   6.568   6.855   5.925  0.5442 -0.0144 -0.1112
   22MET      O  195   6.625   6.842   6.033  0.3605 -0.7376 -0.0991
   23HIS      N  196   6.577   6.765   5.827  0.9362 -0.1996  0.0944
   23HIS      H  197   6.512   6.758   5.752 -0.1812 -1.7770  1.1646
   23HIS     CA  198   6.664   6.646   5.835  0.2529 -0.7092 -0.0241
   23HIS     CB  199   6.582   6.529   5.780 -0.2228 -0.3637 -0.0620
   23HIS     CG  200   6.652   6.393   5.789  0.1055 -0.1794  0.1957
   23HIS    ND1  201   6.710   6.335   5.684 -0.2120 -0.1083 -0.0217
   23HIS    HD1  202   6.736   6.389   5.604 -0.4959  0.4541  0.2614
   23HIS    CD2  203   6.621   6.296   5.874 -0.3738  0.0249  0.2583
   23HIS    HD2  204   6.621   6.304   5.983  2.6689  0.9489  0.2893
   23HIS    CE1  205   6.715   6.204   5.705 -0.8009 -0.0425  0.5532
   23HIS    HE1  206   6.763   6.130   5.642  1.6560  1.5853  0.3953
   23HIS    NE2  207   6.660   6.179   5.824  0.0036 -0.1384  0.9110
   23HIS      C  208   6.802   6.664   5.773 -0.0497  0.1175 -0.4910
   23HIS      O  209   6.829   6.749   5.689 -0.5177  0.8164  0.0559
   24TYR      N  210   6.884   6.567   5.814 -0.1503  0.2407  0.0087
   24TYR      H  211   6.856   6.503   5.885  0.1740 -0.2472 -0.2912
   24TYR     CA  212   7.023   6.550   5.769 -0.2334 -0.5529  0.0451
   24TYR     CB  213   0.078   6.647   5.837 -0.6213  0.1066 -0.3382
   24TYR     CG  214   0.090   6.617   5.987 -0.3399 -0.2081 -0.4230
   24TYR    CD1  215   0.209   6.554   6.022 -0.4567 -0.1439  0.1032
   24TYR    HD1  216   0.271   6.508   5.944 -1.2676  0.0891 -0.6995
   24TYR    CD2  217   0.005   6.666   6.085  0.3924  0.0579  0.0892
   24TYR    HD2  218   6.946   6.703   6.063  1.0020  1.5727 -0.3012
   24TYR    CE1  219   0.250   6.548   6.154  0.0157 -0.0174 -0.0348
   24TYR    HE1  220   0.330   6.478   6.180  0.3370  0.8363  1.3633
   24TYR    CE2  221   0.043   6.657   6.218 -0.1126  0.1930  0.2460
   24TYR    HE2  222   7.004   6.665   6.291 -2.5701  0.1715 -2.3042
   24TYR     CZ  223   0.166   6.599   6.252 -0.2988 -0.4138 -0.0953
   24TYR     OH  224   0.195   6.595   6.384  0.1150  0.4906 -0.1497
   24TYR     HH  225   0.111   6.623   6.430 -0.4538  1.7070 -1.8315
   24TYR      C  226   0.029   6.405   5.785  0.2963 -0.3301  0.5468
   24TYR      O  227   7.025   6.343   5.881 -0.6281 -0.6436 -0.0770
   25VAL      N  228   0.110   6.361   5.689 -0.1897 -0.2627  0.1018
   25VAL      H  229   0.139   6.418   5.611 -0.6671 -1.0467 -0.6706
   25VAL     CA  230   0.156   6.222   5.689  0.1108 -0.1635  0.1535
   25VAL     CB  231   0.116   6.140   5.566 -0.2396 -0.0609  0.1983
   25VAL    CG1  232   0.166   5.996   5.561 -0.2671 -0.0988  0.8905
   25VAL    CG2  233   7.005   6.148   5.548 -0.2395 -0.1159  0.1743
   25VAL      C  234   0.306   6.220   5.719  0.0677  0.1167  0.3912
   25VAL      O  235   0.393   6.224   5.633  0.3080 -0.5404  0.5985
   26ASP      N  236   0.331   6.200   5.849  0.3602  0.1221  0.3363
   26ASP      H  237   0.265   6.155   5.909  0.9750 -2.0596 -0.5432
   26ASP     CA  238   0.469   6.197   5.899  0.2996 -0.4819  0.4697
   26ASP     CB  239   0.459   6.251   6.042 -0.0269  0.2474  0.1749
   26ASP     CG  240   0.576   6.319   6.113  0.3847 -0.2551 -0.0153
   26ASP    OD1  241   0.552   6.412   6.192  0.6323 -0.3899  0.2214
   26ASP    OD2  242   0.689   6.266   6.111  0.5762  0.1351  0.3842
   26ASP      C  243   0.533   6.058   5.884  0.2445 -0.4267 -0.3050
   26ASP      O  244   0.463   5.959   5.863 -0.4882  0.1334 -0.5541
   27VAL      N  245   0.645   6.044   5.954  0.1077  0.6276  0.1408
   27VAL      H  246   0.664   6.122   6.015 -0.1251  1.4658 -0.8299
   27VAL     CA  247   0.717   5.918   5.974 -0.3890  0.3653  0.3068
   27VAL     CB  248   0.850   5.911   5.898 -0.3798  0.4927  0.3115
   27VAL    CG1  249   0.814   5.887   5.752  0.4078  0.0790  0.1802
   27VAL    CG2  250   0.945   6.027   5.930  0.2730  0.2378 -0.6675
   27VAL      C  251   0.739   5.875   6.119 -0.0670 -0.1985  0.0940
   27VAL      O  252   0.689   5.951   6.201 -0.6611 -0.0904 -0.3610
   28GLY      N  253   0.780   5.750   6.142 -0.0141 -0.2614 -0.3328
   28GLY      H  254   0.759   5.677   6.077 -2.1222  0.0621 -0.1049
   28GLY     CA  255   0.809   5.688   6.272  0.5630  0.4844 -0.1027
   28GLY      C  256   0.953   5.708   6.319  0.5573  0.7300 -0.1888
   28GLY      O  257   0.982   5.749   6.432 -0.0813  0.7121 -0.0176
   29PRO      N  258   1.046   5.672   6.230  0.4347  0.9104 -0.3910
   29PRO     CA  259   1.187   5.710   6.245  0.5414  0.3336  0.1382
   29PRO     CB  260   1.268   5.640   6.135  0.2810 -0.2999  0.3480
   29PRO     CG  261   1.182   5.513   6.127 -0.2607  0.1113 -0.3777
   29PRO     CD  262   1.038   5.567   6.127 -0.3022  0.0036  0.5586
   29PRO      C  263   1.206   5.862   6.245 -0.0995  0.4184  0.1112
   29PRO      O  264   1.192   5.933   6.146  0.4828 -0.4739 -0.6305
   30ARG      N  265   1.243   5.919   6.360  0.4430 -0.1189  0.2141
   30ARG      H  266   1.259   5.860   6.438  0.5314 -0.2525  0.0959
   30ARG     CA  267   1.249   6.064   6.386 -0.5142  0.0621 -0.5207
   30ARG     CB  268   1.164   6.094   6.509 -0.3244  0.0049 -0.3763
   30ARG     CG  269   1.014   6.066   6.495 -0.3063 -0.1306 -0.2956
   30ARG     CD  270   0.951   6.172   6.405 -0.4097 -0.0725 -0.1544
   30ARG     NE  271   0.811   6.138   6.378 -0.3116  0.0752 -0.8539
   30ARG     HE  272   0.796   6.072   6.304 -2.1699  1.5493 -1.8978
   30ARG     CZ  273   0.700   6.180   6.440  0.2310  0.0945  0.1211
   30ARG    NH1  274   0.692   6.274   6.535 -0.1451  0.4740 -0.2794
   30ARG   HH11  275   0.768   6.317   6.584 -0.6466 -0.6907  1.5931
   30ARG   HH12  276   0.598   6.297   6.559  0.0092  0.4245  0.4022
   30ARG    NH2  277   0.584   6.136   6.389  0.2989  0.2773 -0.1945
   30ARG   HH21  278   0.578   6.079   6.307 -2.8506  0.0194  0.0856
   30ARG   HH22  279   0.496   6.155   6.433  0.1143 -0.5201 -0.2120
   30ARG      C  280   1.380   6.142   6.387 -0.0907 -0.6460 -0.5393
   30ARG      O  281   1.383   6.263   6.365  0.5654 -0.4680  0.4696
   31ASP      N  282   1.490   6.067   6.398  0.0976 -0.2228  0.5623
   31ASP      H  283   1.480   5.970   6.375 -1.7415 -0.0987  0.6543
   31ASP     CA  284   1.626   6.108   6.436  0.1663  0.0113  0.0689
   31ASP     CB  285   1.701   5.985   6.487 -0.2405 -0.3476 -0.1929
   31ASP     CG  286   1.648   5.951   6.627  0.0107 -0.1113 -0.0394
   31ASP    OD1  287   1.579   5.847   6.640  0.0824 -0.1666 -0.0992
   31ASP    OD2  288   1.673   6.023   6.726  0.3770  0.3902 -0.4918
   31ASP      C  289   1.712   6.182   6.332 -0.1072 -0.0246 -0.1848
   31ASP      O  290   1.828   6.151   6.305 -0.3103 -1.1503  0.1757
   32GLY      N  291   1.648   6.289   6.287 -0.4662 -0.0287  0.2958
   32GLY      H  292   1.548   6.287   6.286 -0.5037 -0.1418 -2.1664
   32GLY     CA  293   1.729   6.384   6.209 -0.1740 -0.3782  0.1720
   32GLY      C  294   1.651   6.507   6.162  0.0576 -0.3219 -0.0685
   32GLY      O  295   1.545   6.530   6.220 -0.0100 -0.4236 -0.1508
   33THR      N  296   1.694   6.548   6.043  0.2158 -0.0342  0.0875
   33THR      H  297   1.750   6.496   5.979 -1.1887 -0.2567 -1.0248
   33THR     CA  298   1.649   6.673   5.979 -0.1883 -0.2983 -0.1509
   33THR     CB  299   1.726   6.696   5.849 -0.1499 -0.1086 -0.0951
   33THR    OG1  300   1.865   6.668   5.865 -0.0001  0.1099 -0.9991
   33THR    HG1  301   1.921   6.719   5.799 -0.7858  1.4478 -0.6578
   33THR    CG2  302   1.693   6.832   5.787  0.2747  0.3243  0.6115
   33THR      C  303   1.500   6.675   5.946 -0.1065  0.3282 -0.4987
   33THR      O  304   1.450   6.575   5.894  0.0348 -0.1929  0.3415
   34PRO      N  305   1.426   6.779   5.983 -0.4458 -0.1170  0.1000
   34PRO     CA  306   1.288   6.791   5.933 -0.2684  0.0858 -0.3443
   34PRO     CB  307   1.223   6.907   6.009 -0.2715 -0.2898  0.2262
   34PRO     CG  308   1.344   6.986   6.058 -0.3760  0.0082  0.0029
   34PRO     CD  309   1.461   6.889   6.074 -0.1037  0.2531 -0.4724
   34PRO      C  310   1.292   6.821   5.783  0.6770  0.1849 -0.3052
   34PRO      O  311   1.354   6.914   5.732  0.1426  0.8445  0.2381
   35VAL      N  312   1.208   6.739   5.721  0.0473  0.5023  0.1213
   35VAL      H  313   1.160   6.663   5.766  0.3426 -0.7246 -1.4980
   35VAL     CA  314   1.195   6.737   5.574 -0.3233 -0.6028  0.1610
   35VAL     CB  315   1.230   6.603   5.508 -0.0364 -0.4587  0.0238
   35VAL    CG1  316   1.243   6.617   5.356 -0.1914  0.0839  0.0557
   35VAL    CG2  317   1.371   6.564   5.554  0.2522  0.3985 -0.1105
   35VAL      C  318   1.051   6.772   5.535 -0.2259  0.4116  0.6913
   35VAL      O  319   0.959   6.692   5.554 -0.0188  0.1001  0.3916
   36LEU      N  320   1.040   6.874   5.451  0.3674 -0.4338 -0.4320
   36LEU      H  321   1.125   6.920   5.423 -0.3908  0.2232 -1.7566
   36LEU     CA  322   0.909   6.915   5.399  0.2690 -0.4751 -0.2168
   36LEU     CB  323   0.882   0.019   5.438  0.2324 -0.4807 -0.2206
   36LEU     CG  324   0.789   0.027   5.560  0.2945  0.1040 -0.2099
   36LEU    CD1  325   0.862   0.007   5.693  0.2106 -0.3528 -0.2295
   36LEU    CD2  326   0.706   0.154   5.573  0.2362  0.0101  0.3345
   36LEU      C  327   0.898   6.909   5.246  0.2193 -0.6271 -0.2081
   36LEU      O  328   0.980   6.962   5.171  0.0562 -0.9941 -0.6415
   37PHE      N  329   0.791   6.845   5.201 -0.0695 -0.3165  0.0270
   37PHE      H  330   0.731   6.824   5.278 -0.8576  1.4899 -0.0557
   37PHE     CA  331   0.749   6.812   5.064 -0.2276  0.0062 -0.0020
   37PHE     CB  332   0.718   6.662   5.059  0.1699 -0.1004  0.6031
   37PHE     CG  333   0.840   6.575   5.086  0.0289 -0.5338 -0.1169
   37PHE    CD1  334   0.921   6.546   4.977 -0.1372  0.7221 -0.5848
   37PHE    HD1  335   0.920   6.598   4.881  3.6105 -1.2055 -1.8630
   37PHE    CD2  336   0.863   6.522   5.213 -0.0392  0.0170  0.1315
   37PHE    HD2  337   0.794   6.531   5.296  0.3377 -1.0901  0.5840
   37PHE    CE1  338   1.024   6.455   4.995 -0.3400  0.5771 -0.1377
   37PHE    HE1  339   1.080   6.423   4.906 -0.3027 -1.0125  0.4255
   37PHE    CE2  340   0.969   6.432   5.226  0.1196  0.1539 -0.2004
   37PHE    HE2  341   0.988   6.397   5.327  0.3766 -1.0871 -0.6673
   37PHE     CZ  342   1.054   6.402   5.120 -0.2072 -0.0135 -0.4163
   37PHE     HZ  343   1.115   6.312   5.126 -0.1694 -0.0523 -1.2114
   37PHE      C  344   0.626   6.896   5.030 -0.1406  0.1476  0.0326
   37PHE      O  345   0.507   6.863   5.036 -0.1922  0.3749  0.2654
   38LEU      N  346   0.658   7.012   4.974  0.0169  0.0016 -0.1774
   38LEU      H  347   0.747   7.029   4.932 -0.2923 -0.4583 -1.0422
   38LEU     CA  348   0.555   0.072   4.952 -0.2675 -0.1247  0.5539
   38LEU     CB  349   0.606   0.214   4.977  0.0079 -0.0296 -0.5272
   38LEU     CG  350   0.622   0.249   5.125 -0.4239 -0.5850 -0.3467
   38LEU    CD1  351   0.674   0.393   5.134  0.2339 -0.8556  0.1643
   38LEU    CD2  352   0.489   0.237   5.199 -0.2432 -0.1811  0.0479
   38LEU      C  353   0.478   0.051   4.821 -0.0479  0.5923  0.3024
   38LEU      O  354   0.535   0.068   4.714  0.3037 -0.0477  0.3803
   39HIS      N  355   0.348   0.054   4.847 -0.0772  0.0238  0.2411
   39HIS      H  356   0.307   0.090   4.931 -1.5526  0.3772 -0.5966
   39HIS     CA  357   0.242   7.040   4.762  0.0925  0.0966 -0.0176
   39HIS     CB  358   0.135   6.982   4.855  0.3322 -0.0870  0.1435
   39HIS     CG  359   0.068   0.032   4.958  0.1494  0.0743 -0.1170
   39HIS    ND1  360   0.078   0.005   5.088  0.4271  0.0679 -0.1384
   39HIS    HD1  361   0.113   6.962   5.129  0.6159  0.1157 -0.2027
   39HIS    CD2  362   0.002   0.146   4.940  0.1549  0.0263 -0.4400
   39HIS    HD2  363   7.021   0.186   4.842  1.1716 -2.2414 -1.6833
   39HIS    CE1  364   0.021   0.106   5.154 -0.3764 -0.2733 -0.2932
   39HIS    HE1  365   0.002   0.113   5.261  0.2241 -0.7023 -0.1499
   39HIS    NE2  366   7.014   0.189   5.062  0.6025  0.2080 -0.3924
   39HIS      C  367   0.175   0.098   4.666 -0.2067  0.0784  0.1695
   39HIS      O  368   0.240   0.197   4.634 -0.0534  0.1210  0.6039
   40GLY      N  369   0.073   0.058   4.591 -0.4541  0.1688  0.4575
   40GLY      H  370   0.059   7.007   4.556  0.2150  0.3812 -0.4064
   40GLY     CA  371   7.024   0.156   4.529 -0.2495 -0.0477 -0.1888
   40GLY      C  372   6.939   0.104   4.413 -0.4909  0.0312 -0.0464
   40GLY      O  373   6.915   7.026   4.392  0.1494 -0.0289 -0.4590
   41ASN      N  374   6.925   0.193   4.316 -0.3325  0.8110  0.6360
   41ASN      H  375   6.985   0.274   4.317 -0.1497  0.9219 -3.3504
   41ASN     CA  376   6.878   0.164   4.179  0.1234  0.4149  0.5595
   41ASN     CB  377   6.784   0.280   4.145  0.1650  0.1820 -0.3473
   41ASN     CG  378   6.701   0.250   4.019 -0.0983 -0.5609 -0.0065
   41ASN    OD1  379   6.757   0.266   3.910  0.5271 -0.0231  0.3813
   41ASN    ND2  380   6.569   0.260   4.027 -0.0493 -0.1108  0.2702
   41ASN   HD21  381   6.531   0.285   4.116  0.0689  1.2923 -0.0469
   41ASN   HD22  382   6.510   0.212   3.963  0.7334 -0.8397  0.0851
   41ASN      C  383   7.001   0.150   4.090 -0.3828 -0.2462 -0.0470
   41ASN      O  384   0.059   0.215   4.122 -0.1781 -0.6825  0.2090
   42PRO      N  385   7.014   0.047   4.008  0.2418 -0.5895  0.4705
   42PRO     CA  386   6.929   6.968   4.008 -0.3376 -0.1906 -0.2259
   42PRO     CB  387   6.947   6.895   3.875  0.2057 -0.0034 -0.2551
   42PRO     CG  388   0.037   6.955   3.823  0.0567  0.5237 -0.0320
   42PRO     CD  389   0.075   0.038   3.903  0.0040  0.4274  0.1444
   42PRO      C  390   6.970   6.874   4.122  0.4043 -0.0075 -0.3368
   42PRO      O  391   6.895   6.780   4.146 -0.2433  0.3941 -0.7508
   43THR      N  392   0.053   6.874   4.169  0.3476 -0.2404 -0.1871
   43THR      H  393   0.110   6.954   4.156  2.0460 -1.2819  0.5000
   43THR     CA  394   0.102   6.783   4.274 -0.0945 -0.2610  0.0039
   43THR     CB  395   0.254   6.794   4.288 -0.1062 -0.1588  0.0496
   43THR    OG1  396   0.292   6.932   4.281 -0.1666 -0.1504 -0.1252
   43THR    HG1  397   0.366   6.942   4.214  1.6234 -0.7304  1.6447
   43THR    CG2  398   0.316   6.697   4.188 -0.3440 -0.0207 -0.2352
   43THR      C  399   0.039   6.786   4.413  0.0966 -0.3276  0.0928
   43THR      O  400   0.094   6.839   4.509 -0.3917 -0.0445  0.2237
   44SER      N  401   6.978   6.701   4.419 -0.3413  0.1474 -0.4635
   44SER      H  402   6.949   6.665   4.331 -0.8857  1.7793 -0.9799
   44SER     CA  403   6.917   6.647   4.542  0.2513  0.1291 -0.1723
   44SER     CB  404   6.791   6.566   4.511  0.2556  0.1453 -0.2325
   44SER     OG  405   6.821   6.451   4.432 -0.4832 -0.4461  0.3273
   44SER     HG  406   6.736   6.412   4.397 -1.4901  1.4878  0.4838
   44SER      C  407   7.014   6.571   4.632 -0.5547 -0.5441  0.1419
   44SER      O  408   0.059   6.496   4.586 -0.1317 -0.1607  0.3048
   45SER      N  409   6.986   6.578   4.762  0.0316  0.1093  0.2381
   45SER      H  410   6.890   6.580   4.790  0.0518  1.3334  0.2728
   45SER     CA  411   0.032   6.532   4.871 -0.2010 -0.7222  0.0821
   45SER     CB  412   7.015   6.562   5.010 -0.0654  0.5791 -0.1275
   45SER     OG  413   0.073   6.551   5.112  0.2052  1.0910 -0.3304
   45SER     HG  414   0.131   6.631   5.098 -1.7932  2.9970  1.4977
   45SER      C  415   0.053   6.381   4.862 -0.2847 -0.7076 -0.3742
   45SER      O  416   0.164   6.344   4.899 -0.2443 -0.4405 -0.2198
   46TYR      N  417   6.998   6.303   4.816 -0.7043 -0.2384 -0.2919
   46TYR      H  418   6.904   6.337   4.803 -0.2313  2.0428  1.7023
   46TYR     CA  419   7.031   6.163   4.789  0.2858 -0.1553  0.4602
   46TYR     CB  420   6.904   6.085   4.752 -0.0337  0.6889 -0.2651
   46TYR     CG  421   6.882   5.941   4.800  0.3706  0.5670 -0.4333
   46TYR    CD1  422   6.856   5.923   4.935 -0.0020 -0.3593 -0.6219
   46TYR    HD1  423   6.827   6.006   4.999 -2.0627 -1.6305  0.1954
   46TYR    CD2  424   6.885   5.830   4.716  0.3102 -0.1848  0.5454
   46TYR    HD2  425   6.922   5.846   4.615  0.6027 -2.3920  0.2612
   46TYR    CE1  426   6.837   5.797   4.991  0.0097 -0.0059  0.1964
   46TYR    HE1  427   6.825   5.782   5.098  2.3471  1.5119  0.7390
   46TYR    CE2  428   6.863   5.704   4.771 -0.3695 -0.3886 -0.1808
   46TYR    HE2  429   6.839   5.631   4.693 -0.3442  0.4728 -1.0248
   46TYR     CZ  430   6.842   5.686   4.907  0.9566  0.1073  0.0972
   46TYR     OH  431   6.834   5.558   4.953 -0.2959  0.2183  0.2019
   46TYR     HH  432   6.816   5.554   5.052 -0.1624  0.6539  0.2469
   46TYR      C  433   0.090   6.137   4.677 -0.3861 -0.3289 -0.1071
   46TYR      O  434   0.170   6.046   4.696 -0.2482 -0.0880  0.4547
   47VAL      N  435   0.094   6.216   4.570  0.5241  0.1947  0.3075
   47VAL      H  436   0.038   6.299   4.570 -0.7975 -0.5689  3.1294
   47VAL     CA  437   0.184   6.207   4.454 -0.0769 -0.8409 -0.0869
   47VAL     CB  438   0.165   6.314   4.347  0.6014 -0.0916  0.5261
   47VAL    CG1  439   0.259   6.299   4.227 -0.0934  0.2696 -0.0733
   47VAL    CG2  440   0.021   6.289   4.302  0.7757 -0.4978  0.1824
   47VAL      C  441   0.328   6.205   4.505 -0.0714 -0.0233 -0.0646
   47VAL      O  442   0.414   6.134   4.454  0.3862  0.4107  0.0939
   48TRP      N  443   0.352   6.277   4.615 -0.0065  0.1690 -0.2030
   48TRP      H  444   0.287   6.351   4.628  0.4646  0.4953  0.3473
   48TRP     CA  445   0.477   6.285   4.692  0.0787  0.3621 -0.3605
   48TRP     CB  446   0.475   6.410   4.780 -0.7192 -0.0210  0.1833
   48TRP     CG  447   0.471   6.531   4.685 -0.0226 -0.3971 -0.3360
   48TRP    CD1  448   0.362   6.605   4.666  0.3520  0.3301  0.2782
   48TRP    HD1  449   0.264   6.574   4.702  0.4059  1.5204  1.5357
   48TRP    CD2  450   0.584   6.605   4.653 -0.1132  0.1552  0.5745
   48TRP    NE1  451   0.407   6.724   4.629  0.2843  0.1223 -0.4867
   48TRP    HE1  452   0.347   6.804   4.628 -2.1328 -1.5721 -2.1256
   48TRP    CE2  453   0.540   6.732   4.618  0.3162  0.1206 -0.1133
   48TRP    CE3  454   0.720   6.575   4.656  0.0019  0.6371  0.2278
   48TRP    HE3  455   0.745   6.469   4.661  1.7610  1.0099 -0.0388
   48TRP    CZ2  456   0.634   6.832   4.600  0.1035  0.3441  0.0176
   48TRP    HZ2  457   0.597   6.932   4.574 -2.3074 -0.2050  1.0779
   48TRP    CZ3  458   0.814   6.676   4.636  0.3749  0.1588 -0.5036
   48TRP    HZ3  459   0.915   6.656   4.672  0.4313 -0.7224 -1.1129
   48TRP    CH2  460   0.770   6.805   4.607  0.0776  0.0553 -0.5169
   48TRP    HH2  461   0.843   6.884   4.591 -1.9919  1.6980 -2.5390
   48TRP      C  462   0.523   6.169   4.782  0.1923  0.5094 -0.2279
   48TRP      O  463   0.642   6.159   4.811 -0.0747 -0.3086  0.5884
   49ARG      N  464   0.435   6.070   4.792  0.4490  0.2871 -0.1768
   49ARG      H  465   0.339   6.072   4.764 -0.1831 -1.3351  1.6564
   49ARG     CA  466   0.468   5.944   4.861  0.2480  0.1962 -0.2471
   49ARG     CB  467   0.342   5.873   4.910  0.2479  0.3282 -0.0551
   49ARG     CG  468   0.282   5.964   5.017 -0.1994  0.0639 -0.0758
   49ARG     CD  469   0.174   5.882   5.089  0.3780 -0.0704  0.6497
   49ARG     NE  470   0.066   5.965   5.144  0.5268  0.1234  0.6540
   49ARG     HE  471   0.080   6.063   5.130  1.1754 -0.1019 -0.3422
   49ARG     CZ  472   7.010   5.927   5.227 -0.1202 -0.6002 -0.4116
   49ARG    NH1  473   7.016   5.806   5.285 -0.4613 -0.5516 -0.2709
   49ARG   HH11  474   0.042   5.736   5.265 -0.9399 -1.4453  1.1246
   49ARG   HH12  475   6.944   5.786   5.352  1.0903 -0.5559  1.4647
   49ARG    NH2  476   6.908   6.013   5.242  0.2646 -0.2317  0.1104
   49ARG   HH21  477   6.902   6.101   5.195  0.6722 -0.5246 -0.4925
   49ARG   HH22  478   6.842   5.994   5.315  0.3967 -0.5982  0.1345
   49ARG      C  479   0.549   5.848   4.773 -0.1652 -0.1450 -0.2603
   49ARG      O  480   0.602   5.750   4.826  0.0531  0.4013  0.5663
   50ASN      N  481   0.560   5.868   4.642 -0.0790 -0.0525 -0.2399
   50ASN      H  482   0.509   5.934   4.588 -2.7572 -1.3155  0.5732
   50ASN     CA  483   0.656   5.799   4.555  0.0010  0.1688 -0.3276
   50ASN     CB  484   0.639   5.858   4.415  0.9698  0.2795 -0.4064
   50ASN     CG  485   0.514   5.815   4.337  0.4938  0.3607  0.3043
   50ASN    OD1  486   0.513   5.713   4.269  0.1902  0.5027  0.0940
   50ASN    ND2  487   0.418   5.906   4.321  0.1293 -0.1334 -0.3280
   50ASN   HD21  488   0.430   6.000   4.354 -2.0839 -0.6901  2.4323
   50ASN   HD22  489   0.327   5.867   4.312  0.1973 -0.4031  0.1491
   50ASN      C  490   0.803   5.796   4.598 -0.1374 -0.2852  0.1195
   50ASN      O  491   0.859   5.695   4.641 -0.2244 -0.2051  0.4256
   51ILE      N  492   0.850   5.914   4.637 -0.1408 -0.2805  0.1078
   51ILE      H  493   0.777   5.976   4.665  0.7970  0.7936  0.2424
   51ILE     CA  494   0.984   5.943   4.689 -0.1161 -0.1699 -0.0181
   51ILE     CB  495   1.024   6.081   4.636 -0.1874 -0.2489 -0.2798
   51ILE    CG1  496   0.919   6.186   4.676 -0.4352 -0.3304 -0.7063
   51ILE    CG2  497   1.074   6.078   4.492  0.3925  0.0473 -0.0858
   51ILE     CD  498   0.980   6.322   4.641  0.1270 -0.4520 -0.2225
   51ILE      C  499   1.021   5.902   4.832 -0.0003 -0.1429 -0.0404
   51ILE      O  500   1.133   5.856   4.853  0.1125  0.1231 -0.0497
   52ILE      N  501   0.927   5.906   4.926 -0.0158 -0.5932 -0.0365
   52ILE      H  502   0.830   5.897   4.903 -0.4744 -0.0430  1.5839
   52ILE     CA  503   0.948   5.892   5.071 -0.1413 -0.3583  0.0032
   52ILE     CB  504   0.825   5.930   5.154 -0.2509  0.0865 -0.3571
   52ILE    CG1  505   0.800   6.078   5.124 -0.1929  0.0706 -0.4872
   52ILE    CG2  506   0.837   5.897   5.303  0.5172  0.3590 -0.3540
   52ILE     CD  507   0.687   6.131   5.213 -0.3831  0.4383 -0.9453
   52ILE      C  508   1.021   5.765   5.116  0.3302  0.0177  0.3079
   52ILE      O  509   1.113   5.774   5.197  0.5022  0.7627  0.0404
   53PRO      N  510   0.986   5.653   5.054  0.0922 -0.0297  0.5269
   53PRO     CA  511   1.064   5.535   5.092  0.3128  0.0104  0.2031
   53PRO     CB  512   0.993   5.414   5.030  0.2441  0.0454  0.2128
   53PRO     CG  513   0.853   5.469   5.004  0.2946  0.1777  0.2195
   53PRO     CD  514   0.865   5.619   4.977  0.0978  0.2270  0.4044
   53PRO      C  515   1.210   5.528   5.046  0.0532 -0.6049 -0.5415
   53PRO      O  516   1.285   5.442   5.093 -0.0296 -0.1534  0.4441
   54HIS      N  517   1.253   5.616   4.956  0.2251 -0.0684  0.0652
   54HIS      H  518   1.186   5.677   4.912 -0.1713 -0.2262  0.4376
   54HIS     CA  519   1.385   5.617   4.892  0.1784 -0.0348 -0.0305
   54HIS     CB  520   1.355   5.649   4.745 -0.0029 -0.3996 -0.0747
   54HIS     CG  521   1.326   5.528   4.656 -0.4766 -0.2452 -0.1367
   54HIS    ND1  522   1.403   5.419   4.647 -0.0332  0.0909 -0.4360
   54HIS    CD2  523   1.230   5.514   4.566 -0.3674 -0.0403 -0.2856
   54HIS    HD2  524   1.144   5.581   4.565  0.8791  1.8236  2.9129
   54HIS    CE1  525   1.356   5.347   4.546  0.2118 -0.2673 -0.2946
   54HIS    HE1  526   1.412   5.277   4.483  0.8034  0.0718 -0.1518
   54HIS    NE2  527   1.241   5.398   4.502  0.3974  0.0829 -0.3795
   54HIS    HE2  528   1.163   5.360   4.453 -1.5670  2.6316  0.5857
   54HIS      C  529   1.476   5.729   4.942  0.4322 -0.5942  0.7795
   54HIS      O  530   1.596   5.711   4.956  0.5058 -0.3787  0.4387
   55VAL      N  531   1.418   5.836   4.996  0.5585  0.0794 -0.4012
   55VAL      H  532   1.323   5.848   5.026  1.8237  0.9286  3.9047
   55VAL     CA  533   1.492   5.948   5.056 -0.1114  0.3285 -0.0294
   55VAL     CB  534   1.403   6.072   5.068 -0.0246  0.3966 -0.0854
   55VAL    CG1  535   1.336   6.103   4.934 -0.0215 -0.5690 -0.3210
   55VAL    CG2  536   1.307   6.052   5.185 -0.0738  0.2477 -0.1500
   55VAL      C  537   1.563   5.913   5.187 -0.1022 -0.2176 -0.1748
   55VAL      O  538   1.536   5.811   5.250  0.0237  0.0664  0.3467
   56ALA      N  539   1.660   5.994   5.229 -0.0750 -0.3023 -0.0769
   56ALA      H  540   1.677   6.085   5.192  0.6933 -0.2575  0.3546
   56ALA     CA  541   1.747   5.961   5.343  0.0297 -0.0374 -0.0805
   56ALA     CB  542   1.842   6.077   5.374 -0.3766  0.2416  0.1309
   56ALA      C  543   1.696   5.913   5.479  0.5069  0.3019  0.2228
   56ALA      O  544   1.610   5.978   5.538  0.9651  0.9011  0.2461
   57PRO      N  545   1.765   5.817   5.539 -0.3409 -0.2892  0.2765
   57PRO     CA  546   1.717   5.743   5.657 -0.3988 -0.2812  0.2574
   57PRO     CB  547   1.819   5.632   5.684  0.1747  0.3218  0.5885
   57PRO     CG  548   1.885   5.607   5.548 -0.0313  0.5558  0.4437
   57PRO     CD  549   1.881   5.746   5.483 -0.0617  0.3574  0.0220
   57PRO      C  550   1.699   5.835   5.778 -0.3082 -0.0298  0.0797
   57PRO      O  551   1.768   5.937   5.788 -0.2227 -0.1105  0.3196
   58THR      N  552   1.609   5.792   5.865  0.0683  0.0246  0.5009
   58THR      H  553   1.556   5.708   5.858  0.6215 -0.3001  0.1237
   58THR     CA  554   1.586   5.858   5.994  0.0017  0.4893  0.2543
   58THR     CB  555   1.677   5.815   6.109  0.5503  0.2643 -0.2668
   58THR    OG1  556   1.813   5.839   6.072  0.5240  0.1750 -0.4250
   58THR    HG1  557   1.842   5.935   6.073 -1.3250  0.7560  0.3358
   58THR    CG2  558   1.658   5.665   6.136  0.1066  0.2877 -0.4481
   58THR      C  559   1.546   6.006   5.993 -0.5114  0.3508 -0.0910
   58THR      O  560   1.513   6.054   6.101 -0.4259  0.8390 -0.2799
   59HIS      N  561   1.567   6.079   5.883 -0.1352  0.0027 -0.2531
   59HIS      H  562   1.639   6.046   5.822  0.9150  1.2094  0.2879
   59HIS     CA  563   1.521   6.218   5.872  0.4234  0.2236  0.1036
   59HIS     CB  564   1.598   6.288   5.760 -0.1163 -0.2379 -0.5672
   59HIS     CG  565   1.748   6.294   5.790 -0.1028 -1.0793 -0.4436
   59HIS    ND1  566   1.803   6.317   5.909 -0.4323 -0.4584 -0.4087
   59HIS    CD2  567   1.841   6.295   5.695  0.0803 -0.2597 -0.2637
   59HIS    HD2  568   1.825   6.245   5.599  0.8170 -1.6730  0.3092
   59HIS    CE1  569   1.933   6.335   5.884 -0.4055  0.2328  0.1848
   59HIS    HE1  570   2.004   6.377   5.955  0.4126  0.9753 -1.0361
   59HIS    NE2  571   1.957   6.321   5.754 -0.2793  0.3208  0.1990
   59HIS    HE2  572   2.046   6.330   5.710 -1.1815  0.9673 -1.6009
   59HIS      C  573   1.371   6.232   5.842  0.3638 -0.9098 -0.1902
   59HIS      O  574   1.328   6.162   5.750  0.1239 -0.4603 -0.4228
   60ARG      N  575   1.313   6.344   5.885  0.0486 -0.8425 -0.7757
   60ARG      H  576   1.361   6.431   5.897 -0.9719 -0.2332 -1.0370
   60ARG     CA  577   1.170   6.343   5.919  0.0680  0.6571 -0.5985
   60ARG     CB  578   1.149   6.433   6.041  0.0704  0.2520 -0.3014
   60ARG     CG  579   1.005   6.407   6.086  0.2795  0.0482  0.2584
   60ARG     CD  580   0.980   6.493   6.210 -0.3435  0.4313 -0.1292
   60ARG     NE  581   0.841   6.518   6.252 -0.1882  0.0096  0.6563
   60ARG     HE  582   0.772   6.469   6.198 -1.6666  2.3076  0.3290
   60ARG     CZ  583   0.810   6.568   6.372 -0.2669 -0.3499  0.7878
   60ARG    NH1  584   0.905   6.607   6.457  0.3844 -0.0573 -0.0577
   60ARG   HH11  585   1.001   6.604   6.429 -0.2963 -2.9371 -2.7167
   60ARG   HH12  586   0.876   6.641   6.546  0.5076 -0.3621  0.1020
   60ARG    NH2  587   0.682   6.555   6.411 -0.6120  0.3422 -0.0584
   60ARG   HH21  588   0.626   6.504   6.346 -0.5221 -0.3850  0.4136
   60ARG   HH22  589   0.652   6.591   6.499  2.9012  0.6588  1.1858
   60ARG      C  590   1.086   6.388   5.799 -0.3979  0.1320 -0.4711
   60ARG      O  591   1.059   6.504   5.769  0.5646  0.3664 -0.4387
   61CYS      N  592   1.072   6.285   5.716 -0.3013 -0.1821 -0.1035
   61CYS      H  593   1.137   6.211   5.724  1.0585  1.0293  0.5069
   61CYS     CA  594   0.971   6.291   5.609 -0.2806 -0.0012 -0.1146
   61CYS     CB  595   0.979   6.151   5.548 -0.1561  0.1572 -0.4623
   61CYS     SG  596   1.137   6.095   5.476 -0.1179 -0.2055 -0.0987
   61CYS     HG  597   1.104   5.968   5.455  1.0773 -0.3649 -1.2050
   61CYS      C  598   0.823   6.321   5.636 -0.1741  0.0239  0.4441
   61CYS      O  599   0.732   6.239   5.630 -0.3451  0.2515 -0.0952
   62ILE      N  600   0.795   6.451   5.639 -0.0393  0.0550  0.3305
   62ILE      H  601   0.867   6.520   5.635 -0.6688  0.9800  3.1179
   62ILE     CA  602   0.659   6.506   5.647 -0.1149 -0.0348 -0.2869
   62ILE     CB  603   0.663   6.623   5.745  0.9147 -0.1585 -0.1688
   62ILE    CG1  604   0.719   6.588   5.883  1.0110 -0.1368 -0.2022
   62ILE    CG2  605   0.523   6.680   5.771  0.9131 -0.2396 -0.0015
   62ILE     CD  606   0.768   6.717   5.949  0.2670  0.0377  0.0238
   62ILE      C  607   0.590   6.544   5.515  0.1553 -0.0459 -0.4340
   62ILE      O  608   0.640   6.633   5.447 -0.1810  0.2774 -0.2625
   63ALA      N  609   0.478   6.482   5.480  0.0306 -0.0301 -0.0693
   63ALA      H  610   0.456   6.392   5.520 -0.5121 -1.2985 -2.9577
   63ALA     CA  611   0.391   6.522   5.369  0.1339 -0.0976 -0.1746
   63ALA     CB  612   0.349   6.395   5.295 -0.1427  0.1723 -0.4880
   63ALA      C  613   0.266   6.595   5.419  0.1234 -0.1916 -0.0657
   63ALA      O  614   0.177   6.522   5.462 -0.2574  0.2970 -0.0143
   64PRO      N  615   0.259   6.727   5.426  0.2282 -0.1669 -0.4243
   64PRO     CA  616   0.136   6.794   5.472  0.1349 -0.1034 -0.7618
   64PRO     CB  617   0.176   6.939   5.504  0.1644 -0.3929  0.5563
   64PRO     CG  618   0.327   6.951   5.481  0.0141 -0.3049 -0.4341
   64PRO     CD  619   0.369   6.824   5.408  0.6199 -0.4865  0.2147
   64PRO      C  620   0.036   6.795   5.356 -0.3820  0.0531 -0.3167
   64PRO      O  621   0.078   6.837   5.249  0.2160  0.7383  0.1837
   65ASP      N  622   6.952   6.772   5.395 -0.0623 -0.6110  0.3567
   65ASP      H  623   6.924   6.747   5.488  0.4362  0.0424  0.6938
   65ASP     CA  624   6.835   6.773   5.307  0.1551  0.2295  0.0700
   65ASP     CB  625   6.715   6.722   5.386  0.5358 -0.2312  0.3537
   65ASP     CG  626   6.713   6.569   5.390 -0.2768 -0.2158  0.6283
   65ASP    OD1  627   6.765   6.511   5.487  0.4888  0.2797  0.5233
   65ASP    OD2  628   6.657   6.510   5.295  0.4839 -0.1865  0.1528
   65ASP      C  629   6.801   6.909   5.245 -0.4757  0.0261 -0.0373
   65ASP      O  630   6.814   7.013   5.310  0.1896  0.0838 -0.2530
   66LEU      N  631   6.731   6.900   5.133 -0.4859  0.0942 -0.0361
   66LEU      H  632   6.695   6.809   5.113  0.0921 -0.1998  0.2601
   66LEU     CA  633   6.702   7.015   5.045 -0.0089  0.2358 -0.0077
   66LEU     CB  634   6.621   6.976   4.922  0.4405  0.6704 -0.4452
   66LEU     CG  635   6.691   6.890   4.817 -0.0362 -0.0839 -0.1495
   66LEU    CD1  636   6.599   6.863   4.697  0.5883  0.5343 -0.7714
   66LEU    CD2  637   6.797   6.987   4.765 -0.2098  0.1569 -0.0534
   66LEU      C  638   6.626   0.079   5.125  0.0881 -0.0092  0.4086
   66LEU      O  639   6.526   0.050   5.191  0.2444 -0.6935  0.3462
   67ILE      N  640   6.680   0.201   5.129 -0.1332  0.1189 -0.3523
   67ILE      H  641   6.779   0.194   5.140 -0.2612  0.0609  1.0352
   67ILE     CA  642   6.606   0.320   5.173 -0.0792 -0.0859  0.3054
   67ILE     CB  643   6.694   0.434   5.226  0.0547 -0.0590  0.0238
   67ILE    CG1  644   6.809   0.468   5.131 -0.0243 -0.0743 -0.0768
   67ILE    CG2  645   6.726   0.408   5.373  0.5370 -0.4461 -0.1446
   67ILE     CD  646   6.924   0.549   5.192  0.1067 -0.3232  0.0081
   67ILE      C  647   6.503   0.367   5.071 -0.1534 -0.1895  0.3338
   67ILE      O  648   6.548   0.395   4.960 -0.2005 -0.4219  0.2542
   68GLY      N  649   6.375   0.343   5.099 -0.2083 -0.1349  0.1294
   68GLY      H  650   6.358   0.299   5.187  0.9218 -0.7241  0.0762
   68GLY     CA  651   6.257   0.386   5.022  0.2089  0.0215 -0.4287
   68GLY      C  652   6.222   0.301   4.900  0.0192  0.0817 -0.4150
   68GLY      O  653   6.103   0.283   4.871 -0.0738  0.1072 -0.0529
   69MET      N  654   6.328   0.263   4.830  0.0366 -0.1707 -0.2515
   69MET      H  655   6.414   0.272   4.881 -0.0122 -0.9914 -0.0078
   69MET     CA  656   6.324   0.186   4.705  0.5077 -0.1659 -0.2717
   69MET     CB  657   6.472   0.178   4.664  0.7113 -0.4377  0.4886
   69MET     CG  658   6.535   0.315   4.635  0.1036 -0.2103  0.2102
   69MET     SD  659   6.711   0.320   4.588  0.0218 -0.0971 -0.0827
   69MET     CE  660   6.786   0.329   4.749 -0.7667  0.1302  0.2737
   69MET      C  661   6.252   0.053   4.684  0.2506 -0.0162 -0.3423
   69MET      O  662   6.210   0.024   4.572 -0.3020 -0.2687 -0.0704
   70GLY      N  663   6.257   7.018   4.792 -0.5147  0.0106 -0.2872
   70GLY      H  664   6.274   0.008   4.885  0.0970  0.8085 -0.6640
   70GLY     CA  665   6.204   6.880   4.785 -0.2818 -0.0356 -1.2980
   70GLY      C  666   6.085   6.854   4.877  0.1835  0.1838 -0.6257
   70GLY      O  667   5.987   6.928   4.886  0.5442  0.5412  0.6239
   71LYS      N  668   6.089   6.740   4.945 -0.3993  1.0222  0.8787
   71LYS      H  669   6.166   6.676   4.938 -0.4987  0.8950  0.9353
   71LYS     CA  670   5.982   6.688   5.032 -0.3157 -0.3769  0.1719
   71LYS     CB  671   6.015   6.542   5.066  0.6210 -0.2930 -0.3280
   71LYS     CG  672   6.048   6.462   4.940 -0.2053 -0.2960 -0.5490
   71LYS     CD  673   6.052   6.315   4.984 -0.0547 -0.1000  0.1086
   71LYS     CE  674   6.059   6.238   4.852  0.2775 -0.0085  0.0731
   71LYS     NZ  675   6.042   6.092   4.865  0.1297  0.0118  0.1075
   71LYS    HZ1  676   6.079   6.044   4.786  0.0990  1.3503 -0.7565
   71LYS    HZ2  677   6.100   6.063   4.941 -0.6720 -0.2845  0.6130
   71LYS    HZ3  678   5.945   6.071   4.873  0.7735 -2.7451  2.0612
   71LYS      C  679   5.950   6.758   5.164 -0.0519  0.3840 -0.1609
   71LYS      O  680   5.833   6.783   5.193  0.0179 -0.0880  0.5520
   72SER      N  681   6.057   6.814   5.219  0.5548 -0.1817 -0.7485
   72SER      H  682   6.149   6.802   5.181 -0.2295 -0.4909 -2.6502
   72SER     CA  683   6.047   6.882   5.349  0.5058 -0.1976 -0.7443
   72SER     CB  684   6.186   6.892   5.411  0.2414  0.3179 -0.2217
   72SER     OG  685   6.193   6.935   5.547  0.0598  0.1390 -0.1567
   72SER     HG  686   6.262   7.005   5.565  0.6376 -0.7767  1.3581
   72SER      C  687   6.003   7.029   5.343  0.4118 -0.1504  0.6919
   72SER      O  688   6.067   0.066   5.273 -0.5355  0.0149 -0.0027
   73ASP      N  689   5.923   0.036   5.436 -0.1490  0.0093  0.1346
   73ASP      H  690   5.886   7.021   5.511 -0.2276 -0.1728 -0.0422
   73ASP     CA  691   5.875   0.175   5.432  0.1796  0.1194 -0.0365
   73ASP     CB  692   5.766   0.193   5.538 -0.2166  0.1304 -0.4451
   73ASP     CG  693   5.640   0.110   5.509 -0.1695 -0.0407 -0.1598
   73ASP    OD1  694   5.628   0.002   5.570  0.1274  0.1262  0.2020
   73ASP    OD2  695   5.553   0.157   5.433  0.1372 -0.2592 -0.6473
   73ASP      C  696   5.981   0.280   5.465  0.0939  0.1590  0.1183
   73ASP      O  697   6.092   0.241   5.499  0.0544  0.0132  0.0815
   74LYS      N  698   5.939   0.405   5.442  0.2455  0.1789 -0.0581
   74LYS      H  699   5.841   0.423   5.432  0.6673  2.1222 -1.1034
   74LYS     CA  700   6.029   0.521   5.444  0.7521 -0.2028 -0.2234
   74LYS     CB  701   5.955   0.636   5.374  0.4996  0.0043  0.3736
   74LYS     CG  702   6.018   0.655   5.236 -0.5774 -0.3193 -0.1756
   74LYS     CD  703   6.003   0.794   5.173  0.2175 -0.1605 -0.0250
   74LYS     CE  704   6.072   0.901   5.258  0.0307 -0.2551  0.2444
   74LYS     NZ  705   6.087   1.034   5.199 -0.3515 -0.1926  0.2819
   74LYS    HZ1  706   6.149   1.094   5.250  1.0871 -0.5627 -0.9593
   74LYS    HZ2  707   6.117   1.039   5.103  1.0827  1.9483  0.7555
   74LYS    HZ3  708   6.000   1.083   5.200  0.1893  0.8371  2.1109
   74LYS      C  709   6.078   0.570   5.580  0.1342 -0.1208 -0.0280
   74LYS      O  710   5.993   0.609   5.661  0.0777  0.2692 -0.2764
   75PRO      N  711   6.207   0.592   5.600  0.1361 -0.1099 -0.0541
   75PRO     CA  712   6.259   0.686   5.701  0.0308 -0.2463  0.1256
   75PRO     CB  713   6.410   0.664   5.695  0.1597  0.7014 -0.2095
   75PRO     CG  714   6.426   0.626   5.548 -0.4397  0.1455 -0.1331
   75PRO     CD  715   6.310   0.531   5.516  0.0919 -0.6515  0.2824
   75PRO      C  716   6.220   0.831   5.675 -1.0912 -0.5605 -0.0206
   75PRO      O  717   6.197   0.864   5.559  0.0533  0.0568 -0.0915
   76ASP      N  718   6.216   0.907   5.785  0.1441 -0.6053  0.0712
   76ASP      H  719   6.227   0.873   5.878  0.1142 -2.0098 -0.4154
   76ASP     CA  720   6.192   1.052   5.781 -0.0435 -0.6356  0.0767
   76ASP     CB  721   6.138   1.081   5.921 -0.1863  0.2927 -0.1649
   76ASP     CG  722   6.073   1.219   5.936  0.1848  0.4195  0.3002
   76ASP    OD1  723   6.088   1.273   6.047  0.4822  0.4936  0.2247
   76ASP    OD2  724   5.983   1.256   5.858  0.0036  0.6004  0.5943
   76ASP      C  725   6.314   1.137   5.743 -0.3728 -0.2135 -0.0420
   76ASP      O  726   6.378   1.197   5.830 -0.2444  0.2110 -0.4282
   77LEU      N  727   6.336   1.140   5.612 -0.0607 -0.4194  0.0051
   77LEU      H  728   6.273   1.083   5.560  1.6410 -2.6343  0.2156
   77LEU     CA  729   6.424   1.220   5.525  0.2009 -0.5460  0.1507
   77LEU     CB  730   6.535   1.131   5.467  0.3193 -0.1564 -0.2242
   77LEU     CG  731   6.634   1.079   5.571 -0.1457  0.2738  0.4463
   77LEU    CD1  732   6.716   0.963   5.515 -0.0264  0.3771  0.4053
   77LEU    CD2  733   6.731   1.179   5.636 -0.2143  0.2509  0.5843
   77LEU      C  734   6.351   1.286   5.408  0.3948 -0.3398  0.1453
   77LEU      O  735   6.268   1.220   5.347 -0.2400 -0.0179  0.6458
   78GLY      N  736   6.404   1.399   5.362 -0.8907  0.5117  0.6987
   78GLY      H  737   6.486   1.437   5.404 -0.7025  1.8207 -0.7402
   78GLY     CA  738   6.358   1.458   5.235  0.3206 -0.4858 -0.2244
   78GLY      C  739   6.431   1.391   5.119 -0.2397 -0.6318 -0.4969
   78GLY      O  740   6.487   1.281   5.120  0.1291 -0.4465 -0.0945
   79TYR      N  741   6.449   1.474   5.017 -0.0662  0.0639  0.0953
   79TYR      H  742   6.423   1.570   5.030  1.5725  0.6619 -0.8327
   79TYR     CA  743   6.505   1.434   4.887 -0.2429  0.3661 -0.0764
   79TYR     CB  744   6.444   1.510   4.769 -0.0272  0.6840  0.0166
   79TYR     CG  745   6.293   1.503   4.750 -0.0263  0.1224  0.2010
   79TYR    CD1  746   6.221   1.622   4.744 -0.1243  0.0438 -0.2925
   79TYR    HD1  747   6.275   1.717   4.750 -0.2279  0.0432  1.0086
   79TYR    CD2  748   6.221   1.384   4.740 -0.2191  0.2346  0.2424
   79TYR    HD2  749   6.273   1.290   4.720 -0.4082 -0.1016  1.2489
   79TYR    CE1  750   6.084   1.623   4.727 -0.2512  0.2732  0.6932
   79TYR    HE1  751   6.033   1.717   4.705 -1.2246 -0.4144 -0.1121
   79TYR    CE2  752   6.083   1.388   4.728 -0.1855 -0.2744 -0.3203
   79TYR    HE2  753   6.034   1.290   4.734  0.1410 -0.4651 -0.7200
   79TYR     CZ  754   6.011   1.505   4.710  0.4201  0.0454 -0.6515
   79TYR     OH  755   5.885   1.495   4.662  0.0193  0.1606  0.3583
   79TYR     HH  756   5.861   1.565   4.595  0.3403  0.0224  0.0997
   79TYR      C  757   6.655   1.463   4.881 -0.0840 -0.2956  0.5422
   79TYR      O  758   6.704   1.550   4.953  0.2293 -0.2579  0.2823
   80PHE      N  759   6.724   1.411   4.780 -0.0826  0.8799 -0.0705
   80PHE      H  760   6.682   1.339   4.725 -0.4370  1.2712 -0.3261
   80PHE     CA  761   6.867   1.419   4.750  0.0443 -0.1542  0.2429
   80PHE     CB  762   6.898   1.559   4.697 -0.3451 -0.0385  0.3270
   80PHE     CG  763   6.846   1.593   4.557 -0.1665 -0.0917  0.2476
   80PHE    CD1  764   6.883   1.523   4.444 -0.1569  0.5111 -0.1264
   80PHE    HD1  765   6.965   1.451   4.450 -0.4695  0.0483 -1.0823
   80PHE    CD2  766   6.765   1.705   4.543  0.1542  0.0602 -0.3942
   80PHE    HD2  767   6.730   1.762   4.629  0.3336 -0.8440  0.2815
   80PHE    CE1  768   6.826   1.547   4.319 -0.7535 -0.3314 -0.0249
   80PHE    HE1  769   6.851   1.486   4.232 -0.8318  0.2120 -0.4299
   80PHE    CE2  770   6.718   1.741   4.417 -0.4074  0.1517 -0.1596
   80PHE    HE2  771   6.670   1.837   4.402  0.0944  0.2541 -1.1800
   80PHE     CZ  772   6.749   1.662   4.307 -0.2447  0.0112 -0.0132
   80PHE     HZ  773   6.718   1.699   4.209 -0.3825 -0.0523  0.0068
   80PHE      C  774   6.968   1.371   4.855 -0.0758 -0.3490  0.2687
   80PHE      O  775   6.959   1.387   4.977 -0.7418  0.2005  0.1532
   81PHE      N  776   0.039   1.329   4.798 -0.3615 -0.0607 -0.5171
   81PHE      H  777   0.046   1.345   4.699 -4.6964  0.3463 -0.9394
   81PHE     CA  778   0.150   1.269   4.873 -0.5317  0.1243 -0.1111
   81PHE     CB  779   0.264   1.264   4.770 -0.4014 -0.1149  0.0430
   81PHE     CG  780   0.246   1.165   4.654  0.1171  0.2817 -0.3799
   81PHE    CD1  781   0.273   1.206   4.525  0.3710 -0.0711 -0.4432
   81PHE    HD1  782   0.326   1.300   4.508  1.2384 -0.2713  1.0849
   81PHE    CD2  783   0.205   1.036   4.687  0.1608  0.4050  0.1800
   81PHE    HD2  784   0.188   1.009   4.791 -1.2745  0.3802 -0.0382
   81PHE    CE1  785   0.262   1.110   4.425 -0.0125 -0.3999 -0.0835
   81PHE    HE1  786   0.269   1.147   4.323  1.7752 -0.1494  0.1048
   81PHE    CE2  787   0.188   0.941   4.586 -0.6548 -0.0169  0.7022
   81PHE    HE2  788   0.161   0.837   4.598 -0.2735  0.0051  1.8495
   81PHE     CZ  789   0.213   0.983   4.456 -0.4239 -0.0516  0.7352
   81PHE     HZ  790   0.205   0.908   4.377 -0.2929  0.6795  0.0136
   81PHE      C  791   0.194   1.330   5.006 -0.7179 -0.0618  0.0370
   81PHE      O  792   0.205   1.259   5.105 -0.1801  0.0279  0.0436
   82ASP      N  793   0.195   1.463   5.012 -0.0409 -0.0406 -0.4285
   82ASP      H  794   0.204   1.519   4.929  1.1457  2.4391  1.2673
   82ASP     CA  795   0.217   1.540   5.135 -0.6523  0.0270 -0.3570
   82ASP     CB  796   0.199   1.690   5.109 -0.4571  0.0682 -0.2584
   82ASP     CG  797   0.275   1.747   4.990 -0.4271  0.1998 -0.1765
   82ASP    OD1  798   0.234   1.730   4.873  0.3158 -0.0080 -0.4183
   82ASP    OD2  799   0.388   1.798   5.007 -0.4911  0.1877  0.2961
   82ASP      C  800   0.123   1.506   5.251 -0.3400  0.2380 -0.0381
   82ASP      O  801   0.176   1.507   5.362  0.1414  0.2856 -0.2655
   83ASP      N  802   7.036   1.473   5.238 -0.4515  0.5037  0.3602
   83ASP      H  803   6.977   1.494   5.160 -0.3010  0.1417  0.1410
   83ASP     CA  804   6.968   1.418   5.356  0.2653 -0.3012  0.4135
   83ASP     CB  805   6.820   1.451   5.335  0.2849 -0.2102  0.4172
   83ASP     CG  806   6.756   1.574   5.400  0.2876 -0.1891  0.3804
   83ASP    OD1  807   6.634   1.560   5.424  0.0977  0.3939 -0.2201
   83ASP    OD2  808   6.823   1.675   5.430 -0.3758  0.4109 -0.1312
   83ASP      C  809   6.986   1.267   5.372 -0.7307 -0.4775 -0.0662
   83ASP      O  810   7.001   1.218   5.484  0.1314  0.2111  0.1282
   84HIS      N  811   7.005   1.198   5.261  0.0654  0.4126 -0.4995
   84HIS      H  812   6.968   1.231   5.174 -0.5817  0.1428 -0.3310
   84HIS     CA  813   7.034   1.054   5.261 -0.0977  0.3786  0.2071
   84HIS     CB  814   0.020   1.002   5.119 -0.3013 -0.0979  0.3376
   84HIS     CG  815   6.934   1.012   5.035 -0.2150  0.7368  0.2965
   84HIS    ND1  816   6.819   1.064   5.075 -0.2145  0.7249  0.3134
   84HIS    CD2  817   6.930   0.996   4.903 -0.2250 -0.0711  0.3886
   84HIS    HD2  818   7.011   0.975   4.833  0.3490 -1.9175  1.5543
   84HIS    CE1  819   6.738   1.069   4.969  0.1171 -0.0482  0.0137
   84HIS    HE1  820   6.636   1.105   4.981  1.0203  2.1629  1.9001
   84HIS    NE2  821   6.808   1.032   4.862 -0.0258  0.0490 -0.1142
   84HIS    HE2  822   6.780   1.035   4.766  1.7466 -1.7350 -0.7506
   84HIS      C  823   0.097   1.011   5.364 -0.5420  0.9063  0.8851
   84HIS      O  824   0.063   0.937   5.456 -0.6820 -0.0095  0.1104
   85VAL      N  825   0.206   1.087   5.363  0.3434 -0.3311 -0.5302
   85VAL      H  826   0.214   1.162   5.297 -2.9239  2.1453  1.5798
   85VAL     CA  827   0.325   1.083   5.450 -0.0152  0.2989 -0.0040
   85VAL     CB  828   0.428   1.193   5.427 -0.0681  0.3045 -0.2169
   85VAL    CG1  829   0.500   1.194   5.292  0.4767 -0.4684  0.0644
   85VAL    CG2  830   0.390   1.331   5.482 -0.1072  0.0543  0.3861
   85VAL      C  831   0.292   1.068   5.599  0.3336  0.4803  0.0926
   85VAL      O  832   0.359   0.991   5.667 -0.1942 -0.0181  0.0552
   86ARG      N  833   0.176   1.117   5.640 -0.2971 -0.6193 -0.3312
   86ARG      H  834   0.120   1.164   5.572 -0.9974 -0.9300  0.0241
   86ARG     CA  835   0.134   1.126   5.781 -0.3335  0.0457 -0.3807
   86ARG     CB  836   0.029   1.230   5.819 -0.2375 -0.1001  0.2799
   86ARG     CG  837   0.095   1.367   5.806  0.2105 -0.2933  0.4761
   86ARG     CD  838   0.017   1.497   5.826  0.3870 -0.1518  0.2494
   86ARG     NE  839   6.936   1.478   5.904  0.0226 -0.3623 -0.3721
   86ARG     HE  840   6.962   1.436   5.991  0.9635 -0.2806 -0.6016
   86ARG     CZ  841   6.806   1.495   5.874  0.1226  0.1650 -0.5144
   86ARG    NH1  842   6.764   1.523   5.750 -0.1185  0.8080 -0.2927
   86ARG   HH11  843   6.829   1.548   5.679 -0.4473  2.6794  0.0036
   86ARG   HH12  844   6.665   1.525   5.732  0.1038  1.1478 -1.5078
   86ARG    NH2  845   6.712   1.471   5.967  0.1407  0.0022 -0.5382
   86ARG   HH21  846   6.737   1.457   6.063 -0.1472  0.8606 -0.3302
   86ARG   HH22  847   6.615   1.489   5.950 -0.9141 -2.2517  2.2767
   86ARG      C  848   0.094   0.989   5.835  0.5517  0.0436  0.2905
   86ARG      O  849   0.092   0.971   5.957  0.1471 -0.2333  0.2460
   87PHE      N  850   0.060   0.892   5.750  0.2122  0.3648  0.0596
   87PHE      H  851   0.030   0.908   5.656  0.7309 -1.3112 -0.4164
   87PHE     CA  852   0.027   0.755   5.791  0.0209  0.4520  0.2028
   87PHE     CB  853   6.971   0.700   5.687  0.5040 -0.2044  0.0937
   87PHE     CG  854   6.934   0.554   5.714  0.0136 -0.0239  0.3987
   87PHE    CD1  855   6.807   0.534   5.768  0.1835 -0.5127  0.6312
   87PHE    HD1  856   6.741   0.617   5.794 -0.5871 -1.4139  1.6275
   87PHE    CD2  857   7.011   0.448   5.668 -0.6440 -0.1988 -0.3219
   87PHE    HD2  858   0.070   0.464   5.630 -0.7679  0.1590 -0.5026
   87PHE    CE1  859   6.755   0.405   5.770 -0.3875 -0.3081 -0.1290
   87PHE    HE1  860   6.650   0.391   5.793 -0.5463 -1.2345 -1.3558
   87PHE    CE2  861   6.956   0.320   5.669 -0.0928 -0.4469  0.8169
   87PHE    HE2  862   7.020   0.236   5.642 -1.1556 -0.8795 -0.4813
   87PHE     CZ  863   6.830   0.298   5.723 -0.2435 -0.4716  0.4576
   87PHE     HZ  864   6.805   0.191   5.728 -0.5993 -0.3752  0.8485
   87PHE      C  865   0.148   0.663   5.807 -0.1772  0.1381 -0.0955
   87PHE      O  866   0.154   0.617   5.921  0.0065 -0.5454 -0.3741
   88MET      N  867   0.251   0.686   5.726  0.2888  0.1966  0.5093
   88MET      H  868   0.231   0.711   5.631 -1.2940  0.7403  0.9533
   88MET     CA  869   0.384   0.628   5.751  0.2676 -0.1494 -0.1558
   88MET     CB  870   0.466   0.632   5.622  0.3092  0.2953 -0.1181
   88MET     CG  871   0.401   0.569   5.499 -0.1933  0.3034  0.1422
   88MET     SD  872   0.246   0.647   5.441 -0.2692 -0.0062 -0.0741
   88MET     CE  873   0.203   0.518   5.325  0.0893  0.0069 -0.2230
   88MET      C  874   0.461   0.691   5.867 -0.0400 -0.2150  0.0874
   88MET      O  875   0.495   0.613   5.956 -0.6984 -0.0867  0.4524
   89ASP      N  876   0.456   0.823   5.884 -0.1042 -0.2245  0.1385
   89ASP      H  877   0.440   0.888   5.810  3.9072  0.7309 -0.1109
   89ASP     CA  878   0.490   0.889   6.011 -0.2233  0.1570 -0.0279
   89ASP     CB  879   0.458   1.039   6.010 -0.6092  0.0764 -0.0953
   89ASP     CG  880   0.548   1.115   5.913  0.0547  0.0937  0.5232
   89ASP    OD1  881   0.499   1.211   5.850  0.9989  0.0923 -0.2395
   89ASP    OD2  882   0.672   1.100   5.920  0.0736  0.0982  0.2054
   89ASP      C  883   0.425   0.828   6.136 -0.3244 -0.3772 -0.3356
   89ASP      O  884   0.493   0.769   6.219 -0.0249 -0.2343 -0.4765
   90ALA      N  885   0.292   0.829   6.137 -0.3251 -0.1508 -0.4364
   90ALA      H  886   0.237   0.868   6.064  1.0923 -0.1060 -1.5156
   90ALA     CA  887   0.217   0.756   6.241  0.3457 -0.0150  0.1543
   90ALA     CB  888   0.066   0.761   6.213  0.2052 -0.0553  0.9049
   90ALA      C  889   0.249   0.609   6.265 -0.3905 -0.2449 -0.2362
   90ALA      O  890   0.299   0.578   6.374  0.1473  0.1218 -0.3764
   91PHE      N  891   0.257   0.530   6.159 -0.5922 -0.2848 -0.2221
   91PHE      H  892   0.225   0.567   6.072 -1.6066  0.2261  0.3537
   91PHE     CA  893   0.288   0.387   6.139 -0.4483 -0.3104  0.1729
   91PHE     CB  894   0.273   0.346   5.992 -0.5897  0.1177  0.0653
   91PHE     CG  895   0.284   0.194   5.975  0.3269  0.1993 -0.1214
   91PHE    CD1  896   0.400   0.146   5.915  0.0820 -0.1178 -0.3451
   91PHE    HD1  897   0.478   0.213   5.880  2.2784 -1.2523  2.0414
   91PHE    CD2  898   0.173   0.111   5.982  0.7832 -0.3708  0.3741
   91PHE    HD2  899   0.087   0.128   6.047  0.3123 -1.1253 -0.0273
   91PHE    CE1  900   0.402   0.016   5.868  0.0104 -0.3648  0.3285
   91PHE    HE1  901   0.495   7.023   5.823 -0.4572 -0.6475 -0.4551
   91PHE    CE2  902   0.172   7.025   5.926  0.0598 -0.2633  0.1353
   91PHE    HE2  903   0.088   6.956   5.931 -1.4626  1.0739 -3.3361
   91PHE     CZ  904   0.289   6.975   5.870 -0.1780 -0.1393 -0.4891
   91PHE     HZ  905   0.295   6.867   5.862  0.6558 -0.0388 -1.4948
   91PHE      C  906   0.425   0.361   6.202 -0.4543 -0.2556  0.2089
   91PHE      O  907   0.435   0.282   6.296  0.0900 -0.2280  0.1774
   92ILE      N  908   0.528   0.432   6.157 -0.1936 -0.6778  0.1297
   92ILE      H  909   0.510   0.502   6.088 -0.4218 -0.7623  0.1018
   92ILE     CA  910   0.665   0.415   6.209 -0.0197 -0.2619 -0.1863
   92ILE     CB  911   0.765   0.472   6.108 -0.1261  0.6636  0.2195
   92ILE    CG1  912   0.759   0.397   5.975 -0.4221  0.1269  0.5317
   92ILE    CG2  913   0.905   0.455   6.169  0.1493  0.6631 -0.4123
   92ILE     CD  914   0.817   0.463   5.850 -0.9972  0.3061  0.3564
   92ILE      C  915   0.681   0.448   6.357 -0.4567 -0.1388 -0.1636
   92ILE      O  916   0.721   0.357   6.431 -0.1655  0.5161  0.5034
   93GLU      N  917   0.607   0.549   6.404 -0.0974  0.1046 -0.1178
   93GLU      H  918   0.561   0.614   6.345  0.1139  0.4125  0.0548
   93GLU     CA  919   0.594   0.590   6.544 -0.0046  0.1513 -0.1228
   93GLU     CB  920   0.522   0.725   6.529 -0.5408 -0.0880  0.2475
   93GLU     CG  921   0.470   0.770   6.665  0.5096 -0.1197  0.6738
   93GLU     CD  922   0.456   0.922   6.675 -0.2582 -0.1318 -0.1135
   93GLU    OE1  923   0.546   1.003   6.644  0.0328 -0.2780  0.3402
   93GLU    OE2  924   0.357   0.963   6.741 -0.2231 -0.2367  0.0038
   93GLU      C  925   0.527   0.478   6.624 -0.1667  0.1092 -0.3172
   93GLU      O  926   0.588   0.433   6.721 -0.1803  0.1188 -0.3048
   94ALA      N  927   0.411   0.430   6.579 -0.5667  0.6085  0.1627
   94ALA      H  928   0.374   0.467   6.493 -0.2385  0.7425  0.0735
   94ALA     CA  929   0.329   0.337   6.656  0.1377  0.0139  0.2060
   94ALA     CB  930   0.182   0.338   6.614  0.1966  0.2543  0.0090
   94ALA      C  931   0.377   0.191   6.659  0.0770 -0.0117 -0.0502
   94ALA      O  932   0.348   0.122   6.757 -0.3617  0.3817  0.1009
   95LEU      N  933   0.450   0.146   6.558  0.7755 -0.0711  0.4745
   95LEU      H  934   0.449   0.195   6.471  0.3438 -2.3587 -0.8770
   95LEU     CA  935   0.524   0.020   6.549  0.2703 -0.3097 -0.4714
   95LEU     CB  936   0.541   7.011   6.405  0.2527 -0.6398 -0.3593
   95LEU     CG  937   0.426   6.925   6.353  0.1882 -0.5034 -0.4437
   95LEU    CD1  938   0.314   6.993   6.274 -0.0762 -0.0811  0.2844
   95LEU    CD2  939   0.485   6.820   6.259 -0.6357 -0.5143 -0.9521
   95LEU      C  940   0.655   0.028   6.628 -0.0584  0.3903  0.0123
   95LEU      O  941   0.701   6.966   6.676 -0.4125 -0.0350 -0.5485
   96GLY      N  942   0.711   0.148   6.641  0.1228  0.2509  0.5481
   96GLY      H  943   0.685   0.233   6.595 -0.8327 -0.0411  0.5226
   96GLY     CA  944   0.832   0.168   6.722  0.3189 -0.2051  0.3662
   96GLY      C  945   0.953   0.123   6.640 -0.2555 -0.3307 -0.4303
   96GLY      O  946   1.010   0.020   6.674 -0.4569 -0.2357  0.2044
   97LEU      N  947   0.956   0.183   6.521  0.4933 -0.2485 -0.3784
   97LEU      H  948   0.897   0.255   6.485  0.2027 -0.8282 -1.0742
   97LEU     CA  949   1.056   0.139   6.423  0.1326 -0.5467 -0.6149
   97LEU     CB  950   0.987   0.114   6.289 -0.1959  0.2787 -0.6010
   97LEU     CG  951   0.909   7.026   6.270 -0.0973  0.2069 -0.5138
   97LEU    CD1  952   0.841   7.031   6.132 -0.3293  0.2614 -0.3974
   97LEU    CD2  953   0.995   6.902   6.296 -0.2423  0.3047  0.4636
   97LEU      C  954   1.179   0.229   6.414 -0.4059  0.2631 -0.0318
   97LEU      O  955   1.166   0.351   6.419 -0.1708  0.3081 -0.4508
   98GLU      N  956   1.294   0.161   6.413  0.1236  1.1326  0.5869
   98GLU      H  957   1.297   0.073   6.460 -0.8361  1.0208  0.4688
   98GLU     CA  958   1.422   0.220   6.373  0.3023  0.5046  0.2276
   98GLU     CB  959   1.543   0.144   6.428 -0.5906 -0.4601  0.8850
   98GLU     CG  960   1.542   7.035   6.399 -0.1077 -0.2381 -0.3270
   98GLU     CD  961   1.461   6.949   6.496 -0.0241 -0.4521 -0.4443
   98GLU    OE1  962   1.337   6.937   6.495 -0.1309  0.4598  0.1385
   98GLU    OE2  963   1.533   6.914   6.592  0.1272 -0.0636 -0.4144
   98GLU      C  964   1.435   0.262   6.226  0.3198 -0.1039  0.0542
   98GLU      O  965   1.334   0.295   6.165  0.5161 -0.2681 -0.3636
   99GLU      N  966   1.555   0.295   6.180  0.0335  0.2206 -0.4636
   99GLU      H  967   1.630   0.286   6.245 -0.6617 -0.3714  0.2838
   99GLU     CA  968   1.588   0.346   6.046 -0.0768  0.6657 -0.3230
   99GLU     CB  969   1.737   0.380   6.038  0.1249 -0.0969  0.0486
   99GLU     CG  970   1.804   0.473   6.139 -0.4902  0.1169  0.2641
   99GLU     CD  971   1.873   0.397   6.253 -0.0216 -0.3696 -0.3382
   99GLU    OE1  972   1.979   0.450   6.293 -0.0612 -0.1070 -0.5781
   99GLU    OE2  973   1.796   0.339   6.332  0.2281 -0.0265  0.1649
   99GLU      C  974   1.557   0.237   5.944  0.1827  0.3201 -0.0357
   99GLU      O  975   1.642   0.155   5.908 -0.0891 -0.4637  1.0665
  100VAL      N  976   1.446   0.271   5.879  0.3069  0.0571 -0.3859
  100VAL      H  977   1.411   0.360   5.905  1.9742  1.3022 -2.1211
  100VAL     CA  978   1.376   0.205   5.768 -0.3658 -0.1732  0.1701
  100VAL     CB  979   1.247   0.275   5.726 -0.0648  0.4763  0.3215
  100VAL    CG1  980   1.125   0.251   5.816 -0.1824 -0.0363  0.0330
  100VAL    CG2  981   1.258   0.426   5.705 -0.0309  0.3757 -0.4047
  100VAL      C  982   1.453   0.194   5.636 -0.4987  0.3002  0.0511
  100VAL      O  983   1.518   0.285   5.584  0.0294 -0.1279 -0.0516
  101VAL      N  984   1.426   0.084   5.566 -0.4283  0.3199 -0.0076
  101VAL      H  985   1.383   0.007   5.614 -3.1220  1.7756  0.1700
  101VAL     CA  986   1.460   0.069   5.424 -0.5011 -0.6119  0.0686
  101VAL     CB  987   1.529   6.979   5.387 -0.0318 -0.2363 -0.3993
  101VAL    CG1  988   1.562   6.976   5.238 -0.3015 -0.2635 -0.4592
  101VAL    CG2  989   1.659   6.984   5.467 -0.1075  0.5378 -0.3129
  101VAL      C  990   1.326   0.080   5.351 -0.5470  0.9983  0.3628
  101VAL      O  991   1.236   7.038   5.358 -0.0710  0.4343 -0.0981
  102LEU      N  992   1.331   0.168   5.251 -0.1193  0.8502  0.2516
  102LEU      H  993   1.415   0.216   5.225  0.7475 -2.2619 -3.7342
  102LEU     CA  994   1.217   0.197   5.163 -0.5344 -0.1261  0.4549
  102LEU     CB  995   1.207   0.347   5.134 -0.0798 -0.1773  0.0241
  102LEU     CG  996   1.167   0.434   5.253  0.0183  0.0929 -0.1411
  102LEU    CD1  997   1.190   0.582   5.222  0.5336  0.0961  0.2297
  102LEU    CD2  998   1.019   0.424   5.288  0.1133  0.4440  0.3738
  102LEU      C  999   1.230   0.125   5.028 -0.1756 -0.2888  0.5756
  102LEU      O 1000   1.341   0.122   4.976 -0.2851  0.3833  0.3025
  103VAL      N 1001   1.131   0.048   4.983  0.0034 -0.2620  0.1320
  103VAL      H 1002   1.079   7.035   5.049 -0.2337  0.5295  0.6122
  103VAL     CA 1003   1.135   7.022   4.853  0.2424 -0.4268  0.2229
  103VAL     CB 1004   1.148   6.870   4.855  0.0848 -0.4371  0.4523
  103VAL    CG1 1005   1.160   6.828   4.708 -0.5612  0.9889 -0.0330
  103VAL    CG2 1006   1.282   6.832   4.918  0.3291 -0.4720 -0.0810
  103VAL      C 1007   1.008   0.025   4.778  0.4185  0.0454  0.1975
  103VAL      O 1008   0.897   0.005   4.826 -0.0076  0.1469 -0.7281
  104ILE      N 1009   1.020   0.116   4.683 -0.1092  0.2133  0.2904
  104ILE      H 1010   1.107   0.153   4.649  0.3160 -1.7006 -0.8427
  104ILE     CA 1011   0.909   0.175   4.606  0.1076  0.1426 -0.0794
  104ILE     CB 1012   0.925   0.326   4.625 -0.4301  0.1649  0.2072
  104ILE    CG1 1013   1.068   0.375   4.600 -0.5974  0.4348 -0.2346
  104ILE    CG2 1014   0.868   0.372   4.759 -0.0303  0.3932  0.2995
  104ILE     CD 1015   1.076   0.527   4.603 -0.3796  0.4205 -0.0527
  104ILE      C 1016   0.891   0.128   4.461 -0.0466 -0.1816  0.0433
  104ILE      O 1017   0.987   0.104   4.388 -0.3689  0.3485 -0.5609
  105HIS      N 1018   0.765   0.144   4.424  0.0037  0.4208  0.1182
  105HIS      H 1019   0.698   0.181   4.489 -0.3113  0.4657 -0.2271
  105HIS     CA 1020   0.714   0.128   4.287 -0.1382  0.1028  0.2075
  105HIS     CB 1021   0.637   7.037   4.289 -0.0218  0.0307 -0.0773
  105HIS     CG 1022   0.595   6.980   4.153  0.2164  0.6691 -0.4234
  105HIS    ND1 1023   0.472   6.993   4.103 -0.2121 -0.5171  0.2884
  105HIS    CD2 1024   0.662   6.897   4.075 -0.1900  0.0513 -0.1242
  105HIS    HD2 1025   0.767   6.868   4.088  0.3345  1.5145 -0.8171
  105HIS    CE1 1026   0.469   6.917   3.993 -0.3931 -0.0127 -0.0570
  105HIS    HE1 1027   0.387   6.896   3.924  1.4575 -2.1403 -1.7505
  105HIS    NE2 1028   0.587   6.861   3.971 -0.3320  0.1096 -0.0418
  105HIS    HE2 1029   0.619   6.823   3.884 -0.4022  1.9402 -0.9003
  105HIS      C 1030   0.624   0.245   4.247 -0.1497  0.0110 -0.0346
  105HIS      O 1031   0.625   0.344   4.320 -0.3688  0.0641 -0.1016
  106ASP      N 1032   0.539   0.238   4.144 -0.9282  0.0507  0.5989
  106ASP      H 1033   0.500   0.148   4.125 -0.7231  0.2623 -0.9367
  106ASP     CA 1034   0.480   0.339   4.055  0.1621  0.1652 -0.0075
  106ASP     CB 1035   0.376   0.271   3.965  0.1559  0.3349 -0.1294
  106ASP     CG 1036   0.320   0.374   3.867 -0.2187 -0.0835 -0.3570
  106ASP    OD1 1037   0.207   0.422   3.889 -0.1291  0.2716 -0.6691
  106ASP    OD2 1038   0.376   0.389   3.757 -0.1514  0.7496 -0.2129
  106ASP      C 1039   0.425   0.457   4.135  0.1972 -0.0205  0.2909
  106ASP      O 1040   0.501   0.553   4.138  0.3463 -0.1399  0.3838
  107TRP      N 1041   0.331   0.427   4.224 -0.2220 -0.2994 -0.2397
  107TRP      H 1042   0.304   0.331   4.240 -0.3333 -0.0296  1.3365
  107TRP     CA 1043   0.256   0.529   4.299  0.4427 -0.1473  0.2209
  107TRP     CB 1044   0.113   0.482   4.323  0.2621  0.0780 -0.3965
  107TRP     CG 1045   0.028   0.574   4.411 -0.1346 -0.1363 -0.5501
  107TRP    CD1 1046   6.987   0.668   4.366 -0.2922 -0.0648 -0.1213
  107TRP    HD1 1047   6.967   0.696   4.262  0.2657 -0.6410 -0.3863
  107TRP    CD2 1048   0.020   0.575   4.550 -0.6052  0.2064 -0.5759
  107TRP    NE1 1049   6.935   0.734   4.469 -0.3281  0.2178 -0.3203
  107TRP    HE1 1050   6.869   0.809   4.459 -0.5243  0.1741  0.6322
  107TRP    CE2 1051   6.978   0.681   4.583 -0.1609  0.4643 -0.2689
  107TRP    CE3 1052   0.075   0.502   4.655 -0.1256  0.3448 -0.7257
  107TRP    HE3 1053   0.128   0.409   4.635 -0.8648 -0.8339  2.2200
  107TRP    CZ2 1054   6.938   0.704   4.714 -0.0668 -0.5739 -0.0570
  107TRP    HZ2 1055   6.844   0.757   4.723  0.8746  1.0000  1.0241
  107TRP    CZ3 1056   0.034   0.522   4.787  0.0956 -0.1684 -0.5769
  107TRP    HZ3 1057   0.084   0.479   4.873 -0.2464 -3.1796 -1.7774
  107TRP    CH2 1058   6.988   0.626   4.818  0.1417 -0.3107  0.0418
  107TRP    HH2 1059   6.949   0.630   4.919 -0.1431 -1.2598 -0.0135
  107TRP      C 1060   0.332   0.577   4.423  0.1318  0.4022  0.2012
  107TRP      O 1061   0.367   0.695   4.429  0.1665  0.4448 -0.6448
  108GLY      N 1062   0.386   0.477   4.493 -0.0074 -0.0888 -0.3806
  108GLY      H 1063   0.345   0.387   4.483  0.0224 -0.2126  0.5783
  108GLY     CA 1064   0.475   0.484   4.609  0.0432 -0.1116 -0.4177
  108GLY      C 1065   0.607   0.559   4.586  0.0492 -0.0398 -0.1550
  108GLY      O 1066   0.654   0.619   4.683 -0.2925 -0.3142  0.1884
  109SER      N 1067   0.658   0.556   4.464  0.0306  0.3472 -0.1715
  109SER      H 1068   0.617   0.513   4.383  0.4329 -1.2060  0.4264
  109SER     CA 1069   0.770   0.644   4.426 -0.3087  0.5820 -0.6452
  109SER     CB 1070   0.783   0.643   4.274  0.1374 -0.0637 -0.6088
  109SER     OG 1071   0.677   0.722   4.219 -0.6445 -0.4449  0.3109
  109SER     HG 1072   0.605   0.660   4.189 -0.4969  0.1596 -1.4230
  109SER      C 1073   0.785   0.786   4.482  0.5910  0.3554 -0.2959
  109SER      O 1074   0.874   0.812   4.563 -0.0861  0.0394  0.5627
  110ALA      N 1075   0.701   0.875   4.429 -0.2852 -0.0891  0.3122
  110ALA      H 1076   0.652   0.859   4.344 -1.2489  1.4511  0.5446
  110ALA     CA 1077   0.687   1.013   4.476  0.4230  0.0519  0.1268
  110ALA     CB 1078   0.587   1.087   4.387  0.3318  0.3535  0.4776
  110ALA      C 1079   0.660   1.032   4.626 -0.0585  0.5773 -0.0237
  110ALA      O 1080   0.743   1.099   4.687  0.8016 -0.2441 -0.2716
  111LEU      N 1081   0.587   0.938   4.686  0.1969  0.4865  0.1443
  111LEU      H 1082   0.547   0.864   4.633 -0.2832  1.6579 -1.1986
  111LEU     CA 1083   0.566   0.937   4.831  0.1598 -0.2611  0.1350
  111LEU     CB 1084   0.459   0.828   4.842 -0.2692  0.1828  0.4203
  111LEU     CG 1085   0.410   0.798   4.984  0.1433  0.2551  0.5780
  111LEU    CD1 1086   0.344   0.926   5.036 -0.4314  0.0822  0.2800
  111LEU    CD2 1087   0.302   0.690   4.990  0.8835 -0.6039 -0.8531
  111LEU      C 1088   0.688   0.890   4.911  0.4614  0.1826 -0.0650
  111LEU      O 1089   0.728   0.965   5.000  0.3536 -0.0494  0.1791
  112GLY      N 1090   0.757   0.791   4.855 -0.0569 -0.0825 -0.2419
  112GLY      H 1091   0.719   0.747   4.773 -2.0537  1.4807 -0.2504
  112GLY     CA 1092   0.875   0.732   4.918  0.0429  0.3163 -0.0511
  112GLY      C 1093   0.981   0.842   4.920  0.0410  0.3158  0.1670
  112GLY      O 1094   1.042   0.861   5.025  0.0024 -0.0579  0.2561
  113PHE      N 1095   1.001   0.910   4.807  0.5482 -0.0678  0.0232
  113PHE      H 1096   0.967   0.878   4.719 -1.0781  3.2811 -0.7327
  113PHE     CA 1097   1.094   1.023   4.794  0.2081  0.1750 -0.3053
  113PHE     CB 1098   1.108   1.077   4.651  0.1536  0.3952 -0.2288
  113PHE     CG 1099   1.163   0.981   4.546  0.0409  0.2299 -0.1376
  113PHE    CD1 1100   1.273   0.899   4.566 -0.0516  0.2236  0.3601
  113PHE    HD1 1101   1.343   0.919   4.647 -1.1425  1.9382  0.9228
  113PHE    CD2 1102   1.091   0.951   4.431 -0.6691 -0.6282  0.5176
  113PHE    HD2 1103   1.017   1.026   4.403 -0.7878 -1.3664 -1.3339
  113PHE    CE1 1104   1.308   0.798   4.476 -0.0685  0.1389  0.4495
  113PHE    HE1 1105   1.394   0.733   4.494 -0.6292 -0.8583 -0.3857
  113PHE    CE2 1106   1.122   0.851   4.339  0.5074  0.2693 -0.0930
  113PHE    HE2 1107   1.057   0.829   4.254 -0.5541  1.2892  0.4256
  113PHE     CZ 1108   1.229   0.767   4.366 -0.1956 -0.4053  0.6865
  113PHE     HZ 1109   1.250   0.680   4.303 -1.0733  1.1872 -1.9809
  113PHE      C 1110   1.053   1.136   4.889 -0.0044 -0.1829  0.0308
  113PHE      O 1111   1.145   1.187   4.952 -0.0314  0.1953 -0.2336
  114HIS      N 1112   0.927   1.178   4.882  0.0450 -0.0056  0.1844
  114HIS      H 1113   0.864   1.150   4.809  0.5871  2.1318 -1.1841
  114HIS     CA 1114   0.870   1.284   4.966  0.1667  0.2408 -0.0412
  114HIS     CB 1115   0.720   1.285   4.935  0.1913 -0.2794 -0.1974
  114HIS     CG 1116   0.666   1.425   4.902 -0.1916 -0.2270  0.6420
  114HIS    ND1 1117   0.691   1.488   4.788 -0.2305  0.2259  0.8806
  114HIS    CD2 1118   0.599   1.504   4.986 -0.0804  0.2570  0.2786
  114HIS    HD2 1119   0.554   1.475   5.081  0.4998  2.7520  1.3766
  114HIS    CE1 1120   0.645   1.612   4.803  0.4568  0.5676  0.2198
  114HIS    HE1 1121   0.649   1.693   4.730 -3.7922  0.8978  0.0835
  114HIS    NE2 1122   0.578   1.616   4.918 -0.4953 -0.1541 -0.2861
  114HIS    HE2 1123   0.517   1.688   4.951 -1.9475 -1.3003 -0.4241
  114HIS      C 1124   0.886   1.260   5.116  0.2574  0.2072 -0.0569
  114HIS      O 1125   0.957   1.339   5.178  0.1406  0.3360 -0.0872
  115TRP      N 1126   0.865   1.136   5.160 -0.2741  0.5003  0.5385
  115TRP      H 1127   0.817   1.064   5.109  1.7486 -0.4824 -0.0776
  115TRP     CA 1128   0.893   1.092   5.297 -0.2900 -0.0629  0.3649
  115TRP     CB 1129   0.833   0.954   5.325 -0.2167 -0.1460  0.1137
  115TRP     CG 1130   0.818   0.934   5.476 -0.1359 -0.0780  0.1306
  115TRP    CD1 1131   0.720   0.978   5.554 -0.3389 -0.2599 -0.0200
  115TRP    HD1 1132   0.662   1.068   5.532  1.0092  0.6354  0.0027
  115TRP    CD2 1133   0.890   0.852   5.562 -0.3460 -0.5697 -0.1565
  115TRP    NE1 1134   0.729   0.929   5.677 -0.1331 -0.0129  0.0641
  115TRP    HE1 1135   0.677   0.962   5.756 -1.4463  0.5607 -0.9976
  115TRP    CE2 1136   0.837   0.854   5.690 -0.4190 -0.4750 -0.1873
  115TRP    CE3 1137   1.014   0.791   5.544 -0.1694 -0.3655  0.3562
  115TRP    HE3 1138   1.054   0.785   5.443 -3.1249 -0.2220 -0.9319
  115TRP    CZ2 1139   0.894   0.792   5.801  0.1666  0.1181 -0.1527
  115TRP    HZ2 1140   0.842   0.783   5.896  1.2086 -1.4564  0.3176
  115TRP    CZ3 1141   1.082   0.738   5.653  0.2814 -0.5730 -0.0262
  115TRP    HZ3 1142   1.189   0.714   5.647  0.7307  0.8959  1.3532
  115TRP    CH2 1143   1.019   0.736   5.777  0.1265  0.0029 -0.0939
  115TRP    HH2 1144   1.074   0.695   5.861 -0.1571  0.1849  0.1803
  115TRP      C 1145   1.042   1.096   5.329 -0.2185 -0.3929  0.0752
  115TRP      O 1146   1.080   1.149   5.433 -0.1494 -0.2421 -0.0272
  116ALA      N 1147   1.128   1.060   5.234 -0.1990 -0.3168  0.0638
  116ALA      H 1148   1.097   1.061   5.138 -0.7815 -0.9716  0.2291
  116ALA     CA 1149   1.274   1.060   5.244 -0.1714 -0.0749 -0.3348
  116ALA     CB 1150   1.335   0.996   5.119  0.1253  0.1148 -0.2886
  116ALA      C 1151   1.334   1.201   5.247  0.1324 -0.2082 -0.0911
  116ALA      O 1152   1.427   1.237   5.319  0.1397 -0.3163 -0.0464
  117LYS      N 1153   1.271   1.297   5.180  0.0978  0.1128  0.3933
  117LYS      H 1154   1.205   1.272   5.109 -0.9283 -0.1410  1.4187
  117LYS     CA 1155   1.301   1.441   5.189  0.4726  0.0910 -0.3924
  117LYS     CB 1156   1.244   1.512   5.066 -0.3617  0.1025 -0.0090
  117LYS     CG 1157   1.269   1.663   5.054  0.0122  0.0603  0.2298
  117LYS     CD 1158   1.180   1.714   4.941 -0.1923 -0.4340  0.1656
  117LYS     CE 1159   1.173   1.866   4.958 -0.8329 -0.4647  0.2263
  117LYS     NZ 1160   1.071   1.919   4.867  0.0993  0.3178 -0.3744
  117LYS    HZ1 1161   1.073   2.019   4.873  1.0091  0.3227 -0.4827
  117LYS    HZ2 1162   1.089   1.891   4.772 -0.1573  2.1932 -1.0217
  117LYS    HZ3 1163   0.982   1.888   4.897  0.5328 -1.0411 -0.4534
  117LYS      C 1164   1.245   1.498   5.319  0.4505 -0.7395 -0.0301
  117LYS      O 1165   1.310   1.576   5.389  0.0372  0.0068 -0.4764
  118ARG      N 1166   1.125   1.456   5.360  0.2317  0.2751  0.4051
  118ARG      H 1167   1.063   1.401   5.304  0.7133  0.6146 -0.4980
  118ARG     CA 1168   1.055   1.505   5.479 -0.2990 -0.1448  0.2711
  118ARG     CB 1169   0.905   1.477   5.470 -0.2100 -0.4342 -0.2916
  118ARG     CG 1170   0.847   1.590   5.385 -0.1159  0.0265  0.2571
  118ARG     CD 1171   0.699   1.561   5.361 -0.2226  0.6416  0.1476
  118ARG     NE 1172   0.618   1.560   5.484  0.0923  0.5228  0.3562
  118ARG     HE 1173   0.639   1.490   5.552  0.5534  0.4910  0.1831
  118ARG     CZ 1174   0.510   1.639   5.484 -0.2146  0.1074  0.2478
  118ARG    NH1 1175   0.473   1.699   5.371  0.1127 -0.7105 -0.3041
  118ARG   HH11 1176   0.508   1.694   5.277  0.3298 -0.8813 -0.2123
  118ARG   HH12 1177   0.402   1.767   5.390 -1.1960 -0.9981 -3.4651
  118ARG    NH2 1178   0.439   1.660   5.597  0.0958  0.1935  0.4267
  118ARG   HH21 1179   0.462   1.620   5.686  0.1362  3.5128  2.0397
  118ARG   HH22 1180   0.355   1.709   5.577  0.1709  0.2146  0.1471
  118ARG      C 1181   1.116   1.457   5.612  0.4948  0.1579  0.0214
  118ARG      O 1182   1.141   1.542   5.697  0.1493  0.1850  0.0984
  119ASN      N 1183   1.161   1.333   5.626 -0.0942 -0.0221  0.3555
  119ASN      H 1184   1.141   1.265   5.556 -0.0243  0.6226 -0.3108
  119ASN     CA 1185   1.229   1.281   5.745 -0.0651 -0.1062  0.3024
  119ASN     CB 1186   1.174   1.143   5.782 -0.3094  0.0585  0.5674
  119ASN     CG 1187   1.040   1.153   5.855 -0.8203 -0.3279 -0.3071
  119ASN    OD1 1188   1.038   1.188   5.973  0.2870  0.1625 -0.4205
  119ASN    ND2 1189   0.926   1.146   5.787 -0.5604  0.4152 -0.8334
  119ASN   HD21 1190   0.925   1.130   5.688 -1.4539  0.4194 -0.8380
  119ASN   HD22 1191   0.837   1.136   5.832 -0.5753 -2.5007 -1.3226
  119ASN      C 1192   1.380   1.271   5.724 -0.0906 -0.1822  0.1519
  119ASN      O 1193   1.429   1.199   5.637  0.1198  0.4604 -0.2690
  120PRO      N 1194   1.445   1.358   5.802  0.1048  0.4540 -0.7021
  120PRO     CA 1195   1.590   1.342   5.815  0.0654  0.2739 -0.4692
  120PRO     CB 1196   1.643   1.474   5.872 -0.2270  0.1866  0.0107
  120PRO     CG 1197   1.521   1.512   5.955 -0.1125  0.8220 -0.1066
  120PRO     CD 1198   1.403   1.486   5.860  0.2243  0.3565 -0.4006
  120PRO      C 1199   1.627   1.227   5.909 -0.1745  0.7284  0.1895
  120PRO      O 1200   1.541   1.177   5.980  0.5292  0.2381  0.7167
  121GLU      N 1201   1.751   1.180   5.894 -0.5811 -0.2781 -0.0408
  121GLU      H 1202   1.818   1.239   5.849 -1.3823  1.4564  0.9268
  121GLU     CA 1203   1.810   1.063   5.960 -0.0267  0.2004  0.3150
  121GLU     CB 1204   1.829   1.107   6.106  0.3284 -0.2243  0.4007
  121GLU     CG 1205   1.947   1.204   6.112  0.0839  0.0993  0.0669
  121GLU     CD 1206   2.085   1.145   6.082 -0.0381 -0.0045 -0.3006
  121GLU    OE1 1207   2.154   1.126   6.184 -0.5550 -0.4538 -0.0307
  121GLU    OE2 1208   2.139   1.155   5.969  0.0273 -0.1431 -0.2809
  121GLU      C 1209   1.746   0.924   5.951  0.5671 -0.1017  0.6690
  121GLU      O 1210   1.824   0.830   5.934  0.5972 -0.0633  0.5939
  122ARG      N 1211   1.615   0.911   5.937  0.6326  0.3436 -0.4744
  122ARG      H 1212   1.559   0.995   5.939  0.0044 -0.0749 -0.1784
  122ARG     CA 1213   1.535   0.789   5.956  0.2988  0.6760  0.3026
  122ARG     CB 1214   1.394   0.844   5.978  0.1239  0.4357 -0.2216
  122ARG     CG 1215   1.394   0.896   6.122  0.5708  0.4217 -0.2144
  122ARG     CD 1216   1.265   0.968   6.163  0.0515 -0.7004  0.1817
  122ARG     NE 1217   1.285   1.023   6.298  0.2685  0.1699 -0.1954
  122ARG     HE 1218   1.377   1.026   6.337  0.2337  0.0055 -0.0984
  122ARG     CZ 1219   1.187   1.079   6.371  0.0811  0.1198 -0.4063
  122ARG    NH1 1220   1.064   1.096   6.321 -0.2133 -0.5188  0.0956
  122ARG   HH11 1221   1.049   1.053   6.233 -0.5814 -1.5607  0.6471
  122ARG   HH12 1222   0.991   1.144   6.370  0.2088  2.2743 -1.7564
  122ARG    NH2 1223   1.214   1.132   6.491  0.7101 -0.2349 -0.3899
  122ARG   HH21 1224   1.309   1.145   6.522 -0.1336  1.1597  1.8349
  122ARG   HH22 1225   1.147   1.178   6.549  3.5625  0.3343  2.8535
  122ARG      C 1226   1.534   0.685   5.844  0.1918  0.4850  0.4805
  122ARG      O 1227   1.464   0.586   5.864  0.0911  0.4832  0.1158
  123VAL      N 1228   1.607   0.712   5.736  0.2802 -0.6670  0.2398
  123VAL      H 1229   1.686   0.773   5.748 -0.3063 -0.1406  1.7125
  123VAL     CA 1230   1.607   0.628   5.616 -0.1665 -0.6099  0.1980
  123VAL     CB 1231   1.569   0.716   5.496 -0.0829 -0.3309  0.3761
  123VAL    CG1 1232   1.568   0.639   5.364 -0.5350 -0.2080  0.3038
  123VAL    CG2 1233   1.427   0.763   5.531 -0.0748  0.3018 -0.4327
  123VAL      C 1234   1.747   0.575   5.583  0.1957 -0.0789  0.8602
  123VAL      O 1235   1.845   0.647   5.567  0.1195 -0.1667 -0.0349
  124LYS      N 1236   1.759   0.443   5.592  0.0802 -0.1406  0.1630
  124LYS      H 1237   1.690   0.382   5.631 -0.1180 -1.3344 -1.8891
  124LYS     CA 1238   1.880   0.373   5.546  0.3266  0.4680 -0.1263
  124LYS     CB 1239   1.873   0.232   5.605 -0.3573  0.6486  0.2340
  124LYS     CG 1240   1.971   0.229   5.723  0.2465 -0.1966 -0.2709
  124LYS     CD 1241   1.951   0.100   5.803  0.2816  0.2828  0.5243
  124LYS     CE 1242   2.030   0.094   5.934  0.3107 -0.6429  0.4684
  124LYS     NZ 1243   2.176   0.095   5.916  0.2751 -0.0372  0.2118
  124LYS    HZ1 1244   2.210   0.089   6.009 -1.5961 -0.1473  0.9381
  124LYS    HZ2 1245   2.215   0.027   5.854  2.6105  0.5273  0.9515
  124LYS    HZ3 1246   2.194   0.187   5.880  0.8606  0.3127  1.3714
  124LYS      C 1247   1.919   0.372   5.398 -0.1360  0.0984 -0.2492
  124LYS      O 1248   2.037   0.370   5.363 -0.1041 -0.2306 -0.1256
  125GLY      N 1249   1.816   0.347   5.318 -0.3138 -0.3875  0.1274
  125GLY      H 1250   1.725   0.340   5.358 -0.7854 -0.8187 -0.9881
  125GLY     CA 1251   1.830   0.335   5.172  0.1006  0.0312  0.1314
  125GLY      C 1252   1.697   0.311   5.099  0.0755 -0.1748  0.2456
  125GLY      O 1253   1.592   0.279   5.155  0.2943  0.1274  0.8383
  126ILE      N 1254   1.701   0.364   4.978 -0.4309  0.3730  0.4654
  126ILE      H 1255   1.785   0.401   4.937 -0.6799 -0.2156 -0.6249
  126ILE     CA 1256   1.583   0.369   4.890 -0.0798  0.1145 -0.0269
  126ILE     CB 1257   1.535   0.514   4.875 -0.0934  0.0882 -0.2343
  126ILE    CG1 1258   1.406   0.525   4.793 -0.2828  0.0128  0.0517
  126ILE    CG2 1259   1.638   0.605   4.809  0.0141 -0.1762 -0.4369
  126ILE     CD 1260   1.353   0.669   4.800 -0.6922 -0.0912 -0.7613
  126ILE      C 1261   1.586   0.302   4.753 -0.0036 -0.1771  0.1155
  126ILE      O 1262   1.687   0.322   4.685 -0.2537  0.7183 -0.0115
  127ALA      N 1263   1.511   0.194   4.741 -0.5098  0.1804  0.0112
  127ALA      H 1264   1.451   0.154   4.811  0.3089 -1.7733 -0.3275
  127ALA     CA 1265   1.508   0.118   4.615 -0.3912  0.0413  0.0914
  127ALA     CB 1266   1.498   7.010   4.645  0.6931 -0.1076 -0.2256
  127ALA      C 1267   1.380   0.161   4.542 -0.0639  0.1863 -0.4044
  127ALA      O 1268   1.274   0.157   4.603  0.1863  0.2861  0.0425
  128PHE      N 1269   1.405   0.177   4.413  0.1885 -0.3341 -0.4278
  128PHE      H 1270   1.497   0.166   4.375  0.4694  0.9702 -0.1804
  128PHE     CA 1271   1.306   0.226   4.315 -0.1833  0.1206  0.1659
  128PHE     CB 1272   1.302   0.378   4.295 -0.0723  0.1154  0.0999
  128PHE     CG 1273   1.439   0.444   4.284  0.0402 -0.1362 -0.0080
  128PHE    CD1 1274   1.522   0.480   4.389  0.1514 -0.0720 -0.1173
  128PHE    HD1 1275   1.497   0.470   4.495 -0.8320 -2.4198 -0.5148
  128PHE    CD2 1276   1.460   0.493   4.155 -0.2537  0.0262  0.0059
  128PHE    HD2 1277   1.389   0.470   4.075 -0.2807 -1.0116  0.3136
  128PHE    CE1 1278   1.635   0.557   4.364  0.3013 -0.3715 -0.3620
  128PHE    HE1 1279   1.699   0.588   4.447  0.2522  1.0767 -0.8333
  128PHE    CE2 1280   1.578   0.561   4.130  0.2143 -0.8974 -0.3252
  128PHE    HE2 1281   1.602   0.581   4.025  1.8543 -1.3312 -0.0671
  128PHE     CZ 1282   1.664   0.596   4.234 -0.4890  0.6383 -0.2441
  128PHE     HZ 1283   1.736   0.675   4.215 -2.2232  1.8206 -2.4774
  128PHE      C 1284   1.296   0.149   4.183  0.2772 -0.5599  0.5243
  128PHE      O 1285   1.395   0.117   4.116  0.0836 -0.4423  0.1804
  129MET      N 1286   1.178   0.089   4.174  0.2214 -0.3707 -0.0645
  129MET      H 1287   1.109   0.091   4.247 -1.4276  1.5638 -1.5755
  129MET     CA 1288   1.139   0.012   4.055  0.6399 -0.1569 -0.3442
  129MET     CB 1289   1.030   6.957   4.104  0.3104  0.1374 -0.4913
  129MET     CG 1290   1.092   6.843   4.186 -0.2912  0.3796  0.3118
  129MET     SD 1291   0.968   6.731   4.260 -0.1600  0.1316  0.1579
  129MET     CE 1292   1.086   6.599   4.278  0.4148  0.5737 -0.3273
  129MET      C 1293   1.086   0.109   3.950  0.3285  0.2721  0.2063
  129MET      O 1294   0.978   0.166   3.969 -0.1456 -0.5657  0.0908
  130GLU      N 1295   1.163   0.121   3.843  0.5437  0.3901  0.3733
  130GLU      H 1296   1.244   0.063   3.832 -0.3619 -0.7910 -0.3486
  130GLU     CA 1297   1.147   0.225   3.741 -0.1789 -0.2519 -0.1801
  130GLU     CB 1298   1.031   0.202   3.644 -0.1641  0.2971 -0.3340
  130GLU     CG 1299   1.025   0.072   3.564  0.7310 -0.0515  0.1551
  130GLU     CD 1300   0.976   0.103   3.423  0.2534 -0.0552  0.3158
  130GLU    OE1 1301   0.855   0.085   3.400  0.3656  0.1542 -0.5044
  130GLU    OE2 1302   1.067   0.138   3.344 -0.2271  1.1565  0.2749
  130GLU      C 1303   1.150   0.369   3.793  0.3328 -0.3632  0.1025
  130GLU      O 1304   1.204   0.407   3.897  0.2215  0.6002 -0.1843
  131PHE      N 1305   1.122   0.462   3.703 -0.7222 -0.4937  0.2828
  131PHE      H 1306   1.106   0.442   3.606 -0.4540  1.3090 -0.1758
  131PHE     CA 1307   1.128   0.605   3.737 -0.1782 -0.5615  0.4882
  131PHE     CB 1308   1.266   0.667   3.719 -0.3151 -0.2513  0.4947
  131PHE     CG 1309   1.289   0.794   3.802 -0.2767 -0.0215  0.1333
  131PHE    CD1 1310   1.291   0.921   3.746  0.1340 -0.0589  0.0548
  131PHE    HD1 1311   1.282   0.932   3.638 -1.0251  2.5083  0.3301
  131PHE    CD2 1312   1.303   0.774   3.939  0.1312 -0.2744  0.0578
  131PHE    HD2 1313   1.343   0.675   3.961  0.6248 -0.2054 -0.4984
  131PHE    CE1 1314   1.300   1.035   3.825 -0.0935 -0.2890  0.4148
  131PHE    HE1 1315   1.302   1.133   3.777  1.2065 -1.0083 -1.0867
  131PHE    CE2 1316   1.315   0.889   4.015  0.7890  0.0538 -0.5289
  131PHE    HE2 1317   1.348   0.879   4.119 -0.3891  0.9047 -0.0523
  131PHE     CZ 1318   1.317   1.017   3.962 -0.1691  0.5358  0.5373
  131PHE     HZ 1319   1.310   1.104   4.027 -0.0771 -0.2079  1.5702
  131PHE      C 1320   1.030   0.694   3.659  1.0509 -0.0207 -0.4619
  131PHE      O 1321   0.999   0.667   3.543 -0.0166  0.1708 -0.2251
  132ILE      N 1322   0.970   0.785   3.735  0.5206  0.1197 -1.0421
  132ILE      H 1323   0.966   0.778   3.835 -0.2481  1.6077 -0.9385
  132ILE     CA 1324   0.900   0.902   3.682 -0.3689  0.1659  0.1803
  132ILE     CB 1325   0.836   0.971   3.802 -0.4629  0.3667  0.0170
  132ILE    CG1 1326   0.904   0.969   3.939  0.4593  0.2446 -0.4383
  132ILE    CG2 1327   0.695   0.919   3.828 -0.0871 -0.6172  0.1193
  132ILE     CD 1328   0.833   1.072   4.026 -0.0126 -0.5191  0.0971
  132ILE      C 1329   0.971   0.998   3.586 -0.4428  0.1878  0.1459
  132ILE      O 1330   1.038   1.092   3.628 -0.1974  0.1078 -0.0606
  133ARG      N 1331   0.974   0.954   3.461  0.5645  0.2781  0.1267
  133ARG      H 1332   0.948   0.859   3.444  1.7774  0.2987 -2.3114
  133ARG     CA 1333   1.024   1.026   3.343  0.2588 -0.1420 -0.2637
  133ARG     CB 1334   1.021   0.934   3.221  0.4803 -0.0344 -0.3524
  133ARG     CG 1335   1.051   0.996   3.084 -0.4281  0.0929 -0.5034
  133ARG     CD 1336   1.079   0.894   2.973 -0.7177 -0.1370 -0.3653
  133ARG     NE 1337   1.129   0.971   2.859  0.4402 -0.2685  0.0465
  133ARG     HE 1338   1.180   1.050   2.894 -0.0278 -0.6925  1.7932
  133ARG     CZ 1339   1.108   0.931   2.733 -0.0124 -0.1356  0.0815
  133ARG    NH1 1340   1.025   0.829   2.705 -0.1271  0.0155 -0.1287
  133ARG   HH11 1341   0.983   0.786   2.785  0.9948  1.2270  1.1531
  133ARG   HH12 1342   1.013   0.799   2.610 -0.7940 -0.8308  0.2148
  133ARG    NH2 1343   1.187   0.982   2.637 -0.0943 -0.4407 -0.1493
  133ARG   HH21 1344   1.263   1.042   2.660  0.5099 -1.4812  0.6904
  133ARG   HH22 1345   1.165   0.961   2.542 -1.3109 -1.5740  0.3433
  133ARG      C 1346   0.943   1.154   3.319  0.1105 -0.1731  0.0723
  133ARG      O 1347   0.821   1.142   3.320  0.1409 -0.5042  0.5522
  134PRO      N 1348   1.004   1.269   3.295 -0.0657 -0.0569  0.1803
  134PRO     CA 1349   0.936   1.395   3.262  0.1725 -0.0362 -0.2421
  134PRO     CB 1350   1.050   1.491   3.227  0.1914  0.0249 -0.0171
  134PRO     CG 1351   1.166   1.444   3.314 -0.0016  0.1089  0.2849
  134PRO     CD 1352   1.148   1.292   3.316 -0.2462  0.1418  1.2515
  134PRO      C 1353   0.847   1.384   3.138  0.2845 -0.2636 -0.3019
  134PRO      O 1354   0.897   1.390   3.026  0.4441  0.5051 -0.1924
  135ILE      N 1355   0.727   1.326   3.146  0.3219 -0.2665  0.2979
  135ILE      H 1356   0.709   1.268   3.225 -2.2304  0.5048  0.3628
  135ILE     CA 1357   0.623   1.331   3.042  0.5529  0.2405  0.0853
  135ILE     CB 1358   0.532   1.209   3.060  0.3715  0.3857  0.1554
  135ILE    CG1 1359   0.607   1.076   3.054 -0.1872  0.0738  0.0282
  135ILE    CG2 1360   0.421   1.199   2.955  0.2778  0.3687  0.2560
  135ILE     CD 1361   0.535   0.965   3.131 -0.0368  0.0850  0.1861
  135ILE      C 1362   0.535   1.456   3.054 -0.5399 -0.4843 -0.1931
  135ILE      O 1363   0.472   1.476   3.158 -0.7204  0.5467 -0.4915
  136PRO      N 1364   0.544   1.552   2.962  0.2768  0.2574  0.6327
  136PRO     CA 1365   0.470   1.678   2.963 -0.0196  0.0831  0.7347
  136PRO     CB 1366   0.530   1.766   2.852 -0.8647 -0.2886 -0.0315
  136PRO     CG 1367   0.582   1.663   2.751 -0.7199 -0.1950 -0.0528
  136PRO     CD 1368   0.626   1.545   2.839 -0.2527  0.2252  0.2799
  136PRO      C 1369   0.319   1.659   2.951  0.0577  0.0079 -0.2164
  136PRO      O 1370   0.250   1.678   3.051  0.0219 -0.3578 -0.1710
  137THR      N 1371   0.271   1.609   2.837  0.4065 -0.7423 -0.0360
  137THR      H 1372   0.330   1.604   2.757 -0.4656 -1.6402 -0.6365
  137THR     CA 1373   0.131   1.569   2.817  0.3512 -0.3750 -0.4117
  137THR     CB 1374   0.077   1.653   2.702 -0.1914 -0.4217 -0.1922
  137THR    OG1 1375   0.150   1.633   2.581  0.5017  1.0377 -0.0393
  137THR    HG1 1376   0.083   1.591   2.520 -0.0011  0.8707  0.6150
  137THR    CG2 1377   0.080   1.801   2.742  0.0081 -0.3768 -0.3776
  137THR      C 1378   0.116   1.419   2.791  0.0208 -0.4646  0.2662
  137THR      O 1379   0.202   1.358   2.728 -0.1197  0.2159 -0.6018
  138TRP      N 1380   7.030   1.383   2.808 -0.1164 -0.3457 -0.4594
  138TRP      H 1381   6.960   1.449   2.836 -0.4301 -0.4478 -1.0001
  138TRP     CA 1382   6.988   1.242   2.803  0.2736 -0.4905  0.1747
  138TRP     CB 1383   6.850   1.219   2.864 -0.0445  0.2610 -0.2426
  138TRP     CG 1384   6.736   1.305   2.809  0.3552  0.5207 -0.6643
  138TRP    CD1 1385   6.667   1.310   2.695 -0.1878 -0.0333 -0.3619
  138TRP    HD1 1386   6.662   1.220   2.634 -2.6716 -0.6141  0.5713
  138TRP    CD2 1387   6.697   1.416   2.882  0.4835  0.3612 -0.3526
  138TRP    NE1 1388   6.588   1.416   2.691 -0.0513  0.0836  0.0157
  138TRP    HE1 1389   6.509   1.426   2.630  0.0188 -0.9051 -0.2509
  138TRP    CE2 1390   6.599   1.480   2.807 -0.1847 -0.0884  0.1240
  138TRP    CE3 1391   6.723   1.463   3.010 -0.1116 -0.1753 -0.0286
  138TRP    HE3 1392   6.768   1.394   3.082 -1.5979 -1.6185 -0.4161
  138TRP    CZ2 1393   6.530   1.588   2.862 -0.0328  0.2628 -0.3688
  138TRP    HZ2 1394   6.451   1.637   2.806 -2.0039 -3.0130 -0.6622
  138TRP    CZ3 1395   6.659   1.573   3.067 -0.4950 -0.2509 -0.3098
  138TRP    HZ3 1396   6.660   1.595   3.174  1.1177  1.2528 -0.5870
  138TRP    CH2 1397   6.559   1.633   2.991  0.1482  0.5829 -0.5188
  138TRP    HH2 1398   6.497   1.709   3.038 -1.5839  0.0730 -1.8726
  138TRP      C 1399   6.984   1.172   2.667 -0.4691  0.2931 -0.2224
  138TRP      O 1400   6.974   1.050   2.653 -0.1671  0.1695  0.5503
  139ASP      N 1401   7.005   1.255   2.565  0.1542  0.2466 -0.1405
  139ASP      H 1402   6.987   1.352   2.582 -0.5270  0.0190  0.5413
  139ASP     CA 1403   7.036   1.218   2.427 -0.1516 -0.4069 -0.0404
  139ASP     CB 1404   6.994   1.325   2.325  0.8760 -0.1468 -0.2022
  139ASP     CG 1405   7.028   1.468   2.367 -0.0876 -0.1113  0.4847
  139ASP    OD1 1406   0.077   1.524   2.302 -0.1557  0.0257  0.5070
  139ASP    OD2 1407   6.959   1.522   2.456 -0.4333 -0.4721  0.4364
  139ASP      C 1408   0.129   1.154   2.393 -0.1110 -0.4207  0.1451
  139ASP      O 1409   0.135   1.066   2.307 -0.1170 -0.3368  0.0578
  140GLU      N 1410   0.230   1.182   2.475 -0.0420 -0.1020 -0.0460
  140GLU      H 1411   0.232   1.263   2.534  1.3421  0.9160 -1.4157
  140GLU     CA 1412   0.362   1.118   2.474 -0.0357 -0.1233  0.8102
  140GLU     CB 1413   0.465   1.193   2.558  0.0433  0.6075  0.0804
  140GLU     CG 1414   0.494   1.332   2.502  0.2817  0.5963  0.1743
  140GLU     CD 1415   0.567   1.342   2.367 -0.1848  0.0082 -0.1274
  140GLU    OE1 1416   0.504   1.340   2.259  0.2656  0.0271 -0.3900
  140GLU    OE2 1417   0.691   1.333   2.356 -0.1075  0.7125  0.0830
  140GLU      C 1418   0.367   0.974   2.525 -0.3850 -0.6290 -0.5393
  140GLU      O 1419   0.457   0.898   2.489 -0.4743 -0.6972 -0.6205
  141TRP      N 1420   0.257   0.921   2.578 -0.1038  0.2700  0.9923
  141TRP      H 1421   0.171   0.971   2.585 -0.1615  0.5498 -1.1494
  141TRP     CA 1422   0.259   0.785   2.635 -0.2661 -0.2723 -0.2543
  141TRP     CB 1423   0.177   0.787   2.765  0.2134  0.1989  0.0474
  141TRP     CG 1424   0.145   0.658   2.839  0.2948 -0.1842 -0.5770
  141TRP    CD1 1425   0.043   0.579   2.804 -0.2967  0.3337 -0.0455
  141TRP    HD1 1426   7.013   0.600   2.725  0.8949 -0.4867 -1.3786
  141TRP    CD2 1427   0.210   0.600   2.947  0.5225 -0.4135 -0.8356
  141TRP    NE1 1428   0.046   0.469   2.879  0.3279  0.1572 -0.3221
  141TRP    HE1 1429   7.039   0.384   2.862  1.0453 -0.5195  0.8535
  141TRP    CE2 1430   0.139   0.483   2.974 -0.4465  0.4269  0.4178
  141TRP    CE3 1431   0.320   0.630   3.026 -0.1548 -0.0301 -0.0216
  141TRP    HE3 1432   0.378   0.720   3.004 -0.4463 -0.1316 -1.2343
  141TRP    CZ2 1433   0.195   0.403   3.073 -0.6402  0.8573  0.8753
  141TRP    HZ2 1434   0.142   0.309   3.092  2.4518 -1.3775 -0.7156
  141TRP    CZ3 1435   0.366   0.551   3.131  0.3736  0.0990 -0.1499
  141TRP    HZ3 1436   0.430   0.598   3.206 -0.7069  1.4221 -0.0238
  141TRP    CH2 1437   0.306   0.427   3.153  0.4535  0.0249 -0.3493
  141TRP    HH2 1438   0.345   0.363   3.232  1.2832  2.0489  0.9515
  141TRP      C 1439   0.200   0.689   2.532 -0.0849 -0.2873 -0.3430
  141TRP      O 1440   0.107   0.738   2.468  0.0728  0.2308 -0.1843
  142PRO      N 1441   0.248   0.567   2.511 -0.0197 -0.3521  0.1853
  142PRO     CA 1442   0.189   0.465   2.423 -0.0620 -0.1971  0.0355
  142PRO     CB 1443   0.294   0.355   2.433  0.1637  0.0949  1.0075
  142PRO     CG 1444   0.426   0.431   2.436  0.1043  0.2766 -0.2838
  142PRO     CD 1445   0.390   0.539   2.537  0.0113 -0.1912  0.1851
  142PRO      C 1446   0.044   0.419   2.441  0.1804 -0.6624  0.8484
  142PRO      O 1447   7.017   0.471   2.528 -0.3451  0.2903 -0.1044
  143GLU      N 1448   0.014   0.326   2.350 -0.2563  0.6663 -0.4153
  143GLU      H 1449   0.086   0.286   2.294 -0.8179  0.0646 -0.7266
  143GLU     CA 1450   6.923   0.262   2.335  0.0759 -0.1292 -0.0360
  143GLU     CB 1451   6.930   0.168   2.214  0.7032  0.1023 -0.1850
  143GLU     CG 1452   6.942   0.227   2.074 -0.0065  0.2675 -0.1799
  143GLU     CD 1453   0.044   0.268   2.037  0.0406  0.4314  0.1837
  143GLU    OE1 1454   0.071   0.382   1.994  0.6010  0.2683  0.0905
  143GLU    OE2 1455   0.132   0.187   2.076  0.0246  0.1112 -0.4248
  143GLU      C 1456   6.865   0.179   2.449 -0.1937  0.0488 -0.0423
  143GLU      O 1457   6.750   0.136   2.439 -0.5325  0.9578 -0.1499
  144PHE      N 1458   6.950   0.140   2.544 -0.0266 -0.3046 -0.3309
  144PHE      H 1459   0.003   0.172   2.544 -0.3372  0.7086 -1.4378
  144PHE     CA 1460   6.906   0.069   2.665  0.3707 -0.2117 -0.1335
  144PHE     CB 1461   7.008   7.002   2.701  0.0042 -0.4276  0.2603
  144PHE     CG 1462   0.109   0.014   2.720 -0.2388  0.5209 -0.5587
  144PHE    CD1 1463   0.189   0.005   2.607 -0.1427  0.1631 -0.4623
  144PHE    HD1 1464   0.152   6.996   2.518  1.4116  0.1284 -1.1310
  144PHE    CD2 1465   0.157   0.067   2.838 -0.4220  0.4043 -0.4314
  144PHE    HD2 1466   0.091   0.079   2.924 -0.4337 -1.5099 -0.1331
  144PHE    CE1 1467   0.314   0.065   2.607 -0.2106  0.3073 -0.7031
  144PHE    HE1 1468   0.386   0.040   2.529  0.2895  2.9946 -1.1962
  144PHE    CE2 1469   0.277   0.137   2.832  0.1180 -0.4684 -0.0814
  144PHE    HE2 1470   0.286   0.216   2.907  0.0021  0.9641 -1.5167
  144PHE     CZ 1471   0.360   0.132   2.720  0.2432 -1.2162  0.0413
  144PHE     HZ 1472   0.464   0.156   2.745 -0.6504  1.1129  1.9832
  144PHE      C 1473   6.880   0.159   2.786  0.5060  0.0294 -0.2819
  144PHE      O 1474   6.926   0.273   2.793 -0.3292  0.3465  0.1734
  145ALA      N 1475   6.805   0.102   2.881  0.5958  0.1872 -0.1143
  145ALA      H 1476   6.766   0.011   2.866  1.1063 -0.2452  1.0733
  145ALA     CA 1477   6.764   0.165   3.007  0.0269 -0.0531 -0.1791
  145ALA     CB 1478   6.884   0.172   3.101 -0.1604 -0.0605  0.0603
  145ALA      C 1479   6.695   0.300   2.989  0.3266  0.0794 -0.3393
  145ALA      O 1480   6.677   0.376   3.084  0.0427 -0.1122 -0.2385
  146ARG      N 1481   6.621   0.303   2.878 -0.1391 -0.3498 -0.0479
  146ARG      H 1482   6.608   0.224   2.817 -0.4925  1.5374 -2.6068
  146ARG     CA 1483   6.532   0.417   2.850  0.5758  0.2712  0.1627
  146ARG     CB 1484   6.467   0.402   2.712  0.1431  0.2395  0.3679
  146ARG     CG 1485   6.559   0.369   2.594 -0.4049  0.1690 -0.0395
  146ARG     CD 1486   6.483   0.332   2.466  0.2806 -0.0693 -0.3819
  146ARG     NE 1487   6.396   0.441   2.422  0.5994  0.2523 -0.2207
  146ARG     HE 1488   6.419   0.530   2.463 -1.2609  1.3947 -1.4860
  146ARG     CZ 1489   6.307   0.437   2.321  0.3231  0.3872  0.0159
  146ARG    NH1 1490   6.274   0.315   2.276  0.3214  0.3424  0.1385
  146ARG   HH11 1491   6.291   0.236   2.335 -1.0837 -0.7084 -0.7963
  146ARG   HH12 1492   6.241   0.296   2.184 -1.2637 -1.1469  0.9471
  146ARG    NH2 1493   6.213   0.532   2.313  0.1198  0.2159  0.3578
  146ARG   HH21 1494   6.216   0.607   2.379 -1.3655 -0.3305  1.0925
  146ARG   HH22 1495   6.153   0.525   2.233 -0.3454 -0.1037  0.7319
  146ARG      C 1496   6.427   0.460   2.952 -0.4649 -0.1274 -0.7165
  146ARG      O 1497   6.441   0.573   2.999 -0.2516 -0.3411 -0.2579
  147GLU      N 1498   6.351   0.366   3.007 -0.0558 -0.1047 -0.0998
  147GLU      H 1499   6.359   0.272   2.973 -0.8525 -0.8581  1.6605
  147GLU     CA 1500   6.247   0.385   3.110 -0.1169  0.3298 -0.2398
  147GLU     CB 1501   6.170   0.258   3.145  0.2640  0.1030 -0.2147
  147GLU     CG 1502   6.106   0.185   3.027  0.2302 -0.6197  0.2433
  147GLU     CD 1503   6.216   0.123   2.940 -0.0000 -0.2377 -0.3229
  147GLU    OE1 1504   6.220   0.144   2.817  0.1904 -0.0611 -0.2859
  147GLU    OE2 1505   6.309   0.059   2.992  0.0987  0.1820  0.0228
  147GLU      C 1506   6.287   0.462   3.236 -0.3836 -0.0833  0.1016
  147GLU      O 1507   6.244   0.573   3.268  0.2444  0.3181 -0.4141
  148THR      N 1508   6.382   0.402   3.307  0.1153  0.6393  0.0652
  148THR      H 1509   6.420   0.311   3.288 -2.0501 -0.4359  0.5294
  148THR     CA 1510   6.431   0.458   3.433  0.1009  0.3197  0.2151
  148THR     CB 1511   6.476   0.349   3.530  0.2723  0.2161  0.0179
  148THR    OG1 1512   6.576   0.265   3.470 -0.1734 -0.5420  0.3252
  148THR    HG1 1513   6.538   0.181   3.431 -1.3094 -0.5012  1.2479
  148THR    CG2 1514   6.351   0.281   3.586 -0.0437  0.5050 -0.3325
  148THR      C 1515   6.521   0.582   3.426 -0.0077  0.3821 -0.1087
  148THR      O 1516   6.524   0.669   3.513 -0.2535  0.1307  0.1542
  149PHE      N 1517   6.598   0.592   3.319  0.0671  0.5713 -0.0377
  149PHE      H 1518   6.593   0.517   3.252 -0.1952 -0.0506  0.6689
  149PHE     CA 1519   6.688   0.703   3.283  0.4009  0.3879  0.2300
  149PHE     CB 1520   6.806   0.638   3.212 -0.2180 -0.4519 -0.0416
  149PHE     CG 1521   6.936   0.719   3.208 -0.1307 -0.6202 -0.7624
  149PHE    CD1 1522   7.033   0.684   3.301  0.1537 -0.1607 -0.8832
  149PHE    HD1 1523   7.041   0.580   3.332  1.3632  0.1529 -0.0569
  149PHE    CD2 1524   6.961   0.814   3.110  0.0722 -0.0302 -0.1445
  149PHE    HD2 1525   6.896   0.818   3.023 -0.4115 -0.2221  0.2051
  149PHE    CE1 1526   0.107   0.761   3.302 -0.0666  0.1727 -0.5181
  149PHE    HE1 1527   0.183   0.729   3.373 -0.6887  0.1768  0.1571
  149PHE    CE2 1528   0.040   0.884   3.106  0.1349 -0.1361 -0.1227
  149PHE    HE2 1529   0.054   0.965   3.035 -0.1286 -0.5141 -0.6143
  149PHE     CZ 1530   0.133   0.859   3.206  0.5088  0.1418 -0.3979
  149PHE     HZ 1531   0.227   0.913   3.198  1.4940 -1.5948 -0.9111
  149PHE      C 1532   6.608   0.802   3.199  0.2723  0.0268 -0.0709
  149PHE      O 1533   6.530   0.882   3.250 -0.2539 -0.0011 -0.8026
  150GLN      N 1534   6.596   0.781   3.068 -0.6343 -0.2020  0.0374
  150GLN      H 1535   6.584   0.689   3.030 -2.3460  0.1887 -0.4405
  150GLN     CA 1536   6.550   0.884   2.973  0.1721  0.1549  0.0253
  150GLN     CB 1537   6.570   0.842   2.827  0.0868  0.3681 -0.0476
  150GLN     CG 1538   6.718   0.824   2.793  0.1857  0.4205  0.3469
  150GLN     CD 1539   6.739   0.767   2.653  0.0218  0.5062  0.2867
  150GLN    OE1 1540   6.664   0.682   2.604  0.4829  0.3584 -0.1789
  150GLN    NE2 1541   6.819   0.842   2.579  0.4389 -0.1173  0.0954
  150GLN   HE21 1542   6.850   0.933   2.607  0.2033 -0.0862  0.2576
  150GLN   HE22 1543   6.863   0.804   2.497 -2.4822 -1.5987 -0.9131
  150GLN      C 1544   6.405   0.928   2.993  0.0406 -0.1127 -0.3278
  150GLN      O 1545   6.384   1.050   2.996 -0.0226 -0.1383  0.5929
  151ALA      N 1546   6.316   0.831   3.003 -0.0292  0.0260  0.5103
  151ALA      H 1547   6.330   0.737   2.972  2.2518  0.6988 -0.6900
  151ALA     CA 1548   6.171   0.854   3.017 -0.1076  0.2948 -0.5949
  151ALA     CB 1549   6.114   0.712   3.013 -0.5291  0.4397  0.1321
  151ALA      C 1550   6.130   0.917   3.151  0.0168 -0.2139 -0.3143
  151ALA      O 1551   6.034   0.992   3.165  0.1535 -0.0966  0.0165
  152PHE      N 1552   6.193   0.866   3.256 -0.3348  0.4058  0.2044
  152PHE      H 1553   6.239   0.777   3.250 -0.1136  0.5108  0.3116
  152PHE     CA 1554   6.186   0.918   3.393  0.1469  0.2174  0.3040
  152PHE     CB 1555   6.252   0.821   3.491  0.1220  0.4535  0.5572
  152PHE     CG 1556   6.165   0.749   3.595  0.3205 -0.6178  0.0006
  152PHE    CD1 1557   6.035   0.708   3.567  0.0853  0.0761  0.0426
  152PHE    HD1 1558   5.973   0.754   3.490 -1.4540 -2.4090 -0.3443
  152PHE    CD2 1559   6.230   0.704   3.709 -0.0498 -0.6077  0.2185
  152PHE    HD2 1560   6.332   0.738   3.727  0.5423 -2.2268  0.0960
  152PHE    CE1 1561   5.974   0.623   3.659  0.1530  0.1533  0.1595
  152PHE    HE1 1562   5.868   0.602   3.644 -0.4757  2.6040  0.6771
  152PHE    CE2 1563   6.167   0.618   3.798  0.1364 -0.5877  0.3700
  152PHE    HE2 1564   6.221   0.584   3.887  0.6765 -1.3994 -0.2449
  152PHE     CZ 1565   6.038   0.573   3.771 -0.1106  0.1426  0.3065
  152PHE     HZ 1566   5.997   0.484   3.819 -1.7422  0.7513  0.0993
  152PHE      C 1567   6.248   1.058   3.400  0.1903  0.2086  0.0793
  152PHE      O 1568   6.184   1.145   3.459  0.1163 -0.0293  0.3484
  153ARG      N 1569   6.363   1.079   3.336  0.1425 -0.3525 -0.2022
  153ARG      H 1570   6.416   1.005   3.297 -0.2875 -0.1326 -1.2393
  153ARG     CA 1571   6.421   1.214   3.328 -0.1242 -0.2147  0.1428
  153ARG     CB 1572   6.548   1.219   3.243 -0.0788 -0.5062  0.1920
  153ARG     CG 1573   6.665   1.164   3.324  0.2117 -0.5221 -0.2340
  153ARG     CD 1574   6.750   1.273   3.389  0.4896 -0.5002 -0.6290
  153ARG     NE 1575   6.844   1.221   3.488 -0.1163 -0.1910  0.1193
  153ARG     HE 1576   6.898   1.144   3.453 -0.6192 -1.5117  2.0373
  153ARG     CZ 1577   6.856   1.265   3.614 -0.0889  0.0961  0.0169
  153ARG    NH1 1578   6.794   1.377   3.654  0.3779  0.4707 -0.3037
  153ARG   HH11 1579   6.749   1.431   3.584  0.9921  1.6955  0.2198
  153ARG   HH12 1580   6.805   1.413   3.747  1.1301  0.6433 -0.4551
  153ARG    NH2 1581   6.930   1.185   3.692  1.0762  0.0266 -1.1495
  153ARG   HH21 1582   6.956   1.091   3.670  0.5804 -0.1012 -1.1898
  153ARG   HH22 1583   6.961   1.232   3.774 -0.3533 -0.4212 -0.3222
  153ARG      C 1584   6.330   1.329   3.286 -0.3682 -0.3459  0.3107
  153ARG      O 1585   6.349   1.442   3.329 -0.2003 -0.2525 -0.0034
  154THR      N 1586   6.272   1.305   3.168  0.6205  0.2483 -0.3119
  154THR      H 1587   6.292   1.221   3.118  0.3930 -0.3187  0.5215
  154THR     CA 1588   6.165   1.393   3.117  0.4866  0.2217 -0.0780
  154THR     CB 1589   6.133   1.377   2.969  0.6162 -0.4209 -0.0408
  154THR    OG1 1590   6.072   1.253   2.933 -0.3338 -0.0477  0.2693
  154THR    HG1 1591   6.026   1.226   3.018  1.4798  1.5137  1.8621
  154THR    CG2 1592   6.258   1.380   2.880  0.5704 -0.3459 -0.1025
  154THR      C 1593   6.041   1.371   3.205  0.3939  0.1526 -0.2273
  154THR      O 1594   5.982   1.263   3.203  0.7514 -0.0576  0.3225
  155THR      N 1595   6.014   1.474   3.284 -0.3628  0.1242 -0.4423
  155THR      H 1596   6.080   1.547   3.268  0.4346 -0.7474 -1.2207
  155THR     CA 1597   5.897   1.483   3.372 -0.0804 -0.7098  0.0223
  155THR     CB 1598   5.871   1.621   3.433 -0.3065 -0.6127 -0.2934
  155THR    OG1 1599   5.855   1.716   3.327  0.6097 -0.1977 -0.0707
  155THR    HG1 1600   5.941   1.722   3.276  0.8209 -0.3890  0.2579
  155THR    CG2 1601   5.991   1.649   3.524 -0.5737  0.0790 -0.1511
  155THR      C 1602   5.761   1.423   3.334 -0.4630  0.3924 -0.3925
  155THR      O 1603   5.711   1.346   3.417 -0.1356  0.5120 -0.0810
  156ASP      N 1604   5.714   1.456   3.214 -0.3844  0.4005 -0.4210
  156ASP      H 1605   5.764   1.516   3.152  0.2548  0.7228  0.3794
  156ASP     CA 1606   5.582   1.427   3.159 -0.7175  0.5140  0.3007
  156ASP     CB 1607   5.558   1.499   3.026  0.4999  0.4441  0.0364
  156ASP     CG 1608   5.679   1.506   2.932  0.5482 -0.4171  0.0264
  156ASP    OD1 1609   5.779   1.580   2.943  0.1894  0.0801  0.0139
  156ASP    OD2 1610   5.665   1.424   2.839 -0.4207 -0.0313 -0.1774
  156ASP      C 1611   5.554   1.278   3.137  0.4943  0.2403  0.5663
  156ASP      O 1612   5.489   1.216   3.222  0.5398 -0.5540  0.0337
  157VAL      N 1613   5.642   1.219   3.056 -0.4314  0.6175 -0.7375
  157VAL      H 1614   5.677   1.268   2.976 -0.1465 -0.7445 -1.4700
  157VAL     CA 1615   5.664   1.074   3.059 -0.3696  0.6360 -0.1754
  157VAL     CB 1616   5.751   1.014   2.949 -0.6995  0.1718 -0.1885
  157VAL    CG1 1617   5.775   0.864   2.936 -0.0711  0.2138  0.4249
  157VAL    CG2 1618   5.683   1.065   2.821 -0.3975  0.2362 -0.3243
  157VAL      C 1619   5.695   1.009   3.194  0.0545 -0.4459 -0.7784
  157VAL      O 1620   5.612   0.928   3.234 -0.3564  0.2857 -0.1230
  158GLY      N 1621   5.790   1.069   3.266 -0.6972  0.0690 -0.1899
  158GLY      H 1622   5.836   1.156   3.250 -0.1915 -0.2965 -0.7968
  158GLY     CA 1623   5.823   1.031   3.404  0.2749  0.2569 -0.3613
  158GLY      C 1624   5.706   0.998   3.498  0.2452  0.0457 -0.4715
  158GLY      O 1625   5.684   0.883   3.535 -0.0939  0.1561 -0.3342
  159ARG      N 1626   5.642   1.109   3.531  0.2230 -0.1389  0.1205
  159ARG      H 1627   5.678   1.195   3.492  0.3672 -0.9400 -1.6272
  159ARG     CA 1628   5.513   1.107   3.601  0.1715 -0.3074  0.0223
  159ARG     CB 1629   5.463   1.252   3.597 -0.2155 -0.4447 -0.1621
  159ARG     CG 1630   5.509   1.348   3.707 -0.4314 -0.1440 -0.3339
  159ARG     CD 1631   5.452   1.300   3.840  0.2695 -0.2303 -0.0612
  159ARG     NE 1632   5.348   1.392   3.889  0.2921 -0.3078  0.1363
  159ARG     HE 1633   5.398   1.467   3.933  0.3212  0.5195 -1.2252
  159ARG     CZ 1634   5.215   1.392   3.874  0.3221  0.1735 -0.1724
  159ARG    NH1 1635   5.143   1.287   3.833 -0.7556  0.8199  0.0156
  159ARG   HH11 1636   5.201   1.215   3.794  1.3343  2.9278 -1.0851
  159ARG   HH12 1637   5.047   1.272   3.853 -0.6517  0.9437  0.6288
  159ARG    NH2 1638   5.148   1.496   3.927 -0.1621 -0.5641  0.6908
  159ARG   HH21 1639   5.191   1.566   3.984  0.6322 -1.3361  1.0703
  159ARG   HH22 1640   5.050   1.509   3.914  0.5009  1.8720 -3.7413
  159ARG      C 1641   5.395   1.025   3.550  0.1518 -0.3615  0.1542
  159ARG      O 1642   5.325   0.968   3.634 -0.0855 -0.8972 -0.3991
  160LYS      N 1643   5.376   1.013   3.419 -0.4541 -0.0323  0.2077
  160LYS      H 1644   5.422   1.071   3.351 -0.4653  0.9342  1.0004
  160LYS     CA 1645   5.276   0.921   3.364 -0.2402 -0.1090 -0.0545
  160LYS     CB 1646   5.259   0.960   3.216  0.1243 -0.2721 -0.1389
  160LYS     CG 1647   5.202   1.098   3.186 -0.1090 -0.2895  0.2238
  160LYS     CD 1648   5.216   1.141   3.040  0.1609  0.3349  0.4260
  160LYS     CE 1649   5.142   1.274   3.026 -0.2265  0.0640 -0.1424
  160LYS     NZ 1650   5.143   1.330   2.890 -0.0728 -0.4890 -0.3720
  160LYS    HZ1 1651   5.103   1.422   2.894  1.4906  0.2229 -0.1826
  160LYS    HZ2 1652   5.236   1.340   2.854  0.4058 -2.2706  0.2766
  160LYS    HZ3 1653   5.092   1.269   2.830 -1.5221  1.0686 -0.7924
  160LYS      C 1654   5.321   0.776   3.372 -0.1602 -0.0534  0.4839
  160LYS      O 1655   5.248   0.680   3.399 -0.4483 -0.0736 -0.3536
  161LEU      N 1656   5.450   0.752   3.350 -0.1581  0.1575  0.2710
  161LEU      H 1657   5.506   0.822   3.307  0.8381  0.4196  1.8954
  161LEU     CA 1658   5.512   0.619   3.360 -0.1720  0.1027 -0.3292
  161LEU     CB 1659   5.653   0.614   3.301  0.0949 -0.2660  0.3288
  161LEU     CG 1660   5.689   0.499   3.208 -0.0028  0.1831 -0.2715
  161LEU    CD1 1661   5.618   0.511   3.073  0.5235  0.1494 -0.5555
  161LEU    CD2 1662   5.841   0.494   3.187  0.0125  0.3734 -0.2026
  161LEU      C 1663   5.509   0.561   3.502 -0.1029  0.0472 -0.3502
  161LEU      O 1664   5.450   0.455   3.520  0.0059  0.1045  0.3662
  162ILE      N 1665   5.549   0.635   3.605  0.1071 -0.4465 -0.0753
  162ILE      H 1666   5.598   0.721   3.592  0.7441 -0.8721 -0.5962
  162ILE     CA 1667   5.546   0.581   3.741 -0.0113 -0.1037  0.0572
  162ILE     CB 1668   5.650   0.641   3.836  0.2961 -0.2094 -0.2099
  162ILE    CG1 1669   5.680   0.553   3.958  0.0968 -0.1803 -0.1390
  162ILE    CG2 1670   5.605   0.775   3.895 -0.4221 -0.2179 -0.7254
  162ILE     CD 1671   5.748   0.424   3.912  0.4188 -0.0582 -0.0056
  162ILE      C 1672   5.404   0.570   3.798 -0.2061 -0.1564 -0.4368
  162ILE      O 1673   5.388   0.490   3.890  0.2386  0.1537 -0.0892
  163ILE      N 1674   5.307   0.648   3.750 -0.1293  0.2121 -0.0011
  163ILE      H 1675   5.330   0.737   3.712  0.0350 -0.5343 -1.7439
  163ILE     CA 1676   5.165   0.618   3.777 -0.1590  0.1124 -0.2616
  163ILE     CB 1677   5.080   0.745   3.778 -0.0627  0.1744  0.0888
  163ILE    CG1 1678   5.130   0.845   3.883 -0.4914  0.3382  0.1401
  163ILE    CG2 1679   4.931   0.721   3.803 -0.2073  0.5701 -0.3838
  163ILE     CD 1680   5.065   0.979   3.851 -0.2791  0.4059 -0.0045
  163ILE      C 1681   5.113   0.499   3.697  0.2785 -0.2640  0.0094
  163ILE      O 1682   5.072   0.400   3.758  0.6305 -0.1546  0.4306
  164ASP      N 1683   5.132   0.485   3.566  0.1218  0.6973 -0.1250
  164ASP      H 1684   5.146   0.560   3.501 -3.1574  1.4404 -0.1448
  164ASP     CA 1685   5.094   0.358   3.501  0.4815  0.4544  0.1401
  164ASP     CB 1686   5.125   0.392   3.355 -0.1869 -0.2739 -0.1749
  164ASP     CG 1687   5.046   0.311   3.251 -0.4682 -0.0168 -0.1653
  164ASP    OD1 1688   5.093   0.208   3.198 -0.4355 -0.1456  0.1069
  164ASP    OD2 1689   4.937   0.361   3.217 -0.1913  0.3785 -0.4767
  164ASP      C 1690   5.163   0.229   3.548  0.0980  0.3137  0.3187
  164ASP      O 1691   5.095   0.138   3.595  0.1435  0.2173  0.1978
  165GLN      N 1692   5.295   0.229   3.561  0.1170  0.3735  0.1394
  165GLN      H 1693   5.353   0.309   3.546  0.7403  0.0940  0.9962
  165GLN     CA 1694   5.368   0.104   3.591  0.0835  0.3769  0.2371
  165GLN     CB 1695   5.383   0.032   3.456 -0.1264 -0.2610  0.5512
  165GLN     CG 1696   5.470   0.103   3.352 -0.9407  0.2635  0.2157
  165GLN     CD 1697   5.465   0.025   3.221 -0.1811  0.0265  0.3176
  165GLN    OE1 1698   5.523   6.959   3.207  0.2550  0.1823  0.9063
  165GLN    NE2 1699   5.372   0.064   3.133  0.1343 -0.1884 -0.1141
  165GLN   HE21 1700   5.302   0.129   3.162 -1.4104 -1.1163 -1.6014
  165GLN   HE22 1701   5.393   0.055   3.036  1.0177  1.9208 -0.1696
  165GLN      C 1702   5.498   0.119   3.669  0.3835 -0.3182 -0.1169
  165GLN      O 1703   5.578   0.208   3.641 -0.4429  0.2983 -0.5649
  166ASN      N 1704   5.518   0.027   3.763  0.5039 -0.5293 -0.3476
  166ASN      H 1705   5.454   6.994   3.781 -1.4055  1.4231  1.8125
  166ASN     CA 1706   5.636   0.032   3.850  0.1562  0.2278  0.0896
  166ASN     CB 1707   5.612   6.985   3.972  0.3334  0.3915  0.2450
  166ASN     CG 1708   5.725   6.993   4.075  0.2779  0.9225  0.2678
  166ASN    OD1 1709   5.835   6.941   4.057 -0.2044 -0.0248  0.0005
  166ASN    ND2 1710   5.690   0.021   4.183  0.6523  0.0661  0.9592
  166ASN   HD21 1711   5.596   0.055   4.190  0.6240  0.2750 -0.2244
  166ASN   HD22 1712   5.734   7.036   4.268 -0.4184  0.2778  1.5947
  166ASN      C 1713   5.758   7.029   3.771 -0.0690 -0.0337 -0.1103
  166ASN      O 1714   5.802   6.914   3.777  0.3428  0.1398  0.2917
  167VAL      N 1715   5.812   0.080   3.691  0.1374 -0.2276 -0.1977
  167VAL      H 1716   5.759   0.157   3.656  2.5093  1.2599 -0.7553
  167VAL     CA 1717   5.940   0.065   3.621  0.3481 -0.4066  0.2205
  167VAL     CB 1718   5.943   0.164   3.504  0.1766 -0.1753  0.4112
  167VAL    CG1 1719   5.855   0.105   3.393  0.2315  0.2769  0.1244
  167VAL    CG2 1720   5.905   0.310   3.531 -0.5199 -0.1830 -0.4798
  167VAL      C 1721   6.065   0.067   3.709  0.6249  1.3615 -0.1634
  167VAL      O 1722   6.174   0.049   3.655  0.1335  0.0109 -0.7540
  168PHE      N 1723   6.049   0.069   3.841 -0.4490  0.1636 -0.2535
  168PHE      H 1724   5.969   0.031   3.888 -2.3722  0.7656 -2.7959
  168PHE     CA 1725   6.161   0.111   3.927 -0.2602 -0.5670 -0.1408
  168PHE     CB 1726   6.131   0.103   4.077 -0.1528  0.6196 -0.0464
  168PHE     CG 1727   6.218   0.191   4.167 -0.3232  0.3942  0.3399
  168PHE    CD1 1728   6.190   0.325   4.188 -0.8009  0.1686  1.2003
  168PHE    HD1 1729   6.103   0.370   4.140 -2.2066 -2.8892  0.6894
  168PHE    CD2 1730   6.326   0.133   4.232 -0.2533  0.0585 -0.0733
  168PHE    HD2 1731   6.352   0.027   4.224  0.3450  0.2619 -1.0000
  168PHE    CE1 1732   6.287   0.408   4.245  0.2019 -0.4156  0.3698
  168PHE    HE1 1733   6.250   0.508   4.267 -0.6570 -0.5821 -0.2610
  168PHE    CE2 1734   6.411   0.217   4.303 -0.1896 -0.1142  0.0556
  168PHE    HE2 1735   6.499   0.172   4.349  1.7584  0.5229 -2.7768
  168PHE     CZ 1736   6.401   0.356   4.305  0.4379 -0.0714  0.2208
  168PHE     HZ 1737   6.465   0.415   4.370  0.1588  0.4020  0.0654
  168PHE      C 1738   6.293   0.036   3.905  0.0030 -0.0654 -0.2770
  168PHE      O 1739   6.395   0.105   3.909 -0.0016 -0.0511 -0.3991
  169ILE      N 1740   6.291   6.947   3.882  0.1784 -0.0779 -0.2225
  169ILE      H 1741   6.215   6.889   3.911 -0.0993 -0.4426 -1.5967
  169ILE     CA 1742   6.404   6.866   3.835  0.3155 -0.2162  0.3471
  169ILE     CB 1743   6.461   6.769   3.939  0.1569 -0.3814  0.2797
  169ILE    CG1 1744   6.361   6.665   3.990 -0.2669  0.0822  0.4054
  169ILE    CG2 1745   6.540   6.844   4.047 -0.3438  0.5492  0.0121
  169ILE     CD 1746   6.423   6.525   4.003 -0.1117  0.0452 -0.6392
  169ILE      C 1747   6.392   6.798   3.699  0.2431  0.6148 -0.0665
  169ILE      O 1748   6.469   6.707   3.667 -0.1992  0.2624 -0.1515
  170GLU      N 1749   6.283   6.831   3.630 -0.1488  0.3668  0.4287
  170GLU      H 1750   6.249   6.923   3.648  0.6281  1.4855 -2.9942
  170GLU     CA 1751   6.228   6.757   3.515  0.1929  0.5023  0.1755
  170GLU     CB 1752   6.085   6.802   3.487  0.0745 -0.1363 -0.2576
  170GLU     CG 1753   6.003   6.721   3.385 -0.2203  0.1488 -0.2499
  170GLU     CD 1754   5.974   6.574   3.415 -0.3741  0.1930 -0.1844
  170GLU    OE1 1755   5.875   6.548   3.487 -0.2231 -0.4271 -0.1972
  170GLU    OE2 1756   6.049   6.486   3.368 -0.4199 -0.2123  0.4859
  170GLU      C 1757   6.314   6.769   3.390  0.3204  0.3793  0.2509
  170GLU      O 1758   6.340   6.883   3.349 -0.0987  0.5544  0.4678
  171GLY      N 1759   6.325   6.649   3.334 -0.0663  0.2767  0.3955
  171GLY      H 1760   6.246   6.587   3.330  0.3887 -0.2997  0.1792
  171GLY     CA 1761   6.440   6.633   3.244 -0.1024  0.1806  0.3661
  171GLY      C 1762   6.589   6.637   3.280  0.0924  0.5358 -0.4593
  171GLY      O 1763   6.651   6.532   3.284 -0.5189  0.1692 -0.4909
  172THR      N 1764   6.635   6.744   3.345  0.2796  0.3265 -0.2436
  172THR      H 1765   6.572   6.813   3.381  2.0630  1.6073  0.5319
  172THR     CA 1766   6.775   6.765   3.383  0.2936 -0.0923 -0.0665
  172THR     CB 1767   6.791   6.905   3.443 -0.1848 -0.1202  0.1332
  172THR    OG1 1768   6.714   6.914   3.563  0.4300  0.7636  0.4714
  172THR    HG1 1769   6.697   7.006   3.596 -0.9877  0.6070  0.2370
  172THR    CG2 1770   6.737   7.013   3.350 -0.0414  0.2330  0.4590
  172THR      C 1771   6.838   6.655   3.469  0.0647 -0.4891 -0.4022
  172THR      O 1772   6.948   6.612   3.434  0.1672 -0.2166 -0.4159
  173LEU      N 1773   6.774   6.628   3.583 -0.2801  0.0626 -0.4580
  173LEU      H 1774   6.713   6.695   3.623 -0.9893 -1.0722  0.4061
  173LEU     CA 1775   6.812   6.516   3.671  0.5487  0.4404 -0.3229
  173LEU     CB 1776   6.746   6.543   3.807  0.6362  0.1228 -0.2174
  173LEU     CG 1777   6.796   6.438   3.907 -0.2560 -0.0115  0.0974
  173LEU    CD1 1778   6.800   6.517   4.038  0.1613  0.1314  0.0028
  173LEU    CD2 1779   6.708   6.314   3.921 -0.3140  0.0279  0.0864
  173LEU      C 1780   6.792   6.377   3.611 -0.1900  0.1309  0.6053
  173LEU      O 1781   6.891   6.305   3.621  0.1917  0.6144  0.3530
  174PRO      N 1782   6.683   6.331   3.551  0.0001 -0.0756  0.4183
  174PRO     CA 1783   6.681   6.207   3.472 -0.2424 -0.3531  0.8505
  174PRO     CB 1784   6.541   6.202   3.411 -0.0554  0.0119  0.3831
  174PRO     CG 1785   6.455   6.271   3.518  0.3903 -0.1380  0.8414
  174PRO     CD 1786   6.546   6.379   3.577  0.1378  0.4890  0.0972
  174PRO      C 1787   6.793   6.189   3.368 -0.3151  0.7074  0.5826
  174PRO      O 1788   6.885   6.114   3.397 -0.7576  0.1361  0.5130
  175MET      N 1789   6.802   6.291   3.282 -0.2052  0.0287 -0.2197
  175MET      H 1790   6.732   6.362   3.276 -0.3139  0.2002  2.0451
  175MET     CA 1791   6.914   6.299   3.187 -0.0293 -0.3113 -0.0471
  175MET     CB 1792   6.882   6.417   3.095 -0.2723 -0.1847  0.1972
  175MET     CG 1793   6.782   6.377   2.986 -0.0258 -0.0861 -0.0651
  175MET     SD 1794   6.662   6.247   3.030  0.2101 -0.1279  0.4671
  175MET     CE 1795   6.515   6.327   2.967  0.5276  0.0632 -0.0333
  175MET      C 1796   0.014   6.313   3.243 -0.1919 -0.3939  0.3942
  175MET      O 1797   0.104   6.259   3.179  0.0044 -0.1559  0.4668
  176GLY      N 1798   0.033   6.373   3.360 -0.3281  0.4664 -0.0078
  176GLY      H 1799   6.999   6.418   3.407  1.9474  1.1224  3.4654
  176GLY     CA 1800   0.161   6.377   3.432 -0.4811  0.1219  0.2902
  176GLY      C 1801   0.203   6.239   3.483 -0.3313 -0.1652 -0.5993
  176GLY      O 1802   0.315   6.194   3.462 -0.2120 -0.1323 -0.0484
  177VAL      N 1803   0.111   6.166   3.545  0.0366  0.0050  0.1616
  177VAL      H 1804   0.014   6.184   3.529  0.4083  2.1096 -0.0393
  177VAL     CA 1805   0.141   6.032   3.598  0.0994 -0.0754 -0.0746
  177VAL     CB 1806   0.026   5.988   3.689  0.3617  0.0164  0.3020
  177VAL    CG1 1807   0.010   5.839   3.721 -0.1503 -0.1713 -0.7977
  177VAL    CG2 1808   0.011   6.064   3.821 -0.7028 -0.1324  0.2759
  177VAL      C 1809   0.169   5.938   3.481 -0.2044 -0.2603  0.0002
  177VAL      O 1810   0.104   5.951   3.377  0.1155  0.0270 -0.1645
  178VAL      N 1811   0.277   5.861   3.490 -0.3405 -0.5075 -0.4218
  178VAL      H 1812   0.345   5.876   3.562 -1.0001  0.2158  0.0662
  178VAL     CA 1813   0.314   5.775   3.377 -0.3509 -0.4499 -0.4691
  178VAL     CB 1814   0.464   5.799   3.355 -0.4194  0.1262 -0.3251
  178VAL    CG1 1815   0.525   5.705   3.251 -0.1471 -0.5484  0.4296
  178VAL    CG2 1816   0.518   5.940   3.331  0.6733 -0.2301  0.0145
  178VAL      C 1817   0.281   5.627   3.402  0.0164 -0.4737 -0.0961
  178VAL      O 1818   0.231   5.569   3.306 -0.5653 -0.2472  0.0641
  179ARG      N 1819   0.304   5.577   3.523 -0.3373 -0.6679 -0.1068
  179ARG      H 1820   0.358   5.620   3.595 -0.3087 -0.3197 -0.3280
  179ARG     CA 1821   0.270   5.442   3.570 -0.4533 -0.3876  0.6136
  179ARG     CB 1822   0.327   5.446   3.712 -0.6126  0.2580  0.6653
  179ARG     CG 1823   0.459   5.370   3.694 -0.3885  0.8944 -0.3992
  179ARG     CD 1824   0.554   5.381   3.813 -0.3004  0.5891 -0.4400
  179ARG     NE 1825   0.480   5.418   3.935 -0.2203 -0.0772 -0.1864
  179ARG     HE 1826   0.420   5.348   3.975  1.2075  0.2371  2.7862
  179ARG     CZ 1827   0.489   5.530   4.009 -0.5250  0.0748 -0.3787
  179ARG    NH1 1828   0.598   5.608   4.007 -1.0246  0.7995  0.2709
  179ARG   HH11 1829   0.674   5.576   3.950 -2.0560 -1.1498 -0.1256
  179ARG   HH12 1830   0.616   5.661   4.089  0.6847 -1.1973  1.2909
  179ARG    NH2 1831   0.377   5.565   4.074 -0.4086 -0.2455 -0.0003
  179ARG   HH21 1832   0.293   5.511   4.063 -0.8079 -0.3282  2.8479
  179ARG   HH22 1833   0.380   5.643   4.137 -0.3383 -0.7091  0.5756
  179ARG      C 1834   0.118   5.426   3.572 -0.4878 -0.1825 -0.2553
  179ARG      O 1835   0.047   5.495   3.644  0.0650  0.1186  0.0080
  180PRO      N 1836   0.059   5.340   3.489 -0.1378 -0.6802  0.0065
  180PRO     CA 1837   6.957   5.308   3.489 -0.3614  0.2896 -0.1208
  180PRO     CB 1838   6.948   5.213   3.369  0.2049  0.3497 -0.2145
  180PRO     CG 1839   0.046   5.152   3.360  0.1631  0.2012  0.1396
  180PRO     CD 1840   0.143   5.265   3.395  0.2162  0.3570 -0.5165
  180PRO      C 1841   6.909   5.252   3.623 -0.0271 -0.0930 -0.1579
  180PRO      O 1842   6.904   5.132   3.647 -0.6428 -0.0099  0.1519
  181LEU      N 1843   6.847   5.343   3.698 -0.1376 -0.1581 -0.1688
  181LEU      H 1844   6.823   5.435   3.667  0.5988  0.9759  2.3545
  181LEU     CA 1845   6.798   5.332   3.836 -0.3548  0.1485 -0.2199
  181LEU     CB 1846   6.763   5.469   3.894  0.1636  0.2291 -0.0953
  181LEU     CG 1847   6.886   5.541   3.949  0.1322  0.1242  0.1126
  181LEU    CD1 1848   6.864   5.683   4.001  0.0722  0.0770  0.2168
  181LEU    CD2 1849   6.953   5.464   4.064  0.4917  0.0973 -0.1112
  181LEU      C 1850   6.671   5.249   3.861 -0.4301  0.2425 -0.2920
  181LEU      O 1851   6.580   5.265   3.781 -0.2884  0.2083 -0.4612
  182THR      N 1852   6.665   5.166   3.965 -0.0921  0.7369  0.1252
  182THR      H 1853   6.740   5.159   4.032 -0.3016  2.7164  0.6490
  182THR     CA 1854   6.544   5.089   3.995  0.1373  0.0438 -0.6775
  182THR     CB 1855   6.576   4.980   4.097  0.1208  0.2933 -0.4013
  182THR    OG1 1856   6.598   5.041   4.224  0.3094  0.2511 -0.4139
  182THR    HG1 1857   6.630   4.966   4.282  1.8730  1.6038  0.6007
  182THR    CG2 1858   6.696   4.892   4.059 -0.1341  0.0262 -0.5969
  182THR      C 1859   6.432   5.179   4.048  0.2602 -0.2644  0.1139
  182THR      O 1860   6.455   5.290   4.096  0.5589 -0.3635  0.1995
  183GLU      N 1861   6.309   5.126   4.051 -0.0425  0.4240  0.0789
  183GLU      H 1862   6.294   5.032   4.021 -0.6472  0.2402  0.9500
  183GLU     CA 1863   6.194   5.207   4.091 -0.4217 -0.1413  0.1300
  183GLU     CB 1864   6.068   5.120   4.086 -0.2628 -0.3831  0.2861
  183GLU     CG 1865   6.019   5.108   3.941  0.0282  0.3625  0.1247
  183GLU     CD 1866   5.927   4.993   3.900  0.4725  0.0878 -0.1057
  183GLU    OE1 1867   5.933   4.937   3.788 -0.1752 -0.1994  0.0009
  183GLU    OE2 1868   5.850   4.953   3.990  0.1577 -0.5815 -0.6651
  183GLU      C 1869   6.199   5.267   4.232 -0.0796 -0.2323  0.1578
  183GLU      O 1870   6.167   5.385   4.250 -0.0082 -0.1696 -0.1146
  184VAL      N 1871   6.230   5.184   4.330 -0.5021 -0.4597  0.1029
  184VAL      H 1872   6.204   5.087   4.325  0.2257 -0.7961  1.9306
  184VAL     CA 1873   6.274   5.234   4.461 -0.0789 -0.0198 -0.2074
  184VAL     CB 1874   6.293   5.123   4.564  0.6025  0.5227  0.2702
  184VAL    CG1 1875   6.165   5.040   4.577  0.5979  0.4848 -0.0060
  184VAL    CG2 1876   6.406   5.025   4.529  0.1016  0.0076  0.0788
  184VAL      C 1877   6.386   5.339   4.458  0.1969 -0.3098 -0.0619
  184VAL      O 1878   6.356   5.455   4.483 -0.2504 -0.4092 -0.1262
  185GLU      N 1879   6.500   5.310   4.396  0.2887  0.0205 -0.0517
  185GLU      H 1880   6.519   5.218   4.360  0.7383  0.4189 -0.8717
  185GLU     CA 1881   6.614   5.402   4.390  0.1644  0.1915  0.2099
  185GLU     CB 1882   6.746   5.347   4.336  0.1336  0.1097  0.2175
  185GLU     CG 1883   6.808   5.275   4.456  0.3185  0.1914  0.1719
  185GLU     CD 1884   6.946   5.217   4.422  0.0244 -0.6642  0.4046
  185GLU    OE1 1885   0.003   5.280   4.466 -0.0322 -0.1892 -0.1376
  185GLU    OE2 1886   6.953   5.110   4.358  0.0593 -0.2765 -0.2468
  185GLU      C 1887   6.586   5.535   4.319 -0.4496 -0.0935 -0.0871
  185GLU      O 1888   6.619   5.642   4.369  0.3730 -0.4217  0.0928
  186MET      N 1889   6.505   5.534   4.214  0.0816  0.0724 -0.5004
  186MET      H 1890   6.496   5.450   4.160  0.6836  0.7493 -1.7147
  186MET     CA 1891   6.451   5.654   4.148  0.2220  0.3356 -0.1391
  186MET     CB 1892   6.374   5.608   4.024 -0.6357  0.2540  0.4183
  186MET     CG 1893   6.338   5.719   3.925 -0.2814 -0.7608 -0.8869
  186MET     SD 1894   6.482   5.794   3.841 -0.4062  0.0596 -0.3803
  186MET     CE 1895   6.459   5.969   3.866 -0.2087  0.0299  0.0156
  186MET      C 1896   6.350   5.735   4.229 -0.5193 -0.4687 -0.2405
  186MET      O 1897   6.383   5.853   4.239  0.0565 -0.6818  0.3944
  187ASP      N 1898   6.265   5.672   4.309 -0.1884 -0.4790  0.1012
  187ASP      H 1899   6.269   5.572   4.306  0.6925 -0.4485 -2.7462
  187ASP     CA 1900   6.175   5.738   4.404  0.0387  0.3339 -0.2386
  187ASP     CB 1901   6.082   5.636   4.471  0.0308  0.1728 -0.4956
  187ASP     CG 1902   5.957   5.713   4.514  0.1456 -0.0317  0.2234
  187ASP    OD1 1903   5.867   5.721   4.427  0.4409 -0.4370 -0.1241
  187ASP    OD2 1904   5.941   5.741   4.634  0.1780  0.8912  0.0208
  187ASP      C 1905   6.250   5.813   4.515 -0.2067 -0.1049  0.2262
  187ASP      O 1906   6.225   5.932   4.527  0.3743  0.0620 -0.1779
  188HIS      N 1907   6.339   5.740   4.583 -0.2273 -0.2911  0.0559
  188HIS      H 1908   6.344   5.643   4.562 -2.8107 -0.3630 -0.6186
  188HIS     CA 1909   6.435   5.798   4.678 -0.1920 -0.0949 -0.0975
  188HIS     CB 1910   6.511   5.684   4.745  0.0712  0.1586  0.0329
  188HIS     CG 1911   6.419   5.613   4.845  0.3021  0.1496  0.2434
  188HIS    ND1 1912   6.350   5.669   4.944  0.0012 -0.2617  0.2684
  188HIS    CD2 1913   6.422   5.483   4.869 -0.2257  0.2079  0.6393
  188HIS    HD2 1914   6.489   5.411   4.822 -0.2858 -0.1029  1.0238
  188HIS    CE1 1915   6.307   5.572   5.025 -0.0711 -0.6415 -0.2201
  188HIS    HE1 1916   6.255   5.593   5.118  1.4582  1.2852  0.2726
  188HIS    NE2 1917   6.355   5.456   4.981 -0.1157 -0.9171  0.4515
  188HIS    HE2 1918   6.338   5.369   5.028  3.5808 -1.1395  1.7205
  188HIS      C 1919   6.522   5.915   4.633 -0.4387  0.0906 -0.0987
  188HIS      O 1920   6.517   6.017   4.701 -0.2393  0.2153 -0.2687
  189TYR      N 1921   6.571   5.906   4.509 -0.4795 -0.4269 -0.0798
  189TYR      H 1922   6.568   5.823   4.454  1.3235 -0.6388  0.0971
  189TYR     CA 1923   6.645   6.014   4.443 -0.6451 -0.3591 -0.1567
  189TYR     CB 1924   6.705   5.966   4.311  0.0715  0.7818 -0.2583
  189TYR     CG 1925   6.848   5.910   4.315 -0.3098 -0.2423 -0.4584
  189TYR    CD1 1926   6.942   5.963   4.227 -0.1914  0.0113 -0.1830
  189TYR    HD1 1927   6.942   6.068   4.198  0.1451  0.2228  0.5769
  189TYR    CD2 1928   6.876   5.788   4.374  0.4113  0.3382  0.4257
  189TYR    HD2 1929   6.805   5.735   4.437 -1.3057 -0.1610 -1.7922
  189TYR    CE1 1930   0.023   5.901   4.205  0.2607  0.4442  1.0305
  189TYR    HE1 1931   0.098   5.951   4.145 -0.4061 -0.1886 -0.3816
  189TYR    CE2 1932   6.997   5.723   4.352  0.2719  0.1071  0.3369
  189TYR    HE2 1933   7.019   5.627   4.398  1.0460  0.1341  0.0435
  189TYR     CZ 1934   0.052   5.781   4.270  0.3612  0.1692  0.4854
  189TYR     OH 1935   0.179   5.735   4.282  0.1720 -0.4251  0.2555
  189TYR     HH 1936   0.160   5.644   4.318 -1.2863  0.2124  1.1945
  189TYR      C 1937   6.554   6.130   4.402  0.2932  0.4945  0.1395
  189TYR      O 1938   6.591   6.243   4.432 -0.1374  0.4461  0.8764
  190ARG      N 1939   6.433   6.100   4.356  0.4338  0.4542 -0.2117
  190ARG      H 1940   6.394   6.010   4.337 -0.4996  0.9524 -0.7336
  190ARG     CA 1941   6.329   6.199   4.323 -0.4213 -0.2873  0.1982
  190ARG     CB 1942   6.216   6.137   4.242 -0.3588 -0.3698  0.1735
  190ARG     CG 1943   6.119   6.235   4.175  0.2429  0.0156 -0.1393
  190ARG     CD 1944   6.046   6.166   4.060 -0.0053 -0.2886  0.2002
  190ARG     NE 1945   5.996   6.257   3.956  0.1372 -0.6972 -0.2285
  190ARG     HE 1946   6.059   6.325   3.920  0.1564 -1.0962 -0.9687
  190ARG     CZ 1947   5.869   6.263   3.913  0.0536 -0.6158  0.0257
  190ARG    NH1 1948   5.767   6.207   3.980 -0.0428  0.4688  0.8048
  190ARG   HH11 1949   5.779   6.160   4.067 -0.4594 -0.3936  0.4080
  190ARG   HH12 1950   5.682   6.196   3.928  1.1566 -0.8008 -1.0134
  190ARG    NH2 1951   5.836   6.322   3.797 -0.4261 -0.0816  0.4275
  190ARG   HH21 1952   5.912   6.339   3.734 -0.1739 -1.5277  0.3055
  190ARG   HH22 1953   5.754   6.378   3.792 -0.6657 -0.4672 -0.0270
  190ARG      C 1954   6.281   6.272   4.449 -0.0711  0.3395 -0.0263
  190ARG      O 1955   6.170   6.246   4.496  0.0228  0.1959  0.1172
  191GLU      N 1956   6.353   6.370   4.501 -0.1392  0.1520  0.4279
  191GLU      H 1957   6.446   6.396   4.473 -0.1913  2.5208  2.1227
  191GLU     CA 1958   6.307   6.444   4.620  0.3075  0.3889  0.4568
  191GLU     CB 1959   6.421   6.492   4.711  0.1618  0.1920  0.7457
  191GLU     CG 1960   6.533   6.391   4.738 -0.4689 -0.6834  0.1669
  191GLU     CD 1961   6.632   6.438   4.845 -0.3537 -0.3006 -0.1068
  191GLU    OE1 1962   6.638   6.371   4.950 -0.2880 -0.8913 -0.4801
  191GLU    OE2 1963   6.703   6.540   4.831  0.2375 -0.7094 -0.1133
  191GLU      C 1964   6.212   6.557   4.584  0.1243 -0.0251 -0.3880
  191GLU      O 1965   6.122   6.581   4.665 -0.0258 -0.5345 -0.4036
  192PRO      N 1966   6.221   6.632   4.474  0.2611  0.0315 -0.3378
  192PRO     CA 1967   6.114   6.721   4.428  0.1217  0.0555  0.0266
  192PRO     CB 1968   6.182   6.803   4.318  0.1655  0.2367  0.1869
  192PRO     CG 1969   6.325   6.814   4.371  0.0787 -0.0855  0.4870
  192PRO     CD 1970   6.352   6.671   4.418  0.4263 -0.2255 -0.1327
  192PRO      C 1971   5.977   6.661   4.393  0.0768  0.0461  0.2160
  192PRO      O 1972   5.938   6.557   4.444  0.2096 -0.0791  0.0644
  193PHE      N 1973   5.886   6.722   4.317 -0.1576  0.2650  0.6690
  193PHE      H 1974   5.912   6.811   4.279 -1.7036  0.4534  0.0123
  193PHE     CA 1975   5.755   6.683   4.265  0.0871  0.1477  0.1303
  193PHE     CB 1976   5.769   6.571   4.162  0.0961  0.1781  0.0983
  193PHE     CG 1977   5.644   6.525   4.087 -0.0069  0.0397  0.3570
  193PHE    CD1 1978   5.562   6.426   4.141  0.5223 -0.5184  0.1435
  193PHE    HD1 1979   5.591   6.384   4.238 -0.0697  1.0421  1.0178
  193PHE    CD2 1980   5.625   6.557   3.953 -0.2423 -0.1211  0.3494
  193PHE    HD2 1981   5.669   6.642   3.901 -1.5617 -0.9802 -2.3277
  193PHE    CE1 1982   5.470   6.351   4.070  0.5303  0.0335 -0.4588
  193PHE    HE1 1983   5.421   6.263   4.113  0.9069 -0.1751 -0.4560
  193PHE    CE2 1984   5.537   6.480   3.880  0.3663 -0.5542  0.0647
  193PHE    HE2 1985   5.529   6.508   3.775  1.7334  0.2278  0.1509
  193PHE     CZ 1986   5.453   6.384   3.936 -0.6187  0.0561 -0.3230
  193PHE     HZ 1987   5.397   6.312   3.876  1.0977 -0.7463 -1.0350
  193PHE      C 1988   5.637   6.674   4.362 -0.2226 -0.1858 -0.2723
  193PHE      O 1989   5.528   6.718   4.325 -0.5444 -0.2152  0.6122
  194LEU      N 1990   5.656   6.613   4.479 -0.0349  0.2195 -0.0907
  194LEU      H 1991   5.747   6.579   4.501 -0.2681 -0.1871  0.2674
  194LEU     CA 1992   5.562   6.605   4.592  0.2689 -0.1938  0.1336
  194LEU     CB 1993   5.584   6.476   4.672 -0.0010 -0.1079  0.3504
  194LEU     CG 1994   5.514   6.369   4.587 -0.4288  0.1335  0.3972
  194LEU    CD1 1995   5.541   6.225   4.630  0.0729  0.0685 -0.1270
  194LEU    CD2 1996   5.362   6.378   4.604 -0.5312  0.8361 -0.8269
  194LEU      C 1997   5.559   6.726   4.685  0.2189  0.0780 -0.2201
  194LEU      O 1998   5.489   6.718   4.786 -0.2213 -0.5758 -0.5685
  195ASN      N 1999   5.614   6.833   4.629  0.4471  0.1692  0.1748
  195ASN      H 2000   5.663   6.818   4.544  1.9516  0.4329  0.9718
  195ASN     CA 2001   5.623   6.968   4.687 -0.1559  0.3229 -0.0800
  195ASN     CB 2002   5.661   0.031   4.581 -0.3580  0.3669 -0.1107
  195ASN     CG 2003   5.802   0.004   4.529 -0.3671 -0.1019  0.0961
  195ASN    OD1 2004   5.825   6.969   4.435 -0.1192 -0.1520  0.1968
  195ASN    ND2 2005   5.903   0.075   4.578 -0.3790  0.0885 -0.1528
  195ASN   HD21 2006   5.899   0.140   4.654  2.4136  0.6450 -0.3633
  195ASN   HD22 2007   5.987   0.062   4.525 -1.1620 -0.1966 -1.3722
  195ASN      C 2008   5.502   7.017   4.767  0.0249  0.5454  0.0589
  195ASN      O 2009   5.389   7.031   4.720 -0.1246 -0.4064  0.1306
  196PRO      N 2010   5.525   7.040   4.896 -0.0134  0.0285  0.1576
  196PRO     CA 2011   5.431   0.079   4.975 -0.1983 -0.2017  0.1762
  196PRO     CB 2012   5.454   0.038   5.121  0.1130  0.4265  0.3110
  196PRO     CG 2013   5.600   7.033   5.127 -0.0846 -0.2469  0.0330
  196PRO     CD 2014   5.608   6.964   4.990  0.7683  0.3825 -0.2386
  196PRO      C 2015   5.436   0.231   4.955 -0.2165 -0.2978 -0.5848
  196PRO      O 2016   5.328   0.288   4.943 -0.0802  0.0106 -0.3782
  197VAL      N 2017   5.558   0.281   4.936 -0.1718 -0.1944 -0.0392
  197VAL      H 2018   5.637   0.220   4.930 -0.6901 -0.7222 -2.4811
  197VAL     CA 2019   5.595   0.423   4.924  0.1870 -0.2679  0.1920
  197VAL     CB 2020   5.742   0.440   4.963  0.1446  0.0198  0.2283
  197VAL    CG1 2021   5.819   0.561   4.910 -0.0375 -0.0298 -0.1485
  197VAL    CG2 2022   5.746   0.419   5.114  0.5858 -0.3540  0.1683
  197VAL      C 2023   5.552   0.479   4.788  0.4299  0.1014  0.2653
  197VAL      O 2024   5.552   0.411   4.685  0.1080  0.4324  0.0461
  198ASP      N 2025   5.496   0.599   4.798  0.3223  0.0982 -0.2725
  198ASP      H 2026   5.474   0.639   4.887 -1.3088 -0.5361 -0.3591
  198ASP     CA 2027   5.432   0.676   4.690  0.2419 -0.0612 -0.3395
  198ASP     CB 2028   5.373   0.805   4.748 -0.2612 -0.4170 -0.0542
  198ASP     CG 2029   5.279   0.891   4.663 -0.0200 -0.3587 -0.2627
  198ASP    OD1 2030   5.332   1.000   4.634 -0.8247  0.2814  0.6284
  198ASP    OD2 2031   5.166   0.848   4.633 -0.4033  0.5312 -0.1014
  198ASP      C 2032   5.523   0.706   4.571  0.3707 -0.0514 -0.2402
  198ASP      O 2033   5.646   0.701   4.573  0.3474 -0.3207  0.8668
  199ARG      N 2034   5.457   0.748   4.463  0.8812  0.7288 -0.2579
  199ARG      H 2035   5.357   0.751   4.462  0.8718  1.0552 -2.3061
  199ARG     CA 2036   5.511   0.763   4.327  0.3684 -0.1628 -0.5656
  199ARG     CB 2037   5.392   0.790   4.235 -0.5379 -0.6623  0.4395
  199ARG     CG 2038   5.328   0.661   4.180 -0.0831 -0.5980 -0.2478
  199ARG     CD 2039   5.261   0.564   4.277  0.2606 -0.3248  0.2743
  199ARG     NE 2040   5.209   0.450   4.200  0.0787 -0.0775  0.0281
  199ARG     HE 2041   5.276   0.384   4.167 -0.1267 -0.6760  0.7778
  199ARG     CZ 2042   5.081   0.438   4.163  0.1778  0.6350 -0.5721
  199ARG    NH1 2043   4.990   0.532   4.192 -0.1638 -0.0755  0.7510
  199ARG   HH11 2044   5.022   0.610   4.245  1.7845 -0.7361  0.6202
  199ARG   HH12 2045   4.898   0.528   4.152 -0.2966 -2.3535  1.1195
  199ARG    NH2 2046   5.034   0.334   4.093 -0.2099  0.5312 -0.1673
  199ARG   HH21 2047   5.101   0.275   4.047 -0.7529 -0.6953  0.5530
  199ARG   HH22 2048   4.937   0.308   4.098 -0.2317  0.6663  0.0827
  199ARG      C 2049   5.614   0.872   4.298  0.1916  0.2828  0.4404
  199ARG      O 2050   5.694   0.859   4.206 -0.5228  0.5423 -0.2210
  200GLU      N 2051   5.590   0.984   4.366  0.0343  0.4709  0.0748
  200GLU      H 2052   5.505   0.998   4.417  0.9956  1.6100  1.4161
  200GLU     CA 2053   5.684   1.095   4.351  0.1624  0.3690  0.1142
  200GLU     CB 2054   5.612   1.229   4.370  0.3560  0.3589  0.9389
  200GLU     CG 2055   5.510   1.274   4.266 -0.6426 -0.9390  1.3309
  200GLU     CD 2056   5.407   1.375   4.317 -0.2388  0.1040  0.1464
  200GLU    OE1 2057   5.295   1.330   4.348 -0.0195  0.0080  0.8176
  200GLU    OE2 2058   5.443   1.495   4.323 -0.3003  0.1044  0.5552
  200GLU      C 2059   5.823   1.080   4.414  0.0448  0.1030  0.3081
  200GLU      O 2060   5.922   1.128   4.360  0.4112 -0.5592  0.3807
  201PRO      N 2061   5.836   1.022   4.533  0.0421 -0.1416  0.1911
  201PRO     CA 2062   5.967   0.969   4.573  0.0202 -0.3716 -0.0353
  201PRO     CB 2063   5.951   0.924   4.719 -0.0352 -0.3560 -0.0369
  201PRO     CG 2064   5.843   1.019   4.770 -0.2176 -0.7129  0.2479
  201PRO     CD 2065   5.750   1.037   4.651  0.0486  0.1766  0.1585
  201PRO      C 2066   6.020   0.859   4.481  0.2858 -0.6029  0.3844
  201PRO      O 2067   6.128   0.870   4.424  0.0789 -0.3471  0.0292
  202LEU      N 2068   5.936   0.760   4.450 -0.3825  0.2928 -0.7855
  202LEU      H 2069   5.849   0.748   4.497  0.3150  0.1887  0.5187
  202LEU     CA 2070   5.975   0.658   4.352  0.1655 -0.4756  0.2131
  202LEU     CB 2071   5.868   0.551   4.329 -0.5492  0.2566  0.0987
  202LEU     CG 2072   5.828   0.469   4.451 -0.3283 -0.1948 -0.1302
  202LEU    CD1 2073   5.749   0.355   4.386 -0.1722 -0.2555 -0.2120
  202LEU    CD2 2074   5.932   0.405   4.544 -0.0395 -0.2590 -0.4986
  202LEU      C 2075   6.015   0.708   4.213 -0.3232 -0.4670  0.0722
  202LEU      O 2076   6.080   0.638   4.135 -0.0488 -0.5398  0.3651
  203TRP      N 2077   5.960   0.821   4.169  0.2984  0.0304  0.5558
  203TRP      H 2078   5.861   0.833   4.174  0.4627  1.6751  0.1281
  203TRP     CA 2079   6.018   0.904   4.063 -0.0089  0.4005  0.6764
  203TRP     CB 2080   5.906   0.992   4.006 -0.0125 -0.0055  0.0450
  203TRP     CG 2081   5.940   1.071   3.879 -0.0342  0.1198  0.1158
  203TRP    CD1 2082   5.969   1.027   3.757  0.0080  0.1597  0.1111
  203TRP    HD1 2083   5.958   0.929   3.711  0.6359 -0.1095  0.5326
  203TRP    CD2 2084   5.975   1.205   3.883 -0.4509  0.2562 -0.6180
  203TRP    NE1 2085   6.011   1.128   3.681 -0.3349 -0.1196 -0.4616
  203TRP    HE1 2086   6.006   1.131   3.581  1.3864  2.4439 -0.5746
  203TRP    CE2 2087   6.028   1.235   3.758  0.1310 -0.1760 -0.4813
  203TRP    CE3 2088   5.984   1.299   3.986 -0.0575 -0.1474 -0.2796
  203TRP    HE3 2089   5.961   1.268   4.088  3.0094 -0.4022  0.4120
  203TRP    CZ2 2090   6.094   1.356   3.737  0.1307  0.0603  0.7950
  203TRP    HZ2 2091   6.160   1.353   3.651 -2.1257 -1.1386 -1.0209
  203TRP    CZ3 2092   6.041   1.423   3.961  0.4785 -0.2813  0.2604
  203TRP    HZ3 2093   6.058   1.490   4.046  0.7096  1.5135 -1.1331
  203TRP    CH2 2094   6.093   1.453   3.836 -0.2974  0.7164  0.1600
  203TRP    HH2 2095   6.106   1.558   3.808 -2.0708  0.0656 -3.6513
  203TRP      C 2096   6.151   0.975   4.085  0.3537 -0.0234 -0.1203
  203TRP      O 2097   6.238   0.978   3.997  0.5727  0.2888  0.1035
  204ARG      N 2098   6.158   1.048   4.196  0.5429 -0.0073 -0.1419
  204ARG      H 2099   6.071   1.077   4.236  1.1344  1.7808 -0.0582
  204ARG     CA 2100   6.277   1.124   4.238  0.2628  0.4295 -0.1325
  204ARG     CB 2101   6.251   1.215   4.358  0.2728  0.5938 -0.2551
  204ARG     CG 2102   6.368   1.303   4.404  0.2226  0.3896  0.2650
  204ARG     CD 2103   6.374   1.430   4.319  0.3217  0.1531 -0.0839
  204ARG     NE 2104   6.257   1.512   4.353  0.2630 -0.0653  0.2493
  204ARG     HE 2105   6.169   1.468   4.334 -0.2938  0.2721  1.8584
  204ARG     CZ 2106   6.260   1.640   4.394  0.4269  0.1462 -0.4026
  204ARG    NH1 2107   6.379   1.698   4.417  0.4591 -0.0440 -0.0784
  204ARG   HH11 2108   6.456   1.635   4.421 -1.1986 -2.2162  0.0189
  204ARG   HH12 2109   6.384   1.795   4.442  0.7816 -0.4599  1.6033
  204ARG    NH2 2110   6.150   1.714   4.382 -0.0181 -0.4136  0.1294
  204ARG   HH21 2111   6.074   1.666   4.338 -1.0148  1.3024 -0.1119
  204ARG   HH22 2112   6.144   1.809   4.414 -1.3853  0.0380 -1.2926
  204ARG      C 2113   6.406   1.043   4.252  0.0367  0.2262  0.8040
  204ARG      O 2114   6.510   1.084   4.202 -0.3425  0.1786 -0.0496
  205PHE      N 2115   6.399   0.923   4.311 -0.1636  0.0561  0.4389
  205PHE      H 2116   6.314   0.885   4.348  1.1004 -1.7650  1.6363
  205PHE     CA 2117   6.513   0.836   4.344 -0.3812 -0.2815  0.3046
  205PHE     CB 2118   6.484   0.705   4.418 -0.7283 -0.0897  0.5168
  205PHE     CG 2119   6.445   0.721   4.565 -0.6948  0.4741  0.4642
  205PHE    CD1 2120   6.343   0.652   4.628 -0.2897 -0.4276  0.1530
  205PHE    HD1 2121   6.272   0.597   4.566  0.0035  0.4775 -0.9969
  205PHE    CD2 2122   6.535   0.791   4.645 -0.3057  0.7363 -0.1945
  205PHE    HD2 2123   6.640   0.809   4.621  0.4720 -1.7825  1.0029
  205PHE    CE1 2124   6.330   0.652   4.767 -0.4413  0.2794  0.1418
  205PHE    HE1 2125   6.247   0.594   4.808 -2.1099  0.6442 -2.4593
  205PHE    CE2 2126   6.517   0.789   4.783  0.3311 -0.0587 -0.1205
  205PHE    HE2 2127   6.584   0.856   4.837 -1.5969  1.9574 -0.1117
  205PHE     CZ 2128   6.414   0.726   4.850  0.1498  0.0774 -0.2704
  205PHE     HZ 2129   6.413   0.729   4.959 -0.5565 -1.4756 -0.2033
  205PHE      C 2130   6.616   0.815   4.234  0.0400  0.2352  0.5956
  205PHE      O 2131   6.729   0.857   4.257  0.4905 -0.3602 -0.4262
  206PRO      N 2132   6.583   0.755   4.119  0.1819  0.3616  0.4875
  206PRO     CA 2133   6.679   0.741   4.009 -0.4235  0.3244 -0.0360
  206PRO     CB 2134   6.607   0.669   3.894 -0.0432 -0.1723  0.0351
  206PRO     CG 2135   6.486   0.617   3.971 -0.2335 -0.5158 -0.4893
  206PRO     CD 2136   6.447   0.723   4.075  0.6057 -0.4146 -0.2697
  206PRO      C 2137   6.738   0.873   3.958 -0.0135  0.2033  0.1206
  206PRO      O 2138   6.860   0.884   3.948 -0.0151 -0.2266 -0.3673
  207ASN      N 2139   6.647   0.970   3.951 -0.3963 -0.1685 -0.1365
  207ASN      H 2140   6.551   0.942   3.956 -0.2846 -0.5326 -0.0103
  207ASN     CA 2141   6.684   1.110   3.921  0.1677 -0.1817  0.4543
  207ASN     CB 2142   6.549   1.181   3.904  0.2703 -0.1455 -0.2681
  207ASN     CG 2143   6.474   1.156   3.774  0.2352 -0.2479 -0.2280
  207ASN    OD1 2144   6.541   1.153   3.671 -0.0897  0.0667 -0.4511
  207ASN    ND2 2145   6.348   1.114   3.768  0.0562  0.2673 -0.1102
  207ASN   HD21 2146   6.295   1.078   3.845 -0.0737  0.6562 -0.0143
  207ASN   HD22 2147   6.305   1.099   3.679 -1.6698  1.2334  0.4881
  207ASN      C 2148   6.775   1.190   4.013  0.3189 -0.2272  0.3435
  207ASN      O 2149   6.808   1.303   3.976  0.5329 -0.4663 -0.1999
  208GLU      N 2150   6.809   1.130   4.127 -0.0690 -1.1199 -0.0024
  208GLU      H 2151   6.767   1.046   4.162  0.3707 -1.3271  0.0355
  208GLU     CA 2152   6.906   1.189   4.220  0.0634 -0.7647 -0.3616
  208GLU     CB 2153   6.900   1.106   4.348  0.1646 -0.1548  0.0435
  208GLU     CG 2154   6.779   1.167   4.420  0.5930  0.1369  0.5257
  208GLU     CD 2155   6.742   1.095   4.550  0.1430  0.0453  0.3491
  208GLU    OE1 2156   6.661   1.151   4.627 -0.4657  0.0840 -0.3012
  208GLU    OE2 2157   6.782   0.979   4.576  0.6570  0.1850  0.1954
  208GLU      C 2158   0.010   1.201   4.173  0.3686 -0.4438  0.6261
  208GLU      O 2159   0.080   1.297   4.204  0.2524 -0.1565  0.0180
  209LEU      N 2160   0.057   1.112   4.085  0.1248  0.6380 -0.6219
  209LEU      H 2161   0.020   1.020   4.076  2.6575 -0.6852  1.5299
  209LEU     CA 2162   0.190   1.116   4.024  0.4061  0.4365 -0.0203
  209LEU     CB 2163   0.220   0.995   3.934  0.2611  0.4531 -0.0898
  209LEU     CG 2164   0.280   0.865   3.987 -0.0555  0.2827 -0.1441
  209LEU    CD1 2165   0.313   0.776   3.867  0.9340  0.9221 -0.3649
  209LEU    CD2 2166   0.402   0.891   4.077  0.2465  0.4288 -0.5910
  209LEU      C 2167   0.205   1.245   3.943 -0.1356  0.5934  0.1315
  209LEU      O 2168   0.108   1.277   3.874 -0.3477 -0.0859  0.1065
  210PRO      N 2169   0.315   1.316   3.964  0.3851 -0.0806 -0.2845
  210PRO     CA 2170   0.348   1.440   3.893 -0.1756  0.2146 -0.0362
  210PRO     CB 2171   0.442   1.517   3.986 -0.1282 -0.3428  0.3830
  210PRO     CG 2172   0.524   1.406   4.051  0.3333  0.0632  0.5036
  210PRO     CD 2173   0.417   1.298   4.068  0.1618  0.1449 -0.0259
  210PRO      C 2174   0.404   1.414   3.753  0.1612  0.0184  0.1345
  210PRO      O 2175   0.512   1.458   3.712 -0.0248  0.0980 -0.2743
  211ILE      N 2176   0.313   1.368   3.668 -0.0239  0.5954  0.0130
  211ILE      H 2177   0.229   1.324   3.701  1.8669 -3.2674  0.1777
  211ILE     CA 2178   0.342   1.345   3.526 -0.2632  0.0980  0.0412
  211ILE     CB 2179   0.399   1.204   3.503  0.0484  0.2136  0.1025
  211ILE    CG1 2180   0.318   1.087   3.559  0.1639  0.0356 -0.1030
  211ILE    CG2 2181   0.544   1.199   3.550  0.2823  0.5449 -0.5622
  211ILE     CD 2182   0.397   0.956   3.566  0.0272 -0.0092  0.5954
  211ILE      C 2183   0.214   1.352   3.442 -0.5991  0.4887  0.5798
  211ILE      O 2184   0.107   1.321   3.494 -0.3143 -0.4191  0.6547
  212ALA      N 2185   0.238   1.407   3.323 -0.9334  0.1807  0.3701
  212ALA      H 2186   0.320   1.460   3.304 -0.7020  0.1818  1.2946
  212ALA     CA 2187   0.136   1.414   3.217  0.0373  0.0482 -0.5897
  212ALA     CB 2188   0.103   1.271   3.176 -0.3109 -0.1058  0.1990
  212ALA      C 2189   0.005   1.490   3.240  0.4213  0.5427 -0.0133
  212ALA      O 2190   6.969   1.521   3.150 -0.1376  0.2346  0.3584
  213GLY      N 2191   7.023   1.539   3.362  0.3794  0.4483  0.0159
  213GLY      H 2192   0.051   1.519   3.431  0.5415 -1.4510 -0.6321
  213GLY     CA 2193   6.903   1.617   3.393  0.1961  0.0760  0.2618
  213GLY      C 2194   6.914   1.659   3.539  0.0790 -0.3857  0.4044
  213GLY      O 2195   7.017   1.635   3.603  0.5154  0.2194 -0.0569
  214GLU      N 2196   6.818   1.744   3.575 -0.0637 -0.3956  0.0401
  214GLU      H 2197   6.743   1.773   3.514 -1.2661  1.4003  2.2227
  214GLU     CA 2198   6.793   1.803   3.707 -0.4412 -0.1478 -0.1386
  214GLU     CB 2199   6.653   1.861   3.725 -0.2981  0.0483  0.3590
  214GLU     CG 2200   6.599   1.975   3.638 -0.4018 -0.3575 -0.1157
  214GLU     CD 2201   6.588   1.948   3.488  0.1210 -0.1705 -0.1908
  214GLU    OE1 2202   6.579   2.040   3.404  0.3036 -0.5396 -0.6173
  214GLU    OE2 2203   6.565   1.832   3.449  0.1422 -0.1595 -0.2363
  214GLU      C 2204   6.837   1.715   3.824  0.1917 -0.4289 -0.5783
  214GLU      O 2205   6.773   1.612   3.849 -0.0584 -0.0357  0.4434
  215PRO      N 2206   6.913   1.768   3.919 -0.4096 -0.0389 -0.3077
  215PRO     CA 2207   6.957   1.904   3.952  0.2480 -0.3273  0.0280
  215PRO     CB 2208   0.010   1.880   4.070  0.7496  0.4845 -0.2029
  215PRO     CG 2209   0.077   1.747   4.033  0.0743  0.1281 -0.1508
  215PRO     CD 2210   6.988   1.673   4.002 -0.2449  0.5299  0.2019
  215PRO      C 2211   7.026   1.996   3.851  0.2920 -0.0446  0.3116
  215PRO      O 2212   0.036   1.947   3.750  0.0045 -0.1216  0.1982
  216ALA      N 2213   7.026   2.123   3.889 -0.2856  0.1262 -0.2287
  216ALA      H 2214   6.951   2.147   3.950  0.0476 -1.2429  0.7568
  216ALA     CA 2215   0.059   2.225   3.813 -0.0594  0.3856  0.3306
  216ALA     CB 2216   0.016   2.369   3.839 -0.4002  0.2878  0.3155
  216ALA      C 2217   0.211   2.216   3.821 -0.0718  0.0828  0.2439
  216ALA      O 2218   0.272   2.173   3.919 -0.2508 -0.1260  0.2652
  217ASN      N 2219   0.276   2.262   3.715 -0.2053  0.1004  0.1704
  217ASN      H 2220   0.230   2.288   3.629 -1.2851 -0.4062  0.5754
  217ASN     CA 2221   0.422   2.249   3.708 -0.2025 -0.0266  0.4492
  217ASN     CB 2222   0.488   2.343   3.809 -0.0745 -0.0621  0.3985
  217ASN     CG 2223   0.461   2.491   3.781 -0.4775 -0.2785 -0.3757
  217ASN    OD1 2224   0.515   2.559   3.695 -0.1663 -0.0577 -0.0038
  217ASN    ND2 2225   0.377   2.549   3.866  0.2490 -0.2939  0.3610
  217ASN   HD21 2226   0.343   2.504   3.949  0.1295 -1.0580 -0.0891
  217ASN   HD22 2227   0.317   2.616   3.823  2.3826  0.5601 -1.4928
  217ASN      C 2228   0.479   2.108   3.719  0.5437  0.1658 -0.6963
  217ASN      O 2229   0.576   2.091   3.794  0.0921 -0.7843 -0.2988
  218ILE      N 2230   0.423   2.005   3.656  0.3714 -0.4015  0.3520
  218ILE      H 2231   0.338   2.013   3.604  0.5200 -2.5677 -0.3399
  218ILE     CA 2232   0.476   1.867   3.661 -0.1984 -0.6287  0.1709
  218ILE     CB 2233   0.378   1.764   3.606 -0.3236 -0.4508  0.0567
  218ILE    CG1 2234   0.307   1.815   3.480 -0.0160 -0.3292 -0.0678
  218ILE    CG2 2235   0.262   1.738   3.702 -0.6261 -0.4999 -0.3191
  218ILE     CD 2236   0.388   1.822   3.350  0.3297 -0.1520  0.1553
  218ILE      C 2237   0.620   1.836   3.619  0.2668  0.6831  0.7338
  218ILE      O 2238   0.679   1.750   3.684  0.2090  0.1213  0.0544
  219VAL      N 2239   0.671   1.907   3.519 -0.3210  0.5354  0.3197
  219VAL      H 2240   0.621   1.986   3.484 -2.6110 -0.5756  0.9204
  219VAL     CA 2241   0.811   1.891   3.476 -0.4424  0.0302  0.1069
  219VAL     CB 2242   0.838   1.929   3.330  0.1004  0.1127  0.2251
  219VAL    CG1 2243   0.972   1.872   3.283  0.1140 -0.0037  0.4014
  219VAL    CG2 2244   0.734   1.871   3.234 -0.1313  1.0166 -0.0754
  219VAL      C 2245   0.909   1.948   3.579 -0.0446 -0.5334  0.0470
  219VAL      O 2246   0.973   1.864   3.642  0.2097 -0.0173  0.4832
  220ALA      N 2247   0.859   2.059   3.633  0.4968 -0.2196 -0.0894
  220ALA      H 2248   0.790   2.120   3.593  0.4054 -1.3680 -1.7900
  220ALA     CA 2249   0.931   2.118   3.747 -0.0465  0.1667  0.0587
  220ALA     CB 2250   0.880   2.261   3.767 -0.5950  0.0173 -0.2457
  220ALA      C 2251   0.933   2.040   3.879 -0.4556  0.0044 -0.0282
  220ALA      O 2252   1.029   2.050   3.955 -0.3616  0.2340 -0.1744
  221LEU      N 2253   0.821   1.975   3.909 -0.5122  0.2689  0.3430
  221LEU      H 2254   0.735   1.995   3.861  0.8405  0.4558 -2.1628
  221LEU     CA 2255   0.811   1.887   4.026  0.4732  0.4550  0.5760
  221LEU     CB 2256   0.666   1.852   4.059  0.4568 -0.1389 -0.0956
  221LEU     CG 2257   0.589   1.973   4.112  0.0105 -0.5018  0.0922
  221LEU    CD1 2258   0.439   1.946   4.123  0.0227 -0.4909  0.2886
  221LEU    CD2 2259   0.651   2.028   4.240 -0.3968  0.1351  0.0200
  221LEU      C 2260   0.902   1.764   4.019  0.1051  0.2041  0.1475
  221LEU      O 2261   0.993   1.745   4.099  0.2479 -0.5712 -0.1829
  222VAL      N 2262   0.899   1.695   3.905  0.1054  0.4038  0.0265
  222VAL      H 2263   0.860   1.729   3.819 -1.1371  0.9439  0.7722
  222VAL     CA 2264   0.988   1.581   3.882 -0.1495  0.2432 -0.1685
  222VAL     CB 2265   0.934   1.498   3.765 -0.3437 -0.1209  0.1741
  222VAL    CG1 2266   1.025   1.407   3.682  0.1995  0.4816  0.0995
  222VAL    CG2 2267   0.823   1.404   3.811 -0.0483 -0.3323  0.4586
  222VAL      C 2268   1.134   1.622   3.866 -0.0681  0.0171 -0.0081
  222VAL      O 2269   1.226   1.550   3.905  0.3841  0.4992 -0.1713
  223GLU      N 2270   1.154   1.743   3.816  0.0926 -0.1488 -0.3496
  223GLU      H 2271   1.096   1.803   3.761  0.3360  0.0702 -0.3701
  223GLU     CA 2272   1.286   1.807   3.818  0.1033 -0.1725 -0.2930
  223GLU     CB 2273   1.284   1.936   3.734 -0.1674 -0.2877 -0.4632
  223GLU     CG 2274   1.350   1.911   3.599 -0.1503 -0.3732 -0.4395
  223GLU     CD 2275   1.330   2.029   3.502  0.4368  0.0355 -0.0704
  223GLU    OE1 2276   1.336   2.145   3.547  0.6049  0.1808 -0.4650
  223GLU    OE2 2277   1.297   2.002   3.385 -0.3582  0.3202  0.0840
  223GLU      C 2278   1.349   1.837   3.954 -0.4924  0.4203 -0.1452
  223GLU      O 2279   1.465   1.803   3.974 -0.5993 -0.2265 -0.5900
  224GLU      N 2280   1.254   1.868   4.042 -0.4731 -0.4734  0.1973
  224GLU      H 2281   1.159   1.890   4.019  0.1516  1.6177 -0.5951
  224GLU     CA 2282   1.287   1.888   4.184 -0.0303 -0.3946  0.0860
  224GLU     CB 2283   1.183   1.982   4.247  0.6859  0.5483 -0.1152
  224GLU     CG 2284   1.226   2.128   4.250 -0.2905  0.8470 -0.4152
  224GLU     CD 2285   1.297   2.173   4.378 -0.2012  0.4610 -0.3283
  224GLU    OE1 2286   1.273   2.115   4.485 -0.4513  0.2830 -0.4807
  224GLU    OE2 2287   1.368   2.276   4.380 -0.0718  0.3619  0.2261
  224GLU      C 2288   1.306   1.763   4.270  0.4528 -0.4398 -0.0882
  224GLU      O 2289   1.405   1.751   4.342  0.3548  0.5386  0.2126
  225TYR      N 2290   1.228   1.662   4.232 -0.3267 -0.0027  0.3366
  225TYR      H 2291   1.156   1.678   4.165 -0.8458  3.5964  1.5262
  225TYR     CA 2292   1.250   1.522   4.272 -0.0716 -0.1864 -0.4308
  225TYR     CB 2293   1.138   1.423   4.237 -0.2024 -0.1080 -0.2382
  225TYR     CG 2294   1.019   1.456   4.326  0.4625  0.6163  0.3984
  225TYR    CD1 2295   1.021   1.432   4.463 -0.0947 -0.0232  0.3024
  225TYR    HD1 2296   1.116   1.416   4.515  0.2836  0.9112 -0.0850
  225TYR    CD2 2297   0.897   1.454   4.260  0.6288 -0.3538  0.0956
  225TYR    HD2 2298   0.891   1.488   4.157 -0.5650  1.0735  0.5799
  225TYR    CE1 2299   0.904   1.410   4.534 -0.1940  0.8940  0.4307
  225TYR    HE1 2300   0.913   1.378   4.638  0.9233  2.4013  0.8398
  225TYR    CE2 2301   0.780   1.434   4.333  0.2845  0.4225 -0.2249
  225TYR    HE2 2302   0.683   1.438   4.283 -0.3928  1.5894  1.1041
  225TYR     CZ 2303   0.780   1.413   4.471  0.1443 -0.1379 -0.3064
  225TYR     OH 2304   0.664   1.385   4.535 -0.1135  0.0074 -0.7064
  225TYR     HH 2305   0.675   1.399   4.633  1.3644 -0.5504 -0.7707
  225TYR      C 2306   1.392   1.477   4.237  0.0600  0.0518 -0.2085
  225TYR      O 2307   1.464   1.454   4.333 -0.0816  0.2151 -0.0622
  226MET      N 2308   1.426   1.492   4.110  0.1207 -0.6275 -0.2774
  226MET      H 2309   1.366   1.534   4.042  0.7526 -0.3945 -0.7139
  226MET     CA 2310   1.562   1.463   4.062  0.3912 -0.1794  0.2073
  226MET     CB 2311   1.568   1.469   3.909 -0.4726  0.0175  0.1800
  226MET     CG 2312   1.498   1.349   3.845 -0.5935  0.2393 -0.1101
  226MET     SD 2313   1.483   1.330   3.664  0.0730 -0.1313 -0.1313
  226MET     CE 2314   1.389   1.473   3.613 -0.3685 -0.3531  0.0546
  226MET      C 2315   1.675   1.550   4.119  0.1800  0.1851  0.0682
  226MET      O 2316   1.779   1.491   4.145 -0.0384 -0.1979  0.0900
  227ASP      N 2317   1.649   1.679   4.140 -0.2693  0.1214 -0.0764
  227ASP      H 2318   1.569   1.727   4.104 -2.4323  0.3413  4.3152
  227ASP     CA 2319   1.751   1.764   4.203 -0.7008  0.2204  0.4923
  227ASP     CB 2320   1.706   1.910   4.192 -0.0486  0.3602 -0.3498
  227ASP     CG 2321   1.821   2.011   4.183  0.3639 -0.0041  0.7441
  227ASP    OD1 2322   1.801   2.121   4.129  0.2409 -0.2879  0.2094
  227ASP    OD2 2323   1.940   1.979   4.205  0.5948 -0.0490 -0.5102
  227ASP      C 2324   1.784   1.722   4.347  0.1485 -0.2461  0.1646
  227ASP      O 2325   1.903   1.715   4.378  0.3294  0.4764 -0.3306
  228TRP      N 2326   1.680   1.689   4.423  0.2387  0.0358  0.4125
  228TRP      H 2327   1.589   1.709   4.386  0.5559  2.2903  0.7122
  228TRP     CA 2328   1.687   1.636   4.559  0.4168 -0.2338  0.2977
  228TRP     CB 2329   1.543   1.628   4.610  0.1685 -0.0535 -0.3728
  228TRP     CG 2330   1.547   1.567   4.750  0.0827 -0.5569 -0.5857
  228TRP    CD1 2331   1.616   1.605   4.857 -0.0202 -0.0142 -0.7065
  228TRP    HD1 2332   1.658   1.702   4.883  0.8029 -0.7663  0.9672
  228TRP    CD2 2333   1.511   1.435   4.775 -0.1573 -0.3879 -0.0025
  228TRP    NE1 2334   1.627   1.505   4.944 -0.2404  0.4686 -0.1169
  228TRP    HE1 2335   1.675   1.500   5.032 -0.8056  0.0464  0.1763
  228TRP    CE2 2336   1.562   1.398   4.899  0.0515  0.2008  0.0931
  228TRP    CE3 2337   1.445   1.344   4.693 -0.1342  0.1816 -0.6610
  228TRP    HE3 2338   1.413   1.363   4.590  0.5236 -2.5941 -1.4635
  228TRP    CZ2 2339   1.550   1.266   4.941 -0.3516 -0.0010 -0.6264
  228TRP    HZ2 2340   1.543   1.248   5.049  1.1963  0.4467 -0.4259
  228TRP    CZ3 2341   1.439   1.212   4.733  0.1305  0.1990 -0.5639
  228TRP    HZ3 2342   1.402   1.136   4.664 -0.6683  0.4635 -0.4368
  228TRP    CH2 2343   1.492   1.173   4.856 -0.8013 -0.0747 -0.2437
  228TRP    HH2 2344   1.485   1.068   4.885  1.1596 -0.2373 -0.2332
  228TRP      C 2345   1.768   1.506   4.568 -0.3030 -0.6400  0.9968
  228TRP      O 2346   1.874   1.504   4.629  0.4398  0.2594 -0.2239
  229LEU      N 2347   1.729   1.415   4.479 -0.4426 -0.2555  0.6625
  229LEU      H 2348   1.645   1.440   4.431  0.5458  0.7440 -0.6150
  229LEU     CA 2349   1.798   1.289   4.447 -0.1120  0.0469  0.1697
  229LEU     CB 2350   1.725   1.220   4.332 -0.2292  0.2361  0.1305
  229LEU     CG 2351   1.688   1.072   4.350  0.5757  0.0064 -0.0713
  229LEU    CD1 2352   1.643   1.043   4.494  0.0501 -0.4094 -0.3180
  229LEU    CD2 2353   1.570   1.027   4.264  0.2992  0.5506  0.0155
  229LEU      C 2354   1.948   1.297   4.420 -0.2787 -0.4451 -0.9345
  229LEU      O 2355   2.030   1.225   4.477 -0.2546 -0.5333 -1.0788
  230HIS      N 2356   1.989   1.405   4.353  0.6920 -0.0720  0.2292
  230HIS      H 2357   1.925   1.445   4.288  1.1329  2.8573  1.4357
  230HIS     CA 2358   2.129   1.438   4.321  0.5847 -0.2863 -0.4784
  230HIS     CB 2359   2.120   1.544   4.211  0.3595  0.3969  0.1867
  230HIS     CG 2360   2.260   1.553   4.149  0.2855  0.1889 -0.0096
  230HIS    ND1 2361   2.325   1.480   4.059  0.1346 -0.3495  0.3138
  230HIS    HD1 2362   2.284   1.415   3.994  0.4663  0.2039 -0.4628
  230HIS    CD2 2363   2.341   1.657   4.167  0.1473  0.3361 -0.2257
  230HIS    HD2 2364   2.309   1.752   4.208 -0.4228  0.1259 -0.1683
  230HIS    CE1 2365   2.451   1.520   4.044 -0.0432  0.0340 -0.1730
  230HIS    HE1 2366   2.530   1.467   3.990  1.0678  1.5800 -0.1281
  230HIS    NE2 2367   2.455   1.641   4.099  0.4464 -0.2446  0.4061
  230HIS      C 2368   2.203   1.488   4.445 -0.1518  0.2919 -0.2581
  230HIS      O 2369   2.317   1.445   4.465 -0.3466 -0.0911  0.0537
  231GLN      N 2370   2.145   1.567   4.534 -0.3374 -0.4767  0.3171
  231GLN      H 2371   2.051   1.597   4.520  0.1508  1.3259  0.5656
  231GLN     CA 2372   2.192   1.616   4.665 -0.1971  0.1460  0.0354
  231GLN     CB 2373   2.134   1.755   4.694  0.4090  0.3294  0.3874
  231GLN     CG 2374   2.202   1.864   4.610  0.6132 -0.1776 -0.1128
  231GLN     CD 2375   2.117   1.991   4.613  0.4171 -0.2996 -0.5073
  231GLN    OE1 2376   2.164   2.097   4.654  0.1759 -0.6589  0.7079
  231GLN    NE2 2377   2.020   2.000   4.523 -0.1331 -0.8508  0.0218
  231GLN   HE21 2378   2.003   1.930   4.453 -3.1686  0.6092 -0.9146
  231GLN   HE22 2379   1.967   2.085   4.521  1.4724  0.2338  1.4070
  231GLN      C 2380   2.192   1.522   4.785 -0.3451  0.3261  0.1774
  231GLN      O 2381   2.289   1.517   4.861 -0.2198  0.0507  0.0017
  232SER      N 2382   2.084   1.448   4.807 -0.0044 -0.1196  0.3735
  232SER      H 2383   2.006   1.445   4.744  0.1852 -1.1890  0.1720
  232SER     CA 2384   2.053   1.370   4.928 -0.2614 -0.3410  0.1657
  232SER     CB 2385   1.922   1.293   4.914 -0.3213 -0.0816 -0.7871
  232SER     OG 2386   1.918   1.214   5.033  0.4419  0.5171 -0.3562
  232SER     HG 2387   1.879   1.274   5.103  0.2318 -0.4859  0.4128
  232SER      C 2388   2.171   1.280   4.966 -0.4230 -0.6421 -0.0430
  232SER      O 2389   2.227   1.220   4.875 -0.0717 -0.7876  0.2679
  233PRO      N 2390   2.192   1.263   5.096  0.2505 -0.3345 -0.1078
  233PRO     CA 2391   2.277   1.157   5.152  0.2966 -0.1619  0.1518
  233PRO     CB 2392   2.297   1.188   5.300  0.2481  0.4869  0.0248
  233PRO     CG 2393   2.180   1.282   5.332 -0.4267 -0.2672 -0.1976
  233PRO     CD 2394   2.127   1.342   5.202  0.4040  0.1299 -0.3591
  233PRO      C 2395   2.216   1.019   5.132 -0.4476  0.0856  0.6917
  233PRO      O 2396   2.290   0.922   5.148 -0.5421 -0.0821  0.1310
  234VAL      N 2397   2.087   0.998   5.106 -0.1910 -0.2086 -0.4002
  234VAL      H 2398   2.021   1.073   5.107 -1.2609 -1.1262 -0.2671
  234VAL     CA 2399   2.030   0.862   5.098 -0.1294 -0.2962  0.5299
  234VAL     CB 2400   1.878   0.862   5.085 -0.0730 -0.0885 -0.1759
  234VAL    CG1 2401   1.807   0.927   5.204 -0.7393  0.2142 -0.7274
  234VAL    CG2 2402   1.836   0.923   4.951  0.6025  0.7424 -0.0199
  234VAL      C 2403   2.098   0.774   4.993 -0.4940  0.1207 -0.0585
  234VAL      O 2404   2.128   0.818   4.881  0.0718  0.1880  0.1167
  235PRO      N 2405   2.114   0.645   5.019 -0.4506  0.1731  0.1737
  235PRO     CA 2406   2.147   0.548   4.914  0.3581  0.4360  0.1707
  235PRO     CB 2407   2.170   0.415   4.986  0.0308  0.2111 -0.1328
  235PRO     CG 2408   2.214   0.462   5.125 -0.4452 -0.3093  0.2036
  235PRO     CD 2409   2.142   0.594   5.154 -0.1824 -0.1199  0.0093
  235PRO      C 2410   2.030   0.518   4.819  0.6364 -0.0798 -0.0133
  235PRO      O 2411   1.915   0.497   4.857  0.7815 -0.4490  0.2303
  236LYS      N 2412   2.075   0.489   4.697 -0.0000 -0.0121 -0.2694
  236LYS      H 2413   2.170   0.506   4.670 -0.8042  0.5328 -3.0490
  236LYS     CA 2414   1.985   0.462   4.585 -0.0424 -0.8078 -0.0481
  236LYS     CB 2415   1.998   0.580   4.489  0.5515 -0.4522  0.4620
  236LYS     CG 2416   1.985   0.714   4.561  0.0455 -0.2846  0.0641
  236LYS     CD 2417   1.981   0.823   4.454  0.4825  0.1705  0.5063
  236LYS     CE 2418   2.117   0.851   4.390  0.2651 -0.4696 -0.2483
  236LYS     NZ 2419   2.211   0.906   4.489 -0.3042 -0.2974  0.2001
  236LYS    HZ1 2420   2.247   0.837   4.551  1.4933  0.0070 -0.4452
  236LYS    HZ2 2421   2.282   0.956   4.440 -1.2644  1.4821  0.5316
  236LYS    HZ3 2422   2.155   0.968   4.544 -1.4011 -1.9755  1.0340
  236LYS      C 2423   2.008   0.333   4.505 -0.1360 -0.8711  0.0256
  236LYS      O 2424   2.124   0.292   4.497 -0.1605 -0.8972 -0.2070
  237LEU      N 2425   1.901   0.267   4.463 -0.7363  0.1937 -0.1439
  237LEU      H 2426   1.813   0.276   4.510 -2.1823 -2.1950 -2.1453
  237LEU     CA 2427   1.902   0.149   4.375  0.2042  0.2106 -0.1623
  237LEU     CB 2428   1.909   0.026   4.466  0.3462  0.0987 -0.3252
  237LEU     CG 2429   1.988   6.950   4.408  0.1442 -0.0469 -0.3070
  237LEU    CD1 2430   1.994   6.835   4.509 -0.1480  0.2013 -0.0039
  237LEU    CD2 2431   1.908   6.880   4.298 -0.4279 -0.6002  0.4516
  237LEU      C 2432   1.785   0.133   4.277  0.4133  0.1062 -0.3951
  237LEU      O 2433   1.672   0.116   4.321  0.2306  0.7573 -0.6028
  238LEU      N 2434   1.824   0.136   4.150  0.2313 -0.1556 -0.4574
  238LEU      H 2435   1.919   0.160   4.127  0.3731  3.0924  2.5185
  238LEU     CA 2436   1.715   0.142   4.052 -0.1197 -0.0193 -0.0627
  238LEU     CB 2437   1.767   0.228   3.936  0.2026  0.3684  0.3677
  238LEU     CG 2438   1.673   0.256   3.819  0.1662 -0.3362  0.2280
  238LEU    CD1 2439   1.544   0.323   3.869  0.0626 -0.0390 -0.4336
  238LEU    CD2 2440   1.752   0.349   3.728 -0.5012 -0.2598 -0.2828
  238LEU      C 2441   1.691   7.041   4.004 -0.0431  0.1418 -0.5924
  238LEU      O 2442   1.780   6.978   3.948 -0.0539  0.0502 -0.5085
  239PHE      N 2443   1.566   7.001   3.984 -0.0343 -0.0389 -0.2916
  239PHE      H 2444   1.489   0.018   4.009 -1.3175 -1.0501 -1.6769
  239PHE     CA 2445   1.535   6.867   3.931  0.0741 -0.0626 -0.2934
  239PHE     CB 2446   1.444   6.794   4.029 -0.1080  0.3754 -0.1331
  239PHE     CG 2447   1.524   6.730   4.142 -0.2366 -0.0654 -0.2868
  239PHE    CD1 2448   1.580   6.603   4.143  0.6390  0.3132  0.0668
  239PHE    HD1 2449   1.571   6.545   4.051  1.0480  2.4446 -1.3827
  239PHE    CD2 2450   1.533   6.813   4.253 -0.4683 -0.1252 -0.2233
  239PHE    HD2 2451   1.499   6.917   4.255 -1.1208 -0.3097  2.3139
  239PHE    CE1 2452   1.652   6.551   4.250  0.4466  0.1554  0.1194
  239PHE    HE1 2453   1.692   6.450   4.245  0.1183  0.0692 -0.9525
  239PHE    CE2 2454   1.609   6.765   4.359 -0.4483 -0.3395 -0.3360
  239PHE    HE2 2455   1.633   6.834   4.440 -1.8265  0.9999 -1.0109
  239PHE     CZ 2456   1.660   6.635   4.361 -0.3289 -0.2847  0.5214
  239PHE     HZ 2457   1.716   6.600   4.448 -0.8508  0.9523  1.3949
  239PHE      C 2458   1.472   6.891   3.793  0.3287  0.3587 -0.3401
  239PHE      O 2459   1.379   6.971   3.787  0.1038  0.1264 -0.0150
  240TRP      N 2460   1.513   6.814   3.693 -0.2331  0.1683 -0.4271
  240TRP      H 2461   1.595   6.757   3.703 -0.8785 -0.6382  0.4158
  240TRP     CA 2462   1.470   6.834   3.553 -0.4549  0.2487 -0.3480
  240TRP     CB 2463   1.586   6.912   3.490  0.1875 -0.9586 -0.6951
  240TRP     CG 2464   1.557   6.980   3.356 -0.1011  0.0862 -0.1149
  240TRP    CD1 2465   1.475   0.040   3.334 -0.1452  0.2100  0.5920
  240TRP    HD1 2466   1.436   0.105   3.412  2.9109  0.1008  2.3493
  240TRP    CD2 2467   1.564   6.915   3.233  0.1129  0.5562 -0.3540
  240TRP    NE1 2468   1.419   0.040   3.213 -0.2805 -0.4364  0.6551
  240TRP    HE1 2469   1.358   0.102   3.164 -1.7210 -2.1418  0.1405
  240TRP    CE2 2470   1.476   6.980   3.148 -0.2121  0.1995 -0.2914
  240TRP    CE3 2471   1.640   6.812   3.180 -0.3029  0.0727 -0.0135
  240TRP    HE3 2472   1.691   6.737   3.241 -1.3200 -0.3826  0.3047
  240TRP    CZ2 2473   1.473   6.952   3.012  0.1717  0.3253 -0.3259
  240TRP    HZ2 2474   1.410   7.016   2.949 -0.2747  1.5806  1.3102
  240TRP    CZ3 2475   1.631   6.781   3.045 -0.5472  0.1887 -0.0234
  240TRP    HZ3 2476   1.688   6.703   2.995 -2.9081 -0.0585 -2.6231
  240TRP    CH2 2477   1.551   6.852   2.955 -0.5662 -0.2449 -0.3537
  240TRP    HH2 2478   1.520   6.823   2.855 -0.2277  0.5853 -0.7046
  240TRP      C 2479   1.477   6.704   3.474  0.2172  0.2544 -0.3097
  240TRP      O 2480   1.559   6.616   3.497 -0.3203 -0.1135  0.2376
  241GLY      N 2481   1.375   6.683   3.391  0.0527  0.2734 -0.1127
  241GLY      H 2482   1.311   6.759   3.380 -0.5171  0.0572  1.4600
  241GLY     CA 2483   1.363   6.571   3.296 -0.6290  0.0575  0.2264
  241GLY      C 2484   1.312   6.607   3.156  0.1260  0.2725  0.0049
  241GLY      O 2485   1.259   6.715   3.134  0.2242  0.2178 -0.5172
  242THR      N 2486   1.350   6.526   3.057  0.2262  0.4670 -0.1149
  242THR      H 2487   1.400   6.442   3.075  0.8663  1.1616  1.5927
  242THR     CA 2488   1.308   6.537   2.916  0.4607 -0.3439 -0.2492
  242THR     CB 2489   1.397   6.459   2.819  0.8823 -0.0499 -0.1032
  242THR    OG1 2490   1.426   6.326   2.863 -0.4514 -0.1799  0.4308
  242THR    HG1 2491   1.437   6.261   2.787 -1.1693  2.1813 -1.8238
  242THR    CG2 2492   1.515   6.547   2.778  0.6823  0.3226  0.1141
  242THR      C 2493   1.164   6.491   2.895  0.3052 -0.1460  0.3598
  242THR      O 2494   1.128   6.379   2.931  0.2012 -0.3244 -0.2979
  243PRO      N 2495   1.081   6.579   2.841  0.5888 -0.2639 -0.2731
  243PRO     CA 2496   1.101   6.722   2.817  0.1586 -0.1275  0.1662
  243PRO     CB 2497   1.016   6.757   2.695 -0.2713  0.3729  0.6039
  243PRO     CG 2498   0.906   6.651   2.697  0.1469 -0.1194 -0.8664
  243PRO     CD 2499   0.972   6.526   2.757 -0.0650  0.2820  0.2243
  243PRO      C 2500   1.063   6.805   2.940  0.0075 -0.1444  0.1320
  243PRO      O 2501   0.954   6.780   2.990 -0.4071 -0.2604 -0.7941
  244GLY      N 2502   1.106   6.931   2.937 -0.2212 -0.0672  0.0874
  244GLY      H 2503   1.127   6.962   2.844  0.6570 -0.1542  0.2445
  244GLY     CA 2504   1.080   7.033   3.040 -0.0022  0.1598 -0.0796
  244GLY      C 2505   0.963   0.082   3.001 -0.1263  0.1168  0.1968
  244GLY      O 2506   0.988   0.194   2.957 -0.2618  0.0975  0.0728
  245VAL      N 2507   0.858   0.054   3.079 -0.3253 -0.5235 -0.2943
  245VAL      H 2508   0.878   0.006   3.164  1.0156 -2.1894 -1.4785
  245VAL     CA 2509   0.724   0.112   3.064 -0.2655 -0.1573  0.5326
  245VAL     CB 2510   0.630   0.021   3.143 -0.3406 -0.1775  0.4200
  245VAL    CG1 2511   0.488   0.076   3.160 -0.2758  0.1976 -0.2447
  245VAL    CG2 2512   0.627   6.926   3.074 -0.1851  0.1818 -0.3090
  245VAL      C 2513   0.731   0.257   3.111  0.4972  0.0936 -0.3395
  245VAL      O 2514   0.660   0.339   3.052 -0.4347 -0.3732  0.1297
  246LEU      N 2515   0.790   0.284   3.227  0.4227 -0.0637 -0.2653
  246LEU      H 2516   0.822   0.214   3.290 -0.5610 -0.4615 -0.1957
  246LEU     CA 2517   0.810   0.423   3.270 -0.4969 -0.0595  0.1641
  246LEU     CB 2518   0.790   0.438   3.421  0.6048 -0.5740  0.3723
  246LEU     CG 2519   0.654   0.414   3.488  0.3219  0.1765  0.0741
  246LEU    CD1 2520   0.675   0.389   3.637 -0.1752 -0.0441  0.1082
  246LEU    CD2 2521   0.562   0.533   3.459  0.0115 -0.1615 -0.3506
  246LEU      C 2522   0.944   0.483   3.226 -0.5117 -0.0610  0.1173
  246LEU      O 2523   0.951   0.601   3.191  0.2596 -0.2757 -0.4972
  247ILE      N 2524   1.050   0.404   3.212 -0.1090  0.4920  0.0171
  247ILE      H 2525   1.053   0.309   3.243 -0.9924  0.6903  0.7726
  247ILE     CA 2526   1.182   0.445   3.162  0.2214 -0.7446 -0.1365
  247ILE     CB 2527   1.281   0.474   3.274  0.1290 -0.3183 -0.1650
  247ILE    CG1 2528   1.289   0.378   3.393  0.1242 -0.0456  0.0562
  247ILE    CG2 2529   1.255   0.616   3.326 -0.0568 -0.3559 -0.1564
  247ILE     CD 2530   1.418   0.401   3.473 -0.0772  0.6428  0.1945
  247ILE      C 2531   1.252   0.361   3.054  0.2319 -0.4021 -0.3988
  247ILE      O 2532   1.321   0.268   3.096  0.2492 -0.3019 -0.2030
  248PRO      N 2533   1.254   0.408   2.930  0.0963 -0.2782 -0.3545
  248PRO     CA 2534   1.336   0.347   2.825  0.1068 -0.2254 -0.3773
  248PRO     CB 2535   1.303   0.429   2.700 -0.0197  0.3976  0.0609
  248PRO     CG 2536   1.249   0.564   2.745 -0.3966  0.3117 -0.1323
  248PRO     CD 2537   1.186   0.528   2.880  0.1013 -0.1312 -0.0141
  248PRO      C 2538   1.487   0.353   2.850  0.0360  0.3426 -0.0756
  248PRO      O 2539   1.526   0.438   2.930 -0.3701  0.1996  0.2785
  249PRO      N 2540   1.560   0.254   2.798 -0.0183  0.1389  0.2337
  249PRO     CA 2541   1.706   0.243   2.798  0.0067  0.4524 -0.3373
  249PRO     CB 2542   1.742   0.137   2.693 -0.1889 -0.1828  0.2308
  249PRO     CG 2543   1.620   0.045   2.704 -0.0929 -0.3379  0.0089
  249PRO     CD 2544   1.504   0.143   2.720  0.2836  0.1042  0.0658
  249PRO      C 2545   1.804   0.360   2.790  0.4409  0.1470  0.3990
  249PRO      O 2546   1.887   0.374   2.879  0.8090  0.1456  0.0599
  250ALA      N 2547   1.781   0.445   2.690  0.2743 -0.3984 -0.0299
  250ALA      H 2548   1.722   0.429   2.611 -0.7342 -0.4587  0.7160
  250ALA     CA 2549   1.859   0.570   2.685  0.2633 -0.4072 -0.4871
  250ALA     CB 2550   1.830   0.635   2.550  0.1055  0.3754 -0.0795
  250ALA      C 2551   1.843   0.667   2.802  0.3560 -0.5706 -0.3378
  250ALA      O 2552   1.938   0.731   2.848 -0.6506  0.6702  0.0736
  251GLU      N 2553   1.716   0.683   2.839  0.4699  0.0881 -0.2154
  251GLU      H 2554   1.639   0.682   2.775  0.5679  1.3302 -0.3775
  251GLU     CA 2555   1.689   0.751   2.967  0.2721 -0.5449  0.0852
  251GLU     CB 2556   1.539   0.774   2.987  0.3250 -0.0708 -0.0394
  251GLU     CG 2557   1.469   0.879   2.902 -0.6182 -0.3565  0.3726
  251GLU     CD 2558   1.489   0.880   2.750  0.2468 -0.1751  0.4827
  251GLU    OE1 2559   1.468   0.780   2.678  0.0566 -0.0031  0.2996
  251GLU    OE2 2560   1.517   0.988   2.695  0.1709 -0.1538  0.4863
  251GLU      C 2561   1.735   0.692   3.100  0.8972  0.0807  0.1488
  251GLU      O 2562   1.787   0.755   3.192 -0.2606 -0.1871  0.9950
  252ALA      N 2563   1.704   0.564   3.116  0.0143  0.1733 -0.7450
  252ALA      H 2564   1.653   0.517   3.044  1.3878 -0.7605 -1.1539
  252ALA     CA 2565   1.747   0.481   3.230  0.4935  0.3068 -0.8243
  252ALA     CB 2566   1.700   0.336   3.223 -0.2257  0.4741  0.2604
  252ALA      C 2567   1.898   0.480   3.252  0.3815 -0.1462 -0.0493
  252ALA      O 2568   1.944   0.501   3.364  0.3431 -0.0459 -0.0516
  253ALA      N 2569   1.975   0.464   3.145  0.1241 -0.2228 -0.2220
  253ALA      H 2570   1.935   0.417   3.066  0.8078 -0.9921 -0.1188
  253ALA     CA 2571   2.121   0.476   3.155  0.0795  0.2346 -0.1068
  253ALA     CB 2572   2.182   0.427   3.023 -0.7366  0.2870 -0.5113
  253ALA      C 2573   2.172   0.612   3.202 -0.0134  0.1494  0.2415
  253ALA      O 2574   2.244   0.630   3.300  0.1335 -0.3963  0.2352
  254ARG      N 2575   2.108   0.710   3.138 -0.6845  0.0198  0.7028
  254ARG      H 2576   2.045   0.686   3.064 -2.0924 -0.0267  1.8762
  254ARG     CA 2577   2.129   0.854   3.164 -0.0032  0.0219  0.1498
  254ARG     CB 2578   2.053   0.943   3.065  0.0993  0.0132  0.0628
  254ARG     CG 2579   2.138   1.058   3.011  0.3178 -0.2130 -0.0756
  254ARG     CD 2580   2.066   1.139   2.903  0.1579 -0.3652 -0.0827
  254ARG     NE 2581   1.928   1.184   2.928  0.3792  0.2011  0.1433
  254ARG     HE 2582   1.914   1.239   3.010 -0.1016  0.2651  0.0206
  254ARG     CZ 2583   1.818   1.145   2.861  0.3485  1.0126 -0.2924
  254ARG    NH1 2584   1.827   1.069   2.751  0.2006 -0.2662  0.5613
  254ARG   HH11 2585   1.916   1.033   2.725 -0.3114 -1.7967  0.8196
  254ARG   HH12 2586   1.755   1.036   2.690  1.6594  1.3348 -2.2034
  254ARG    NH2 2587   1.697   1.197   2.886 -0.1869 -0.3204 -0.0477
  254ARG   HH21 2588   1.684   1.254   2.966  1.0447  3.0786 -2.0564
  254ARG   HH22 2589   1.616   1.161   2.839  0.3651  0.2302 -1.4945
  254ARG      C 2590   2.120   0.889   3.312  0.1792  0.0776  0.1479
  254ARG      O 2591   2.217   0.940   3.368  0.0298  0.0844  0.4035
  255LEU      N 2592   2.010   0.839   3.369 -0.0447 -0.0121 -0.3599
  255LEU      H 2593   1.939   0.790   3.318  0.8413 -0.4929 -1.1662
  255LEU     CA 2594   1.982   0.856   3.512  0.2848  0.0232 -0.2994
  255LEU     CB 2595   1.839   0.807   3.535  0.2720 -0.1286 -0.6996
  255LEU     CG 2596   1.724   0.901   3.498  0.0297 -0.1153  0.0723
  255LEU    CD1 2597   1.594   0.826   3.466 -0.0490  0.1684 -0.2778
  255LEU    CD2 2598   1.696   0.996   3.614 -0.2774  0.2085 -0.2625
  255LEU      C 2599   2.072   0.780   3.610 -0.3093  0.0644  0.2836
  255LEU      O 2600   2.149   0.846   3.679 -0.0878  0.0797  0.0250
  256ALA      N 2601   2.092   0.653   3.579 -0.4850  0.0799  0.1093
  256ALA      H 2602   2.045   0.618   3.497 -2.8738  1.5500  0.7437
  256ALA     CA 2603   2.196   0.576   3.649 -0.6154 -0.0275  0.1871
  256ALA     CB 2604   2.205   0.439   3.581 -0.2315 -0.0956  0.3736
  256ALA      C 2605   2.341   0.626   3.647 -0.8238  0.5855  0.2229
  256ALA      O 2606   2.405   0.627   3.752 -0.6022  0.1119  0.0929
  257LYS      N 2607   2.391   0.666   3.530 -0.0639 -0.1708  0.2833
  257LYS      H 2608   2.337   0.654   3.447 -3.0323 -0.0711  2.0618
  257LYS     CA 2609   2.513   0.745   3.505 -0.3759  0.0865 -0.4339
  257LYS     CB 2610   2.566   0.739   3.361 -0.0747  0.3093 -0.3325
  257LYS     CG 2611   2.609   0.605   3.303  0.6257  0.2124  0.4079
  257LYS     CD 2612   2.661   0.627   3.161 -0.6018 -0.4902 -0.1658
  257LYS     CE 2613   2.813   0.638   3.146 -0.6856  0.5466 -0.3081
  257LYS     NZ 2614   2.862   0.661   3.009  0.4912 -0.0233  0.0018
  257LYS    HZ1 2615   2.959   0.676   3.031 -0.1867  2.9322  1.5990
  257LYS    HZ2 2616   2.838   0.579   2.959 -1.7284  0.1768  0.6393
  257LYS    HZ3 2617   2.821   0.740   2.963 -1.8584 -1.9784 -1.4761
  257LYS      C 2618   2.530   0.881   3.572  0.2977 -0.0164 -0.3884
  257LYS      O 2619   2.621   0.909   3.650  0.2643  0.4959 -0.5274
  258SER      N 2620   2.430   0.965   3.547 -0.0344 -0.1826  0.3536
  258SER      H 2621   2.360   0.943   3.478 -0.6922  0.5063  0.7833
  258SER     CA 2622   2.421   1.102   3.600  0.3378 -0.0387  0.0505
  258SER     CB 2623   2.307   1.189   3.547  0.4352 -0.1932 -0.4203
  258SER     OG 2624   2.315   1.328   3.581 -0.2691 -0.3587  0.4649
  258SER     HG 2625   2.309   1.384   3.499 -0.2693 -0.0928  0.6448
  258SER      C 2626   2.408   1.108   3.752  0.2392 -0.5369  0.0646
  258SER      O 2627   2.478   1.182   3.821 -0.5036  0.4867 -0.2491
  259LEU      N 2628   2.314   1.034   3.811 -0.1429 -0.2511 -0.1818
  259LEU      H 2629   2.248   0.983   3.756 -1.7854  0.6337  0.8900
  259LEU     CA 2630   2.312   1.015   3.956 -0.0721 -0.4719 -0.2094
  259LEU     CB 2631   2.179   0.947   3.989 -0.1903  0.0020  0.3059
  259LEU     CG 2632   2.066   1.037   3.939  0.0386  0.1235  0.0035
  259LEU    CD1 2633   1.938   0.956   3.962  0.2590 -0.1675  0.2062
  259LEU    CD2 2634   2.050   1.168   4.015  0.1534  0.2096 -0.1224
  259LEU      C 2635   2.426   0.936   4.022 -0.0844 -0.2871  0.0344
  259LEU      O 2636   2.452   0.820   3.990 -0.1570 -0.1160 -0.6483
  260PRO      N 2637   2.507   0.999   4.107 -0.3924 -0.1198  0.2053
  260PRO     CA 2638   2.623   0.930   4.164 -0.0130  0.0625 -0.3440
  260PRO     CB 2639   2.700   1.039   4.239  0.2141 -0.2536 -0.1138
  260PRO     CG 2640   2.662   1.166   4.161  0.0827 -0.1075  0.1890
  260PRO     CD 2641   2.514   1.144   4.131  0.0295 -0.1890  0.5081
  260PRO      C 2642   2.568   0.823   4.258  0.0932  0.3934  0.1002
  260PRO      O 2643   2.464   0.838   4.321  0.1260  0.5348  0.1214
  261ASN      N 2644   2.654   0.723   4.278 -0.3698 -0.1714 -0.6603
  261ASN      H 2645   2.739   0.718   4.225 -1.1529 -2.2346 -1.8551
  261ASN     CA 2646   2.620   0.606   4.359 -0.1374  0.2047 -0.0093
  261ASN     CB 2647   2.670   0.623   4.502 -1.2501  1.5735  0.2341
  261ASN     CG 2648   2.794   0.710   4.521 -0.0545 -0.0513  0.0689
  261ASN    OD1 2649   2.778   0.823   4.568  0.0644  0.1293 -0.3148
  261ASN    ND2 2650   2.915   0.658   4.504 -0.0198  0.1613 -0.3517
  261ASN   HD21 2651   2.954   0.568   4.488  1.6233  0.0448  3.2707
  261ASN   HD22 2652   2.995   0.719   4.503  1.9631 -2.2234 -2.5251
  261ASN      C 2653   2.479   0.549   4.340  0.0413 -0.1941 -0.1736
  261ASN      O 2654   2.401   0.532   4.434  0.0228 -1.1542 -0.3590
  262CYS      N 2655   2.431   0.538   4.217  0.3230 -0.2391 -0.2797
  262CYS      H 2656   2.482   0.554   4.132 -0.1555 -1.2769 -0.7817
  262CYS     CA 2657   2.291   0.497   4.193  0.1393  0.7022 -0.8765
  262CYS     CB 2658   2.210   0.614   4.137 -0.4027  0.6888 -0.1349
  262CYS     SG 2659   2.029   0.589   4.146 -0.2850 -0.2354 -0.2493
  262CYS     HG 2660   2.003   0.587   4.016 -0.3747  0.0594 -0.2373
  262CYS      C 2661   2.294   0.382   4.092  0.2930 -0.2092  0.1425
  262CYS      O 2662   2.272   0.404   3.973  0.3283  0.0407  0.1800
  263LYS      N 2663   2.321   0.262   4.141  0.5025 -0.1193  0.2511
  263LYS      H 2664   2.331   0.247   4.239 -1.0133  0.4286  0.5185
  263LYS     CA 2665   2.329   0.140   4.059 -0.5208 -0.1431  0.1696
  263LYS     CB 2666   2.365   0.022   4.150 -0.1950 -0.1749 -0.0002
  263LYS     CG 2667   2.410   6.935   4.080 -0.6021 -0.4598  0.2644
  263LYS     CD 2668   2.440   6.809   4.162  0.5834 -0.4080 -0.0790
  263LYS     CE 2669   2.314   6.771   4.239  0.6271 -0.4117 -0.0093
  263LYS     NZ 2670   2.334   6.654   4.325  0.1492 -0.0558  0.6003
  263LYS    HZ1 2671   2.415   6.671   4.382  1.2861 -1.5075 -0.4686
  263LYS    HZ2 2672   2.266   6.628   4.393  0.9914 -0.2087  1.4081
  263LYS    HZ3 2673   2.351   6.572   4.270  1.7211  0.3017  0.5106
  263LYS      C 2674   2.200   0.105   3.985 -0.4372 -0.2246  0.0608
  263LYS      O 2675   2.092   0.096   4.045 -0.5771 -0.0948 -0.1697
  264ALA      N 2676   2.212   0.071   3.858  0.0901  0.2211 -0.0114
  264ALA      H 2677   2.299   0.086   3.811  0.8826 -2.1812  0.5093
  264ALA     CA 2678   2.094   0.012   3.793  0.1963 -0.0986  0.0833
  264ALA     CB 2679   2.056   0.084   3.664 -0.0809 -0.2711  0.0681
  264ALA      C 2680   2.102   6.903   3.767  0.2836 -0.0653 -0.0846
  264ALA      O 2681   2.198   6.836   3.731 -0.0625 -0.3569 -0.4872
  265VAL      N 2682   1.991   6.840   3.805  0.1506  0.2179 -0.0004
  265VAL      H 2683   1.917   6.879   3.860 -0.4272  2.0450 -1.9627
  265VAL     CA 2684   1.980   6.696   3.777 -0.5839  0.2295  0.1921
  265VAL     CB 2685   1.938   6.620   3.903 -0.1002  0.2664  0.3779
  265VAL    CG1 2686   1.934   6.468   3.888 -0.2548  0.2977  0.1154
  265VAL    CG2 2687   2.030   6.655   4.021 -0.1449 -0.1513  0.5377
  265VAL      C 2688   1.878   6.673   3.666 -0.1646 -0.0879 -0.1347
  265VAL      O 2689   1.757   6.693   3.679 -0.1257 -0.0390  0.1597
  266ASP      N 2690   1.934   6.638   3.551  0.1389  0.1429 -0.0578
  266ASP      H 2691   2.033   6.644   3.536  0.0631  0.0073 -0.6241
  266ASP     CA 2692   1.870   6.567   3.439  0.4619 -0.4215  0.1169
  266ASP     CB 2693   1.958   6.594   3.317 -0.1539 -0.0544 -0.2513
  266ASP     CG 2694   1.911   6.541   3.182 -0.3044  0.1208 -0.2681
  266ASP    OD1 2695   1.951   6.591   3.075 -0.3279  0.6874 -0.0155
  266ASP    OD2 2696   1.846   6.434   3.182  0.2432 -0.2186 -0.0915
  266ASP      C 2697   1.838   6.423   3.480  0.3402 -0.2678  0.5752
  266ASP      O 2698   1.928   6.340   3.465  0.0679 -0.4472 -0.1562
  267ILE      N 2699   1.715   6.398   3.523  0.1687 -0.4572 -0.0159
  267ILE      H 2700   1.641   6.464   3.510 -1.7623 -2.3959  0.5382
  267ILE     CA 2701   1.673   6.270   3.582 -0.3158 -0.2559  0.0798
  267ILE     CB 2702   1.562   6.280   3.687 -0.1310 -0.4980  0.2996
  267ILE    CG1 2703   1.435   6.352   3.640 -0.0193 -0.2382  0.3986
  267ILE    CG2 2704   1.616   6.338   3.817 -0.0129 -0.1155  0.0825
  267ILE     CD 2705   1.333   6.256   3.580  0.4067 -0.3596 -0.1371
  267ILE      C 2706   1.638   6.173   3.469 -0.6806  0.2364 -0.2341
  267ILE      O 2707   1.595   6.062   3.499 -0.0345 -0.0264 -0.2556
  268GLY      N 2708   1.670   6.200   3.343 -0.1203  0.0647 -0.1296
  268GLY      H 2709   1.703   6.290   3.314 -0.5173 -0.1844 -1.4495
  268GLY     CA 2710   1.628   6.114   3.231 -0.1888 -0.0468 -0.0173
  268GLY      C 2711   1.494   6.161   3.173 -0.5445 -0.0166  0.8094
  268GLY      O 2712   1.468   6.281   3.177  0.3211  0.2305 -0.4821
  269PRO      N 2713   1.416   6.067   3.119  0.1762 -0.2971  0.2331
  269PRO     CA 2714   1.281   6.111   3.080  0.2563  0.0424  0.3300
  269PRO     CB 2715   1.221   5.997   2.997 -0.0833  0.8433 -0.5492
  269PRO     CG 2716   1.347   5.932   2.939 -0.2353 -0.2634  0.3102
  269PRO     CD 2717   1.452   5.944   3.049  0.1422 -0.1408 -0.0604
  269PRO      C 2718   1.188   6.132   3.199 -0.5310 -0.3659 -0.2010
  269PRO      O 2719   1.215   6.081   3.308 -0.6322 -0.4393 -0.2111
  270GLY      N 2720   1.103   6.233   3.186  0.3325  0.4510  0.3040
  270GLY      H 2721   1.094   6.291   3.105  0.9326  2.0771  1.3595
  270GLY     CA 2722   1.002   6.274   3.285  0.0013 -0.0417  0.1789
  270GLY      C 2723   0.901   6.373   3.225 -0.0043  0.3133  0.7676
  270GLY      O 2724   0.910   6.419   3.111 -0.0239  0.3311  0.7736
  271LEU      N 2725   0.780   6.371   3.278 -0.1820  0.5524  0.3723
  271LEU      H 2726   0.762   6.299   3.345  0.5169 -0.5536 -0.5988
  271LEU     CA 2727   0.673   6.467   3.244 -0.2836  0.2028 -0.2916
  271LEU     CB 2728   0.560   6.395   3.169 -0.3984 -0.0699  0.1395
  271LEU     CG 2729   0.485   6.504   3.092  0.1746  0.1554 -0.1035
  271LEU    CD1 2730   0.571   6.548   2.973 -0.6173 -0.1148 -0.7790
  271LEU    CD2 2731   0.347   6.456   3.046  0.1314  0.1346  0.0495
  271LEU      C 2732   0.631   6.540   3.371 -0.0443 -0.2390  0.0429
  271LEU      O 2733   0.521   6.508   3.415  0.0294 -0.3759  0.1279
  272ASN      N 2734   0.716   6.635   3.409  0.4773 -0.5854 -0.2480
  272ASN      H 2735   0.792   6.655   3.348 -0.6231  1.3415 -1.0746
  272ASN     CA 2736   0.692   6.729   3.520 -0.3114 -0.3651 -0.6023
  272ASN     CB 2737   0.595   6.841   3.483 -0.6925 -0.6144 -0.3699
  272ASN     CG 2738   0.565   6.948   3.589  0.3858 -0.5764 -0.0910
  272ASN    OD1 2739   0.481   6.919   3.674  0.1784 -0.2959 -0.1982
  272ASN    ND2 2740   0.641   0.015   3.601 -0.3238 -0.1274  0.3634
  272ASN   HD21 2741   0.708   0.038   3.531 -1.2462  0.8197 -0.2509
  272ASN   HD22 2742   0.647   0.055   3.692 -2.9109  2.8043 -0.5653
  272ASN      C 2743   0.663   6.674   3.660  0.0645  0.2905 -0.2662
  272ASN      O 2744   0.710   6.725   3.762  0.0723 -0.2136 -0.0152
  273LEU      N 2745   0.581   6.570   3.670  0.1485  0.2502 -0.0018
  273LEU      H 2746   0.546   6.528   3.586 -0.5150  0.2462  0.2727
  273LEU     CA 2747   0.552   6.503   3.798  0.3856 -0.1253 -0.1427
  273LEU     CB 2748   0.410   6.448   3.788  0.2363  0.1701  0.3552
  273LEU     CG 2749   0.311   6.565   3.801  0.1097  0.0995  0.0383
  273LEU    CD1 2750   0.267   6.648   3.681  0.0996 -0.1250 -0.1146
  273LEU    CD2 2751   0.187   6.503   3.865 -0.0045  0.4631  0.1707
  273LEU      C 2752   0.664   6.407   3.840  0.1776 -0.1977  0.2470
  273LEU      O 2753   0.641   6.287   3.851  0.4492 -0.3312 -0.5453
  274LEU      N 2754   0.778   6.470   3.869 -0.0307  0.2279  0.1589
  274LEU      H 2755   0.772   6.569   3.860 -1.7164  0.1297 -0.1425
  274LEU     CA 2756   0.906   6.401   3.888 -0.3254 -0.4874 -0.3931
  274LEU     CB 2757   1.028   6.494   3.881 -0.7380  0.1126  0.3004
  274LEU     CG 2758   1.037   6.586   3.760 -0.2535 -0.0634  0.2012
  274LEU    CD1 2759   1.131   6.702   3.793  0.4492 -0.3842 -0.6275
  274LEU    CD2 2760   1.097   6.501   3.647 -0.3744  0.0721  0.0342
  274LEU      C 2761   0.924   6.301   4.002 -0.0823  0.0369  0.0319
  274LEU      O 2762   0.998   6.203   3.995 -0.0326  0.0523  0.3000
  275GLN      N 2763   0.851   6.320   4.112 -0.1089 -0.0878  0.0360
  275GLN      H 2764   0.780   6.390   4.124 -0.5031 -0.6361  1.0538
  275GLN     CA 2765   0.846   6.219   4.219 -0.0154  0.0694  0.1889
  275GLN     CB 2766   0.777   6.273   4.344  0.4024  0.0208  0.4400
  275GLN     CG 2767   0.646   6.351   4.346  0.7021  0.5236  0.7665
  275GLN     CD 2768   0.647   6.482   4.268 -0.1332  0.1565  0.1188
  275GLN    OE1 2769   0.657   6.492   4.146  0.4060 -0.8095  0.0811
  275GLN    NE2 2770   0.669   6.589   4.344  0.1754  0.7111 -0.7372
  275GLN   HE21 2771   0.666   6.583   4.443  1.0115  0.9624 -0.6890
  275GLN   HE22 2772   0.696   6.673   4.296  0.5476  0.5885 -0.7474
  275GLN      C 2773   0.780   6.092   4.165 -0.5227  0.3203  0.2148
  275GLN      O 2774   0.819   5.985   4.209 -0.3925  0.2972  0.0426
  276GLU      N 2775   0.694   6.103   4.064  0.2370  0.0475 -0.4701
  276GLU      H 2776   0.662   6.188   4.021  3.6929  1.4717 -0.5007
  276GLU     CA 2777   0.649   5.980   3.997  0.1398 -0.3082  0.2417
  276GLU     CB 2778   0.505   6.018   3.962  0.4226 -0.0174 -0.6409
  276GLU     CG 2779   0.424   5.900   3.908 -0.3883 -0.0163  0.5252
  276GLU     CD 2780   0.463   5.862   3.765  0.2876  0.4075  0.5952
  276GLU    OE1 2781   0.455   5.740   3.737  0.3157  0.6033 -0.2948
  276GLU    OE2 2782   0.492   5.955   3.687  0.1111  0.2879  0.3887
  276GLU      C 2783   0.733   5.935   3.877  0.3574  0.2248  0.1914
  276GLU      O 2784   0.770   5.818   3.871  0.5014  0.2977 -0.3498
  277ASP      N 2785   0.789   6.031   3.805  0.0118  0.3517  0.0904
  277ASP      H 2786   0.775   6.128   3.824 -1.5896  0.0375  0.6995
  277ASP     CA 2787   0.874   6.005   3.688 -0.3815  0.1804 -0.1637
  277ASP     CB 2788   0.913   6.139   3.625  0.1410  0.0316 -0.1608
  277ASP     CG 2789   0.788   6.184   3.550  0.0208 -0.1892 -0.0941
  277ASP    OD1 2790   0.712   6.276   3.588 -0.1187 -0.2017 -0.3438
  277ASP    OD2 2791   0.754   6.115   3.451  0.4681 -0.0256 -0.3662
  277ASP      C 2792   0.997   5.925   3.732 -0.6177 -0.0889  0.0091
  277ASP      O 2793   1.017   5.815   3.681  0.0273  0.1687 -0.3073
  278ASN      N 2794   1.060   5.962   3.844 -0.1886 -0.2056 -0.1908
  278ASN      H 2795   1.024   6.036   3.901 -1.2734 -1.4863  0.8729
  278ASN     CA 2796   1.175   5.891   3.901 -0.3005  0.1064  0.4273
  278ASN     CB 2797   1.305   5.945   3.842 -0.3147 -0.2729  0.0438
  278ASN     CG 2798   1.402   5.828   3.825 -0.2890 -0.3017  0.3715
  278ASN    OD1 2799   1.436   5.754   3.917  0.0403 -0.1739  0.3534
  278ASN    ND2 2800   1.415   5.789   3.698 -0.2744 -0.3618  0.3915
  278ASN   HD21 2801   1.350   5.818   3.628  0.2283  0.5884  0.3132
  278ASN   HD22 2802   1.502   5.745   3.675 -0.2210  0.0851 -0.2862
  278ASN      C 2803   1.184   5.899   4.054 -0.2033  0.1951  0.4175
  278ASN      O 2804   1.261   5.977   4.108 -0.2172  0.4146  0.1235
  279PRO      N 2805   1.124   5.801   4.121 -0.4068  0.1584  0.1868
  279PRO     CA 2806   1.147   5.784   4.266  0.2487 -0.0346  0.0650
  279PRO     CB 2807   1.042   5.686   4.318  0.2139 -0.0690 -0.0689
  279PRO     CG 2808   0.935   5.695   4.209  0.1204 -1.0499 -0.0671
  279PRO     CD 2809   1.003   5.730   4.077 -0.5989  0.6134 -0.0248
  279PRO      C 2810   1.291   5.752   4.307  0.1197 -0.4606  0.1885
  279PRO      O 2811   1.342   5.827   4.391 -0.5685  0.2115  0.0268
  280ASP      N 2812   1.360   5.666   4.233 -0.4856 -0.7900 -0.0022
  280ASP      H 2813   1.326   5.599   4.167 -0.4871 -1.6534  0.8522
  280ASP     CA 2814   1.493   5.622   4.276 -0.3097  0.0930  0.3854
  280ASP     CB 2815   1.534   5.495   4.202 -0.2038  0.3175  0.0597
  280ASP     CG 2816   1.650   5.415   4.262 -0.1335  0.2253 -0.1968
  280ASP    OD1 2817   1.728   5.471   4.341 -0.1587  0.9265 -0.6661
  280ASP    OD2 2818   1.644   5.291   4.246  0.0225  0.1777  0.1105
  280ASP      C 2819   1.600   5.731   4.268 -0.0562 -0.1855 -0.0547
  280ASP      O 2820   1.672   5.761   4.363  0.4922  0.3209 -0.6221
  281LEU      N 2821   1.606   5.807   4.159 -0.0812  0.1646  0.1849
  281LEU      H 2822   1.550   5.788   4.078  0.6669 -0.0121 -0.3084
  281LEU     CA 2823   1.714   5.902   4.127  0.0554 -0.1585 -0.3233
  281LEU     CB 2824   1.707   5.938   3.978 -0.5378  0.2158 -0.2085
  281LEU     CG 2825   1.823   5.880   3.896 -0.4792 -0.1328  0.1178
  281LEU    CD1 2826   1.821   5.727   3.898  0.9606 -0.1803 -0.5502
  281LEU    CD2 2827   1.799   5.930   3.754  0.4560 -0.3951 -0.1347
  281LEU      C 2828   1.706   6.022   4.220 -0.3052 -0.8334  0.5264
  281LEU      O 2829   1.783   6.027   4.316  0.0995  0.2323  0.1678
  282ILE      N 2830   1.585   6.077   4.221  0.0740  0.0363  0.0471
  282ILE      H 2831   1.516   6.048   4.155 -1.3715  1.2338  0.9538
  282ILE     CA 2832   1.540   6.188   4.307 -0.0705  0.2336 -0.2846
  282ILE     CB 2833   1.396   6.230   4.275 -0.1600  0.1949  0.0663
  282ILE    CG1 2834   1.414   6.315   4.149 -0.5420  0.2705  0.0598
  282ILE    CG2 2835   1.328   6.309   4.387 -0.2920  0.5840 -0.2826
  282ILE     CD 2836   1.280   6.338   4.079 -0.6412 -0.1022  0.1239
  282ILE      C 2837   1.550   6.146   4.453 -0.1081  0.2450 -0.2785
  282ILE      O 2838   1.634   6.216   4.510  0.1366  0.1861 -0.5630
  283GLY      N 2839   1.512   6.026   4.498 -0.1687  0.4633  0.2658
  283GLY      H 2840   1.453   5.962   4.449  1.2684 -0.5941 -0.1747
  283GLY     CA 2841   1.547   5.976   4.631  0.0713 -0.3516 -0.0942
  283GLY      C 2842   1.696   5.962   4.662  0.1343  0.0264 -0.2174
  283GLY      O 2843   1.732   6.022   4.762  0.1513 -0.5813  0.1468
  284SER      N 2844   1.779   5.911   4.570  0.1833 -0.1800 -0.0598
  284SER      H 2845   1.744   5.856   4.495 -0.8864 -1.5141  1.3350
  284SER     CA 2846   1.923   5.895   4.590  0.1411 -0.2259  0.2171
  284SER     CB 2847   1.980   5.778   4.509 -0.2682 -0.2949  0.0305
  284SER     OG 2848   1.959   5.793   4.368  0.4070  0.0457 -0.0361
  284SER     HG 2849   1.861   5.788   4.349  0.3473 -1.3117  0.5047
  284SER      C 2850   2.007   6.023   4.593  0.5132 -0.4565 -0.2266
  284SER      O 2851   2.099   6.038   4.674  0.4863  0.3747 -0.3472
  285GLU      N 2852   1.968   6.118   4.510  0.1717 -0.3032  0.1076
  285GLU      H 2853   1.890   6.095   4.451  1.1573  0.1182 -1.4165
  285GLU     CA 2854   2.008   6.259   4.496  0.0955 -0.2738  0.1810
  285GLU     CB 2855   1.936   6.317   4.374  0.4782 -0.3171 -0.0679
  285GLU     CG 2856   1.995   6.276   4.239  0.2517  0.3176 -0.3621
  285GLU     CD 2857   2.147   6.266   4.222  0.2478 -0.0250 -0.1902
  285GLU    OE1 2858   2.216   6.366   4.250  0.0703 -0.1478  0.7421
  285GLU    OE2 2859   2.187   6.155   4.180  0.1741 -0.1260 -0.0004
  285GLU      C 2860   1.968   6.333   4.624  0.1590 -0.3849  0.2658
  285GLU      O 2861   2.061   6.383   4.686 -0.4399  0.3203  0.6119
  286ILE      N 2862   1.845   6.317   4.673  0.2638 -0.3482  0.5386
  286ILE      H 2863   1.764   6.282   4.626 -1.7435  3.3812  0.8756
  286ILE     CA 2864   1.812   6.376   4.804  0.0490 -0.1029  0.3751
  286ILE     CB 2865   1.659   6.385   4.813  0.0366  0.2053 -0.0836
  286ILE    CG1 2866   1.606   6.489   4.715 -0.1899  0.0634 -0.1129
  286ILE    CG2 2867   1.608   6.413   4.955  0.3000  0.3741 -0.0211
  286ILE     CD 2868   1.454   6.500   4.701 -0.1993 -0.3629 -0.3564
  286ILE      C 2869   1.874   6.300   4.922  0.3481 -0.1486  0.1892
  286ILE      O 2870   1.915   6.373   5.012 -0.4702  0.4378  0.0965
  287ALA      N 2871   1.902   6.170   4.922 -0.6907 -0.3779  0.6437
  287ALA      H 2872   1.861   6.108   4.854 -0.7387  0.4663 -0.1226
  287ALA     CA 2873   1.974   6.099   5.028 -0.0769  0.2349  0.6413
  287ALA     CB 2874   1.995   5.949   5.004  0.0280  0.3386  0.0681
  287ALA      C 2875   2.117   6.147   5.057  0.3500 -0.4463 -0.2663
  287ALA      O 2876   2.150   6.189   5.168 -0.2217 -0.6362 -0.0150
  288ARG      N 2877   2.180   6.172   4.943  0.0276  0.1760 -0.3095
  288ARG      H 2878   2.141   6.150   4.854  3.9030  2.6838 -2.9588
  288ARG     CA 2879   2.310   6.238   4.927  0.0488  0.1473 -0.2536
  288ARG     CB 2880   2.368   6.211   4.788 -0.0547  0.0632 -0.2797
  288ARG     CG 2881   2.411   6.064   4.782  0.0172  0.0626  0.1770
  288ARG     CD 2882   2.502   6.040   4.661 -0.3030  0.3139 -0.1141
  288ARG     NE 2883   2.432   6.031   4.532  0.5231 -0.0754 -0.5377
  288ARG     HE 2884   2.391   6.117   4.500  1.4154  0.5114 -0.1432
  288ARG     CZ 2885   2.412   5.921   4.458  0.0537 -0.0624 -0.4312
  288ARG    NH1 2886   2.435   5.797   4.506 -0.6736  0.1572  0.5208
  288ARG   HH11 2887   2.477   5.778   4.594  0.1562 -0.5768 -0.0204
  288ARG   HH12 2888   2.420   5.718   4.447  0.3710  0.1207  0.2821
  288ARG    NH2 2889   2.369   5.930   4.332 -0.1028  0.2382 -0.3561
  288ARG   HH21 2890   2.387   6.018   4.287  0.8715  1.1131  1.6358
  288ARG   HH22 2891   2.324   5.859   4.277  0.0994  1.5918 -2.4001
  288ARG      C 2892   2.312   6.380   4.985  0.0420  0.1450 -0.2452
  288ARG      O 2893   2.377   6.407   5.085  0.0989  0.1532 -0.2850
  289TRP      N 2894   2.219   6.461   4.935 -0.0493  0.2496  0.0954
  289TRP      H 2895   2.153   6.423   4.871 -0.8746  0.9077  0.5355
  289TRP     CA 2896   2.206   6.604   4.968  0.0687  0.3277 -0.1914
  289TRP     CB 2897   2.096   6.663   4.880  0.0931  0.3545 -0.2042
  289TRP     CG 2898   2.084   6.816   4.883 -0.1655  0.3280  0.4035
  289TRP    CD1 2899   2.166   6.904   4.827 -0.0783  0.1921  0.3159
  289TRP    HD1 2900   2.272   6.889   4.804  0.5625 -1.0325  3.5814
  289TRP    CD2 2901   1.961   6.878   4.893 -0.1744  0.2855  0.5610
  289TRP    NE1 2902   2.100   7.018   4.808 -0.2387  0.0362 -0.0860
  289TRP    HE1 2903   2.143   0.059   4.772 -3.3988  1.5474 -0.7747
  289TRP    CE2 2904   1.975   7.011   4.854 -0.2918  0.0704 -0.2257
  289TRP    CE3 2905   1.841   6.832   4.946 -0.4293 -0.2707 -0.4872
  289TRP    HE3 2906   1.828   6.739   5.001  0.2178 -1.4659 -2.2692
  289TRP    CZ2 2907   1.870   0.059   4.871 -0.1513  0.1878  0.0306
  289TRP    HZ2 2908   1.879   0.163   4.838 -1.1759  0.2090 -0.2182
  289TRP    CZ3 2909   1.735   6.921   4.960 -0.1414 -0.0955  0.6346
  289TRP    HZ3 2910   1.643   6.874   4.995  0.0326 -0.1315  1.0551
  289TRP    CH2 2911   1.749   0.012   4.920 -0.1178 -0.4181 -0.4560
  289TRP    HH2 2912   1.662   0.077   4.928  1.0243  1.1683 -0.3500
  289TRP      C 2913   2.172   6.637   5.114  0.1393 -0.2169 -0.0503
  289TRP      O 2914   2.235   6.730   5.163 -0.4548  0.0216  0.2650
  290LEU      N 2915   2.090   6.545   5.165  0.2877 -0.2245  0.1764
  290LEU      H 2916   2.034   6.490   5.103 -0.5804  0.8559 -0.0248
  290LEU     CA 2917   2.064   6.544   5.309  0.0023  0.1130  0.1302
  290LEU     CB 2918   1.943   6.460   5.349  0.4409 -0.1639  0.9144
  290LEU     CG 2919   1.819   6.538   5.305  0.5332  0.0491  1.0271
  290LEU    CD1 2920   1.694   6.450   5.318  0.2358  0.2970 -0.0176
  290LEU    CD2 2921   1.812   6.657   5.400 -0.0420  0.2620  0.7252
  290LEU      C 2922   2.179   6.527   5.410  0.0705 -0.4610 -0.0402
  290LEU      O 2923   2.187   6.607   5.503 -0.1869 -0.5459  0.0573
  291SER      N 2924   2.269   6.435   5.375  0.7036  0.2158 -0.2106
  291SER      H 2925   2.251   6.378   5.296 -0.6892  2.0664 -1.3329
  291SER     CA 2926   2.390   6.418   5.457  0.1882 -0.1779  0.4829
  291SER     CB 2927   2.461   6.292   5.406  0.1529  0.0378 -0.1152
  291SER     OG 2928   2.372   6.181   5.411  0.0117  0.1479 -0.1740
  291SER     HG 2929   2.425   6.097   5.394 -3.1939 -2.2879  0.7321
  291SER      C 2930   2.481   6.541   5.464 -0.0727 -0.0176  1.0595
  291SER      O 2931   2.536   6.572   5.570  0.3568 -0.1256  0.8686
  292THR      N 2932   2.465   6.632   5.369  0.6170 -0.4877  0.4893
  292THR      H 2933   2.384   6.639   5.311 -0.9355  0.4900  2.6473
  292THR     CA 2934   2.549   6.752   5.354  0.3562 -0.3619  0.0056
  292THR     CB 2935   2.608   6.744   5.213 -0.1639  0.2810 -0.2538
  292THR    OG1 2936   2.514   6.700   5.114 -0.4388 -0.0766  0.1599
  292THR    HG1 2937   2.432   6.756   5.111  0.3726  1.2696  1.7361
  292THR    CG2 2938   2.731   6.653   5.212 -0.3129  0.0662  0.4929
  292THR      C 2939   2.474   6.882   5.385  0.3887 -0.2503 -0.3783
  292THR      O 2940   2.520   6.988   5.342  0.4600  0.2494  0.8741
  293LEU      N 2941   2.352   6.877   5.436  0.6659  0.3011  0.3716
  293LEU      H 2942   2.296   6.799   5.467  1.7434  0.0407  1.7579
  293LEU     CA 2943   2.285   7.004   5.463  0.0711  0.1188 -0.1947
  293LEU     CB 2944   2.143   7.017   5.407  0.0035 -0.1083 -0.0767
  293LEU     CG 2945   2.122   7.017   5.256 -0.0397  0.0769 -0.0709
  293LEU    CD1 2946   1.973   7.040   5.231 -0.0869  0.3576  0.4523
  293LEU    CD2 2947   2.202   0.088   5.190  0.0175  0.2271  0.2544
  293LEU      C 2948   2.283   7.039   5.612  0.8499 -0.4491 -0.0442
  293LEU     O1 2949   2.297   0.119   5.641  0.0080 -0.2839 -0.2808
  293LEU     O2 2950   2.253   6.945   5.688  0.7707  0.2002  0.7507
  294SiRMb  C21 2951   1.077   6.461   2.234 -0.0038 -0.1564  0.1294
  294SiRMb   N2 2952   0.950   6.419   2.286 -0.2602  0.1653 -0.2291
  294SiRMb  H27 2953   0.945   6.321   2.305 -0.2300  0.2215  0.0666
  294SiRMb  C20 2954   0.856   6.498   2.344 -0.4607  0.0033 -0.3331
  294SiRMb  C19 2955   0.723   6.447   2.361 -0.1870 -0.4007  0.6705
  294SiRMb  H26 2956   0.712   6.338   2.360 -1.0585 -0.3099  0.0241
  294SiRMb  C18 2957   0.617   6.526   2.402 -0.0398 -0.2232  0.7107
  294SiRMb  H25 2958   0.527   6.472   2.437 -0.3448  0.2355  0.6407
  294SiRMb  C17 2959   0.621   6.669   2.407  0.2451 -0.2235  0.4806
  294SiRMb  C16 2960   0.502   6.743   2.418  0.3595  0.0239  0.0782
  294SiRMb  C31 2961   0.491   6.872   2.362  0.4430 -0.2328 -0.5289
  294SiRMb  C26 2962   0.601   6.950   2.319  0.1901  0.0759 -0.6255
  294SiRMb  C27 2963   0.583   0.021   2.241  1.0541  0.6295 -0.0463
  294SiRMb  H38 2964   0.668   0.080   2.204 -0.5217  1.8472 -1.9677
  294SiRMb  C28 2965   0.451   0.055   2.196  0.6755 -0.6131  0.0976
  294SiRMb   N3 2966   0.437   0.160   2.112  0.1387 -0.6839  0.0923
  294SiRMb  H39 2967   0.518   0.212   2.085 -1.3137  1.3871 -0.5321
  294SiRMb  H40 2968   0.349   0.199   2.086  0.2342  0.2677  1.1152
  294SiRMb  C29 2969   0.339   7.017   2.236  0.3728 -0.3642 -0.2505
  294SiRMb  H41 2970   0.240   7.028   2.189  1.3077  1.3642 -1.9898
  294SiRMb  C30 2971   0.359   6.912   2.323  0.2921 -0.0091  0.1994
  294SiRMb  H42 2972   0.280   6.852   2.373 -0.8365 -0.6620 -2.1863
  294SiRMb  SI1 2973   0.769   6.884   2.321  0.1763  0.0530  0.1417
  294SiRMb  C23 2974   0.752   6.713   2.375  0.0339 -0.0117 -0.1032
  294SiRMb  C22 2975   0.867   6.641   2.352 -0.0651 -0.0126 -0.5907
  294SiRMb  H31 2976   0.968   6.682   2.370 -0.3174  0.1286  0.5372
  294SiRMb  C24 2977   0.847   6.995   2.442 -0.1105  0.3068  0.0972
  294SiRMb  C25 2978   0.845   6.894   2.156 -0.6426  0.7466 -0.2046
  294SiRMb  C15 2979   0.421   6.718   2.540  0.5201 -0.3173  0.1146
  294SiRMb  C14 2980   0.297   6.655   2.522  0.2153  0.1929  0.4098
  294SiRMb  H24 2981   0.287   6.599   2.428  0.9888  0.5868  0.0821
  294SiRMb  C13 2982   0.203   6.638   2.623 -0.1152 -0.0793  0.0568
  294SiRMb  H23 2983   0.104   6.603   2.591 -0.4727  0.4025  0.6197
  294SiRMb  C12 2984   0.229   6.688   2.751  0.1402 -0.3602  0.1161
  294SiRMb  C34 2985   0.351   6.752   2.772  0.0783 -0.2763  0.2117
  294SiRMb  H46 2986   0.373   6.781   2.876 -0.9135  1.6160 -0.0597
  294SiRMb  C32 2987   0.439   6.777   2.667 -0.4792  0.4555 -0.0909
  294SiRMb  C33 2988   0.558   6.854   2.710  0.5480 -1.1693  0.0359
  294SiRMb  C11 2989   0.133   6.661   2.864 -0.0408  0.1678  0.0912
  294SiRMb   O3 2990   0.036   6.585   2.846 -0.2517  0.4527  0.0189
  294SiRMb   N1 2991   0.155   6.732   2.980 -0.4245 -0.0097  0.2692
  294SiRMb  H22 2992   0.242   6.779   2.987 -1.1766  1.6013 -0.8358
  294SiRMb  C10 2993   0.076   6.724   3.100 -0.4651 -0.2709  0.2263
  294SiRMb   C9 2994   0.138   6.727   3.240  0.0821 -0.2719 -0.0130
  294SiRMb   O2 2995   0.215   6.845   3.266 -0.0678 -0.1313 -0.2051
  294SiRMb   C8 2996   0.241   6.858   3.406 -0.0036 -0.4303 -0.1880
  294SiRMb   C7 2997   0.148   6.965   3.464  0.1418 -0.5658  0.3009
  294SiRMb   O1 2998   0.217   0.046   3.485 -0.1874 -0.2234 -0.5589
  294SiRMb   C6 2999   0.186   0.151   3.394 -0.0186  0.0261 -0.3278
  294SiRMb   C5 3000   0.056   0.209   3.448 -0.0091  0.3550 -0.6535
  294SiRMb   C4 3001   0.075   0.331   3.537  0.1374 -0.2950  0.2142
  294SiRMb   C3 3002   6.985   0.403   3.559  0.3010  0.0985 -0.0912
  294SiRMb   C2 3003   6.996   0.504   3.672  0.7038 -0.2392  0.1737
  294SiRMb   C1 3004   7.025   0.454   3.812  0.6427 -0.1503  0.2181
  295CL      CL 3005   4.281   5.153   0.333  0.2584  0.3882 -0.4443
  296SOL     OW 3006   5.834   2.914   3.109 -0.1381  0.3038 -0.4031
  296SOL    HW1 3007   5.781   2.894   3.027 -0.3083 -0.0481 -0.2109
  296SOL    HW2 3008   5.791   2.870   3.188  0.4830 -0.0543 -0.2555
  297SOL     OW 3009   0.219   3.596   2.090  0.3094 -0.9128 -0.4889
  297SOL    HW1 3010   0.219   3.548   2.178 -1.5589 -1.0003 -0.5036
  297SOL    HW2 3011   0.260   3.538   2.021  2.5116 -0.5504  0.4385
  298SOL     OW 3012   4.286   0.563   3.521  0.3927 -0.2200  0.0071
  298SOL    HW1 3013   4.264   0.652   3.560  0.1278 -0.7493  1.1000
  298SOL    HW2 3014   4.353   0.516   3.579 -0.6910 -1.3969  0.3618
  299SOL     OW 3015   6.927   2.032   4.717 -0.0250  0.2847 -0.1909
  299SOL    HW1 3016   6.939   1.953   4.776  2.6279  0.5980 -0.2001
  299SOL    HW2 3017   6.921   2.115   4.772  0.1164  0.3543 -0.2792
  300SOL     OW 3018   4.798   6.842   2.690  0.6081  0.1152  0.2165
  300SOL    HW1 3019   4.703   6.837   2.721  1.0507  2.4469  2.2361
  300SOL    HW2 3020   4.854   6.780   2.744  0.3620 -0.8172 -0.5719
  301SOL     OW 3021   3.851   6.799   0.044 -0.3491  0.2313  0.6119
  301SOL    HW1 3022   3.778   6.764   0.102 -0.5366  0.8396  0.7472
  301SOL    HW2 3023   3.843   6.898   0.035  0.7163  0.3696  0.9937
  302SOL     OW 3024   4.423   4.098   1.018 -0.3029  0.3759 -0.0702
  302SOL    HW1 3025   4.324   4.083   1.019 -0.4606  1.3941 -0.1034
  302SOL    HW2 3026   4.466   4.036   1.084 -0.9505 -0.0955 -0.0706
  303SOL     OW 3027   1.927   0.696   0.785  0.4194 -0.0386 -0.2602
  303SOL    HW1 3028   2.019   0.727   0.759  0.1013  1.7896  0.6725
  303SOL    HW2 3029   1.927   0.671   0.882 -0.1733  0.3489 -0.1621
  304SOL     OW 3030   6.404   1.262   6.324  0.1280  0.2231 -0.3684
  304SOL    HW1 3031   6.462   1.335   6.360 -0.1553  0.3696 -0.2065
  304SOL    HW2 3032   6.391   1.276   6.225  2.7657 -1.4197 -1.0731
  305SOL     OW 3033   1.442   3.647   1.040 -0.7088 -0.1476  0.3251
  305SOL    HW1 3034   1.446   3.662   1.139 -3.6861  1.0168  0.3673
  305SOL    HW2 3035   1.489   3.723   0.993 -0.3612 -0.0504  0.8199
  306SOL     OW 3036   6.514   5.342   1.189 -0.4518  0.6450 -0.0296
  306SOL    HW1 3037   6.553   5.367   1.277 -2.1927  1.4712  0.5672
  306SOL    HW2 3038   6.457   5.418   1.155  1.6146  1.1400 -2.7907
  307SOL     OW 3039   1.077   5.027   0.254  0.3914  0.7097 -0.0175
  307SOL    HW1 3040   1.037   5.108   0.210  0.6430  1.1831  0.5974
  307SOL    HW2 3041   1.162   5.053   0.301  0.1355  0.2378  0.7348
  308SOL     OW 3042   0.691   2.868   1.363  1.1041  0.5959  0.1981
  308SOL    HW1 3043   0.595   2.894   1.374 -0.0385 -2.8134 -0.5369
  308SOL    HW2 3044   0.733   2.925   1.292 -0.2231  2.3788  0.7698
  309SOL     OW 3045   5.988   3.878   1.783  0.3359 -0.2444 -0.5155
  309SOL    HW1 3046   6.075   3.900   1.739  0.5256  2.8035  1.1047
  309SOL    HW2 3047   6.004   3.856   1.879 -0.6902  0.7029 -0.1085
  310SOL     OW 3048   1.037   0.468   0.253  0.0003  0.0576 -0.5948
  310SOL    HW1 3049   1.106   0.397   0.239  0.3321  0.7181 -2.7036
  310SOL    HW2 3050   1.076   0.557   0.230 -0.3551  1.0299  2.1629
  311SOL     OW 3051   6.241   4.954   2.854 -0.7638 -1.1668  0.3984
  311SOL    HW1 3052   6.299   4.999   2.922 -0.4376 -1.3555  0.2495
  311SOL    HW2 3053   6.293   4.941   2.769 -1.3462 -0.4162 -0.0830
  312SOL     OW 3054   0.241   5.139   3.801  0.6116  0.6871  0.0257
  312SOL    HW1 3055   0.295   5.128   3.718  1.9485  0.1712  0.9231
  312SOL    HW2 3056   0.170   5.069   3.805  0.3428  0.9015 -0.8016
  313SOL     OW 3057   1.617   3.304   2.497  0.9371 -0.0728  0.4406
  313SOL    HW1 3058   1.647   3.258   2.580  1.5507  0.7756  0.7012
  313SOL    HW2 3059   1.564   3.385   2.521  0.9236  0.0518  0.0029
  314SOL     OW 3060   5.179   4.443   0.805 -0.1980  0.0036  0.0364
  314SOL    HW1 3061   5.179   4.502   0.724 -1.2361  1.5614  1.1217
  314SOL    HW2 3062   5.170   4.499   0.887 -0.0677 -1.6084  1.1993
  315SOL     OW 3063   4.121   2.954   3.318 -0.2342  0.8395  0.5924
  315SOL    HW1 3064   4.178   3.005   3.383  2.2370  0.7522 -1.3305
  315SOL    HW2 3065   4.144   2.857   3.324  1.8616  1.0749 -1.9328
  316SOL     OW 3066   2.715   4.594   6.379 -0.4656  0.0487  0.2294
  316SOL    HW1 3067   2.794   4.548   6.339 -0.3381 -1.5551  2.1884
  316SOL    HW2 3068   2.727   4.693   6.372  1.4445 -0.1676 -0.0106
  317SOL     OW 3069   5.561   4.991   5.710 -0.4045  0.2754 -0.2661
  317SOL    HW1 3070   5.576   5.089   5.717 -0.2408  0.2741 -0.5666
  317SOL    HW2 3071   5.550   4.951   5.801  0.2796  0.4503 -0.1044
  318SOL     OW 3072   5.208   3.446   0.330  0.3999 -0.1725 -0.1828
  318SOL    HW1 3073   5.119   3.400   0.322  0.7181 -0.6748 -0.8354
  318SOL    HW2 3074   5.233   3.451   0.427 -0.7502  0.7730  0.1019
  319SOL     OW 3075   4.848   6.935   1.303  0.0399  0.5720 -0.4368
  319SOL    HW1 3076   4.768   6.892   1.344  0.6372 -1.4217 -1.2554
  319SOL    HW2 3077   4.864   7.024   1.347  0.3103 -1.1136  3.2265
  320SOL     OW 3078   4.643   1.631   3.468  0.1706 -0.3720  0.0354
  320SOL    HW1 3079   4.616   1.727   3.468  0.6182 -0.2391  0.9198
  320SOL    HW2 3080   4.715   1.616   3.536  0.8974 -1.1199 -0.8732
  321SOL     OW 3081   2.571   0.735   2.058 -0.2395 -0.4169 -0.0098
  321SOL    HW1 3082   2.576   0.637   2.040 -0.7493 -0.8417  1.9148
  321SOL    HW2 3083   2.513   0.751   2.138  1.6819  1.2416  1.1531
  322SOL     OW 3084   0.043   3.260   5.606  0.4425  0.3913 -0.0784
  322SOL    HW1 3085   0.125   3.233   5.656 -0.6310  0.7926  2.0037
  322SOL    HW2 3086   7.034   3.179   5.577  1.1266  0.1556 -0.6474
  323SOL     OW 3087   1.954   4.791   1.123 -0.5029 -0.4776  0.5135
  323SOL    HW1 3088   1.932   4.694   1.119 -1.5060 -0.5113  3.8603
  323SOL    HW2 3089   1.870   4.844   1.127  0.0366  0.5925 -1.1676
  324SOL     OW 3090   3.722   1.079   5.093  0.1490 -0.2047 -0.6491
  324SOL    HW1 3091   3.670   0.999   5.063  0.2664 -0.5456  0.0161
  324SOL    HW2 3092   3.787   1.051   5.165 -1.7613  0.9470  1.6762
  325SOL     OW 3093   4.696   6.884   6.836  0.2054  0.3330  0.1282
  325SOL    HW1 3094   4.616   6.919   6.787 -0.5975  0.3818  1.4538
  325SOL    HW2 3095   4.722   6.948   6.908 -0.2845 -0.9858  1.5242
  326SOL     OW 3096   5.977   2.252   5.772  0.2290 -0.4186  0.3766
  326SOL    HW1 3097   5.940   2.341   5.799 -0.3203 -0.3320 -0.6063
  326SOL    HW2 3098   5.938   2.180   5.830 -1.4363 -0.3166 -0.5377
  327SOL     OW 3099   1.177   6.889   1.495  0.0327 -0.4531 -0.1395
  327SOL    HW1 3100   1.097   6.882   1.436 -1.0750  0.8645  1.1247
  327SOL    HW2 3101   1.196   6.799   1.536 -1.6426 -0.5166  0.5823
  328SOL     OW 3102   2.888   4.286   6.827  0.0316 -0.0663  0.2378
  328SOL    HW1 3103   2.909   4.350   6.901  0.4920 -0.7621  0.7124
  328SOL    HW2 3104   2.860   4.198   6.865  2.2653 -1.1161 -0.3608
  329SOL     OW 3105   0.074   4.518   4.405  0.6132  0.4581  0.2841
  329SOL    HW1 3106   0.060   4.484   4.498  2.2256  0.8915  0.7115
  329SOL    HW2 3107   7.028   4.517   4.356 -0.4023  0.8426  2.0028
  330SOL     OW 3108   1.412   0.667   6.413 -0.8307 -0.6239  0.0463
  330SOL    HW1 3109   1.377   0.580   6.447 -1.1363 -0.9139 -0.9600
  330SOL    HW2 3110   1.507   0.679   6.441 -1.0279 -0.8981  0.8674
  331SOL     OW 3111   7.000   2.950   0.618 -0.3740  0.6819  0.0088
  331SOL    HW1 3112   6.948   2.900   0.687  0.8807 -0.8174 -0.0526
  331SOL    HW2 3113   0.017   3.018   0.663  0.6038 -0.4426  0.4838
  332SOL     OW 3114   5.240   3.759   5.747 -0.2888 -0.5316 -0.0306
  332SOL    HW1 3115   5.181   3.698   5.694 -0.6067 -0.6313  0.4357
  332SOL    HW2 3116   5.206   3.853   5.740 -1.4366 -0.7974  1.4905
  333SOL     OW 3117   4.544   1.992   4.314 -0.3496 -0.3710  0.2496
  333SOL    HW1 3118   4.544   2.056   4.237  1.0879  0.4985  0.9274
  333SOL    HW2 3119   4.455   1.948   4.320 -0.4161 -0.7211 -2.1064
  334SOL     OW 3120   2.166   3.016   4.117 -0.0553  0.1909 -0.4889
  334SOL    HW1 3121   2.166   3.110   4.149 -1.3297  0.1990 -0.4770
  334SOL    HW2 3122   2.167   3.014   4.017 -1.6691  0.2550 -0.5202
  335SOL     OW 3123   5.415   3.063   0.245  0.0303  0.3139 -0.2123
  335SOL    HW1 3124   5.514   3.062   0.256 -0.0123 -0.4257  0.1482
  335SOL    HW2 3125   5.377   2.975   0.275 -0.5593 -0.0843 -2.0500
  336SOL     OW 3126   3.522   0.245   7.017 -0.0103 -0.1224 -0.0605
  336SOL    HW1 3127   3.523   0.192   0.060  0.9579 -0.3560 -0.2102
  336SOL    HW2 3128   3.482   0.335   7.035  2.1197  0.6551  1.1720
  337SOL     OW 3129   6.767   1.886   1.883 -0.4361 -0.3373 -0.3988
  337SOL    HW1 3130   6.696   1.816   1.884 -2.9611  2.0243  0.7130
  337SOL    HW2 3131   6.747   1.953   1.811  0.0415  0.8973  0.5769
  338SOL     OW 3132   4.129   1.224   3.234  0.1747 -0.1590  0.2008
  338SOL    HW1 3133   4.189   1.145   3.221  0.0706 -0.4902  1.5576
  338SOL    HW2 3134   4.177   1.293   3.288 -0.2795  0.0335  0.3587
  339SOL     OW 3135   1.968   2.813   3.071 -0.1425  0.5304 -0.0573
  339SOL    HW1 3136   2.021   2.898   3.071 -0.1088  0.5093  0.0562
  339SOL    HW2 3137   1.992   2.760   2.989 -0.0974  0.5890 -0.0825
  340SOL     OW 3138   4.484   4.533   2.406  0.0295  0.5016  0.0261
  340SOL    HW1 3139   4.443   4.617   2.372  0.9443  1.6059  1.5185
  340SOL    HW2 3140   4.414   4.462   2.415 -0.7652  1.1105 -1.1733
  341SOL     OW 3141   6.691   2.568   2.680  0.1971  0.4067 -0.3731
  341SOL    HW1 3142   6.663   2.588   2.774  1.7891  1.0170  0.0100
  341SOL    HW2 3143   6.674   2.649   2.623  0.9105  0.6918 -0.1928
  342SOL     OW 3144   2.949   1.373   4.150 -0.4102  0.3821  0.1510
  342SOL    HW1 3145   2.893   1.442   4.196  1.2359  0.8515  1.5577
  342SOL    HW2 3146   3.045   1.402   4.151 -0.0642 -0.4886 -1.9913
  343SOL     OW 3147   4.548   3.290   6.173 -0.1749 -0.0844  0.4081
  343SOL    HW1 3148   4.451   3.301   6.195 -0.3873  0.2800 -0.6738
  343SOL    HW2 3149   4.562   3.307   6.076  1.3546  2.4891  0.9790
  344SOL     OW 3150   4.665   6.948   4.732 -0.1054 -0.1349 -0.1158
  344SOL    HW1 3151   4.700   7.024   4.678 -0.8837 -0.5718 -1.2810
  344SOL    HW2 3152   4.741   6.888   4.759  0.4839  0.9166  0.6276
  345SOL     OW 3153   2.388   6.377   4.464  0.3318  0.1108 -0.4001
  345SOL    HW1 3154   2.332   6.356   4.383 -1.0617  0.8270  0.3436
  345SOL    HW2 3155   2.481   6.343   4.449 -0.2022 -0.8598 -1.8008
  346SOL     OW 3156   4.183   2.987   1.022 -0.2673  0.3425 -0.0843
  346SOL    HW1 3157   4.100   2.948   0.983  0.1268 -1.2956  0.6141
  346SOL    HW2 3158   4.168   3.006   1.119 -0.4320  1.9553 -0.3980
  347SOL     OW 3159   6.021   4.221   2.710  0.3870  0.0969 -0.9450
  347SOL    HW1 3160   6.059   4.131   2.730 -1.1251 -0.4927 -0.6106
  347SOL    HW2 3161   5.925   4.224   2.737  0.3237  1.7240 -1.2220
  348SOL     OW 3162   5.333   6.003   4.845  0.4710  0.3197 -0.6162
  348SOL    HW1 3163   5.275   5.941   4.898 -1.4971  2.2363 -0.3944
  348SOL    HW2 3164   5.416   5.955   4.818 -0.4315 -2.0406  0.4867
  349SOL     OW 3165   1.872   0.537   1.010 -0.2536  0.2756  0.2610
  349SOL    HW1 3166   1.885   0.514   1.107  2.7500  0.8076  0.0588
  349SOL    HW2 3167   1.900   0.460   0.954  0.1814  0.7897 -0.2328
  350SOL     OW 3168   4.908   4.998   4.625 -0.4626  0.4024  0.4999
  350SOL    HW1 3169   4.869   5.086   4.597  0.0638  0.6848  0.6427
  350SOL    HW2 3170   4.864   4.967   4.709  0.9345  1.6816  1.7737
  351SOL     OW 3171   3.284   2.490   0.543 -0.0207  0.2114 -0.7855
  351SOL    HW1 3172   3.369   2.436   0.541 -1.4046 -2.1334 -3.1234
  351SOL    HW2 3173   3.284   2.549   0.624  2.9165 -1.1690  0.3808
  352SOL     OW 3174   5.801   4.440   5.357  0.5838 -0.1812 -0.5592
  352SOL    HW1 3175   5.798   4.342   5.378 -0.1143 -0.0012  0.2802
  352SOL    HW2 3176   5.830   4.454   5.263  1.8913 -1.1459 -0.3143
  353SOL     OW 3177   3.234   0.794   1.282  0.8321  0.0319  0.2527
  353SOL    HW1 3178   3.304   0.725   1.260  0.1465 -0.5498 -0.1527
  353SOL    HW2 3179   3.145   0.748   1.293  0.4192  0.8278  0.2637
  354SOL     OW 3180   3.641   6.458   0.049 -0.2392  0.2946  0.0984
  354SOL    HW1 3181   3.563   6.409   0.088  0.5308 -0.3745  0.8547
  354SOL    HW2 3182   3.664   6.535   0.108 -0.9314  1.0913 -0.6510
  355SOL     OW 3183   2.248   0.339   1.838 -0.8272  0.5173 -0.1746
  355SOL    HW1 3184   2.173   0.399   1.810 -1.2338 -0.1236 -0.4872
  355SOL    HW2 3185   2.334   0.377   1.805 -1.2915 -0.3176 -2.6277
  356SOL     OW 3186   6.708   5.486   1.763 -0.9191 -0.2479 -0.0602
  356SOL    HW1 3187   6.806   5.472   1.748 -0.1449  3.0311  1.1266
  356SOL    HW2 3188   6.665   5.399   1.784  1.9753 -1.6274  0.6156
  357SOL     OW 3189   6.185   5.831   1.406  0.3510  0.5638  0.3066
  357SOL    HW1 3190   6.170   5.926   1.432 -0.5644  0.8197 -1.0711
  357SOL    HW2 3191   6.106   5.797   1.355  0.1336 -1.3112  1.7742
  358SOL     OW 3192   0.069   3.348   0.619 -0.4302 -0.6681 -0.3048
  358SOL    HW1 3193   0.162   3.372   0.645 -0.5177 -0.1741 -0.4331
  358SOL    HW2 3194   0.070   3.295   0.533 -0.3748  1.0203 -1.3943
  359SOL     OW 3195   3.013   4.092   2.731  0.0344 -0.5462  0.0161
  359SOL    HW1 3196   3.058   4.151   2.664  1.9788  1.1787  2.6448
  359SOL    HW2 3197   3.008   4.139   2.819 -1.0221 -3.2510  1.5399
  360SOL     OW 3198   4.866   3.362   6.874  0.3695 -0.1473  0.7329
  360SOL    HW1 3199   4.948   3.415   6.895  1.5076 -2.1136  1.4934
  360SOL    HW2 3200   4.883   3.302   6.796 -0.5088 -0.2137  0.5827
  361SOL     OW 3201   0.591   3.560   4.568  0.2402  0.0882 -0.2177
  361SOL    HW1 3202   0.508   3.513   4.598  0.1847  0.1403 -0.2888
  361SOL    HW2 3203   0.666   3.540   4.631  0.7675 -1.7530 -1.3451
  362SOL     OW 3204   4.843   2.915   4.960  0.1233 -0.5425 -0.0830
  362SOL    HW1 3205   4.860   2.914   4.861  1.7418  0.9095  0.1111
  362SOL    HW2 3206   4.842   2.822   4.995  0.3186 -1.0429 -1.3567
  363SOL     OW 3207   6.613   1.900   5.182  0.2594  0.1917 -0.2709
  363SOL    HW1 3208   6.560   1.835   5.236  2.2852  0.0111  1.6573
  363SOL    HW2 3209   6.648   1.854   5.100  2.3200 -1.5292  1.4528
  364SOL     OW 3210   4.772   2.498   2.682  0.3633 -0.9175  0.3961
  364SOL    HW1 3211   4.832   2.423   2.654  1.4387  0.8460 -2.3792
  364SOL    HW2 3212   4.681   2.484   2.643  0.6606 -0.6513 -0.4185
  365SOL     OW 3213   4.652   0.242   3.368  0.1695  0.8911  0.0105
  365SOL    HW1 3214   4.575   0.262   3.308  0.3264  1.4249 -0.0147
  365SOL    HW2 3215   4.737   0.274   3.325  0.1252  2.7808  1.2130
  366SOL     OW 3216   5.878   3.640   4.608  0.4559 -0.2422 -0.3112
  366SOL    HW1 3217   5.922   3.721   4.646  1.8000 -2.2198  2.8465
  366SOL    HW2 3218   5.805   3.667   4.545  2.3477  3.2779 -1.2645
  367SOL     OW 3219   3.903   2.462   2.500  0.3850  0.0202  0.5712
  367SOL    HW1 3220   3.873   2.556   2.514 -0.9766 -0.3356  0.1354
  367SOL    HW2 3221   3.987   2.462   2.446  1.0131  1.0123  1.4900
  368SOL     OW 3222   6.593   4.622   2.577 -0.2578 -0.5871  0.4106
  368SOL    HW1 3223   6.548   4.579   2.499 -1.0744  0.0901  0.4975
  368SOL    HW2 3224   6.640   4.705   2.548  0.8633 -1.2084  0.3477
  369SOL     OW 3225   5.841   3.534   4.111 -0.3607 -0.3390  0.2637
  369SOL    HW1 3226   5.880   3.500   4.197 -0.0621  0.6530  0.5341
  369SOL    HW2 3227   5.905   3.519   4.037 -0.5673 -1.0875  0.2288
  370SOL     OW 3228   4.025   0.610   4.905 -0.1762  0.0323 -0.6276
  370SOL    HW1 3229   3.948   0.673   4.901 -0.6888 -0.4720  0.6846
  370SOL    HW2 3230   4.066   0.614   4.996  0.0538 -1.2072 -0.6646
  371SOL     OW 3231   0.026   6.123   6.924  0.2080 -0.4200  0.2429
  371SOL    HW1 3232   0.098   6.054   6.930 -0.2036 -0.9953 -1.0214
  371SOL    HW2 3233   6.986   6.090   6.972  0.4787 -0.1758  0.8745
  372SOL     OW 3234   1.197   5.879   3.475  0.1951 -0.3767 -0.1865
  372SOL    HW1 3235   1.119   5.846   3.529  0.2634  0.6786  0.5936
  372SOL    HW2 3236   1.170   5.958   3.421  0.6218 -0.2468 -0.2185
  373SOL     OW 3237   5.846   3.404   1.660  0.8900 -0.3280 -0.9198
  373SOL    HW1 3238   5.852   3.504   1.660 -1.2196 -0.1318 -1.8143
  373SOL    HW2 3239   5.847   3.371   1.755  0.5730  0.6520 -0.5514
  374SOL     OW 3240   0.766   3.888   6.242  0.0320  0.1937 -0.4173
  374SOL    HW1 3241   0.779   3.798   6.283  1.5110  1.1719  1.4820
  374SOL    HW2 3242   0.721   3.948   6.308 -0.7463  0.9208 -1.5750
  375SOL     OW 3243   4.818   4.095   0.207  0.4638  0.0026 -0.2800
  375SOL    HW1 3244   4.812   4.122   0.111  0.5412 -1.2878 -0.6734
  375SOL    HW2 3245   4.733   4.050   0.234  0.8009 -0.5019 -0.0375
  376SOL     OW 3246   5.025   3.510   5.318  0.1344  0.2671 -0.5731
  376SOL    HW1 3247   5.111   3.465   5.342  0.4079  0.4418 -1.2032
  376SOL    HW2 3248   4.949   3.461   5.360  0.4766 -0.3992 -0.7180
  377SOL     OW 3249   3.462   5.004   3.915  0.8166  0.3838  0.3621
  377SOL    HW1 3250   3.529   5.003   3.989  0.1688 -0.8768  0.9619
  377SOL    HW2 3251   3.400   4.926   3.925 -0.2876  1.1049 -0.5968
  378SOL     OW 3252   1.851   4.187   6.204 -0.0030 -0.2045  0.0963
  378SOL    HW1 3253   1.814   4.125   6.273 -0.9002 -0.0751 -0.2455
  378SOL    HW2 3254   1.865   4.278   6.244 -0.6625 -0.0903  0.0826
  379SOL     OW 3255   5.187   1.615   2.848 -0.2009 -0.1556 -0.4543
  379SOL    HW1 3256   5.146   1.667   2.924  1.4183 -0.6788  0.8306
  379SOL    HW2 3257   5.264   1.666   2.811 -1.1129  0.1970 -1.9563
  380SOL     OW 3258   3.546   2.759   3.546  0.0925  0.0645 -0.3693
  380SOL    HW1 3259   3.482   2.743   3.621  1.6621 -0.2711  0.9618
  380SOL    HW2 3260   3.563   2.674   3.497  0.8045 -0.2271  0.3666
  381SOL     OW 3261   1.200   1.305   0.760 -0.1178  0.6262 -0.0155
  381SOL    HW1 3262   1.261   1.238   0.718 -0.2793  0.3316  0.2194
  381SOL    HW2 3263   1.163   1.268   0.845 -0.8607  0.6801 -0.3072
  382SOL     OW 3264   5.903   5.337   2.936 -0.1254 -0.8010 -0.0142
  382SOL    HW1 3265   5.812   5.366   2.906 -0.1940 -1.1824 -0.1730
  382SOL    HW2 3266   5.895   5.256   2.993  0.0730 -0.5245  0.4128
  383SOL     OW 3267   6.604   1.299   0.057 -0.0995  0.2049 -0.0260
  383SOL    HW1 3268   6.618   1.238   0.134  2.0547  0.2154 -0.3636
  383SOL    HW2 3269   6.534   1.260   7.038 -0.9586 -0.3783  1.3019
  384SOL     OW 3270   2.926   6.755   2.218  0.3268 -0.2580  0.3306
  384SOL    HW1 3271   2.852   6.700   2.255 -0.3669  0.3853 -0.0859
  384SOL    HW2 3272   2.948   6.829   2.282  1.1117 -0.8716  0.7900
  385SOL     OW 3273   3.393   5.213   1.397 -0.0394 -0.3276  0.0290
  385SOL    HW1 3274   3.397   5.266   1.482 -0.1177  0.4323 -0.4377
  385SOL    HW2 3275   3.481   5.169   1.381  0.3443  0.4829 -0.1054
  386SOL     OW 3276   4.439   4.620   1.165 -0.2694  0.2693  0.4232
  386SOL    HW1 3277   4.348   4.590   1.194 -0.0844  0.5178  1.2921
  386SOL    HW2 3278   4.501   4.542   1.161 -0.7640 -0.0887 -1.2282
  387SOL     OW 3279   2.308   4.607   6.818 -0.1487 -0.3191 -0.0385
  387SOL    HW1 3280   2.361   4.547   6.877 -3.0332 -1.2130  1.8393
  387SOL    HW2 3281   2.272   4.554   6.740  0.1813 -0.1710 -0.2923
  388SOL     OW 3282   3.894   0.575   0.036  0.1187  0.6937  0.2535
  388SOL    HW1 3283   3.951   0.651   0.005 -1.2721  1.1946 -1.2146
  388SOL    HW2 3284   3.828   0.552   7.006 -1.0915 -0.2885  1.6381
  389SOL     OW 3285   3.904   3.947   0.051 -0.2989  0.0332  0.2388
  389SOL    HW1 3286   3.833   3.877   0.042  0.1440 -0.3541 -0.3686
  389SOL    HW2 3287   3.873   4.031   0.008 -0.6263  0.0457  0.4990
  390SOL     OW 3288   2.593   2.782   0.318  0.3246  0.0570 -0.4706
  390SOL    HW1 3289   2.554   2.802   0.229  0.6498 -0.3839 -0.7200
  390SOL    HW2 3290   2.592   2.864   0.375 -1.7651 -0.1411 -0.1465
  391SOL     OW 3291   6.662   6.109   0.583  0.0672 -0.3589 -0.5347
  391SOL    HW1 3292   6.743   6.053   0.563  0.6472  0.6578 -1.1136
  391SOL    HW2 3293   6.583   6.070   0.536  0.1599 -1.4757  0.1920
  392SOL     OW 3294   2.604   6.648   6.933 -0.1578 -0.3770  0.3822
  392SOL    HW1 3295   2.613   6.734   6.882  0.9864  0.3733  1.7747
  392SOL    HW2 3296   2.507   6.622   6.936 -0.7403  1.6640  1.1652
  393SOL     OW 3297   7.012   1.647   6.154 -0.3499 -0.3842  0.2987
  393SOL    HW1 3298   0.056   1.690   6.124 -1.9797  1.4241 -2.1171
  393SOL    HW2 3299   6.980   1.693   6.237  0.6788 -0.6688  0.8742
  394SOL     OW 3300   3.109   3.099   4.235 -0.2421  0.4128 -0.2504
  394SOL    HW1 3301   3.019   3.092   4.191  0.3637 -1.2593 -1.3365
  394SOL    HW2 3302   3.147   3.007   4.246  0.8037  1.0081  1.3651
  395SOL     OW 3303   5.616   1.791   1.109  0.3497  0.0131  0.4196
  395SOL    HW1 3304   5.553   1.854   1.063 -0.1673 -2.9558 -3.4932
  395SOL    HW2 3305   5.572   1.702   1.119  2.0748 -0.6476  2.9099
  396SOL     OW 3306   5.421   3.096   2.994 -0.0928  0.3141 -0.1479
  396SOL    HW1 3307   5.447   3.092   2.898  0.0769  0.0019 -0.0888
  396SOL    HW2 3308   5.393   3.005   3.025  0.8703  0.1866  0.3804
  397SOL     OW 3309   5.351   2.340   3.940 -0.3620 -0.0820  0.0807
  397SOL    HW1 3310   5.287   2.263   3.942 -1.0303  0.4696  0.3446
  397SOL    HW2 3311   5.337   2.392   3.855  0.6700 -0.7271 -0.4998
  398SOL     OW 3312   3.395   6.077   0.554  0.9796  0.3247  0.2358
  398SOL    HW1 3313   3.464   6.095   0.625  0.9856 -1.6826  0.8155
  398SOL    HW2 3314   3.402   5.981   0.526  0.6630  0.9603 -2.1853
  399SOL     OW 3315   3.399   2.076   1.150 -0.1803 -0.1923  0.1921
  399SOL    HW1 3316   3.434   2.056   1.059  2.8133 -0.4279  1.3065
  399SOL    HW2 3317   3.403   1.994   1.207 -1.4183  0.1060  0.7604
  400SOL     OW 3318   1.756   3.673   0.153 -0.3301  0.0006 -0.5662
  400SOL    HW1 3319   1.717   3.591   0.112 -1.7399 -1.0272  2.5096
  400SOL    HW2 3320   1.853   3.679   0.132 -0.3799 -1.9845 -1.5400
  401SOL     OW 3321   1.145   5.782   0.841 -0.5613 -0.7370 -0.0978
  401SOL    HW1 3322   1.112   5.877   0.844 -0.6701 -0.7982  0.6053
  401SOL    HW2 3323   1.227   5.778   0.783 -0.6498 -0.2432 -0.2643
  402SOL     OW 3324   0.247   0.489   0.983  0.2958 -0.6186  0.1203
  402SOL    HW1 3325   0.222   0.585   0.997 -0.6902 -0.8422 -0.0284
  402SOL    HW2 3326   0.273   0.475   0.888  3.0401  0.0337  0.6657
  403SOL     OW 3327   2.422   0.386   4.728 -0.4785 -0.3270  0.4544
  403SOL    HW1 3328   2.432   0.464   4.789 -1.4990 -0.7266  1.1776
  403SOL    HW2 3329   2.511   0.348   4.707 -0.0265  0.5542  0.7230
  404SOL     OW 3330   6.075   4.676   0.276 -0.4389 -0.3478  0.4651
  404SOL    HW1 3331   6.141   4.744   0.309 -0.4917 -0.5515  0.9992
  404SOL    HW2 3332   6.091   4.589   0.323  1.9907 -1.8254 -2.6873
  405SOL     OW 3333   4.887   6.449   3.969  0.1287  0.6504  0.2239
  405SOL    HW1 3334   4.981   6.430   3.999 -0.1733 -0.7507  0.3734
  405SOL    HW2 3335   4.888   6.485   3.876  0.7456 -1.2850 -0.5784
  406SOL     OW 3336   2.708   2.904   3.087  0.0322 -0.3374 -0.3602
  406SOL    HW1 3337   2.728   2.983   3.029  0.6458 -0.0735  0.2019
  406SOL    HW2 3338   2.793   2.869   3.126 -0.2226 -1.3663 -0.7103
  407SOL     OW 3339   5.387   6.217   3.266  0.5152  0.1119 -0.2403
  407SOL    HW1 3340   5.472   6.169   3.246  0.9935  0.5768  0.6265
  407SOL    HW2 3341   5.408   6.311   3.293 -0.1856 -0.0999  1.1122
  408SOL     OW 3342   3.483   0.542   5.614 -0.0616  0.1558 -0.0954
  408SOL    HW1 3343   3.483   0.445   5.590  0.2152  0.2555 -0.5061
  408SOL    HW2 3344   3.510   0.552   5.710 -0.9220 -0.2241  0.1953
  409SOL     OW 3345   1.901   2.940   4.281 -0.2615 -0.1912  0.2037
  409SOL    HW1 3346   1.978   2.954   4.219  1.0222  0.4135  1.8610
  409SOL    HW2 3347   1.816   2.967   4.234  0.5468 -0.4554 -1.5111
  410SOL     OW 3348   4.118   6.427   0.979 -0.1396  0.1214  0.1345
  410SOL    HW1 3349   4.153   6.444   0.887 -0.2955 -1.8733 -0.3505
  410SOL    HW2 3350   4.189   6.382   1.033  0.3695  2.3377  1.4331
  411SOL     OW 3351   6.796   5.919   1.507  0.0032  0.3943 -0.0209
  411SOL    HW1 3352   6.740   5.836   1.518 -1.3398  1.2703 -0.0237
  411SOL    HW2 3353   6.892   5.897   1.529 -0.3563 -1.0915  0.2241
  412SOL     OW 3354   4.100   4.767   5.924 -0.0587  0.0323  0.5679
  412SOL    HW1 3355   4.166   4.743   5.852 -1.8507 -1.1676 -0.7590
  412SOL    HW2 3356   4.077   4.864   5.917  1.2690  0.3888  0.8266
  413SOL     OW 3357   5.365   5.656   1.964  0.3090 -0.4799 -0.4756
  413SOL    HW1 3358   5.276   5.616   1.986  0.7702 -1.6546 -0.6336
  413SOL    HW2 3359   5.353   5.750   1.932 -0.7210 -0.0365  1.0950
  414SOL     OW 3360   1.338   5.181   6.693 -0.7143  0.4159 -0.3771
  414SOL    HW1 3361   1.255   5.180   6.749 -0.4424  0.7945  0.0346
  414SOL    HW2 3362   1.331   5.110   6.623 -0.8555 -0.3982  0.4407
  415SOL     OW 3363   6.146   4.543   5.088 -0.0088  0.4513  0.3516
  415SOL    HW1 3364   6.088   4.615   5.127  0.7164  1.4125 -0.3011
  415SOL    HW2 3365   6.090   4.483   5.030 -0.2826  1.6665 -0.6836
  416SOL     OW 3366   4.428   2.871   4.611  0.6691 -0.2447  0.5728
  416SOL    HW1 3367   4.475   2.783   4.623 -1.5934 -1.8106 -1.1392
  416SOL    HW2 3368   4.366   2.886   4.687 -1.6732 -2.0830 -0.8379
  417SOL     OW 3369   0.766   0.349   0.528  0.2416 -0.4970  0.4745
  417SOL    HW1 3370   0.675   0.354   0.570  0.5654 -2.2230  1.4776
  417SOL    HW2 3371   0.759   0.302   0.440 -0.0687  0.9204 -0.2821
  418SOL     OW 3372   1.507   1.194   0.015 -0.2082 -0.5955  0.1066
  418SOL    HW1 3373   1.428   1.252   7.037 -1.4472 -1.8096  1.3031
  418SOL    HW2 3374   1.526   1.137   6.977 -1.5134 -1.3657  0.3178
  419SOL     OW 3375   5.063   4.077   6.618  0.3893  0.0880 -0.0995
  419SOL    HW1 3376   5.111   4.015   6.556 -2.8088  1.5669 -4.5532
  419SOL    HW2 3377   5.000   4.024   6.675  1.6669 -1.1306  0.2480
  420SOL     OW 3378   6.274   5.621   2.549  0.2318  0.3124 -0.0212
  420SOL    HW1 3379   6.281   5.522   2.537  0.8649  0.2778  0.5821
  420SOL    HW2 3380   6.341   5.667   2.490  0.7077  0.3233  0.5216
  421SOL     OW 3381   1.275   5.281   3.078  0.0717  0.0963  0.0901
  421SOL    HW1 3382   1.355   5.277   3.136 -1.4298 -0.8945  2.2188
  421SOL    HW2 3383   1.211   5.208   3.103 -0.6832 -0.3952 -2.8227
  422SOL     OW 3384   2.983   4.592   3.916 -0.6952 -0.3358  0.7469
  422SOL    HW1 3385   2.931   4.553   3.992 -0.5230 -1.6066  0.2421
  422SOL    HW2 3386   3.039   4.520   3.874 -1.0330  0.2599 -0.7735
  423SOL     OW 3387   6.653   4.452   1.698 -0.0606 -0.2324 -0.1002
  423SOL    HW1 3388   6.616   4.425   1.787 -2.3499  0.4385 -0.7781
  423SOL    HW2 3389   6.586   4.430   1.626  0.7335  1.3424 -1.3807
  424SOL     OW 3390   5.109   2.158   0.292  0.5218  0.0566 -0.0282
  424SOL    HW1 3391   5.149   2.234   0.343 -0.2654 -0.4913  1.4716
  424SOL    HW2 3392   5.009   2.160   0.303  0.5602 -1.8423  1.0315
  425SOL     OW 3393   3.394   1.231   5.578  0.2562  0.1224  0.1968
  425SOL    HW1 3394   3.322   1.299   5.564  2.2194  2.6146  1.4432
  425SOL    HW2 3395   3.483   1.270   5.555  1.4745 -2.1442  0.7101
  426SOL     OW 3396   1.279   6.630   1.609  0.2270  0.6170  0.3049
  426SOL    HW1 3397   1.224   6.636   1.692 -0.8991 -0.8146 -0.2925
  426SOL    HW2 3398   1.287   6.535   1.581  1.2242  1.0101 -0.8166
  427SOL     OW 3399   1.161   5.958   0.510  0.3281 -0.4970 -0.6329
  427SOL    HW1 3400   1.185   5.878   0.455 -0.6093 -1.5966  0.4822
  427SOL    HW2 3401   1.225   5.966   0.586 -0.7197 -1.4108  0.3919
  428SOL     OW 3402   5.481   2.888   2.573  0.2580  0.2683 -0.5340
  428SOL    HW1 3403   5.530   2.834   2.504 -1.4793  0.0243 -1.6370
  428SOL    HW2 3404   5.426   2.958   2.527  0.6642  1.4832  0.7562
  429SOL     OW 3405   2.641   4.724   5.273 -0.3877 -0.7478 -0.4658
  429SOL    HW1 3406   2.740   4.714   5.259  0.0843 -0.5384  2.2302
  429SOL    HW2 3407   2.617   4.692   5.365 -2.2410  2.4248  0.2818
  430SOL     OW 3408   1.392   3.877   4.206 -0.4874 -0.4454 -0.4902
  430SOL    HW1 3409   1.340   3.870   4.291  0.0277 -0.6611 -0.1886
  430SOL    HW2 3410   1.384   3.791   4.156  0.4554 -0.8726  0.0731
  431SOL     OW 3411   2.596   4.285   3.558 -0.2539 -0.6367  0.5981
  431SOL    HW1 3412   2.496   4.293   3.557 -0.2911 -1.0462  0.8060
  431SOL    HW2 3413   2.635   4.367   3.599 -0.4658 -0.1527 -0.1472
  432SOL     OW 3414   4.748   1.195   1.613  0.0961 -0.0754  0.2538
  432SOL    HW1 3415   4.784   1.106   1.641 -1.6132 -0.5566  1.0409
  432SOL    HW2 3416   4.659   1.210   1.656 -0.5546  1.1575 -1.4284
  433SOL     OW 3417   3.737   4.046   4.069  0.1120  0.6578 -0.1235
  433SOL    HW1 3418   3.785   4.079   3.988 -0.0846  0.6174 -0.2540
  433SOL    HW2 3419   3.656   3.994   4.042  1.0731 -1.0123  0.0206
  434SOL     OW 3420   5.538   1.763   6.534 -0.2796  0.4101 -0.2767
  434SOL    HW1 3421   5.552   1.678   6.482  1.2072  0.5290 -0.1101
  434SOL    HW2 3422   5.490   1.742   6.619 -1.7842  0.0605 -1.1822
  435SOL     OW 3423   3.528   4.145   6.975  0.0151  0.2628  0.5471
  435SOL    HW1 3424   3.467   4.223   6.959 -1.4574 -0.3483  2.6015
  435SOL    HW2 3425   3.474   4.067   7.006  1.6714 -0.9540  0.5114
  436SOL     OW 3426   4.338   2.657   6.107  0.0518 -0.3174  0.2625
  436SOL    HW1 3427   4.424   2.693   6.071 -0.5821  1.3255  0.3057
  436SOL    HW2 3428   4.276   2.636   6.032  0.3160 -1.0798  0.2496
  437SOL     OW 3429   1.738   4.124   2.205  0.7992  0.2841 -0.2507
  437SOL    HW1 3430   1.667   4.195   2.209  1.5580  1.0653 -0.4171
  437SOL    HW2 3431   1.700   4.038   2.241 -0.5228  0.4172 -1.2372
  438SOL     OW 3432   5.157   5.515   6.855  0.5247  0.2589 -0.2407
  438SOL    HW1 3433   5.130   5.601   6.812  0.6271 -0.0317 -0.9043
  438SOL    HW2 3434   5.089   5.489   6.923  0.0253  0.4150 -0.6714
  439SOL     OW 3435   5.001   0.882   0.792  0.7607 -0.4615  0.2456
  439SOL    HW1 3436   5.018   0.835   0.705  2.5480 -1.6674  1.1839
  439SOL    HW2 3437   4.903   0.902   0.800  0.6946  0.9172 -2.6120
  440SOL     OW 3438   6.779   3.093   5.224  0.0784  0.4237 -0.3942
  440SOL    HW1 3439   6.705   3.026   5.220 -1.1585  1.7965 -2.2095
  440SOL    HW2 3440   6.831   3.090   5.138 -0.3845  2.1681 -0.7628
  441SOL     OW 3441   0.960   4.672   1.517 -0.1692  0.7074  0.3978
  441SOL    HW1 3442   0.884   4.736   1.504  0.7976  2.2925  2.0855
  441SOL    HW2 3443   0.924   4.580   1.531 -1.5956  0.7933 -2.1161
  442SOL     OW 3444   1.622   3.899   1.852  0.2934 -0.1100  0.1192
  442SOL    HW1 3445   1.683   3.958   1.906 -0.0878  0.9777 -0.6280
  442SOL    HW2 3446   1.529   3.934   1.856 -0.1901 -1.3979  0.7103
  443SOL     OW 3447   6.233   1.008   6.924 -0.2790 -0.2223 -0.8370
  443SOL    HW1 3448   6.161   1.075   6.906  0.5173  1.0401  0.4599
  443SOL    HW2 3449   6.201   0.942   6.992 -0.1143  0.5410 -0.0058
  444SOL     OW 3450   2.352   0.948   1.900 -0.8031 -0.6104 -0.1416
  444SOL    HW1 3451   2.337   0.971   1.996  0.9774 -2.8944  0.7766
  444SOL    HW2 3452   2.429   1.000   1.864 -1.5510  0.3420 -0.4407
  445SOL     OW 3453   3.865   2.446   1.777 -0.1195 -0.0377  0.1324
  445SOL    HW1 3454   3.812   2.395   1.709 -0.4185  1.7560 -1.0352
  445SOL    HW2 3455   3.804   2.480   1.848 -0.0280 -0.6157  0.5010
  446SOL     OW 3456   3.903   1.892   2.918  0.4787  0.0302  0.4041
  446SOL    HW1 3457   3.977   1.926   2.976  0.2919 -1.2722  1.4462
  446SOL    HW2 3458   3.942   1.839   2.842  0.6263 -2.2041  1.9539
  447SOL     OW 3459   4.851   5.800   5.837 -0.2355  0.3712  0.1220
  447SOL    HW1 3460   4.848   5.897   5.814  1.8237  0.9609  2.0081
  447SOL    HW2 3461   4.923   5.755   5.784 -1.0220 -0.0939 -0.5687
  448SOL     OW 3462   2.362   3.088   1.829  0.2120 -0.2376  0.1694
  448SOL    HW1 3463   2.281   3.068   1.884  0.8247 -0.3481  1.0462
  448SOL    HW2 3464   2.347   3.172   1.777 -1.4525 -1.5922 -1.6880
  449SOL     OW 3465   1.405   4.600   0.751 -0.3257  0.1094 -0.2138
  449SOL    HW1 3466   1.476   4.537   0.782 -0.3865 -0.8813 -1.9903
  449SOL    HW2 3467   1.316   4.570   0.784 -0.2525 -0.2784 -0.3668
  450SOL     OW 3468   1.759   2.048   6.520  0.0553  0.3525  0.3565
  450SOL    HW1 3469   1.667   2.076   6.549 -0.3124 -0.0647 -0.3901
  450SOL    HW2 3470   1.807   2.006   6.598 -1.3244 -1.7932  0.1273
  451SOL     OW 3471   1.711   3.362   5.031  0.2512  0.2969 -0.2660
  451SOL    HW1 3472   1.623   3.342   5.075  0.8548  0.5262  1.1095
  451SOL    HW2 3473   1.745   3.451   5.063 -0.1397  1.3915 -2.6480
  452SOL     OW 3474   3.553   3.485   1.034  0.7130  0.1432  0.9356
  452SOL    HW1 3475   3.593   3.429   0.962 -0.3205  0.1643  0.3288
  452SOL    HW2 3476   3.550   3.581   1.006 -1.1063 -0.0597  0.3380
  453SOL     OW 3477   6.375   6.216   5.635 -0.4728 -0.1046  0.2640
  453SOL    HW1 3478   6.420   6.245   5.550 -0.7167  0.4579  0.3230
  453SOL    HW2 3479   6.433   6.239   5.713 -0.0461 -1.0253  0.2267
  454SOL     OW 3480   3.019   0.946   4.080 -0.1554 -0.0428 -0.3026
  454SOL    HW1 3481   3.003   1.025   4.139 -0.3431  0.5622 -1.1524
  454SOL    HW2 3482   3.081   0.882   4.126  0.0046  0.5972  0.3868
  455SOL     OW 3483   3.188   5.564   2.008 -0.3498  0.8370  0.1906
  455SOL    HW1 3484   3.199   5.592   2.103 -1.6337 -0.0362  0.6125
  455SOL    HW2 3485   3.131   5.482   2.003  0.2993  0.4350 -1.2812
  456SOL     OW 3486   0.474   6.523   1.771  0.1706 -0.0790  0.2441
  456SOL    HW1 3487   0.497   6.608   1.818  0.8575 -0.4938  0.6673
  456SOL    HW2 3488   0.375   6.520   1.756 -0.1849 -0.2823  2.3593
  457SOL     OW 3489   4.296   1.878   4.338  0.1082  0.0723  0.1172
  457SOL    HW1 3490   4.268   1.836   4.251  1.1749 -0.3476 -0.0392
  457SOL    HW2 3491   4.233   1.952   4.361  2.0890  3.0681 -3.1535
  458SOL     OW 3492   1.532   2.038   5.963 -0.0508 -0.0813  0.0082
  458SOL    HW1 3493   1.570   2.028   5.871  1.1364 -0.9483  0.5753
  458SOL    HW2 3494   1.437   2.009   5.963  0.1512 -0.7687 -0.7990
  459SOL     OW 3495   4.371   6.828   5.522 -0.0986  0.7169  0.2309
  459SOL    HW1 3496   4.469   6.848   5.514 -0.1754  1.5133  1.0582
  459SOL    HW2 3497   4.354   6.774   5.604 -0.2593 -0.1670 -0.3780
  460SOL     OW 3498   2.386   6.781   1.257  0.0825  0.2817  0.2638
  460SOL    HW1 3499   2.317   6.844   1.221 -0.8593 -0.0529  1.4384
  460SOL    HW2 3500   2.448   6.755   1.183 -0.8054  0.8974 -0.7316
  461SOL     OW 3501   5.995   2.681   4.057 -0.1981 -0.2169 -0.6724
  461SOL    HW1 3502   5.947   2.712   3.975 -0.6241 -0.5204 -0.5403
  461SOL    HW2 3503   5.967   2.737   4.135  0.0563 -0.0574 -0.6957
  462SOL     OW 3504   2.404   4.821   0.214  0.3454  0.3287  0.5684
  462SOL    HW1 3505   2.482   4.831   0.153  0.1451 -0.1405  0.2216
  462SOL    HW2 3506   2.432   4.775   0.298  0.2268 -0.9242 -0.0484
  463SOL     OW 3507   5.659   2.686   3.955  0.2103 -0.4456  0.6032
  463SOL    HW1 3508   5.590   2.681   3.883 -1.6855 -0.6046  2.3130
  463SOL    HW2 3509   5.741   2.730   3.920 -1.1765  0.8567 -1.2190
  464SOL     OW 3510   4.628   3.847   6.603 -0.3453 -0.0119 -1.2650
  464SOL    HW1 3511   4.536   3.819   6.630 -0.2845  0.4465 -0.5338
  464SOL    HW2 3512   4.629   3.871   6.506 -1.0157  0.0530 -1.2604
  465SOL     OW 3513   4.411   3.429   3.998  0.3644  0.2105  0.4885
  465SOL    HW1 3514   4.398   3.483   3.915 -0.2915  1.5376  1.4296
  465SOL    HW2 3515   4.433   3.335   3.972  0.8905  0.7527 -1.1805
  466SOL     OW 3516   4.368   1.316   0.657  0.2090 -0.1162 -0.4202
  466SOL    HW1 3517   4.413   1.233   0.625 -0.9034 -0.3871 -1.3450
  466SOL    HW2 3518   4.283   1.292   0.705 -0.1301  0.4684 -0.7091
  467SOL     OW 3519   3.945   6.323   4.039  0.1902  0.9292 -0.6497
  467SOL    HW1 3520   3.903   6.322   4.129  0.8596  1.5028 -0.3200
  467SOL    HW2 3521   4.020   6.389   4.038  0.0396  1.1026 -1.6973
  468SOL     OW 3522   0.345   5.135   2.441 -0.1611 -0.6239  0.1439
  468SOL    HW1 3523   0.321   5.187   2.523  1.2120  0.6306 -0.2027
  468SOL    HW2 3524   0.444   5.142   2.425 -0.1539 -2.2402 -0.6904
  469SOL     OW 3525   3.225   2.323   5.979  0.7049 -0.8481  0.5122
  469SOL    HW1 3526   3.212   2.405   6.034 -3.1473  0.7577 -2.2785
  469SOL    HW2 3527   3.292   2.341   5.907 -1.2624  0.6282 -1.0753
  470SOL     OW 3528   5.150   2.727   3.851  0.1456  0.4622 -0.3262
  470SOL    HW1 3529   5.155   2.789   3.930  1.3497 -0.7858  0.6441
  470SOL    HW2 3530   5.241   2.721   3.809 -0.2874  0.4198 -1.2639
  471SOL     OW 3531   2.892   1.316   6.262  0.1527 -0.0427  0.1069
  471SOL    HW1 3532   2.977   1.340   6.216  0.6161 -1.3761  0.2455
  471SOL    HW2 3533   2.909   1.246   6.331 -0.8264  0.6801  1.1273
  472SOL     OW 3534   4.516   0.112   1.524  0.1134 -0.1069  0.3053
  472SOL    HW1 3535   4.569   0.155   1.596 -0.9978  0.8490  0.5848
  472SOL    HW2 3536   4.440   0.172   1.498  0.8745 -0.0895 -2.1534
  473SOL     OW 3537   5.750   6.496   3.208  0.0701 -0.4025 -0.0759
  473SOL    HW1 3538   5.828   6.519   3.266 -0.6727 -0.0322  0.8141
  473SOL    HW2 3539   5.711   6.409   3.236  0.4934 -0.8597 -0.8828
  474SOL     OW 3540   6.895   4.671   1.345 -0.0393  0.3259 -0.4698
  474SOL    HW1 3541   6.825   4.737   1.372  0.6265  0.6446  0.4862
  474SOL    HW2 3542   6.891   4.658   1.246  0.2652  2.3156 -0.7846
  475SOL     OW 3543   4.989   5.406   1.686  0.7031 -0.1629  0.2904
  475SOL    HW1 3544   5.017   5.371   1.775 -0.3253 -1.7178  0.0448
  475SOL    HW2 3545   5.020   5.345   1.614 -2.0126 -1.2644 -0.0791
  476SOL     OW 3546   5.870   1.496   5.984  0.2261 -0.0645  0.0743
  476SOL    HW1 3547   5.935   1.420   5.998 -1.5932 -1.7907 -0.4774
  476SOL    HW2 3548   5.821   1.483   5.898 -1.2929  0.8463  0.7655
  477SOL     OW 3549   4.142   2.382   6.096 -0.0845  0.0834  0.5336
  477SOL    HW1 3550   4.061   2.439   6.084 -0.9495 -1.2233 -0.0692
  477SOL    HW2 3551   4.200   2.422   6.167 -1.3494  0.9297  1.1372
  478SOL     OW 3552   1.463   4.917   4.286 -0.1674 -0.5143  0.3970
  478SOL    HW1 3553   1.461   4.817   4.281 -0.0432 -0.5263  0.5647
  478SOL    HW2 3554   1.510   4.945   4.369  1.8282 -0.3019 -0.7363
  479SOL     OW 3555   5.764   3.605   2.381 -0.2376 -0.4288 -0.1128
  479SOL    HW1 3556   5.710   3.648   2.308 -0.0398 -0.7466 -0.4499
  479SOL    HW2 3557   5.855   3.648   2.384 -0.1729 -0.5589 -0.1953
  480SOL     OW 3558   1.956   3.379   1.852  0.2883  0.4364  0.3367
  480SOL    HW1 3559   1.937   3.299   1.910  1.7217 -0.2982 -0.1560
  480SOL    HW2 3560   1.897   3.455   1.880 -1.0634 -0.7566  0.8702
  481SOL     OW 3561   3.228   1.368   3.806 -0.3399  0.4626  0.0361
  481SOL    HW1 3562   3.162   1.407   3.741  0.3019 -0.7338 -1.3823
  481SOL    HW2 3563   3.217   1.269   3.809  1.3288  0.2487 -0.1648
  482SOL     OW 3564   2.799   3.824   5.231  0.3186 -0.0635 -0.1726
  482SOL    HW1 3565   2.734   3.749   5.240  0.4218  0.0111  1.4331
  482SOL    HW2 3566   2.874   3.796   5.170  0.6651 -1.4965  0.8821
  483SOL     OW 3567   2.931   5.391   4.629 -0.0745 -0.2649 -0.2797
  483SOL    HW1 3568   2.836   5.398   4.600 -0.4501 -0.4059  0.8608
  483SOL    HW2 3569   2.979   5.325   4.571 -0.6620 -0.1808 -0.8727
  484SOL     OW 3570   3.991   6.387   5.307  0.3272  0.0502 -0.5408
  484SOL    HW1 3571   3.999   6.288   5.319  0.8760  0.3130  1.7120
  484SOL    HW2 3572   4.074   6.431   5.341  0.8983  1.2243 -3.2280
  485SOL     OW 3573   6.202   4.463   1.980 -0.0527  0.3222  0.1882
  485SOL    HW1 3574   6.231   4.559   1.989  0.8237  0.1426 -0.5789
  485SOL    HW2 3575   6.115   4.450   2.028  0.0786  1.3777  0.7511
  486SOL     OW 3576   2.347   4.498   1.872 -0.2431  0.5763  0.4336
  486SOL    HW1 3577   2.248   4.497   1.861 -0.1409  1.6986 -0.7203
  486SOL    HW2 3578   2.377   4.590   1.896  0.4663  0.0942  1.4698
  487SOL     OW 3579   4.880   5.962   2.548  0.3411  0.1583 -0.6260
  487SOL    HW1 3580   4.885   5.930   2.642 -0.6531  1.5350 -0.0656
  487SOL    HW2 3581   4.812   5.909   2.497 -0.1299  0.3084 -0.1632
  488SOL     OW 3582   0.219   0.015   1.500 -0.1837 -0.0014  0.2869
  488SOL    HW1 3583   0.122   7.039   1.519 -0.2252 -0.7126 -0.5084
  488SOL    HW2 3584   0.244   7.014   1.413  0.1745  2.4838 -0.9076
  489SOL     OW 3585   6.432   5.187   6.562  0.1072 -0.0753 -0.1210
  489SOL    HW1 3586   6.466   5.263   6.507  0.8790 -0.3681 -0.0638
  489SOL    HW2 3587   6.347   5.153   6.523  0.9538 -0.6743 -1.5054
  490SOL     OW 3588   1.638   2.757   0.723 -0.1774 -0.5192  0.5453
  490SOL    HW1 3589   1.609   2.710   0.640 -0.1038  0.6128 -0.1469
  490SOL    HW2 3590   1.567   2.748   0.793 -1.0755  0.0443 -0.2681
  491SOL     OW 3591   4.267   3.340   5.082  0.0036 -0.1216 -0.4559
  491SOL    HW1 3592   4.315   3.426   5.101 -0.6772 -0.0715  1.1875
  491SOL    HW2 3593   4.299   3.303   4.995  1.3937  1.0295 -0.4758
  492SOL     OW 3594   0.433   3.528   5.995 -0.0562  0.3140  0.3839
  492SOL    HW1 3595   0.340   3.517   5.961 -0.3384 -0.5498  1.3939
  492SOL    HW2 3596   0.434   3.519   6.095  1.2096 -0.4143  0.3304
  493SOL     OW 3597   4.721   4.277   3.910  0.3936 -0.1479 -0.0885
  493SOL    HW1 3598   4.662   4.327   3.847 -1.1841 -1.3364  0.3687
  493SOL    HW2 3599   4.760   4.198   3.864 -0.2190 -0.6338  0.1985
  494SOL     OW 3600   4.225   6.853   1.119 -0.8674  0.0852  0.1166
  494SOL    HW1 3601   4.133   6.867   1.155 -0.5603  0.2819  0.8637
  494SOL    HW2 3602   4.280   6.803   1.187 -1.0211 -1.9781 -1.1888
  495SOL     OW 3603   5.614   5.623   0.699 -0.1565 -0.0215  0.3364
  495SOL    HW1 3604   5.575   5.692   0.638 -3.4124 -0.1590  2.0508
  495SOL    HW2 3605   5.544   5.555   0.722  1.0766 -0.4029  3.5588
  496SOL     OW 3606   5.500   3.871   6.228 -0.5452 -0.4198 -0.2667
  496SOL    HW1 3607   5.524   3.832   6.317 -0.7336 -2.2035 -0.9621
  496SOL    HW2 3608   5.573   3.934   6.200 -0.0710 -0.4778  0.7563
  497SOL     OW 3609   4.542   2.428   4.501  0.0714  0.4622  0.0273
  497SOL    HW1 3610   4.584   2.342   4.530  0.3828  0.6148  0.0388
  497SOL    HW2 3611   4.456   2.409   4.454 -0.7792  0.2432  1.6217
  498SOL     OW 3612   5.111   3.744   2.900  0.2239 -0.7166  0.1288
  498SOL    HW1 3613   5.144   3.705   2.814 -1.1831 -1.0607 -0.2777
  498SOL    HW2 3614   5.149   3.836   2.912  2.4311 -1.6095  0.3916
  499SOL     OW 3615   3.584   3.675   1.292 -0.1555  0.6635 -0.9661
  499SOL    HW1 3616   3.621   3.740   1.226  0.8638 -0.2234 -1.3014
  499SOL    HW2 3617   3.570   3.586   1.248  0.0690  0.1989 -0.1276
  500SOL     OW 3618   4.145   6.824   1.702 -0.2308  0.0485  0.5157
  500SOL    HW1 3619   4.114   6.753   1.765  0.5146 -0.0488  0.7812
  500SOL    HW2 3620   4.137   6.791   1.608 -2.8539  0.7590  0.3962
  501SOL     OW 3621   5.983   0.546   2.132  0.5342  1.0806  0.5585
  501SOL    HW1 3622   5.936   0.461   2.155  1.2015 -0.1803 -2.3409
  501SOL    HW2 3623   5.918   0.622   2.140 -0.7680 -0.0245  0.8915
  502SOL     OW 3624   0.207   5.173   1.484  0.7201  0.2505 -0.2930
  502SOL    HW1 3625   0.126   5.228   1.505  1.4514  1.0559  0.5378
  502SOL    HW2 3626   0.184   5.104   1.415 -0.2964  1.4519 -1.2198
  503SOL     OW 3627   6.364   4.278   1.169  0.3006  0.1457  0.0824
  503SOL    HW1 3628   6.287   4.267   1.105  0.5886 -0.2759 -0.2051
  503SOL    HW2 3629   6.381   4.190   1.214 -1.5115  0.9933  2.6530
  504SOL     OW 3630   0.022   4.756   2.268 -0.2077 -0.1708 -0.5263
  504SOL    HW1 3631   0.120   4.736   2.267 -0.5514 -2.4993  1.7128
  504SOL    HW2 3632   0.004   4.831   2.332  0.0896  0.2474 -0.9258
  505SOL     OW 3633   4.263   3.115   0.613  0.2661  0.0413 -0.7767
  505SOL    HW1 3634   4.316   3.156   0.687  0.4969  0.3332 -1.1014
  505SOL    HW2 3635   4.251   3.182   0.539 -0.5835 -0.0045 -0.6930
  506SOL     OW 3636   4.316   5.601   1.494 -0.6575 -0.1119 -0.2755
  506SOL    HW1 3637   4.368   5.526   1.535 -0.9159 -0.2676 -0.2294
  506SOL    HW2 3638   4.268   5.652   1.565 -0.0813  0.4139 -0.2512
  507SOL     OW 3639   4.389   1.722   2.391 -0.4823 -0.1974  0.1672
  507SOL    HW1 3640   4.380   1.663   2.471 -2.0747 -2.5530 -1.6133
  507SOL    HW2 3641   4.358   1.814   2.415  0.9967 -0.2649  2.7354
  508SOL     OW 3642   4.146   2.188   1.993  0.0619  0.1340 -0.2443
  508SOL    HW1 3643   4.149   2.257   1.920 -1.2281 -1.6354 -2.0899
  508SOL    HW2 3644   4.095   2.108   1.961 -2.4561  0.0649  3.3603
  509SOL     OW 3645   0.918   0.475   0.736  0.3381 -0.0004  0.7650
  509SOL    HW1 3646   0.855   0.447   0.662  0.7308 -1.8422  1.0729
  509SOL    HW2 3647   0.876   0.549   0.788 -1.2040 -0.5735  0.4117
  510SOL     OW 3648   3.394   4.060   3.171  0.0319  0.2426 -0.5987
  510SOL    HW1 3649   3.433   4.138   3.220  0.7076 -1.1431  1.1610
  510SOL    HW2 3650   3.469   4.006   3.131 -0.4685  0.9200 -2.5652
  511SOL     OW 3651   6.684   3.061   1.210  0.4917 -0.3076 -0.4220
  511SOL    HW1 3652   6.670   2.982   1.151  2.9214 -1.5395  0.5108
  511SOL    HW2 3653   6.630   3.050   1.294  0.9383 -1.0961 -0.2251
  512SOL     OW 3654   2.789   7.026   4.981  0.2857  0.4864 -0.0888
  512SOL    HW1 3655   2.796   0.057   5.049 -0.1127 -1.0498  1.6634
  512SOL    HW2 3656   2.693   7.004   4.965  0.4058 -1.8473  1.9142
  513SOL     OW 3657   0.169   3.723   6.029 -0.2225  0.0313  0.2229
  513SOL    HW1 3658   0.191   3.722   5.932 -2.4957  0.1218 -0.3361
  513SOL    HW2 3659   0.071   3.736   6.042  0.0778  0.5536  2.5558
  514SOL     OW 3660   2.724   6.975   1.641  0.1881  0.4794  0.0432
  514SOL    HW1 3661   2.670   7.020   1.570  0.3505  1.6059  0.6058
  514SOL    HW2 3662   2.742   6.880   1.615 -1.4459  0.2814 -0.4869
  515SOL     OW 3663   3.157   1.252   6.170  0.3237  0.3668 -0.2701
  515SOL    HW1 3664   3.232   1.264   6.236 -0.1437 -1.0131  0.5760
  515SOL    HW2 3665   3.145   1.154   6.152 -0.3569  0.6574 -1.5034
  516SOL     OW 3666   5.539   3.200   1.086 -0.0191 -0.1179 -0.2398
  516SOL    HW1 3667   5.453   3.236   1.049  0.0413  1.0453  0.6821
  516SOL    HW2 3668   5.598   3.276   1.114  1.2859 -0.9069 -0.7641
  517SOL     OW 3669   5.679   6.296   6.233 -0.0686  0.4690 -0.0592
  517SOL    HW1 3670   5.754   6.244   6.192 -0.7505 -0.0447 -0.6744
  517SOL    HW2 3671   5.627   6.341   6.161 -0.6110  0.4662  0.3272
  518SOL     OW 3672   5.200   2.240   5.794 -0.2922  0.4951  0.7880
  518SOL    HW1 3673   5.116   2.227   5.848 -1.3706  1.5870 -0.5327
  518SOL    HW2 3674   5.225   2.154   5.750 -0.3935  0.0250  1.6343
  519SOL     OW 3675   3.694   5.492   5.360  0.5792  0.4889 -0.0047
  519SOL    HW1 3676   3.790   5.522   5.365  0.3865  1.0488  3.9111
  519SOL    HW2 3677   3.685   5.401   5.401 -0.6713  0.9159  0.7325
  520SOL     OW 3678   3.693   5.751   3.716  0.5744  0.1473  0.0596
  520SOL    HW1 3679   3.601   5.712   3.708  0.2847  0.7532  0.3826
  520SOL    HW2 3680   3.760   5.683   3.685  0.0005 -0.1750 -0.5158
  521SOL     OW 3681   0.591   1.865   0.016  0.5870 -0.5815 -0.0143
  521SOL    HW1 3682   0.579   1.869   6.958  0.7785  1.6127 -0.0107
  521SOL    HW2 3683   0.544   1.943   0.058 -0.3089 -1.9805  1.7418
  522SOL     OW 3684   3.522   1.001   3.794  0.4433  0.6875  0.0532
  522SOL    HW1 3685   3.560   0.978   3.705  0.0890 -0.7040  0.2417
  522SOL    HW2 3686   3.566   0.947   3.865 -0.1770  0.8275  0.5624
  523SOL     OW 3687   3.039   2.201   6.162  0.2189  0.0471 -0.4793
  523SOL    HW1 3688   3.107   2.252   6.215  0.9025 -0.0105 -1.2892
  523SOL    HW2 3689   3.066   2.199   6.066 -1.3131  0.6617 -0.9508
  524SOL     OW 3690   1.377   2.977   0.730  0.2149  0.3103  0.3435
  524SOL    HW1 3691   1.291   2.946   0.771 -0.3241  1.9586  0.5453
  524SOL    HW2 3692   1.435   3.016   0.802  0.3462  0.8705 -0.0579
  525SOL     OW 3693   1.288   6.522   0.717 -0.0968  0.6868  0.4789
  525SOL    HW1 3694   1.200   6.477   0.733  0.7424 -0.8548  0.9222
  525SOL    HW2 3695   1.296   6.602   0.777 -1.1350  0.7970  0.5006
  526SOL     OW 3696   1.692   6.523   0.446 -0.1979 -0.1567 -0.0445
  526SOL    HW1 3697   1.675   6.606   0.392  0.2327 -0.6022 -0.8939
  526SOL    HW2 3698   1.616   6.459   0.434 -0.5602  0.1405  0.6618
  527SOL     OW 3699   3.589   2.804   1.063 -0.1241  0.5039 -0.1181
  527SOL    HW1 3700   3.604   2.820   0.966 -1.3659  1.1930 -0.2215
  527SOL    HW2 3701   3.563   2.890   1.107  0.1402  0.1429  0.7634
  528SOL     OW 3702   1.273   0.925   1.144  0.2965 -0.4447  0.0924
  528SOL    HW1 3703   1.204   0.985   1.184  1.1380 -0.8727  2.3581
  528SOL    HW2 3704   1.228   0.857   1.086 -0.9159  0.7193 -0.3864
  529SOL     OW 3705   4.192   5.407   0.559 -0.2286  0.1914 -0.7882
  529SOL    HW1 3706   4.093   5.394   0.550 -0.1163 -3.6020  1.5557
  529SOL    HW2 3707   4.240   5.346   0.495  0.5324 -0.9330  0.8087
  530SOL     OW 3708   3.152   5.701   1.449 -0.0752  0.4663  0.0977
  530SOL    HW1 3709   3.087   5.741   1.513 -1.0020 -0.7247 -0.0543
  530SOL    HW2 3710   3.118   5.712   1.355  0.2103  0.3154 -0.0258
  531SOL     OW 3711   4.411   4.630   6.232  0.4103 -0.0741 -0.1255
  531SOL    HW1 3712   4.331   4.619   6.290 -1.3996  2.3264 -1.9547
  531SOL    HW2 3713   4.416   4.553   6.168  0.3367 -0.8857  0.8203
  532SOL     OW 3714   6.526   4.064   6.994  0.2835  0.3154  0.0215
  532SOL    HW1 3715   6.510   4.159   6.968 -0.9050  0.5400  1.4727
  532SOL    HW2 3716   6.614   4.057   0.001  0.8007  0.4980 -0.8737
  533SOL     OW 3717   3.748   1.340   2.646 -0.0027  0.2949  0.2029
  533SOL    HW1 3718   3.821   1.333   2.715 -0.6807 -0.6596  0.8649
  533SOL    HW2 3719   3.661   1.358   2.692 -0.1146  2.0726 -0.6291
  534SOL     OW 3720   3.584   4.416   2.930  0.1980 -0.0801 -0.0919
  534SOL    HW1 3721   3.620   4.421   2.837 -0.6973  1.1235 -0.3978
  534SOL    HW2 3722   3.652   4.450   2.995  0.3815  0.2402 -0.4496
  535SOL     OW 3723   6.007   5.625   5.298 -0.1705  0.2034 -0.5492
  535SOL    HW1 3724   5.918   5.595   5.334  0.0030 -0.2766 -0.5143
  535SOL    HW2 3725   6.022   5.583   5.208 -0.7791  1.6967 -1.3860
  536SOL     OW 3726   1.075   2.163   2.601  0.2414 -0.1975 -0.1894
  536SOL    HW1 3727   1.158   2.178   2.654  0.5983 -0.2459 -0.7275
  536SOL    HW2 3728   0.997   2.203   2.649  1.0552  2.9125 -1.2573
  537SOL     OW 3729   4.880   2.115   3.103  0.3690  0.1581 -0.0777
  537SOL    HW1 3730   4.792   2.089   3.141 -0.6085  2.2099 -0.7744
  537SOL    HW2 3731   4.871   2.127   3.004  1.3433  0.6434 -0.1206
  538SOL     OW 3732   2.714   2.350   4.371 -0.4473 -0.0013  0.2517
  538SOL    HW1 3733   2.734   2.308   4.459 -1.8768 -0.6626  0.2798
  538SOL    HW2 3734   2.723   2.282   4.299  0.0502  0.3723 -0.0449
  539SOL     OW 3735   5.731   1.351   5.749 -0.4748  0.1529  0.7156
  539SOL    HW1 3736   5.791   1.273   5.768 -1.4504 -0.6547  0.5862
  539SOL    HW2 3737   5.723   1.364   5.651  1.0944  1.5670  0.7365
  540SOL     OW 3738   4.196   6.768   3.230 -0.6488 -0.0861 -0.2857
  540SOL    HW1 3739   4.226   6.747   3.137 -2.6096  0.9593 -1.2117
  540SOL    HW2 3740   4.254   6.840   3.268 -0.3911  0.1059 -1.0239
  541SOL     OW 3741   1.024   5.501   0.789 -0.6445  0.4917 -0.0335
  541SOL    HW1 3742   0.947   5.523   0.848 -0.6627 -0.0579  0.1512
  541SOL    HW2 3743   1.087   5.579   0.786 -0.0497  0.1085  1.6534
  542SOL     OW 3744   2.874   4.464   5.951 -0.5569 -0.0786  0.0900
  542SOL    HW1 3745   2.858   4.513   5.866  2.1284 -0.0461 -0.4707
  542SOL    HW2 3746   2.877   4.366   5.934  0.3466 -0.0530  0.0539
  543SOL     OW 3747   5.216   0.251   4.600 -0.6915 -0.0541 -0.8451
  543SOL    HW1 3748   5.164   0.336   4.615 -0.6477 -0.0396 -0.7770
  543SOL    HW2 3749   5.291   0.269   4.537  0.3554  0.3511  0.4709
  544SOL     OW 3750   4.446   1.594   2.142  0.1223 -0.5715  0.0490
  544SOL    HW1 3751   4.404   1.634   2.223  1.7210 -0.0598  0.6699
  544SOL    HW2 3752   4.433   1.656   2.064  0.3082 -0.0859  0.3946
  545SOL     OW 3753   3.996   2.066   0.844 -0.4182 -0.5570  0.7790
  545SOL    HW1 3754   4.013   2.146   0.901 -1.3784  0.9192 -0.9427
  545SOL    HW2 3755   4.083   2.021   0.823  0.2419  0.5816  0.9811
  546SOL     OW 3756   3.759   6.754   0.593 -0.2740  0.1553  0.0596
  546SOL    HW1 3757   3.793   6.799   0.676  0.1342  3.3406 -1.6946
  546SOL    HW2 3758   3.809   6.788   0.513 -1.5583 -1.7954 -1.6680
  547SOL     OW 3759   5.859   1.250   0.842  0.1017 -0.6086  0.8605
  547SOL    HW1 3760   5.917   1.297   0.775 -1.0742 -1.4638 -0.8101
  547SOL    HW2 3761   5.844   1.311   0.920  0.4627  0.9303 -0.2138
  548SOL     OW 3762   1.751   2.222   2.117  0.3822  1.1487  0.8090
  548SOL    HW1 3763   1.693   2.142   2.133  1.2066  0.4199  0.2355
  548SOL    HW2 3764   1.761   2.273   2.202 -0.6024  0.9539  1.0549
  549SOL     OW 3765   0.010   1.704   1.715  0.4487  0.5066 -0.1249
  549SOL    HW1 3766   7.030   1.612   1.749  2.1438  0.0161 -0.2383
  549SOL    HW2 3767   7.003   1.721   1.630  0.0329 -0.2473 -0.0447
  550SOL     OW 3768   6.675   2.032   6.060  0.2781 -0.1283  0.3143
  550SOL    HW1 3769   6.601   2.048   5.995  0.6297  0.3677  0.0276
  550SOL    HW2 3770   6.647   2.062   6.151  0.2480  0.3709  0.1409
  551SOL     OW 3771   1.310   6.695   0.332  0.1028  0.0380  0.0008
  551SOL    HW1 3772   1.226   6.658   0.292 -0.0022  0.8636 -0.5767
  551SOL    HW2 3773   1.349   6.629   0.396 -1.2288 -0.1802  0.6259
  552SOL     OW 3774   3.835   1.468   5.996  0.5118  0.3990 -0.4258
  552SOL    HW1 3775   3.803   1.549   6.046  0.4425  0.6554 -0.8824
  552SOL    HW2 3776   3.922   1.439   6.034 -1.1810 -1.6130  2.3186
  553SOL     OW 3777   5.825   2.551   2.831 -0.8782 -0.0536  0.0525
  553SOL    HW1 3778   5.913   2.564   2.785 -1.5274  0.5069 -1.0834
  553SOL    HW2 3779   5.809   2.453   2.844 -0.0188 -0.1574  0.4424
  554SOL     OW 3780   0.339   2.604   1.784 -0.5636 -0.3528  0.3813
  554SOL    HW1 3781   0.392   2.638   1.706  0.7980 -0.5278  1.1915
  554SOL    HW2 3782   0.311   2.509   1.765 -0.4228 -0.3261  0.0165
  555SOL     OW 3783   3.717   5.232   5.485 -0.3787  0.3877  0.0882
  555SOL    HW1 3784   3.751   5.229   5.579  0.7295 -0.3344 -0.3258
  555SOL    HW2 3785   3.789   5.203   5.422 -0.3025  3.0904 -1.2209
  556SOL     OW 3786   5.879   0.129   4.879 -0.1809 -0.2740  0.0900
  556SOL    HW1 3787   5.939   0.208   4.887  0.2282 -0.4417 -1.0380
  556SOL    HW2 3788   5.931   0.045   4.897 -0.3820 -0.3415  0.3573
  557SOL     OW 3789   5.817   0.785   1.181  0.1344 -0.4279  0.1989
  557SOL    HW1 3790   5.721   0.775   1.156  0.5907 -1.3858 -1.3074
  557SOL    HW2 3791   5.861   0.695   1.180  1.3000  0.1386 -0.2192
  558SOL     OW 3792   3.339   1.313   6.343 -0.4941 -1.1256  0.8954
  558SOL    HW1 3793   3.382   1.384   6.288  0.1976 -0.2989  2.4168
  558SOL    HW2 3794   3.405   1.241   6.362 -0.4676 -1.0084  1.2760
  559SOL     OW 3795   1.786   6.404   2.909 -0.2633  0.2205  0.2857
  559SOL    HW1 3796   1.689   6.385   2.895 -0.4565  1.8356 -0.9510
  559SOL    HW2 3797   1.801   6.434   3.003 -0.6070 -1.8350  1.0402
  560SOL     OW 3798   0.969   1.738   1.999 -0.1305 -0.1987  0.0818
  560SOL    HW1 3799   1.021   1.780   2.073 -0.9142  0.8590  0.0680
  560SOL    HW2 3800   0.911   1.665   2.036  0.2903 -0.4058  0.3325
  561SOL     OW 3801   3.591   0.880   5.690  0.1849 -0.0719 -0.5893
  561SOL    HW1 3802   3.652   0.812   5.649 -0.3085 -0.8413 -0.0770
  561SOL    HW2 3803   3.496   0.855   5.672 -0.0122  0.2743 -0.0710
  562SOL     OW 3804   6.826   2.737   4.783  0.5625  0.5933  0.1051
  562SOL    HW1 3805   6.900   2.799   4.810  0.4948  1.1826 -0.9743
  562SOL    HW2 3806   6.859   2.677   4.710  0.4745 -0.3268  0.8044
  563SOL     OW 3807   3.950   2.553   4.269  0.0162  0.0538  0.1974
  563SOL    HW1 3808   3.942   2.648   4.301  1.9145  0.2322  0.2794
  563SOL    HW2 3809   3.933   2.491   4.345 -1.3499  0.3056  0.1175
  564SOL     OW 3810   1.343   2.619   1.374  0.3813  0.1692  0.6665
  564SOL    HW1 3811   1.342   2.567   1.289 -0.8330  2.4868 -0.8271
  564SOL    HW2 3812   1.310   2.560   1.449 -0.0040 -1.4720 -0.7240
  565SOL     OW 3813   2.721   2.255   5.067 -0.3495 -0.3193 -0.1080
  565SOL    HW1 3814   2.805   2.214   5.102 -0.1028  1.6549  1.8080
  565SOL    HW2 3815   2.726   2.260   4.967  0.7752 -2.2750 -0.2177
  566SOL     OW 3816   3.169   0.746   4.190 -0.3546 -0.3919  0.4142
  566SOL    HW1 3817   3.252   0.706   4.152 -0.8450  1.2753 -2.7378
  566SOL    HW2 3818   3.092   0.684   4.175 -0.3641 -0.1702 -0.5451
  567SOL     OW 3819   2.412   2.181   4.781  0.3428  0.5359  0.0060
  567SOL    HW1 3820   2.394   2.117   4.855  1.3622  0.2959  0.0684
  567SOL    HW2 3821   2.343   2.171   4.709  1.2044 -1.5676 -0.5962
  568SOL     OW 3822   5.531   1.895   0.756 -0.2703 -0.0294  0.9394
  568SOL    HW1 3823   5.612   1.846   0.790  1.4953  0.1024 -2.6304
  568SOL    HW2 3824   5.534   1.989   0.788  1.6969  0.2879  0.0173
  569SOL     OW 3825   4.133   3.472   3.480 -0.0926  0.5665 -0.4002
  569SOL    HW1 3826   4.054   3.434   3.527  0.7988 -1.4430 -0.4209
  569SOL    HW2 3827   4.136   3.437   3.386  2.2241 -1.7052  0.3745
  570SOL     OW 3828   5.640   5.562   2.689  0.2910 -0.5955  0.1248
  570SOL    HW1 3829   5.663   5.496   2.618  0.8253 -1.7484  1.3293
  570SOL    HW2 3830   5.611   5.514   2.771 -0.6537  0.7166  0.5974
  571SOL     OW 3831   5.295   6.876   3.862 -0.0510  0.1653  0.0654
  571SOL    HW1 3832   5.246   6.866   3.948 -2.8863 -0.0852 -1.4437
  571SOL    HW2 3833   5.310   6.786   3.821  0.5468  0.3208 -0.0579
  572SOL     OW 3834   2.330   6.650   2.568  0.9549 -0.9914  0.4330
  572SOL    HW1 3835   2.351   6.613   2.477  0.5398  0.4753 -0.2943
  572SOL    HW2 3836   2.311   6.574   2.631 -3.6894 -2.1179 -1.8556
  573SOL     OW 3837   2.607   6.365   3.668  0.3031 -0.1023  1.1078
  573SOL    HW1 3838   2.694   6.315   3.672 -0.0294 -0.7129  0.8396
  573SOL    HW2 3839   2.554   6.333   3.589  0.6882  1.6819  0.0680
  574SOL     OW 3840   6.343   5.732   3.347  0.2263  0.0696 -0.0485
  574SOL    HW1 3841   6.250   5.756   3.317  0.0793 -0.5854 -0.1425
  574SOL    HW2 3842   6.405   5.733   3.269  0.8707  2.9956  0.3881
  575SOL     OW 3843   3.849   0.083   3.014 -0.0081 -1.1847 -0.0522
  575SOL    HW1 3844   3.792   0.023   3.071 -1.0620  0.9548  1.2517
  575SOL    HW2 3845   3.800   0.168   2.996  1.6173 -0.4987 -1.4956
  576SOL     OW 3846   5.911   3.210   5.346 -0.3295  0.1961 -0.3426
  576SOL    HW1 3847   5.821   3.253   5.346 -0.2324  0.4451  0.9668
  576SOL    HW2 3848   5.906   3.122   5.393  0.2218  0.4718  0.2429
  577SOL     OW 3849   3.344   2.787   3.719  0.0283 -0.3925  0.9402
  577SOL    HW1 3850   3.349   2.759   3.815 -0.1415  0.2156  1.1357
  577SOL    HW2 3851   3.250   2.815   3.698  0.3307  0.6804  0.9592
  578SOL     OW 3852   0.823   5.028   4.829  0.1557  0.0934  0.2116
  578SOL    HW1 3853   0.737   4.994   4.790  0.1849  0.9361 -0.6330
  578SOL    HW2 3854   0.841   5.119   4.793  1.5895 -0.2174  0.1114
  579SOL     OW 3855   3.912   5.164   7.038 -0.0392 -0.5850 -0.1076
  579SOL    HW1 3856   3.892   5.093   0.065 -2.6868  0.2135  0.0675
  579SOL    HW2 3857   4.005   5.153   7.005  0.0941 -3.2939  0.9083
  580SOL     OW 3858   3.214   0.753   2.079 -0.2600  0.0683  0.5439
  580SOL    HW1 3859   3.313   0.757   2.063 -0.3407 -0.4795 -0.1718
  580SOL    HW2 3860   3.189   0.817   2.152  0.6532  0.0236  0.9094
  581SOL     OW 3861   5.331   1.969   0.588  0.0682 -0.4508 -0.4211
  581SOL    HW1 3862   5.416   1.940   0.632 -1.4312 -2.1964  1.5419
  581SOL    HW2 3863   5.330   1.938   0.493  1.3388 -1.0267 -0.2639
  582SOL     OW 3864   0.706   2.472   2.019  0.1500 -0.1880 -0.1017
  582SOL    HW1 3865   0.693   2.561   1.976  2.1630  0.9183  1.3844
  582SOL    HW2 3866   0.801   2.443   2.008 -0.6792 -2.7064 -1.4300
  583SOL     OW 3867   0.726   5.718   3.603  0.1282  0.2267 -0.8806
  583SOL    HW1 3868   0.633   5.752   3.621 -0.0814 -1.0895  0.8198
  583SOL    HW2 3869   0.782   5.729   3.684  0.0153 -3.3638 -0.1207
  584SOL     OW 3870   6.789   4.505   0.030 -0.0644  0.3214 -0.3319
  584SOL    HW1 3871   6.758   4.454   6.991 -0.9343  1.9344 -1.0556
  584SOL    HW2 3872   6.859   4.451   0.077 -0.6780 -1.3738 -1.2421
  585SOL     OW 3873   6.753   5.527   6.149 -0.4572 -0.0941 -0.1350
  585SOL    HW1 3874   6.676   5.580   6.185  0.1201  0.7417 -0.1120
  585SOL    HW2 3875   6.808   5.491   6.224  0.3238  1.0225 -0.1643
  586SOL     OW 3876   4.986   6.719   5.625  0.1101 -0.2534 -0.4314
  586SOL    HW1 3877   4.964   6.638   5.571  0.3142 -0.2917 -0.4551
  586SOL    HW2 3878   4.902   6.770   5.644 -0.3614 -1.6561  1.4972
  587SOL     OW 3879   3.195   6.123   5.344  0.1662  0.7399  0.7626
  587SOL    HW1 3880   3.250   6.190   5.294  0.6711 -1.2614 -1.5930
  587SOL    HW2 3881   3.102   6.159   5.356  1.0457  2.8268  1.8480
  588SOL     OW 3882   4.510   2.891   5.924 -0.0929 -0.1183  0.0086
  588SOL    HW1 3883   4.445   2.946   5.976  0.7723  1.4586 -0.4978
  588SOL    HW2 3884   4.592   2.876   5.980  0.6546  1.1997 -0.6872
  589SOL     OW 3885   1.057   2.575   1.115 -0.7994 -0.2069 -0.2532
  589SOL    HW1 3886   0.990   2.505   1.091 -0.3334 -0.8325  0.2236
  589SOL    HW2 3887   1.140   2.531   1.150  0.3031  0.5029 -1.8482
  590SOL     OW 3888   3.711   2.359   3.923  0.6566 -0.3442 -0.2236
  590SOL    HW1 3889   3.635   2.405   3.877  0.4553 -1.9800 -1.6256
  590SOL    HW2 3890   3.798   2.402   3.895  0.3314  1.1619  0.9442
  591SOL     OW 3891   5.070   2.287   6.544 -0.2302 -0.4730  0.3599
  591SOL    HW1 3892   5.116   2.334   6.469  0.9983 -3.0728 -0.6634
  591SOL    HW2 3893   4.975   2.267   6.518 -0.3960  0.3515  0.3174
  592SOL     OW 3894   5.934   6.297   1.142 -0.4816 -0.0649 -0.4419
  592SOL    HW1 3895   5.929   6.199   1.160 -0.5875 -0.1384 -0.8642
  592SOL    HW2 3896   5.861   6.322   1.078 -0.6732  0.3480 -0.0648
  593SOL     OW 3897   5.451   4.159   2.848  0.4251 -0.0777  0.4056
  593SOL    HW1 3898   5.397   4.193   2.771 -0.4900 -2.2650  0.0153
  593SOL    HW2 3899   5.422   4.207   2.932 -1.7793 -0.7645  0.1122
  594SOL     OW 3900   2.130   5.200   1.657  0.2421 -0.1169 -0.0946
  594SOL    HW1 3901   2.139   5.171   1.562 -1.5170  1.0725 -0.6778
  594SOL    HW2 3902   2.126   5.300   1.661  1.5881 -0.0837  1.3815
  595SOL     OW 3903   6.052   3.918   4.848  0.2154 -0.4800  0.1060
  595SOL    HW1 3904   5.975   3.973   4.881  0.7655 -0.2982  1.1027
  595SOL    HW2 3905   6.137   3.954   4.885  0.8443 -0.3691 -1.4022
  596SOL     OW 3906   3.624   1.561   5.643  0.0927  0.1768 -0.1523
  596SOL    HW1 3907   3.649   1.535   5.550 -0.4529 -0.9758  0.0020
  596SOL    HW2 3908   3.646   1.486   5.706 -0.8035  0.3886  0.4329
  597SOL     OW 3909   5.322   1.635   1.803  0.0786  0.0453 -0.0778
  597SOL    HW1 3910   5.338   1.727   1.838  0.2063 -0.7178  2.0059
  597SOL    HW2 3911   5.408   1.596   1.770 -0.0136  0.7169 -1.1517
  598SOL     OW 3912   0.731   0.925   2.784 -0.0108  0.1000  0.0222
  598SOL    HW1 3913   0.704   0.850   2.844 -1.9464  0.6089 -0.1444
  598SOL    HW2 3914   0.704   0.903   2.690 -1.2999  1.2771  0.0795
  599SOL     OW 3915   5.891   5.476   5.609 -0.1629  0.0166  0.1098
  599SOL    HW1 3916   5.988   5.490   5.586 -0.4771  1.5971 -0.4156
  599SOL    HW2 3917   5.835   5.541   5.556 -1.3419  0.5002  1.8731
  600SOL     OW 3918   0.946   1.978   0.927  0.8925  0.5402 -0.6837
  600SOL    HW1 3919   0.847   1.988   0.937  0.8205  1.1330 -1.8152
  600SOL    HW2 3920   0.991   2.062   0.957  1.1441 -0.0646  0.7189
  601SOL     OW 3921   3.881   1.080   0.898 -0.1950  0.3227 -0.2012
  601SOL    HW1 3922   3.876   1.059   0.800 -1.3987 -2.2569  0.3093
  601SOL    HW2 3923   3.792   1.114   0.929  0.2260  1.2707 -0.0165
  602SOL     OW 3924   5.369   2.155   1.628 -0.6297  0.0252  0.3766
  602SOL    HW1 3925   5.332   2.235   1.582  0.3340 -0.0904 -0.6154
  602SOL    HW2 3926   5.333   2.072   1.585  1.6028 -0.1149 -1.3839
  603SOL     OW 3927   4.059   6.919   4.516  0.2053 -0.7132  0.2964
  603SOL    HW1 3928   4.036   6.914   4.419  0.4404  0.7602  0.1437
  603SOL    HW2 3929   3.977   6.941   4.569  0.7029  2.2301 -0.0051
  604SOL     OW 3930   4.690   6.581   1.309  0.0022  0.1656  0.9608
  604SOL    HW1 3931   4.737   6.622   1.387 -2.3227  0.4850  2.2792
  604SOL    HW2 3932   4.625   6.513   1.341 -0.7203  0.0059 -0.7353
  605SOL     OW 3933   2.792   0.646   4.892 -0.2227 -0.3492  0.6605
  605SOL    HW1 3934   2.747   0.690   4.970  1.5333  0.2094  1.4059
  605SOL    HW2 3935   2.840   0.715   4.838 -2.0863 -0.6065 -1.4508
  606SOL     OW 3936   5.798   5.065   4.821 -0.1937  0.1313  0.1116
  606SOL    HW1 3937   5.825   5.107   4.907  3.6839  1.1367 -1.3584
  606SOL    HW2 3938   5.781   5.136   4.753 -0.9799 -0.6589 -0.5423
  607SOL     OW 3939   4.467   2.193   3.863  0.4291 -0.7286  0.3858
  607SOL    HW1 3940   4.564   2.173   3.848  0.9890  0.6243  1.9456
  607SOL    HW2 3941   4.445   2.283   3.827  0.1971 -0.2735  1.6335
  608SOL     OW 3942   3.440   4.647   5.060 -0.3696 -0.4056 -0.3695
  608SOL    HW1 3943   3.464   4.668   5.154  0.8834 -0.4746 -0.6550
  608SOL    HW2 3944   3.430   4.548   5.048  1.4290 -0.5752 -0.7182
  609SOL     OW 3945   3.692   4.971   4.101 -0.0657  0.1677 -0.0209
  609SOL    HW1 3946   3.724   4.897   4.160 -0.4480  1.0869  1.3994
  609SOL    HW2 3947   3.764   4.996   4.036  0.9166  0.0883  1.0161
  610SOL     OW 3948   6.699   4.124   5.612 -0.1087  0.2055  0.2344
  610SOL    HW1 3949   6.794   4.150   5.597 -0.1141  0.4532  0.6302
  610SOL    HW2 3950   6.665   4.075   5.532  0.2716  0.3463 -0.0140
  611SOL     OW 3951   1.876   2.941   3.772  0.5119 -0.3266  0.4391
  611SOL    HW1 3952   1.930   2.937   3.688  0.5413 -0.0247  0.4446
  611SOL    HW2 3953   1.918   2.881   3.841 -0.1440 -1.4718 -0.1226
  612SOL     OW 3954   3.159   2.345   5.614  0.0055  0.6263  0.2566
  612SOL    HW1 3955   3.243   2.357   5.666  1.5337 -1.6119 -1.4594
  612SOL    HW2 3956   3.132   2.432   5.573 -0.5463  2.1511  3.5700
  613SOL     OW 3957   1.135   4.143   3.563  0.4118 -0.4865 -0.2515
  613SOL    HW1 3958   1.092   4.151   3.473 -0.6420 -0.2962  0.2422
  613SOL    HW2 3959   1.117   4.227   3.615 -0.7472 -1.3690  0.8490
  614SOL     OW 3960   6.074   5.773   4.884  0.2231 -0.1954 -0.0236
  614SOL    HW1 3961   6.171   5.749   4.887  0.5254  0.9609  0.0181
  614SOL    HW2 3962   6.041   5.764   4.790  0.9158  1.3320 -0.4560
  615SOL     OW 3963   1.194   3.989   4.947 -0.0358 -0.0319 -0.2268
  615SOL    HW1 3964   1.160   3.950   5.033 -2.8781  0.5061 -1.0108
  615SOL    HW2 3965   1.117   4.007   4.886  1.8160  0.5765 -2.5161
  616SOL     OW 3966   4.389   3.849   2.209 -0.0439  0.1646 -0.2535
  616SOL    HW1 3967   4.361   3.769   2.262 -0.4300 -0.2788 -1.0985
  616SOL    HW2 3968   4.310   3.883   2.157  0.3703  0.4527 -0.7021
  617SOL     OW 3969   2.202   6.786   1.880 -0.5484  0.0291 -0.0956
  617SOL    HW1 3970   2.105   6.805   1.895 -0.6781 -0.2411 -0.5857
  617SOL    HW2 3971   2.247   6.775   1.969 -0.7462  1.2316  0.1683
  618SOL     OW 3972   3.366   6.326   2.583  0.4561 -0.1733 -0.9848
  618SOL    HW1 3973   3.444   6.378   2.547 -0.1626  0.7154 -1.0884
  618SOL    HW2 3974   3.350   6.246   2.525  1.4904 -0.5582 -0.7643
  619SOL     OW 3975   4.132   5.819   5.591  0.2218  0.2404 -0.6373
  619SOL    HW1 3976   4.202   5.867   5.645  0.1726 -0.5194  0.1228
  619SOL    HW2 3977   4.171   5.735   5.553  0.2988  0.8385 -1.9355
  620SOL     OW 3978   4.766   6.304   2.245  0.0009 -0.4791 -0.0737
  620SOL    HW1 3979   4.847   6.362   2.257 -0.7566  0.8111 -0.9038
  620SOL    HW2 3980   4.752   6.249   2.327  2.0291 -1.1561 -0.1211
  621SOL     OW 3981   2.244   6.582   4.582 -0.0514  0.5304 -0.0397
  621SOL    HW1 3982   2.284   6.492   4.561 -0.7450  0.4414 -1.0793
  621SOL    HW2 3983   2.171   6.572   4.649 -1.2732  0.0443 -1.3952
  622SOL     OW 3984   6.634   1.372   6.726 -0.2988 -0.5604 -0.1470
  622SOL    HW1 3985   6.548   1.408   6.688 -0.6172  0.9159  1.8147
  622SOL    HW2 3986   6.690   1.448   6.760  0.2192 -1.7099  1.7414
  623SOL     OW 3987   2.011   5.774   2.490  0.3886 -0.0112 -0.0950
  623SOL    HW1 3988   2.019   5.850   2.554  0.9509 -0.1051 -0.0429
  623SOL    HW2 3989   2.087   5.778   2.424  0.8129 -0.9044  0.3241
  624SOL     OW 3990   0.345   3.969   4.425  0.6342 -0.2710 -0.1964
  624SOL    HW1 3991   0.355   3.870   4.411 -0.1363 -0.5510  1.0633
  624SOL    HW2 3992   0.402   3.997   4.503  0.3944  0.1660 -0.1740
  625SOL     OW 3993   1.374   2.182   1.233  0.3353  0.3390  0.1200
  625SOL    HW1 3994   1.309   2.167   1.307 -1.4885 -0.0076 -1.4620
  625SOL    HW2 3995   1.467   2.169   1.267 -0.4697 -0.5114  2.1633
  626SOL     OW 3996   4.267   6.286   4.139 -0.0269 -0.5093  0.3441
  626SOL    HW1 3997   4.240   6.281   4.235 -1.1402  0.2727  0.0852
  626SOL    HW2 3998   4.328   6.209   4.118 -1.8219 -2.2241  1.0298
  627SOL     OW 3999   2.642   3.685   4.049 -0.1990 -0.0823  0.0466
  627SOL    HW1 4000   2.625   3.701   3.952 -1.7970 -1.4548  0.0530
  627SOL    HW2 4001   2.628   3.769   4.100  0.9903  0.7392 -0.9145
  628SOL     OW 4002   6.976   7.004   0.160  0.5847  0.2891 -0.6143
  628SOL    HW1 4003   6.978   0.030   0.234  0.6274  0.4083 -0.7245
  628SOL    HW2 4004   0.024   6.999   0.117  1.4730 -1.9558  1.3055
  629SOL     OW 4005   6.754   4.901   3.309  0.2175  0.5624  0.6363
  629SOL    HW1 4006   6.690   4.919   3.383 -1.3364 -2.0778  0.0744
  629SOL    HW2 4007   6.813   4.824   3.333 -0.1779 -0.2079 -0.7466
  630SOL     OW 4008   1.672   4.221   1.251  0.3014 -0.6988  0.2940
  630SOL    HW1 4009   1.618   4.294   1.294 -0.0526  1.7469 -3.7995
  630SOL    HW2 4010   1.613   4.167   1.191  1.3246 -1.9337  0.3554
  631SOL     OW 4011   6.730   4.797   1.578  0.6382 -0.1373  0.0638
  631SOL    HW1 4012   6.684   4.738   1.512  1.0700 -0.0749 -0.2959
  631SOL    HW2 4013   6.796   4.744   1.631 -0.7086 -0.5078  1.4613
  632SOL     OW 4014   3.249   1.029   1.159  0.0734 -0.1258 -0.3459
  632SOL    HW1 4015   3.254   0.931   1.178 -1.2830 -0.3053 -0.8077
  632SOL    HW2 4016   3.317   1.077   1.214  1.9789 -1.4870 -1.4034
  633SOL     OW 4017   6.569   1.012   1.162 -0.3038  0.5367 -0.0337
  633SOL    HW1 4018   6.549   1.109   1.150  2.3780  1.0597 -0.9090
  633SOL    HW2 4019   6.663   1.001   1.194 -0.2847 -1.8067 -0.7224
  634SOL     OW 4020   2.932   6.346   5.075 -0.2745 -0.4423  0.1641
  634SOL    HW1 4021   2.998   6.409   5.033  0.6641 -1.4629  0.0576
  634SOL    HW2 4022   2.845   6.351   5.027  0.1038  0.0315 -0.4865
  635SOL     OW 4023   2.658   3.317   0.791  0.1059 -0.0031 -0.8790
  635SOL    HW1 4024   2.603   3.345   0.869  1.1616  1.3230 -0.5760
  635SOL    HW2 4025   2.753   3.346   0.804  0.3194  0.2438 -2.6303
  636SOL     OW 4026   6.319   2.400   4.267 -0.3945 -0.2398 -0.2568
  636SOL    HW1 4027   6.401   2.458   4.263 -0.3576 -0.3285 -1.1101
  636SOL    HW2 4028   6.255   2.429   4.196  0.1728 -2.0355 -1.5738
  637SOL     OW 4029   1.033   2.204   4.954  0.0852 -0.2533  0.5756
  637SOL    HW1 4030   1.031   2.220   4.856 -2.3436 -1.4328  0.3527
  637SOL    HW2 4031   1.081   2.279   5.000 -1.9702  2.3066 -1.1950
  638SOL     OW 4032   4.612   2.818   6.782  0.5760  0.2863 -0.2936
  638SOL    HW1 4033   4.692   2.795   6.727  0.2198 -3.2793  0.4558
  638SOL    HW2 4034   4.641   2.850   6.872  1.2338 -1.0752  0.0042
  639SOL     OW 4035   5.468   6.520   6.916 -0.1914 -0.8239 -0.0316
  639SOL    HW1 4036   5.421   6.586   6.856 -0.1741 -1.0311 -0.2755
  639SOL    HW2 4037   5.549   6.484   6.869  0.3306 -0.3190  0.4612
  640SOL     OW 4038   4.533   1.115   0.289  0.0735 -0.0768  0.0463
  640SOL    HW1 4039   4.434   1.116   0.280 -0.0813 -3.9322 -0.1342
  640SOL    HW2 4040   4.573   1.070   0.209  1.6872 -1.3748  1.5130
  641SOL     OW 4041   5.313   5.126   1.605 -0.7240  0.3797  0.5997
  641SOL    HW1 4042   5.227   5.174   1.588 -0.4523 -0.0973 -2.5873
  641SOL    HW2 4043   5.297   5.027   1.601  0.2197  0.2781 -1.9414
  642SOL     OW 4044   2.923   2.857   3.255  0.2429  0.1056 -0.1214
  642SOL    HW1 4045   2.963   2.913   3.329 -0.7589  2.4095 -1.2308
  642SOL    HW2 4046   2.996   2.828   3.193  0.6749  1.2069 -0.1585
  643SOL     OW 4047   1.822   4.060   6.628 -0.3512  0.0990 -0.1349
  643SOL    HW1 4048   1.762   4.105   6.693 -0.4237  0.1627 -0.2453
  643SOL    HW2 4049   1.905   4.114   6.615 -1.8452  2.0190 -2.8028
  644SOL     OW 4050   6.150   3.898   3.030 -0.2822  0.1854 -0.3476
  644SOL    HW1 4051   6.186   3.949   3.108 -0.4495  0.3175 -0.3578
  644SOL    HW2 4052   6.183   3.804   3.034 -2.6495 -0.6534  1.5223
  645SOL     OW 4053   0.776   3.960   4.925  0.1811  0.0897  0.3400
  645SOL    HW1 4054   0.807   3.876   4.969 -0.9987 -2.1212 -2.7298
  645SOL    HW2 4055   0.851   4.001   4.873  0.3242  0.0098  0.4829
  646SOL     OW 4056   0.583   1.369   0.768 -0.4189 -0.2398  0.4862
  646SOL    HW1 4057   0.573   1.321   0.681  1.4864 -0.9816  0.6098
  646SOL    HW2 4058   0.557   1.465   0.757 -0.0576 -0.2806 -0.9538
  647SOL     OW 4059   4.283   1.308   6.791 -0.6817  0.5250 -0.3828
  647SOL    HW1 4060   4.245   1.217   6.774  0.3760 -0.5579  2.4538
  647SOL    HW2 4061   4.341   1.335   6.714 -0.3923 -1.5458 -0.9523
  648SOL     OW 4062   5.906   2.136   5.251 -0.4103 -0.2608 -0.2569
  648SOL    HW1 4063   5.945   2.223   5.223 -1.4011  1.0884  2.2827
  648SOL    HW2 4064   5.833   2.111   5.187 -0.6246  1.1652 -0.6052
  649SOL     OW 4065   0.162   2.697   3.770  0.3224 -0.1332  0.0019
  649SOL    HW1 4066   0.124   2.698   3.862  0.3841  0.7538  0.0279
  649SOL    HW2 4067   0.152   2.788   3.729 -0.9516 -0.8763 -1.3934
  650SOL     OW 4068   3.713   6.198   1.363 -0.4621 -0.3573 -0.2526
  650SOL    HW1 4069   3.732   6.136   1.286 -0.3600  0.1845 -0.6685
  650SOL    HW2 4070   3.799   6.240   1.394 -0.5106 -0.5328  0.1243
  651SOL     OW 4071   3.408   0.516   6.221  0.0812  0.4458 -0.0258
  651SOL    HW1 4072   3.348   0.490   6.146 -0.0300 -0.0469  0.2303
  651SOL    HW2 4073   3.503   0.521   6.188  0.6233 -3.2418  0.4743
  652SOL     OW 4074   5.941   5.463   0.220 -0.2516 -0.1787 -0.1609
  652SOL    HW1 4075   5.865   5.511   0.264  1.4833  1.0574  1.6360
  652SOL    HW2 4076   5.961   5.379   0.270  1.1362  0.7651  0.9188
  653SOL     OW 4077   5.854   5.477   2.309 -0.0433 -0.4377  0.4712
  653SOL    HW1 4078   5.791   5.454   2.384  1.2823 -0.6670  1.5470
  653SOL    HW2 4079   5.848   5.575   2.289 -2.0872 -0.7499 -0.7450
  654SOL     OW 4080   6.134   2.390   4.659  0.8415  0.5684  0.3412
  654SOL    HW1 4081   6.072   2.419   4.586  1.2682  0.1080 -0.2122
  654SOL    HW2 4082   6.191   2.314   4.627  0.9828  0.3031  1.1778
  655SOL     OW 4083   3.122   5.118   1.532  0.5926  0.0381  0.1825
  655SOL    HW1 4084   3.119   5.167   1.619  2.4571  0.0321  0.2891
  655SOL    HW2 4085   3.047   5.149   1.474 -0.4601  0.3203  1.6275
  656SOL     OW 4086   0.813   5.248   4.687  0.2027 -0.3987  0.0002
  656SOL    HW1 4087   0.719   5.279   4.672  0.1849 -0.9134 -1.0669
  656SOL    HW2 4088   0.876   5.310   4.641  0.5416  0.8386  1.9799
  657SOL     OW 4089   0.150   2.982   5.093  0.1245 -0.2658  0.1025
  657SOL    HW1 4090   0.132   2.887   5.119 -0.6750  0.0714  0.8157
  657SOL    HW2 4091   0.064   3.031   5.084  0.4969  0.2188 -0.9872
  658SOL     OW 4092   0.200   4.411   2.559  0.2511  0.2119  0.5462
  658SOL    HW1 4093   0.251   4.382   2.640 -2.0376 -0.4606  1.8349
  658SOL    HW2 4094   0.213   4.344   2.486 -0.3315 -0.9966  1.5263
  659SOL     OW 4095   0.057   4.229   5.307  0.7213  0.1650  0.4394
  659SOL    HW1 4096   6.999   4.233   5.304  0.7683  2.0420  0.0744
  659SOL    HW2 4097   0.092   4.194   5.220  0.3949 -0.2307  0.4671
  660SOL     OW 4098   2.532   3.909   1.030  0.0835  0.1392 -0.3070
  660SOL    HW1 4099   2.449   3.964   1.016 -0.3515 -0.1876  0.8873
  660SOL    HW2 4100   2.507   3.820   1.066  0.7350 -1.1116 -2.7564
  661SOL     OW 4101   1.439   3.998   0.680  0.3151  0.0630  0.0925
  661SOL    HW1 4102   1.471   4.062   0.611  0.8508 -0.1645  0.1238
  661SOL    HW2 4103   1.412   3.912   0.636 -0.9977  0.5223 -0.0177
  662SOL     OW 4104   6.418   2.887   6.297  0.1227  0.4423  0.5040
  662SOL    HW1 4105   6.367   2.916   6.378 -1.6466  1.6294 -0.9660
  662SOL    HW2 4106   6.359   2.831   6.238  1.1572  0.1847 -0.3137
  663SOL     OW 4107   3.199   3.968   2.970  0.5365  0.4224 -0.3841
  663SOL    HW1 4108   3.228   4.002   2.880 -0.5743 -0.7996 -1.2249
  663SOL    HW2 4109   3.269   3.992   3.037  1.7972  0.6481 -1.7076
  664SOL     OW 4110   1.613   6.568   2.313 -0.5596  0.1420 -0.4270
  664SOL    HW1 4111   1.700   6.585   2.267  0.0935 -1.1127  0.3019
  664SOL    HW2 4112   1.605   6.628   2.392 -0.7014  0.7711 -0.9089
  665SOL     OW 4113   2.017   4.505   5.982  0.6221  0.4942 -0.2585
  665SOL    HW1 4114   1.942   4.571   5.980  0.0041 -0.1970 -0.3016
  665SOL    HW2 4115   2.037   4.481   6.076  0.8779  0.7762 -0.2411
  666SOL     OW 4116   3.111   5.362   2.599  0.1464  0.0073 -0.3056
  666SOL    HW1 4117   3.189   5.422   2.616 -0.0604  0.0309  0.6284
  666SOL    HW2 4118   3.050   5.363   2.679 -0.9047  0.1341 -1.0909
  667SOL     OW 4119   1.506   6.848   1.106  0.0896  0.5627 -0.4843
  667SOL    HW1 4120   1.579   6.801   1.057  1.8623  0.0857  2.4214
  667SOL    HW2 4121   1.418   6.812   1.076  0.9465  0.8075 -3.7165
  668SOL     OW 4122   1.534   1.805   2.159  0.6035 -0.6592  0.1629
  668SOL    HW1 4123   1.509   1.768   2.249  0.4334 -0.9609 -0.0090
  668SOL    HW2 4124   1.460   1.787   2.094 -0.0550  1.0788  0.3643
  669SOL     OW 4125   0.814   0.018   1.510  0.2127 -0.1485  0.2031
  669SOL    HW1 4126   0.822   0.053   1.603 -1.1329 -1.3243  0.8000
  669SOL    HW2 4127   0.728   0.049   1.469  0.8075  0.3842 -0.6807
  670SOL     OW 4128   5.146   2.014   2.443  0.4392 -0.4095 -0.0953
  670SOL    HW1 4129   5.168   2.005   2.346  1.4055 -0.8877  0.1528
  670SOL    HW2 4130   5.182   2.101   2.477  1.4569 -0.9187  0.1700
  671SOL     OW 4131   6.634   5.537   3.464  0.6381 -0.3615  0.2023
  671SOL    HW1 4132   6.578   5.613   3.497 -0.8981 -1.1991 -0.3812
  671SOL    HW2 4133   6.687   5.566   3.384  2.5839  0.9927  1.8744
  672SOL     OW 4134   4.288   1.709   3.512  0.4746 -0.0842  0.0805
  672SOL    HW1 4135   4.231   1.663   3.443  2.4838 -2.5104 -0.1072
  672SOL    HW2 4136   4.340   1.782   3.468  0.2296 -0.2696 -0.5334
  673SOL     OW 4137   2.495   1.795   5.400 -0.2859 -0.4725  0.4624
  673SOL    HW1 4138   2.447   1.870   5.445  0.3924 -0.1661  0.6949
  673SOL    HW2 4139   2.453   1.777   5.311 -2.2381 -1.7054  1.5577
  674SOL     OW 4140   5.270   6.612   4.278 -0.1450  0.3537 -0.0270
  674SOL    HW1 4141   5.240   6.649   4.366 -0.6000  0.5634 -0.2642
  674SOL    HW2 4142   5.363   6.642   4.259  0.4891 -0.8518  1.0326
  675SOL     OW 4143   3.638   0.904   3.513 -0.2297 -0.3927  0.4694
  675SOL    HW1 4144   3.711   0.860   3.565  0.4920 -1.2790 -1.2253
  675SOL    HW2 4145   3.675   0.978   3.458 -1.2023  1.4010  2.1233
  676SOL     OW 4146   5.647   5.876   6.330 -0.5001 -0.3072  1.3693
  676SOL    HW1 4147   5.725   5.870   6.267  0.1599  0.3191  2.1141
  676SOL    HW2 4148   5.563   5.887   6.277 -0.2672 -2.2680  0.4873
  677SOL     OW 4149   3.482   3.766   5.667 -0.3699  0.2691  0.2879
  677SOL    HW1 4150   3.533   3.786   5.750 -1.6463 -0.1833  1.2179
  677SOL    HW2 4151   3.518   3.820   5.591  0.8511  0.6469  1.1175
  678SOL     OW 4152   0.852   4.704   6.471  0.0261  0.0057  0.4182
  678SOL    HW1 4153   0.778   4.714   6.405 -0.4100  0.0656  0.9108
  678SOL    HW2 4154   0.816   4.715   6.564  0.5493 -0.4882  0.6910
  679SOL     OW 4155   3.922   6.052   3.957 -0.4347 -0.0996  0.3369
  679SOL    HW1 4156   3.888   6.146   3.956 -1.7883 -0.5395  1.4738
  679SOL    HW2 4157   3.845   5.989   3.951  0.4382 -1.1432 -0.1603
  680SOL     OW 4158   4.380   1.335   3.804 -0.1349  0.5581 -0.7050
  680SOL    HW1 4159   4.393   1.242   3.836 -0.8923  0.6363 -0.1591
  680SOL    HW2 4160   4.463   1.366   3.757  0.6454  0.1110  0.3423
  681SOL     OW 4161   4.918   0.230   0.274 -0.3714 -0.1681 -0.3619
  681SOL    HW1 4162   4.902   0.167   0.350  0.4827  1.2574  1.0759
  681SOL    HW2 4163   4.852   0.306   0.278  1.2870  1.3037  0.5977
  682SOL     OW 4164   1.028   2.269   6.283 -0.0917 -0.3253  0.1172
  682SOL    HW1 4165   0.967   2.329   6.335 -1.7255 -0.8393 -1.0998
  682SOL    HW2 4166   1.099   2.233   6.343 -2.1937 -1.3387  2.1760
  683SOL     OW 4167   1.745   4.479   0.205 -0.7692  0.3250 -0.7352
  683SOL    HW1 4168   1.698   4.544   0.145 -0.4442  1.2349 -0.0288
  683SOL    HW2 4169   1.837   4.463   0.170 -0.5400  0.9437 -0.4142
  684SOL     OW 4170   6.886   1.762   0.391 -0.0678  0.4327  0.1975
  684SOL    HW1 4171   6.838   1.782   0.476 -0.0493 -0.8085  0.5139
  684SOL    HW2 4172   6.980   1.795   0.397  0.6205 -1.6323  1.5508
  685SOL     OW 4173   3.855   4.780   1.614  0.0644  0.2032  1.0504
  685SOL    HW1 4174   3.874   4.735   1.701  1.4789 -0.1094  0.6202
  685SOL    HW2 4175   3.931   4.842   1.592 -0.3745  0.4330  0.1457
  686SOL     OW 4176   4.083   0.208   6.600  0.2648  0.2743 -0.6497
  686SOL    HW1 4177   4.090   0.279   6.529  1.0299  1.5794  0.6578
  686SOL    HW2 4178   4.092   0.118   6.559  1.3839  1.0202 -2.1389
  687SOL     OW 4179   3.851   4.307   1.412  0.1066 -0.3010  0.1526
  687SOL    HW1 4180   3.817   4.399   1.428 -0.0662 -0.4444  0.6226
  687SOL    HW2 4181   3.932   4.311   1.353 -0.7136  0.0334 -0.9706
  688SOL     OW 4182   5.498   2.145   0.888 -0.2220 -0.2768  0.3423
  688SOL    HW1 4183   5.588   2.165   0.926 -0.4850 -1.3268  1.5954
  688SOL    HW2 4184   5.439   2.225   0.897 -0.1370 -0.3561  1.7866
  689SOL     OW 4185   4.964   2.972   0.142 -0.2698  0.3565  0.3625
  689SOL    HW1 4186   5.050   3.022   0.145  0.6837 -1.1466 -0.5052
  689SOL    HW2 4187   4.969   2.901   0.071 -2.9459  1.5098 -1.1509
  690SOL     OW 4188   4.074   6.743   5.415 -0.4079  0.1415 -0.4793
  690SOL    HW1 4189   4.161   6.698   5.393 -0.5916 -1.4027  1.6360
  690SOL    HW2 4190   4.092   6.837   5.443  0.4795  0.1038 -0.8801
  691SOL     OW 4191   6.946   6.394   5.305  0.0517 -0.7157  0.0873
  691SOL    HW1 4192   6.889   6.433   5.377  0.3457 -0.1118 -0.0064
  691SOL    HW2 4193   6.985   6.467   5.249 -0.4142 -1.1736 -0.8817
  692SOL     OW 4194   2.267   2.443   4.728 -0.0433 -0.0848 -0.5541
  692SOL    HW1 4195   2.226   2.519   4.778  1.0458  0.7345 -0.8674
  692SOL    HW2 4196   2.330   2.393   4.788 -2.6819 -2.4389  0.4790
  693SOL     OW 4197   0.278   5.657   0.382  0.0208 -0.3891 -0.0596
  693SOL    HW1 4198   0.232   5.610   0.459 -0.3608  1.8853  1.1956
  693SOL    HW2 4199   0.210   5.682   0.313 -0.0588 -0.1953  0.0873
  694SOL     OW 4200   2.208   5.058   0.195 -0.1510  0.0127 -0.5424
  694SOL    HW1 4201   2.173   5.062   0.101  0.0422 -0.1070 -0.6202
  694SOL    HW2 4202   2.276   4.985   0.202 -0.9175 -0.6804 -0.0545
  695SOL     OW 4203   3.419   5.679   6.218 -0.0765  0.2502  0.1552
  695SOL    HW1 4204   3.511   5.653   6.247 -0.5111 -2.5287 -0.5967
  695SOL    HW2 4205   3.416   5.777   6.198  3.2040  0.1400 -1.5477
  696SOL     OW 4206   0.429   4.005   3.671 -0.1729  0.1965  0.2936
  696SOL    HW1 4207   0.519   3.964   3.681 -0.5695 -0.7782 -0.0365
  696SOL    HW2 4208   0.437   4.094   3.625  0.5015 -0.4090 -0.7724
  697SOL     OW 4209   3.284   5.934   2.781 -0.1298 -0.0968 -0.3596
  697SOL    HW1 4210   3.354   5.958   2.715  0.0590  0.0586 -0.1041
  697SOL    HW2 4211   3.208   5.999   2.774 -0.1539 -0.1390 -0.4903
  698SOL     OW 4212   6.368   2.436   1.462  0.5268 -0.0503  0.4125
  698SOL    HW1 4213   6.298   2.384   1.512 -1.4999  2.8725  0.8629
  698SOL    HW2 4214   6.448   2.448   1.521  0.4347 -1.3241  0.8337
  699SOL     OW 4215   2.156   2.546   1.085 -0.4419  0.0692 -0.3383
  699SOL    HW1 4216   2.064   2.581   1.065 -0.3144  0.3198 -0.4928
  699SOL    HW2 4217   2.173   2.464   1.030 -1.8616 -2.0480  2.1418
  700SOL     OW 4218   0.315   1.541   6.116 -0.4580  0.1711  0.3142
  700SOL    HW1 4219   0.372   1.474   6.163 -1.6606 -0.0735  1.4779
  700SOL    HW2 4220   0.325   1.630   6.160  0.9472  0.7616 -1.0770
  701SOL     OW 4221   6.111   5.599   1.667  0.1650  0.1279  0.0384
  701SOL    HW1 4222   6.034   5.627   1.610  0.6970  1.7214  0.0458
  701SOL    HW2 4223   6.158   5.680   1.702  1.4642 -0.8043  0.5516
  702SOL     OW 4224   0.576   3.811   2.198 -0.4639  0.2859  0.1396
  702SOL    HW1 4225   0.505   3.830   2.130 -1.2618  1.4271  1.2300
  702SOL    HW2 4226   0.658   3.864   2.176 -0.3769 -0.0990 -0.4630
  703SOL     OW 4227   1.694   4.755   1.914 -0.1370  0.1447 -0.2205
  703SOL    HW1 4228   1.615   4.815   1.924 -0.1456  0.2413 -0.8013
  703SOL    HW2 4229   1.769   4.806   1.871 -0.6426 -0.6362 -2.1557
  704SOL     OW 4230   2.626   0.773   0.955  0.1265 -0.3951  0.6024
  704SOL    HW1 4231   2.595   0.833   1.028  0.7691  3.4912 -2.0370
  704SOL    HW2 4232   2.726   0.773   0.951  0.0948 -0.1522 -0.5550
  705SOL     OW 4233   6.228   6.023   5.079  0.1774 -0.1932  0.7524
  705SOL    HW1 4234   6.205   5.963   5.156  0.5011 -0.9413  0.2821
  705SOL    HW2 4235   6.327   6.024   5.066  0.1241 -0.1135  0.3197
  706SOL     OW 4236   2.413   3.263   6.477 -0.2781 -0.5873  0.0166
  706SOL    HW1 4237   2.501   3.307   6.496 -0.6343  0.3287 -0.3706
  706SOL    HW2 4238   2.428   3.177   6.428  0.5597 -2.0566  2.6623
  707SOL     OW 4239   5.572   1.725   5.166  0.2060  0.7354 -0.1362
  707SOL    HW1 4240   5.547   1.702   5.260  1.9613 -1.0586 -0.0378
  707SOL    HW2 4241   5.512   1.677   5.102  0.4176  0.1646  0.0878
  708SOL     OW 4242   7.016   6.526   1.032 -0.2755 -0.7738  0.0840
  708SOL    HW1 4243   6.952   6.599   1.056 -1.5545 -1.3414 -1.3884
  708SOL    HW2 4244   6.995   6.444   1.085 -0.3542 -0.7673  0.0623
  709SOL     OW 4245   5.432   1.922   4.072 -0.0240 -0.1523 -0.3416
  709SOL    HW1 4246   5.332   1.919   4.076  0.0014 -0.1067  0.7339
  709SOL    HW2 4247   5.465   1.996   4.131  0.6950 -1.1162  0.5036
  710SOL     OW 4248   1.874   2.625   1.248 -0.3404  0.4197  0.2749
  710SOL    HW1 4249   1.786   2.591   1.280 -0.0228 -0.8484 -0.1265
  710SOL    HW2 4250   1.901   2.706   1.301 -2.6713  2.0860 -0.9290
  711SOL     OW 4251   5.195   6.759   3.163  0.0364  0.1469  0.5677
  711SOL    HW1 4252   5.145   6.673   3.170  1.0501 -0.5094  0.0492
  711SOL    HW2 4253   5.138   6.834   3.195 -1.8562 -0.3361 -1.4816
  712SOL     OW 4254   6.180   1.627   6.090  0.4125  0.3425  0.1386
  712SOL    HW1 4255   6.091   1.671   6.081 -0.5840 -1.7022 -0.8820
  712SOL    HW2 4256   6.203   1.581   6.004  1.6978 -0.5170  0.9044
  713SOL     OW 4257   4.949   4.219   4.527 -0.1686 -0.7404  0.4347
  713SOL    HW1 4258   4.914   4.309   4.551 -1.2458 -0.7290 -1.0645
  713SOL    HW2 4259   5.036   4.228   4.479 -1.0224 -0.3595 -1.1093
  714SOL     OW 4260   5.241   4.524   3.135 -0.2395  0.3359 -0.0703
  714SOL    HW1 4261   5.238   4.613   3.090  0.9792  0.7444  0.6046
  714SOL    HW2 4262   5.330   4.512   3.180  0.2200 -1.8336 -1.3746
  715SOL     OW 4263   5.112   0.675   6.605  0.3499  0.1413  0.2266
  715SOL    HW1 4264   5.164   0.728   6.672  0.2090 -0.7757  1.0836
  715SOL    HW2 4265   5.151   0.583   6.598 -1.1831 -0.5894  0.9374
  716SOL     OW 4266   1.207   2.849   6.551 -0.3586 -0.2674  0.1177
  716SOL    HW1 4267   1.174   2.862   6.644 -1.3383 -0.6825 -0.1536
  716SOL    HW2 4268   1.140   2.796   6.499 -0.6266  1.3198 -1.2709
  717SOL     OW 4269   0.373   6.393   6.393  0.4775  0.4928  0.0113
  717SOL    HW1 4270   0.418   6.412   6.306 -0.1183 -0.7643 -0.5933
  717SOL    HW2 4271   0.279   6.427   6.390  0.8440  1.6175  0.6612
  718SOL     OW 4272   1.475   0.629   0.014 -0.4347 -0.6048 -0.2400
  718SOL    HW1 4273   1.417   0.680   0.078 -0.4513 -0.3115 -0.4854
  718SOL    HW2 4274   1.420   0.598   6.978 -0.1982  0.0001 -0.6619
  719SOL     OW 4275   5.629   3.470   3.412  0.1458  0.0480  0.2598
  719SOL    HW1 4276   5.656   3.510   3.499  0.9397 -1.7382  0.9002
  719SOL    HW2 4277   5.593   3.378   3.428 -1.7784  0.5030 -1.1034
  720SOL     OW 4278   3.961   1.758   2.685 -0.3577 -0.3792 -0.2679
  720SOL    HW1 4279   3.966   1.848   2.640  1.6817 -0.2648  0.0781
  720SOL    HW2 4280   4.015   1.692   2.632 -0.3458 -0.9443  0.4417
  721SOL     OW 4281   2.148   2.420   0.639 -0.1907 -0.1355  0.0322
  721SOL    HW1 4282   2.200   2.493   0.595 -0.1242  0.0471  0.4062
  721SOL    HW2 4283   2.051   2.432   0.621 -0.2348  0.4113  0.6190
  722SOL     OW 4284   0.556   4.077   5.030 -0.0136  0.4349 -0.2624
  722SOL    HW1 4285   0.521   4.143   4.964 -1.2501  1.0526  0.9801
  722SOL    HW2 4286   0.643   4.040   4.996 -0.3823  1.0508 -2.0110
  723SOL     OW 4287   4.659   2.996   3.749 -0.0364 -0.4479 -0.0965
  723SOL    HW1 4288   4.560   3.003   3.759 -0.0320 -1.2533  0.5845
  723SOL    HW2 4289   4.683   2.998   3.652 -0.7421 -0.6414 -0.2784
  724SOL     OW 4290   5.726   2.499   0.475  0.0220 -0.1112  0.0376
  724SOL    HW1 4291   5.688   2.425   0.531 -1.0283  0.2537 -0.1647
  724SOL    HW2 4292   5.687   2.493   0.383  0.0853  0.5728 -0.0367
  725SOL     OW 4293   3.500   1.982   4.081 -0.7180 -0.0871 -0.1380
  725SOL    HW1 4294   3.599   1.986   4.085 -0.7158 -0.4119  0.0822
  725SOL    HW2 4295   3.466   1.904   4.133 -1.2143  1.2994  1.7520
  726SOL     OW 4296   3.687   0.608   1.960  0.3661 -0.4142  0.0315
  726SOL    HW1 4297   3.688   0.545   1.882  1.9886  0.6383 -0.8534
  726SOL    HW2 4298   3.602   0.597   2.011 -1.7772  0.3750 -3.1437
  727SOL     OW 4299   4.715   4.521   3.358 -0.4573 -0.1327 -0.2457
  727SOL    HW1 4300   4.662   4.436   3.369  0.2401 -0.9181 -2.3555
  727SOL    HW2 4301   4.666   4.596   3.401 -2.1139 -1.2463 -0.0719
  728SOL     OW 4302   4.295   1.160   4.177 -0.5150 -0.1147 -0.1972
  728SOL    HW1 4303   4.208   1.134   4.135 -1.0953  0.4154  0.6399
  728SOL    HW2 4304   4.289   1.254   4.212  0.4451 -0.0180 -0.2555
  729SOL     OW 4305   3.021   5.316   3.249  0.1309 -0.5664  0.2786
  729SOL    HW1 4306   3.053   5.232   3.293  1.0240 -0.2994  0.1440
  729SOL    HW2 4307   3.078   5.393   3.278 -0.1501 -0.1481 -0.2626
  730SOL     OW 4308   6.292   0.838   2.117  0.1798 -0.0220 -0.7480
  730SOL    HW1 4309   6.371   0.794   2.161 -0.1206 -1.2818 -1.4088
  730SOL    HW2 4310   6.296   0.822   2.018  0.8005  2.6941 -1.2284
  731SOL     OW 4311   5.584   6.236   2.671 -0.2640 -0.1748 -0.5953
  731SOL    HW1 4312   5.588   6.328   2.633 -0.8034 -0.3618 -1.1194
  731SOL    HW2 4313   5.560   6.171   2.599 -1.4272 -0.5188  0.0782
  732SOL     OW 4314   0.032   3.337   3.934 -0.5500  0.2914  0.8897
  732SOL    HW1 4315   0.039   3.406   3.861  0.3317 -1.1090 -0.4042
  732SOL    HW2 4316   7.039   3.251   3.896 -1.3980 -0.0901  2.4308
  733SOL     OW 4317   1.636   1.995   6.891  0.0046 -0.0837  0.4407
  733SOL    HW1 4318   1.542   2.011   6.921 -0.2008 -0.2969 -0.0835
  733SOL    HW2 4319   1.698   2.055   6.943 -0.2550 -0.9347  1.7854
  734SOL     OW 4320   3.359   2.545   4.463  0.4642  0.2535  0.5231
  734SOL    HW1 4321   3.423   2.484   4.416  2.6053  0.8717  2.4880
  734SOL    HW2 4322   3.315   2.495   4.538 -1.4990 -0.1695 -0.8042
  735SOL     OW 4323   1.166   3.768   1.788  0.1160  0.0764  0.5904
  735SOL    HW1 4324   1.193   3.735   1.878 -0.6893 -0.6329  0.5805
  735SOL    HW2 4325   1.141   3.865   1.794 -0.0893 -0.0088  1.1636
  736SOL     OW 4326   5.344   4.389   6.835 -0.3633 -0.3732  0.2272
  736SOL    HW1 4327   5.353   4.365   6.738 -0.1141 -1.1040  0.4252
  736SOL    HW2 4328   5.368   4.485   6.848  0.5859 -0.5247 -0.2904
  737SOL     OW 4329   6.035   4.848   4.872 -0.1652 -0.0828  0.9964
  737SOL    HW1 4330   5.956   4.907   4.851 -1.9825 -2.1152  1.7725
  737SOL    HW2 4331   6.036   4.770   4.809  0.7268 -0.5326  1.5594
  738SOL     OW 4332   1.454   4.870   0.184  0.5017 -0.7374 -0.0262
  738SOL    HW1 4333   1.393   4.815   0.241  0.7503 -0.7937  0.1881
  738SOL    HW2 4334   1.455   4.964   0.216 -0.0257 -0.5738 -0.4749
  739SOL     OW 4335   2.514   0.744   6.137  0.2381  0.2763 -0.2700
  739SOL    HW1 4336   2.505   0.810   6.063 -0.2797 -0.9155 -1.3086
  739SOL    HW2 4337   2.519   0.652   6.099  2.0930 -0.2407  1.0783
  740SOL     OW 4338   3.889   0.700   5.401 -0.5916 -0.1714  0.1263
  740SOL    HW1 4339   3.930   0.617   5.364 -0.4904  0.0292 -0.2165
  740SOL    HW2 4340   3.858   0.683   5.495 -0.6068 -0.6052  0.0453
  741SOL     OW 4341   3.451   5.345   4.025 -0.6865 -0.0879  0.8841
  741SOL    HW1 4342   3.351   5.335   4.021 -0.6052 -1.2717  1.4239
  741SOL    HW2 4343   3.485   5.304   4.109  0.3182 -0.2362  0.4215
  742SOL     OW 4344   2.934   1.388   6.863  0.4895 -0.1298 -0.3476
  742SOL    HW1 4345   3.001   1.361   6.794  1.5867  1.4360  0.0471
  742SOL    HW2 4346   2.842   1.374   6.828  1.0280  0.5481 -2.1095
  743SOL     OW 4347   3.582   3.130   6.618 -0.1852  0.1226 -0.1383
  743SOL    HW1 4348   3.510   3.084   6.671 -0.2423  1.0639  0.6348
  743SOL    HW2 4349   3.645   3.062   6.581 -0.8030 -0.6335  0.1765
  744SOL     OW 4350   4.854   2.023   1.367 -0.7318 -0.4547 -0.1948
  744SOL    HW1 4351   4.934   1.974   1.331 -0.4402  0.2455 -0.5144
  744SOL    HW2 4352   4.848   2.009   1.465 -0.4699 -0.8780 -0.2372
  745SOL     OW 4353   0.832   1.183   2.740 -0.5527 -0.3499  0.6153
  745SOL    HW1 4354   0.790   1.262   2.784 -0.4321 -0.2223  0.5026
  745SOL    HW2 4355   0.788   1.099   2.772  0.4325 -0.3679  2.0352
  746SOL     OW 4356   3.702   6.502   0.833  0.4529  0.0420 -0.3408
  746SOL    HW1 4357   3.642   6.572   0.872  1.0955  0.2005  0.3918
  746SOL    HW2 4358   3.765   6.544   0.768  0.6438  0.0967 -0.1211
  747SOL     OW 4359   3.602   2.981   3.347 -0.2543  0.4375  0.4877
  747SOL    HW1 4360   3.583   2.897   3.398  0.5269  0.7543  1.3285
  747SOL    HW2 4361   3.517   3.016   3.307 -0.8181 -0.0222  1.2629
  748SOL     OW 4362   3.326   6.334   3.841 -0.1537 -0.1033  0.2107
  748SOL    HW1 4363   3.290   6.283   3.763  1.1363 -0.1973 -0.3536
  748SOL    HW2 4364   3.342   6.429   3.813 -2.1783  0.5546  1.1421
  749SOL     OW 4365   5.391   1.168   0.809 -0.4105 -0.0089  0.1979
  749SOL    HW1 4366   5.463   1.172   0.740  0.1844 -2.6015  0.5601
  749SOL    HW2 4367   5.308   1.210   0.773  0.5452  0.7941 -1.1698
  750SOL     OW 4368   3.324   3.341   4.587  0.5778 -0.7172 -0.4058
  750SOL    HW1 4369   3.240   3.347   4.534 -0.3506  1.3069  1.1257
  750SOL    HW2 4370   3.318   3.267   4.653  0.9740 -2.0262 -1.7858
  751SOL     OW 4371   3.058   6.946   4.124  0.3192  0.3312  0.3401
  751SOL    HW1 4372   3.119   6.871   4.148  1.7779  1.2138 -0.5021
  751SOL    HW2 4373   3.090   6.990   4.040 -2.6189 -0.4148 -1.3065
  752SOL     OW 4374   6.974   1.360   6.163  0.1201  0.1571  0.4868
  752SOL    HW1 4375   7.020   1.284   6.209 -0.2244 -0.6452 -0.4667
  752SOL    HW2 4376   7.010   1.447   6.198  0.3942 -0.4348  1.7122
  753SOL     OW 4377   6.803   4.567   1.899  0.3765  0.0955 -0.4139
  753SOL    HW1 4378   6.837   4.656   1.870 -2.7567  1.0542 -1.5693
  753SOL    HW2 4379   6.792   4.507   1.820 -0.2783 -0.2657 -0.0649
  754SOL     OW 4380   3.904   0.559   0.913 -0.2406 -0.0595 -0.0635
  754SOL    HW1 4381   3.917   0.460   0.906  0.4537  0.0568 -0.4487
  754SOL    HW2 4382   3.891   0.584   1.009 -0.9935 -0.5890 -0.0192
  755SOL     OW 4383   4.585   1.299   4.110  0.4139 -0.4914 -0.0968
  755SOL    HW1 4384   4.562   1.302   4.207 -0.9332  0.6231 -0.4199
  755SOL    HW2 4385   4.539   1.222   4.067 -0.7689  0.2709 -0.2462
  756SOL     OW 4386   4.606   4.084   4.173 -0.0728 -0.1014 -0.0989
  756SOL    HW1 4387   4.662   4.067   4.255 -0.9190  0.6399  0.6568
  756SOL    HW2 4388   4.638   4.168   4.128 -1.2883  1.0124  1.0194
  757SOL     OW 4389   4.576   6.412   5.579 -0.2808  0.2391 -0.8657
  757SOL    HW1 4390   4.581   6.499   5.628  0.2137  0.4185 -1.2272
  757SOL    HW2 4391   4.485   6.399   5.541 -0.2472  0.7761 -1.1291
  758SOL     OW 4392   3.202   5.774   3.347  0.2906  0.8174 -0.0976
  758SOL    HW1 4393   3.202   5.869   3.379  0.9244  0.8547 -0.1937
  758SOL    HW2 4394   3.187   5.713   3.425 -1.3178  1.0284 -0.1989
  759SOL     OW 4395   4.293   2.478   2.704  0.5068  0.2396  0.2535
  759SOL    HW1 4396   4.301   2.525   2.617 -1.7746  0.4971  0.1347
  759SOL    HW2 4397   4.309   2.542   2.779 -0.0700  0.6079  0.0604
  760SOL     OW 4398   0.404   3.898   6.125 -0.4547  0.2311 -0.3254
  760SOL    HW1 4399   0.322   3.841   6.119 -1.2022  1.3370 -1.0552
  760SOL    HW2 4400   0.397   3.959   6.203 -0.1109  0.0147 -0.1232
  761SOL     OW 4401   5.495   1.772   2.084  0.6320  0.3195 -0.1369
  761SOL    HW1 4402   5.559   1.700   2.056 -1.0207 -0.9694 -0.7824
  761SOL    HW2 4403   5.431   1.735   2.151  0.1491  1.3906  0.0062
  762SOL     OW 4404   5.173   3.055   2.160 -0.1938 -0.3942  0.0994
  762SOL    HW1 4405   5.246   2.994   2.191  0.0953 -0.1250 -0.0454
  762SOL    HW2 4406   5.213   3.136   2.117 -0.5509  0.4018  1.2191
  763SOL     OW 4407   2.096   2.123   1.767  0.2019 -0.1120  0.4306
  763SOL    HW1 4408   2.071   2.100   1.861 -0.6983 -1.3755 -0.0940
  763SOL    HW2 4409   2.161   2.056   1.732  0.1485  0.0666 -0.0132
  764SOL     OW 4410   2.588   1.816   3.498  0.6876  0.0461  0.4841
  764SOL    HW1 4411   2.599   1.839   3.595  0.5147  0.3394  0.4352
  764SOL    HW2 4412   2.493   1.791   3.481  0.1882  2.1421 -0.0479
  765SOL     OW 4413   6.407   2.062   2.691 -0.8909 -0.6549 -0.0835
  765SOL    HW1 4414   6.390   2.063   2.790  0.6437 -1.5151  0.2225
  765SOL    HW2 4415   6.426   1.969   2.662  1.3899 -0.0839 -0.6567
  766SOL     OW 4416   3.978   3.174   2.025 -0.6580  0.1439  0.1153
  766SOL    HW1 4417   3.923   3.108   2.076 -1.3550  0.1816 -0.5690
  766SOL    HW2 4418   3.918   3.239   1.979 -0.0177  0.4871 -0.2454
  767SOL     OW 4419   3.175   5.114   0.315  0.0472  0.3977 -0.3623
  767SOL    HW1 4420   3.224   5.180   0.371 -0.2630  0.3852 -0.0742
  767SOL    HW2 4421   3.077   5.124   0.330  0.0311 -1.4806  1.2918
  768SOL     OW 4422   1.933   1.262   1.612  0.8012  0.0199  0.2141
  768SOL    HW1 4423   1.837   1.250   1.638  1.1271  0.0238  1.4606
  768SOL    HW2 4424   1.982   1.176   1.625  0.8709 -0.1328 -0.9303
  769SOL     OW 4425   2.871   5.651   1.650  0.1258  0.0295 -0.2885
  769SOL    HW1 4426   2.824   5.564   1.664  0.0503  0.0768 -0.2482
  769SOL    HW2 4427   2.844   5.690   1.562 -1.9032  1.3104  0.8190
  770SOL     OW 4428   0.381   3.041   5.943 -0.5288  0.5980  0.1660
  770SOL    HW1 4429   0.385   3.072   6.038 -0.9919  1.3253 -0.0470
  770SOL    HW2 4430   0.363   2.942   5.941 -1.2262  0.7067  0.8232
  771SOL     OW 4431   4.848   0.995   6.368  0.2946 -1.1843  0.1306
  771SOL    HW1 4432   4.944   1.018   6.380  0.4228 -1.5153 -0.2452
  771SOL    HW2 4433   4.811   0.958   6.454  0.2406 -0.1562  0.5642
  772SOL     OW 4434   0.047   5.438   2.008  0.3762  0.3545 -0.2739
  772SOL    HW1 4435   0.122   5.402   2.064 -0.4911  1.5125  1.7075
  772SOL    HW2 4436   0.066   5.533   1.985 -0.6282  0.7684  0.5452
  773SOL     OW 4437   5.424   0.391   2.339 -0.1284 -0.0385  0.4202
  773SOL    HW1 4438   5.390   0.306   2.381  1.0170  0.1827  1.9087
  773SOL    HW2 4439   5.360   0.422   2.270 -0.6052 -2.0884 -0.1342
  774SOL     OW 4440   2.495   4.816   6.525 -0.0689  0.3933  0.2730
  774SOL    HW1 4441   2.418   4.876   6.503 -0.0901  0.6200  0.9587
  774SOL    HW2 4442   2.462   4.733   6.570  0.0005  0.0392 -0.3086
  775SOL     OW 4443   2.651   6.018   1.083  0.0039 -0.4706  0.1638
  775SOL    HW1 4444   2.634   6.005   1.180  0.0145 -1.6060  0.0270
  775SOL    HW2 4445   2.603   5.947   1.031  0.7426 -0.4300 -0.5920
  776SOL     OW 4446   2.710   3.981   2.288 -0.2075 -0.1355 -0.0579
  776SOL    HW1 4447   2.735   4.045   2.361  2.6439 -0.8812 -0.2905
  776SOL    HW2 4448   2.686   4.033   2.206  3.4747  0.8318 -0.7096
  777SOL     OW 4449   1.258   0.304   0.195  0.5312 -0.2208  0.4417
  777SOL    HW1 4450   1.235   0.207   0.209  0.1752 -0.2704 -0.4487
  777SOL    HW2 4451   1.244   0.328   0.099  0.0535  0.8647  0.7696
  778SOL     OW 4452   5.403   1.029   5.505 -0.2367  0.6097  0.3929
  778SOL    HW1 4453   5.479   0.965   5.491  0.5977  1.6584 -0.0769
  778SOL    HW2 4454   5.317   0.983   5.486  0.2769 -0.6171  0.9446
  779SOL     OW 4455   0.909   2.789   0.980  0.0645 -0.4788  0.4365
  779SOL    HW1 4456   0.939   2.716   1.040  0.1339 -0.4731  0.4086
  779SOL    HW2 4457   0.846   2.753   0.911  0.0955 -0.5119  0.4253
  780SOL     OW 4458   1.075   4.774   0.129 -0.8110 -0.0212  0.5117
  780SOL    HW1 4459   1.144   4.722   0.180 -2.4468 -0.8192  2.0189
  780SOL    HW2 4460   1.096   4.871   0.136  1.0715 -0.3136 -0.4865
  781SOL     OW 4461   4.275   6.224   5.132 -0.1156  0.4070 -0.5141
  781SOL    HW1 4462   4.255   6.137   5.178 -1.4949  1.1209  0.2964
  781SOL    HW2 4463   4.374   6.238   5.131  0.0301 -0.2657  1.0932
  782SOL     OW 4464   0.907   4.773   5.095 -0.1595  0.3405 -0.4638
  782SOL    HW1 4465   0.845   4.703   5.130  1.5134  0.4612  3.1753
  782SOL    HW2 4466   0.869   4.864   5.114  0.7056  0.4071  1.0781
  783SOL     OW 4467   5.927   0.289   6.733  0.1963 -0.3267  0.0589
  783SOL    HW1 4468   6.017   0.248   6.724  1.0133  0.7645  2.4340
  783SOL    HW2 4469   5.864   0.224   6.776  0.6268 -0.1935  0.9103
  784SOL     OW 4470   3.110   3.278   1.084  0.2662  0.3388  0.2456
  784SOL    HW1 4471   3.204   3.284   1.049  0.8257  1.3407  1.8454
  784SOL    HW2 4472   3.106   3.315   1.176 -1.9656  1.5189 -0.2530
  785SOL     OW 4473   3.068   6.952   1.418 -0.1867 -0.2843  0.0930
  785SOL    HW1 4474   3.029   6.907   1.338 -1.1077  1.3106 -0.3958
  785SOL    HW2 4475   3.138   6.893   1.459  3.5806  0.4226 -4.4170
  786SOL     OW 4476   4.810   1.280   2.438 -0.7086 -0.0798  0.7424
  786SOL    HW1 4477   4.803   1.310   2.533 -0.4297 -0.0293  0.7479
  786SOL    HW2 4478   4.887   1.217   2.429 -1.3461 -0.8842  0.7543
  787SOL     OW 4479   5.578   4.711   1.928 -0.0011  0.2059 -0.0230
  787SOL    HW1 4480   5.648   4.678   1.865 -0.8072 -0.2146 -0.7225
  787SOL    HW2 4481   5.566   4.809   1.917  0.1788  0.2073 -0.2045
  788SOL     OW 4482   4.111   3.650   2.085 -0.0802  0.2345  0.5944
  788SOL    HW1 4483   4.036   3.607   2.137 -0.2322 -0.8393 -0.4678
  788SOL    HW2 4484   4.080   3.737   2.048 -1.1901 -0.6676 -0.6998
  789SOL     OW 4485   1.167   4.822   2.210  0.5163 -0.5006 -0.4365
  789SOL    HW1 4486   1.139   4.802   2.116 -0.7194  0.8659 -0.3875
  789SOL    HW2 4487   1.116   4.764   2.273 -2.6663  2.1866 -0.3242
  790SOL     OW 4488   4.131   4.804   3.051 -0.3326  0.0340 -0.1673
  790SOL    HW1 4489   4.032   4.801   3.059 -0.3421  1.4748  0.6789
  790SOL    HW2 4490   4.170   4.717   3.080 -1.2810  0.0004  1.0922
  791SOL     OW 4491   6.723   1.785   0.012  0.0609  0.0181 -0.1362
  791SOL    HW1 4492   6.817   1.820   0.016 -0.0254  0.2541 -0.1348
  791SOL    HW2 4493   6.721   1.691   0.046  0.3997 -0.1992 -0.6870
  792SOL     OW 4494   3.077   4.977   2.770 -0.7196 -0.3513 -0.4089
  792SOL    HW1 4495   3.047   4.907   2.705 -1.4859 -0.5494  0.1409
  792SOL    HW2 4496   3.154   5.028   2.731 -1.7507  0.1531 -1.8762
  793SOL     OW 4497   3.644   2.496   1.930 -0.6394 -0.3421 -0.4740
  793SOL    HW1 4498   3.547   2.478   1.948 -0.6247 -1.3107 -1.2925
  793SOL    HW2 4499   3.688   2.527   2.014 -1.7545  0.5565 -0.2057
  794SOL     OW 4500   5.953   3.300   3.367  0.1006 -0.0431  0.1338
  794SOL    HW1 4501   5.967   3.362   3.290 -0.0692  0.4196  0.4670
  794SOL    HW2 4502   5.879   3.236   3.346  0.6524 -0.5006 -0.4328
  795SOL     OW 4503   3.853   2.973   6.867 -0.4570 -0.4874  0.3922
  795SOL    HW1 4504   3.836   3.072   6.863 -1.0470 -0.6172 -0.6736
  795SOL    HW2 4505   3.939   2.953   6.820 -0.6063 -0.5388  0.1407
  796SOL     OW 4506   4.169   4.430   5.074 -0.0671  0.1035 -0.1583
  796SOL    HW1 4507   4.195   4.480   5.156  0.8641 -0.3112 -0.1936
  796SOL    HW2 4508   4.216   4.470   4.995  0.6787 -0.8130 -0.1889
  797SOL     OW 4509   5.992   5.763   4.034 -0.0794 -0.0123 -0.1691
  797SOL    HW1 4510   5.982   5.800   3.941 -1.7019  0.6710  0.2397
  797SOL    HW2 4511   5.978   5.664   4.031 -1.1450  0.1386 -0.5273
  798SOL     OW 4512   0.114   0.590   0.355  0.5812 -0.0372  0.3154
  798SOL    HW1 4513   0.108   0.575   0.453 -0.5708 -0.0234  0.2645
  798SOL    HW2 4514   0.075   0.512   0.306  1.4273 -0.1832 -0.1462
  799SOL     OW 4515   5.036   2.424   2.912  0.4501  0.1952 -0.2180
  799SOL    HW1 4516   5.028   2.464   2.821  0.3832 -0.8801 -0.7028
  799SOL    HW2 4517   4.949   2.435   2.961 -0.8511 -2.4548 -1.6930
  800SOL     OW 4518   6.260   4.522   3.796  0.2369 -0.1217 -0.1656
  800SOL    HW1 4519   6.185   4.456   3.806  0.5554 -0.5806 -0.7264
  800SOL    HW2 4520   6.346   4.472   3.788  0.6998  0.4119  1.1485
  801SOL     OW 4521   5.003   1.169   0.491  0.0680  0.3472  0.4915
  801SOL    HW1 4522   4.903   1.165   0.488  0.0177 -0.8419  2.1531
  801SOL    HW2 4523   5.036   1.225   0.416 -1.9098  1.7611  0.5870
  802SOL     OW 4524   2.717   1.756   6.629  0.6937  0.1353  0.2178
  802SOL    HW1 4525   2.784   1.728   6.697  1.0061  1.4412  0.4847
  802SOL    HW2 4526   2.758   1.825   6.569  0.3953 -0.9422 -1.2528
  803SOL     OW 4527   0.211   2.451   1.493 -0.9218  0.1958 -0.5058
  803SOL    HW1 4528   0.248   2.402   1.571  1.3225  1.0014 -1.0080
  803SOL    HW2 4529   0.120   2.414   1.471 -1.3604 -0.4272  2.0676
  804SOL     OW 4530   6.199   2.023   1.428 -0.2231 -0.0039 -0.0994
  804SOL    HW1 4531   6.168   2.016   1.523  0.4657 -2.4079 -0.0041
  804SOL    HW2 4532   6.162   2.107   1.387 -0.3404  1.2184  2.3335
  805SOL     OW 4533   6.819   2.247   6.233 -0.0715  0.1908  0.3107
  805SOL    HW1 4534   6.784   2.187   6.161  0.9586 -1.2368  0.9527
  805SOL    HW2 4535   6.754   2.248   6.309 -0.5105  0.6165 -0.0607
  806SOL     OW 4536   2.277   2.481   5.105  0.2064 -0.6329 -0.8986
  806SOL    HW1 4537   2.222   2.558   5.071  0.2449 -0.2683 -0.1574
  806SOL    HW2 4538   2.363   2.476   5.054 -0.4838 -1.1982 -2.0601
  807SOL     OW 4539   4.319   5.754   1.906 -0.4790  0.2084  0.5696
  807SOL    HW1 4540   4.401   5.707   1.937  0.5045  1.6901  0.3188
  807SOL    HW2 4541   4.248   5.749   1.977  0.1834 -0.2283  1.2073
  808SOL     OW 4542   1.772   5.883   0.408  0.5668 -0.0879  0.3698
  808SOL    HW1 4543   1.826   5.964   0.386  0.6014  0.4459  2.2294
  808SOL    HW2 4544   1.678   5.896   0.375  0.6181  0.6338  0.4876
  809SOL     OW 4545   5.897   0.979   6.630  0.0103  0.3902 -0.1083
  809SOL    HW1 4546   5.900   1.078   6.623  1.4919  0.5622  1.9780
  809SOL    HW2 4547   5.986   0.941   6.606 -1.2772 -0.7591 -3.6543
  810SOL     OW 4548   5.871   1.706   6.233 -0.2961 -0.0842  0.2557
  810SOL    HW1 4549   5.801   1.692   6.163 -0.4698  0.0104  0.4106
  810SOL    HW2 4550   5.894   1.618   6.275 -1.6559  0.1056  1.4856
  811SOL     OW 4551   4.243   0.593   4.097  0.2813 -0.8640  0.4469
  811SOL    HW1 4552   4.309   0.529   4.136 -1.1652 -1.3540  2.1934
  811SOL    HW2 4553   4.203   0.649   4.169  0.5581  1.1769 -0.8796
  812SOL     OW 4554   1.762   3.873   2.463 -0.2422  0.3875 -0.2283
  812SOL    HW1 4555   1.728   3.961   2.496 -0.5649  0.4549 -0.7421
  812SOL    HW2 4556   1.706   3.841   2.387  1.6932  1.2247 -2.1167
  813SOL     OW 4557   3.227   1.787   0.932 -0.3999 -0.5364 -0.5725
  813SOL    HW1 4558   3.322   1.755   0.935  0.4916  1.8882 -0.4068
  813SOL    HW2 4559   3.193   1.799   1.026 -0.9197 -1.5212 -0.6329
  814SOL     OW 4560   7.028   4.989   2.864 -0.2665 -0.5743 -0.0884
  814SOL    HW1 4561   6.969   4.930   2.808 -1.5160  1.6220 -1.1998
  814SOL    HW2 4562   6.977   5.021   2.944  0.1617 -0.4274  0.1294
  815SOL     OW 4563   3.074   2.578   1.378 -0.0414  0.3545 -0.6953
  815SOL    HW1 4564   3.132   2.572   1.297  0.7354  0.3411 -0.1462
  815SOL    HW2 4565   2.991   2.629   1.355  0.1528  0.3265 -1.5033
  816SOL     OW 4566   0.931   3.526   4.325 -0.1269 -0.6830 -0.5378
  816SOL    HW1 4567   1.012   3.576   4.295 -0.1150 -1.0652 -1.1406
  816SOL    HW2 4568   0.945   3.428   4.312 -0.3717 -0.8109  0.1141
  817SOL     OW 4569   4.125   3.547   1.043 -0.1380 -0.1251 -1.2361
  817SOL    HW1 4570   4.211   3.589   1.011 -0.7563  0.7655 -1.7923
  817SOL    HW2 4571   4.146   3.469   1.101  1.0667  0.4694 -0.8226
  818SOL     OW 4572   3.937   3.565   2.618  0.6038  0.2693 -0.1094
  818SOL    HW1 4573   3.908   3.630   2.688  0.0321  0.2225 -0.2950
  818SOL    HW2 4574   3.856   3.527   2.573  0.9594  0.1069 -0.6161
  819SOL     OW 4575   6.532   4.380   4.953 -0.1485 -0.2337  0.0990
  819SOL    HW1 4576   6.511   4.287   4.982  1.3881 -0.2856  1.1596
  819SOL    HW2 4577   6.557   4.435   5.032  0.1261  0.7559 -0.6570
  820SOL     OW 4578   3.303   4.270   6.005 -0.4413  0.2073 -0.2596
  820SOL    HW1 4579   3.271   4.319   5.924 -1.3936  0.4836  0.2759
  820SOL    HW2 4580   3.303   4.171   5.987  0.9036  0.3328 -1.1312
  821SOL     OW 4581   6.475   5.435   0.370 -0.5695  0.7116  0.3828
  821SOL    HW1 4582   6.397   5.468   0.423  0.1593  0.2007  1.8485
  821SOL    HW2 4583   6.536   5.383   0.430  0.4736  0.3812 -0.9114
  822SOL     OW 4584   0.730   2.389   0.186  0.8471 -0.0012 -0.5148
  822SOL    HW1 4585   0.807   2.390   0.250 -0.6456 -1.1456  1.4059
  822SOL    HW2 4586   0.731   2.304   0.133 -1.3372 -2.1740  2.5888
  823SOL     OW 4587   4.869   4.385   0.871  0.3844 -0.1845 -0.0108
  823SOL    HW1 4588   4.955   4.377   0.821  0.1943 -1.7848 -0.1193
  823SOL    HW2 4589   4.795   4.404   0.805  0.1330 -2.2998 -0.3963
  824SOL     OW 4590   5.460   1.273   5.993 -0.5667 -0.1115  0.2347
  824SOL    HW1 4591   5.401   1.230   6.062 -2.1560  1.7499  0.1467
  824SOL    HW2 4592   5.480   1.208   5.921 -0.7526 -1.4337  1.3383
  825SOL     OW 4593   2.441   1.212   2.394  0.3139 -0.2736 -0.3715
  825SOL    HW1 4594   2.520   1.242   2.447  0.5472 -0.4891 -0.5970
  825SOL    HW2 4595   2.417   1.281   2.326 -0.9217  0.7054  0.9985
  826SOL     OW 4596   4.156   4.964   0.542  0.0010  0.3645  0.3749
  826SOL    HW1 4597   4.190   5.024   0.470  1.3242 -0.0233  0.6515
  826SOL    HW2 4598   4.211   4.976   0.624 -0.6471 -0.1703  0.9022
  827SOL     OW 4599   1.507   3.718   1.302  0.0656 -0.3328 -0.9111
  827SOL    HW1 4600   1.534   3.814   1.294 -1.5642  0.0451 -2.7028
  827SOL    HW2 4601   1.556   3.675   1.378  2.2143  1.4093 -1.2191
  828SOL     OW 4602   4.904   5.435   6.943 -0.2599 -0.2460 -0.0274
  828SOL    HW1 4603   4.943   5.345   6.964 -0.3913 -0.4695 -0.7050
  828SOL    HW2 4604   4.817   5.423   6.895  0.2533  0.2300 -1.1053
  829SOL     OW 4605   4.836   3.276   1.457 -0.3244 -0.1912  0.6519
  829SOL    HW1 4606   4.739   3.270   1.436 -0.7982 -0.7818  2.7730
  829SOL    HW2 4607   4.871   3.365   1.427 -0.9184 -0.8436 -2.2050
  830SOL     OW 4608   3.490   3.887   6.082  0.3757 -0.3299 -0.1545
  830SOL    HW1 4609   3.457   3.795   6.101  1.6312 -0.9447 -0.8286
  830SOL    HW2 4610   3.522   3.893   5.988 -1.3371  1.3240 -0.7113
  831SOL     OW 4611   4.850   6.779   3.082  0.5614 -0.4311 -0.0040
  831SOL    HW1 4612   4.770   6.779   3.142  0.2663 -1.1628 -0.3866
  831SOL    HW2 4613   4.919   6.842   3.118 -0.5805  0.9692 -0.2022
  832SOL     OW 4614   2.752   6.458   1.851 -0.3915  0.4287  0.3693
  832SOL    HW1 4615   2.717   6.523   1.919 -2.2288 -0.1573  0.0497
  832SOL    HW2 4616   2.675   6.412   1.807  0.6577  1.4737 -2.8518
  833SOL     OW 4617   2.902   1.585   4.324 -0.6848  0.8031  0.3072
  833SOL    HW1 4618   2.906   1.503   4.380 -0.4516 -0.6057 -1.6758
  833SOL    HW2 4619   2.806   1.609   4.307 -0.7591  1.3035  1.3421
  834SOL     OW 4620   1.410   5.588   5.782  0.0611 -0.0629  0.2523
  834SOL    HW1 4621   1.321   5.605   5.738 -0.5148 -0.1040  1.3655
  834SOL    HW2 4622   1.434   5.492   5.770  1.5063  0.5672 -2.7702
  835SOL     OW 4623   3.589   6.072   6.933 -0.8391 -1.0442  0.2463
  835SOL    HW1 4624   3.613   6.139   7.003 -0.6124  0.3342 -1.1094
  835SOL    HW2 4625   3.671   6.047   6.882 -1.3427 -0.3810 -0.9250
  836SOL     OW 4626   3.572   4.672   0.367  0.0080 -0.1740  0.3413
  836SOL    HW1 4627   3.606   4.696   0.458 -1.5831 -0.6367  1.0955
  836SOL    HW2 4628   3.485   4.718   0.351  0.0545 -0.4476 -0.7754
  837SOL     OW 4629   0.266   3.309   2.182  0.1217 -0.4389 -0.3889
  837SOL    HW1 4630   0.307   3.240   2.241  0.9294  1.2665  1.1625
  837SOL    HW2 4631   0.304   3.302   2.090  2.8076  0.1072  0.6135
  838SOL     OW 4632   0.825   3.772   6.733 -0.0082  0.2539  0.1050
  838SOL    HW1 4633   0.754   3.828   6.689  0.0479 -0.9595 -1.6137
  838SOL    HW2 4634   0.906   3.770   6.674  1.2123  0.9951  1.6909
  839SOL     OW 4635   2.119   6.208   0.041 -0.2253  0.4924  0.1027
  839SOL    HW1 4636   2.068   6.215   0.127 -1.0279  0.8627 -0.3927
  839SOL    HW2 4637   2.056   6.183   7.009  0.7754 -1.7910 -0.0567
  840SOL     OW 4638   3.030   5.757   1.201 -0.1039 -0.1856  0.0232
  840SOL    HW1 4639   3.026   5.698   1.121 -0.7069  0.9998 -0.8587
  840SOL    HW2 4640   2.995   5.848   1.177  0.8040  0.5406  1.3209
  841SOL     OW 4641   1.005   0.459   1.010  0.0702 -0.8526  0.7722
  841SOL    HW1 4642   1.065   0.524   0.962  1.6415 -2.4086  0.5331
  841SOL    HW2 4643   0.945   0.415   0.943  0.3677 -1.0542  0.6352
  842SOL     OW 4644   4.354   0.222   2.772 -0.0798  0.0610  0.0389
  842SOL    HW1 4645   4.429   0.169   2.731 -0.8282 -0.4206 -0.7529
  842SOL    HW2 4646   4.391   0.286   2.840  1.1394  0.3729 -0.8730
  843SOL     OW 4647   1.406   2.616   6.659  0.2659 -0.3991  0.6459
  843SOL    HW1 4648   1.410   2.691   6.593  0.4750 -0.1091  0.9856
  843SOL    HW2 4649   1.470   2.634   6.734 -0.5288 -0.3436  1.3317
  844SOL     OW 4650   0.196   6.460   1.821 -0.3604  0.5467  0.1199
  844SOL    HW1 4651   0.242   6.462   1.910 -1.2329  1.9030  0.5699
  844SOL    HW2 4652   0.147   6.373   1.812  0.8461 -0.1932  0.3508
  845SOL     OW 4653   5.623   4.990   3.215  0.1126 -0.1534  0.0364
  845SOL    HW1 4654   5.590   5.026   3.303  2.2756 -0.2167  0.9340
  845SOL    HW2 4655   5.709   5.034   3.191 -0.3944 -0.2110 -2.0605
  846SOL     OW 4656   4.182   5.657   2.822  0.0819 -0.1017  0.0675
  846SOL    HW1 4657   4.089   5.668   2.787  0.0995 -0.5535 -0.1223
  846SOL    HW2 4658   4.180   5.605   2.907  0.1342  0.1477  0.2228
  847SOL     OW 4659   6.728   3.449   1.558 -0.0610  0.2967  0.7702
  847SOL    HW1 4660   6.730   3.548   1.539 -0.0443  0.2768  0.6658
  847SOL    HW2 4661   6.692   3.401   1.478 -1.5158  0.3446  1.3547
  848SOL     OW 4662   4.893   1.095   4.118 -0.1240 -0.0099  0.6425
  848SOL    HW1 4663   4.936   1.008   4.144 -0.0822 -0.7464 -1.6491
  848SOL    HW2 4664   4.921   1.167   4.182  2.0584 -1.1107  1.0241
  849SOL     OW 4665   4.324   2.609   2.457  0.0714 -0.1329 -0.1345
  849SOL    HW1 4666   4.258   2.569   2.392 -0.0238 -0.8164  0.3698
  849SOL    HW2 4667   4.346   2.702   2.429  0.1176 -0.4589 -1.2095
  850SOL     OW 4668   5.803   1.620   2.349  0.3028 -0.0737 -0.2962
  850SOL    HW1 4669   5.760   1.644   2.437  1.4828 -2.2945  0.9556
  850SOL    HW2 4670   5.739   1.566   2.295  1.4677 -4.0636  1.8929
  851SOL     OW 4671   3.355   2.870   0.689 -0.1822  0.1492 -0.2355
  851SOL    HW1 4672   3.344   2.782   0.734 -0.7425 -0.8191 -2.1311
  851SOL    HW2 4673   3.267   2.915   0.680 -0.1344  0.1777 -0.6170
  852SOL     OW 4674   3.239   3.153   4.751 -0.3469  0.3330  0.1591
  852SOL    HW1 4675   3.279   3.138   4.842 -0.8007 -0.3087  0.2551
  852SOL    HW2 4676   3.162   3.092   4.738 -1.5299  1.7685  0.0955
  853SOL     OW 4677   6.107   3.791   4.152  0.0054 -0.0197  0.9602
  853SOL    HW1 4678   6.138   3.798   4.057  2.7781 -0.9977  1.6880
  853SOL    HW2 4679   6.045   3.713   4.161 -1.5195  0.9836 -0.2581
  854SOL     OW 4680   4.426   2.196   3.149 -0.2079  0.1410  0.0802
  854SOL    HW1 4681   4.342   2.213   3.099 -0.7730  0.1609  1.0177
  854SOL    HW2 4682   4.501   2.181   3.084 -0.6886  1.2618 -0.7668
  855SOL     OW 4683   3.252   3.523   6.649 -0.4124  0.4236  0.1763
  855SOL    HW1 4684   3.234   3.550   6.554  0.3734  0.6152  0.0726
  855SOL    HW2 4685   3.240   3.424   6.658  1.3897  0.0879 -0.6093
  856SOL     OW 4686   3.715   5.226   1.639  0.1150  0.2706  0.6146
  856SOL    HW1 4687   3.747   5.271   1.555 -1.3587  1.1318  0.4831
  856SOL    HW2 4688   3.643   5.161   1.616 -0.3579  0.5787  1.2165
  857SOL     OW 4689   2.348   1.636   3.762 -0.9415  0.2935 -0.3763
  857SOL    HW1 4690   2.307   1.549   3.790  1.6182 -1.6339 -2.1245
  857SOL    HW2 4691   2.441   1.642   3.798  0.1584  0.6330 -3.0154
  858SOL     OW 4692   5.630   3.347   5.443  0.0975  0.5982 -0.5753
  858SOL    HW1 4693   5.663   3.416   5.379  1.0346 -0.3348 -1.1236
  858SOL    HW2 4694   5.557   3.294   5.400 -0.8156  1.3799 -0.0581
  859SOL     OW 4695   4.687   4.499   3.092 -0.5225 -0.2381  0.1782
  859SOL    HW1 4696   4.772   4.463   3.053 -1.6334 -2.0434 -0.7487
  859SOL    HW2 4697   4.699   4.516   3.190  0.8319 -0.7359  0.1107
  860SOL     OW 4698   3.556   3.894   4.833  0.0557  0.4938 -0.0419
  860SOL    HW1 4699   3.603   3.972   4.874  2.1736 -0.8244  0.2070
  860SOL    HW2 4700   3.473   3.874   4.884  1.3321  0.4250  2.1256
  861SOL     OW 4701   2.863   6.674   4.308  0.3354  0.1506  0.1747
  861SOL    HW1 4702   2.894   6.740   4.377  1.0445 -0.5176  0.5078
  861SOL    HW2 4703   2.926   6.597   4.304  1.1009  0.8194 -2.2332
  862SOL     OW 4704   0.127   1.142   1.412 -0.4623 -0.4611 -0.0181
  862SOL    HW1 4705   0.092   1.163   1.503 -0.5262 -1.6689  0.2532
  862SOL    HW2 4706   0.113   1.044   1.392 -0.4304 -0.2289 -1.3092
  863SOL     OW 4707   2.946   6.690   2.826  0.0612  0.3139  0.0236
  863SOL    HW1 4708   2.923   6.725   2.917 -0.5529 -1.9772  0.8020
  863SOL    HW2 4709   2.864   6.654   2.782  0.9545 -2.0607  0.1765
  864SOL     OW 4710   0.623   3.102   5.416 -0.3066 -0.0569 -0.6130
  864SOL    HW1 4711   0.707   3.098   5.362 -0.5436 -1.8342 -0.9186
  864SOL    HW2 4712   0.580   3.011   5.417 -3.1537  1.1749 -1.9156
  865SOL     OW 4713   3.556   3.335   5.550 -0.4848  0.4337 -0.0944
  865SOL    HW1 4714   3.572   3.366   5.457  0.5564  0.0918 -0.0403
  865SOL    HW2 4715   3.630   3.367   5.610 -0.5256 -0.3197  0.3767
  866SOL     OW 4716   3.420   1.002   0.023  0.0801  0.1471 -0.0961
  866SOL    HW1 4717   3.344   1.019   0.085  0.5790  0.2154  0.5015
  866SOL    HW2 4718   3.417   1.069   6.990 -1.2619 -0.7283 -0.8712
  867SOL     OW 4719   4.145   1.688   2.163  0.0582 -0.5875  0.4995
  867SOL    HW1 4720   4.047   1.683   2.144 -0.0706  0.5689  0.7801
  867SOL    HW2 4721   4.168   1.781   2.193  1.3444 -0.6812 -0.1411
  868SOL     OW 4722   2.789   4.539   1.692  0.7406  0.0169 -0.2163
  868SOL    HW1 4723   2.714   4.473   1.701 -0.0814  0.8400 -0.7532
  868SOL    HW2 4724   2.776   4.613   1.758  1.5462 -0.2421  0.2479
  869SOL     OW 4725   0.384   3.424   4.655  0.2103 -0.4183 -0.2046
  869SOL    HW1 4726   0.345   3.486   4.723  0.6617 -2.0124  1.5656
  869SOL    HW2 4727   0.311   3.382   4.601 -0.1431  0.8772 -0.7750
  870SOL     OW 4728   3.748   3.676   5.379  0.5514 -0.5383 -0.0820
  870SOL    HW1 4729   3.691   3.596   5.361  0.6525 -0.2395 -1.8710
  870SOL    HW2 4730   3.706   3.730   5.453 -0.1355 -1.6067  0.3385
  871SOL     OW 4731   4.867   3.344   6.142 -0.1698 -0.2527  0.2650
  871SOL    HW1 4732   4.841   3.369   6.049 -0.9827  0.8383  0.7703
  871SOL    HW2 4733   4.846   3.248   6.158  0.1293 -0.4937 -0.7187
  872SOL     OW 4734   2.791   1.898   4.662  0.0072  0.4021 -0.3369
  872SOL    HW1 4735   2.872   1.869   4.612  0.7552 -1.9743  2.0444
  872SOL    HW2 4736   2.724   1.824   4.663  0.5978 -0.2585  3.1803
  873SOL     OW 4737   2.604   5.649   2.382  0.0811 -0.2557 -0.5454
  873SOL    HW1 4738   2.676   5.596   2.426 -1.1227 -1.8900 -0.4166
  873SOL    HW2 4739   2.530   5.666   2.447 -1.6657 -2.5996 -1.7349
  874SOL     OW 4740   4.189   4.222   4.148 -0.2417 -0.1610 -0.6347
  874SOL    HW1 4741   4.270   4.278   4.169 -0.8241  0.1163  0.9556
  874SOL    HW2 4742   4.117   4.280   4.110  0.1398 -0.3435 -1.6802
  875SOL     OW 4743   4.549   5.780   0.566  0.0907  0.1501 -0.3191
  875SOL    HW1 4744   4.553   5.799   0.665  0.5855 -0.6469 -0.1737
  875SOL    HW2 4745   4.642   5.782   0.528 -0.0933  0.3926 -0.7594
  876SOL     OW 4746   2.109   1.004   5.615  0.1473  0.1157  0.4047
  876SOL    HW1 4747   2.172   0.961   5.550 -0.5508 -0.6227  0.2023
  876SOL    HW2 4748   2.015   0.979   5.592 -0.4100  2.6456 -0.3955
  877SOL     OW 4749   4.499   1.912   4.967 -0.2704  0.2948  0.3790
  877SOL    HW1 4750   4.572   1.980   4.969  0.5733 -0.4255 -2.0209
  877SOL    HW2 4751   4.524   1.835   5.027  1.5131 -0.4003 -1.1391
  878SOL     OW 4752   1.145   1.875   4.582  0.5708 -0.1479 -0.3733
  878SOL    HW1 4753   1.054   1.868   4.543  0.9261 -0.6255 -1.1439
  878SOL    HW2 4754   1.196   1.947   4.534  1.0297 -0.7759 -0.8342
  879SOL     OW 4755   6.006   5.795   6.710  0.4300 -0.4463  0.0112
  879SOL    HW1 4756   6.020   5.763   6.617  0.3693  0.6867 -0.3961
  879SOL    HW2 4757   5.910   5.782   6.737 -0.3375  2.0363 -1.2219
  880SOL     OW 4758   3.619   3.671   6.788  0.0537 -0.3076 -0.3575
  880SOL    HW1 4759   3.704   3.703   6.747  0.1820  0.4134  0.4407
  880SOL    HW2 4760   3.596   3.581   6.752  0.8589 -0.2663 -0.9943
  881SOL     OW 4761   3.555   1.629   4.022  0.3859  0.5702  0.0306
  881SOL    HW1 4762   3.577   1.615   3.926 -0.3644 -0.6564  0.0105
  881SOL    HW2 4763   3.634   1.668   4.070  1.0030  0.5213 -0.9309
  882SOL     OW 4764   6.407   3.329   1.772 -0.3337  0.2326  0.1915
  882SOL    HW1 4765   6.365   3.361   1.857 -0.5705  0.7502 -0.1130
  882SOL    HW2 4766   6.335   3.304   1.707 -0.3151  2.9478 -1.0519
  883SOL     OW 4767   1.458   5.579   3.298 -0.2039 -0.1376 -0.3927
  883SOL    HW1 4768   1.556   5.593   3.311  0.1130 -0.8945 -1.7341
  883SOL    HW2 4769   1.407   5.650   3.345  0.9877  0.2226  0.3868
  884SOL     OW 4770   4.096   0.787   6.996  0.2766 -0.3069 -0.1095
  884SOL    HW1 4771   4.089   0.756   6.901 -0.1963 -0.9239  0.1186
  884SOL    HW2 4772   4.068   0.882   7.002 -2.8654 -1.0990 -0.1420
  885SOL     OW 4773   3.401   3.877   6.461  0.6469  0.0414 -0.1964
  885SOL    HW1 4774   3.460   3.803   6.428  1.9451  0.2927  1.4338
  885SOL    HW2 4775   3.395   3.873   6.561  0.1065  1.6645 -0.1400
  886SOL     OW 4776   3.210   3.370   1.968  0.3500 -0.2978 -0.1505
  886SOL    HW1 4777   3.262   3.300   2.016  0.2851 -0.0253  0.3270
  886SOL    HW2 4778   3.138   3.404   2.027  0.6321  0.4545 -0.2246
  887SOL     OW 4779   1.646   1.119   0.245 -0.1671  0.2916 -0.4091
  887SOL    HW1 4780   1.582   1.143   0.173 -0.2049 -1.4258 -0.9920
  887SOL    HW2 4781   1.720   1.187   0.249 -1.0158  1.2747 -0.9540
  888SOL     OW 4782   3.684   2.790   6.167  0.0249  0.1056  0.5295
  888SOL    HW1 4783   3.604   2.801   6.227  0.5256  0.3398  1.1663
  888SOL    HW2 4784   3.767   2.793   6.222  0.4268 -2.0664  0.1536
  889SOL     OW 4785   4.657   3.161   3.031  0.1120  0.0464  0.3973
  889SOL    HW1 4786   4.611   3.074   3.015 -1.6676  1.1198 -0.6667
  889SOL    HW2 4787   4.661   3.179   3.129 -2.4025  0.1681  0.5572
  890SOL     OW 4788   2.971   3.381   0.821 -0.3203  0.1407 -0.2660
  890SOL    HW1 4789   3.021   3.356   0.904 -0.0569 -0.0065 -0.4671
  890SOL    HW2 4790   3.030   3.436   0.762 -1.2142  2.1354  0.6178
  891SOL     OW 4791   1.326   5.115   4.085 -0.2187  0.2303  0.0243
  891SOL    HW1 4792   1.359   5.056   4.159 -0.8701 -1.3252 -0.8817
  891SOL    HW2 4793   1.401   5.172   4.052  1.0109 -1.6345 -0.4977
  892SOL     OW 4794   5.984   5.887   1.710  0.7084  0.1521 -0.0497
  892SOL    HW1 4795   5.893   5.851   1.732  0.7464  0.3119  0.3618
  892SOL    HW2 4796   5.983   5.986   1.720  0.5167  0.3221 -1.4696
  893SOL     OW 4797   4.789   2.350   2.089  0.2612  0.0566  0.4304
  893SOL    HW1 4798   4.719   2.405   2.044  1.0986 -0.0450 -1.0943
  893SOL    HW2 4799   4.834   2.404   2.161 -0.2470  0.6885  0.2796
  894SOL     OW 4800   2.917   1.360   1.478  0.3090  0.6803 -0.0849
  894SOL    HW1 4801   2.933   1.410   1.393 -2.4801  2.3146  0.2266
  894SOL    HW2 4802   2.871   1.274   1.458 -0.9384  1.3643 -0.2249
  895SOL     OW 4803   1.015   0.784   0.426 -0.1681 -0.0211 -0.5026
  895SOL    HW1 4804   1.088   0.796   0.494  0.6777  1.8415 -1.6820
  895SOL    HW2 4805   1.054   0.750   0.341 -1.0522 -1.1414 -0.4919
  896SOL     OW 4806   4.609   6.576   3.547 -0.5192 -0.0840  0.3707
  896SOL    HW1 4807   4.701   6.540   3.563 -0.5065 -0.2323 -0.0205
  896SOL    HW2 4808   4.548   6.546   3.621 -0.5415 -1.0309 -0.0117
  897SOL     OW 4809   3.909   4.371   4.979 -0.1284 -0.1984  0.1729
  897SOL    HW1 4810   3.983   4.424   5.018 -1.2491  0.3342  1.6826
  897SOL    HW2 4811   3.901   4.284   5.028 -0.3363 -0.3582 -0.1423
  898SOL     OW 4812   0.867   3.237   6.531  0.6731 -0.3605  0.1840
  898SOL    HW1 4813   0.832   3.305   6.595  3.0625 -0.4973  1.7513
  898SOL    HW2 4814   0.955   3.267   6.495  2.1338 -2.8112  1.4221
  899SOL     OW 4815   2.160   3.845   6.431  0.4875  0.0145 -0.3603
  899SOL    HW1 4816   2.186   3.754   6.400  0.7268 -0.4434  1.1199
  899SOL    HW2 4817   2.163   3.908   6.354  1.4955 -0.9743 -1.1647
  900SOL     OW 4818   0.072   2.707   4.029  0.0575  0.0895 -0.0627
  900SOL    HW1 4819   0.123   2.727   4.113  0.5752 -0.0073 -0.3446
  900SOL    HW2 4820   7.018   2.689   4.051  0.2957 -0.4592  0.5739
  901SOL     OW 4821   2.740   2.607   2.145 -0.0771  0.0755 -0.1878
  901SOL    HW1 4822   2.672   2.534   2.152 -0.9500  0.7638 -1.1975
  901SOL    HW2 4823   2.821   2.572   2.098 -1.0513  0.1098 -1.9516
  902SOL     OW 4824   6.069   1.772   0.582 -0.3509  0.0495 -0.5707
  902SOL    HW1 4825   6.071   1.869   0.609 -1.1346 -0.4150  1.4019
  902SOL    HW2 4826   6.155   1.728   0.608  0.8006  0.5718 -3.2226
  903SOL     OW 4827   1.663   3.164   2.714  0.1928 -0.1505  0.1134
  903SOL    HW1 4828   1.737   3.109   2.752  0.4084  0.4029  0.4963
  903SOL    HW2 4829   1.591   3.175   2.784 -2.2546 -4.1382 -1.4180
  904SOL     OW 4830   5.749   3.564   4.963  0.0774 -0.3302  0.7348
  904SOL    HW1 4831   5.841   3.583   4.928 -0.5996  0.5607 -0.6425
  904SOL    HW2 4832   5.750   3.569   5.063  1.2601  0.8562  0.6966
  905SOL     OW 4833   6.090   3.118   5.649 -0.7461 -0.3216 -0.2214
  905SOL    HW1 4834   6.164   3.175   5.685 -2.3175  2.4198 -1.0700
  905SOL    HW2 4835   6.112   3.090   5.556  0.2695 -1.6354  0.3824
  906SOL     OW 4836   6.507   1.828   2.563 -0.4438 -0.8931  0.1810
  906SOL    HW1 4837   6.490   1.858   2.469 -0.3658 -0.4660  0.2983
  906SOL    HW2 4838   6.606   1.823   2.579 -0.4563 -0.6379  0.3406
  907SOL     OW 4839   4.062   1.827   5.424 -0.3955  0.1489  0.5626
  907SOL    HW1 4840   3.973   1.858   5.454 -0.2105  0.2412  1.0233
  907SOL    HW2 4841   4.117   1.905   5.395 -0.7960  0.0037 -0.6534
  908SOL     OW 4842   4.793   6.725   4.406  0.3990 -0.0016  0.6128
  908SOL    HW1 4843   4.828   6.638   4.371 -1.9946 -0.9295  0.3346
  908SOL    HW2 4844   4.697   6.736   4.378  0.2052  2.0589  1.8728
  909SOL     OW 4845   6.814   2.461   3.487 -0.2063 -0.2019 -0.2330
  909SOL    HW1 4846   6.773   2.438   3.575 -0.0524 -0.3635 -0.2044
  909SOL    HW2 4847   6.898   2.512   3.501 -0.6663  0.5884 -0.2978
  910SOL     OW 4848   4.798   3.279   5.340  0.3003  0.4075 -0.0985
  910SOL    HW1 4849   4.718   3.326   5.378  0.8896  2.1243 -0.8707
  910SOL    HW2 4850   4.783   3.261   5.243  1.1678  1.5215 -0.4541
  911SOL     OW 4851   2.921   3.856   3.295  0.2584 -0.1721 -0.2424
  911SOL    HW1 4852   2.923   3.909   3.211 -0.2594 -2.2134 -1.6228
  911SOL    HW2 4853   2.841   3.881   3.349 -2.3195 -2.1943 -2.8010
  912SOL     OW 4854   4.858   1.943   2.176  0.1468  0.1622 -0.0970
  912SOL    HW1 4855   4.810   1.880   2.238  0.1682  0.5481  0.3180
  912SOL    HW2 4856   4.793   2.009   2.139  0.1072 -0.1537 -0.6063
  913SOL     OW 4857   0.026   4.087   1.044  0.1250  0.2554  0.0010
  913SOL    HW1 4858   0.053   4.000   1.086  0.1319  1.0134  1.6629
  913SOL    HW2 4859   0.108   4.135   1.012  0.1637 -0.1378 -0.4952
  914SOL     OW 4860   5.065   0.234   6.250  0.6424 -0.1713  0.0704
  914SOL    HW1 4861   4.992   0.276   6.304  0.6188  0.7286 -0.6354
  914SOL    HW2 4862   5.154   0.268   6.282  0.9230 -2.4437  1.9791
  915SOL     OW 4863   6.055   6.792   3.940  0.4955 -0.2645  0.1083
  915SOL    HW1 4864   6.003   6.758   3.862  2.0899  3.6088 -2.9670
  915SOL    HW2 4865   5.995   6.844   4.000 -0.4472 -2.0043  0.7535
  916SOL     OW 4866   0.022   4.466   0.592  0.1598 -0.4028 -0.0232
  916SOL    HW1 4867   0.074   4.410   0.656  2.3029  1.4012 -0.0712
  916SOL    HW2 4868   7.038   4.552   0.635 -2.1403 -0.8595 -0.2980
  917SOL     OW 4869   3.414   4.523   6.290  0.4858  0.0834  0.5795
  917SOL    HW1 4870   3.440   4.459   6.363 -0.4453 -0.4459  0.4699
  917SOL    HW2 4871   3.495   4.548   6.237  0.9025 -0.8547  0.7526
  918SOL     OW 4872   0.485   1.227   1.030 -0.1950  0.3798 -0.2462
  918SOL    HW1 4873   0.543   1.225   1.111 -0.5121  0.3784 -0.0149
  918SOL    HW2 4874   0.540   1.247   0.949  0.6384 -2.5025 -0.4944
  919SOL     OW 4875   5.565   2.937   1.208 -0.4061  0.4885 -0.3334
  919SOL    HW1 4876   5.552   3.021   1.156  0.5838  1.8235  1.4700
  919SOL    HW2 4877   5.645   2.946   1.267 -1.0388 -1.2313  0.8713
  920SOL     OW 4878   0.505   3.764   6.581  0.2093 -0.6859 -0.1641
  920SOL    HW1 4879   0.413   3.801   6.587 -0.4059 -1.9992 -1.0530
  920SOL    HW2 4880   0.530   3.722   6.669 -0.5591 -1.4660 -0.3064
  921SOL     OW 4881   5.334   3.329   4.002  0.1054 -0.4077 -0.0216
  921SOL    HW1 4882   5.238   3.342   3.979 -0.2935  0.5989  2.0459
  921SOL    HW2 4883   5.372   3.415   4.036  2.1612 -0.4050 -2.0970
  922SOL     OW 4884   4.789   2.765   3.830 -0.1828  0.3843 -0.0569
  922SOL    HW1 4885   4.747   2.855   3.814  0.7596  1.1423  1.4636
  922SOL    HW2 4886   4.871   2.756   3.772 -0.1921  0.5713 -0.1003
  923SOL     OW 4887   2.749   5.975   2.420 -0.2385  0.0691  0.5486
  923SOL    HW1 4888   2.759   6.024   2.333  0.5127 -1.2676 -0.1590
  923SOL    HW2 4889   2.704   5.887   2.403 -1.0722  0.2449  1.6992
  924SOL     OW 4890   3.790   3.346   1.591 -0.1483  0.4290  0.8979
  924SOL    HW1 4891   3.790   3.439   1.554  0.3221  0.1955  0.3077
  924SOL    HW2 4892   3.717   3.338   1.659 -0.6539  1.0265  0.4421
  925SOL     OW 4893   1.785   6.459   0.160 -0.6688  0.8176 -0.0130
  925SOL    HW1 4894   1.722   6.456   0.083 -1.6867  1.3014  0.7769
  925SOL    HW2 4895   1.751   6.399   0.233  1.5413 -1.6232 -0.8165
  926SOL     OW 4896   1.441   4.522   2.087 -0.1749  0.0583 -0.0379
  926SOL    HW1 4897   1.516   4.587   2.078 -0.6444  0.3203 -3.5343
  926SOL    HW2 4898   1.393   4.538   2.173  1.9029  1.8730  0.8854
  927SOL     OW 4899   4.143   1.008   2.493  0.0554 -0.4053  0.3016
  927SOL    HW1 4900   4.145   1.030   2.591  0.8467 -0.2931  0.2628
  927SOL    HW2 4901   4.142   0.909   2.481  1.1491 -0.4469  0.4210
  928SOL     OW 4902   5.370   1.981   7.001 -0.0675 -0.0387 -0.4688
  928SOL    HW1 4903   5.304   1.909   6.985 -0.9329  0.6978 -0.3011
  928SOL    HW2 4904   5.448   1.944   0.011  0.8627 -1.4856 -2.7677
  929SOL     OW 4905   2.406   1.080   0.867 -0.6366  0.6935 -0.3436
  929SOL    HW1 4906   2.399   0.998   0.924  1.9140  1.0260  0.5709
  929SOL    HW2 4907   2.323   1.136   0.879 -1.1800 -0.3779  1.2200
  930SOL     OW 4908   2.116   2.100   1.400  0.0422 -0.3825 -0.2480
  930SOL    HW1 4909   2.205   2.118   1.359 -0.2789 -0.7431 -1.1439
  930SOL    HW2 4910   2.052   2.173   1.374  0.4383  0.6969  1.6409
  931SOL     OW 4911   4.743   4.583   5.479 -0.3759 -0.3332 -1.0094
  931SOL    HW1 4912   4.770   4.657   5.541 -1.4969  0.8974 -1.9123
  931SOL    HW2 4913   4.818   4.517   5.470  1.4159  1.6488 -1.5617
  932SOL     OW 4914   3.028   5.091   5.819  0.3189 -0.6373 -0.2509
  932SOL    HW1 4915   3.105   5.065   5.878  1.3698 -0.9426 -1.7104
  932SOL    HW2 4916   2.977   5.009   5.791 -1.8479 -0.3062  2.3236
  933SOL     OW 4917   1.243   6.630   1.284  1.0131  0.2894  0.2149
  933SOL    HW1 4918   1.310   6.671   1.346  0.8043 -0.6493  1.0862
  933SOL    HW2 4919   1.260   6.663   1.191  3.0493 -0.3331  0.3022
  934SOL     OW 4920   3.484   0.712   0.973 -0.2472 -0.3291 -0.7461
  934SOL    HW1 4921   3.493   0.678   0.880  2.0215 -0.7623 -0.4269
  934SOL    HW2 4922   3.554   0.782   0.990 -2.6676  2.1665 -0.3235
  935SOL     OW 4923   2.890   3.723   2.940 -0.8388  0.5071 -0.2964
  935SOL    HW1 4924   2.896   3.820   2.965 -0.4225  0.8294 -1.5640
  935SOL    HW2 4925   2.889   3.667   3.023 -0.0063  1.5343  0.4388
  936SOL     OW 4926   0.013   5.306   4.765  0.3269  0.3792  0.4479
  936SOL    HW1 4927   0.074   5.370   4.718 -0.1159  0.9206  0.6076
  936SOL    HW2 4928   6.976   5.286   4.707  0.9096 -0.7499  0.0091
  937SOL     OW 4929   4.457   3.540   1.177  0.4447 -0.3891 -0.2158
  937SOL    HW1 4930   4.411   3.605   1.117  0.1890  0.7423  1.1430
  937SOL    HW2 4931   4.545   3.513   1.137  0.9121  1.4068 -0.4724
  938SOL     OW 4932   2.635   4.838   2.609 -0.3701  0.4919  0.2308
  938SOL    HW1 4933   2.677   4.748   2.619  1.4914  1.3390  0.4617
  938SOL    HW2 4934   2.545   4.828   2.566 -0.4048 -1.4993  0.6676
  939SOL     OW 4935   6.307   5.542   5.749 -0.5035  0.6692 -0.2522
  939SOL    HW1 4936   6.348   5.580   5.666  0.9488  1.4750  0.7929
  939SOL    HW2 4937   6.265   5.615   5.802 -0.2384  0.3617  0.3850
  940SOL     OW 4938   1.861   5.123   4.226 -0.3189 -0.0358  0.6657
  940SOL    HW1 4939   1.791   5.191   4.246  0.6520  0.6509  1.7925
  940SOL    HW2 4940   1.878   5.121   4.127 -2.6686 -0.9917  0.2017
  941SOL     OW 4941   1.774   2.490   1.986 -0.0250  0.1885  0.0669
  941SOL    HW1 4942   1.872   2.489   2.003  0.4183  1.5488 -2.1074
  941SOL    HW2 4943   1.741   2.396   1.977  1.2078 -0.2625  0.1109
  942SOL     OW 4944   3.576   0.869   4.973  0.5984  0.0008 -0.5347
  942SOL    HW1 4945   3.543   0.774   4.971 -0.4222  0.2987  0.6094
  942SOL    HW2 4946   3.557   0.912   4.885  2.4585 -1.2671 -1.6303
  943SOL     OW 4947   4.917   3.801   4.432 -0.0908  0.5577  0.1176
  943SOL    HW1 4948   5.003   3.794   4.382 -1.0559 -0.4189 -1.4677
  943SOL    HW2 4949   4.868   3.883   4.403 -0.7966 -0.1757 -0.7936
  944SOL     OW 4950   2.173   3.434   5.860  0.4369 -0.0948  0.4152
  944SOL    HW1 4951   2.202   3.432   5.955  0.9122  0.6890  0.2932
  944SOL    HW2 4952   2.121   3.351   5.839  1.8399 -1.1220  0.8788
  945SOL     OW 4953   2.856   6.498   0.376  0.4359  0.4972  0.1846
  945SOL    HW1 4954   2.778   6.561   0.384  0.8406  0.8658  1.3988
  945SOL    HW2 4955   2.906   6.517   0.291  0.2331  1.4490  0.2699
  946SOL     OW 4956   0.144   2.618   2.446  0.4527 -0.5833 -0.1264
  946SOL    HW1 4957   0.127   2.577   2.535 -2.9502 -0.5733 -0.6344
  946SOL    HW2 4958   0.110   2.556   2.374  1.1739  0.3342 -1.2949
  947SOL     OW 4959   3.537   1.418   0.343  0.0420  0.3057  0.4081
  947SOL    HW1 4960   3.565   1.323   0.333 -1.3216 -0.3530  2.3572
  947SOL    HW2 4961   3.610   1.478   0.311  0.7369 -1.3634 -1.3391
  948SOL     OW 4962   1.589   4.353   5.196 -0.1802  0.3917 -0.2071
  948SOL    HW1 4963   1.554   4.410   5.270  0.6244  0.4379  0.1398
  948SOL    HW2 4964   1.540   4.375   5.112 -1.3005  0.1408  0.3578
  949SOL     OW 4965   2.511   0.470   6.400  0.0421  0.1112  0.1698
  949SOL    HW1 4966   2.551   0.541   6.457  3.0278 -2.4274  1.5076
  949SOL    HW2 4967   2.542   0.482   6.305  0.5606  0.5388  0.3874
  950SOL     OW 4968   3.894   6.582   4.853 -0.1757  0.9824 -0.3773
  950SOL    HW1 4969   3.881   6.649   4.779 -0.0606 -0.3298 -1.6273
  950SOL    HW2 4970   3.965   6.517   4.826 -0.7395 -0.0306  0.5424
  951SOL     OW 4971   0.628   1.782   4.479  0.2612 -0.3025  0.2982
  951SOL    HW1 4972   0.569   1.862   4.491  1.7540  0.8129  0.4991
  951SOL    HW2 4973   0.572   1.701   4.465 -1.2948  0.7853  0.0128
  952SOL     OW 4974   4.665   4.860   0.060 -0.4394 -0.3122  0.3318
  952SOL    HW1 4975   4.633   4.955   0.059 -3.5090 -1.2219 -1.2635
  952SOL    HW2 4976   4.726   4.844   7.024 -0.4849  0.1961  0.1898
  953SOL     OW 4977   0.581   2.296   0.543  0.2223 -0.0563  0.0124
  953SOL    HW1 4978   0.532   2.347   0.613  1.4725  2.0179 -0.5223
  953SOL    HW2 4979   0.516   2.254   0.480 -0.8709 -0.0109  1.0805
  954SOL     OW 4980   1.133   5.322   3.699 -1.0156 -0.3367  0.0338
  954SOL    HW1 4981   1.166   5.232   3.728 -1.3032 -0.1416  0.9972
  954SOL    HW2 4982   1.192   5.357   3.627 -0.2925 -0.8565  0.3610
  955SOL     OW 4983   6.119   6.376   1.787  0.2333 -0.5479 -0.2376
  955SOL    HW1 4984   6.217   6.386   1.808 -0.0447 -0.8509  1.3471
  955SOL    HW2 4985   6.066   6.434   1.849 -0.5516  0.7146 -2.0144
  956SOL     OW 4986   6.442   1.431   2.430  0.0994  0.0710 -0.0192
  956SOL    HW1 4987   6.385   1.500   2.385  1.7103  0.9186 -0.8560
  956SOL    HW2 4988   6.532   1.429   2.387  1.3615  0.0860  2.4474
  957SOL     OW 4989   3.167   2.584   5.004 -0.5218 -0.4114  0.3169
  957SOL    HW1 4990   3.201   2.622   5.090 -1.8245  1.3162  0.1403
  957SOL    HW2 4991   3.216   2.500   4.982  0.5065 -0.3634  2.2391
  958SOL     OW 4992   3.503   2.318   0.511  0.0383  0.1503  0.0535
  958SOL    HW1 4993   3.556   2.294   0.429  0.5348  2.1393 -0.2529
  958SOL    HW2 4994   3.420   2.262   0.513  1.1002 -1.5554 -0.5668
  959SOL     OW 4995   2.727   5.185   5.917  0.1714  0.0899 -0.2119
  959SOL    HW1 4996   2.798   5.120   5.889  1.4675  0.9822  0.9013
  959SOL    HW2 4997   2.750   5.276   5.884 -2.4899 -0.1448 -3.2453
  960SOL     OW 4998   1.403   4.570   6.028 -0.1369  0.1946  0.3027
  960SOL    HW1 4999   1.443   4.614   6.108  2.2940  0.3520 -0.9309
  960SOL    HW2 5000   1.376   4.639   5.962 -0.5403 -0.0206  0.2345
  961SOL     OW 5001   0.229   2.569   1.081 -0.4338 -0.2483  0.2839
  961SOL    HW1 5002   0.221   2.470   1.063  0.1196 -0.5306  1.4806
  961SOL    HW2 5003   0.253   2.583   1.177 -2.2420  1.1235  0.5942
  962SOL     OW 5004   2.504   4.554   1.075 -0.3811  0.0962  0.1634
  962SOL    HW1 5005   2.539   4.486   1.140  0.4709  1.8575  1.6309
  962SOL    HW2 5006   2.540   4.534   0.984 -0.6473 -1.7523  0.4220
  963SOL     OW 5007   0.852   0.190   0.941 -0.6387  0.2095  0.2264
  963SOL    HW1 5008   0.805   0.249   0.875 -0.9531  0.9436  1.0911
  963SOL    HW2 5009   0.790   0.166   1.015  0.6940  2.3728  2.1474
  964SOL     OW 5010   0.864   3.578   5.436  0.6785 -0.3145 -0.2561
  964SOL    HW1 5011   0.915   3.663   5.421  0.2787  0.0031  0.1519
  964SOL    HW2 5012   0.903   3.529   5.514  0.0646  0.1653  0.3563
  965SOL     OW 5013   3.338   5.949   3.741  0.0175  0.3553 -0.9819
  965SOL    HW1 5014   3.428   5.967   3.702  0.8090  0.3977  0.7461
  965SOL    HW2 5015   3.329   5.852   3.762  1.5382  0.8825  2.9408
  966SOL     OW 5016   4.545   5.658   4.624  0.0017 -0.0888  0.0339
  966SOL    HW1 5017   4.592   5.714   4.556  0.9616  0.5689  1.2120
  966SOL    HW2 5018   4.612   5.605   4.676 -0.7561 -0.9623  0.1492
  967SOL     OW 5019   5.350   0.085   6.491  0.2492 -0.2542 -0.1921
  967SOL    HW1 5020   5.366   0.060   6.586  0.5178 -2.1019 -0.6808
  967SOL    HW2 5021   5.301   0.011   6.445  1.0186  0.1500 -1.7465
  968SOL     OW 5022   3.577   4.888   4.380 -0.1165  0.3842  0.3963
  968SOL    HW1 5023   3.627   4.941   4.449 -2.1318  1.4485  1.1261
  968SOL    HW2 5024   3.606   4.793   4.384  1.3330  0.8381  1.2477
  969SOL     OW 5025   1.976   3.831   3.521  0.9136  0.0113 -0.1669
  969SOL    HW1 5026   1.970   3.749   3.465 -2.6867 -0.9531  1.3118
  969SOL    HW2 5027   1.945   3.810   3.614 -2.6313  3.3519 -0.3135
  970SOL     OW 5028   6.896   5.393   2.964  0.4528 -0.0637  0.2504
  970SOL    HW1 5029   6.942   5.476   2.996 -0.0674  1.5662 -2.8689
  970SOL    HW2 5030   6.954   5.346   2.898 -0.1175 -1.1021  0.4615
  971SOL     OW 5031   2.115   2.206   6.269 -0.0497  0.2906 -0.3855
  971SOL    HW1 5032   2.018   2.184   6.263  0.0944 -0.3815 -0.3497
  971SOL    HW2 5033   2.168   2.121   6.278  0.5321  0.6548 -0.3191
  972SOL     OW 5034   6.171   2.610   3.323  0.6263 -0.2758 -0.2573
  972SOL    HW1 5035   6.145   2.648   3.234 -3.3800  0.8807  1.2025
  972SOL    HW2 5036   6.164   2.510   3.319 -2.4019 -0.1453 -0.6283
  973SOL     OW 5037   3.910   2.240   6.306  0.3023 -0.5480 -0.3051
  973SOL    HW1 5038   3.923   2.160   6.247  0.7019  1.2811 -2.8549
  973SOL    HW2 5039   3.993   2.254   6.361  0.6157 -1.3021 -0.5636
  974SOL     OW 5040   3.243   4.969   5.942  0.1232 -0.9292 -0.1720
  974SOL    HW1 5041   3.193   4.936   6.022  1.0295 -0.1560  0.7397
  974SOL    HW2 5042   3.341   4.968   5.961  0.2677  0.8847 -0.6161
  975SOL     OW 5043   4.931   6.446   6.861  0.0560  0.0725  0.1378
  975SOL    HW1 5044   4.891   6.528   6.902 -1.3007 -0.1204 -0.7317
  975SOL    HW2 5045   4.928   6.453   6.762  0.3136 -0.8439  0.0550
  976SOL     OW 5046   2.098   3.685   0.396 -0.3473  0.2181 -0.3272
  976SOL    HW1 5047   2.002   3.689   0.368 -1.1117 -1.5398  1.8012
  976SOL    HW2 5048   2.137   3.597   0.367  0.1770  0.2788  0.1855
  977SOL     OW 5049   5.692   1.510   0.739  0.1677  0.2685  0.1166
  977SOL    HW1 5050   5.758   1.549   0.675  0.0062 -0.0458 -0.2395
  977SOL    HW2 5051   5.732   1.510   0.831  0.0981  1.4495  0.1608
  978SOL     OW 5052   3.557   5.169   4.255 -0.5493 -0.1268  0.3195
  978SOL    HW1 5053   3.479   5.120   4.293 -0.2401 -1.3395 -0.5311
  978SOL    HW2 5054   3.623   5.103   4.217  0.3505  0.9121  0.0080
  979SOL     OW 5055   3.045   1.527   4.940  0.5406  0.3449  0.0207
  979SOL    HW1 5056   3.026   1.613   4.892  1.0231  1.8404  2.3567
  979SOL    HW2 5057   3.143   1.508   4.935  0.3364 -0.5245 -1.1326
  980SOL     OW 5058   3.064   1.422   1.257 -0.3755  0.4961 -0.2498
  980SOL    HW1 5059   3.108   1.476   1.329 -1.0835  1.3829 -0.4585
  980SOL    HW2 5060   3.048   1.479   1.177 -2.7772  0.5356  0.1676
  981SOL     OW 5061   5.381   1.563   4.987  1.3486  0.0654 -0.1020
  981SOL    HW1 5062   5.390   1.583   4.889 -1.8319  0.2016 -0.4787
  981SOL    HW2 5063   5.311   1.493   5.000  2.1570 -0.4158  2.0948
  982SOL     OW 5064   6.896   1.942   2.104 -0.6037  0.8597 -0.1101
  982SOL    HW1 5065   6.869   1.912   2.012 -0.6728  1.7253 -0.3849
  982SOL    HW2 5066   6.981   1.994   2.098  0.0647 -0.1535  0.4892
  983SOL     OW 5067   4.816   4.907   1.068  0.6067 -0.5105 -0.5018
  983SOL    HW1 5068   4.807   4.817   1.027  0.3162 -1.2489  1.1158
  983SOL    HW2 5069   4.907   4.917   1.109  0.1692 -0.6236  0.5365
  984SOL     OW 5070   6.725   4.484   0.733 -0.0537  0.0646 -0.0744
  984SOL    HW1 5071   6.780   4.558   0.694 -0.6667  0.9414  0.6772
  984SOL    HW2 5072   6.677   4.436   0.659 -1.1129  1.6244 -0.4434
  985SOL     OW 5073   2.528   4.516   6.576 -0.2134 -0.4685 -0.2794
  985SOL    HW1 5074   2.594   4.548   6.509 -0.5887 -0.0461 -0.4481
  985SOL    HW2 5075   2.562   4.535   6.668  0.1189 -0.6911 -0.3530
  986SOL     OW 5076   6.152   4.630   3.437 -0.3357 -0.5876  0.0924
  986SOL    HW1 5077   6.153   4.656   3.533 -0.9530  0.0528 -0.0673
  986SOL    HW2 5078   6.108   4.540   3.427 -1.6002 -0.0131  0.2707
  987SOL     OW 5079   1.805   3.763   1.688 -0.0421 -0.1936 -0.1675
  987SOL    HW1 5080   1.745   3.823   1.740 -0.8482 -0.4960 -0.7320
  987SOL    HW2 5081   1.862   3.818   1.627  1.0736  0.1815  1.1627
  988SOL     OW 5082   2.799   3.169   4.695 -0.2921  0.7853  0.5702
  988SOL    HW1 5083   2.832   3.246   4.641 -0.8721  0.9260  0.4199
  988SOL    HW2 5084   2.875   3.132   4.749  0.8892 -0.7522 -1.9640
  989SOL     OW 5085   6.489   3.655   5.544  0.6870 -0.2365 -0.0016
  989SOL    HW1 5086   6.561   3.717   5.512 -0.4347  0.5207 -1.1361
  989SOL    HW2 5087   6.462   3.681   5.637  0.6450  0.6083 -0.2447
  990SOL     OW 5088   3.041   1.927   6.974  0.4999 -0.3071  0.2791
  990SOL    HW1 5089   2.945   1.897   6.977  0.6400 -0.8340 -0.3045
  990SOL    HW2 5090   3.099   1.853   7.008  0.6265  0.4030  1.6777
  991SOL     OW 5091   3.394   4.349   1.154  0.0705 -0.6557  0.3796
  991SOL    HW1 5092   3.487   4.334   1.188 -0.3965 -2.0495  1.1516
  991SOL    HW2 5093   3.338   4.389   1.227  0.5563  2.3037 -0.7556
  992SOL     OW 5094   4.466   4.028   1.968 -0.3088  0.2023  0.5855
  992SOL    HW1 5095   4.519   3.994   2.045 -2.3627 -1.5714  1.3231
  992SOL    HW2 5096   4.501   3.990   1.883  1.1913  1.1767  0.7372
  993SOL     OW 5097   3.085   1.185   0.789  0.7600 -0.3129 -0.3090
  993SOL    HW1 5098   3.094   1.281   0.762  2.7843  0.0625  1.4456
  993SOL    HW2 5099   2.989   1.159   0.784  0.2907  1.4560 -1.8654
  994SOL     OW 5100   0.959   4.647   6.963 -0.5357 -0.3747  0.0848
  994SOL    HW1 5101   1.030   4.601   6.909 -1.0098 -0.0668 -0.8276
  994SOL    HW2 5102   1.003   4.711   7.026 -0.0100  0.2526 -0.8894
  995SOL     OW 5103   4.097   4.002   0.268 -0.1916 -0.3096  0.5500
  995SOL    HW1 5104   4.187   3.981   0.231  0.1423  0.1547  1.0798
  995SOL    HW2 5105   4.027   3.983   0.199  0.2811 -0.9264  0.2252
  996SOL     OW 5106   4.663   2.152   4.501  0.3605  0.2029  0.2654
  996SOL    HW1 5107   4.687   2.089   4.575  0.0603 -0.1993  0.0258
  996SOL    HW2 5108   4.616   2.101   4.428 -0.5954  0.8567  0.4191
  997SOL     OW 5109   5.476   6.662   2.276  0.5698  0.4911 -0.6452
  997SOL    HW1 5110   5.530   6.600   2.219 -0.0387 -0.4893 -0.1862
  997SOL    HW2 5111   5.533   6.693   2.353  0.2660 -1.2875  0.3714
  998SOL     OW 5112   0.427   5.721   0.976 -0.3129 -0.0685  0.1921
  998SOL    HW1 5113   0.481   5.777   1.038 -0.8657 -1.7861  2.3443
  998SOL    HW2 5114   0.449   5.746   0.881  3.6890 -0.1665  0.9157
  999SOL     OW 5115   6.552   1.740   6.211 -0.0891 -0.1063  0.0619
  999SOL    HW1 5116   6.512   1.815   6.263 -0.8974 -1.4435  1.4443
  999SOL    HW2 5117   6.516   1.743   6.117  1.2867  2.2477 -0.4802
 1000SOL     OW 5118   0.575   4.675   5.042 -0.0650  0.1966  0.3006
 1000SOL    HW1 5119   0.629   4.704   5.121  0.3832 -0.8365  0.3890
 1000SOL    HW2 5120   0.537   4.584   5.059 -0.9490  0.4569 -0.2047
 1001SOL     OW 5121   0.668   0.690   1.886  0.2074 -0.6535 -0.6624
 1001SOL    HW1 5122   0.672   0.767   1.950  1.0123 -1.2743  0.0724
 1001SOL    HW2 5123   0.634   0.721   1.798  0.8428  0.6188 -0.4805
 1002SOL     OW 5124   3.846   3.815   4.632  0.6627 -0.4125 -0.1068
 1002SOL    HW1 5125   3.905   3.799   4.553  0.9536 -1.5213  0.3186
 1002SOL    HW2 5126   3.750   3.819   4.602  0.9139  1.4989 -0.8154
 1003SOL     OW 5127   3.965   1.188   1.199  0.2965 -0.2908 -0.3920
 1003SOL    HW1 5128   3.912   1.134   1.134  0.1962 -0.8582  0.1513
 1003SOL    HW2 5129   4.055   1.145   1.213  1.0924  0.8729 -1.6072
 1004SOL     OW 5130   2.921   4.644   5.262  0.2282  0.7572  0.0940
 1004SOL    HW1 5131   2.934   4.588   5.181 -0.5252 -0.2867  0.6707
 1004SOL    HW2 5132   2.994   4.626   5.328  0.6473  1.3486 -0.2010
 1005SOL     OW 5133   2.055   1.851   1.301  0.3815 -0.1246  0.6665
 1005SOL    HW1 5134   2.052   1.790   1.380  1.1726 -0.3328  0.5518
 1005SOL    HW2 5135   2.074   1.945   1.331  0.5501 -0.1810  0.7355
 1006SOL     OW 5136   4.985   5.605   5.117  0.1850  0.0202  0.2217
 1006SOL    HW1 5137   4.897   5.650   5.101  0.4484  0.1650 -0.8798
 1006SOL    HW2 5138   4.990   5.575   5.212  0.4605  3.3534  1.3818
 1007SOL     OW 5139   6.657   2.949   3.127 -0.3648 -1.1236  0.4798
 1007SOL    HW1 5140   6.745   2.945   3.080 -0.9777  0.9717 -0.9968
 1007SOL    HW2 5141   6.607   2.864   3.112 -0.2015 -0.8406 -2.0488
 1008SOL     OW 5142   4.563   1.307   4.387 -0.4357  0.0062  0.8427
 1008SOL    HW1 5143   4.641   1.351   4.431  0.0580 -1.3724  1.4263
 1008SOL    HW2 5144   4.547   1.217   4.429 -1.3992 -0.3842 -0.2768
 1009SOL     OW 5145   3.037   6.854   5.156  0.0737  0.2894  0.0181
 1009SOL    HW1 5146   2.993   6.816   5.075  0.1017  2.0107 -0.8592
 1009SOL    HW2 5147   2.979   6.925   5.196 -0.7847 -1.6976  2.6372
 1010SOL     OW 5148   3.474   5.808   3.239  0.3516  0.7030  0.0235
 1010SOL    HW1 5149   3.527   5.753   3.303  0.8643  1.0721 -0.0829
 1010SOL    HW2 5150   3.376   5.794   3.256  0.4841  0.4741  0.6032
 1011SOL     OW 5151   3.317   2.826   4.963 -0.6167 -0.3060 -0.2724
 1011SOL    HW1 5152   3.241   2.833   4.899 -0.6201 -2.7202 -0.5978
 1011SOL    HW2 5153   3.290   2.770   5.041 -0.5609  2.4129  1.8636
 1012SOL     OW 5154   2.727   1.557   0.529 -0.1606 -0.7423 -0.4182
 1012SOL    HW1 5155   2.806   1.555   0.468 -0.6051 -0.0407 -1.0301
 1012SOL    HW2 5156   2.645   1.531   0.479 -0.5468 -0.0643 -0.1515
 1013SOL     OW 5157   3.402   4.664   2.896 -0.0319  0.5465  0.1637
 1013SOL    HW1 5158   3.344   4.731   2.941 -0.5541 -0.9155  1.7956
 1013SOL    HW2 5159   3.496   4.699   2.891 -0.5432  1.8966 -0.2023
 1014SOL     OW 5160   3.103   4.373   0.787 -0.0537  0.3571  1.0997
 1014SOL    HW1 5161   3.075   4.306   0.855 -1.9010 -0.5470 -0.4195
 1014SOL    HW2 5162   3.182   4.339   0.737 -2.2363 -1.9132 -1.1213
 1015SOL     OW 5163   4.474   0.725   4.912  0.3166 -0.1592  0.5217
 1015SOL    HW1 5164   4.391   0.731   4.967  0.1156  0.8380  0.1270
 1015SOL    HW2 5165   4.467   0.787   4.833  0.6626 -1.4264 -0.5486
 1016SOL     OW 5166   2.536   3.404   1.944 -0.6639 -0.1251 -0.0458
 1016SOL    HW1 5167   2.614   3.358   1.900 -1.4094 -0.2064 -1.3231
 1016SOL    HW2 5168   2.468   3.336   1.971 -0.4818 -0.0172  0.7120
 1017SOL     OW 5169   0.071   0.555   7.024  0.0339  0.2438  0.0733
 1017SOL    HW1 5170   0.165   0.536   6.997  0.4422  1.7316  0.3679
 1017SOL    HW2 5171   0.012   0.554   6.943  0.1002 -1.6446  0.0047
 1018SOL     OW 5172   2.295   5.820   2.343 -0.1092 -0.2160  0.2699
 1018SOL    HW1 5173   2.336   5.821   2.434 -0.3362 -1.4105  0.4098
 1018SOL    HW2 5174   2.329   5.897   2.290  1.8128 -0.7935  0.5956
 1019SOL     OW 5175   6.302   1.661   0.648  0.1627 -0.2237  0.5966
 1019SOL    HW1 5176   6.373   1.697   0.710  1.0174  0.5706 -0.7955
 1019SOL    HW2 5177   6.343   1.594   0.586 -0.3919 -0.0619  0.0523
 1020SOL     OW 5178   3.085   4.263   2.949  0.1962  0.2401  0.3787
 1020SOL    HW1 5179   3.181   4.245   2.926  0.3611 -0.5758  1.6501
 1020SOL    HW2 5180   3.079   4.348   3.001  0.6097 -1.0517  2.6663
 1021SOL     OW 5181   3.959   6.889   4.244  0.4015 -0.4554  0.3887
 1021SOL    HW1 5182   3.968   6.989   4.242  0.8522 -0.4877  0.6583
 1021SOL    HW2 5183   4.049   6.847   4.230  1.1649 -0.7788  4.6917
 1022SOL     OW 5184   6.767   3.322   0.658  0.1694 -0.3306  0.1513
 1022SOL    HW1 5185   6.820   3.326   0.743  0.1023  1.0159  0.1553
 1022SOL    HW2 5186   6.670   3.311   0.681 -0.0088  1.3695  0.3381
 1023SOL     OW 5187   5.783   5.477   3.934 -0.1598 -0.5040  0.1050
 1023SOL    HW1 5188   5.820   5.491   4.026 -0.0799 -2.6085  0.4422
 1023SOL    HW2 5189   5.855   5.493   3.867 -0.1437  0.7705  0.3958
 1024SOL     OW 5190   0.528   2.343   5.727  0.2131 -0.3080 -0.0823
 1024SOL    HW1 5191   0.605   2.322   5.667  1.3704 -0.8723  1.5355
 1024SOL    HW2 5192   0.561   2.354   5.821 -1.7185 -0.7803  0.6929
 1025SOL     OW 5193   4.405   1.653   2.670 -0.1038 -0.5806 -0.1065
 1025SOL    HW1 5194   4.430   1.749   2.686 -0.5993 -0.2941 -0.9381
 1025SOL    HW2 5195   4.384   1.609   2.756  0.4595 -0.0338  0.3226
 1026SOL     OW 5196   3.468   0.927   6.225 -0.1795  0.1754  0.4616
 1026SOL    HW1 5197   3.465   1.012   6.277 -3.3534  0.2370  0.4122
 1026SOL    HW2 5198   3.453   0.946   6.128  1.7371 -0.2692  0.0474
 1027SOL     OW 5199   0.995   6.909   1.124 -0.0668 -0.2098  0.3995
 1027SOL    HW1 5200   1.020   7.004   1.103 -0.3278 -0.1253  0.4682
 1027SOL    HW2 5201   1.058   6.847   1.077 -0.9504 -0.0343 -1.0632
 1028SOL     OW 5202   3.744   2.379   5.922  0.1264  0.3879 -0.6055
 1028SOL    HW1 5203   3.745   2.394   5.823 -1.1311  1.3306 -0.4967
 1028SOL    HW2 5204   3.773   2.285   5.942 -0.4271 -0.0811 -1.9200
 1029SOL     OW 5205   3.780   0.088   0.505  0.6588  0.0971  0.8253
 1029SOL    HW1 5206   3.811   0.002   0.463  2.0199  1.5286 -1.3122
 1029SOL    HW2 5207   3.857   0.152   0.508 -0.2031  1.1004  2.8458
 1030SOL     OW 5208   2.693   2.738   5.707  0.2482 -0.0654 -0.1275
 1030SOL    HW1 5209   2.602   2.713   5.674 -0.5474  2.0782  0.3021
 1030SOL    HW2 5210   2.758   2.666   5.682 -1.4700 -1.4667 -0.7821
 1031SOL     OW 5211   4.840   0.122   3.059 -0.4067  0.0300  0.0471
 1031SOL    HW1 5212   4.898   0.181   3.115 -1.3317  0.7119  0.3182
 1031SOL    HW2 5213   4.773   0.076   3.118 -0.1823 -0.7015 -0.2633
 1032SOL     OW 5214   1.996   2.712   0.560 -0.1591 -0.4244  0.2061
 1032SOL    HW1 5215   1.937   2.632   0.570 -0.4014 -0.1703  0.8370
 1032SOL    HW2 5216   1.947   2.794   0.589  1.0024 -0.4070  2.3059
 1033SOL     OW 5217   3.846   2.608   3.908 -0.6447 -0.5209  0.4488
 1033SOL    HW1 5218   3.837   2.652   3.997 -0.4658 -0.1103  0.2681
 1033SOL    HW2 5219   3.819   2.672   3.836 -0.5971 -0.7807  0.1945
 1034SOL     OW 5220   6.606   2.424   4.201 -0.3934  0.2027 -0.2382
 1034SOL    HW1 5221   6.613   2.522   4.188 -1.3622  0.4677  1.0256
 1034SOL    HW2 5222   6.631   2.400   4.296 -0.8499 -0.6715 -0.3223
 1035SOL     OW 5223   5.238   1.338   5.007 -0.4103  0.0582  0.4191
 1035SOL    HW1 5224   5.191   1.320   5.094 -2.8084  0.6024 -0.6742
 1035SOL    HW2 5225   5.223   1.262   4.944  1.4276 -0.3926  0.4730
 1036SOL     OW 5226   2.060   5.121   5.989  0.1131  0.0440  0.5842
 1036SOL    HW1 5227   2.150   5.133   5.947 -0.6874 -0.9754 -1.5457
 1036SOL    HW2 5228   2.012   5.209   5.991  1.0673  0.5715  1.6303
 1037SOL     OW 5229   4.410   0.943   4.392 -0.5604  0.1599 -0.1229
 1037SOL    HW1 5230   4.386   1.012   4.460  0.3990  0.9051 -0.5045
 1037SOL    HW2 5231   4.485   0.977   4.336 -0.7677 -0.7850 -1.0072
 1038SOL     OW 5232   1.440   4.241   5.472  0.1458  0.5048  0.2073
 1038SOL    HW1 5233   1.496   4.201   5.399 -0.5334  1.3957 -0.8473
 1038SOL    HW2 5234   1.373   4.304   5.431 -0.2258  1.0580  1.6155
 1039SOL     OW 5235   6.255   4.642   5.475  0.1341  0.2200  1.1708
 1039SOL    HW1 5236   6.324   4.588   5.427  0.8271 -0.0395  2.4271
 1039SOL    HW2 5237   6.273   4.641   5.573 -0.0772  2.3768  1.2944
 1040SOL     OW 5238   1.328   5.599   2.653 -0.0017 -0.7625 -0.1901
 1040SOL    HW1 5239   1.239   5.638   2.676  0.2311  0.0294 -0.5895
 1040SOL    HW2 5240   1.399   5.669   2.665  0.5835 -1.4018  0.1972
 1041SOL     OW 5241   5.609   3.292   2.969  0.4615 -0.2401  0.0822
 1041SOL    HW1 5242   5.575   3.364   2.908  0.6692  0.9613  1.3465
 1041SOL    HW2 5243   5.543   3.217   2.971 -1.2313  1.2104  1.0161
 1042SOL     OW 5244   2.985   7.001   5.461  0.0095 -0.4275  0.1142
 1042SOL    HW1 5245   2.909   7.039   5.409 -1.2362 -2.7658  0.1370
 1042SOL    HW2 5246   3.071   7.040   5.427 -1.0272  0.8968 -1.1255
 1043SOL     OW 5247   3.295   4.098   2.046  1.0121  0.1474 -0.3184
 1043SOL    HW1 5248   3.196   4.102   2.045  1.0181  0.2502 -1.0158
 1043SOL    HW2 5249   3.331   4.180   2.091  0.7636 -0.4742  1.0342
 1044SOL     OW 5250   2.023   4.559   0.122  0.4978 -0.6265 -0.4513
 1044SOL    HW1 5251   2.058   4.614   0.198  0.6189 -1.1817 -0.1026
 1044SOL    HW2 5252   2.076   4.579   0.040 -0.1628  0.5896 -0.5988
 1045SOL     OW 5253   1.246   5.582   3.134 -0.0866 -0.1954 -0.3765
 1045SOL    HW1 5254   1.257   5.483   3.127  0.3028 -0.0528 -2.5298
 1045SOL    HW2 5255   1.332   5.624   3.162 -0.4063 -0.4721  1.1125
 1046SOL     OW 5256   5.987   0.629   6.570 -0.2132  0.0925 -0.6654
 1046SOL    HW1 5257   6.011   0.574   6.490  4.4629 -0.8453  1.0599
 1046SOL    HW2 5258   6.038   0.715   6.569 -3.7524  2.4145 -0.8711
 1047SOL     OW 5259   3.038   5.103   3.462 -0.5009 -1.0399  0.2528
 1047SOL    HW1 5260   2.973   5.038   3.425 -0.9271 -0.7364  0.4621
 1047SOL    HW2 5261   3.003   5.141   3.547 -1.0516  0.7210 -0.7022
 1048SOL     OW 5262   4.780   0.571   5.464 -0.3871  0.4570 -0.1918
 1048SOL    HW1 5263   4.759   0.631   5.387  0.8256  0.6606 -0.3846
 1048SOL    HW2 5264   4.785   0.477   5.433  0.9240  0.6282 -0.5489
 1049SOL     OW 5265   5.974   2.235   3.112 -0.4824  0.3419 -0.0032
 1049SOL    HW1 5266   6.001   2.244   3.208  0.7856  0.6641 -0.3643
 1049SOL    HW2 5267   6.045   2.275   3.054  0.5366 -2.8570 -1.2281
 1050SOL     OW 5268   5.049   5.714   6.112 -0.1091 -0.1847 -0.2081
 1050SOL    HW1 5269   5.007   5.789   6.060 -1.6656 -0.4978  0.5515
 1050SOL    HW2 5270   5.083   5.645   6.048 -1.8468 -0.4901 -0.8404
 1051SOL     OW 5271   1.504   3.887   2.768 -0.6106  0.1095  0.0890
 1051SOL    HW1 5272   1.571   3.947   2.725 -1.4785  1.3399  0.4034
 1051SOL    HW2 5273   1.551   3.811   2.813  0.4244 -0.1607 -1.3921
 1052SOL     OW 5274   0.745   4.968   1.886 -0.6879 -0.3856  0.3505
 1052SOL    HW1 5275   0.659   4.972   1.938 -0.1115  0.4362  1.2878
 1052SOL    HW2 5276   0.821   4.959   1.949  0.1608  2.0973 -0.1939
 1053SOL     OW 5277   6.348   6.737   5.107 -0.8261 -0.3789 -0.7016
 1053SOL    HW1 5278   6.362   6.834   5.089 -1.6155 -0.2888 -0.8572
 1053SOL    HW2 5279   6.432   6.687   5.090  0.5013  0.6552  2.1498
 1054SOL     OW 5280   4.781   3.533   0.649  0.6275  0.0369 -0.2890
 1054SOL    HW1 5281   4.866   3.583   0.631  0.0268  0.8336 -0.9619
 1054SOL    HW2 5282   4.771   3.460   0.581 -0.5899  1.7148 -1.9947
 1055SOL     OW 5283   4.465   6.431   0.953 -0.2073  0.7261  0.4089
 1055SOL    HW1 5284   4.556   6.473   0.950  0.0351  0.1839  0.0985
 1055SOL    HW2 5285   4.473   6.336   0.983 -0.5117  0.2358 -1.0108
 1056SOL     OW 5286   4.848   3.767   4.045  0.2750  0.0861 -0.2360
 1056SOL    HW1 5287   4.847   3.717   3.958 -2.7768 -0.3448 -0.0500
 1056SOL    HW2 5288   4.761   3.815   4.058  0.6788  0.2617  2.5185
 1057SOL     OW 5289   6.463   5.504   2.184 -0.6839  0.7957 -0.3676
 1057SOL    HW1 5290   6.372   5.541   2.204 -0.2745  1.0585  1.1121
 1057SOL    HW2 5291   6.533   5.566   2.219  0.0794  0.3635 -1.0821
 1058SOL     OW 5292   4.128   3.070   1.827  0.1380 -0.3804 -0.3549
 1058SOL    HW1 5293   4.205   3.133   1.813 -0.3178  0.0881 -0.8220
 1058SOL    HW2 5294   4.082   3.091   1.913 -0.9724  0.9910 -1.2358
 1059SOL     OW 5295   0.347   3.881   5.600  0.1796 -0.6136  0.0054
 1059SOL    HW1 5296   0.291   3.820   5.655 -0.5252 -0.2027 -0.2488
 1059SOL    HW2 5297   0.337   3.859   5.503 -0.3320  0.0978 -0.1140
 1060SOL     OW 5298   0.652   3.498   2.685  0.0862  0.4790  0.2096
 1060SOL    HW1 5299   0.581   3.481   2.617  0.4653 -0.8472  0.1286
 1060SOL    HW2 5300   0.620   3.568   2.749 -1.0284  0.3716 -0.2034
 1061SOL     OW 5301   0.162   1.443   0.598  0.1103  0.2241 -0.3216
 1061SOL    HW1 5302   0.235   1.478   0.539  0.4297  0.6149  0.2944
 1061SOL    HW2 5303   0.136   1.351   0.567  0.6691  0.1887 -0.7145
 1062SOL     OW 5304   2.185   0.788   0.722 -0.0881 -0.0972 -0.1503
 1062SOL    HW1 5305   2.261   0.776   0.786  0.2085 -1.2933 -0.7003
 1062SOL    HW2 5306   2.136   0.872   0.743 -0.8671 -1.1213  2.5697
 1063SOL     OW 5307   1.834   2.621   6.968  0.5030  0.3705  0.0516
 1063SOL    HW1 5308   1.921   2.583   7.000 -0.5202 -0.7654  1.5802
 1063SOL    HW2 5309   1.803   2.691   7.032  0.5529  1.1876 -0.7975
 1064SOL     OW 5310   1.905   5.095   5.292  0.5787  0.0162  0.1470
 1064SOL    HW1 5311   1.856   5.036   5.228 -0.1953 -0.4122  1.1090
 1064SOL    HW2 5312   1.841   5.129   5.362  1.6414 -0.5682  1.4432
 1065SOL     OW 5313   3.373   6.682   3.123 -0.1313  0.5857  0.6035
 1065SOL    HW1 5314   3.400   6.617   3.052 -1.5817  0.9949 -0.3653
 1065SOL    HW2 5315   3.275   6.673   3.141 -0.1916  1.9291  1.0321
 1066SOL     OW 5316   4.352   4.000   6.737  0.3319  0.2541 -0.0877
 1066SOL    HW1 5317   4.298   3.989   6.821  2.6158 -0.7510  1.3341
 1066SOL    HW2 5318   4.375   3.910   6.700 -0.6145  0.6851 -1.8364
 1067SOL     OW 5319   1.751   1.407   2.141 -0.3639  0.3884 -0.1832
 1067SOL    HW1 5320   1.655   1.390   2.123 -0.2024 -0.6212 -0.1475
 1067SOL    HW2 5321   1.765   1.415   2.240 -0.2921 -0.2891 -0.1332
 1068SOL     OW 5322   2.516   6.112   5.970  0.3973 -0.5642 -0.0990
 1068SOL    HW1 5323   2.459   6.184   5.930  2.0039  0.7428 -0.1225
 1068SOL    HW2 5324   2.524   6.126   6.068  1.9179  0.2074 -0.3023
 1069SOL     OW 5325   4.367   2.956   5.568  0.1058  0.1072  0.0212
 1069SOL    HW1 5326   4.447   3.015   5.558  0.5560 -0.8210 -2.6480
 1069SOL    HW2 5327   4.397   2.861   5.574 -0.7502 -0.1216  0.8673
 1070SOL     OW 5328   5.935   5.001   6.851 -0.0738 -0.1509 -0.6607
 1070SOL    HW1 5329   5.841   5.035   6.861 -1.0090 -2.9872  1.5206
 1070SOL    HW2 5330   5.990   5.032   6.928 -0.5159 -2.0272  0.4883
 1071SOL     OW 5331   2.159   4.876   6.059  0.7549  0.4504 -0.1301
 1071SOL    HW1 5332   2.103   4.797   6.085  0.7709  0.4115 -0.2143
 1071SOL    HW2 5333   2.099   4.954   6.042  0.5764  0.0118 -1.7371
 1072SOL     OW 5334   3.366   5.249   5.846 -0.2128 -0.0593  0.2276
 1072SOL    HW1 5335   3.414   5.177   5.897 -1.4462 -1.9107 -1.0962
 1072SOL    HW2 5336   3.404   5.254   5.753  0.3816  1.5975  0.5287
 1073SOL     OW 5337   2.977   2.647   5.386  0.6221 -0.3254  0.5739
 1073SOL    HW1 5338   2.938   2.587   5.456 -0.3665 -0.3895 -0.0018
 1073SOL    HW2 5339   3.066   2.680   5.415  0.2479 -0.3931  1.8419
 1074SOL     OW 5340   1.288   7.014   2.250 -0.2401 -0.4485  0.2359
 1074SOL    HW1 5341   1.379   0.007   2.227  0.0926 -0.0200  2.0284
 1074SOL    HW2 5342   1.259   0.011   2.337 -1.9663 -0.9411 -0.0817
 1075SOL     OW 5343   6.058   2.652   2.592  0.0236  0.7437 -0.5390
 1075SOL    HW1 5344   6.122   2.656   2.516  0.3960  1.5879 -0.1935
 1075SOL    HW2 5345   5.993   2.728   2.584 -0.2087  0.5769 -0.2494
 1076SOL     OW 5346   2.902   2.953   5.181 -0.8568  0.5795 -0.3192
 1076SOL    HW1 5347   2.821   2.990   5.136 -1.2375 -1.7378 -1.7250
 1076SOL    HW2 5348   2.912   2.856   5.157  2.7303  0.9196 -0.7884
 1077SOL     OW 5349   6.107   0.218   1.393 -0.2978 -0.0468  0.3996
 1077SOL    HW1 5350   6.161   0.135   1.381  0.6382  0.4499  1.1064
 1077SOL    HW2 5351   6.135   0.286   1.325 -0.6925 -0.1161  0.1651
 1078SOL     OW 5352   5.340   1.504   5.908  0.1760  0.1168 -0.3635
 1078SOL    HW1 5353   5.375   1.419   5.948  0.1776  0.0855 -0.4316
 1078SOL    HW2 5354   5.377   1.515   5.816 -0.3715 -0.1596 -0.6235
 1079SOL     OW 5355   3.101   4.511   3.095 -0.1323  0.9482  0.2954
 1079SOL    HW1 5356   3.178   4.535   3.154  0.5727  0.9329 -0.5868
 1079SOL    HW2 5357   3.068   4.593   3.048  0.5493  0.6782 -0.7012
 1080SOL     OW 5358   4.809   2.790   5.796  0.1309 -0.3798  0.3423
 1080SOL    HW1 5359   4.801   2.716   5.729 -0.3244  0.6939 -0.8267
 1080SOL    HW2 5360   4.862   2.865   5.757 -0.3391  0.3686  1.1083
 1081SOL     OW 5361   4.374   0.853   1.072  0.2608  0.2284 -0.3171
 1081SOL    HW1 5362   4.367   0.758   1.103  0.1952  0.5125  0.5531
 1081SOL    HW2 5363   4.289   0.879   1.027  0.2365 -0.0921 -0.4575
 1082SOL     OW 5364   6.684   3.450   5.578  0.2847  0.0192  0.6019
 1082SOL    HW1 5365   6.617   3.524   5.579  0.9267  0.5975  1.0196
 1082SOL    HW2 5366   6.696   3.417   5.484  0.4596  0.8714  0.3163
 1083SOL     OW 5367   1.395   1.914   6.209 -0.2714 -0.2988 -0.2584
 1083SOL    HW1 5368   1.355   1.924   6.117 -1.4046 -0.3781  0.2036
 1083SOL    HW2 5369   1.442   1.998   6.235  0.0912 -0.2879 -0.9188
 1084SOL     OW 5370   3.972   1.221   6.788  0.0385  0.1300  0.1434
 1084SOL    HW1 5371   3.938   1.314   6.802 -1.0152 -0.3201  0.6955
 1084SOL    HW2 5372   3.949   1.165   6.867 -0.6616 -0.9652 -0.7975
 1085SOL     OW 5373   5.285   4.287   1.846  0.4079  0.0307 -0.5018
 1085SOL    HW1 5374   5.227   4.331   1.777  1.0099  0.4000 -0.7799
 1085SOL    HW2 5375   5.374   4.266   1.806  0.8266  0.4033  0.2179
 1086SOL     OW 5376   4.874   6.437   5.548  0.0437  0.0562  0.5136
 1086SOL    HW1 5377   4.909   6.343   5.540 -0.9719 -0.3089  0.2528
 1086SOL    HW2 5378   4.775   6.435   5.559 -0.1221  1.1369 -0.5661
 1087SOL     OW 5379   3.606   0.191   5.731 -0.1226 -0.2012  0.2221
 1087SOL    HW1 5380   3.567   0.167   5.820 -0.7261 -0.9210 -0.2211
 1087SOL    HW2 5381   3.564   0.135   5.660  1.7280 -1.0308 -0.2935
 1088SOL     OW 5382   3.647   4.633   0.705 -0.1904 -0.1189  0.1086
 1088SOL    HW1 5383   3.606   4.724   0.708 -1.5281 -0.7003  0.2724
 1088SOL    HW2 5384   3.647   4.593   0.797  1.1501  0.0089  0.1941
 1089SOL     OW 5385   0.117   3.181   0.400  0.1216  0.1271 -0.9317
 1089SOL    HW1 5386   0.027   3.146   0.425  0.4066 -2.0551 -2.5891
 1089SOL    HW2 5387   0.111   3.230   0.313  0.7379 -1.5150 -1.9472
 1090SOL     OW 5388   4.623   3.219   3.297  0.5314 -0.5189  0.2116
 1090SOL    HW1 5389   4.537   3.255   3.330  0.3193 -0.5375 -0.3081
 1090SOL    HW2 5390   4.694   3.233   3.366 -0.2735 -2.1729  1.4416
 1091SOL     OW 5391   5.809   4.066   4.260 -0.0878 -0.1319 -0.0404
 1091SOL    HW1 5392   5.904   4.057   4.288  0.4501 -1.6933 -2.1193
 1091SOL    HW2 5393   5.791   4.161   4.232  0.3007  0.6021  2.0633
 1092SOL     OW 5394   1.401   3.986   6.670 -0.1025 -0.3123 -0.1541
 1092SOL    HW1 5395   1.445   4.018   6.754 -1.6594 -0.6225  0.8157
 1092SOL    HW2 5396   1.447   4.027   6.591  0.7657  0.7728  0.8727
 1093SOL     OW 5397   0.108   4.626   7.025 -0.1846  0.1350  1.0863
 1093SOL    HW1 5398   0.194   4.652   0.029 -0.5603  3.3357  0.1831
 1093SOL    HW2 5399   0.128   4.585   6.937  0.4273 -0.2143  1.3797
 1094SOL     OW 5400   0.866   3.651   1.431 -0.4863  0.2121 -0.0538
 1094SOL    HW1 5401   0.785   3.662   1.488 -0.0226  2.0758  0.2987
 1094SOL    HW2 5402   0.862   3.715   1.354  1.8156  2.2570  1.3938
 1095SOL     OW 5403   1.919   4.817   1.484  0.3909 -0.4314  0.3377
 1095SOL    HW1 5404   1.928   4.910   1.449  0.5387 -0.4458  0.3363
 1095SOL    HW2 5405   1.987   4.758   1.441  0.6572 -0.4205  0.7395
 1096SOL     OW 5406   3.396   5.257   0.059  0.3059 -0.8036  0.4836
 1096SOL    HW1 5407   3.331   5.189   0.093 -0.4440  0.2991  1.2818
 1096SOL    HW2 5408   3.406   5.330   0.126  0.9040  0.0199 -0.4839
 1097SOL     OW 5409   2.535   3.856   1.510  0.3114  0.2050 -0.1025
 1097SOL    HW1 5410   2.531   3.870   1.411 -0.1222 -0.5831 -0.2058
 1097SOL    HW2 5411   2.447   3.819   1.542  0.8379 -0.6647  0.3885
 1098SOL     OW 5412   4.511   1.259   1.743  0.4297  0.6309  0.2349
 1098SOL    HW1 5413   4.585   1.320   1.771  0.8880 -0.1590  0.7879
 1098SOL    HW2 5414   4.513   1.177   1.800 -0.6519  0.4397  0.0099
 1099SOL     OW 5415   0.670   3.241   2.774 -0.5265  0.4897 -0.0954
 1099SOL    HW1 5416   0.677   3.329   2.729  0.5686 -0.1404 -1.1943
 1099SOL    HW2 5417   0.693   3.251   2.871  1.8725  1.0542 -0.6565
 1100SOL     OW 5418   1.520   4.219   0.528  0.4198  0.5194  0.1602
 1100SOL    HW1 5419   1.618   4.208   0.543  0.2232  0.6942  1.6997
 1100SOL    HW2 5420   1.505   4.257   0.437  1.8125  1.2304  0.1977
 1101SOL     OW 5421   3.933   2.934   0.910 -0.2977  0.3539  0.0647
 1101SOL    HW1 5422   3.851   2.969   0.954 -0.1757 -0.3289  0.8652
 1101SOL    HW2 5423   3.917   2.841   0.879 -0.1145  0.5441 -0.6205
 1102SOL     OW 5424   4.795   2.417   6.921  0.2134  0.0309 -0.1112
 1102SOL    HW1 5425   4.731   2.419   6.845 -0.4675  0.4442  0.4544
 1102SOL    HW2 5426   4.801   2.508   6.962  0.6665 -0.1539  0.2396
 1103SOL     OW 5427   4.817   4.708   2.108  0.2650  0.5167  0.0945
 1103SOL    HW1 5428   4.726   4.746   2.127  0.3737  0.9572 -0.2615
 1103SOL    HW2 5429   4.816   4.610   2.124 -0.4454  0.4188 -0.4860
 1104SOL     OW 5430   2.258   0.186   4.698  0.6173 -0.0384  0.8267
 1104SOL    HW1 5431   2.309   0.270   4.718  2.0570 -0.6381 -0.1709
 1104SOL    HW2 5432   2.258   0.171   4.599  2.7016 -2.5973  1.1343
 1105SOL     OW 5433   4.542   1.843   1.961  0.2348  0.0592 -0.7328
 1105SOL    HW1 5434   4.447   1.813   1.950 -0.0614  0.4254  0.6417
 1105SOL    HW2 5435   4.545   1.922   2.023  1.2557  1.2727 -2.2389
 1106SOL     OW 5436   5.503   1.502   2.462 -0.2361 -0.6348  0.7409
 1106SOL    HW1 5437   5.542   1.416   2.428  1.9075  0.3791  0.4586
 1106SOL    HW2 5438   5.562   1.539   2.533 -1.1124  0.6227  0.8375
 1107SOL     OW 5439   5.628   4.225   5.908  0.1595 -0.1393  0.0647
 1107SOL    HW1 5440   5.689   4.220   5.829  1.1670 -0.7594  0.8592
 1107SOL    HW2 5441   5.539   4.259   5.879  0.0457 -1.7208 -1.6208
 1108SOL     OW 5442   7.019   5.448   1.316  0.2649  0.0224  0.0215
 1108SOL    HW1 5443   0.029   5.503   1.381  0.1193  1.2523 -0.8800
 1108SOL    HW2 5444   0.039   5.412   1.246  0.3941 -1.1711  0.7083
 1109SOL     OW 5445   4.813   3.584   4.963 -0.1832  0.0374  0.5607
 1109SOL    HW1 5446   4.874   3.612   4.888 -0.2610 -0.1299  0.4342
 1109SOL    HW2 5447   4.836   3.635   5.045  1.1141 -1.0745  0.9169
 1110SOL     OW 5448   0.205   5.232   5.251  0.1916  0.0815 -0.3675
 1110SOL    HW1 5449   0.163   5.254   5.339  2.1089  0.1448  0.5782
 1110SOL    HW2 5450   0.139   5.248   5.177 -0.3348  3.6333  0.6857
 1111SOL     OW 5451   4.714   2.286   5.937 -0.7408  0.6767 -0.8350
 1111SOL    HW1 5452   4.679   2.374   5.906 -0.7327  0.1364 -2.4838
 1111SOL    HW2 5453   4.659   2.212   5.898  0.6374 -0.1030 -1.3979
 1112SOL     OW 5454   3.288   4.610   7.037  0.1544 -0.3956 -0.1273
 1112SOL    HW1 5455   3.211   4.567   6.990  0.2440  0.4503 -1.0767
 1112SOL    HW2 5456   3.318   4.690   6.985  1.4324 -0.4941  0.4372
 1113SOL     OW 5457   6.267   4.204   6.645 -0.4419 -0.3825 -0.4553
 1113SOL    HW1 5458   6.354   4.216   6.597  0.8487  0.6525  1.9315
 1113SOL    HW2 5459   6.221   4.292   6.654 -0.7900 -0.5980 -0.0667
 1114SOL     OW 5460   2.655   0.062   6.888 -0.2717 -0.1429 -0.4634
 1114SOL    HW1 5461   2.602   0.143   6.861 -0.6595  0.2527  1.3991
 1114SOL    HW2 5462   2.671   0.063   6.986  1.3391 -1.3935 -0.6663
 1115SOL     OW 5463   2.679   4.342   5.103  0.5062 -0.1130  0.5976
 1115SOL    HW1 5464   2.715   4.251   5.122  0.5311 -0.0391  0.9026
 1115SOL    HW2 5465   2.640   4.381   5.186 -1.2182 -0.6095  0.0648
 1116SOL     OW 5466   4.995   6.531   2.251 -0.2526  0.1513 -0.1910
 1116SOL    HW1 5467   5.026   6.516   2.157  0.2868 -0.9272  0.1426
 1116SOL    HW2 5468   5.041   6.467   2.312  0.0085  1.3835  0.9419
 1117SOL     OW 5469   6.222   3.783   6.370  0.2469  0.5451  0.9521
 1117SOL    HW1 5470   6.193   3.854   6.433  0.0206  0.9974  0.3466
 1117SOL    HW2 5471   6.208   3.814   6.276  2.3123  0.6272  0.6305
 1118SOL     OW 5472   6.885   6.458   2.091 -0.3805 -0.2737 -0.3932
 1118SOL    HW1 5473   6.948   6.475   2.167 -1.4194  1.1053  0.2036
 1118SOL    HW2 5474   6.862   6.545   2.047 -0.9934 -0.8860 -1.3131
 1119SOL     OW 5475   1.282   4.230   2.272  0.3380 -0.2435 -0.3124
 1119SOL    HW1 5476   1.276   4.216   2.371  0.0061  0.4835 -0.2257
 1119SOL    HW2 5477   1.199   4.275   2.239  0.2710 -0.8418 -0.9918
 1120SOL     OW 5478   5.170   2.360   0.444  0.0953 -0.3796 -0.3248
 1120SOL    HW1 5479   5.212   2.450   0.432  0.5036 -0.3861  0.9247
 1120SOL    HW2 5480   5.217   2.311   0.517 -0.5269 -1.3616 -0.5711
 1121SOL     OW 5481   6.184   5.578   3.602 -0.2185 -0.0823  0.4008
 1121SOL    HW1 5482   6.258   5.645   3.609  0.4167 -0.8087  0.6936
 1121SOL    HW2 5483   6.218   5.487   3.624 -1.3232 -0.3511  1.1098
 1122SOL     OW 5484   6.774   6.915   1.457 -0.4321 -0.0166 -0.1459
 1122SOL    HW1 5485   6.674   6.921   1.456 -0.3602  1.5590 -0.1339
 1122SOL    HW2 5486   6.809   6.938   1.366  0.0213  2.5237  0.6053
 1123SOL     OW 5487   6.546   3.548   0.234 -0.0280  0.5411  0.2777
 1123SOL    HW1 5488   6.586   3.571   0.145 -0.1473 -0.6790 -0.1073
 1123SOL    HW2 5489   6.617   3.512   0.294 -0.3911 -1.0550 -0.2048
 1124SOL     OW 5490   2.673   1.642   4.680  0.2432  0.6783 -0.1084
 1124SOL    HW1 5491   2.660   1.545   4.658 -0.5548  1.0780 -1.5520
 1124SOL    HW2 5492   2.646   1.659   4.775  1.4047 -0.6834  0.5071
 1125SOL     OW 5493   4.395   2.779   1.050  0.3374 -0.1260 -0.1336
 1125SOL    HW1 5494   4.335   2.855   1.026  0.2140 -0.3029 -0.3910
 1125SOL    HW2 5495   4.380   2.754   1.146  0.9206  0.6627  0.1679
 1126SOL     OW 5496   0.873   5.810   2.608 -0.1358 -0.4395 -0.3567
 1126SOL    HW1 5497   0.774   5.803   2.596 -0.4886  0.9512  1.3160
 1126SOL    HW2 5498   0.895   5.898   2.650  1.6601 -1.3587  0.7411
 1127SOL     OW 5499   1.144   1.847   6.742 -0.2049 -0.4273  0.8184
 1127SOL    HW1 5500   1.054   1.838   6.699 -0.1166  1.1381  0.2412
 1127SOL    HW2 5501   1.142   1.922   6.807  1.0223  0.4689 -0.1447
 1128SOL     OW 5502   5.278   6.764   5.072 -0.3545 -0.3430  0.0178
 1128SOL    HW1 5503   5.266   6.780   5.170  0.2485  0.2738  0.0001
 1128SOL    HW2 5504   5.353   6.699   5.057  0.8103  0.9507 -0.0649
 1129SOL     OW 5505   2.716   4.637   3.354  0.6051 -0.2846  0.4943
 1129SOL    HW1 5506   2.777   4.559   3.339  0.0923 -1.2872  3.1684
 1129SOL    HW2 5507   2.630   4.623   3.305  0.8397 -0.9917  0.2766
 1130SOL     OW 5508   5.860   2.377   3.708 -0.0198 -0.2447 -1.3384
 1130SOL    HW1 5509   5.931   2.447   3.699  0.9842 -1.2307 -1.3660
 1130SOL    HW2 5510   5.772   2.414   3.678 -0.0851  1.8365  1.1484
 1131SOL     OW 5511   1.941   4.676   0.650  0.2246  0.6775 -0.7855
 1131SOL    HW1 5512   2.021   4.729   0.623  1.1222 -0.1743  0.1206
 1131SOL    HW2 5513   1.885   4.656   0.570  1.9459 -0.3861 -1.7734
 1132SOL     OW 5514   0.299   4.669   1.084  0.3188  0.4490 -0.2044
 1132SOL    HW1 5515   0.299   4.769   1.087 -0.5991  0.4396  0.4428
 1132SOL    HW2 5516   0.219   4.637   1.034  0.6475  0.0366 -0.4686
 1133SOL     OW 5517   5.326   2.851   3.110 -0.5763 -0.0749 -0.2416
 1133SOL    HW1 5518   5.294   2.794   3.034  0.1473  0.9214 -1.3265
 1133SOL    HW2 5519   5.401   2.803   3.157 -1.5362 -1.0362  0.3642
 1134SOL     OW 5520   1.327   1.664   2.598 -0.4730 -0.0191  0.1153
 1134SOL    HW1 5521   1.316   1.590   2.663 -0.3040 -0.8510 -0.7810
 1134SOL    HW2 5522   1.402   1.724   2.628 -0.2594 -0.5059  0.5744
 1135SOL     OW 5523   6.670   5.841   5.661 -0.2626  0.0498  0.1272
 1135SOL    HW1 5524   6.652   5.914   5.727 -0.4017  1.0227 -0.9539
 1135SOL    HW2 5525   6.646   5.753   5.702  1.6605  0.3599  2.1717
 1136SOL     OW 5526   1.946   1.013   0.113 -0.3743 -0.1439 -0.1908
 1136SOL    HW1 5527   1.906   0.995   0.203 -0.2150 -0.1787 -0.1265
 1136SOL    HW2 5528   1.972   1.110   0.108 -1.3532  0.1110 -0.5848
 1137SOL     OW 5529   5.558   1.942   4.721 -0.0523  0.0436  0.1496
 1137SOL    HW1 5530   5.459   1.939   4.732 -0.3510 -0.3318 -2.1513
 1137SOL    HW2 5531   5.581   1.932   4.624  2.1748  1.6896  0.4274
 1138SOL     OW 5532   5.783   3.917   6.468 -0.2294  0.2200  0.0453
 1138SOL    HW1 5533   5.836   3.864   6.402  0.6107  0.7729  0.2642
 1138SOL    HW2 5534   5.827   4.005   6.484 -1.5825  1.0002 -0.2915
 1139SOL     OW 5535   3.696   5.228   6.295 -0.2103 -0.3185 -0.0252
 1139SOL    HW1 5536   3.716   5.213   6.391 -0.0396  1.5777  0.2826
 1139SOL    HW2 5537   3.597   5.227   6.280 -0.2280 -0.8078  0.1328
 1140SOL     OW 5538   1.047   2.039   0.237 -0.0911 -0.0591 -0.2020
 1140SOL    HW1 5539   1.066   2.137   0.247  0.3652 -0.2593  1.0493
 1140SOL    HW2 5540   1.132   1.988   0.246 -0.1682 -0.5378 -1.8165
 1141SOL     OW 5541   2.865   1.420   5.455 -0.1029 -0.4840  0.6807
 1141SOL    HW1 5542   2.892   1.404   5.550  1.3012  0.3552  0.4549
 1141SOL    HW2 5543   2.858   1.518   5.438  1.8611 -0.5091 -0.6164
 1142SOL     OW 5544   2.406   3.921   5.923  0.2071  0.0674  0.2018
 1142SOL    HW1 5545   2.494   3.904   5.966  1.1426  0.6949 -1.3513
 1142SOL    HW2 5546   2.389   4.020   5.921 -0.9817 -0.0934  1.2956
 1143SOL     OW 5547   3.924   2.564   6.059 -0.3096  0.5871  0.5888
 1143SOL    HW1 5548   3.950   2.619   5.980 -2.6559  1.7616  0.5751
 1143SOL    HW2 5549   3.859   2.493   6.030  2.2565 -2.0115  0.6974
 1144SOL     OW 5550   4.605   2.978   4.125  0.6774 -0.2511  0.1565
 1144SOL    HW1 5551   4.669   2.955   4.052  0.1044 -0.1867 -0.3694
 1144SOL    HW2 5552   4.649   2.964   4.214  1.7875  0.8354 -0.2001
 1145SOL     OW 5553   2.270   1.997   1.609  0.1460 -0.2145 -0.5344
 1145SOL    HW1 5554   2.336   1.926   1.581 -0.2983 -0.7494 -0.2352
 1145SOL    HW2 5555   2.199   2.005   1.539  0.0906 -0.2005 -0.4762
 1146SOL     OW 5556   3.544   4.753   4.814  0.5814  0.1177  0.6580
 1146SOL    HW1 5557   3.510   4.692   4.885  1.0531 -0.9583 -0.0163
 1146SOL    HW2 5558   3.563   4.701   4.730 -1.8505  1.6262 -0.9667
 1147SOL     OW 5559   6.950   6.554   6.943  0.1660 -0.1499 -0.0594
 1147SOL    HW1 5560   6.992   6.631   6.895  0.4760 -0.5332 -0.4094
 1147SOL    HW2 5561   6.997   6.470   6.917 -1.6804 -0.7818 -1.5356
 1148SOL     OW 5562   3.042   0.988   2.493 -0.8886  0.3673  0.1110
 1148SOL    HW1 5563   2.987   0.921   2.444  0.2294 -0.3145 -0.2388
 1148SOL    HW2 5564   3.006   0.999   2.586 -1.5660 -0.1088 -0.0903
 1149SOL     OW 5565   2.468   3.379   0.966 -0.1743 -0.6860  0.0576
 1149SOL    HW1 5566   2.395   3.441   0.935 -0.0062 -1.0909 -1.2225
 1149SOL    HW2 5567   2.462   3.368   1.065 -1.5025 -0.2697  0.0522
 1150SOL     OW 5568   6.829   2.703   3.765 -0.0314  0.5863  0.2732
 1150SOL    HW1 5569   6.917   2.735   3.730  0.0204  3.3529  2.5144
 1150SOL    HW2 5570   6.768   2.782   3.776  0.0444  0.2613  6.2396
 1151SOL     OW 5571   3.813   0.130   2.708  0.3533 -0.1654 -0.2518
 1151SOL    HW1 5572   3.888   0.187   2.741  0.7685 -0.1442 -1.2100
 1151SOL    HW2 5573   3.726   0.176   2.728  0.6018  0.0109  0.4715
 1152SOL     OW 5574   2.302   5.534   2.999 -0.1571 -0.1540  0.2711
 1152SOL    HW1 5575   2.332   5.530   2.903  1.3549 -2.0403  0.7644
 1152SOL    HW2 5576   2.296   5.442   3.036 -1.4228  0.5089  1.8189
 1153SOL     OW 5577   3.880   5.124   4.274 -0.0037  0.0445  0.3221
 1153SOL    HW1 5578   3.836   5.166   4.353 -0.7249 -0.4290  0.1738
 1153SOL    HW2 5579   3.820   5.130   4.195  1.0938  1.4068 -0.4724
 1154SOL     OW 5580   3.713   5.170   6.840 -0.1112  0.3877 -0.3733
 1154SOL    HW1 5581   3.789   5.180   6.904  0.9570  2.4139 -1.8477
 1154SOL    HW2 5582   3.635   5.225   6.872 -0.1675  0.1117 -0.0221
 1155SOL     OW 5583   1.070   2.660   4.050  0.4679 -0.1556 -0.7899
 1155SOL    HW1 5584   0.974   2.644   4.026  0.9583 -0.1527 -2.9655
 1155SOL    HW2 5585   1.123   2.677   3.966  2.0640  1.6040  0.4809
 1156SOL     OW 5586   6.972   2.598   5.634  0.0178 -0.3767  0.0005
 1156SOL    HW1 5587   6.921   2.649   5.703 -0.5573 -0.1122 -0.6082
 1156SOL    HW2 5588   0.013   2.560   5.675 -0.8536 -1.1466  1.0990
 1157SOL     OW 5589   5.724   5.312   6.576  0.6250 -0.5254  0.0211
 1157SOL    HW1 5590   5.738   5.305   6.675  1.1159  2.9893  0.3143
 1157SOL    HW2 5591   5.812   5.317   6.530  0.4623  1.4551 -0.1627
 1158SOL     OW 5592   3.106   0.213   5.527 -0.4952 -0.1723 -0.3505
 1158SOL    HW1 5593   3.060   0.283   5.473 -1.3164  0.3310  0.9806
 1158SOL    HW2 5594   3.049   0.185   5.604  1.2704  0.2777  1.2127
 1159SOL     OW 5595   3.480   5.803   0.512 -0.1172  0.3261 -0.1461
 1159SOL    HW1 5596   3.539   5.824   0.591  0.9541 -0.2465 -0.7742
 1159SOL    HW2 5597   3.425   5.722   0.533 -0.8543  0.9827  0.5232
 1160SOL     OW 5598   4.686   0.496   4.084 -0.1407 -0.4406  0.2348
 1160SOL    HW1 5599   4.718   0.461   3.996 -2.9102 -0.1643 -1.0006
 1160SOL    HW2 5600   4.719   0.438   4.158  0.0510 -2.2793 -1.2315
 1161SOL     OW 5601   6.248   3.505   6.936 -0.0396 -0.1104 -0.1489
 1161SOL    HW1 5602   6.314   3.430   6.940  0.2306  0.1065 -0.4727
 1161SOL    HW2 5603   6.281   3.575   6.874 -0.0979  0.4712  0.4710
 1162SOL     OW 5604   1.638   5.999   1.042 -0.3749 -0.1712  0.5249
 1162SOL    HW1 5605   1.620   6.048   1.128 -2.8277  0.9559 -0.5286
 1162SOL    HW2 5606   1.627   5.901   1.058 -1.0070  0.0322  1.4641
 1163SOL     OW 5607   0.224   1.969   0.632  0.3676 -0.2621 -0.2585
 1163SOL    HW1 5608   0.262   1.940   0.720  0.2684 -0.0543 -0.1466
 1163SOL    HW2 5609   0.126   1.951   0.630 -0.1766  2.2229  0.7417
 1164SOL     OW 5610   6.801   2.859   4.071 -0.1574  0.1144 -0.0709
 1164SOL    HW1 5611   6.869   2.929   4.092 -0.5643  0.7683 -0.8432
 1164SOL    HW2 5612   6.710   2.892   4.098 -0.2932 -0.3403  0.0418
 1165SOL     OW 5613   4.170   1.702   5.023 -0.3115  0.1902 -0.1380
 1165SOL    HW1 5614   4.236   1.627   5.024 -0.4395  0.0469 -1.3671
 1165SOL    HW2 5615   4.081   1.669   5.055 -0.0986  0.0947  0.3677
 1166SOL     OW 5616   3.287   5.362   6.081  1.0231 -0.3051 -0.1294
 1166SOL    HW1 5617   3.345   5.300   6.134 -0.1697 -2.3637 -1.0758
 1166SOL    HW2 5618   3.287   5.332   5.985 -0.7668  0.2686 -0.3344
 1167SOL     OW 5619   2.920   4.486   5.036 -0.2603  0.2488 -0.2965
 1167SOL    HW1 5620   2.826   4.451   5.037 -0.4806  0.8402 -0.2824
 1167SOL    HW2 5621   2.983   4.409   5.022 -0.7885 -0.0460 -1.1520
 1168SOL     OW 5622   1.300   2.786   4.953  0.5615  0.9174  0.9555
 1168SOL    HW1 5623   1.324   2.794   5.050  1.7787  1.5316  0.6293
 1168SOL    HW2 5624   1.377   2.746   4.903 -1.0445 -2.1004  0.6354
 1169SOL     OW 5625   2.647   0.989   6.592  0.5890 -0.1284  0.1945
 1169SOL    HW1 5626   2.669   0.947   6.504  1.7481 -1.0279  0.8879
 1169SOL    HW2 5627   2.561   0.952   6.626  0.1857  0.1477 -0.4986
 1170SOL     OW 5628   6.535   1.592   3.985  0.2467  0.0382  0.4304
 1170SOL    HW1 5629   6.630   1.600   3.954  0.3897 -1.2023  0.4776
 1170SOL    HW2 5630   6.481   1.547   3.913 -0.1941  0.2488  0.6248
 1171SOL     OW 5631   0.533   1.653   0.986 -0.8331 -0.0118  0.0901
 1171SOL    HW1 5632   0.437   1.628   0.997 -0.5707 -0.8608  0.4756
 1171SOL    HW2 5633   0.569   1.610   0.904 -1.7601  3.2937 -2.2810
 1172SOL     OW 5634   5.496   2.493   1.198  0.2100  0.4114  0.0990
 1172SOL    HW1 5635   5.399   2.472   1.211  0.3522 -0.2928  0.1110
 1172SOL    HW2 5636   5.507   2.558   1.123 -0.1258 -1.6513 -1.8422
 1173SOL     OW 5637   0.389   1.450   6.890 -0.3394 -0.1577 -0.7775
 1173SOL    HW1 5638   0.407   1.352   6.895 -0.1140 -0.1363 -1.1220
 1173SOL    HW2 5639   0.476   1.500   6.884 -0.4087  0.1322  0.4260
 1174SOL     OW 5640   5.102   0.594   4.931 -0.2663 -0.3938  0.5988
 1174SOL    HW1 5641   5.194   0.631   4.919 -0.9649  1.6281  1.0141
 1174SOL    HW2 5642   5.097   0.543   5.016  0.4036 -0.2891  0.7040
 1175SOL     OW 5643   0.354   4.594   6.377  0.0208  0.4669  0.3648
 1175SOL    HW1 5644   0.295   4.543   6.315  1.3281 -0.3760 -0.2430
 1175SOL    HW2 5645   0.302   4.623   6.457 -1.0843 -0.7038  0.1037
 1176SOL     OW 5646   2.625   3.717   2.931  0.6250  0.5040 -0.0134
 1176SOL    HW1 5647   2.721   3.718   2.903  0.2079 -2.2824 -1.7905
 1176SOL    HW2 5648   2.567   3.693   2.854 -1.5848  2.1553  1.0134
 1177SOL     OW 5649   2.750   2.214   5.418  0.7718 -0.0805 -0.1919
 1177SOL    HW1 5650   2.786   2.151   5.486 -0.0861 -1.0542 -0.6146
 1177SOL    HW2 5651   2.676   2.170   5.368  0.1867  1.2427 -0.5406
 1178SOL     OW 5652   3.663   1.254   0.913  0.1974  0.4006 -0.3839
 1178SOL    HW1 5653   3.704   1.327   0.967  1.7813 -0.8369  0.1717
 1178SOL    HW2 5654   3.585   1.290   0.862  0.4471  2.2733  0.4655
 1179SOL     OW 5655   1.821   6.401   6.559 -0.4203  0.1699  0.4839
 1179SOL    HW1 5656   1.788   6.489   6.525 -0.3945  0.3374  0.8926
 1179SOL    HW2 5657   1.920   6.405   6.571 -0.3217 -0.1497 -0.1931
 1180SOL     OW 5658   2.780   1.848   6.961  0.0551  0.5745 -0.7139
 1180SOL    HW1 5659   2.717   1.893   6.898 -1.0579 -2.3367 -1.8993
 1180SOL    HW2 5660   2.728   1.791   7.024  1.3804  0.4474  0.3039
 1181SOL     OW 5661   1.005   3.612   4.782  0.2220 -0.1311  0.3509
 1181SOL    HW1 5662   1.027   3.685   4.717 -1.1257 -0.4163 -0.4777
 1181SOL    HW2 5663   0.913   3.578   4.763  0.7810 -1.9855  0.7733
 1182SOL     OW 5664   3.249   5.048   4.988  0.2661  0.0150 -0.2206
 1182SOL    HW1 5665   3.163   5.099   4.992  0.3039  0.3337 -2.3812
 1182SOL    HW2 5666   3.234   4.956   5.025 -0.1055  1.1077  2.5688
 1183SOL     OW 5667   5.515   0.117   2.873 -0.7194  0.0347  0.0255
 1183SOL    HW1 5668   5.466   0.204   2.866  0.2257  0.4863 -1.6836
 1183SOL    HW2 5669   5.611   0.132   2.850 -0.4521 -1.3930  0.1451
 1184SOL     OW 5670   2.093   4.729   2.392  0.0412  0.1762  0.0705
 1184SOL    HW1 5671   2.077   4.814   2.442 -1.0570 -0.0923  0.1920
 1184SOL    HW2 5672   2.156   4.747   2.316  0.7247  0.8491  0.7741
 1185SOL     OW 5673   0.319   3.553   4.104 -0.4377  0.1377 -0.4828
 1185SOL    HW1 5674   0.302   3.501   4.187 -1.4402 -1.2256 -1.5049
 1185SOL    HW2 5675   0.372   3.498   4.040 -1.0525  0.5757 -1.3771
 1186SOL     OW 5676   0.676   5.178   1.733  0.1625 -0.1248  0.0702
 1186SOL    HW1 5677   0.667   5.087   1.773 -3.3904  0.7512  1.5843
 1186SOL    HW2 5678   0.608   5.190   1.661 -1.5377  2.2554  1.9367
 1187SOL     OW 5679   1.403   5.182   5.811  0.5488 -0.0676 -0.5871
 1187SOL    HW1 5680   1.368   5.141   5.896  0.3809  2.1039  0.4615
 1187SOL    HW2 5681   1.331   5.181   5.742 -1.0230  2.4206  0.8645
 1188SOL     OW 5682   1.762   3.883   4.981  0.2687 -0.8545  0.0382
 1188SOL    HW1 5683   1.717   3.952   5.038 -0.2311 -0.4208 -0.8517
 1188SOL    HW2 5684   1.696   3.847   4.914  0.5674 -2.0847  0.3844
 1189SOL     OW 5685   3.143   6.749   3.831 -0.1103 -0.1038  0.4460
 1189SOL    HW1 5686   3.203   6.816   3.874  0.2962 -1.5681  2.2582
 1189SOL    HW2 5687   3.190   6.706   3.754  0.7577 -0.4313  1.1444
 1190SOL     OW 5688   0.683   2.295   4.802 -0.2592 -0.4528 -0.3495
 1190SOL    HW1 5689   0.737   2.261   4.725 -1.2790 -2.0208 -0.4067
 1190SOL    HW2 5690   0.613   2.358   4.767  1.4608  1.6343 -0.2682
 1191SOL     OW 5691   6.897   6.644   1.554  0.1848  0.4745  0.3274
 1191SOL    HW1 5692   6.880   6.740   1.532 -1.5025  0.0771 -0.2352
 1191SOL    HW2 5693   6.958   6.638   1.632  1.4695  1.9904 -0.4897
 1192SOL     OW 5694   3.262   3.427   3.373  0.5296  0.3165 -0.1387
 1192SOL    HW1 5695   3.208   3.504   3.340 -0.6652 -0.8623 -1.0721
 1192SOL    HW2 5696   3.355   3.433   3.336  0.5336  1.4203  0.0143
 1193SOL     OW 5697   1.007   4.521   4.499 -0.0630 -0.4137  0.0996
 1193SOL    HW1 5698   1.040   4.428   4.484  1.3683 -0.4756  2.9037
 1193SOL    HW2 5699   0.983   4.532   4.596 -0.9641  1.9325 -0.3289
 1194SOL     OW 5700   2.671   1.707   2.002 -0.6181  0.6942 -0.4381
 1194SOL    HW1 5701   2.681   1.690   2.100  1.3676  1.9666 -0.3702
 1194SOL    HW2 5702   2.757   1.687   1.955 -1.1660  1.2743 -1.7498
 1195SOL     OW 5703   2.214   6.499   5.768 -0.5941  0.2721 -0.2112
 1195SOL    HW1 5704   2.184   6.548   5.686  0.0688  0.7809 -0.1596
 1195SOL    HW2 5705   2.203   6.558   5.848  1.4578  0.8708 -0.3167
 1196SOL     OW 5706   6.627   6.514   1.173 -0.5533  0.5173 -0.2734
 1196SOL    HW1 5707   6.692   6.581   1.135  0.0767 -0.4070 -0.8634
 1196SOL    HW2 5708   6.631   6.430   1.120 -1.0534 -0.1353  0.6983
 1197SOL     OW 5709   0.833   4.533   1.273  0.3828 -0.2815  0.4602
 1197SOL    HW1 5710   0.899   4.500   1.340  0.5921 -1.4372 -0.2861
 1197SOL    HW2 5711   0.837   4.633   1.268  3.5172 -0.3645 -0.9690
 1198SOL     OW 5712   6.800   3.793   3.681 -0.2772  0.2322 -0.0472
 1198SOL    HW1 5713   6.702   3.805   3.664  0.2935  1.4030 -3.0803
 1198SOL    HW2 5714   6.824   3.697   3.669 -0.8152  0.1894 -0.8690
 1199SOL     OW 5715   0.471   6.236   1.311 -0.4785 -0.0696 -0.1919
 1199SOL    HW1 5716   0.441   6.197   1.224  0.1478 -1.4471  0.1812
 1199SOL    HW2 5717   0.404   6.303   1.342 -0.6218  0.5690 -1.8085
 1200SOL     OW 5718   4.634   3.509   6.814  0.0296  0.2781 -0.0562
 1200SOL    HW1 5719   4.560   3.446   6.792  1.5118 -0.8634 -2.1456
 1200SOL    HW2 5720   4.716   3.458   6.837  0.4220  1.5149  1.4948
 1201SOL     OW 5721   6.428   3.661   2.793  0.0951 -0.5014  0.3585
 1201SOL    HW1 5722   6.508   3.600   2.794  0.0955 -0.5026  1.3044
 1201SOL    HW2 5723   6.387   3.661   2.702  1.2067 -0.4594 -0.1543
 1202SOL     OW 5724   5.599   4.007   4.489 -0.0297 -0.4371  0.2051
 1202SOL    HW1 5725   5.680   4.035   4.438 -1.5866  2.7779 -0.7951
 1202SOL    HW2 5726   5.605   4.043   4.583  0.4645 -1.8194  0.7358
 1203SOL     OW 5727   1.139   5.825   1.860 -0.4758  0.2591 -0.0488
 1203SOL    HW1 5728   1.128   5.757   1.933 -1.1047 -0.1649 -0.5328
 1203SOL    HW2 5729   1.210   5.794   1.797  2.1999  1.9738  1.8959
 1204SOL     OW 5730   4.596   1.312   6.008 -0.6235  0.3416  0.7590
 1204SOL    HW1 5731   4.691   1.322   6.035 -0.1785  1.2076 -0.9723
 1204SOL    HW2 5732   4.548   1.399   6.019 -1.3045 -0.1446  1.8397
 1205SOL     OW 5733   3.020   2.287   4.468  0.0619 -0.0256 -0.0730
 1205SOL    HW1 5734   3.072   2.203   4.453 -1.2265 -1.0752  1.1263
 1205SOL    HW2 5735   3.036   2.350   4.391  0.8763 -1.4391 -1.1053
 1206SOL     OW 5736   6.329   5.620   1.456 -0.4778 -0.3166 -0.4049
 1206SOL    HW1 5737   6.257   5.689   1.466  0.3033  0.4592  0.0901
 1206SOL    HW2 5738   6.302   5.536   1.501  0.2771  1.0323  2.8414
 1207SOL     OW 5739   4.640   5.167   5.868 -0.3997  0.0135 -0.3504
 1207SOL    HW1 5740   4.556   5.220   5.855  0.1826  0.8671 -0.7778
 1207SOL    HW2 5741   4.629   5.104   5.944 -1.1431  0.7118  0.1362
 1208SOL     OW 5742   5.306   3.084   1.779 -0.0397  0.2420  0.0965
 1208SOL    HW1 5743   5.372   3.100   1.706  0.0540 -1.3201 -0.1984
 1208SOL    HW2 5744   5.329   2.999   1.827 -1.1499  0.2886  0.7599
 1209SOL     OW 5745   2.024   4.234   1.823 -0.9308  0.4206  0.0144
 1209SOL    HW1 5746   1.982   4.260   1.909 -1.2215  0.2433 -0.0743
 1209SOL    HW2 5747   2.113   4.192   1.840 -1.2129 -0.0821  0.2599
 1210SOL     OW 5748   5.058   4.458   1.297 -0.2449  0.6489 -0.0707
 1210SOL    HW1 5749   5.108   4.539   1.329 -0.1791  0.5742  0.0149
 1210SOL    HW2 5750   5.110   4.376   1.319 -1.0207  0.4722  1.2299
 1211SOL     OW 5751   5.218   3.460   4.342  0.0836  0.3590  0.1109
 1211SOL    HW1 5752   5.219   3.547   4.293 -0.6096  0.2982 -0.0262
 1211SOL    HW2 5753   5.227   3.478   4.440 -1.1924  0.6927  0.1966
 1212SOL     OW 5754   6.521   0.820   2.253  0.3090  0.6276  0.1047
 1212SOL    HW1 5755   6.567   0.892   2.200 -0.2353 -0.2860 -1.7049
 1212SOL    HW2 5756   6.586   0.746   2.272 -0.2062 -0.4870 -2.1183
 1213SOL     OW 5757   5.428   0.329   4.451 -0.0502  0.3020 -0.4108
 1213SOL    HW1 5758   5.485   0.342   4.532 -0.5984  2.3088 -0.2950
 1213SOL    HW2 5759   5.485   0.310   4.372  0.6749  0.6551  0.0186
 1214SOL     OW 5760   5.848   5.607   6.318  0.1953  0.0965  0.1327
 1214SOL    HW1 5761   5.748   5.601   6.318  0.0382  1.8252  1.4083
 1214SOL    HW2 5762   5.884   5.571   6.232 -1.7190  2.0306 -1.5977
 1215SOL     OW 5763   5.958   2.859   4.585 -0.9672 -0.4134 -0.2596
 1215SOL    HW1 5764   5.924   2.880   4.676  2.4810  0.5867  0.9719
 1215SOL    HW2 5765   6.042   2.804   4.593 -0.9113 -0.8261 -2.8701
 1216SOL     OW 5766   3.438   4.025   1.101 -0.4854 -0.3940  0.2783
 1216SOL    HW1 5767   3.503   4.087   1.145  1.7640 -1.3207 -1.5474
 1216SOL    HW2 5768   3.454   3.932   1.133 -1.7787 -0.4794  0.7197
 1217SOL     OW 5769   6.026   3.155   4.795 -0.3114  0.3449 -0.1126
 1217SOL    HW1 5770   6.062   3.169   4.703 -1.4972 -0.0345 -0.6611
 1217SOL    HW2 5771   6.100   3.163   4.862  0.0888  3.5307 -0.8056
 1218SOL     OW 5772   2.673   6.737   6.226  0.0409 -0.2196  0.1399
 1218SOL    HW1 5773   2.639   6.800   6.156  1.4969  1.2078  0.6596
 1218SOL    HW2 5774   2.620   6.749   6.310  0.8106  0.9339  0.4873
 1219SOL     OW 5775   5.157   5.581   1.517 -0.3585 -0.0537 -0.2921
 1219SOL    HW1 5776   5.125   5.566   1.611 -1.1160 -0.0786 -0.5481
 1219SOL    HW2 5777   5.079   5.595   1.457  0.1199 -0.0727 -0.9314
 1220SOL     OW 5778   6.694   3.208   1.699  0.1018  0.3559 -0.4277
 1220SOL    HW1 5779   6.663   3.211   1.795 -1.6657 -1.3880 -0.8899
 1220SOL    HW2 5780   6.666   3.293   1.654  0.2043  0.8386  0.3872
 1221SOL     OW 5781   6.306   3.647   4.817 -0.6816 -0.2456  0.1747
 1221SOL    HW1 5782   6.288   3.696   4.902 -0.0457  1.2263 -0.5126
 1221SOL    HW2 5783   6.351   3.560   4.838  0.3409  0.5226  1.2934
 1222SOL     OW 5784   6.788   3.969   5.314 -0.5412 -0.0298 -0.0035
 1222SOL    HW1 5785   6.791   4.069   5.320  1.2595  0.0246 -1.0734
 1222SOL    HW2 5786   6.845   3.938   5.238  0.3640 -1.9576  1.3611
 1223SOL     OW 5787   1.163   3.292   4.325 -0.1883  0.0198 -0.4088
 1223SOL    HW1 5788   1.070   3.264   4.302 -0.4241  0.5574 -0.1184
 1223SOL    HW2 5789   1.223   3.276   4.246 -0.6219  0.1323 -0.7634
 1224SOL     OW 5790   1.870   1.230   1.926  0.4888  0.2367  0.2343
 1224SOL    HW1 5791   1.969   1.219   1.916  0.5255 -0.8579  1.6164
 1224SOL    HW2 5792   1.849   1.256   2.020 -0.6365 -0.9165  0.3252
 1225SOL     OW 5793   6.640   3.852   4.884  0.7782 -0.1682 -0.2220
 1225SOL    HW1 5794   6.700   3.780   4.850  0.7829 -0.0354 -0.4940
 1225SOL    HW2 5795   6.633   3.845   4.984 -0.4636 -1.5296 -0.3750
[truncated: 1,858,616 more chars]
