# Supplementary material for: A locally activatable sensor for robust quantification of organellar glutathione
Source: Nat Chem. 2023 Jun 15;15(10):1415–21. doi: 10.1038/s41557-023-01249-3 (PMC10533397; doi:10.1038/s41557-023-01249-3)
Supplement: Supplementary file 3 — Atomic coordinates for starting, ending and selected time-points of MD simulations. [file 41557_2023_1249_MOESM3_ESM.zip › halotag-SiR_xyz-coord/HT-MeTRaQG-GSH-500ns.gro]

HaloTag w/ SiRMe-GSH adduct bound to Asp106 and Cl in crystal structure position of SiRMe, neutralized, and solvated in 0.15 M NaCl solution in water
32700
    4ILE      N    1   4.889   6.251   5.843  0.1675 -0.0606 -0.0640
    4ILE     H1    2   4.797   6.245   5.882  0.1658 -0.0728 -0.0705
    4ILE     H2    3   4.875   6.263   5.745 -3.1983 -0.1846  0.2862
    4ILE     H3    4   4.921   6.156   5.853 -1.2984 -0.5386  0.2409
    4ILE     CA    5   4.978   6.348   5.908 -0.2922  0.1168  0.3039
    4ILE     CB    6   4.938   6.491   5.873  0.3237  0.3047  0.3512
    4ILE    CG1    7   4.787   6.513   5.881  0.2456 -0.2498  0.3940
    4ILE    CG2    8   4.992   6.528   5.735 -0.2288 -0.3225 -0.0372
    4ILE     CD    9   4.768   6.638   5.966 -0.0082  0.0421 -0.0842
    4ILE      C   10   4.973   6.327   6.060  0.3233  0.5525  0.3887
    4ILE      O   11   4.869   6.285   6.110  0.4947  0.4630  0.6761
    5GLY      N   12   5.093   6.320   6.118  0.4936  0.1029 -0.0102
    5GLY      H   13   5.174   6.330   6.060  0.6838 -0.5388  0.1437
    5GLY     CA   14   5.117   6.311   6.263 -0.5032  0.5089  0.1895
    5GLY      C   15   5.092   6.185   6.346  0.2536  0.3345  0.1630
    5GLY      O   16   5.141   6.171   6.457  0.3284 -0.4917  0.0312
    6THR      N   17   4.992   6.110   6.300  0.2459  0.1005  0.5616
    6THR      H   18   4.944   6.142   6.219  0.0778  0.4334  0.7918
    6THR     CA   19   4.947   5.981   6.355 -0.2139 -0.0825 -0.2230
    6THR     CB   20   4.828   5.923   6.280 -0.4707  0.2292 -0.0636
    6THR    OG1   21   4.849   5.889   6.143  0.5483 -0.4632  0.2529
    6THR    HG1   22   4.788   5.814   6.115 -0.6052  0.5965 -0.1417
    6THR    CG2   23   4.707   6.014   6.300 -0.7461 -0.1175 -0.1232
    6THR      C   24   5.055   5.873   6.367  0.0722  0.2451  0.2237
    6THR      O   25   5.041   5.780   6.446  0.7744  0.0943  0.1710
    7GLY      N   26   5.162   5.884   6.289  0.2516  0.2907  0.4783
    7GLY      H   27   5.177   5.959   6.226 -0.8125  0.7194  0.7230
    7GLY     CA   28   5.273   5.787   6.296 -0.2849 -0.3431  0.3132
    7GLY      C   29   5.352   5.788   6.427 -0.2902  0.2014  0.3171
    7GLY      O   30   5.383   5.895   6.479  0.3130  0.0856  0.2103
    8PHE      N   31   5.409   5.672   6.459 -0.1829  0.1557 -0.0260
    8PHE      H   32   5.381   5.591   6.407  0.0158  0.6626 -0.9440
    8PHE     CA   33   5.504   5.644   6.568 -0.1139  0.4615 -0.0077
    8PHE     CB   34   5.641   5.707   6.545 -0.1171  0.3218 -0.4256
    8PHE     CG   35   5.719   5.645   6.428 -0.1236 -0.1235 -0.1950
    8PHE    CD1   36   5.801   5.536   6.453  0.3344  0.2509 -0.0525
    8PHE    HD1   37   5.817   5.492   6.551 -4.1959 -0.8696  0.4025
    8PHE    CD2   38   5.711   5.691   6.297  0.8884 -0.3086 -0.3273
    8PHE    HD2   39   5.624   5.754   6.280  1.1693  0.2214  0.1681
    8PHE    CE1   40   5.873   5.490   6.343 -0.1661  0.0429 -0.2951
    8PHE    HE1   41   5.930   5.402   6.374 -0.0322  1.6706  5.1180
    8PHE    CE2   42   5.784   5.648   6.188  0.4636 -0.0421 -0.7199
    8PHE    HE2   43   5.757   5.687   6.089  0.3478  0.4267 -0.5048
    8PHE     CZ   44   5.871   5.543   6.215  0.2382 -0.1413 -0.3773
    8PHE     HZ   45   5.931   5.502   6.133 -0.8748 -0.5232 -1.0133
    8PHE      C   46   5.444   5.668   6.706 -0.0509  0.0481  0.0929
    8PHE      O   47   5.438   5.785   6.744 -0.4218  0.1749 -0.3399
    9PRO      N   48   5.417   5.557   6.774  0.6442 -0.3294 -0.2421
    9PRO     CA   49   5.386   5.570   6.917 -0.1710 -0.2773 -0.4153
    9PRO     CB   50   5.314   5.439   6.947 -0.4237 -0.0937 -0.2170
    9PRO     CG   51   5.371   5.337   6.848 -0.0504 -0.0171 -0.0800
    9PRO     CD   52   5.390   5.422   6.722  0.0304 -0.2218 -0.2064
    9PRO      C   53   5.513   5.593   7.001 -0.0097 -0.1970 -0.6810
    9PRO      O   54   5.610   5.521   6.980 -0.5277 -1.1117 -0.0141
   10PHE      N   55   5.510   5.692   0.059  0.2304 -0.6349 -0.1785
   10PHE      H   56   5.439   5.761   0.044  1.6237  1.2642  1.5073
   10PHE     CA   57   5.608   5.717   0.165  0.1932 -0.0352 -0.2795
   10PHE     CB   58   5.577   5.851   0.233  0.2224 -0.0171 -0.3026
   10PHE     CG   59   5.618   5.978   0.159 -0.0819  0.1396 -0.2062
   10PHE    CD1   60   5.552   6.094   0.198  0.0622  0.1752 -0.0676
   10PHE    HD1   61   5.460   6.095   0.256  0.3695  3.1176  0.5326
   10PHE    CD2   62   5.734   5.981   0.082 -0.1156  0.1257 -0.2574
   10PHE    HD2   63   5.792   5.890   0.071 -0.8603 -0.1870 -1.9193
   10PHE    CE1   64   5.602   6.216   0.154 -0.1836  0.1315 -0.4724
   10PHE    HE1   65   5.547   6.307   0.175 -1.7583 -0.7835 -0.4400
   10PHE    CE2   66   5.791   6.102   0.042  0.0867 -0.0526 -0.5141
   10PHE    HE2   67   5.888   6.108   7.024 -0.2368  1.7180 -1.0053
   10PHE     CZ   68   5.719   6.215   0.080 -0.1976 -0.2383 -0.4926
   10PHE     HZ   69   5.735   6.311   0.031 -2.8244  0.9542  0.8216
   10PHE      C   70   5.614   5.603   0.268 -0.1417 -0.0007 -0.2213
   10PHE      O   71   5.511   5.568   0.325 -0.0582  0.2169  0.0640
   11ASP      N   72   5.738   5.605   0.316 -0.2355 -0.0769  0.0251
   11ASP      H   73   5.808   5.652   0.262  0.1103 -0.3484  0.2406
   11ASP     CA   74   5.780   5.514   0.423 -0.3901 -0.0222  0.1330
   11ASP     CB   75   5.902   5.441   0.367 -0.4415  0.2315 -0.3103
   11ASP     CG   76   5.934   5.300   0.418 -0.5842  0.0871 -0.6184
   11ASP    OD1   77   6.044   5.247   0.392 -0.6036 -0.1794 -0.1573
   11ASP    OD2   78   5.862   5.259   0.510  0.2081 -0.2950 -0.1621
   11ASP      C   79   5.816   5.585   0.554 -0.1699  0.0649  0.0261
   11ASP      O   80   5.922   5.647   0.550  0.0389 -0.3085 -0.3300
   12PRO      N   81   5.725   5.596   0.650 -0.1095 -0.0113  0.0914
   12PRO     CA   82   5.761   5.669   0.773  0.1947  0.0331 -0.0244
   12PRO     CB   83   5.626   5.660   0.844  0.2742 -0.0907  0.1105
   12PRO     CG   84   5.521   5.663   0.733  0.9054  0.4714 -0.4793
   12PRO     CD   85   5.583   5.558   0.640 -0.0982  0.1577 -0.8067
   12PRO      C   86   5.856   5.584   0.858  0.2888  0.0186 -0.1432
   12PRO      O   87   5.833   5.467   0.887 -0.4019  0.1271 -0.2315
   13HIS      N   88   5.956   5.659   0.904  0.1499 -0.0073  0.2053
   13HIS      H   89   5.967   5.755   0.877 -0.4221  0.7027  2.2932
   13HIS     CA   90   6.051   5.605   1.001  0.2949 -0.1089  0.0095
   13HIS     CB   91   6.173   5.545   0.931  0.1872 -0.2477 -0.0582
   13HIS     CG   92   6.140   5.413   0.861 -0.2069 -0.2167  0.0665
   13HIS    ND1   93   6.139   5.298   0.927 -0.5891 -0.1260  0.2196
   13HIS    CD2   94   6.105   5.398   0.733 -0.3378  0.0778  0.0662
   13HIS    HD2   95   6.088   5.473   0.656 -1.4159  0.0714  0.2824
   13HIS    CE1   96   6.106   5.207   0.836  0.3097 -0.1377 -0.1014
   13HIS    HE1   97   6.087   5.102   0.857  0.6708  0.2867  2.6781
   13HIS    NE2   98   6.081   5.268   0.721  0.2681 -0.0300 -0.0349
   13HIS    HE2   99   6.029   5.232   0.643  1.2639 -0.6651 -0.4236
   13HIS      C  100   6.106   5.706   1.103 -0.1961  0.3307 -0.1561
   13HIS      O  101   6.084   5.826   1.091 -0.9439  0.1736 -0.4303
   14TYR      N  102   6.168   5.658   1.210 -0.6199  0.7425  0.2741
   14TYR      H  103   6.145   5.564   1.235  0.7359  1.0062  2.8771
   14TYR     CA  104   6.223   5.742   1.318  0.0953 -0.1041  0.5757
   14TYR     CB  105   6.152   5.710   1.450 -0.2141 -0.0657  0.4174
   14TYR     CG  106   6.009   5.765   1.464 -0.3244 -0.3023  0.2337
   14TYR    CD1  107   5.984   5.882   1.535  0.0918 -0.1603  0.1514
   14TYR    HD1  108   6.063   5.953   1.558 -2.3430  2.5017  0.9537
   14TYR    CD2  109   5.905   5.681   1.428  0.0805 -0.7394  0.0717
   14TYR    HD2  110   5.921   5.592   1.367 -0.9263 -0.1012 -1.1887
   14TYR    CE1  111   5.855   5.922   1.567 -0.0734  0.3766 -1.1118
   14TYR    HE1  112   5.839   6.023   1.604  2.0661 -0.0399  1.1998
   14TYR    CE2  113   5.776   5.722   1.460  0.3486 -0.4465  0.7843
   14TYR    HE2  114   5.692   5.654   1.444  0.3362  0.0546 -1.5315
   14TYR     CZ  115   5.749   5.842   1.524 -0.1623 -0.2722  0.2493
   14TYR     OH  116   5.624   5.865   1.570 -0.1145 -0.1513  0.3218
   14TYR     HH  117   5.635   5.909   1.659  0.6788 -0.3883  0.3403
   14TYR      C  118   6.374   5.723   1.333  0.0853 -0.5191  0.1925
   14TYR      O  119   6.431   5.615   1.316  0.4743 -0.2876  0.0122
   15VAL      N  120   6.444   5.827   1.379 -0.2006 -0.3506  0.2487
   15VAL      H  121   6.391   5.912   1.375  0.5300  0.0756 -0.5275
   15VAL     CA  122   6.586   5.838   1.414 -0.2192  0.4926  0.0754
   15VAL     CB  123   6.680   5.899   1.310  0.1319  0.0107  0.1043
   15VAL    CG1  124   6.701   5.808   1.189 -0.1561  0.4142 -0.2545
   15VAL    CG2  125   6.637   6.042   1.274  0.0066  0.0208  0.2937
   15VAL      C  126   6.588   5.913   1.547 -0.0201  0.1259  0.2800
   15VAL      O  127   6.537   6.023   1.563 -0.3118 -0.0710  0.7251
   16GLU      N  128   6.673   5.856   1.633  0.5940 -0.1314 -0.4841
   16GLU      H  129   6.743   5.791   1.605  1.5664  0.2799  0.9195
   16GLU     CA  130   6.668   5.888   1.776 -0.5422  0.6197 -0.6763
   16GLU     CB  131   6.663   5.762   1.862  0.2170  0.5849 -0.6800
   16GLU     CG  132   6.522   5.709   1.838  0.2992 -0.0943  0.2544
   16GLU     CD  133   6.491   5.569   1.891  0.5477 -0.2712 -0.0586
   16GLU    OE1  134   6.377   5.518   1.880  0.0184  0.8029  0.2442
   16GLU    OE2  135   6.592   5.499   1.913  0.3659 -0.7106 -0.6008
   16GLU      C  136   6.783   5.982   1.812 -0.2310  0.0751 -0.2242
   16GLU      O  137   6.852   5.968   1.913 -0.3494 -0.1767 -0.1792
   17VAL      N  138   6.807   6.080   1.725 -0.4798  0.6411  0.3345
   17VAL      H  139   6.743   6.098   1.650  0.8587 -1.5165 -1.4514
   17VAL     CA  140   6.924   6.169   1.739  0.0064  0.0185  0.2716
   17VAL     CB  141   6.921   6.265   1.620  0.0030 -0.1090  0.1675
   17VAL    CG1  142   6.956   6.195   1.489 -0.0030 -0.0156  0.1157
   17VAL    CG2  143   6.786   6.334   1.601  0.2580  0.1690 -0.6615
   17VAL      C  144   6.937   6.245   1.871  0.3487 -0.1598  0.3412
   17VAL      O  145   6.858   6.335   1.899  0.4428 -0.0693  0.3161
   18LEU      N  146   0.022   6.231   1.935  0.4297  0.1687  0.2662
   18LEU      H  147   0.089   6.174   1.887 -0.9696 -0.5912 -0.8560
   18LEU     CA  148   0.068   6.291   2.060  0.2946  0.4156  0.1974
   18LEU     CB  149   0.080   6.442   2.038 -0.3503  0.5478  0.7205
   18LEU     CG  150   0.176   6.476   1.924 -0.3625  0.0134  0.5497
   18LEU    CD1  151   0.151   6.625   1.896  0.2716  0.0415  0.1137
   18LEU    CD2  152   0.324   6.464   1.963 -0.1566 -0.3985 -0.3349
   18LEU      C  153   7.010   6.260   2.181 -0.3523 -0.5471 -0.5171
   18LEU      O  154   0.031   6.248   2.292 -0.0989  0.7561 -0.4740
   19GLY      N  155   6.880   6.255   2.153 -0.4154 -0.1126 -0.3062
   19GLY      H  156   6.852   6.273   2.059  0.9600 -1.0372 -0.9309
   19GLY     CA  157   6.774   6.242   2.254 -0.1505  0.5676  0.0665
   19GLY      C  158   6.632   6.248   2.198 -0.2246 -0.0809  0.1763
   19GLY      O  159   6.555   6.154   2.218 -0.3698 -0.2229 -0.9945
   20GLU      N  160   6.597   6.358   2.131  0.1438  0.0839  0.2546
   20GLU      H  161   6.653   6.438   2.153 -0.3946 -0.2491  3.2567
   20GLU     CA  162   6.476   6.379   2.052  0.2653  0.2022  0.1002
   20GLU     CB  163   6.474   6.522   1.996  0.1881  0.1554 -0.0179
   20GLU     CG  164   6.435   6.635   2.092 -0.5224 -0.3731  0.3274
   20GLU     CD  165   6.523   6.661   2.213  0.5756 -0.1222 -0.5137
   20GLU    OE1  166   6.467   6.668   2.325  0.2654 -0.2220 -0.6624
   20GLU    OE2  167   6.647   6.671   2.199  0.6319  0.0226  0.0641
   20GLU      C  168   6.461   6.277   1.939  0.1725  0.7372 -0.3750
   20GLU      O  169   6.546   6.246   1.856  0.2695 -0.2183  0.0655
   21ARG      N  170   6.352   6.204   1.962  0.5700  0.1176 -0.4400
   21ARG      H  171   6.304   6.212   2.049 -0.3732 -0.1258 -0.9264
   21ARG     CA  172   6.298   6.114   1.859 -0.3136  0.0475  0.0752
   21ARG     CB  173   6.209   6.009   1.925 -0.5197  0.1901  0.0257
   21ARG     CG  174   6.178   5.888   1.836 -0.1547  0.0711  0.0577
   21ARG     CD  175   6.099   5.781   1.913  0.1634 -0.1014  0.1432
   21ARG     NE  176   6.035   5.678   1.829 -0.0149  0.0290  0.1207
   21ARG     HE  177   6.097   5.622   1.774 -1.3484 -1.4735  0.0924
   21ARG     CZ  178   5.905   5.646   1.821 -0.0585  0.2474 -0.0544
   21ARG    NH1  179   5.805   5.711   1.883  0.2618  0.5976  0.1041
   21ARG   HH11  180   5.833   5.792   1.934  3.1081  0.5034 -1.1175
   21ARG   HH12  181   5.710   5.680   1.872  0.8535 -1.3556  0.1572
   21ARG    NH2  182   5.864   5.556   1.731 -0.4018  0.4782 -0.1260
   21ARG   HH21  183   5.940   5.516   1.681  2.0358  2.3650  1.8534
   21ARG   HH22  184   5.767   5.531   1.733  0.1238 -1.6381  0.8739
   21ARG      C  185   6.239   6.189   1.739 -0.0808  0.0274 -0.0527
   21ARG      O  186   6.138   6.259   1.745 -0.4888 -0.4993 -0.6456
   22MET      N  187   6.326   6.199   1.639 -0.2029 -0.6805 -0.2373
   22MET      H  188   6.419   6.165   1.651 -0.7305 -2.2431 -0.3836
   22MET     CA  189   6.299   6.255   1.505 -0.3668 -0.8763 -0.2862
   22MET     CB  190   6.429   6.308   1.444 -0.0614 -0.2436  0.8878
   22MET     CG  191   6.467   6.440   1.512  0.0291  0.1248  0.1296
   22MET     SD  192   6.394   6.566   1.401  0.0940 -0.1846 -0.2652
   22MET     CE  193   6.485   6.561   1.248  0.3171  0.3685 -0.1537
   22MET      C  194   6.224   6.160   1.411 -0.2296 -0.9633 -0.3078
   22MET      O  195   6.274   6.048   1.404  0.4684 -0.6757 -0.1015
   23HIS      N  196   6.121   6.208   1.343 -0.4483  0.3618  0.8967
   23HIS      H  197   6.089   6.303   1.342 -2.2438 -0.2125  0.3312
   23HIS     CA  198   6.047   6.135   1.238  0.6724 -0.1319  0.4371
   23HIS     CB  199   5.897   6.148   1.262  0.5840 -0.0601 -0.1515
   23HIS     CG  200   5.818   6.086   1.146 -0.1453 -0.0360  0.3204
   23HIS    ND1  201   5.770   6.148   1.038  0.8463 -0.2921 -0.2873
   23HIS    HD1  202   5.778   6.245   1.015  0.6002  0.3395  2.0380
   23HIS    CD2  203   5.776   5.960   1.142 -0.4201  0.0658  0.0211
   23HIS    HD2  204   5.826   5.877   1.191 -0.6146 -0.2175 -0.2514
   23HIS    CE1  205   5.683   6.066   0.979  0.1657 -0.0647  0.3892
   23HIS    HE1  206   5.614   6.096   0.900  0.3658  1.4130  0.7455
   23HIS    NE2  207   5.686   5.950   1.044 -0.1481 -0.3951 -0.1817
   23HIS      C  208   6.091   6.197   1.105 -0.1853 -0.0128  0.2042
   23HIS      O  209   6.140   6.308   1.084 -0.6058  0.1868  0.2763
   24TYR      N  210   6.089   6.098   1.016 -0.3873 -0.1234  0.3305
   24TYR      H  211   6.073   6.006   1.050 -1.2937  0.4421  1.5244
   24TYR     CA  212   6.100   6.119   0.870 -0.2264 -0.4041  0.3029
   24TYR     CB  213   6.244   6.127   0.818 -0.1624  0.0603  0.5509
   24TYR     CG  214   6.323   5.997   0.801 -0.9707 -0.3464 -0.1342
   24TYR    CD1  215   6.370   5.932   0.914 -0.0341 -0.1535 -0.4063
   24TYR    HD1  216   6.359   5.974   1.014  1.1700 -2.7663  0.9183
   24TYR    CD2  217   6.355   5.945   0.676  0.0043  0.5496 -0.2659
   24TYR    HD2  218   6.307   6.002   0.597 -1.5693  0.1191  0.3542
   24TYR    CE1  219   6.442   5.814   0.904 -0.3894 -0.4176  0.1186
   24TYR    HE1  220   6.468   5.756   0.993 -1.5108 -1.8164 -0.4270
   24TYR    CE2  221   6.427   5.827   0.664 -0.3175  0.2708  0.4955
   24TYR    HE2  222   6.426   5.767   0.573 -2.8581 -1.4657  1.5591
   24TYR     CZ  223   6.473   5.763   0.779  0.3415  0.0387  0.1075
   24TYR     OH  224   6.552   5.653   0.765 -0.1886 -0.3496  0.1117
   24TYR     HH  225   6.589   5.628   0.854  1.4463 -0.2514 -0.4999
   24TYR      C  226   6.022   6.028   0.775 -0.0683 -0.1861 -0.0366
   24TYR      O  227   5.981   5.918   0.811 -0.4674 -0.0891 -0.1888
   25VAL      N  228   6.003   6.073   0.651 -0.3090  0.2010  0.1384
   25VAL      H  229   6.035   6.165   0.630 -1.2058  0.3628 -0.5812
   25VAL     CA  230   5.946   6.000   0.537 -0.0915  0.1683  0.0518
   25VAL     CB  231   5.815   6.058   0.486 -0.2391 -0.4547 -0.2885
   25VAL    CG1  232   5.691   6.053   0.576 -0.1685  0.6705 -0.1205
   25VAL    CG2  233   5.830   6.199   0.428  0.0903 -0.2581  0.2744
   25VAL      C  234   6.053   5.973   0.430 -0.1408  0.2519 -0.0179
   25VAL      O  235   6.139   6.055   0.398  0.2746  0.0926  0.6875
   26ASP      N  236   6.054   5.847   0.389 -0.0377  0.2921 -0.1384
   26ASP      H  237   6.011   5.775   0.443  0.5917 -0.1068 -0.1549
   26ASP     CA  238   6.152   5.788   0.296 -0.0480  0.2015 -0.0935
   26ASP     CB  239   6.226   5.677   0.370 -0.6231 -0.2213 -0.1486
   26ASP     CG  240   6.343   5.616   0.292 -0.6933 -0.3624 -0.1437
   26ASP    OD1  241   6.325   5.553   0.186 -0.1121  0.2436 -0.6078
   26ASP    OD2  242   6.452   5.623   0.354 -0.1657 -0.0981 -1.0889
   26ASP      C  243   6.078   5.739   0.171 -0.5671  0.6789  0.0235
   26ASP      O  244   5.958   5.710   0.178 -0.2974 -0.4145  0.2976
   27VAL      N  245   6.137   5.773   0.057  0.2066 -0.1496  0.1709
   27VAL      H  246   6.187   5.859   0.062  0.8659 -0.4799 -0.4551
   27VAL     CA  247   6.137   5.708   6.956 -0.2027 -0.0287  0.1095
   27VAL     CB  248   6.044   5.756   6.845 -0.0405  0.6159  0.2471
   27VAL    CG1  249   5.901   5.710   6.875  0.1890 -0.4017 -0.1662
   27VAL    CG2  250   6.059   5.906   6.818 -0.1059  0.4760 -0.5973
   27VAL      C  251   6.280   5.697   6.901 -0.1973  0.1926  0.0778
   27VAL      O  252   6.368   5.779   6.925  0.2678 -0.2351 -0.1620
   28GLY      N  253   6.288   5.590   6.823 -0.5338 -0.1008  0.4470
   28GLY      H  254   6.230   5.510   6.842 -0.4271 -0.6824 -1.4840
   28GLY     CA  255   6.390   5.566   6.720 -0.3216 -0.4870  0.7397
   28GLY      C  256   6.510   5.480   6.760  0.5704  0.5683  0.3797
   28GLY      O  257   6.529   5.437   6.873 -0.0808 -0.4233  0.1252
   29PRO      N  258   6.594   5.441   6.665  0.1347  0.5190  0.0105
   29PRO     CA  259   6.708   5.348   6.672  0.0206  0.3464 -0.3546
   29PRO     CB  260   6.767   5.345   6.531 -0.1062 -0.2366 -0.3971
   29PRO     CG  261   6.735   5.484   6.475  0.1205  0.1719  0.4624
   29PRO     CD  262   6.595   5.507   6.533 -0.0764  0.3567 -0.0739
   29PRO      C  263   6.821   5.392   6.766  0.0030  0.2412 -0.2846
   29PRO      O  264   6.819   5.482   6.850 -0.0010 -0.3094  0.3160
   30ARG      N  265   6.922   5.306   6.754 -0.2121 -0.0499 -0.0266
   30ARG      H  266   6.920   5.229   6.691 -1.2745  0.4562 -0.6356
   30ARG     CA  267   0.010   5.319   6.839 -0.0772 -0.2940 -0.1763
   30ARG     CB  268   0.051   5.175   6.869 -0.1985 -0.1963  0.4897
   30ARG     CG  269   0.172   5.151   6.959 -0.1965 -0.4610  0.4182
   30ARG     CD  270   0.145   5.192   0.073  0.0528 -0.1188  0.3705
   30ARG     NE  271   0.265   5.173   0.155  0.0432 -0.0277  0.4046
   30ARG     HE  272   0.251   5.102   0.224 -0.2818 -0.6037 -0.2478
   30ARG     CZ  273   0.376   5.249   0.152 -0.4877  0.7393  0.1153
   30ARG    NH1  274   0.394   5.348   0.062 -0.5440  0.8057  0.1775
   30ARG   HH11  275   0.320   5.359   7.026 -0.7124  1.1044  0.4154
   30ARG   HH12  276   0.474   5.406   0.073  2.4498 -2.7224 -1.1239
   30ARG    NH2  277   0.472   5.204   0.234 -0.7547 -0.1879 -0.0724
   30ARG   HH21  278   0.461   5.128   0.298  1.4942 -0.2481  0.3201
   30ARG   HH22  279   0.555   5.258   0.246 -1.2780  0.5553  0.3205
   30ARG      C  280   0.128   5.395   6.777 -0.4348  0.2903 -0.1461
   30ARG      O  281   0.200   5.467   6.847  0.0702 -0.1515 -0.2126
   31ASP      N  282   0.155   5.371   6.649 -0.0221 -0.5953  0.1010
   31ASP      H  283   0.130   5.285   6.605  2.6346 -0.6181 -1.5573
   31ASP     CA  284   0.253   5.449   6.572 -0.4466 -0.1344  0.0186
   31ASP     CB  285   0.322   5.373   6.459 -0.2768 -0.0927  0.0938
   31ASP     CG  286   0.422   5.269   6.512 -0.3319  0.0098  0.4034
   31ASP    OD1  287   0.531   5.309   6.558  0.0579  0.4563 -0.8457
   31ASP    OD2  288   0.394   5.147   6.506  0.0569 -0.0597 -0.1370
   31ASP      C  289   0.178   5.562   6.501 -0.1532  0.2963  0.3889
   31ASP      O  290   0.084   5.540   6.425 -0.2203  0.6269  0.3750
   32GLY      N  291   0.227   5.681   6.533  0.8370  0.1091 -0.3895
   32GLY      H  292   0.315   5.692   6.579  0.2391 -1.7811  1.3628
   32GLY     CA  293   0.164   5.803   6.481  0.5521 -0.0447 -0.4108
   32GLY      C  294   0.223   5.920   6.561  0.2136  0.1959 -0.5124
   32GLY      O  295   0.277   5.909   6.671 -0.4698 -0.1346 -0.2051
   33THR      N  296   0.201   6.041   6.510  0.2935  0.2901 -0.3247
   33THR      H  297   0.197   6.046   6.411 -1.1059  0.1442 -0.2973
   33THR     CA  298   0.197   6.164   6.591 -0.1918 -0.0266  0.1439
   33THR     CB  299   0.212   6.294   6.511 -0.4068  0.3701  0.7431
   33THR    OG1  300   0.149   6.294   6.383  0.8312 -0.3730  0.1070
   33THR    HG1  301   0.057   6.256   6.397  0.6738 -0.3397 -0.7945
   33THR    CG2  302   0.362   6.323   6.500 -0.4154  0.2946  0.4254
   33THR      C  303   0.085   6.179   6.693 -0.1206  0.1594  0.1958
   33THR      O  304   6.998   6.170   6.656 -0.1999 -0.5858  0.5938
   34PRO      N  305   0.126   6.203   6.818  0.0522 -0.4825  0.2676
   34PRO     CA  306   0.039   6.249   6.927  0.0510  0.0594  0.0452
   34PRO     CB  307   0.132   6.280   0.014 -0.0960  0.5430  0.0324
   34PRO     CG  308   0.246   6.180   7.026 -0.8829 -0.2992 -0.3358
   34PRO     CD  309   0.250   6.150   6.876  0.3465 -0.4200 -0.2918
   34PRO      C  310   6.983   6.371   6.897 -0.1148  0.0128  0.3287
   34PRO      O  311   0.013   6.477   6.884  0.3504 -0.3589 -0.6571
   35VAL      N  312   6.852   6.352   6.903 -0.0741 -0.4200 -0.0649
   35VAL      H  313   6.808   6.267   6.875  1.8131 -1.4992  0.1136
   35VAL     CA  314   6.762   6.469   6.909  0.5751  0.0727  0.2073
   35VAL     CB  315   6.651   6.474   6.804  0.8996 -0.1401 -0.1454
   35VAL    CG1  316   6.597   6.617   6.791 -0.0608 -0.5419 -0.6076
   35VAL    CG2  317   6.699   6.429   6.666 -0.3857 -0.0544 -0.6342
   35VAL      C  318   6.712   6.488   0.022  0.6484 -0.3706  0.2944
   35VAL      O  319   6.649   6.400   0.080  0.0930 -0.2315 -0.0912
   36LEU      N  320   6.733   6.610   0.072  0.2290 -0.4328  0.6223
   36LEU      H  321   6.776   6.679   0.014 -1.5204 -0.4072 -0.7220
   36LEU     CA  322   6.678   6.656   0.200  0.1039 -0.1136  0.4539
   36LEU     CB  323   6.795   6.712   0.281  0.4401 -0.1356 -0.0145
   36LEU     CG  324   6.752   6.742   0.425  0.1263  0.3884 -0.2163
   36LEU    CD1  325   6.777   6.613   0.503  0.4212  0.6029  0.0426
   36LEU    CD2  326   6.832   6.856   0.487  0.3721  0.1028 -0.0051
   36LEU      C  327   6.573   6.764   0.174  0.0638 -0.2224  0.1682
   36LEU      O  328   6.598   6.880   0.142 -0.0596 -0.2918 -0.1869
   37PHE      N  329   6.451   6.720   0.206  0.0221 -0.1735  0.0767
   37PHE      H  330   6.420   6.629   0.233 -1.4886  0.0092 -0.9380
   37PHE     CA  331   6.335   6.810   0.198 -0.1942 -0.3964  0.6754
   37PHE     CB  332   6.226   6.741   0.116  0.0187 -0.1134  0.1437
   37PHE     CG  333   6.251   6.708   7.000 -0.3031  0.1519  0.0285
   37PHE    CD1  334   6.203   6.802   6.909 -0.7152 -0.3744 -0.3059
   37PHE    HD1  335   6.151   6.893   6.938  0.5238  0.2128  0.1537
   37PHE    CD2  336   6.293   6.582   6.960 -0.4322  0.0200  0.3104
   37PHE    HD2  337   6.332   6.511   0.003  0.4683 -0.1404 -0.3022
   37PHE    CE1  338   6.214   6.775   6.773  0.3623  0.4412 -0.3952
   37PHE    HE1  339   6.208   6.858   6.703  2.6892  0.6114 -0.4505
   37PHE    CE2  340   6.304   6.553   6.824  0.1292  0.1596  0.3246
   37PHE    HE2  341   6.288   6.451   6.789  0.4438 -0.0469  0.7650
   37PHE     CZ  342   6.266   6.652   6.735  0.0985  0.1144  0.2877
   37PHE     HZ  343   6.294   6.639   6.631 -0.2342 -1.3510  0.3577
   37PHE      C  344   6.298   6.867   0.335  0.0046  0.1849  0.4929
   37PHE      O  345   6.286   6.797   0.436  0.2075 -0.2193  0.2404
   38LEU      N  346   6.294   6.999   0.340  0.7858  0.2111  0.6114
   38LEU      H  347   6.326   0.023   0.262  0.8327 -1.7277 -0.7840
   38LEU     CA  348   6.269   0.038   0.467 -0.3866  0.1847  0.4089
   38LEU     CB  349   6.397   0.106   0.514  0.1048 -0.5137  0.0953
   38LEU     CG  350   6.397   0.143   0.662  0.1306  0.0049 -0.0318
   38LEU    CD1  351   6.392   0.017   0.748  0.2323  0.3366  0.4694
   38LEU    CD2  352   6.525   0.213   0.710  0.0467  0.1526 -0.0218
   38LEU      C  353   6.156   0.141   0.475 -0.5720  0.0261 -0.1010
   38LEU      O  354   6.144   0.231   0.391  0.3984  0.1268 -0.1451
   39HIS      N  355   6.069   0.100   0.567  0.4137 -0.7496  0.5002
   39HIS      H  356   6.080   0.013   0.615 -0.9940 -0.4499  1.4178
   39HIS     CA  357   5.939   0.166   0.582  0.7120 -0.1159  0.3613
   39HIS     CB  358   5.843   0.065   0.645  0.1046  0.1306 -0.1557
   39HIS     CG  359   5.847   0.048   0.797  0.2518  0.1515 -0.1579
   39HIS    ND1  360   5.863   0.142   0.889  0.2417  0.1771 -0.1830
   39HIS    HD1  361   5.821   0.232   0.874 -0.8107 -0.5852 -2.1489
   39HIS    CD2  362   5.878   6.961   0.852 -0.4607  0.0096 -0.0585
   39HIS    HD2  363   5.855   6.865   0.805 -1.5571 -0.3240  1.1012
   39HIS    CE1  364   5.907   0.078   0.998 -0.0228 -0.3070 -0.3599
   39HIS    HE1  365   5.910   0.123   1.097 -0.0610 -1.4414  0.1702
   39HIS    NE2  366   5.918   6.978   0.977  0.3028 -0.2976 -0.2526
   39HIS      C  367   5.934   0.302   0.652  0.0051  0.1332 -0.1537
   39HIS      O  368   6.015   0.351   0.731 -0.1286 -0.1858  0.1876
   40GLY      N  369   5.813   0.352   0.631 -0.0177  0.1539  0.0294
   40GLY      H  370   5.745   0.313   0.569 -0.2371 -1.6138  1.2918
   40GLY     CA  371   5.761   0.476   0.691 -0.3593  0.2270 -0.4188
   40GLY      C  372   5.738   0.473   0.842 -0.1264  0.3925 -0.3801
   40GLY      O  373   5.796   0.396   0.917 -0.2742  0.5777 -0.0727
   41ASN      N  374   5.649   0.562   0.885 -0.4426 -0.3254  0.4878
   41ASN      H  375   5.642   0.642   0.825 -0.3304 -0.3476  0.4445
   41ASN     CA  376   5.608   0.581   1.025  0.2450 -0.0989  0.6597
   41ASN     CB  377   5.713   0.670   1.092  0.6899 -0.2868  0.2189
   41ASN     CG  378   5.782   0.611   1.215  0.0277 -0.0494  0.7099
   41ASN    OD1  379   5.720   0.605   1.321 -0.8832  0.1252  0.2031
   41ASN    ND2  380   5.898   0.550   1.193 -0.2972 -0.3168 -0.3503
   41ASN   HD21  381   5.947   0.547   1.106  0.0253  1.9873 -0.3316
   41ASN   HD22  382   5.931   0.503   1.275 -2.7965 -2.0752 -0.2731
   41ASN      C  383   5.466   0.635   1.045  0.1881 -0.0074  0.0271
   41ASN      O  384   5.430   0.735   0.983 -0.0170 -0.1539 -0.0888
   42PRO      N  385   5.386   0.573   1.130  0.1549  0.4404  0.3283
   42PRO     CA  386   5.396   0.431   1.169  0.2887  0.2780 -0.2799
   42PRO     CB  387   5.333   0.422   1.308  0.6852  0.2043 -0.1034
   42PRO     CG  388   5.237   0.542   1.319 -0.0184 -0.3864  0.3113
   42PRO     CD  389   5.306   0.645   1.229 -0.1062 -0.1307  0.5387
   42PRO      C  390   5.327   0.337   1.070  0.2240  0.5811 -0.5265
   42PRO      O  391   5.231   0.376   1.004 -0.2634  0.3263  0.0230
   43THR      N  392   5.391   0.226   1.033  0.1017  0.3783 -0.1372
   43THR      H  393   5.464   0.194   1.093  0.5492  0.2239 -0.7613
   43THR     CA  394   5.346   0.125   0.936  0.0317  0.1770  0.1040
   43THR     CB  395   5.357   0.185   0.796 -0.0641 -0.0999 -0.0249
   43THR    OG1  396   5.309   0.086   0.706  0.1785 -0.4034  0.1791
   43THR    HG1  397   5.247   0.130   0.642 -0.5550 -3.3846 -1.3721
   43THR    CG2  398   5.498   0.228   0.756 -0.1598 -0.1229 -0.3868
   43THR      C  399   5.425   7.025   0.953 -0.1403  0.0232 -0.2774
   43THR      O  400   5.522   7.024   1.028 -0.3348 -0.1633 -0.0260
   44SER      N  401   5.399   6.925   0.869  0.0775 -0.1437 -0.1445
   44SER      H  402   5.348   6.946   0.786 -1.0213 -0.1436  0.5088
   44SER     CA  403   5.471   6.796   0.876  0.1351 -0.0986  0.0916
   44SER     CB  404   5.378   6.684   0.924 -0.0809  0.0494  0.0250
   44SER     OG  405   5.444   6.557   0.923 -0.2518 -0.0408  0.3143
   44SER     HG  406   5.521   6.547   0.986  1.4540  1.5492 -1.4124
   44SER      C  407   5.531   6.754   0.742 -0.1542 -0.4484  0.0685
   44SER      O  408   5.456   6.774   0.647  0.4978 -0.1171 -0.3892
   45SER      N  409   5.643   6.682   0.738 -0.1189 -0.4167  0.3910
   45SER      H  410   5.687   6.657   0.824 -0.6957 -3.4561 -0.0533
   45SER     CA  411   5.708   6.627   0.618 -0.2014  0.0124  0.1474
   45SER     CB  412   5.806   6.515   0.653  0.0872  0.4087  0.6192
   45SER     OG  413   5.738   6.428   0.744  0.1618  0.0725  0.3560
   45SER     HG  414   5.779   6.436   0.834 -0.6187 -0.8500  0.8165
   45SER      C  415   5.611   6.576   0.511 -0.1627  0.6066 -0.1710
   45SER      O  416   5.630   6.588   0.390  0.0966  0.0106 -0.1901
   46TYR      N  417   5.497   6.524   0.555 -0.0884  0.4650 -0.1444
   46TYR      H  418   5.464   6.506   0.648 -1.1294  0.8998 -0.4116
   46TYR     CA  419   5.383   6.493   0.467 -0.2467  0.0311  0.2109
   46TYR     CB  420   5.264   6.438   0.544 -0.1183 -0.0967  0.3189
   46TYR     CG  421   5.234   6.291   0.511  0.5593 -0.0620 -0.4580
   46TYR    CD1  422   5.121   6.257   0.438  0.3746  0.4719 -0.4252
   46TYR    HD1  423   5.057   6.335   0.398 -1.2162 -0.6883 -0.2460
   46TYR    CD2  424   5.327   6.191   0.537 -0.1137 -0.4169  0.6547
   46TYR    HD2  425   5.407   6.196   0.610  1.0741  0.4010 -0.6407
   46TYR    CE1  426   5.109   6.137   0.368 -0.0653 -0.0801  0.5829
   46TYR    HE1  427   5.028   6.124   0.297  0.6980 -1.8724 -0.0238
   46TYR    CE2  428   5.315   6.069   0.471  0.3605 -0.1033 -0.0212
   46TYR    HE2  429   5.390   5.993   0.493  2.6369  2.0044  0.0773
   46TYR     CZ  430   5.212   6.044   0.382  0.0834  0.0362  0.2604
   46TYR     OH  431   5.191   5.929   0.313  0.0266  0.0119  0.3184
   46TYR     HH  432   5.092   5.915   0.314  0.2234 -1.6223  1.1944
   46TYR      C  433   5.333   6.592   0.362  0.2664 -0.0861 -0.1492
   46TYR      O  434   5.269   6.550   0.266  0.0099 -0.6187  0.2537
   47VAL      N  435   5.382   6.715   0.375  0.1694 -0.0662  0.0196
   47VAL      H  436   5.433   6.745   0.456 -0.2440  1.0595 -0.1107
   47VAL     CA  437   5.352   6.826   0.283  0.5040  0.3807  0.4405
   47VAL     CB  438   5.362   6.963   0.350 -0.3819  0.7476 -0.1598
   47VAL    CG1  439   5.501   6.984   0.411 -0.0865  0.0353 -0.5710
   47VAL    CG2  440   5.305   0.041   0.258  0.2783  0.0802 -1.3849
   47VAL      C  441   5.430   6.803   0.154 -0.5386  0.0125 -0.1373
   47VAL      O  442   5.381   6.840   0.047  0.5611  0.6293 -0.4448
   48TRP      N  443   5.541   6.729   0.150 -0.4650  0.1209 -0.0757
   48TRP      H  444   5.576   6.673   0.225  0.7419 -0.5289 -1.0893
   48TRP     CA  445   5.617   6.708   0.026 -0.0744 -0.2542  0.2226
   48TRP     CB  446   5.763   6.680   0.059 -0.2177 -0.3936  0.7443
   48TRP     CG  447   5.822   6.801   0.131  0.0417 -0.1949  0.2021
   48TRP    CD1  448   5.845   6.820   0.261 -0.2585 -0.0898  0.2408
   48TRP    HD1  449   5.801   6.757   0.337  1.2562  0.3104  1.5098
   48TRP    CD2  450   5.866   6.915   0.066 -0.1544  0.0798  0.5442
   48TRP    NE1  451   5.904   6.937   0.283  0.4508 -0.3635 -0.1650
   48TRP    HE1  452   5.933   6.973   0.372 -0.0140  0.2433 -0.2554
   48TRP    CE2  453   5.923   6.995   0.165  1.0379 -0.1226  0.0406
   48TRP    CE3  454   5.870   6.961   6.965 -0.5230 -0.0120  0.5021
   48TRP    HE3  455   5.807   6.909   6.892  0.1434 -2.1559  1.3802
   48TRP    CZ2  456   5.985   0.085   0.135  0.0622  0.2964 -0.3348
   48TRP    HZ2  457   5.979   0.164   0.209  0.5585 -0.0229  0.0591
   48TRP    CZ3  458   5.940   0.046   6.932 -0.2367 -0.3133  0.0514
   48TRP    HZ3  459   5.966   0.065   6.827  1.2589 -2.0905  0.0517
   48TRP    CH2  460   5.998   0.122   0.001  0.0519  0.0672 -0.4008
   48TRP    HH2  461   6.071   0.199   7.006 -0.7726  1.3778  0.9834
   48TRP      C  462   5.568   6.605   6.955 -0.0760  0.0131 -0.0503
   48TRP      O  463   5.648   6.566   6.870  0.1765  0.4636 -0.0205
   49ARG      N  464   5.438   6.577   6.947 -0.0647 -0.1314  0.2592
   49ARG      H  465   5.377   6.632   7.004 -0.0800  1.9412 -1.6217
   49ARG     CA  466   5.376   6.461   6.882 -0.2672  0.0933  0.0516
   49ARG     CB  467   5.236   6.446   6.942 -0.4823  0.0525 -0.4572
   49ARG     CG  468   5.162   6.321   6.892  0.3052 -0.5350 -0.1655
   49ARG     CD  469   5.242   6.200   6.941  0.4772 -0.4228 -0.1675
   49ARG     NE  470   5.188   6.072   6.892 -0.3996 -0.1377  0.0371
   49ARG     HE  471   5.113   6.032   6.946  0.0101  0.3788  1.0233
   49ARG     CZ  472   5.221   6.010   6.778  0.0556  0.2778 -0.0632
   49ARG    NH1  473   5.298   6.068   6.685 -0.1563  0.7191  0.0333
   49ARG   HH11  474   5.336   6.160   6.696 -2.6326  2.0355 -1.5080
   49ARG   HH12  475   5.330   6.009   6.611 -1.9300 -0.8454  0.4145
   49ARG    NH2  476   5.161   5.892   6.755  0.8776  0.0060 -0.8397
   49ARG   HH21  477   5.097   5.858   6.824  0.9125  0.6956 -0.4532
   49ARG   HH22  478   5.151   5.854   6.663  0.6130 -0.8445 -0.4739
   49ARG      C  479   5.382   6.461   6.729 -0.1265  0.0077  0.0574
   49ARG      O  480   5.389   6.353   6.671  0.3934 -0.1818  0.4663
   50ASN      N  481   5.348   6.576   6.670  0.3710 -0.0802 -0.4115
   50ASN      H  482   5.318   6.657   6.720 -0.1468 -0.4741 -0.0771
   50ASN     CA  483   5.348   6.597   6.525  0.3748 -0.7013 -0.5063
   50ASN     CB  484   5.279   6.728   6.486  0.4913 -0.4289  0.1965
   50ASN     CG  485   5.174   6.788   6.580  0.4668  0.5037 -0.4105
   50ASN    OD1  486   5.185   6.788   6.702  0.1516 -0.0174 -0.3775
   50ASN    ND2  487   5.073   6.865   6.539  0.0803  0.5218  0.5615
   50ASN   HD21  488   5.071   6.909   6.450  4.1464  0.2987  0.1707
   50ASN   HD22  489   5.001   6.878   6.607  0.4565  0.5829  0.9572
   50ASN      C  490   5.483   6.602   6.454  0.4202 -0.0267 -0.3770
   50ASN      O  491   5.494   6.562   6.338  0.1115  0.1721 -0.4756
   51ILE      N  492   5.587   6.651   6.521  0.0559  0.1691  0.0500
   51ILE      H  493   5.576   6.721   6.592 -1.7794  0.1075 -0.1350
   51ILE     CA  494   5.721   6.655   6.461  0.1125  0.3783  0.1870
   51ILE     CB  495   5.807   6.748   6.546  0.2927  0.0890  0.3253
   51ILE    CG1  496   5.927   6.801   6.467  0.4204 -0.1035  0.3920
   51ILE    CG2  497   5.844   6.705   6.688 -0.0513 -0.3851  0.2743
   51ILE     CD  498   6.010   6.920   6.514 -0.1476  0.4275  0.0626
   51ILE      C  499   5.785   6.522   6.420  0.1696  0.5036 -0.1387
   51ILE      O  500   5.824   6.500   6.306 -0.1603  0.0033 -0.1603
   52ILE      N  501   5.790   6.427   6.514 -0.1140  0.0083 -0.6167
   52ILE      H  502   5.754   6.440   6.606 -1.6531  0.4771 -1.2521
   52ILE     CA  503   5.866   6.302   6.502 -0.2110 -0.1177  0.0807
   52ILE     CB  504   5.905   6.238   6.636 -0.3449  0.0667  0.2080
   52ILE    CG1  505   5.790   6.234   6.737 -0.2891 -0.1737  0.2611
   52ILE    CG2  506   6.014   6.320   6.707 -0.1117 -0.1715  0.1283
   52ILE     CD  507   5.708   6.109   6.704 -0.2266 -0.2328  0.3272
   52ILE      C  508   5.845   6.205   6.385 -0.3999 -0.3309  0.2878
   52ILE      O  509   5.947   6.146   6.350 -0.5919  0.0090 -0.8754
   53PRO      N  510   5.729   6.188   6.324 -0.3383 -0.0070  0.0718
   53PRO     CA  511   5.715   6.086   6.219 -0.6041 -0.1572  0.2482
   53PRO     CB  512   5.573   6.110   6.167 -0.5548 -0.2638  0.0621
   53PRO     CG  513   5.489   6.150   6.288 -0.1644  0.2400  0.1711
   53PRO     CD  514   5.594   6.234   6.361 -0.2057  0.4346  0.0082
   53PRO      C  515   5.819   6.095   6.107 -1.0757 -0.1646 -0.1968
   53PRO      O  516   5.886   5.996   6.080 -0.1548  0.3285  0.2147
   54HIS      N  517   5.849   6.218   6.064 -0.0318 -0.5136 -0.5089
   54HIS      H  518   5.804   6.303   6.092  1.1332  1.0696 -3.1409
   54HIS     CA  519   5.957   6.242   5.967  0.1577 -0.3922 -0.2693
   54HIS     CB  520   5.925   6.382   5.914 -0.0751 -0.3238  0.0483
   54HIS     CG  521   5.810   6.372   5.814  0.5451 -0.0568 -0.7017
   54HIS    ND1  522   5.783   6.267   5.737 -0.2059 -0.2262 -0.2270
   54HIS    CD2  523   5.707   6.456   5.807 -0.3605 -0.9962  0.7140
   54HIS    HD2  524   5.707   6.558   5.846  1.5446 -1.0857  1.0406
   54HIS    CE1  525   5.668   6.291   5.676 -0.1481  0.1887 -0.1717
   54HIS    HE1  526   5.629   6.219   5.605  0.2393 -0.9880  0.7704
   54HIS    NE2  527   5.619   6.407   5.719 -0.1419  0.2001 -0.1943
   54HIS    HE2  528   5.543   6.460   5.681 -0.5618  0.7257  1.3016
   54HIS      C  529   6.104   6.225   6.003  0.2252 -0.2253 -0.4648
   54HIS      O  530   6.192   6.227   5.917  0.4820 -0.3187 -0.2083
   55VAL      N  531   6.127   6.209   6.133 -0.0066 -0.0002 -0.3961
   55VAL      H  532   6.056   6.223   6.202 -0.6627  2.7402 -1.5024
   55VAL     CA  533   6.264   6.185   6.181 -0.1065  0.0868 -0.0681
   55VAL     CB  534   6.329   6.301   6.258 -0.2978 -0.2652  0.6377
   55VAL    CG1  535   6.368   6.416   6.165 -0.3390 -0.5811  0.2254
   55VAL    CG2  536   6.243   6.356   6.372 -0.3807  0.3482  0.2862
   55VAL      C  537   6.276   6.053   6.258 -0.2256 -0.0512 -0.2879
   55VAL      O  538   6.381   5.990   6.247 -0.3530 -0.3424  0.1536
   56ALA      N  539   6.169   6.002   6.317 -0.3584  0.3157 -0.2064
   56ALA      H  540   6.083   6.041   6.286 -0.8660 -1.9574 -1.9543
   56ALA     CA  541   6.164   5.886   6.407 -0.1164  0.1848 -0.3611
   56ALA     CB  542   6.016   5.860   6.435 -0.0149 -0.2034 -0.1789
   56ALA      C  543   6.237   5.761   6.357  0.0023  0.2303 -0.3029
   56ALA      O  544   6.288   5.689   6.442 -0.5331  0.3213  0.1025
   57PRO      N  545   6.237   5.719   6.231 -0.0898 -0.6645 -0.0124
   57PRO     CA  546   6.315   5.605   6.180  0.0465 -0.7178  0.3110
   57PRO     CB  547   6.259   5.567   6.043  0.2193 -0.1283  0.0699
   57PRO     CG  548   6.184   5.693   5.999  0.8711  0.1717 -0.1909
   57PRO     CD  549   6.138   5.758   6.130  0.0623 -0.5405 -0.1141
   57PRO      C  550   6.465   5.635   6.169 -0.0625 -0.1978  0.2107
   57PRO      O  551   6.550   5.553   6.200  0.3082  0.1555  0.1402
   58THR      N  552   6.507   5.756   6.133  0.0323 -0.2504  0.1438
   58THR      H  553   6.445   5.834   6.130  1.0168  0.5473  0.0060
   58THR     CA  554   6.651   5.780   6.113 -0.0538  0.2199  0.0760
   58THR     CB  555   6.678   5.869   5.992 -0.2931 -0.3070 -0.3666
   58THR    OG1  556   6.599   5.988   5.997 -0.0630 -0.1622 -0.1378
   58THR    HG1  557   6.613   6.047   5.917 -1.1487  1.2157  0.6515
   58THR    CG2  558   6.667   5.787   5.863 -0.0529 -0.6459 -0.1732
   58THR      C  559   6.724   5.839   6.235  0.1015 -0.1200  0.1483
   58THR      O  560   6.833   5.798   6.274  0.5504  0.3462 -0.5931
   59HIS      N  561   6.664   5.941   6.295  0.1342 -0.0732  0.1018
   59HIS      H  562   6.567   5.960   6.278  0.3131 -0.3170 -1.3370
   59HIS     CA  563   6.726   6.009   6.409 -0.2942 -0.1211  0.3623
   59HIS     CB  564   6.716   6.161   6.395  0.3052 -0.0862  0.3311
   59HIS     CG  565   6.798   6.200   6.272  0.3298 -0.5252  0.2064
   59HIS    ND1  566   6.923   6.246   6.274  0.4570 -0.8063 -0.7734
   59HIS    CD2  567   6.747   6.220   6.150  0.0944  0.2645  0.4295
   59HIS    HD2  568   6.644   6.242   6.124  0.3146 -0.2751 -0.9536
   59HIS    CE1  569   6.952   6.280   6.149  0.1001 -0.7437 -0.8409
   59HIS    HE1  570   0.023   6.305   6.116  0.2351  1.4541  1.0076
   59HIS    NE2  571   6.846   6.263   6.071 -0.3252 -0.2326 -0.3768
   59HIS    HE2  572   6.825   6.284   5.976  2.4964 -2.6575 -1.6572
   59HIS      C  573   6.684   5.956   6.547  0.2947 -0.4364  0.4241
   59HIS      O  574   6.567   5.924   6.569  0.1708 -0.2629  0.0345
   60ARG      N  575   6.771   5.965   6.646  0.2664  0.2556  0.3918
   60ARG      H  576   6.858   6.013   6.635  0.1375  0.1850 -1.0470
   60ARG     CA  577   6.748   5.917   6.783  0.4663  0.0429  0.3508
   60ARG     CB  578   6.882   5.893   6.853  0.5504  0.0345  0.1858
   60ARG     CG  579   6.959   5.768   6.811 -0.5022 -0.7538  0.5525
   60ARG     CD  580   0.056   5.759   6.895 -0.2470  0.2487  0.2788
   60ARG     NE  581   0.024   5.697   7.024 -0.1004 -0.1677  0.1176
   60ARG     HE  582   6.960   5.664   0.001 -0.4339 -0.0500 -2.6198
   60ARG     CZ  583   0.104   5.697   0.101  0.6022 -1.0987 -0.3967
   60ARG    NH1  584   0.232   5.737   0.101  0.3294 -0.1851  0.2527
   60ARG   HH11  585   0.272   5.772   0.016  1.6391  0.2986  1.0315
   60ARG   HH12  586   0.295   5.713   0.174  1.4440  0.3726 -0.4905
   60ARG    NH2  587   0.065   5.624   0.206 -0.4485 -0.1771 -0.1305
   60ARG   HH21  588   7.010   5.574   0.214  0.5577 -1.7697  1.3028
   60ARG   HH22  589   0.125   5.638   0.285 -0.1064 -0.4855 -0.3310
   60ARG      C  590   6.667   6.018   6.865  0.0245 -0.0534  0.0345
   60ARG      O  591   6.719   6.119   6.911  0.2194 -0.2316  0.2093
   61CYS      N  592   6.537   5.994   6.884  0.1280 -0.4873  0.2208
   61CYS      H  593   6.484   5.913   6.858 -0.2038 -0.3449  0.4588
   61CYS     CA  594   6.446   6.101   6.926  0.2963 -0.3331  0.1947
   61CYS     CB  595   6.328   6.104   6.829  0.2488 -0.4126  0.2500
   61CYS     SG  596   6.375   6.160   6.661  0.2060  0.0754  0.3967
   61CYS     HG  597   6.462   6.062   6.634 -0.6963 -0.4123 -0.8236
   61CYS      C  598   6.396   6.100   0.041 -0.2124 -0.2906  0.0224
   61CYS      O  599   6.281   6.068   0.069 -0.2974 -0.4125 -0.4449
   62ILE      N  600   6.479   6.166   0.121 -0.7254  0.7067 -0.2528
   62ILE      H  601   6.547   6.231   0.087 -0.1982  1.2680  1.7826
   62ILE     CA  602   6.449   6.180   0.264  0.2961 -0.1060  0.0488
   62ILE     CB  603   6.567   6.148   0.357  0.3401  0.4087  0.1762
   62ILE    CG1  604   6.593   5.997   0.353 -0.1032  0.3288  0.1893
   62ILE    CG2  605   6.547   6.196   0.501  0.6078 -0.6422  0.5745
   62ILE     CD  606   6.735   5.948   0.383  0.0882  0.2533 -0.7847
   62ILE      C  607   6.376   6.312   0.290 -0.1527 -0.2258 -0.5927
   62ILE      O  608   6.414   6.411   0.228  0.3361  0.2375  0.4235
   63ALA      N  609   6.265   6.310   0.362  0.4021  0.5628  0.3111
   63ALA      H  610   6.198   6.235   0.362  0.0749  0.8274  1.4213
   63ALA     CA  611   6.202   6.434   0.410 -0.2485  0.3207  0.0995
   63ALA     CB  612   6.066   6.460   0.345  0.0247 -0.2354 -0.7078
   63ALA      C  613   6.172   6.426   0.560 -0.3376  0.8254  0.1099
   63ALA      O  614   6.106   6.327   0.595  0.3010  0.1359 -0.6051
   64PRO      N  615   6.258   6.490   0.639  0.1082 -0.1736  0.4500
   64PRO     CA  616   6.248   6.490   0.785 -0.1168 -0.2660  0.4357
   64PRO     CB  617   6.383   6.531   0.845  0.0268 -0.1824  0.0575
   64PRO     CG  618   6.436   6.618   0.731 -0.4896 -0.2233 -0.2142
   64PRO     CD  619   6.385   6.553   0.602 -0.0815 -0.2531 -0.3597
   64PRO      C  620   6.143   6.587   0.839  0.1077  0.4129 -0.3290
   64PRO      O  621   6.096   6.680   0.775 -0.8184  0.1507 -0.0439
   65ASP      N  622   6.112   6.570   0.968  0.3186  0.4398 -0.2746
   65ASP      H  623   6.128   6.482   1.012 -0.8252  0.6105  0.5057
   65ASP     CA  624   6.024   6.657   1.046 -0.1618  0.2722 -0.6239
   65ASP     CB  625   5.912   6.585   1.122  0.6399 -0.2766  0.0493
   65ASP     CG  626   5.801   6.519   1.040  0.3392  0.2259  0.0514
   65ASP    OD1  627   5.688   6.569   1.022  0.3235  0.2271  0.1534
   65ASP    OD2  628   5.832   6.401   1.014  0.2703  0.1510  0.3053
   65ASP      C  629   6.105   6.728   1.155 -0.7082 -0.2575  0.1357
   65ASP      O  630   6.158   6.663   1.246 -0.1818 -0.5584 -0.3810
   66LEU      N  631   6.101   6.861   1.162 -1.0753 -0.2709  0.1972
   66LEU      H  632   6.049   6.915   1.096 -2.1052 -0.5797  0.7169
   66LEU     CA  633   6.162   6.925   1.279 -0.1067 -0.4946 -0.1752
   66LEU     CB  634   6.210   0.039   1.265  0.0918 -0.5238  0.1825
   66LEU     CG  635   6.334   0.071   1.182  0.0180  0.6714  0.5180
   66LEU    CD1  636   6.335   0.222   1.157 -0.0087  0.6590  0.4418
   66LEU    CD2  637   6.465   0.018   1.241  0.2487  0.5029 -0.1315
   66LEU      C  638   6.081   6.928   1.410 -0.2564 -0.4885 -0.2675
   66LEU      O  639   5.958   6.930   1.409 -0.2617  0.0306  0.4054
   67ILE      N  640   6.163   6.892   1.509 -0.3167 -0.0774 -0.0678
   67ILE      H  641   6.254   6.858   1.488 -0.5920 -0.0701 -1.3618
   67ILE     CA  642   6.122   6.864   1.647  0.2684  0.4487  0.2155
   67ILE     CB  643   6.236   6.827   1.742  0.3308 -0.1435 -0.0831
   67ILE    CG1  644   6.350   6.929   1.736  0.0723  0.1638  0.1182
   67ILE    CG2  645   6.267   6.679   1.721  0.6741 -0.1175  0.2285
   67ILE     CD  646   6.462   6.897   1.836 -0.0552  0.1200  0.2470
   67ILE      C  647   6.036   6.979   1.701 -0.5477  0.0929 -0.3158
   67ILE      O  648   6.047   0.063   1.659 -0.0651  0.2544  0.2458
   68GLY      N  649   5.936   6.926   1.771 -0.5044  0.1365 -0.2218
   68GLY      H  650   5.947   6.833   1.806 -2.6887 -0.7933 -1.7967
   68GLY     CA  651   5.815   7.000   1.809 -0.2695  0.1386  0.5470
   68GLY      C  652   5.714   0.000   1.698  0.4218 -0.8199 -0.3702
   68GLY      O  653   5.604   6.976   1.710  0.1490 -0.1419  0.2738
   69MET      N  654   5.759   0.073   1.596 -0.1538 -0.1073 -0.1275
   69MET      H  655   5.856   0.060   1.574  0.1683 -1.6882  1.8780
   69MET     CA  656   5.678   0.133   1.489 -0.2132  0.0380 -0.0020
   69MET     CB  657   5.771   0.228   1.413 -0.0143 -0.4760 -0.4056
   69MET     CG  658   5.834   0.333   1.505 -0.1195 -0.3460 -0.4823
   69MET     SD  659   5.981   0.424   1.444 -0.1536 -0.0569 -0.1340
   69MET     CE  660   6.009   0.521   1.591 -0.0007  0.4706 -0.5079
   69MET      C  661   5.622   0.031   1.390  0.2796 -0.0351 -0.2102
   69MET      O  662   5.504   0.039   1.356  0.2178 -0.4630 -0.1021
   70GLY      N  663   5.692   6.953   1.361 -0.1927 -0.4232  0.0911
   70GLY      H  664   5.788   6.953   1.387 -0.0276  1.7666 -0.3189
   70GLY     CA  665   5.636   6.853   1.268 -0.1812 -0.4818  0.1486
   70GLY      C  666   5.581   6.737   1.351 -0.9940 -0.0740  0.1906
   70GLY      O  667   5.520   6.758   1.456 -0.7406 -0.5564  0.4373
   71LYS      N  668   5.599   6.617   1.296 -0.2888  0.0857  0.0648
   71LYS      H  669   5.627   6.596   1.202 -0.3555  0.4280 -0.0324
   71LYS     CA  670   5.559   6.497   1.371 -0.2319 -0.0257 -0.0818
   71LYS     CB  671   5.529   6.374   1.285 -0.0399 -0.0339 -0.1371
   71LYS     CG  672   5.379   6.361   1.263 -0.0253  0.3770 -0.5085
   71LYS     CD  673   5.358   6.234   1.180  0.3869  0.0439 -0.1082
   71LYS     CE  674   5.241   6.143   1.219  0.1821  0.1631 -0.4418
   71LYS     NZ  675   5.228   6.024   1.133  0.1091 -0.3225  0.2338
   71LYS    HZ1  676   5.250   6.045   1.038 -0.4244 -0.7753  0.0059
   71LYS    HZ2  677   5.281   5.947   1.167  2.4154  0.8842 -0.4336
   71LYS    HZ3  678   5.131   6.003   1.144 -0.4866  2.1342  0.2499
   71LYS      C  679   5.641   6.451   1.492 -0.1389 -0.5338 -0.3359
   71LYS      O  680   5.590   6.405   1.594 -0.0524  0.5269  0.1922
   72SER      N  681   5.772   6.462   1.471 -0.2126  1.1447 -0.0360
   72SER      H  682   5.814   6.471   1.381  0.2355  0.5067  0.1061
   72SER     CA  683   5.882   6.439   1.566 -0.4114  0.4324  0.0276
   72SER     CB  684   6.000   6.520   1.512 -0.1184  0.0507  0.0966
   72SER     OG  685   6.032   6.479   1.379 -0.7080  0.0581 -0.0507
   72SER     HG  686   6.082   6.552   1.332  0.6496 -0.9415 -0.2108
   72SER      C  687   5.853   6.488   1.709 -0.6349 -0.1282  0.1771
   72SER      O  688   5.771   6.577   1.730 -0.4197  0.3429 -0.8668
   73ASP      N  689   5.928   6.433   1.804  0.0740  0.4015 -0.0714
   73ASP      H  690   6.009   6.381   1.778  0.9566  1.6303  0.0983
   73ASP     CA  691   5.914   6.457   1.948  0.0283  0.3467 -0.0669
   73ASP     CB  692   6.024   6.375   2.016 -0.2604  0.0835  0.0845
   73ASP     CG  693   5.994   6.342   2.162 -0.0976  0.1570  0.1352
   73ASP    OD1  694   6.048   6.408   2.254  0.4444  0.0788 -0.1237
   73ASP    OD2  695   5.905   6.258   2.188  0.1585  0.1979  1.1835
   73ASP      C  696   5.925   6.603   1.993  0.2582  0.2914  0.0578
   73ASP      O  697   5.978   6.684   1.916 -0.1161  0.1168 -0.3879
   74LYS      N  698   5.879   6.625   2.115 -0.0771  0.1550 -0.0428
   74LYS      H  699   5.876   6.550   2.182 -3.2231  0.4774  0.3316
   74LYS     CA  700   5.859   6.760   2.170 -0.0501  0.1256  0.0398
   74LYS     CB  701   5.714   6.772   2.217 -0.1906 -0.4389 -0.2364
   74LYS     CG  702   5.617   6.810   2.105 -0.3262  0.1690  0.0817
   74LYS     CD  703   5.595   6.706   1.994 -0.2081  0.3578 -0.1182
   74LYS     CE  704   5.496   6.756   1.889 -0.2498  0.0560 -0.2217
   74LYS     NZ  705   5.473   6.674   1.769  0.2575 -0.5283  0.0728
   74LYS    HZ1  706   5.547   6.680   1.703  0.3034 -0.4673  0.1294
   74LYS    HZ2  707   5.456   6.582   1.804 -1.6222  0.4359  1.9961
   74LYS    HZ3  708   5.386   6.702   1.728  0.9748  0.5875 -0.7435
   74LYS      C  709   5.968   6.780   2.276  0.2205 -0.3781 -0.1381
   74LYS      O  710   5.957   6.722   2.384  0.4553 -0.7092 -0.2889
   75PRO      N  711   6.065   6.866   2.249 -0.2274  0.4138  0.7090
   75PRO     CA  712   6.186   6.878   2.332  0.3421 -0.1557 -0.0135
   75PRO     CB  713   6.288   6.956   2.249  0.3670  0.0039  0.1649
   75PRO     CG  714   6.199   0.010   2.158 -0.0261  0.4162  0.9294
   75PRO     CD  715   6.078   6.952   2.130  0.1373  0.2815  0.6518
   75PRO      C  716   6.172   6.957   2.463 -0.1695 -0.6364  0.2240
   75PRO      O  717   6.106   0.030   2.469  0.6788 -0.0678 -0.1752
   76ASP      N  718   6.230   6.900   2.568  0.9087 -0.1683 -0.1130
   76ASP      H  719   6.277   6.812   2.561 -0.8191 -1.0652 -1.2889
   76ASP     CA  720   6.237   6.957   2.703  0.0999 -0.0804 -0.1052
   76ASP     CB  721   6.318   6.862   2.792 -0.1960 -0.0692  0.1796
   76ASP     CG  722   6.317   6.882   2.944  0.0997  0.3652  0.1284
   76ASP    OD1  723   6.216   6.847   3.008  0.1813  0.2956  0.2191
   76ASP    OD2  724   6.413   6.944   2.993  0.4993 -0.5410  0.5250
   76ASP      C  725   6.300   0.065   2.708 -0.2580  0.0825 -0.1182
   76ASP      O  726   6.240   0.157   2.764 -0.1663  0.1577 -0.1429
   77LEU      N  727   6.407   0.088   2.633 -0.4638  0.5550 -0.2740
   77LEU      H  728   6.465   0.013   2.602  0.5185  0.8729  0.7292
   77LEU     CA  729   6.455   0.222   2.598  0.0979  0.5318  0.3995
   77LEU     CB  730   6.604   0.217   2.563 -0.0854  0.5630 -0.4051
   77LEU     CG  731   6.702   0.157   2.664 -0.6323  0.0265 -0.1854
   77LEU    CD1  732   6.842   0.158   2.602 -0.4944 -0.2447  0.1192
   77LEU    CD2  733   6.706   0.239   2.793  0.3827 -0.0596 -0.1557
   77LEU      C  734   6.384   0.295   2.484  0.8341  0.1237 -0.3262
   77LEU      O  735   6.344   0.241   2.381  0.9337 -0.1865 -0.2046
   78GLY      N  736   6.397   0.424   2.511  0.1941  0.0409  0.3916
   78GLY      H  737   6.406   0.451   2.607  2.5221  0.5739  0.0937
   78GLY     CA  738   6.365   0.532   2.416  0.1854 -0.3047  0.0003
   78GLY      C  739   6.471   0.562   2.310  0.1016  0.3305  0.0902
   78GLY      O  740   6.547   0.658   2.322  0.2721  0.1418  0.5184
   79TYR      N  741   6.474   0.467   2.216  0.5867  0.2094  0.2267
   79TYR      H  742   6.403   0.396   2.216 -0.7060  1.4610  0.2232
   79TYR     CA  743   6.563   0.469   2.100  0.4738  0.0860  0.1377
   79TYR     CB  744   6.561   0.333   2.029  0.0274  0.1083  0.1056
   79TYR     CG  745   6.615   0.214   2.109  0.6646 -0.0903 -0.6109
   79TYR    CD1  746   6.553   0.092   2.082  0.4073 -0.0144 -0.3745
   79TYR    HD1  747   6.453   0.081   2.041 -0.3115 -0.0159  1.3355
   79TYR    CD2  748   6.736   0.225   2.174  0.3928 -0.0521 -0.1088
   79TYR    HD2  749   6.792   0.319   2.177  0.0990  0.1281 -0.2304
   79TYR    CE1  750   6.611   7.008   2.136  0.3668 -0.3162 -0.9630
   79TYR    HE1  751   6.574   6.912   2.100 -0.8460  0.3569 -1.5820
   79TYR    CE2  752   6.788   0.108   2.227 -0.2222 -0.1387  0.3115
   79TYR    HE2  753   6.880   0.102   2.285 -0.7503  1.0838  1.3126
   79TYR     CZ  754   6.725   7.015   2.214 -0.0732 -0.1504 -0.3242
   79TYR     OH  755   6.781   6.902   2.267 -0.5667 -0.3506 -0.2286
   79TYR     HH  756   6.731   6.825   2.227 -1.8794 -0.7090  1.9315
   79TYR      C  757   6.515   0.578   2.004  0.3610 -0.1855 -0.1183
   79TYR      O  758   6.396   0.606   1.990  0.1675 -0.2994  1.1724
   80PHE      N  759   6.614   0.656   1.962  0.1621  0.1679  0.0574
   80PHE      H  760   6.707   0.641   1.998 -0.0023  0.9705  0.8603
   80PHE     CA  761   6.590   0.762   1.864 -0.0355  0.0593 -0.0118
   80PHE     CB  762   6.569   0.893   1.941 -0.0888  0.1445 -0.1695
   80PHE     CG  763   6.449   0.975   1.894  0.0342  0.1988 -0.3900
   80PHE    CD1  764   6.327   0.944   1.953  0.2914 -0.0318  0.0266
   80PHE    HD1  765   6.321   0.876   2.038 -0.7411  1.0280  0.8271
   80PHE    CD2  766   6.452   1.075   1.797  0.3531  0.5729  0.0026
   80PHE    HD2  767   6.547   1.094   1.747  2.6394 -1.6859  3.0903
   80PHE    CE1  768   6.213   1.015   1.918  0.1313 -0.0585  0.4990
   80PHE    HE1  769   6.119   0.987   1.966 -0.3622 -1.3952 -1.1632
   80PHE    CE2  770   6.336   1.136   1.752 -0.0592 -0.1533  0.0596
   80PHE    HE2  771   6.337   1.203   1.665 -1.1018  0.7397  0.7107
   80PHE     CZ  772   6.215   1.104   1.812  0.0753 -0.4245  0.1890
   80PHE     HZ  773   6.115   1.134   1.781  0.0072 -0.7785  0.0609
   80PHE      C  774   6.706   0.772   1.765 -0.1449  0.2517 -0.1206
   80PHE      O  775   6.822   0.755   1.803 -0.1574 -0.0310 -0.2071
   81PHE      N  776   6.676   0.805   1.639 -0.2342  0.4288 -0.0546
   81PHE      H  777   6.581   0.809   1.610 -0.2990 -1.6612 -0.2982
   81PHE     CA  778   6.773   0.837   1.533  0.0712  0.1678  0.1425
   81PHE     CB  779   6.805   0.987   1.532  0.8523  0.0048 -0.2086
   81PHE     CG  780   6.855   1.034   1.396  0.6245  0.7800 -0.0256
   81PHE    CD1  781   6.987   1.076   1.385  0.9605 -0.2755 -0.0699
   81PHE    HD1  782   0.024   1.067   1.471 -1.2967 -1.1491  1.7072
   81PHE    CD2  783   6.766   1.033   1.289  0.8680 -0.3039 -0.2231
   81PHE    HD2  784   6.679   0.968   1.278  1.3498 -1.0366  0.2122
   81PHE    CE1  785   7.025   1.131   1.263 -0.2010 -0.0372 -0.3363
   81PHE    HE1  786   0.091   1.181   1.261 -0.3191  0.3523  1.4292
   81PHE    CE2  787   6.802   1.099   1.173  0.0354  0.3966 -0.0919
   81PHE    HE2  788   6.731   1.094   1.090 -1.3407  3.6001  0.7316
   81PHE     CZ  789   6.931   1.149   1.163  0.0664  0.2411 -0.5386
   81PHE     HZ  790   6.967   1.194   1.071  2.8763  0.8349  0.7364
   81PHE      C  791   6.898   0.748   1.525 -0.1075 -0.0271 -0.5010
   81PHE      O  792   6.901   0.644   1.460 -0.1656  0.0566 -0.6396
   82ASP      N  793   7.007   0.790   1.588 -0.2996 -0.0605 -0.1458
   82ASP      H  794   7.015   0.878   1.635  0.4841  0.7525 -1.7274
   82ASP     CA  795   0.103   0.716   1.590 -0.1769  0.1580  0.2434
   82ASP     CB  796   0.179   0.804   1.689  0.6220 -0.2421 -0.0016
   82ASP     CG  797   0.208   0.942   1.629  0.4629 -0.2348 -0.0612
   82ASP    OD1  798   0.285   0.953   1.531  0.5353  0.0174  0.0242
   82ASP    OD2  799   0.145   1.036   1.682  0.4720 -0.3290  0.1169
   82ASP      C  800   0.092   0.571   1.638 -0.4248  0.0771 -0.0562
   82ASP      O  801   0.170   0.490   1.587 -0.2832  0.2894 -0.1747
   83ASP      N  802   7.024   0.544   1.723 -0.0905 -0.2822  0.2229
   83ASP      H  803   6.978   0.623   1.762  0.4174  0.8753 -1.4249
   83ASP     CA  804   6.983   0.408   1.762  0.0065 -0.4547 -0.2638
   83ASP     CB  805   6.884   0.409   1.879  0.5422 -0.2999  0.1922
   83ASP     CG  806   6.937   0.489   1.998  0.3238  0.1216  0.0077
   83ASP    OD1  807   6.999   0.425   2.085  0.1851 -0.1563 -0.0990
   83ASP    OD2  808   6.913   0.611   2.010 -0.2820  0.0321 -0.2693
   83ASP      C  809   6.935   0.319   1.647 -0.7759 -0.3774 -0.0042
   83ASP      O  810   6.990   0.210   1.638 -0.2821 -0.1160 -0.1865
   84HIS      N  811   6.833   0.367   1.577 -0.0240  0.4306 -0.5622
   84HIS      H  812   6.773   0.442   1.607 -0.5585 -0.6358  1.1697
   84HIS     CA  813   6.782   0.289   1.464 -0.0364  0.0663 -0.3064
   84HIS     CB  814   6.661   0.365   1.408 -0.3232 -0.4434 -0.3851
   84HIS     CG  815   6.554   0.385   1.516  0.3487  0.0737  0.1919
   84HIS    ND1  816   6.559   0.480   1.608  0.0369 -0.0488  0.3355
   84HIS    CD2  817   6.434   0.331   1.528  0.3055  0.0474 -0.3400
   84HIS    HD2  818   6.376   0.277   1.452 -1.5940  1.9165 -0.3035
   84HIS    CE1  819   6.447   0.480   1.680  0.1882  0.0387  0.5728
   84HIS    HE1  820   6.411   0.531   1.769  0.5108 -0.7278  1.1543
   84HIS    NE2  821   6.370   0.382   1.633  0.7571 -0.1524  0.0336
   84HIS    HE2  822   6.304   0.334   1.690  1.2011 -1.3639 -0.4298
   84HIS      C  823   6.883   0.262   1.353  0.9017 -0.3950  0.6436
   84HIS      O  824   6.887   0.152   1.296 -0.1472 -0.0365 -0.1665
   85VAL      N  825   6.979   0.351   1.332  0.6038 -0.2375 -0.1079
   85VAL      H  826   6.962   0.445   1.363  0.1329 -0.4558  0.3169
   85VAL     CA  827   0.068   0.325   1.250  0.4724  0.3508 -0.4897
   85VAL     CB  828   0.144   0.457   1.232  0.3828  0.4340 -0.2663
   85VAL    CG1  829   0.272   0.449   1.148  0.3671 -0.5096 -0.2201
   85VAL    CG2  830   0.044   0.550   1.164  0.1804  0.0698 -0.4699
   85VAL      C  831   0.153   0.208   1.300  0.2624  0.3524 -0.1240
   85VAL      O  832   0.182   0.116   1.224 -0.7719  0.0974 -0.2252
   86ARG      N  833   0.190   0.211   1.428 -0.7588  0.2753  0.1819
   86ARG      H  834   0.168   0.289   1.487 -0.7278  0.1293  0.3873
   86ARG     CA  835   0.259   0.097   1.490 -0.2770  0.3959 -0.1241
   86ARG     CB  836   0.313   0.138   1.627  0.3146 -0.0200 -0.2302
   86ARG     CG  837   0.397   0.265   1.619 -0.2728  0.4217  0.3839
   86ARG     CD  838   0.462   0.305   1.751 -0.3789 -0.4812  0.7137
   86ARG     NE  839   0.371   0.329   1.864 -0.8210  0.1469  0.2277
   86ARG     HE  840   0.287   0.276   1.865 -0.9776  0.1094 -3.1827
   86ARG     CZ  841   0.377   0.433   1.950  0.0661  0.4604 -0.2009
   86ARG    NH1  842   0.477   0.522   1.947  0.1397  0.3727 -0.3888
   86ARG   HH11  843   0.557   0.504   1.889  1.6608  2.4096  0.9351
   86ARG   HH12  844   0.479   0.603   2.006  0.6242 -0.4621  0.7781
   86ARG    NH2  845   0.279   0.463   2.035  0.6570  0.1760  0.5928
   86ARG   HH21  846   0.201   0.401   2.046 -0.6594  1.4526 -0.9608
   86ARG   HH22  847   0.284   0.553   2.079  3.2272 -0.0207  0.8446
   86ARG      C  848   0.183   6.995   1.495 -0.1036  0.3146  0.3882
   86ARG      O  849   0.248   6.891   1.487 -0.2632  0.2194  0.3309
   87PHE      N  850   0.051   7.005   1.497 -0.1635 -0.2491 -0.4418
   87PHE      H  851   0.007   0.046   1.552  0.7082  0.3650 -0.5246
   87PHE     CA  852   7.002   6.883   1.473  0.4900 -0.8739  0.5217
   87PHE     CB  853   6.859   6.909   1.522  0.4923  0.6012 -0.1749
   87PHE     CG  854   6.834   6.867   1.667  0.1496  0.1848 -0.3509
   87PHE    CD1  855   6.835   6.971   1.760 -0.5102 -0.3165  0.2263
   87PHE    HD1  856   6.833   0.045   1.729  0.1605 -0.7361 -1.3417
   87PHE    CD2  857   6.825   6.736   1.713 -0.4355  0.3685  0.0655
   87PHE    HD2  858   6.845   6.666   1.632 -1.6904 -1.6603  1.4051
   87PHE    CE1  859   6.832   6.938   1.895 -0.0247  0.0358  0.3277
   87PHE    HE1  860   6.843   7.015   1.970  2.0290 -0.8400  0.9958
   87PHE    CE2  861   6.810   6.702   1.847 -0.3496 -0.5494 -0.1542
   87PHE    HE2  862   6.788   6.599   1.874 -2.0237 -0.4814 -1.1483
   87PHE     CZ  863   6.822   6.806   1.938  0.0088 -0.2547 -0.5301
   87PHE     HZ  864   6.796   6.770   2.038 -1.7741  0.1201 -0.8117
   87PHE      C  865   6.997   6.831   1.330  0.0968  0.3666  0.0681
   87PHE      O  866   7.010   6.710   1.312  0.3800  0.4043  0.0223
   88MET      N  867   6.994   6.922   1.233  0.3985  0.4156  0.1065
   88MET      H  868   6.989   7.020   1.255 -0.0119  0.6073 -0.8127
   88MET     CA  869   7.009   6.892   1.090 -0.2488 -0.3591  0.2001
   88MET     CB  870   6.980   7.012   1.001 -0.1761  0.0846  0.7701
   88MET     CG  871   6.830   0.004   0.988 -0.1482  0.1180  0.5046
   88MET     SD  872   6.784   0.177   0.947 -0.1948 -0.0379 -0.1108
   88MET     CE  873   6.895   0.207   0.811 -0.4421 -0.1404 -0.3367
   88MET      C  874   0.115   6.830   1.060 -0.1669 -0.2024  0.2521
   88MET      O  875   0.121   6.747   0.970 -0.3301  0.5413 -0.4566
   89ASP      N  876   0.218   6.869   1.135  0.0960 -0.4199  0.0047
   89ASP      H  877   0.218   6.962   1.172 -2.4073  0.1027 -1.0960
   89ASP     CA  878   0.348   6.801   1.139  0.3794  0.1230  0.0680
   89ASP     CB  879   0.452   6.893   1.204  0.0483  0.1688  0.5420
   89ASP     CG  880   0.569   6.919   1.108 -0.1814 -0.5750  0.0459
   89ASP    OD1  881   0.578   7.030   1.050 -0.1602 -0.3114  0.5464
   89ASP    OD2  882   0.637   6.818   1.080  0.2883  0.0063 -0.9755
   89ASP      C  883   0.347   6.657   1.189 -0.3297 -0.0881 -0.5352
   89ASP      O  884   0.388   6.561   1.123 -0.4044 -0.4263 -0.0976
   90ALA      N  885   0.288   6.649   1.308  0.2363  0.0340 -0.2412
   90ALA      H  886   0.274   6.733   1.361  2.5582 -0.9762  2.2485
   90ALA     CA  887   0.265   6.519   1.373  0.2170  0.1977  0.0820
   90ALA     CB  888   0.193   6.547   1.505  0.0300 -0.3652  0.1003
   90ALA      C  889   0.183   6.413   1.298  0.2352  0.0755  0.2352
   90ALA      O  890   0.215   6.295   1.309  0.0100  0.0138  0.2193
   91PHE      N  891   0.075   6.456   1.234 -0.0599  0.0342  0.6981
   91PHE      H  892   0.040   6.547   1.254  2.4836  1.7567 -1.8659
   91PHE     CA  893   7.028   6.373   1.141  0.5214  0.5920 -0.3060
   91PHE     CB  894   6.916   6.463   1.088 -0.2464  0.0076  0.2877
   91PHE     CG  895   6.809   6.385   1.012 -0.0071 -0.5821  0.5490
   91PHE    CD1  896   6.816   6.377   0.874  0.2836  0.6464  0.4836
   91PHE    HD1  897   6.898   6.432   0.827  0.7533  0.2880  0.8753
   91PHE    CD2  898   6.692   6.353   1.080 -0.5902  0.7816  0.2249
   91PHE    HD2  899   6.698   6.381   1.185  0.8011  0.4355  0.2545
   91PHE    CE1  900   6.713   6.316   0.803  0.3726  0.3720  0.5891
   91PHE    HE1  901   6.717   6.297   0.696 -0.9771 -0.1412  0.6080
   91PHE    CE2  902   6.584   6.300   1.009 -0.5025  0.6936  0.1581
   91PHE    HE2  903   6.500   6.257   1.064 -0.6343  0.3824 -0.2819
   91PHE     CZ  904   6.598   6.279   0.872  0.5294 -0.4452  0.4182
   91PHE     HZ  905   6.535   6.204   0.825  1.3204 -0.4155 -0.7314
   91PHE      C  906   0.079   6.319   1.023 -0.3400 -0.1369 -0.5844
   91PHE      O  907   0.091   6.198   1.004  0.2418 -0.2218  0.2466
   92ILE      N  908   0.150   6.409   0.956  0.0911  0.0803  0.1575
   92ILE      H  909   0.165   6.503   0.988 -1.4238  0.5826 -0.5400
   92ILE     CA  910   0.237   6.377   0.842 -0.1607  0.2679 -0.0885
   92ILE     CB  911   0.278   6.505   0.769  0.1780  0.3040  0.1581
   92ILE    CG1  912   0.160   6.539   0.677  0.1524  0.5581  0.2854
   92ILE    CG2  913   0.414   6.498   0.700  0.2997  0.8145  0.3463
   92ILE     CD  914   0.171   6.680   0.617 -0.7949  0.2620 -0.6217
   92ILE      C  915   0.351   6.281   0.880 -0.3232  0.1164  0.0180
   92ILE      O  916   0.370   6.180   0.813  0.0552  0.0565  0.2150
   93GLU      N  917   0.412   6.302   0.996 -0.0095 -0.1457 -0.1014
   93GLU      H  918   0.399   6.385   1.051 -1.8378 -0.5228  0.0970
   93GLU     CA  919   0.508   6.205   1.052  0.0549 -0.0299 -0.0117
   93GLU     CB  920   0.564   6.265   1.181 -0.5816 -0.3158  0.3996
   93GLU     CG  921   0.685   6.195   1.242 -0.0365  0.5240  0.3032
   93GLU     CD  922   0.733   6.253   1.376 -0.3355  0.1506  0.5756
   93GLU    OE1  923   0.814   6.348   1.368 -0.4951  0.2375 -0.0620
   93GLU    OE2  924   0.709   6.190   1.481  0.0880  0.1020  0.6454
   93GLU      C  925   0.458   6.068   1.095  0.1977  0.0709  0.4798
   93GLU      O  926   0.527   5.969   1.072 -0.4834 -0.3963  0.4188
   94ALA      N  927   0.339   6.064   1.155 -0.2098 -0.1009 -0.3348
   94ALA      H  928   0.307   6.149   1.197  0.9309  0.2136 -0.0836
   94ALA     CA  929   0.266   5.942   1.194 -0.1695 -0.0480 -0.0929
   94ALA     CB  930   0.154   5.950   1.298  0.0734  0.0247  0.1629
   94ALA      C  931   0.213   5.854   1.080 -0.1559 -0.1919  0.0123
   94ALA      O  932   0.183   5.735   1.092 -0.0598 -0.2029  0.1475
   95LEU      N  933   0.177   5.918   0.969  0.2522 -0.0699 -0.0506
   95LEU      H  934   0.148   6.013   0.978  2.1056  0.4235  1.5352
   95LEU     CA  935   0.151   5.846   0.843 -0.4077 -0.1086  0.1081
   95LEU     CB  936   0.036   5.915   0.770 -0.4758 -0.4325 -0.0926
   95LEU     CG  937   6.935   5.886   0.843 -0.2301  0.2381  0.6313
   95LEU    CD1  938   6.824   5.957   0.766 -0.6021 -0.4594  0.5155
   95LEU    CD2  939   6.894   5.739   0.839  0.3662  0.0867 -0.7180
   95LEU      C  940   0.269   5.818   0.750 -0.4851  0.2417 -0.0968
   95LEU      O  941   0.242   5.749   0.652  0.3186  0.3007 -0.3669
   96GLY      N  942   0.384   5.885   0.758 -0.2031 -0.2515  0.0077
   96GLY      H  943   0.403   5.955   0.827  2.2132  1.7549 -2.4922
   96GLY     CA  944   0.499   5.863   0.669 -0.5549 -0.3704 -0.4222
   96GLY      C  945   0.485   5.931   0.533  0.1608  0.1110 -0.2576
   96GLY      O  946   0.536   5.875   0.435  0.1985 -0.1149 -0.1108
   97LEU      N  947   0.411   6.041   0.532  0.3454  0.2374 -0.2304
   97LEU      H  948   0.392   6.098   0.612 -4.4283 -0.3731 -0.6210
   97LEU     CA  949   0.376   6.110   0.407 -0.5304 -0.5245 -0.4193
   97LEU     CB  950   0.251   6.198   0.419  0.1626  0.4992 -0.6117
   97LEU     CG  951   0.120   6.123   0.443  0.2807  0.3679 -0.3771
   97LEU    CD1  952   0.006   6.225   0.436  0.2312  0.3572  0.2263
   97LEU    CD2  953   0.085   6.019   0.338 -0.1024  0.2949 -0.1779
   97LEU      C  954   0.493   6.204   0.376 -0.7753 -0.0711  0.0128
   97LEU      O  955   0.529   6.283   0.463 -0.0952  0.3629 -0.6572
   98GLU      N  956   0.562   6.178   0.266 -0.6245 -0.2305  0.1427
   98GLU      H  957   0.555   6.099   0.205  0.2445  1.5879 -2.5030
   98GLU     CA  958   0.688   6.250   0.241 -0.6732 -0.2911 -0.2992
   98GLU     CB  959   0.803   6.162   0.191 -0.5424 -0.6030  0.5183
   98GLU     CG  960   0.858   6.096   0.317  0.2798 -0.0067  0.4807
   98GLU     CD  961   0.948   5.977   0.282  0.2500  0.2670 -0.5522
   98GLU    OE1  962   0.892   5.879   0.228  0.4847 -0.1994  0.0459
   98GLU    OE2  963   1.072   5.988   0.285  0.2090  0.5421  0.4679
   98GLU      C  964   0.684   6.370   0.147  0.6832  0.0423  0.0497
   98GLU      O  965   0.723   6.475   0.200  0.0965  0.4638 -0.3406
   99GLU      N  966   0.653   6.351   0.019  0.4385 -0.2231  0.1503
   99GLU      H  967   0.605   6.274   7.007 -2.4859  1.4499  0.1660
   99GLU     CA  968   0.633   6.472   6.969 -0.0911 -0.4406 -0.0504
   99GLU     CB  969   0.690   6.454   6.829 -0.0533 -0.1225 -0.0762
   99GLU     CG  970   0.843   6.445   6.835 -0.0567 -0.0358  0.1274
   99GLU     CD  971   0.920   6.438   6.703 -0.0552  0.1387  0.1188
   99GLU    OE1  972   0.945   6.543   6.641 -0.2108 -0.0488 -0.2653
   99GLU    OE2  973   0.951   6.324   6.661 -0.2214  0.1896 -0.1455
   99GLU      C  974   0.483   6.499   6.953 -0.0211 -0.2074 -0.3110
   99GLU      O  975   0.415   6.456   6.860 -0.3702  0.0799 -0.1867
  100VAL      N  976   0.437   6.574   0.023 -0.3558 -0.0965 -0.5449
  100VAL      H  977   0.498   6.618   0.088 -0.2570  0.1950 -0.8320
  100VAL     CA  978   0.298   6.619   0.035 -0.2580  0.0945 -0.1178
  100VAL     CB  979   0.252   6.654   0.176 -0.3757  0.2855 -0.2032
  100VAL    CG1  980   0.100   6.653   0.194 -0.3731 -0.3398 -0.2070
  100VAL    CG2  981   0.302   6.541   0.265 -0.4081  0.0861 -0.4393
  100VAL      C  982   0.255   6.729   6.968  0.2536  0.5564  0.1711
  100VAL      O  983   0.327   6.827   6.953 -0.0072  0.7005 -0.1592
  101VAL      N  984   0.137   6.725   6.906  0.6904 -0.0919 -0.6494
  101VAL      H  985   0.092   6.639   6.885 -0.3439 -0.1460  1.5310
  101VAL     CA  986   0.069   6.837   6.839  0.0404  0.1020  0.3150
  101VAL     CB  987   0.005   6.787   6.709  0.2563 -0.1994  0.3243
  101VAL    CG1  988   6.961   6.897   6.633  0.7303  0.0192  0.1707
  101VAL    CG2  989   0.110   6.739   6.609  0.1173  0.3525 -0.0907
  101VAL      C  990   6.992   6.879   6.939 -0.6849 -0.0346 -0.4009
  101VAL      O  991   6.901   6.809   6.983 -0.3263 -0.2731 -0.0281
  102LEU      N  992   7.010   7.007   6.972  0.5519 -0.0827 -0.8440
  102LEU      H  993   0.059   0.028   6.940 -0.1876  3.3935  2.3224
  102LEU     CA  994   6.917   0.047   0.031  0.5357 -0.4410 -0.5769
  102LEU     CB  995   7.005   0.138   0.117 -0.1825  0.0652 -0.3653
  102LEU     CG  996   6.949   0.219   0.234  0.2477 -0.0469 -0.0777
  102LEU    CD1  997   6.872   0.134   0.335  0.1071  0.1432 -0.0242
  102LEU    CD2  998   0.039   0.294   0.292  0.5558 -0.5839 -0.0153
  102LEU      C  999   6.803   0.122   6.993  0.2503 -0.7070 -0.3974
  102LEU      O 1000   6.822   0.195   6.895 -0.6339 -0.3153 -0.2843
  103VAL      N 1001   6.681   0.081   7.025  0.1853 -0.3012 -0.1186
  103VAL      H 1002   6.669   7.027   0.047 -0.8128  0.6147  1.1969
  103VAL     CA 1003   6.553   0.138   6.981 -0.1001 -0.5460  0.3854
  103VAL     CB 1004   6.471   0.034   6.905 -0.6144  0.2284 -0.1423
  103VAL    CG1 1005   6.336   0.091   6.862 -0.4500  0.6204 -0.1370
  103VAL    CG2 1006   6.543   7.003   6.785 -0.1638  0.2893  0.0940
  103VAL      C 1007   6.488   0.207   0.071  0.1211 -0.1748  0.2931
  103VAL      O 1008   6.432   0.145   0.162 -0.3700  0.3077  0.3238
  104ILE      N 1009   6.482   0.339   0.060  0.2341 -0.1546  0.4644
  104ILE      H 1010   6.534   0.373   7.013  1.8119 -1.9673  0.6662
  104ILE     CA 1011   6.442   0.429   0.170  0.3173  0.4340  0.0213
  104ILE     CB 1012   6.561   0.496   0.237  0.4030  0.2434  0.0589
  104ILE    CG1 1013   6.688   0.531   0.159  0.5295  0.0456  0.1741
  104ILE    CG2 1014   6.596   0.405   0.356  0.4475 -0.1111 -0.2227
  104ILE     CD 1015   6.785   0.635   0.214 -0.1960  0.5241  0.5561
  104ILE      C 1016   6.336   0.529   0.123 -0.0574  0.0554  0.0447
  104ILE      O 1017   6.359   0.616   0.039  0.2564 -0.1541 -0.0883
  105HIS      N 1018   6.218   0.500   0.177  0.2585 -0.3888  0.5033
  105HIS      H 1019   6.195   0.406   0.202 -2.3325 -0.5373 -1.8704
  105HIS     CA 1020   6.105   0.594   0.176  0.1729 -0.4941  0.0057
  105HIS     CB 1021   5.985   0.521   0.237 -0.2079  0.2083  0.1057
  105HIS     CG 1022   5.855   0.539   0.159 -0.0859 -0.0607 -0.1655
  105HIS    ND1 1023   5.759   0.630   0.171 -0.0571 -0.0283 -0.1852
  105HIS    CD2 1024   5.819   0.460   0.058 -0.3697 -0.1912  0.0343
  105HIS    HD2 1025   5.896   0.400   0.010  0.5176  0.0801  1.0780
  105HIS    CE1 1026   5.661   0.597   0.087 -0.1203 -0.3209  0.0037
  105HIS    HE1 1027   5.565   0.646   0.098 -0.3556 -0.4672 -1.2580
  105HIS    NE2 1028   5.695   0.488   0.018 -0.4317 -0.4456  0.0449
  105HIS    HE2 1029   5.636   0.424   7.000 -1.0677 -0.8241  1.2973
  105HIS      C 1030   6.116   0.732   0.241  0.2448 -0.0906 -0.8501
  105HIS      O 1031   6.211   0.764   0.312  0.0487 -0.0219 -0.6166
  106ASP      N 1032   6.003   0.801   0.227  0.1086 -0.0676  0.3115
  106ASP      H 1033   5.924   0.745   0.202  0.6704 -0.5449 -0.4280
  106ASP     CA 1034   5.991   0.945   0.253  0.2794 -0.0183  0.1205
  106ASP     CB 1035   5.858   0.999   0.200  0.3320 -0.1400 -0.1357
  106ASP     CG 1036   5.853   1.152   0.190  0.0594 -0.1343  0.0562
  106ASP    OD1 1037   5.774   1.207   0.269 -0.6333 -0.1262 -0.6302
  106ASP    OD2 1038   5.941   1.204   0.118  0.0552  0.0633  0.1944
  106ASP      C 1039   6.000   0.995   0.398  0.0009 -0.1374  0.1795
  106ASP      O 1040   6.059   1.100   0.423  0.7598 -0.4421 -0.3006
  107TRP      N 1041   5.959   0.911   0.492 -0.6119 -0.1215 -0.0707
  107TRP      H 1042   5.884   0.847   0.472 -1.1055  0.1439  0.8676
  107TRP     CA 1043   6.011   0.916   0.630 -0.4419  0.0056 -0.1398
  107TRP     CB 1044   5.932   0.827   0.726 -0.0256 -0.3157 -0.0925
  107TRP     CG 1045   5.974   0.832   0.872 -0.1247 -0.0709 -0.0714
  107TRP    CD1 1046   5.975   0.941   0.949  0.0908 -0.0466 -0.1070
  107TRP    HD1 1047   5.918   1.031   0.925 -1.4578 -1.2412 -1.1241
  107TRP    CD2 1048   6.045   0.736   0.943 -0.5944 -0.0664  0.4159
  107TRP    NE1 1049   6.039   0.922   1.064 -0.1975 -0.0785  0.0495
  107TRP    HE1 1050   6.057   0.994   1.132 -0.8276 -0.0923  0.2318
  107TRP    CE2 1051   6.079   0.795   1.064 -0.4135 -0.1485  0.4075
  107TRP    CE3 1052   6.080   0.603   0.917 -0.3107  0.0220  0.3341
  107TRP    HE3 1053   6.057   0.554   0.823 -2.5129  0.2551  0.6946
  107TRP    CZ2 1054   6.147   0.720   1.158  0.4245 -0.0257 -0.0941
  107TRP    HZ2 1055   6.149   0.751   1.263  0.6845 -0.2572 -0.0283
  107TRP    CZ3 1056   6.146   0.529   1.015 -0.3774 -0.5198 -0.0271
  107TRP    HZ3 1057   6.185   0.431   0.989  1.2897 -0.6648  2.6268
  107TRP    CH2 1058   6.180   0.587   1.137 -0.3270 -0.2011 -0.1894
  107TRP    HH2 1059   6.209   0.519   1.217  0.7756 -1.0590 -1.2664
  107TRP      C 1060   6.157   0.873   0.641 -0.3804  0.2842  0.1644
  107TRP      O 1061   6.239   0.946   0.695  0.1165 -0.0134 -0.1780
  108GLY      N 1062   6.178   0.752   0.589 -0.1590  0.4001 -0.0159
  108GLY      H 1063   6.094   0.707   0.557  0.6368 -0.1415 -1.4532
  108GLY     CA 1064   6.300   0.672   0.606 -0.3960  0.0475  0.0292
  108GLY      C 1065   6.434   0.734   0.564 -0.3091  0.0371  0.2875
  108GLY      O 1066   6.533   0.701   0.628 -0.2587 -0.5413 -0.0793
  109SER      N 1067   6.431   0.820   0.463  0.4356 -0.0387  0.1983
  109SER      H 1068   6.348   0.843   0.412  0.4638 -0.4566 -0.0345
  109SER     CA 1069   6.550   0.874   0.396  0.2598 -0.0988 -0.1666
  109SER     CB 1070   6.503   0.976   0.293 -0.4698 -0.4645 -0.1985
  109SER     OG 1071   6.414   1.072   0.352  0.1856  0.0295 -0.0072
  109SER     HG 1072   6.366   1.117   0.277 -1.3148  0.6082  1.2720
  109SER      C 1073   6.655   0.924   0.496  0.1372  0.2253 -0.1985
  109SER      O 1074   6.760   0.859   0.497  0.3275  0.5322  0.6401
  110ALA      N 1075   6.625   1.007   0.595 -0.1924  0.7940 -0.7723
  110ALA      H 1076   6.534   1.047   0.608  0.0023  0.6283  1.4053
  110ALA     CA 1077   6.728   1.066   0.681 -0.4812  0.0553  0.0929
  110ALA     CB 1078   6.664   1.162   0.782 -0.3170  0.3633 -0.0956
  110ALA      C 1079   6.807   0.964   0.762  0.1569  0.1890 -0.3557
  110ALA      O 1080   6.930   0.977   0.765  0.1553  0.1616 -0.1594
  111LEU      N 1081   6.725   0.874   0.815  0.1774  0.1585 -0.3749
  111LEU      H 1082   6.625   0.871   0.807  0.0586  1.1498  0.5510
  111LEU     CA 1083   6.783   0.754   0.878  0.0661  0.3555  0.1054
  111LEU     CB 1084   6.659   0.675   0.922  0.1231  0.3334  0.2289
  111LEU     CG 1085   6.688   0.586   1.042  0.2254  0.1448  0.0651
  111LEU    CD1 1086   6.703   0.661   1.175  0.3556  0.0964  0.0779
  111LEU    CD2 1087   6.569   0.490   1.037  0.3398  0.0288 -0.5328
  111LEU      C 1088   6.874   0.667   0.791 -0.2848  0.0298  0.0597
  111LEU      O 1089   6.994   0.660   0.818 -0.2388 -0.0907 -0.1743
  112GLY      N 1090   6.817   0.616   0.682 -0.5155 -0.0747  0.2280
  112GLY      H 1091   6.730   0.647   0.646 -0.6490 -1.3425 -0.5908
  112GLY     CA 1092   6.904   0.543   0.588 -0.0802  0.2098  0.4062
  112GLY      C 1093   7.027   0.622   0.542 -0.1055 -0.1017 -0.2097
  112GLY      O 1094   0.103   0.567   0.514 -0.2020 -0.7097  0.5859
  113PHE      N 1095   7.003   0.751   0.518 -0.4163 -0.0867  0.1707
  113PHE      H 1096   6.910   0.782   0.498 -0.3600  0.0043  0.0502
  113PHE     CA 1097   0.079   0.841   0.472 -0.6614  0.3490  0.4530
  113PHE     CB 1098   0.040   0.986   0.442 -0.0749  0.4141 -0.0009
  113PHE     CG 1099   7.009   0.984   0.302  0.2252  0.5458 -0.1358
  113PHE    CD1 1100   6.910   1.080   0.284  0.0895  0.3960 -0.1884
  113PHE    HD1 1101   6.899   1.152   0.364 -0.5314 -1.0767  1.0995
  113PHE    CD2 1102   0.023   0.906   0.196 -0.0633  0.2825 -0.0647
  113PHE    HD2 1103   0.125   0.868   0.195 -0.6070 -1.3415  1.4389
  113PHE    CE1 1104   6.850   1.095   0.159 -0.1653  0.2743 -0.0794
  113PHE    HE1 1105   6.780   1.176   0.140 -0.8894 -0.5273 -0.9711
  113PHE    CE2 1106   6.984   0.913   0.076 -0.0115  0.4053 -0.0879
  113PHE    HE2 1107   7.000   0.828   0.010  1.0485 -0.4433  1.2084
  113PHE     CZ 1108   6.881   1.005   0.057  0.0533  0.4595 -0.1748
  113PHE     HZ 1109   6.842   1.020   6.987 -0.1696  0.4951 -0.0846
  113PHE      C 1110   0.199   0.861   0.565 -0.2313 -0.4551  0.0746
  113PHE      O 1111   0.312   0.836   0.523  0.0337  0.2284  0.3747
  114HIS      N 1112   0.165   0.854   0.693 -0.4471 -0.3496  0.0226
  114HIS      H 1113   0.068   0.868   0.712 -0.8021 -0.6436 -1.4691
  114HIS     CA 1114   0.260   0.858   0.805 -0.1319 -0.1040 -0.2560
  114HIS     CB 1115   0.177   0.883   0.931  0.5208 -0.1438  0.1863
  114HIS     CG 1116   0.247   0.885   1.067  0.0826 -0.4525  0.4161
  114HIS    ND1 1117   0.376   0.915   1.080  0.0446  0.0563 -0.3637
  114HIS    CD2 1118   0.195   0.871   1.189 -0.9187  0.4885  0.1080
  114HIS    HD2 1119   0.091   0.847   1.211 -0.4660  0.0047  1.9189
  114HIS    CE1 1120   0.402   0.902   1.209  0.2280 -0.1533 -0.4202
  114HIS    HE1 1121   0.499   0.906   1.259 -0.3572 -1.1485  0.8636
  114HIS    NE2 1122   0.291   0.881   1.280  0.0482 -0.4501 -0.7879
  114HIS    HE2 1123   0.283   0.883   1.380 -2.3992  1.1567 -0.9446
  114HIS      C 1124   0.341   0.728   0.803 -0.4836 -0.3390  0.4661
  114HIS      O 1125   0.463   0.740   0.789 -0.6239 -0.1256 -0.6872
  115TRP      N 1126   0.267   0.619   0.788 -0.2374 -0.4336 -0.0830
  115TRP      H 1127   0.172   0.620   0.757 -0.3102 -1.3795  0.0606
  115TRP     CA 1128   0.323   0.483   0.779  0.0269 -0.3578  0.4033
  115TRP     CB 1129   0.212   0.378   0.768  0.2970 -0.5492 -0.5418
  115TRP     CG 1130   0.249   0.230   0.780  0.3096 -0.4916  0.1702
  115TRP    CD1 1131   0.272   0.167   0.894 -0.5863 -0.1531  0.5426
  115TRP    HD1 1132   0.237   0.206   0.990 -1.8870  0.8539 -0.2922
  115TRP    CD2 1133   0.278   0.145   0.674  0.1438 -0.0211 -0.2584
  115TRP    NE1 1134   0.322   0.047   0.867 -0.0320  0.0755  0.5441
  115TRP    HE1 1135   0.348   7.003   0.929  0.0393  0.6508  1.2250
  115TRP    CE2 1136   0.329   0.031   0.735 -0.1284  0.2706  0.5155
  115TRP    CE3 1137   0.267   0.151   0.535  0.3192  0.0778 -0.2673
  115TRP    HE3 1138   0.209   0.231   0.491  1.3249  0.8727 -0.1996
  115TRP    CZ2 1139   0.386   6.957   0.664  0.0866  0.6333  0.1587
  115TRP    HZ2 1140   0.410   6.864   0.715  3.3218  1.6063  0.6194
  115TRP    CZ3 1141   0.307   0.038   0.464 -0.5401 -0.3879 -0.0190
  115TRP    HZ3 1142   0.264   0.021   0.365 -0.5672 -0.3083 -0.0208
  115TRP    CH2 1143   0.371   6.961   0.526 -0.1549 -0.0575  0.1637
  115TRP    HH2 1144   0.417   6.887   0.460 -2.0479  0.2821 -1.6670
  115TRP      C 1145   0.417   0.466   0.660  0.0543 -0.0439  0.3782
  115TRP      O 1146   0.533   0.425   0.663  0.3364  0.6685 -0.5708
  116ALA      N 1147   0.363   0.505   0.545  0.1064  0.0726  0.3937
  116ALA      H 1148   0.265   0.525   0.540  0.0680  0.0777  1.1413
  116ALA     CA 1149   0.427   0.506   0.412 -0.2962 -0.6917  0.1901
  116ALA     CB 1150   0.347   0.578   0.303 -0.2030 -0.0979  0.5112
  116ALA      C 1151   0.564   0.573   0.426 -0.3949 -0.4304 -0.0793
  116ALA      O 1152   0.661   0.500   0.407 -0.2165 -0.2161  0.0120
  117LYS      N 1153   0.565   0.698   0.471  0.0865 -0.3530 -0.3092
  117LYS      H 1154   0.479   0.739   0.499  0.8071  1.3263 -0.4176
  117LYS     CA 1155   0.679   0.789   0.487 -0.1290 -0.1481  0.0812
  117LYS     CB 1156   0.623   0.917   0.549 -0.2787 -0.0455 -0.2633
  117LYS     CG 1157   0.724   1.032   0.543 -0.2386 -0.0976 -0.6081
  117LYS     CD 1158   0.656   1.168   0.551 -0.0249 -0.0086 -0.2832
  117LYS     CE 1159   0.758   1.282   0.554 -0.3576  0.2873 -0.0548
  117LYS     NZ 1160   0.839   1.283   0.676 -0.2081 -0.4508 -0.1435
  117LYS    HZ1 1161   0.779   1.286   0.756  0.4163  1.6336  0.3109
  117LYS    HZ2 1162   0.895   1.200   0.676 -0.6493 -0.7778  1.4813
  117LYS    HZ3 1163   0.897   1.364   0.676  0.5076 -0.7531  3.7210
  117LYS      C 1164   0.777   0.728   0.588 -0.2291 -0.0140  0.2597
  117LYS      O 1165   0.898   0.727   0.567 -0.2745 -0.3309 -0.0005
  118ARG      N 1166   0.725   0.683   0.702 -0.2933  0.2949  0.3519
  118ARG      H 1167   0.633   0.715   0.727  0.4698  2.6535  0.4011
  118ARG     CA 1168   0.803   0.597   0.791 -0.4986 -0.1610  0.0925
  118ARG     CB 1169   0.724   0.552   0.915 -0.1242 -0.0912  0.3567
  118ARG     CG 1170   0.718   0.658   1.025  0.0789  0.3145 -0.0213
  118ARG     CD 1171   0.688   0.600   1.163 -0.1935 -0.7395 -0.5129
  118ARG     NE 1172   0.785   0.497   1.203  0.2210 -0.2881 -0.3428
  118ARG     HE 1173   0.771   0.407   1.163 -1.1452 -0.1505 -0.2215
  118ARG     CZ 1174   0.899   0.510   1.271 -0.3171  0.0187  0.5121
  118ARG    NH1 1175   0.944   0.631   1.307  0.2923  0.2008 -0.7878
  118ARG   HH11 1176   0.887   0.713   1.299  2.3290  1.8852  0.7559
  118ARG   HH12 1177   1.039   0.660   1.314  0.7791 -1.4029 -0.2224
  118ARG    NH2 1178   0.946   0.402   1.335  0.6821  0.2267  0.1464
  118ARG   HH21 1179   0.899   0.316   1.316  0.0760  0.2821  1.2977
  118ARG   HH22 1180   1.018   0.432   1.398  0.2096  2.5808 -0.3195
  118ARG      C 1181   0.861   0.469   0.730 -0.4062  0.0317 -0.2248
  118ARG      O 1182   0.963   0.428   0.785 -0.0862  0.4649 -0.4913
  119ASN      N 1183   0.819   0.410   0.619 -0.1836 -0.1157 -0.2313
  119ASN      H 1184   0.758   0.455   0.553 -1.0220 -1.2970 -0.3024
  119ASN     CA 1185   0.852   0.274   0.573 -0.0611 -0.1059 -0.1724
  119ASN     CB 1186   0.759   0.161   0.616  0.1047  0.0152  0.5124
  119ASN     CG 1187   0.739   0.120   0.762 -0.6855 -0.4876  0.2712
  119ASN    OD1 1188   0.824   0.074   0.839 -0.2364 -0.0152  0.0677
  119ASN    ND2 1189   0.630   0.174   0.815 -0.4832  0.2673 -0.0689
  119ASN   HD21 1190   0.580   0.246   0.768  0.6138  1.5235  0.5958
  119ASN   HD22 1191   0.601   0.135   0.903 -0.2831  0.3225  0.0218
  119ASN      C 1192   0.860   0.266   0.420 -0.5878  0.3872 -0.2298
  119ASN      O 1193   0.818   0.171   0.356 -0.4545  0.2311 -0.0891
  120PRO      N 1194   0.959   0.332   0.361 -0.5927  0.7119  0.1147
  120PRO     CA 1195   0.988   0.325   0.216  0.0799 -0.4506  0.2904
  120PRO     CB 1196   1.107   0.418   0.195 -0.3067  0.0317  0.1981
  120PRO     CG 1197   1.112   0.504   0.321 -0.5063  0.3754 -0.0294
  120PRO     CD 1198   1.062   0.410   0.431 -0.2965  0.3711  0.0618
  120PRO      C 1199   1.027   0.187   0.165  0.2100 -0.2546 -0.1455
  120PRO      O 1200   0.995   0.154   0.051 -0.5721 -0.0961  0.0253
  121GLU      N 1201   1.087   0.098   0.244 -0.3243 -0.3463  0.1581
  121GLU      H 1202   1.117   0.126   0.336  2.9201 -1.4699 -0.4384
  121GLU     CA 1203   1.126   6.994   0.200 -0.0744 -0.1443 -0.2427
  121GLU     CB 1204   1.227   6.928   0.294  0.3030  0.6180 -0.1074
  121GLU     CG 1205   1.188   6.924   0.442 -0.3084  0.5803 -0.2695
  121GLU     CD 1206   1.239   0.015   0.518 -0.0230  0.0582  0.3840
  121GLU    OE1 1207   1.346   0.011   0.583  0.2543 -0.6048 -0.0962
  121GLU    OE2 1208   1.163   0.114   0.525 -0.0987  0.0806 -0.6760
  121GLU      C 1209   1.002   6.908   0.172 -0.2904  0.1036 -0.0567
  121GLU      O 1210   1.001   6.844   0.066  0.6121 -0.2195  0.1148
  122ARG      N 1211   0.891   6.946   0.234 -0.2973  0.1661 -0.1078
  122ARG      H 1212   0.889   0.007   0.273  1.5324 -0.0117  0.5046
  122ARG     CA 1213   0.773   6.860   0.250  0.0296 -0.2472  0.1090
  122ARG     CB 1214   0.713   6.886   0.388 -0.4175 -0.1859 -0.0927
  122ARG     CG 1215   0.801   6.817   0.493 -0.0918 -0.0772 -0.2894
  122ARG     CD 1216   0.795   6.664   0.488 -0.4043 -0.0794  0.0641
  122ARG     NE 1217   0.925   6.605   0.526 -0.5681 -0.4260  0.0928
  122ARG     HE 1218   0.946   6.608   0.623  1.1880  1.9479 -0.2777
  122ARG     CZ 1219   1.000   6.521   0.454 -0.0543  0.0374  0.0852
  122ARG    NH1 1220   0.957   6.486   0.332 -0.0953  0.1724  0.0611
  122ARG   HH11 1221   0.868   6.515   0.297 -0.0515 -0.4167 -0.5519
  122ARG   HH12 1222   1.018   6.447   0.264 -1.5947  1.4736 -2.1607
  122ARG    NH2 1223   1.109   6.462   0.507 -0.1846 -0.2481  0.0383
  122ARG   HH21 1224   1.143   6.481   0.599  0.9669  0.7509 -0.5597
  122ARG   HH22 1225   1.132   6.383   0.451 -1.2910  0.6522 -1.8000
  122ARG      C 1226   0.678   6.887   0.133  0.4766 -0.6477 -0.3555
  122ARG      O 1227   0.597   6.796   0.115 -0.0699 -0.2653  0.0944
  123VAL      N 1228   0.652   7.015   0.106  0.4421 -0.6070 -0.1295
  123VAL      H 1229   0.678   0.061   0.165  0.8417 -0.4664 -0.4818
  123VAL     CA 1230   0.573   0.026   7.020  0.2987  0.2256  0.2582
  123VAL     CB 1231   0.516   0.166   0.014 -0.4516 -0.0241 -0.0443
  123VAL    CG1 1232   0.405   0.163   0.120  0.1270  0.0854  0.5698
  123VAL    CG2 1233   0.619   0.270   0.059 -0.2153 -0.1586 -0.2724
  123VAL      C 1234   0.633   7.016   6.886 -0.1477 -0.3693  0.2346
  123VAL      O 1235   0.729   0.047   6.841 -0.4439 -0.2573 -0.2543
  124LYS      N 1236   0.550   6.933   6.823 -0.5013  0.0688  0.1208
  124LYS      H 1237   0.477   6.887   6.873  0.8734 -0.4042  1.7878
  124LYS     CA 1238   0.564   6.892   6.683  0.1196  0.2648  0.1235
  124LYS     CB 1239   0.505   6.753   6.657 -0.4650  0.4857  0.2535
  124LYS     CG 1240   0.505   6.682   6.521 -0.1493  0.2298  0.3851
  124LYS     CD 1241   0.649   6.657   6.478 -0.4183  0.2520 -0.5392
  124LYS     CE 1242   0.673   6.602   6.337  0.4854 -0.1175 -0.2522
  124LYS     NZ 1243   0.817   6.597   6.309  0.4459 -0.4811 -0.3959
  124LYS    HZ1 1244   0.847   6.506   6.337  1.0519 -0.3131 -0.4955
  124LYS    HZ2 1245   0.852   6.616   6.217  1.5294 -0.1177  0.0773
  124LYS    HZ3 1246   0.865   6.667   6.362 -2.8587  1.6454  0.1095
  124LYS      C 1247   0.487   6.989   6.593 -0.2370 -0.3116 -0.1999
  124LYS      O 1248   0.531   7.029   6.485 -0.3978  1.0504  0.2202
  125GLY      N 1249   0.375   0.007   6.644  0.0180  0.1247 -0.0524
  125GLY      H 1250   0.338   7.013   6.734  0.2941 -1.0305 -0.2407
  125GLY     CA 1251   0.292   0.112   6.582  0.1795  0.1495 -0.2261
  125GLY      C 1252   0.196   0.179   6.680  0.5091  0.2310  0.0463
  125GLY      O 1253   0.159   0.121   6.782  0.1390  0.7874  0.2354
  126ILE      N 1254   0.145   0.298   6.649 -0.3211 -0.1755 -0.1771
  126ILE      H 1255   0.155   0.336   6.557  0.8570 -1.5880 -0.6746
  126ILE     CA 1256   0.036   0.362   6.724  0.2969  0.2028  0.4091
  126ILE     CB 1257   0.078   0.480   6.812 -0.2781  0.3503  0.4940
  126ILE    CG1 1258   0.203   0.555   6.766 -0.2954  0.1792  0.1612
  126ILE    CG2 1259   0.093   0.434   6.957 -0.4039 -0.2387  0.3236
  126ILE     CD 1260   0.230   0.676   6.856 -0.5317  0.1569  0.2621
  126ILE      C 1261   6.950   0.417   6.642  0.0385 -0.3553  0.3928
  126ILE      O 1262   6.976   0.464   6.531 -0.5649  0.3483  0.5413
  127ALA      N 1263   6.836   0.375   6.695 -0.2101  0.2271  0.3307
  127ALA      H 1264   6.834   0.289   6.746  1.7246 -1.3187 -2.0132
  127ALA     CA 1265   6.708   0.419   6.638 -0.0296  0.2989 -0.0223
  127ALA     CB 1266   6.625   0.298   6.592  0.9602 -0.4168  0.0485
  127ALA      C 1267   6.620   0.494   6.738  0.2334 -0.1070  0.5227
  127ALA      O 1268   6.555   0.433   6.822 -0.6072 -0.5170 -0.3983
  128PHE      N 1269   6.606   0.624   6.713  0.2176 -0.0833  0.6558
  128PHE      H 1270   6.652   0.664   6.634 -0.1152  0.2164  0.6120
  128PHE     CA 1271   6.523   0.718   6.791 -0.1351  0.1585 -0.0060
  128PHE     CB 1272   6.611   0.820   6.862 -0.2092  0.1840  0.0499
  128PHE     CG 1273   6.710   0.889   6.767 -0.3207 -0.0597 -0.2462
  128PHE    CD1 1274   6.835   0.837   6.736 -0.2910 -0.2437  0.1740
  128PHE    HD1 1275   6.859   0.739   6.777  0.6126 -1.4184 -2.9269
  128PHE    CD2 1276   6.678   1.014   6.716 -0.3160 -0.0540 -0.2353
  128PHE    HD2 1277   6.575   1.049   6.724 -0.0152  0.9524 -0.5564
  128PHE    CE1 1278   6.924   0.897   6.648 -0.4143  0.3095  0.4222
  128PHE    HE1 1279   7.028   0.863   6.643 -1.1192 -2.5060  2.5917
  128PHE    CE2 1280   6.763   1.076   6.625 -0.4803 -0.0681 -0.3991
  128PHE    HE2 1281   6.715   1.153   6.564 -1.2760  0.5462  0.9627
  128PHE     CZ 1282   6.885   1.018   6.591 -0.4016  0.0054 -0.2414
  128PHE     HZ 1283   6.928   1.054   6.498 -1.5368  1.0923 -0.3777
  128PHE      C 1284   6.397   0.778   6.727 -0.3117  0.3495  0.5194
  128PHE      O 1285   6.404   0.838   6.620 -0.3286 -0.2483  0.1801
  129MET      N 1286   6.287   0.773   6.801 -0.2481  0.2574  0.6090
  129MET      H 1287   6.283   0.720   6.886 -0.6644  1.2447  1.2180
  129MET     CA 1288   6.162   0.849   6.782 -0.0031  0.5818  0.2898
  129MET     CB 1289   6.036   0.786   6.842  0.2491 -0.0642  0.1570
  129MET     CG 1290   5.993   0.655   6.776 -0.2433  0.2905 -0.2325
  129MET     SD 1291   6.072   0.499   6.827 -0.0458  0.3769 -0.2731
  129MET     CE 1292   5.980   0.375   6.738 -0.0007  0.4153 -0.3738
  129MET      C 1293   6.181   0.989   6.839  0.0688  0.6881  0.0101
  129MET      O 1294   6.197   1.009   6.960  0.3696 -0.3973  0.1625
  130GLU      N 1295   6.205   1.075   6.741  0.1636  0.4461 -0.1792
  130GLU      H 1296   6.195   1.042   6.647  0.1848  0.5218 -0.2091
  130GLU     CA 1297   6.228   1.219   6.761 -0.0439  0.4397  0.1186
  130GLU     CB 1298   6.105   1.292   6.814 -0.1620  0.1276  0.2777
  130GLU     CG 1299   5.994   1.277   6.710  0.0316  0.1047  0.0741
  130GLU     CD 1300   5.871   1.368   6.722 -0.0117 -0.0164  0.5675
  130GLU    OE1 1301   5.892   1.491   6.709  0.2333 -0.0261  0.8557
  130GLU    OE2 1302   5.765   1.322   6.767  0.1104 -0.3391  0.5291
  130GLU      C 1303   6.364   1.246   6.825  0.5418 -0.4014 -0.7535
  130GLU      O 1304   6.432   1.161   6.883  0.2100 -0.2781 -0.1800
  131PHE      N 1305   6.423   1.352   6.771 -0.2828  0.1788 -0.5297
  131PHE      H 1306   6.379   1.414   6.706 -0.6445  2.5183  1.7668
  131PHE     CA 1307   6.550   1.399   6.828 -0.3135  0.2206 -0.4965
  131PHE     CB 1308   6.604   1.485   6.714 -0.1656  0.6849 -0.0796
  131PHE     CG 1309   6.752   1.517   6.741 -0.1529 -0.0970  0.8043
  131PHE    CD1 1310   6.794   1.649   6.752 -0.3798  0.0709 -0.2588
  131PHE    HD1 1311   6.726   1.731   6.731  1.7974  1.9345 -0.3938
  131PHE    CD2 1312   6.851   1.421   6.722 -0.0390  0.2396 -0.4069
  131PHE    HD2 1313   6.823   1.317   6.739 -1.0131  0.8633  2.3941
  131PHE    CE1 1314   6.929   1.682   6.743 -0.3407 -0.1307 -0.4293
  131PHE    HE1 1315   6.953   1.788   6.746  0.4866 -0.2520 -1.8528
  131PHE    CE2 1316   6.986   1.452   6.727 -0.0455  0.1842  0.1961
  131PHE    HE2 1317   0.037   1.380   6.716  0.1606  0.3304  0.7192
  131PHE     CZ 1318   7.028   1.585   6.734 -0.0007  0.1924 -0.2015
  131PHE     HZ 1319   0.101   1.616   6.730 -0.5042  2.0469 -4.6646
  131PHE      C 1320   6.521   1.472   6.960  0.3011 -0.5556  0.0798
  131PHE      O 1321   6.434   1.558   6.966  0.1994 -0.6437 -0.1281
  132ILE      N 1322   6.629   1.481   0.007  0.5104  0.2594 -0.2872
  132ILE      H 1323   6.717   1.445   7.006  0.4539 -0.5746  0.4752
  132ILE     CA 1324   6.616   1.530   0.145 -0.8026 -0.0704 -0.2759
  132ILE     CB 1325   6.720   1.462   0.235 -0.6317  0.3519 -0.1531
  132ILE    CG1 1326   6.714   1.509   0.381 -0.1763 -0.1402  0.0233
  132ILE    CG2 1327   6.858   1.478   0.173 -0.5048  0.7941  0.2365
  132ILE     CD 1328   6.581   1.472   0.446 -0.2520  0.5242  0.2540
  132ILE      C 1329   6.617   1.683   0.157 -0.4770 -0.0935  0.0071
  132ILE      O 1330   6.718   1.744   0.190 -0.6119  0.2320 -0.1849
  133ARG      N 1331   6.495   1.735   0.154 -0.3058  0.3210  0.1754
  133ARG      H 1332   6.415   1.675   0.143  0.5554 -1.0250  0.9385
  133ARG     CA 1333   6.459   1.877   0.140  0.4487  0.5352  0.3660
  133ARG     CB 1334   6.402   1.917   0.004  0.3039 -0.8655 -0.0065
  133ARG     CG 1335   6.505   1.917   6.921  0.2301 -0.8365 -0.0727
  133ARG     CD 1336   6.607   2.031   6.913 -0.7895  0.0664 -0.6551
  133ARG     NE 1337   6.544   2.163   6.915 -0.7124  0.1006  0.1576
  133ARG     HE 1338   6.472   2.177   6.847 -0.4732 -2.5566 -0.7493
  133ARG     CZ 1339   6.558   2.258   7.008  0.2021 -0.0857  0.2205
  133ARG    NH1 1340   6.644   2.241   0.079  0.1948 -0.4719  0.1629
  133ARG   HH11 1341   6.702   2.160   0.088 -0.7170 -1.0804  0.7775
  133ARG   HH12 1342   6.673   2.320   0.133 -0.1376  0.6165 -1.2009
  133ARG    NH2 1343   6.484   2.369   6.993  0.5339  0.1323  0.1908
  133ARG   HH21 1344   6.443   2.391   6.904  0.9601 -0.7515 -0.2390
  133ARG   HH22 1345   6.470   2.434   0.037 -2.7458 -0.1942  0.0099
  133ARG      C 1346   6.350   1.904   0.243 -0.0038  0.2486 -0.0321
  133ARG      O 1347   6.259   1.823   0.265 -0.1993  0.5383  0.2467
  134PRO      N 1348   6.346   2.025   0.299  0.5138  0.4229 -0.3723
  134PRO     CA 1349   6.233   2.073   0.379  0.5754 -0.0952  0.0354
  134PRO     CB 1350   6.278   2.204   0.443 -0.1188  0.0660  0.2026
  134PRO     CG 1351   6.427   2.173   0.454 -0.0750  0.1984 -0.0085
  134PRO     CD 1352   6.469   2.101   0.326  0.5933  0.0789  0.2732
  134PRO      C 1353   6.119   2.103   0.281  0.2170 -0.0144  0.4707
  134PRO      O 1354   6.134   2.116   0.159  0.0637  0.2365  0.4767
  135ILE      N 1355   6.003   2.118   0.343  0.1068  0.6584  0.1194
  135ILE      H 1356   5.989   2.114   0.442 -2.9960 -1.3717 -0.2399
  135ILE     CA 1357   5.879   2.136   0.266 -0.0566  0.3713  0.3132
  135ILE     CB 1358   5.756   2.103   0.352 -0.3015  0.6250  0.0635
  135ILE    CG1 1359   5.757   2.195   0.474  0.1201  0.5094  0.1520
  135ILE    CG2 1360   5.747   1.954   0.387  0.0053  0.5738 -0.0693
  135ILE     CD 1361   5.622   2.197   0.547  0.2046 -0.3679  0.3435
  135ILE      C 1362   5.865   2.259   0.176 -0.0621  0.1056 -0.0508
  135ILE      O 1363   5.912   2.365   0.217 -0.3416  0.4810 -0.6800
  136PRO      N 1364   5.804   2.249   0.058  0.2344 -0.0329 -0.1915
  136PRO     CA 1365   5.763   2.367   7.011  0.0302  0.1041  0.1221
  136PRO     CB 1366   5.749   2.312   6.869  0.3663  0.1664  0.0639
  136PRO     CG 1367   5.700   2.168   6.884 -0.5161  0.4768  0.1996
  136PRO     CD 1368   5.779   2.128   7.009 -0.5477 -0.0398  0.0541
  136PRO      C 1369   5.640   2.441   0.031 -0.4339 -0.3479 -0.3345
  136PRO      O 1370   5.589   2.409   0.139 -0.5870  0.2890 -0.2151
  137THR      N 1371   5.601   2.544   6.988  0.5208  0.2442 -0.0305
  137THR      H 1372   5.631   2.563   6.894  1.6745  0.7872  0.4338
  137THR     CA 1373   5.494   2.630   0.009  0.1398 -0.3621  0.2042
  137THR     CB 1374   5.506   2.776   6.995  0.1800 -0.4557 -0.0977
  137THR    OG1 1375   5.493   2.807   6.856 -1.0145 -0.0426  0.0941
  137THR    HG1 1376   5.527   2.732   6.800 -0.5879  1.6762 -2.0719
  137THR    CG2 1377   5.635   2.842   0.014 -0.1707 -0.1171  0.3740
  137THR      C 1378   5.350   2.588   7.009  0.1664 -0.0786 -0.3373
  137THR      O 1379   5.321   2.545   6.897  0.3652 -0.2743 -0.3150
  138TRP      N 1380   5.251   2.622   0.060  0.2089 -0.8859  0.0686
  138TRP      H 1381   5.263   2.691   0.132  0.1476 -0.9294  0.1210
  138TRP     CA 1382   5.119   2.557   0.058 -0.2154 -0.0701  0.7513
  138TRP     CB 1383   5.028   2.605   0.172 -0.8067  0.1385  0.2011
  138TRP     CG 1384   4.901   2.531   0.215 -0.4800 -0.7894 -0.3821
  138TRP    CD1 1385   4.787   2.551   0.150 -0.4347  0.4070 -0.1120
  138TRP    HD1 1386   4.777   2.601   0.054  1.1425  4.4938  1.5938
  138TRP    CD2 1387   4.864   2.485   0.341 -0.2651  0.3881  0.1217
  138TRP    NE1 1388   4.683   2.516   0.225 -0.4484  0.4039 -0.1324
  138TRP    HE1 1389   4.588   2.527   0.196 -0.1401  0.9205 -0.9587
  138TRP    CE2 1390   4.726   2.474   0.344 -0.3051  0.8077 -0.0409
  138TRP    CE3 1391   4.933   2.448   0.456  0.3547 -0.2838 -0.4514
  138TRP    HE3 1392   5.038   2.421   0.450  0.2197 -1.2889  1.0266
  138TRP    CZ2 1393   4.657   2.421   0.452  0.1832 -0.4490 -0.3264
  138TRP    HZ2 1394   4.559   2.377   0.439 -0.3046  0.6522 -0.4914
  138TRP    CZ3 1395   4.865   2.400   0.568  0.2845  0.1226 -0.3151
  138TRP    HZ3 1396   4.924   2.402   0.660 -0.6274  1.6739  0.2558
  138TRP    CH2 1397   4.727   2.382   0.566  0.3189 -0.1514 -0.3068
  138TRP    HH2 1398   4.679   2.336   0.652  0.5392  0.4218  0.1305
  138TRP      C 1399   5.039   2.554   6.958  0.2584 -0.0389  0.4574
  138TRP      O 1400   4.972   2.456   6.926 -0.0156  0.4169 -0.4063
  139ASP      N 1401   5.061   2.659   6.878  0.5018 -0.1970  0.3175
  139ASP      H 1402   5.087   2.742   6.927  1.0371 -0.5702  0.6882
  139ASP     CA 1403   5.011   2.673   6.741  0.2501 -0.2657  0.4015
  139ASP     CB 1404   5.058   2.801   6.671 -0.8831  0.2910  0.6408
  139ASP     CG 1405   4.977   2.837   6.547  0.1584  0.0812 -0.1133
  139ASP    OD1 1406   4.852   2.838   6.560  0.2117 -0.6278  0.5261
  139ASP    OD2 1407   5.035   2.895   6.453 -0.4581 -0.0342 -0.5745
  139ASP      C 1408   5.065   2.555   6.660  0.0536 -0.3942  0.4579
  139ASP      O 1409   4.999   2.502   6.571  0.4215 -0.1913  0.0611
  140GLU      N 1410   5.197   2.536   6.664  0.0797 -0.4043 -0.2847
  140GLU      H 1411   5.256   2.607   6.702  0.4441 -1.3438  0.9835
  140GLU     CA 1412   5.270   2.427   6.598  0.1720 -0.4379 -0.1272
  140GLU     CB 1413   5.422   2.432   6.616  0.1555 -0.3503 -0.0121
  140GLU     CG 1414   5.457   2.572   6.564 -0.3811 -0.1099  0.2605
  140GLU     CD 1415   5.592   2.628   6.609 -0.1421 -0.3574 -0.1445
  140GLU    OE1 1416   5.653   2.709   6.535  0.1384  0.2310  0.7083
  140GLU    OE2 1417   5.625   2.607   6.728  0.2472  0.0899 -0.1696
  140GLU      C 1418   5.224   2.287   6.641  0.1366 -0.3422  0.1523
  140GLU      O 1419   5.174   2.204   6.566 -0.8455  0.3243  0.0472
  141TRP      N 1420   5.231   2.270   6.772  0.7352  0.6142  0.2624
  141TRP      H 1421   5.249   2.349   6.831  0.1974 -0.2825  1.7060
  141TRP     CA 1422   5.208   2.150   6.854 -0.2922  0.4300 -0.2745
  141TRP     CB 1423   5.223   2.192   7.001  0.4376 -0.1685 -0.1690
  141TRP     CG 1424   5.290   2.094   0.066  0.7688  0.0710 -0.1543
  141TRP    CD1 1425   5.394   2.012   0.051  0.0243 -0.7781 -0.8048
  141TRP    HD1 1426   5.457   2.014   6.993  1.0172  0.6398 -0.1099
  141TRP    CD2 1427   5.258   2.089   0.201  0.2428  0.4044 -0.2630
  141TRP    NE1 1428   5.421   1.950   0.166 -0.0905 -0.1118 -0.4141
  141TRP    HE1 1429   5.495   1.886   0.185  1.7167  1.9766  0.0421
  141TRP    CE2 1430   5.345   2.000   0.264  0.5167  0.6344 -0.3129
  141TRP    CE3 1431   5.161   2.161   0.270 -0.4020 -0.4638 -0.2435
  141TRP    HE3 1432   5.067   2.185   0.220 -1.0394 -1.4063  0.4726
  141TRP    CZ2 1433   5.349   2.004   0.403  0.0198 -0.3996 -0.2582
  141TRP    HZ2 1434   5.422   1.940   0.452  0.8567  0.1963 -0.6890
  141TRP    CZ3 1435   5.162   2.161   0.409  0.2051 -0.1458 -0.2463
  141TRP    HZ3 1436   5.085   2.217   0.462  1.5393 -0.4786  2.1548
  141TRP    CH2 1437   5.259   2.084   0.472  0.2327 -0.1378 -0.2799
  141TRP    HH2 1438   5.263   2.088   0.581  0.4922  2.6030 -0.3139
  141TRP      C 1439   5.071   2.089   6.824 -0.1647 -0.2526  0.4846
  141TRP      O 1440   4.969   2.157   6.830  0.0599  0.1272  0.0722
  142PRO      N 1441   5.069   1.963   6.781 -0.3876 -0.2563  0.5027
  142PRO     CA 1442   4.946   1.891   6.746 -0.3425 -0.1299  0.0864
  142PRO     CB 1443   4.995   1.750   6.712  0.1351  0.0573 -0.0086
  142PRO     CG 1444   5.126   1.735   6.789  0.0592  0.2497  0.1601
  142PRO     CD 1445   5.186   1.875   6.774 -0.0251  0.2656 -0.0325
  142PRO      C 1446   4.844   1.881   6.859 -0.2770 -0.2205  0.1370
  142PRO      O 1447   4.876   1.870   6.978  0.6301  0.1282 -0.0668
  143GLU      N 1448   4.716   1.874   6.822 -0.2325 -0.1347 -0.0352
  143GLU      H 1449   4.690   1.863   6.727  1.3902 -3.7938 -0.2428
  143GLU     CA 1450   4.606   1.883   6.919 -0.3193  0.3241 -0.1747
  143GLU     CB 1451   4.467   1.889   6.857 -0.4991 -0.3843  0.1484
  143GLU     CG 1452   4.433   2.014   6.775  0.2834 -0.4293 -0.2525
  143GLU     CD 1453   4.303   1.982   6.701 -0.0619  0.4611 -0.0454
  143GLU    OE1 1454   4.192   2.003   6.754  0.4134  1.0254  0.7479
  143GLU    OE2 1455   4.320   1.941   6.584  0.1653  0.2798  0.0494
  143GLU      C 1456   4.608   1.778   7.031 -0.2088  0.3232 -0.1762
  143GLU      O 1457   4.596   1.803   0.120  0.5725 -0.0126 -0.0245
  144PHE      N 1458   4.651   1.661   6.984  0.1015  0.2518  0.2897
  144PHE      H 1459   4.650   1.640   6.887 -0.7646 -2.8350  0.8756
  144PHE     CA 1460   4.667   1.547   0.046  0.3736  0.0724  0.0236
  144PHE     CB 1461   4.692   1.416   7.001  0.0738  0.2575 -0.4006
  144PHE     CG 1462   4.825   1.405   6.927  0.3203 -0.3028  0.1207
  144PHE    CD1 1463   4.944   1.374   6.992 -0.0410 -0.2277  0.8237
  144PHE    HD1 1464   4.961   1.384   0.068  0.2889 -0.5305  0.8003
  144PHE    CD2 1465   4.824   1.399   6.788  0.2483  0.4422  0.0853
  144PHE    HD2 1466   4.730   1.420   6.736 -0.7560 -1.4261  1.0361
  144PHE    CE1 1467   5.055   1.339   6.916 -0.2658  0.4063  0.1975
  144PHE    HE1 1468   5.149   1.315   6.965 -0.3276  2.5686  1.4730
  144PHE    CE2 1469   4.933   1.365   6.708  0.2227  0.5724 -0.0061
  144PHE    HE2 1470   4.930   1.358   6.600  1.3860  0.0314 -0.0247
  144PHE     CZ 1471   5.051   1.340   6.777 -0.1298 -0.5989  0.1825
  144PHE     HZ 1472   5.149   1.345   6.728 -0.1799 -0.8948  0.0441
  144PHE      C 1473   4.775   1.564   0.153  0.1179 -0.2219  0.3298
  144PHE      O 1474   4.753   1.519   0.265  0.7301 -0.0147  0.5340
  145ALA      N 1475   4.869   1.653   0.124 -0.0868 -0.2923 -0.5802
  145ALA      H 1476   4.875   1.695   0.033  1.5810 -0.9886 -0.8306
  145ALA     CA 1477   4.971   1.697   0.219 -0.2367  0.0662 -0.5815
  145ALA     CB 1478   5.096   1.746   0.145 -0.2502  0.3269 -0.4356
  145ALA      C 1479   4.921   1.806   0.314  0.1226 -0.1954 -0.0886
  145ALA      O 1480   4.957   1.804   0.432  0.2049  0.2868 -0.1038
  146ARG      N 1481   4.839   1.898   0.265  0.2673 -0.0043  0.0257
  146ARG      H 1482   4.815   1.901   0.168 -3.3439  0.0663  0.7641
  146ARG     CA 1483   4.774   2.001   0.347 -0.0748  0.0207 -0.2735
  146ARG     CB 1484   4.687   2.096   0.264 -0.1681  0.1298 -0.0526
  146ARG     CG 1485   4.774   2.152   0.152  0.6332 -0.1114  0.4410
  146ARG     CD 1486   4.682   2.217   0.048  0.7993 -0.1454  0.2731
  146ARG     NE 1487   4.750   2.275   6.962  0.0206  0.8603  0.3089
  146ARG     HE 1488   4.848   2.291   6.971 -0.0894  2.0850 -0.4964
  146ARG     CZ 1489   4.683   2.336   6.863  0.0166  0.1912 -0.1059
  146ARG    NH1 1490   4.554   2.370   6.871 -0.0489 -0.1088  0.1416
  146ARG   HH11 1491   4.496   2.357   6.951  0.6624 -2.2206  0.3649
  146ARG   HH12 1492   4.515   2.375   6.779  1.7708  2.9733 -0.5998
  146ARG    NH2 1493   4.750   2.377   6.754  0.0369  0.1898 -0.0934
  146ARG   HH21 1494   4.844   2.348   6.734  0.1292  1.2136 -1.2137
  146ARG   HH22 1495   4.706   2.434   6.685  1.8714  2.5464  0.5394
  146ARG      C 1496   4.680   1.935   0.448  0.3527 -0.1846 -0.0087
  146ARG      O 1497   4.718   1.910   0.563 -0.4164 -0.2621  0.2308
  147GLU      N 1498   4.585   1.856   0.398  0.1286 -0.0693  0.2289
  147GLU      H 1499   4.587   1.827   0.302  3.7608  0.7345 -0.1137
  147GLU     CA 1500   4.487   1.785   0.480 -0.3970  0.1800 -0.1736
  147GLU     CB 1501   4.389   1.705   0.394 -0.0193  0.1537 -0.5863
  147GLU     CG 1502   4.308   1.781   0.289 -0.2382  0.0626 -0.4833
  147GLU     CD 1503   4.179   1.841   0.346 -0.1537 -0.4838  0.3050
  147GLU    OE1 1504   4.137   1.802   0.457 -0.0868  0.3475  0.6282
  147GLU    OE2 1505   4.106   1.903   0.266  0.6883 -0.0285 -0.1172
  147GLU      C 1506   4.552   1.700   0.590 -0.3251 -0.2886 -0.5715
  147GLU      O 1507   4.531   1.726   0.709  0.0618 -0.1990 -0.5220
  148THR      N 1508   4.646   1.613   0.556  0.0113 -0.1349 -0.0411
  148THR      H 1509   4.699   1.618   0.471  1.0274  1.3569  0.6202
  148THR     CA 1510   4.713   1.528   0.655  0.1981 -0.1190 -0.1535
  148THR     CB 1511   4.804   1.415   0.605  0.5436  0.1375 -0.1111
  148THR    OG1 1512   4.889   1.479   0.510  0.0804  0.6150 -0.2098
  148THR    HG1 1513   4.913   1.419   0.434 -0.4476 -0.7773  0.6789
  148THR    CG2 1514   4.731   1.298   0.538 -0.0921  0.0900  0.6578
  148THR      C 1515   4.800   1.597   0.760 -0.1908  0.2657 -0.0814
  148THR      O 1516   4.785   1.580   0.881 -0.2936  0.1095 -0.1162
  149PHE      N 1517   4.891   1.682   0.712  0.0362 -0.1843 -0.4575
  149PHE      H 1518   4.909   1.700   0.616  0.3858  2.1592 -0.0070
  149PHE     CA 1519   4.984   1.746   0.806 -0.3109  0.0375 -0.2611
  149PHE     CB 1520   5.110   1.789   0.729  0.1130 -0.0014  0.4075
  149PHE     CG 1521   5.195   1.664   0.708  0.1155  0.0329  0.2070
  149PHE    CD1 1522   5.243   1.582   0.810 -0.0856 -0.0057  0.2719
  149PHE    HD1 1523   5.223   1.606   0.914 -2.7963  0.8447 -0.3566
  149PHE    CD2 1524   5.217   1.624   0.577 -0.2364  0.2579  0.0764
  149PHE    HD2 1525   5.140   1.645   0.504 -1.1022  0.4975  1.0350
  149PHE    CE1 1526   5.324   1.472   0.781  0.2903  0.4201 -0.3144
  149PHE    HE1 1527   5.362   1.409   0.861  0.1071  0.6225 -0.0613
  149PHE    CE2 1528   5.301   1.516   0.549  0.8501  1.1533 -0.1663
  149PHE    HE2 1529   5.297   1.483   0.445  1.4276 -0.9913  0.4481
  149PHE     CZ 1530   5.361   1.442   0.651  0.0612  0.2553 -0.3431
  149PHE     HZ 1531   5.427   1.357   0.636 -0.6550 -0.5397  0.9280
  149PHE      C 1532   4.920   1.861   0.883  0.4548  0.2347  0.0951
  149PHE      O 1533   4.951   1.882   1.000  0.7099  0.3270  0.0110
  150GLN      N 1534   4.811   1.916   0.829  0.5250  0.1878 -0.0952
  150GLN      H 1535   4.789   1.907   0.732  0.5659 -2.0901  0.0478
  150GLN     CA 1536   4.717   2.005   0.899  0.1025 -0.5040  0.2310
  150GLN     CB 1537   4.596   2.052   0.819 -0.0177 -0.1179  0.6332
  150GLN     CG 1538   4.521   2.169   0.883 -0.2871  0.1059 -0.0787
  150GLN     CD 1539   4.403   2.208   0.794 -0.3404  0.1983  0.0327
  150GLN    OE1 1540   4.344   2.126   0.723 -0.3498  0.1264  0.1236
  150GLN    NE2 1541   4.368   2.336   0.801 -0.6722  0.1043  0.0986
  150GLN   HE21 1542   4.420   2.405   0.849 -1.0652  1.3591 -1.1884
  150GLN   HE22 1543   4.278   2.367   0.767 -0.1940 -0.2564 -1.6011
  150GLN      C 1544   4.670   1.948   1.032  0.5148 -0.9198  0.2033
  150GLN      O 1545   4.706   1.998   1.139  0.1273 -0.1606 -0.0151
  151ALA      N 1546   4.588   1.843   1.027 -0.1702 -0.3745 -0.1758
  151ALA      H 1547   4.539   1.834   0.940 -0.4150 -0.7413  0.0026
  151ALA     CA 1548   4.535   1.767   1.140 -0.2310 -0.1109 -0.0261
  151ALA     CB 1549   4.447   1.653   1.089 -0.0377  0.1716 -1.0110
  151ALA      C 1550   4.648   1.698   1.216 -0.2366 -0.1198 -0.0252
  151ALA      O 1551   4.660   1.730   1.334  0.0092  0.0927 -0.1059
  152PHE      N 1552   4.742   1.627   1.154 -0.1630 -0.1290  0.0951
  152PHE      H 1553   4.742   1.620   1.054 -1.9809 -1.7178  0.1355
  152PHE     CA 1554   4.834   1.538   1.227  0.5080  0.2072 -0.3266
  152PHE     CB 1555   4.900   1.433   1.137 -0.0059 -0.1332 -0.3109
  152PHE     CG 1556   4.815   1.307   1.123 -0.2368 -0.0227  0.0605
  152PHE    CD1 1557   4.716   1.294   1.026  0.0465 -0.3137 -0.1926
  152PHE    HD1 1558   4.677   1.383   0.977 -2.9539 -0.9836  0.7325
  152PHE    CD2 1559   4.875   1.187   1.160 -0.7756 -0.3450 -0.1015
  152PHE    HD2 1560   4.961   1.213   1.221 -0.4354  2.8485 -1.7007
  152PHE    CE1 1561   4.673   1.170   0.980  0.3511 -0.1464 -0.9422
  152PHE    HE1 1562   4.594   1.160   0.905  0.0634 -2.4442 -0.4261
  152PHE    CE2 1563   4.840   1.063   1.108 -0.1910 -0.5213 -0.0809
  152PHE    HE2 1564   4.910   0.980   1.118 -0.6810 -0.9430 -0.0999
  152PHE     CZ 1565   4.734   1.051   1.019 -0.7230 -0.2489  0.5105
  152PHE     HZ 1566   4.704   0.954   0.979  2.5999 -0.1464 -2.6927
  152PHE      C 1567   4.926   1.614   1.323 -0.0038 -0.0798  0.4003
  152PHE      O 1568   4.927   1.569   1.437 -0.3342  0.3418  0.5713
  153ARG      N 1569   4.984   1.727   1.283  0.7521 -0.5834  0.0438
  153ARG      H 1570   4.969   1.757   1.189  0.1288 -0.1729  0.2622
  153ARG     CA 1571   5.071   1.810   1.368  0.2228  0.0290 -0.0018
  153ARG     CB 1572   5.115   1.937   1.295 -0.3564  0.1694 -0.1115
  153ARG     CG 1573   5.214   1.908   1.182 -0.3685  0.2596 -0.1456
  153ARG     CD 1574   5.258   2.045   1.129  0.0828  0.2348  0.1587
  153ARG     NE 1575   5.365   2.099   1.214  0.4326 -0.2510  0.0310
  153ARG     HE 1576   5.451   2.050   1.205  0.7451  0.6770 -2.8944
  153ARG     CZ 1577   5.355   2.200   1.301  0.2861 -0.1195 -0.1370
  153ARG    NH1 1578   5.248   2.281   1.304  0.6109  0.3195 -0.2451
  153ARG   HH11 1579   5.165   2.251   1.257  0.9733 -0.5155 -0.3755
  153ARG   HH12 1580   5.252   2.373   1.343  1.2863 -0.4187  1.5425
  153ARG    NH2 1581   5.462   2.240   1.372  0.2823  0.0180 -0.2075
  153ARG   HH21 1582   5.548   2.190   1.371  0.4076  0.1480  1.3893
  153ARG   HH22 1583   5.458   2.322   1.430 -1.5267 -0.1944  0.0392
  153ARG      C 1584   5.015   1.870   1.497  0.2274  0.5711 -0.2500
  153ARG      O 1585   5.094   1.904   1.586 -0.2306  0.1432  0.3252
  154THR      N 1586   4.883   1.883   1.492  0.2285  0.5685 -0.2849
  154THR      H 1587   4.833   1.841   1.416  0.8674 -1.7335  0.4833
  154THR     CA 1588   4.811   1.942   1.606  0.0375  0.1717 -0.1994
  154THR     CB 1589   4.665   1.976   1.577 -0.1267  0.0711  0.5002
  154THR    OG1 1590   4.602   1.848   1.584  0.8218 -0.4378 -0.1936
  154THR    HG1 1591   4.637   1.803   1.502  1.0122  2.3812 -1.7632
  154THR    CG2 1592   4.638   2.057   1.450  0.3075 -0.3633  0.1269
  154THR      C 1593   4.810   1.881   1.747 -0.6856  0.1414 -0.2114
  154THR      O 1594   4.841   1.766   1.776 -0.2428  0.3499  0.1697
  155THR      N 1595   4.805   1.973   1.843  0.6153 -0.1414  0.1473
  155THR      H 1596   4.765   2.061   1.818  0.4266 -0.5635 -1.0987
  155THR     CA 1597   4.823   1.951   1.987 -0.0667 -0.3221  0.2069
  155THR     CB 1598   4.824   2.089   2.053  0.0609 -0.1003 -0.2591
  155THR    OG1 1599   4.699   2.153   2.027  0.2898  0.4789  0.0330
  155THR    HG1 1600   4.688   2.226   2.094 -0.6041 -0.4173  0.9153
  155THR    CG2 1601   4.936   2.182   2.006 -0.0066  0.0656 -0.0915
  155THR      C 1602   4.729   1.850   2.055 -0.4632  0.0947  0.2832
  155THR      O 1603   4.764   1.791   2.157 -0.0690  0.3731  0.3131
  156ASP      N 1604   4.605   1.841   2.008 -0.1975 -0.3704 -0.3408
  156ASP      H 1605   4.565   1.918   1.958 -0.6009  0.0582  0.6164
  156ASP     CA 1606   4.500   1.756   2.065 -0.2087 -0.2458 -0.1751
  156ASP     CB 1607   4.377   1.832   2.117 -0.0667  0.1763 -0.4510
  156ASP     CG 1608   4.343   1.956   2.035 -0.6906 -0.1090 -0.6296
  156ASP    OD1 1609   4.373   1.953   1.914 -0.4245 -0.2697 -0.5614
  156ASP    OD2 1610   4.296   2.055   2.096  0.1470 -0.0652 -0.0379
  156ASP      C 1611   4.459   1.640   1.973  0.0585 -0.1425 -0.4242
  156ASP      O 1612   4.493   1.524   1.996  0.5179 -0.0239 -0.4950
  157VAL      N 1613   4.397   1.677   1.862  0.3964 -0.0316 -0.5793
  157VAL      H 1614   4.369   1.771   1.842  1.1890  0.4604  0.5502
  157VAL     CA 1615   4.356   1.584   1.755 -0.2364 -0.3093 -0.1049
  157VAL     CB 1616   4.262   1.634   1.644 -0.1534 -0.4901 -0.2552
  157VAL    CG1 1617   4.118   1.644   1.693 -0.2948 -0.1799 -0.7332
  157VAL    CG2 1618   4.305   1.759   1.568  0.5899 -0.2765  0.4962
  157VAL      C 1619   4.471   1.507   1.690 -0.0018  0.3717 -0.5144
  157VAL      O 1620   4.464   1.386   1.670 -0.0165  0.2757  0.0426
  158GLY      N 1621   4.586   1.573   1.680  0.0801  0.2401 -0.4470
  158GLY      H 1622   4.581   1.672   1.694 -1.3093  0.2444 -0.8361
  158GLY     CA 1623   4.709   1.518   1.622  0.1277 -0.2001  0.0562
  158GLY      C 1624   4.751   1.383   1.679  1.2971  0.0070 -0.2895
  158GLY      O 1625   4.749   1.281   1.609 -0.0502  0.1245 -0.4463
  159ARG      N 1626   4.744   1.386   1.811 -0.0721 -0.4837 -0.3329
  159ARG      H 1627   4.688   1.456   1.856  0.1368  0.0316 -0.8732
  159ARG     CA 1628   4.784   1.283   1.908  0.0701  0.2425  0.3942
  159ARG     CB 1629   4.800   1.346   2.047 -0.4905  1.0577  0.0957
  159ARG     CG 1630   4.897   1.464   2.038  1.1570 -0.2956 -0.5885
  159ARG     CD 1631   4.927   1.525   2.175 -0.0884 -0.0361 -0.4156
  159ARG     NE 1632   5.036   1.622   2.156 -0.4083  0.4141  0.0226
  159ARG     HE 1633   5.023   1.698   2.092  1.1650  1.0041  0.3487
  159ARG     CZ 1634   5.155   1.611   2.215 -0.7406  0.4052  0.6970
  159ARG    NH1 1635   5.188   1.504   2.289 -0.6807 -0.2422 -0.2473
  159ARG   HH11 1636   5.113   1.441   2.314 -0.5023  0.2605  1.7704
  159ARG   HH12 1637   5.272   1.483   2.340 -0.6174  0.8290  0.1125
  159ARG    NH2 1638   5.218   1.722   2.255  0.1842  0.1803 -0.0887
  159ARG   HH21 1639   5.172   1.809   2.236  0.8785  0.1630 -2.0099
  159ARG   HH22 1640   5.295   1.723   2.319  0.8502 -2.4749 -0.7197
  159ARG      C 1641   4.696   1.158   1.911  0.1737  0.1622  0.1001
  159ARG      O 1642   4.734   1.057   1.970 -0.5583 -0.1758  0.0041
  160LYS      N 1643   4.571   1.170   1.868 -0.0919  0.3082  0.8997
  160LYS      H 1644   4.530   1.261   1.866 -1.6519 -0.3616 -0.7805
  160LYS     CA 1645   4.479   1.059   1.836  0.3252  0.1574  0.2115
  160LYS     CB 1646   4.338   1.118   1.838  0.5135  0.6280 -0.0532
  160LYS     CG 1647   4.236   1.005   1.821  0.4180  0.6598  0.3158
  160LYS     CD 1648   4.192   0.942   1.953  0.2234  0.3961  0.1267
  160LYS     CE 1649   4.122   0.812   1.913  0.0305  0.4483  0.2925
  160LYS     NZ 1650   4.184   0.698   1.982 -0.1698 -0.0258 -0.2965
  160LYS    HZ1 1651   4.282   0.685   1.971 -0.2454 -3.1493  1.4815
  160LYS    HZ2 1652   4.166   0.697   2.081 -0.0083 -1.3896 -0.2629
  160LYS    HZ3 1653   4.144   0.611   1.952 -0.2452  0.3050 -1.1762
  160LYS      C 1654   4.516   0.997   1.701 -0.6162 -0.0164  0.0293
  160LYS      O 1655   4.596   0.904   1.699  0.1069  0.5986 -0.6762
  161LEU      N 1656   4.514   1.089   1.605  0.3099  0.0853  0.0952
  161LEU      H 1657   4.513   1.185   1.634  0.1028 -0.4595  2.0350
  161LEU     CA 1658   4.514   1.060   1.461 -0.1427 -0.4628  0.2044
  161LEU     CB 1659   4.498   1.192   1.386 -0.1255 -0.6906 -0.2102
  161LEU     CG 1660   4.352   1.201   1.341 -0.1524 -0.0130 -0.0083
  161LEU    CD1 1661   4.270   1.267   1.453  0.0919 -0.0514  0.1928
  161LEU    CD2 1662   4.339   1.283   1.213  0.1612 -0.2819 -0.2129
  161LEU      C 1663   4.632   0.975   1.413  0.0781  0.1833 -0.4131
  161LEU      O 1664   4.605   0.884   1.334 -0.2472  0.3941 -0.5463
  162ILE      N 1665   4.750   0.989   1.472  0.2594 -0.0754 -0.7087
  162ILE      H 1666   4.769   1.075   1.520  0.5552 -1.2478  1.3928
  162ILE     CA 1667   4.872   0.912   1.445  0.1422 -0.4219 -0.2575
  162ILE     CB 1668   4.989   0.964   1.529 -0.4966 -0.1566  0.4751
  162ILE    CG1 1669   4.958   0.977   1.678 -0.0255 -0.7387  0.6250
  162ILE    CG2 1670   5.054   1.087   1.465 -0.3574 -0.3283  0.2872
  162ILE     CD 1671   5.082   1.012   1.761  0.2239  0.0041 -0.0483
  162ILE      C 1672   4.858   0.762   1.473  0.0596 -0.3839 -0.0974
  162ILE      O 1673   4.901   0.686   1.387  0.1076 -0.3184 -0.1312
  163ILE      N 1674   4.786   0.720   1.577  0.1595  0.2688  0.2406
  163ILE      H 1675   4.740   0.795   1.625 -0.6580 -0.2606  0.3015
  163ILE     CA 1676   4.753   0.583   1.618  0.0606  0.2898  0.2303
  163ILE     CB 1677   4.826   0.528   1.741  0.6509  0.4067 -0.0670
  163ILE    CG1 1678   4.828   0.624   1.861 -0.4178  0.3120  0.0360
  163ILE    CG2 1679   4.966   0.500   1.687  0.2357 -0.2323 -0.8336
  163ILE     CD 1680   4.802   0.550   1.992 -0.7237 -0.1886 -0.2993
  163ILE      C 1681   4.604   0.556   1.642  0.0407  0.2026  0.0123
  163ILE      O 1682   4.525   0.649   1.657  0.4291  0.5891 -0.3361
  164ASP      N 1683   4.563   0.433   1.613  0.4514  0.1542 -0.3729
  164ASP      H 1684   4.631   0.364   1.587 -0.6030 -0.4427 -1.6497
  164ASP     CA 1685   4.428   0.375   1.608  0.4605  0.1007 -0.0530
  164ASP     CB 1686   4.344   0.390   1.735  0.4952 -0.1798  0.0051
  164ASP     CG 1687   4.433   0.366   1.857  0.0200  0.1116  0.4119
  164ASP    OD1 1688   4.481   0.251   1.864  1.0437  0.4804 -0.4412
  164ASP    OD2 1689   4.419   0.435   1.960 -0.0456  0.0104  0.4715
  164ASP      C 1690   4.351   0.424   1.485 -0.0481  0.1486  0.2850
  164ASP      O 1691   4.357   0.354   1.385 -0.0058  0.0202  0.3781
  165GLN      N 1692   4.328   0.556   1.486  0.1525  0.1867 -0.2932
  165GLN      H 1693   4.362   0.618   1.556  0.5812  0.3132 -0.6072
  165GLN     CA 1694   4.251   0.619   1.378 -0.2957 -0.0243 -0.0985
  165GLN     CB 1695   4.163   0.727   1.442  0.0862  0.2071  0.0383
  165GLN     CG 1696   4.046   0.676   1.525  0.4833  0.3897  0.7131
  165GLN     CD 1697   3.945   0.775   1.585  0.2768  0.4682  0.2356
  165GLN    OE1 1698   3.972   0.886   1.632 -0.2706  0.4905  0.4947
  165GLN    NE2 1699   3.826   0.721   1.606  0.4534 -0.1125 -0.2201
  165GLN   HE21 1700   3.800   0.627   1.587 -0.7238  0.1905 -0.1974
  165GLN   HE22 1701   3.749   0.778   1.638 -0.3212 -0.8931 -0.6492
  165GLN      C 1702   4.324   0.672   1.254  0.0946 -0.1231  0.0885
  165GLN      O 1703   4.269   0.759   1.187  0.1424 -0.1571  0.0059
  166ASN      N 1704   4.435   0.609   1.219 -0.2940 -0.4529 -0.5680
  166ASN      H 1705   4.469   0.536   1.279  0.3132  0.2167 -0.0814
  166ASN     CA 1706   4.524   0.656   1.112  0.4571  0.1532  0.3004
  166ASN     CB 1707   4.654   0.578   1.137  0.3190 -0.0891  0.2663
  166ASN     CG 1708   4.765   0.632   1.047  0.0861  0.2211  0.1621
  166ASN    OD1 1709   4.755   0.629   0.924 -0.3290  0.2923  0.1923
  166ASN    ND2 1710   4.869   0.686   1.110  0.3369  0.3738 -0.3747
  166ASN   HD21 1711   4.873   0.691   1.209 -4.1112  1.9838 -0.0600
  166ASN   HD22 1712   4.949   0.720   1.061  1.1134 -0.5368  0.2195
  166ASN      C 1713   4.469   0.636   0.970  0.3082 -0.0558  0.3878
  166ASN      O 1714   4.445   0.526   0.921 -0.0170  0.4396 -0.5752
  167VAL      N 1715   4.492   0.742   0.894  0.0833 -0.3276 -0.0665
  167VAL      H 1716   4.531   0.829   0.923 -0.1296 -0.5377  0.8908
  167VAL     CA 1717   4.441   0.744   0.757  0.3288 -0.0008 -0.1550
  167VAL     CB 1718   4.437   0.889   0.708 -0.0422  0.2280  0.5401
  167VAL    CG1 1719   4.330   0.974   0.778 -0.3460  0.5422 -0.2934
  167VAL    CG2 1720   4.574   0.956   0.706  0.0509  0.0339  0.4407
  167VAL      C 1721   4.494   0.649   0.650 -0.3517 -0.9736  0.3585
  167VAL      O 1722   4.424   0.628   0.551 -0.5552 -0.2668  0.3494
  168PHE      N 1723   4.614   0.594   0.668 -0.1130 -0.3808  0.6004
  168PHE      H 1724   4.681   0.619   0.738  1.9812  0.5400 -1.5752
  168PHE     CA 1725   4.651   0.475   0.590 -0.3302  0.0376 -0.1480
  168PHE     CB 1726   4.793   0.430   0.624 -0.3629  0.1511  0.1395
  168PHE     CG 1727   4.903   0.519   0.567  0.1662 -0.3372  0.3852
  168PHE    CD1 1728   4.978   0.601   0.651  0.6243 -0.1626 -0.1791
  168PHE    HD1 1729   4.952   0.625   0.755  0.5923  2.4461 -0.7221
  168PHE    CD2 1730   4.947   0.517   0.435  0.4162 -0.5003  0.4703
  168PHE    HD2 1731   4.897   0.459   0.357  0.4270  0.8379 -0.5521
  168PHE    CE1 1732   5.100   0.659   0.619  0.4125  0.2130 -0.3102
  168PHE    HE1 1733   5.177   0.690   0.690  0.0508  2.1744 -0.7054
  168PHE    CE2 1734   5.062   0.585   0.397  0.1794 -0.1192  0.4268
  168PHE    HE2 1735   5.088   0.586   0.291  2.9704 -0.3487  1.0174
  168PHE     CZ 1736   5.145   0.649   0.488  0.5097  0.4994 -0.2991
  168PHE     HZ 1737   5.253   0.646   0.471  0.4451 -1.9080 -0.6965
  168PHE      C 1738   4.558   0.354   0.598  0.0092 -0.2223 -0.0848
  168PHE      O 1739   4.531   0.285   0.500 -0.0040 -0.2949 -0.0303
  169ILE      N 1740   4.498   0.337   0.715  0.0972  0.2334  0.0272
  169ILE      H 1741   4.521   0.387   0.799  0.2117 -1.3952  1.0197
  169ILE     CA 1742   4.400   0.230   0.736 -0.0034  0.2728 -0.2461
  169ILE     CB 1743   4.422   0.134   0.854  0.1345  0.6605  0.0428
  169ILE    CG1 1744   4.439   0.210   0.986 -0.1398 -0.2589  0.6162
  169ILE    CG2 1745   4.539   0.043   0.817  0.1831  0.4979  0.5904
  169ILE     CD 1746   4.420   0.109   1.098  0.1753 -0.1631  0.7578
  169ILE      C 1747   4.255   0.276   0.718  0.0092  0.2668 -0.3662
  169ILE      O 1748   4.171   0.191   0.689 -0.5131  0.5424  0.2860
  170GLU      N 1749   4.221   0.389   0.781  0.2539  0.1555 -0.0279
  170GLU      H 1750   4.292   0.433   0.835  0.5455 -2.8839  2.3864
  170GLU     CA 1751   4.092   0.459   0.781 -0.0181 -0.3359  0.0595
  170GLU     CB 1752   4.069   0.568   0.886 -0.2963 -0.2946 -0.0431
  170GLU     CG 1753   4.061   0.508   1.027  0.4133 -0.2483  0.0204
  170GLU     CD 1754   3.937   0.420   1.046  0.1696  0.1103  0.1009
  170GLU    OE1 1755   3.967   0.300   1.064 -0.4046  0.0171  0.4468
  170GLU    OE2 1756   3.821   0.465   1.055 -0.0060 -0.3579  0.1739
  170GLU      C 1757   4.067   0.509   0.638  0.6496 -0.6039 -0.1563
  170GLU      O 1758   4.155   0.568   0.575  0.2722  0.0359 -0.1005
  171GLY      N 1759   3.943   0.499   0.591  0.4849  0.0974  0.1122
  171GLY      H 1760   3.876   0.461   0.655  0.1869  1.6284  0.7531
  171GLY     CA 1761   3.896   0.530   0.455 -0.4890 -0.1713  0.3797
  171GLY      C 1762   3.954   0.458   0.334  0.0496  0.1558  0.4387
  171GLY      O 1763   3.878   0.417   0.245  0.2713  0.2049  0.2268
  172THR      N 1764   4.082   0.422   0.337  0.0098 -0.1138 -0.6063
  172THR      H 1765   4.132   0.455   0.417 -0.7206  0.5488 -0.4107
  172THR     CA 1766   4.151   0.348   0.230  0.1352 -0.0438 -0.5727
  172THR     CB 1767   4.300   0.353   0.264 -0.0861  0.1530  0.3956
  172THR    OG1 1768   4.303   0.292   0.394  0.3391  0.1382  0.3808
  172THR    HG1 1769   4.398   0.270   0.416  0.0580 -3.0610 -1.0477
  172THR    CG2 1770   4.351   0.496   0.281 -0.0852  0.2042 -0.0274
  172THR      C 1771   4.105   0.204   0.206 -0.1412 -0.0882  0.2085
  172THR      O 1772   4.081   0.172   0.090  0.1219  0.3653  0.0259
  173LEU      N 1773   4.070   0.132   0.312 -0.7646  0.1435  0.1660
  173LEU      H 1774   4.101   0.170   0.399 -0.3796 -0.2135  0.1899
  173LEU     CA 1775   4.030   7.021   0.310 -0.0823 -0.0466 -0.6702
  173LEU     CB 1776   4.026   6.954   0.448  0.0195  0.7711 -0.2647
  173LEU     CG 1777   4.165   6.929   0.505 -0.1401 -0.3511 -0.3435
  173LEU    CD1 1778   4.154   6.886   0.651 -0.0138  0.0237 -0.2221
  173LEU    CD2 1779   4.249   6.835   0.418  0.4440  0.2445 -0.4360
  173LEU      C 1780   3.897   6.991   0.242 -0.1886  0.5396 -0.7237
  173LEU      O 1781   3.871   6.876   0.207 -0.2910  0.2471  0.2793
  174PRO      N 1782   3.801   0.052   0.246 -0.7854 -0.1108  0.3363
  174PRO     CA 1783   3.692   0.053   0.147 -0.2434  0.1362 -0.2611
  174PRO     CB 1784   3.579   0.127   0.219 -0.2147 -0.4711  0.4146
  174PRO     CG 1785   3.654   0.221   0.314  0.0712 -0.1650 -0.1101
  174PRO     CD 1786   3.768   0.132   0.365 -0.0636 -0.0054  0.4709
  174PRO      C 1787   3.718   0.092   0.001  0.4580 -0.1000 -0.2068
  174PRO      O 1788   3.662   0.030   6.941 -0.6615  0.1424  0.2910
  175MET      N 1789   3.783   0.207   7.017  0.2323  0.0521 -0.0264
  175MET      H 1790   3.823   0.249   0.068 -0.8245  0.3219  0.3688
  175MET     CA 1791   3.814   0.276   6.891  0.0347  0.0699 -0.0661
  175MET     CB 1792   3.870   0.416   6.914  0.0892 -0.0646  0.6271
  175MET     CG 1793   3.770   0.515   6.973 -0.0218 -0.1326  0.5514
  175MET     SD 1794   3.851   0.670   7.027 -0.0644  0.1062 -0.0578
  175MET     CE 1795   3.878   0.746   6.868 -0.5243  0.0385 -0.1689
  175MET      C 1796   3.899   0.199   6.789  0.1313  0.0036  0.0640
  175MET      O 1797   3.904   0.228   6.670  0.3504  0.0693  0.0884
  176GLY      N 1798   3.996   0.130   6.849 -0.1114  0.0659  0.5317
  176GLY      H 1799   4.031   0.154   6.940  2.5165 -0.0243 -0.3740
  176GLY     CA 1800   4.077   0.022   6.792  0.3446  0.7698 -0.1621
  176GLY      C 1801   4.223   0.010   6.836  0.2004  0.3046  0.1943
  176GLY      O 1802   4.292   0.112   6.839  0.1977  0.3138 -0.0549
  177VAL      N 1803   4.255   6.918   6.875 -0.0328  0.1984  0.0495
  177VAL      H 1804   4.185   6.846   6.873 -3.7007  3.4082 -2.0447
  177VAL     CA 1805   4.395   6.876   6.888 -0.2015 -0.4426 -0.1531
  177VAL     CB 1806   4.428   6.817   7.025 -0.3347 -0.0334  0.0568
  177VAL    CG1 1807   4.427   6.937   0.089 -0.1410  0.1950 -0.2323
  177VAL    CG2 1808   4.335   6.708   0.049  0.0371 -0.2044  0.3551
  177VAL      C 1809   4.441   6.778   6.780 -0.3512 -0.4154 -0.2412
  177VAL      O 1810   4.409   6.659   6.780  0.3564 -0.6067 -0.1060
  178VAL      N 1811   4.522   6.834   6.691 -0.4226 -0.4724 -0.3436
  178VAL      H 1812   4.588   6.904   6.717  1.1874 -1.9275 -0.2738
  178VAL     CA 1813   4.571   6.769   6.568  0.5311 -0.1850 -0.1207
  178VAL     CB 1814   4.655   6.868   6.486  0.1022  0.6588  0.4357
  178VAL    CG1 1815   4.722   6.815   6.359 -0.7573  0.1418  0.1930
  178VAL    CG2 1816   4.575   6.996   6.466 -0.2275  0.3938  0.0405
  178VAL      C 1817   4.654   6.643   6.594 -0.0297 -0.5494 -0.0779
  178VAL      O 1818   4.646   6.542   6.525  0.1704 -0.8852  0.3892
  179ARG      N 1819   4.736   6.653   6.699 -0.3309 -0.0636  0.1157
  179ARG      H 1820   4.770   6.744   6.721 -1.0328 -0.0911  1.3763
  179ARG     CA 1821   4.799   6.535   6.761  0.2798  0.1649 -0.0665
  179ARG     CB 1822   4.894   6.592   6.866  0.2677  0.4814 -0.2233
  179ARG     CG 1823   4.846   6.702   6.961  0.5307  0.5992 -0.2278
  179ARG     CD 1824   4.956   6.738   0.031  0.0596  0.3044  0.3987
  179ARG     NE 1825   5.064   6.814   6.998 -0.3969 -0.0347 -0.8250
  179ARG     HE 1826   5.114   6.767   6.925  0.8472 -0.2777  0.1364
  179ARG     CZ 1827   5.090   6.946   7.000  0.2199 -0.1553 -0.2334
  179ARG    NH1 1828   4.995   7.021   0.028  0.2979 -0.3973  0.2081
  179ARG   HH11 1829   4.910   6.978   0.059  0.5827 -0.7916  0.4536
  179ARG   HH12 1830   4.999   0.090   0.032 -0.6625 -0.3749  0.8784
  179ARG    NH2 1831   5.175   7.000   6.912  0.8652  0.3778  0.7037
  179ARG   HH21 1832   5.217   6.940   6.844  0.9378 -0.7410  1.7044
  179ARG   HH22 1833   5.193   0.067   6.901 -0.1708  0.3890 -1.6848
  179ARG      C 1834   4.699   6.436   6.820  0.1008  0.0190 -0.6063
  179ARG      O 1835   4.618   6.479   6.903  0.4405  0.0577 -0.2942
  180PRO      N 1836   4.689   6.310   6.778 -0.2406 -0.0153 -0.4231
  180PRO     CA 1837   4.589   6.214   6.829 -0.0535  0.2850  0.5233
  180PRO     CB 1838   4.602   6.096   6.733 -0.1567  0.5883  0.1366
  180PRO     CG 1839   4.745   6.102   6.679 -0.4905 -0.2872 -0.8844
  180PRO     CD 1840   4.776   6.252   6.676  0.2463 -0.4050  0.2066
  180PRO      C 1841   4.619   6.170   6.973  0.2082 -0.0393  0.3688
  180PRO      O 1842   4.716   6.095   6.989  0.0580 -0.3341 -0.0660
  181LEU      N 1843   4.558   6.249   0.029 -0.3408  0.0089 -0.0575
  181LEU      H 1844   4.534   6.341   7.027 -0.7148  0.6639  1.9442
  181LEU     CA 1845   4.536   6.222   0.172 -0.6470  0.2620 -0.0555
  181LEU     CB 1846   4.525   6.353   0.250 -0.6151  0.1303  0.1695
  181LEU     CG 1847   4.652   6.437   0.237 -0.3320 -0.3362 -0.0954
  181LEU    CD1 1848   4.636   6.579   0.291 -0.1175 -0.4387  0.2364
  181LEU    CD2 1849   4.772   6.378   0.311 -0.3114 -0.4557 -0.2227
  181LEU      C 1850   4.420   6.126   0.201 -0.2678 -0.1967 -0.0416
  181LEU      O 1851   4.306   6.153   0.162 -0.2767  0.5243  0.4550
  182THR      N 1852   4.462   6.003   0.226  0.4446  0.0980  0.2382
  182THR      H 1853   4.552   5.967   0.201  0.1160  0.9322 -2.4915
  182THR     CA 1854   4.366   5.899   0.268  0.7622 -0.1545  0.3420
  182THR     CB 1855   4.410   5.753   0.260  0.3442 -0.2615 -0.0054
  182THR    OG1 1856   4.530   5.736   0.335  0.4085 -0.0288 -0.0570
  182THR    HG1 1857   4.596   5.790   0.282 -0.5597  0.9462 -0.3122
  182THR    CG2 1858   4.411   5.707   0.114 -0.5166 -0.2592 -0.0200
  182THR      C 1859   4.306   5.928   0.405 -0.0303 -0.7057  0.1144
  182THR      O 1860   4.349   6.025   0.466 -0.5916 -0.1694 -0.3298
  183GLU      N 1861   4.223   5.844   0.468 -0.7548 -0.3451 -0.3407
  183GLU      H 1862   4.207   5.754   0.426  3.6107 -1.1558 -0.8548
  183GLU     CA 1863   4.165   5.869   0.600 -0.1794 -0.1747 -0.1151
  183GLU     CB 1864   4.060   5.761   0.627 -0.4391  0.1880  0.3463
  183GLU     CG 1865   3.930   5.801   0.558 -0.3130  0.1313  0.0753
  183GLU     CD 1866   3.805   5.734   0.618  0.0289 -0.5478  0.0447
  183GLU    OE1 1867   3.699   5.800   0.609  0.3091 -0.0554  0.2565
  183GLU    OE2 1868   3.815   5.638   0.697 -0.3772 -0.3850  0.2956
  183GLU      C 1869   4.272   5.879   0.708 -0.3971  0.3586  0.0569
  183GLU      O 1870   4.300   5.987   0.760  0.2647 -0.0977  0.6738
  184VAL      N 1871   4.353   5.774   0.722 -0.5815  0.2026 -0.0469
  184VAL      H 1872   4.340   5.687   0.674 -0.3065 -0.6471  1.3566
  184VAL     CA 1873   4.465   5.785   0.816 -0.5798 -0.2643  0.0082
  184VAL     CB 1874   4.534   5.651   0.846 -0.1858 -0.0644  0.0029
  184VAL    CG1 1875   4.605   5.602   0.720  0.2419 -0.1423  0.2749
  184VAL    CG2 1876   4.616   5.653   0.975  0.0107  0.4006 -0.1261
  184VAL      C 1877   4.566   5.897   0.788 -0.3322 -0.4209  0.2592
  184VAL      O 1878   4.607   5.969   0.878  0.4702  0.0279 -0.4460
  185GLU      N 1879   4.596   5.924   0.661 -0.0420  0.0632  0.4324
  185GLU      H 1880   4.569   5.868   0.584  1.8723  1.9602 -1.7829
  185GLU     CA 1881   4.689   6.032   0.623  0.0615 -0.2005 -0.0717
  185GLU     CB 1882   4.718   6.018   0.474  0.1943  0.2661 -0.0907
  185GLU     CG 1883   4.818   5.906   0.443  0.1255  0.2136 -0.1232
  185GLU     CD 1884   4.822   5.887   0.291 -0.3393 -0.0054 -0.1100
  185GLU    OE1 1885   4.714   5.879   0.228 -0.2953 -0.3432 -0.1408
  185GLU    OE2 1886   4.932   5.886   0.232 -0.4220 -0.2705 -0.2597
  185GLU      C 1887   4.645   6.176   0.653 -0.3863 -0.4390  0.4375
  185GLU      O 1888   4.710   6.236   0.738  0.5542 -0.4339 -0.2641
  186MET      N 1889   4.519   6.208   0.625  0.0061  0.4633 -0.3606
  186MET      H 1890   4.460   6.134   0.591  1.2039 -0.0770 -1.3469
  186MET     CA 1891   4.464   6.337   0.668  0.1124  0.3854  0.0104
  186MET     CB 1892   4.337   6.378   0.593 -0.1223 -0.3418  0.0002
  186MET     CG 1893   4.207   6.300   0.611  0.0451 -0.5773  0.1938
  186MET     SD 1894   4.121   6.352   0.764 -0.0343  0.2644 -0.1326
  186MET     CE 1895   3.992   6.229   0.772 -0.1052  0.2938 -0.7553
  186MET      C 1896   4.454   6.360   0.819 -0.1868  0.1731  0.0229
  186MET      O 1897   4.511   6.460   0.863  0.1132 -0.1417  0.3553
  187ASP      N 1898   4.414   6.257   0.893  0.2313  0.1619  0.2363
  187ASP      H 1899   4.346   6.193   0.856  0.2880  0.5016 -0.4563
  187ASP     CA 1900   4.416   6.246   1.040 -0.1305  0.6319  0.2797
  187ASP     CB 1901   4.331   6.126   1.082  0.0041  0.0837 -0.9661
  187ASP     CG 1902   4.184   6.168   1.090  0.0792  0.1822  0.0013
  187ASP    OD1 1903   4.146   6.281   1.127  0.1975  0.3192 -0.2966
  187ASP    OD2 1904   4.093   6.085   1.066 -0.0452  0.2559  0.2091
  187ASP      C 1905   4.551   6.233   1.111 -0.1396 -0.1474  0.1660
  187ASP      O 1906   4.559   6.270   1.228 -0.3383  0.3768  0.0190
  188HIS      N 1907   4.655   6.183   1.045 -0.1631 -0.5946  0.4643
  188HIS      H 1908   4.642   6.115   0.972  1.7600 -0.1574 -0.3502
  188HIS     CA 1909   4.797   6.203   1.077 -0.2245  0.2391  0.2390
  188HIS     CB 1910   4.889   6.106   1.004 -0.3730 -0.1864  0.6100
  188HIS     CG 1911   4.897   5.972   1.077  0.5228 -0.5631 -0.1462
  188HIS    ND1 1912   4.954   5.947   1.195 -0.2494 -0.0376  0.3513
  188HIS    CD2 1913   4.882   5.854   1.018 -0.2836 -0.2779 -0.5268
  188HIS    HD2 1914   4.828   5.833   0.925 -0.9587 -0.4670 -0.0983
  188HIS    CE1 1915   4.977   5.817   1.210 -0.0160  0.0132  0.4386
  188HIS    HE1 1916   5.009   5.757   1.295  3.2186 -0.9821 -1.3043
  188HIS    NE2 1917   4.936   5.761   1.096  0.1436  0.5150  0.1302
  188HIS    HE2 1918   4.970   5.673   1.063  0.8640  1.9775 -3.5837
  188HIS      C 1919   4.846   6.341   1.032  0.2749 -0.0523 -0.1144
  188HIS      O 1920   4.916   6.404   1.111  0.1116 -0.2121  0.1621
  189TYR      N 1921   4.833   6.392   0.910  0.0156 -0.1415 -0.1241
  189TYR      H 1922   4.782   6.337   0.844 -0.5841 -1.1866  1.1711
  189TYR     CA 1923   4.887   6.523   0.871 -0.0333 -0.0649  0.0632
  189TYR     CB 1924   4.881   6.522   0.718  0.2469  0.3953  0.0485
  189TYR     CG 1925   4.910   6.656   0.649 -0.0599  0.5590  0.2338
  189TYR    CD1 1926   4.806   6.722   0.585 -0.0513  0.0674 -0.2926
  189TYR    HD1 1927   4.708   6.674   0.576  1.2684 -2.8137 -0.5721
  189TYR    CD2 1928   5.038   6.709   0.658  0.0415  0.3948 -0.2199
  189TYR    HD2 1929   5.109   6.641   0.704 -0.6883 -1.8417 -2.1768
  189TYR    CE1 1930   4.826   6.853   0.544 -0.3024  0.1291 -0.2214
  189TYR    HE1 1931   4.741   6.918   0.527 -1.4018 -0.1297  3.4323
  189TYR    CE2 1932   5.065   6.835   0.606  0.2068  0.4940  0.1047
  189TYR    HE2 1933   5.166   6.876   0.612  1.2177 -1.7305 -0.7453
  189TYR     CZ 1934   4.955   6.904   0.556 -0.2426 -0.1225  0.2305
  189TYR     OH 1935   4.981   0.005   0.529  0.6748 -0.3847 -0.1897
  189TYR     HH 1936   4.897   0.051   0.501  0.0655  0.6201  2.9119
  189TYR      C 1937   4.827   6.642   0.947 -0.1419  0.1745 -0.3906
  189TYR      O 1938   4.897   6.741   0.967  0.1708 -0.0416 -0.4140
  190ARG      N 1939   4.700   6.635   0.987 -0.0472 -0.3582 -0.1644
  190ARG      H 1940   4.635   6.570   0.947 -0.4117 -0.7415  1.0147
  190ARG     CA 1941   4.644   6.732   1.082  0.1950 -0.1762 -0.2056
  190ARG     CB 1942   4.495   6.698   1.089  0.0705  0.4253  0.2150
  190ARG     CG 1943   4.424   6.776   0.978  0.1473  0.2257  0.0240
  190ARG     CD 1944   4.275   6.749   0.961  0.1947 -0.2301  0.3140
  190ARG     NE 1945   4.204   6.759   1.089 -0.2882 -0.1039  0.0388
  190ARG     HE 1946   4.211   6.676   1.143 -0.3563 -0.2817 -0.2240
  190ARG     CZ 1947   4.130   6.865   1.125  0.2184  0.2387  0.0705
  190ARG    NH1 1948   4.103   6.967   1.042 -1.1858 -0.1770 -0.0093
  190ARG   HH11 1949   4.128   6.951   0.947 -0.0032 -1.5032  0.4778
  190ARG   HH12 1950   4.054   0.018   1.072 -0.3753  0.0049  0.8872
  190ARG    NH2 1951   4.077   6.866   1.248  0.0885  0.2943  0.0140
  190ARG   HH21 1952   4.084   6.789   1.310 -2.3000 -2.0464 -2.3627
  190ARG   HH22 1953   4.050   6.950   1.297 -0.3709 -0.6343  1.4093
  190ARG      C 1954   4.709   6.744   1.220  0.3411  0.1902 -0.3052
  190ARG      O 1955   4.696   6.845   1.289  0.1708 -0.1106  0.1036
  191GLU      N 1956   4.786   6.642   1.259  0.2123  0.0719 -0.3615
  191GLU      H 1957   4.813   6.560   1.209  2.3057 -0.5581  1.6293
  191GLU     CA 1958   4.840   6.646   1.395 -0.1109 -0.6048 -0.2123
  191GLU     CB 1959   4.884   6.511   1.452 -0.0533 -0.3957  0.2425
  191GLU     CG 1960   4.764   6.418   1.469  0.0510 -0.5994 -0.1307
  191GLU     CD 1961   4.807   6.313   1.571  0.1491 -0.1973  0.2415
  191GLU    OE1 1962   4.734   6.309   1.672 -0.5855 -0.5947 -0.2970
  191GLU    OE2 1963   4.921   6.263   1.565 -0.0479 -0.5729 -0.3549
  191GLU      C 1964   4.947   6.752   1.424 -0.1181 -0.6097 -0.1690
  191GLU      O 1965   4.938   6.800   1.536 -0.3026 -0.6258 -0.1759
  192PRO      N 1966   5.040   6.794   1.339 -0.0465 -0.3784  0.0252
  192PRO     CA 1967   5.122   6.913   1.368 -0.4489 -0.1122  0.0733
  192PRO     CB 1968   5.245   6.907   1.277 -0.7672  0.3160 -0.3866
  192PRO     CG 1969   5.181   6.837   1.157 -0.0663 -0.0005 -0.5736
  192PRO     CD 1970   5.085   6.732   1.213 -0.4304  0.3757 -0.4929
  192PRO      C 1971   5.060   0.022   1.370 -0.2926 -0.0456  0.2788
  192PRO      O 1972   5.120   0.121   1.412 -0.2266  0.2041 -0.3955
  193PHE      N 1973   4.947   0.037   1.301 -0.3247 -0.4252  0.2453
  193PHE      H 1974   4.931   7.020   1.215  2.7102  1.6575 -1.6948
  193PHE     CA 1975   4.864   0.157   1.321 -0.0697 -0.2155  0.0500
  193PHE     CB 1976   4.763   0.171   1.206  0.0022 -0.7021 -0.0757
  193PHE     CG 1977   4.828   0.170   1.068  0.4007 -0.1740  0.1020
  193PHE    CD1 1978   4.834   0.052   0.995 -0.7332 -0.0752 -0.1757
  193PHE    HD1 1979   4.784   6.993   1.032 -0.7104 -0.2460 -0.5483
  193PHE    CD2 1980   4.895   0.281   1.018 -0.1386  0.1018 -0.0254
  193PHE    HD2 1981   4.899   0.374   1.075  0.2096  1.4619 -2.1582
  193PHE    CE1 1982   4.900   0.048   0.873 -0.1384  0.2664  0.1304
  193PHE    HE1 1983   4.874   6.997   0.806 -1.6847  0.9579 -0.1697
  193PHE    CE2 1984   4.963   0.278   0.897 -0.7151 -0.2189 -0.3441
  193PHE    HE2 1985   5.016   0.365   0.858 -1.8062 -0.2863 -2.1387
  193PHE     CZ 1986   4.964   0.161   0.821  0.1720 -0.1626 -0.4366
  193PHE     HZ 1987   5.012   0.167   0.724  1.6882  0.3739  0.3145
  193PHE      C 1988   4.800   0.155   1.459 -0.0627 -0.0168  0.0568
  193PHE      O 1989   4.792   0.255   1.531 -0.1704 -0.0645  0.1125
  194LEU      N 1990   4.758   0.033   1.494 -0.1495 -0.0683 -0.2282
  194LEU      H 1991   4.750   6.987   1.431 -1.4490 -0.6233  0.5628
  194LEU     CA 1992   4.702   0.014   1.628  0.3746  0.3360  0.0510
  194LEU     CB 1993   4.608   6.924   1.627 -0.0412  0.6581 -0.2580
  194LEU     CG 1994   4.487   6.956   1.539 -0.2901  0.3090 -0.0432
  194LEU    CD1 1995   4.425   6.830   1.478  0.4241  0.2649 -0.6777
  194LEU    CD2 1996   4.375   7.030   1.613 -0.4490  0.3508 -0.3265
  194LEU      C 1997   4.812   7.025   1.733 -0.1080 -0.3103  0.4463
  194LEU      O 1998   4.803   6.943   1.824  0.9467 -0.9270  0.0096
  195ASN      N 1999   4.906   0.088   1.734 -0.2807 -0.1240 -0.0797
  195ASN      H 2000   4.893   0.165   1.672 -0.7637  1.3143  1.7240
  195ASN     CA 2001   5.038   0.067   1.797 -0.3536  0.4541  0.2767
  195ASN     CB 2002   5.148   0.153   1.735  0.0189 -0.1941  0.0302
  195ASN     CG 2003   5.294   0.111   1.755  0.2523  0.4302 -0.3283
  195ASN    OD1 2004   5.328   0.068   1.865 -0.6497 -0.2983 -0.3223
  195ASN    ND2 2005   5.356   0.060   1.649 -0.0788 -0.6154 -0.0347
  195ASN   HD21 2006   5.316   0.041   1.560  1.4858 -2.1502 -0.4565
  195ASN   HD22 2007   5.453   0.038   1.656  0.2772 -0.0296 -2.3538
  195ASN      C 2008   5.042   0.096   1.947  0.9125  0.4303  0.2568
  195ASN      O 2009   4.991   0.193   2.003 -0.2071 -0.0723  0.1292
  196PRO      N 2010   5.078   7.016   2.012 -0.0104 -0.0020  0.0599
  196PRO     CA 2011   5.116   7.015   2.154  0.3035 -0.0844 -0.0247
  196PRO     CB 2012   5.160   6.869   2.169  0.1482 -0.2022 -0.6919
  196PRO     CG 2013   5.058   6.791   2.086 -0.0947 -0.0662 -0.5217
  196PRO     CD 2014   5.069   6.879   1.961 -0.0772  0.1575 -0.3632
  196PRO      C 2015   5.226   0.078   2.206 -0.4016  0.5081  0.4273
  196PRO      O 2016   5.246   0.066   2.326 -0.1239  0.5385  0.3854
  197VAL      N 2017   5.310   0.139   2.122 -0.1408 -0.1859  0.1750
  197VAL      H 2018   5.314   0.122   2.024 -0.7583 -0.6690  0.2288
  197VAL     CA 2019   5.410   0.232   2.176  0.2403 -0.3738 -0.1969
  197VAL     CB 2020   5.533   0.269   2.092  0.0620  0.4144 -0.1255
  197VAL    CG1 2021   5.647   0.169   2.113 -0.3353 -0.2931 -1.2409
  197VAL    CG2 2022   5.501   0.313   1.949  1.1247 -0.4380 -0.6383
  197VAL      C 2023   5.341   0.367   2.200  0.2371 -0.3507 -0.3367
  197VAL      O 2024   5.242   0.399   2.134 -0.3070 -0.6831  0.3058
  198ASP      N 2025   5.397   0.450   2.287 -0.6987 -0.2350  0.1688
  198ASP      H 2026   5.483   0.428   2.332 -1.0257 -0.2072  0.8176
  198ASP     CA 2027   5.341   0.578   2.333 -0.1809 -0.1251  0.5009
  198ASP     CB 2028   5.424   0.640   2.446  0.1403  0.1308  0.1277
  198ASP     CG 2029   5.368   0.771   2.504 -0.0757 -0.1083  0.4619
  198ASP    OD1 2030   5.256   0.756   2.556 -0.1148 -0.6661  0.2297
  198ASP    OD2 2031   5.436   0.875   2.495  0.1462 -0.2980 -0.1871
  198ASP      C 2032   5.333   0.685   2.223 -0.0243 -0.5827  0.0429
  198ASP      O 2033   5.428   0.700   2.146 -0.3822  0.5611 -0.1872
  199ARG      N 2034   5.240   0.778   2.240  0.1059 -0.4494  0.0195
  199ARG      H 2035   5.200   0.789   2.331 -0.0845 -1.3153  0.0478
  199ARG     CA 2036   5.211   0.901   2.165 -0.2029 -0.4795  0.0891
  199ARG     CB 2037   5.083   0.968   2.217 -0.1910 -0.3190 -0.0876
  199ARG     CG 2038   4.966   0.871   2.232  0.3705 -0.9694  0.1420
  199ARG     CD 2039   4.858   0.903   2.336  0.1067 -0.1427 -0.3762
  199ARG     NE 2040   4.758   0.796   2.335 -0.3047  0.2339  0.3206
  199ARG     HE 2041   4.762   0.729   2.410  2.0623 -1.5005 -1.2274
  199ARG     CZ 2042   4.662   0.774   2.244  0.2842 -0.3608 -0.1640
  199ARG    NH1 2043   4.647   0.847   2.133 -0.1242  0.0376  0.1527
  199ARG   HH11 2044   4.703   0.930   2.120 -1.6316  1.4116  1.9395
  199ARG   HH12 2045   4.577   0.829   2.064  1.2719 -1.4888 -0.9484
  199ARG    NH2 2046   4.562   0.688   2.265  0.2324 -0.2920 -0.1276
  199ARG   HH21 2047   4.562   0.639   2.353  1.0558 -1.4931 -0.7605
  199ARG   HH22 2048   4.508   0.644   2.193  0.9248  0.9768 -1.4860
  199ARG      C 2049   5.321   1.005   2.145 -0.6349  0.0214  0.2928
  199ARG      O 2050   5.361   1.017   2.030 -0.4212 -0.1794  0.3467
  200GLU      N 2051   5.400   1.038   2.247  0.6000 -0.1727 -0.5800
  200GLU      H 2052   5.407   0.974   2.324 -1.1557 -1.2598 -1.2502
  200GLU     CA 2053   5.497   1.148   2.241 -0.3873  0.7278 -0.2412
  200GLU     CB 2054   5.554   1.172   2.381 -0.1772 -0.2065 -0.1634
  200GLU     CG 2055   5.640   1.295   2.408 -0.4669 -0.1817  0.6690
  200GLU     CD 2056   5.654   1.319   2.558  0.4062  0.7923  0.4427
  200GLU    OE1 2057   5.625   1.431   2.605 -0.2259  0.5936  0.5353
  200GLU    OE2 2058   5.668   1.219   2.632  0.0191  0.4289  0.0302
  200GLU      C 2059   5.606   1.114   2.138 -0.7933  0.1842 -0.4978
  200GLU      O 2060   5.610   1.192   2.043  0.5862  0.6561 -0.0630
  201PRO      N 2061   5.671   0.998   2.135 -0.2728  0.4349  0.5249
  201PRO     CA 2062   5.773   0.963   2.034 -0.7935  0.2644  0.0526
  201PRO     CB 2063   5.843   0.831   2.069  0.1032  0.6315 -0.3302
  201PRO     CG 2064   5.807   0.829   2.218  0.3459  0.2116 -0.2768
  201PRO     CD 2065   5.665   0.886   2.230  0.1678 -0.2319 -0.2218
  201PRO      C 2066   5.703   0.959   1.898 -0.1087  0.3808 -0.3048
  201PRO      O 2067   5.745   1.031   1.808  0.5671 -0.1519 -0.4280
  202LEU      N 2068   5.587   0.895   1.894 -0.0728  0.2969 -0.0481
  202LEU      H 2069   5.544   0.850   1.972  2.2324 -0.1087  1.0639
  202LEU     CA 2070   5.514   0.881   1.767  0.1359  0.1241 -0.1503
  202LEU     CB 2071   5.384   0.799   1.774  0.0803  0.2246  0.0147
  202LEU     CG 2072   5.402   0.647   1.777 -0.3445  0.1783  0.2021
  202LEU    CD1 2073   5.275   0.588   1.839 -0.2030  0.0673  0.3865
  202LEU    CD2 2074   5.426   0.593   1.636  1.4229  0.4967  0.3556
  202LEU      C 2075   5.476   1.011   1.696 -0.2862 -0.0024 -0.1615
  202LEU      O 2076   5.487   1.022   1.574  0.4806 -0.2176 -0.1184
  203TRP      N 2077   5.428   1.108   1.773  0.4115  0.3820 -0.2044
  203TRP      H 2078   5.411   1.089   1.870  1.1640 -0.9535 -0.3091
  203TRP     CA 2079   5.378   1.242   1.738 -0.2049  0.0778 -0.4992
  203TRP     CB 2080   5.321   1.318   1.858 -0.1676 -0.0918 -0.3743
  203TRP     CG 2081   5.256   1.447   1.809 -0.0022  0.0428 -0.2376
  203TRP    CD1 2082   5.145   1.459   1.736 -0.2243 -0.4729  0.0092
  203TRP    HD1 2083   5.103   1.387   1.667  1.4754 -0.0204 -1.5802
  203TRP    CD2 2084   5.275   1.568   1.876 -0.0665  0.2746 -0.6331
  203TRP    NE1 2085   5.096   1.582   1.752  0.3330 -0.1864 -0.4200
  203TRP    HE1 2086   5.026   1.621   1.692  0.2533  1.0369  0.4305
  203TRP    CE2 2087   5.174   1.653   1.833 -0.1799  0.2912 -0.3384
  203TRP    CE3 2088   5.376   1.610   1.961  0.2831  0.8054 -1.2985
  203TRP    HE3 2089   5.462   1.544   1.960 -0.7082 -0.8404  2.3468
  203TRP    CZ2 2090   5.168   1.781   1.886 -0.3241 -0.0905  0.5881
  203TRP    HZ2 2091   5.076   1.836   1.865 -0.8305 -0.4744  1.7184
  203TRP    CZ3 2092   5.373   1.743   2.004 -0.6847  0.1066  0.9729
  203TRP    HZ3 2093   5.455   1.775   2.068  0.8146  1.0615 -1.2890
  203TRP    CH2 2094   5.268   1.828   1.972 -0.0921  0.4954  0.0121
  203TRP    HH2 2095   5.268   1.933   2.001 -0.4558  0.6319 -0.4639
  203TRP      C 2096   5.482   1.333   1.673  0.6602 -0.4386  0.1458
  203TRP      O 2097   5.467   1.395   1.568  0.0343 -0.1373  0.4101
  204ARG      N 2098   5.599   1.322   1.736  0.5887 -0.5691  0.2568
  204ARG      H 2099   5.592   1.287   1.829  1.0277  3.5244  2.0697
  204ARG     CA 2100   5.721   1.390   1.690 -0.0445  0.3291 -0.1367
  204ARG     CB 2101   5.838   1.345   1.778 -0.3743  0.2800  0.2748
  204ARG     CG 2102   5.858   1.409   1.915 -0.5726 -0.4774  0.6628
  204ARG     CD 2103   5.976   1.352   1.995 -0.1993 -0.2037  0.3071
  204ARG     NE 2104   6.105   1.401   1.942 -0.0272 -0.1770  0.7460
  204ARG     HE 2105   6.094   1.437   1.850  0.8254  0.1033  0.7447
  204ARG     CZ 2106   6.232   1.394   1.983  0.4821 -0.2709 -0.8106
  204ARG    NH1 2107   6.259   1.309   2.082  0.0918  1.1291  0.5377
  204ARG   HH11 2108   6.190   1.246   2.119  0.2422  1.5178  1.5253
  204ARG   HH12 2109   6.345   1.315   2.133  0.0501  0.8743  0.6440
  204ARG    NH2 2110   6.317   1.481   1.926  0.3391  0.1383 -0.3961
  204ARG   HH21 2111   6.288   1.548   1.858 -0.2480 -0.6332 -0.9171
  204ARG   HH22 2112   6.414   1.466   1.942  0.1943 -0.5874 -0.1790
  204ARG      C 2113   5.770   1.395   1.545  0.7896  0.0332  0.1271
  204ARG      O 2114   5.806   1.502   1.494  0.1820  0.3149  0.2837
  205PHE      N 2115   5.753   1.284   1.473 -0.1342  0.3822 -0.2152
  205PHE      H 2116   5.745   1.191   1.510  1.0100  0.2161 -0.3295
  205PHE     CA 2117   5.777   1.282   1.328 -0.0055 -0.3568 -0.1889
  205PHE     CB 2118   5.813   1.142   1.279 -0.1494 -0.5293  0.1875
  205PHE     CG 2119   5.885   1.048   1.375  0.2908 -0.2642  0.1206
  205PHE    CD1 2120   6.021   1.068   1.400  0.2100  0.0133  0.3451
  205PHE    HD1 2121   6.080   1.142   1.347 -1.6854  0.3633 -1.4439
  205PHE    CD2 2122   5.814   0.948   1.440 -0.1278 -0.0584 -0.0196
  205PHE    HD2 2123   5.708   0.931   1.420  0.2786 -2.5120 -0.3898
  205PHE    CE1 2124   6.078   0.976   1.486  0.2243 -0.3581 -0.0554
  205PHE    HE1 2125   6.173   1.002   1.533 -0.9618 -0.4359  2.6128
  205PHE    CE2 2126   5.870   0.859   1.531 -0.0126 -0.6651 -0.6738
  205PHE    HE2 2127   5.804   0.796   1.590 -0.1083  0.8822  0.9503
  205PHE     CZ 2128   6.008   0.872   1.547 -0.1716  0.0495  0.1899
  205PHE     HZ 2129   6.062   0.796   1.603  0.8976  1.9662  1.9070
  205PHE      C 2130   5.676   1.364   1.248  0.1406  0.2018  0.1918
  205PHE      O 2131   5.713   1.451   1.169  0.0563  0.4915  0.4690
  206PRO      N 2132   5.546   1.342   1.267  0.1694  0.2574  0.4648
  206PRO     CA 2133   5.436   1.419   1.206  0.1694  0.1760  0.3604
  206PRO     CB 2134   5.304   1.347   1.237  0.0152  0.3978  0.2230
  206PRO     CG 2135   5.346   1.201   1.257  0.0269  0.3454 -0.1851
  206PRO     CD 2136   5.492   1.210   1.301 -0.1960  0.4248  0.5387
  206PRO      C 2137   5.431   1.564   1.253  0.1465  0.1728  0.3678
  206PRO      O 2138   5.433   1.652   1.166  0.0580  0.3060  0.4993
  207ASN      N 2139   5.453   1.591   1.381  0.1214  0.0038  0.4080
  207ASN      H 2140   5.465   1.521   1.451  0.2268  0.4123  0.8103
  207ASN     CA 2141   5.454   1.730   1.431  0.2209 -0.0737  0.6238
  207ASN     CB 2142   5.436   1.726   1.582  0.6206 -0.3854  0.6641
  207ASN     CG 2143   5.454   1.858   1.657 -0.1037  0.0880  0.0168
  207ASN    OD1 2144   5.568   1.899   1.678 -0.2245  0.5853 -0.3044
  207ASN    ND2 2145   5.351   1.941   1.668  0.3914  0.7304 -0.1450
  207ASN   HD21 2146   5.260   1.917   1.635 -0.2036  2.5453  0.0342
  207ASN   HD22 2147   5.374   2.032   1.703  2.0632 -0.1785  1.2631
  207ASN      C 2148   5.574   1.813   1.387  0.1138 -0.2406  0.0016
  207ASN      O 2149   5.554   1.914   1.319  0.2800  0.0147  0.3291
  208GLU      N 2150   5.696   1.771   1.420  0.1311 -0.0031  0.2488
  208GLU      H 2151   5.715   1.693   1.479  1.5127 -1.4047 -1.9034
  208GLU     CA 2152   5.823   1.830   1.376  0.0171  0.1786  0.1618
  208GLU     CB 2153   5.935   1.789   1.472 -0.1890 -0.2856  0.2022
  208GLU     CG 2154   5.932   1.867   1.604 -0.4674 -0.4219  0.2778
  208GLU     CD 2155   6.031   1.825   1.712 -0.1556 -0.1085  0.1150
  208GLU    OE1 2156   6.016   1.732   1.793  0.1976  0.0205  0.3296
  208GLU    OE2 2157   6.139   1.889   1.715  0.2632 -0.7992 -0.0555
  208GLU      C 2158   5.861   1.800   1.231  0.0145 -0.3765  0.2743
  208GLU      O 2159   5.976   1.769   1.200 -0.0754 -0.6768  0.2461
  209LEU      N 2160   5.768   1.837   1.143  0.0599 -0.0185  0.3753
  209LEU      H 2161   5.676   1.873   1.160 -0.4584 -0.3111 -1.5718
  209LEU     CA 2162   5.782   1.829   0.997 -0.1854 -0.0845  0.3560
  209LEU     CB 2163   5.645   1.858   0.936 -0.1366 -0.1722  0.2054
  209LEU     CG 2164   5.616   1.820   0.790 -0.4650 -0.3338  0.3123
  209LEU    CD1 2165   5.653   1.675   0.761 -0.5222 -0.3598  0.3680
  209LEU    CD2 2166   5.471   1.852   0.753 -0.2718 -0.0170 -0.1704
  209LEU      C 2167   5.891   1.928   0.958 -0.3412 -0.1426 -0.2319
  209LEU      O 2168   5.879   2.045   0.992 -0.3581 -0.3975  0.6556
  210PRO      N 2169   5.976   1.885   0.865 -0.0275  0.0941 -0.0562
  210PRO     CA 2170   6.088   1.970   0.821  0.2319 -0.3896 -0.3456
  210PRO     CB 2171   6.179   1.882   0.736  0.9268 -0.0232  0.0123
  210PRO     CG 2172   6.130   1.740   0.763  0.0164  0.2978  0.0841
  210PRO     CD 2173   5.985   1.749   0.811  0.1143 -0.1106  0.4729
  210PRO      C 2174   6.049   2.097   0.744  0.4874 -0.0142  0.1419
  210PRO      O 2175   6.000   2.092   0.632 -0.6763 -0.3379  0.6481
  211ILE      N 2176   6.083   2.208   0.809 -0.4247  0.2665  0.1426
  211ILE      H 2177   6.141   2.197   0.890 -1.6954 -0.0917  1.0464
  211ILE     CA 2178   6.046   2.344   0.766 -0.3202  0.2654  0.0493
  211ILE     CB 2179   5.935   2.406   0.852 -0.2275  0.2482  0.1809
  211ILE    CG1 2180   5.965   2.411   1.002  0.3980  0.3845  0.0572
  211ILE    CG2 2181   5.798   2.348   0.817 -0.0526 -0.1729  0.1807
  211ILE     CD 2182   5.873   2.517   1.064 -0.7679 -0.6085  0.0747
  211ILE      C 2183   6.172   2.428   0.777 -0.0337  0.0259 -1.1816
  211ILE      O 2184   6.283   2.376   0.761  0.1263 -0.1271  0.2750
  212ALA      N 2185   6.159   2.560   0.765  0.0595  0.1251 -0.2893
  212ALA      H 2186   6.070   2.601   0.747 -0.1889 -0.4800 -0.4728
  212ALA     CA 2187   6.269   2.652   0.797  0.2409 -0.1778 -0.0293
  212ALA     CB 2188   6.238   2.791   0.740 -0.0688 -0.5479 -0.7859
  212ALA      C 2189   6.309   2.668   0.943 -0.1834 -0.7754  0.1558
  212ALA      O 2190   6.221   2.687   1.027 -0.1045 -0.0152  0.0800
  213GLY      N 2191   6.436   2.640   0.971 -0.1971 -0.8163  0.1774
  213GLY      H 2192   6.499   2.617   0.897 -0.7000 -0.8996 -0.2323
  213GLY     CA 2193   6.490   2.636   1.108 -0.0887  0.2344  0.1755
  213GLY      C 2194   6.448   2.529   1.208 -0.0240 -0.3987 -0.4643
  213GLY      O 2195   6.518   2.494   1.304  0.0147 -0.5480 -0.5462
  214GLU      N 2196   6.334   2.469   1.177 -0.4716  0.3389 -0.2694
  214GLU      H 2197   6.270   2.496   1.105 -0.3265 -0.3549 -0.6764
  214GLU     CA 2198   6.281   2.362   1.263  0.6397 -0.1656 -0.1924
  214GLU     CB 2199   6.144   2.413   1.310  0.7015 -0.0968 -0.0849
  214GLU     CG 2200   6.156   2.414   1.462 -0.3134 -0.0591  0.0009
  214GLU     CD 2201   6.023   2.469   1.515 -0.4180  0.0010 -0.3173
  214GLU    OE1 2202   5.926   2.393   1.535 -0.3165 -0.0767 -0.1174
  214GLU    OE2 2203   6.009   2.593   1.522 -0.3510 -0.0069  0.0071
  214GLU      C 2204   6.276   2.226   1.194  0.6783 -0.0495 -0.4240
  214GLU      O 2205   6.220   2.215   1.085 -0.4497 -0.1573  0.1505
  215PRO      N 2206   6.311   2.112   1.254 -0.1117  0.0475  0.2417
  215PRO     CA 2207   6.407   2.097   1.364  0.2558  0.1557 -0.0597
  215PRO     CB 2208   6.388   1.952   1.411  0.6922 -0.0319 -0.4560
  215PRO     CG 2209   6.340   1.877   1.287 -0.3253  0.0417 -0.1212
  215PRO     CD 2210   6.252   1.982   1.219 -0.3554  0.1849  0.1387
  215PRO      C 2211   6.553   2.120   1.326  0.5105 -0.3782  0.5610
  215PRO      O 2212   6.608   2.060   1.233 -0.0289  0.1652 -0.1253
  216ALA      N 2213   6.621   2.193   1.414  0.2215  0.4833  0.0896
  216ALA      H 2214   6.569   2.232   1.490 -0.7823 -1.4444  0.4685
  216ALA     CA 2215   6.760   2.233   1.390  0.2737  0.1271 -0.2151
  216ALA     CB 2216   6.808   2.310   1.513  0.2322  0.1347 -0.2036
  216ALA      C 2217   6.865   2.128   1.354  0.8370  0.3126  0.8270
  216ALA      O 2218   6.933   2.142   1.252  0.4995  0.1377  0.5718
  217ASN      N 2219   6.859   2.013   1.421  0.5773  0.0355  0.3408
  217ASN      H 2220   6.787   2.005   1.491 -1.0204  0.4130 -1.1830
  217ASN     CA 2221   6.941   1.896   1.389 -0.2841 -0.5053  0.0682
  217ASN     CB 2222   6.931   1.794   1.503  0.3989 -0.1628  0.4415
  217ASN     CG 2223   6.791   1.734   1.517  0.6485 -0.7485  0.4376
  217ASN    OD1 2224   6.696   1.810   1.534  0.9293 -0.3588  0.2667
  217ASN    ND2 2225   6.774   1.603   1.503  0.4046 -0.6364 -0.3271
  217ASN   HD21 2226   6.844   1.535   1.480 -0.8122 -1.6041 -1.3258
  217ASN   HD22 2227   6.676   1.584   1.511  0.2399 -0.8664 -2.3312
  217ASN      C 2228   6.929   1.842   1.246  0.3942 -0.4493 -0.0153
  217ASN      O 2229   7.021   1.854   1.166  0.2610 -0.4464 -0.1691
  218ILE      N 2230   6.804   1.818   1.208  0.3459 -0.3619  0.0842
  218ILE      H 2231   6.727   1.818   1.271  1.0113  2.1340  0.9834
  218ILE     CA 2232   6.770   1.767   1.074 -0.6745 -0.3821  0.3446
  218ILE     CB 2233   6.634   1.697   1.076 -0.7934 -0.1855 -0.3985
  218ILE    CG1 2234   6.638   1.571   1.163 -0.1805 -0.0194 -0.1793
  218ILE    CG2 2235   6.585   1.656   0.937  0.0243 -0.7862 -0.5121
  218ILE     CD 2236   6.735   1.457   1.130 -0.4311 -0.2595 -0.0964
  218ILE      C 2237   6.777   1.872   0.963 -0.2969 -0.1957  0.5436
  218ILE      O 2238   6.860   1.854   0.874 -0.1359  0.0034  0.6545
  219VAL      N 2239   6.746   1.997   0.995  0.3295  0.0290  0.2879
  219VAL      H 2240   6.707   2.012   1.086  1.5780  0.3444  0.7866
  219VAL     CA 2241   6.772   2.113   0.908  0.0631  0.0093  0.1808
  219VAL     CB 2242   6.685   2.233   0.946  0.4595  0.2442  0.3498
  219VAL    CG1 2243   6.693   2.345   0.843 -0.1233  0.1524  0.2054
  219VAL    CG2 2244   6.538   2.190   0.944  0.2983  0.8265 -0.5659
  219VAL      C 2245   6.923   2.133   0.892  0.1135 -0.0210  0.6118
  219VAL      O 2246   6.966   2.154   0.779 -0.0549 -0.2170  0.5121
  220ALA      N 2247   7.008   2.114   0.992  0.0572  0.1056  0.6839
  220ALA      H 2248   6.976   2.134   1.085 -1.1432  1.9006 -0.0755
  220ALA     CA 2249   0.124   2.119   0.974 -0.0010  0.2484  0.2544
  220ALA     CB 2250   0.187   2.104   1.112  0.2846  0.7187  0.1747
  220ALA      C 2251   0.177   2.009   0.882  0.2940  0.2019  0.4816
  220ALA      O 2252   0.234   2.046   0.779 -0.2587 -0.0351  0.0880
  221LEU      N 2253   0.126   1.888   0.905 -0.1580  0.3220  0.1117
  221LEU      H 2254   0.075   1.872   0.990  0.4137  0.3229  0.4561
  221LEU     CA 2255   0.157   1.766   0.830 -0.6190  0.1734  0.1590
  221LEU     CB 2256   0.100   1.643   0.901  0.2140 -0.2928  0.0362
  221LEU     CG 2257   0.184   1.591   1.018  0.2514  0.4735  0.3541
  221LEU    CD1 2258   0.099   1.505   1.112  0.0539  0.0659 -0.1919
  221LEU    CD2 2259   0.306   1.511   0.972 -0.7564 -0.9346  0.0642
  221LEU      C 2260   0.108   1.763   0.685  0.2229  0.3115 -0.1351
  221LEU      O 2261   0.183   1.711   0.602 -0.3098 -0.9749  0.1569
  222VAL      N 2262   7.029   1.829   0.649  0.0908  0.1529 -0.0278
  222VAL      H 2263   6.965   1.868   0.715 -1.4436  0.3678 -1.5652
  222VAL     CA 2264   6.984   1.829   0.509  0.1667 -0.1689 -0.0527
  222VAL     CB 2265   6.849   1.898   0.487  0.3164 -0.0803 -0.6984
  222VAL    CG1 2266   6.744   1.830   0.575  0.5966 -0.0527 -0.3438
  222VAL    CG2 2267   6.849   2.049   0.507  0.9828 -0.1422 -0.2063
  222VAL      C 2268   0.049   1.881   0.401  0.5614 -0.2285  0.2662
  222VAL      O 2269   0.049   1.830   0.289  0.5890 -0.4503  0.3663
  223GLU      N 2270   0.128   1.984   0.427  0.1004  0.2065 -0.0463
  223GLU      H 2271   0.121   2.042   0.509 -0.3544  0.6337 -0.3830
  223GLU     CA 2272   0.236   2.031   0.339 -0.1975 -0.0906 -0.5745
  223GLU     CB 2273   0.265   2.177   0.376  0.3437 -0.1211 -0.8637
  223GLU     CG 2274   0.153   2.278   0.349  0.0012 -0.2098  0.1796
  223GLU     CD 2275   0.195   2.422   0.378 -0.2505 -0.0532 -0.2150
  223GLU    OE1 2276   0.169   2.471   0.490 -0.2383 -0.5100 -0.0097
  223GLU    OE2 2277   0.262   2.484   0.292  0.4083 -0.3835  0.0517
  223GLU      C 2278   0.360   1.941   0.341  0.0242  0.2254  0.1550
  223GLU      O 2279   0.408   1.902   0.235  0.8534  0.2716  0.5045
  224GLU      N 2280   0.402   1.900   0.461  0.1671  0.1097  0.0655
  224GLU      H 2281   0.389   1.952   0.545 -0.1954 -0.2583  0.2455
  224GLU     CA 2282   0.506   1.798   0.476  0.2215  0.1380 -0.1161
  224GLU     CB 2283   0.509   1.755   0.623 -0.1491 -0.3609 -0.2545
  224GLU     CG 2284   0.633   1.674   0.662  0.2252  0.2492 -0.1700
  224GLU     CD 2285   0.762   1.749   0.697  0.1723  0.1828  0.1765
  224GLU    OE1 2286   0.849   1.770   0.610  0.0288 -0.8763 -0.2340
  224GLU    OE2 2287   0.762   1.800   0.811 -0.2257 -0.1765  0.3403
  224GLU      C 2288   0.485   1.671   0.394 -0.2795 -0.0111  0.2368
  224GLU      O 2289   0.576   1.628   0.323 -0.4142  0.5188 -0.2601
  225TYR      N 2290   0.362   1.621   0.403 -0.3823  0.0685 -0.5986
  225TYR      H 2291   0.311   1.632   0.488  0.2554  0.5164 -0.2595
  225TYR     CA 2292   0.311   1.523   0.306  0.0149 -0.3228 -0.4179
  225TYR     CB 2293   0.177   1.477   0.362  0.0265  0.2593  0.0905
  225TYR     CG 2294   0.170   1.397   0.492  0.0147  0.0063 -0.0667
  225TYR    CD1 2295   0.053   1.418   0.565 -0.3080 -0.0957 -0.5533
  225TYR    HD1 2296   7.000   1.471   0.519  0.1864  2.2042  1.0670
  225TYR    CD2 2297   0.266   1.302   0.526 -0.0373  0.0013  0.0659
  225TYR    HD2 2298   0.357   1.296   0.468  0.6154 -1.1773  1.1572
  225TYR    CE1 2299   0.035   1.335   0.675  0.5172  0.0585 -0.2906
  225TYR    HE1 2300   6.965   1.300   0.699  1.4333 -3.5007 -0.9964
  225TYR    CE2 2301   0.250   1.225   0.641  0.5057 -0.0296  0.1205
  225TYR    HE2 2302   0.338   1.162   0.659  0.2570 -0.1424  0.9699
  225TYR     CZ 2303   0.138   1.252   0.718  0.3476 -0.0554 -0.1019
  225TYR     OH 2304   0.116   1.185   0.834 -0.6711 -0.4462 -0.5053
  225TYR     HH 2305   0.055   1.107   0.822  0.5075 -1.4038 -0.5280
  225TYR      C 2306   0.313   1.546   0.155  0.9356  0.2499 -0.3267
  225TYR      O 2307   0.320   1.457   0.070  0.2544  0.0891 -0.2151
  226MET      N 2308   0.275   1.668   0.118  0.0346 -0.0275 -0.3239
  226MET      H 2309   0.205   1.720   0.169  0.6055  0.1108  0.3370
  226MET     CA 2310   0.284   1.719   7.011 -0.1929 -0.6042 -0.5552
  226MET     CB 2311   0.221   1.857   6.992 -0.0055 -0.3979  0.2897
  226MET     CG 2312   0.070   1.834   6.983 -0.0471  0.1001 -0.2740
  226MET     SD 2313   6.997   1.980   6.943 -0.0414  0.1747 -0.0185
  226MET     CE 2314   7.010   2.074   0.063  1.1274  0.3695 -0.2334
  226MET      C 2315   0.427   1.724   6.956  0.2046 -0.7023  0.4526
  226MET      O 2316   0.442   1.670   6.847  0.0033  0.3367 -0.1048
  227ASP      N 2317   0.522   1.776   0.003  0.0970  0.2094 -0.0101
  227ASP      H 2318   0.496   1.819   0.089  0.1942 -0.9988  0.6522
  227ASP     CA 2319   0.667   1.783   7.008  0.2521 -0.7358  0.5608
  227ASP     CB 2320   0.724   1.865   0.094  0.0081  0.5431 -0.1990
  227ASP     CG 2321   0.875   1.876   0.070  0.0651 -0.0862 -0.1423
  227ASP    OD1 2322   0.941   1.908   0.171 -0.2303  0.3727 -0.0909
  227ASP    OD2 2323   0.917   1.888   6.983  0.0949 -0.1863 -0.1421
  227ASP      C 2324   0.721   1.641   6.994  0.6599 -0.5571  0.3081
  227ASP      O 2325   0.758   1.608   6.881  0.1659  0.0048 -0.0264
  228TRP      N 2326   0.699   1.551   0.058 -0.1085 -0.0143  0.6556
  228TRP      H 2327   0.670   1.589   0.146  2.1432  0.6783  1.1595
  228TRP     CA 2328   0.734   1.408   0.058 -0.5094 -0.1122  0.1786
  228TRP     CB 2329   0.704   1.336   0.190  0.1772 -0.0239  0.3846
  228TRP     CG 2330   0.744   1.189   0.184 -0.2764 -0.1730  0.9158
  228TRP    CD1 2331   0.863   1.141   0.147 -0.4814  0.2128 -0.3050
  228TRP    HD1 2332   0.951   1.201   0.123 -0.1928 -0.0259  0.1344
  228TRP    CD2 2333   0.657   1.082   0.171 -0.0716 -0.2937  0.5151
  228TRP    NE1 2334   0.858   1.011   0.123 -0.1247  0.2344 -0.4974
  228TRP    HE1 2335   0.935   0.948   0.107 -0.9815 -0.2711 -3.1152
  228TRP    CE2 2336   0.731   0.973   0.125  0.0006 -0.1723  0.3425
  228TRP    CE3 2337   0.522   1.064   0.201 -0.1984 -0.3301 -0.0557
  228TRP    HE3 2338   0.468   1.137   0.260 -0.7656 -0.5028 -0.3611
  228TRP    CZ2 2339   0.662   0.855   0.099  0.1807 -0.1993 -0.0198
  228TRP    HZ2 2340   0.709   0.765   0.058  0.4849 -0.2311  0.3920
  228TRP    CZ3 2341   0.451   0.946   0.179 -0.3351 -0.2881  0.1646
  228TRP    HZ3 2342   0.347   0.927   0.204 -0.4533 -0.7526 -0.6468
  228TRP    CH2 2343   0.526   0.843   0.123  0.3921 -0.3135  1.1553
  228TRP    HH2 2344   0.476   0.747   0.108 -0.6016  0.3142  0.3107
  228TRP      C 2345   0.685   1.325   6.969 -0.2089 -0.1179  0.0573
  228TRP      O 2346   0.761   1.280   6.884  0.3081  0.2925  0.2989
  229LEU      N 2347   0.556   1.333   6.936 -0.0966 -0.0297 -0.3720
  229LEU      H 2348   0.494   1.380   7.000 -0.0190 -1.2865  0.6841
  229LEU     CA 2349   0.488   1.275   6.820  0.5369 -0.7560 -0.3910
  229LEU     CB 2350   0.335   1.279   6.828  0.5752 -0.3714  0.1960
  229LEU     CG 2351   0.270   1.178   6.923  0.0144 -0.2414 -0.0481
  229LEU    CD1 2352   0.122   1.217   6.936 -0.1257 -0.7391 -0.1477
  229LEU    CD2 2353   0.255   1.035   6.873 -0.3580 -0.0976 -0.3572
  229LEU      C 2354   0.540   1.322   6.683  0.2824 -0.2723 -0.3269
  229LEU      O 2355   0.537   1.248   6.584 -0.0508 -0.0966 -0.4515
  230HIS      N 2356   0.576   1.449   6.669  0.1579 -0.2237 -0.2142
  230HIS      H 2357   0.526   1.525   6.711  0.3847 -0.9771  1.4994
  230HIS     CA 2358   0.648   1.497   6.550  0.0043 -0.2464 -0.3164
  230HIS     CB 2359   0.661   1.649   6.540 -0.1706 -0.1814  0.4370
  230HIS     CG 2360   0.526   1.709   6.500 -0.0279  0.0415  0.2903
  230HIS    ND1 2361   0.424   1.736   6.580 -0.4328 -0.4467 -0.0562
  230HIS    HD1 2362   0.426   1.729   6.680  1.5265 -0.5290 -0.0648
  230HIS    CD2 2363   0.487   1.740   6.377 -0.0608 -0.0161  0.2860
  230HIS    HD2 2364   0.536   1.717   6.282 -0.9158 -2.2284  0.3261
  230HIS    CE1 2365   0.322   1.770   6.502 -0.1226 -0.0768 -0.3048
  230HIS    HE1 2366   0.218   1.792   6.530  0.3849  2.5787 -0.2179
  230HIS    NE2 2367   0.361   1.785   6.376 -0.0510  0.0083 -0.2720
  230HIS      C 2368   0.793   1.449   6.540 -0.1406 -0.7241 -0.1810
  230HIS      O 2369   0.834   1.420   6.428 -0.0053 -0.3540 -0.2303
  231GLN      N 2370   0.871   1.439   6.647 -0.0512 -0.0552 -0.1782
  231GLN      H 2371   0.844   1.485   6.732 -2.8888 -0.0344 -0.9984
  231GLN     CA 2372   0.996   1.362   6.653 -0.1226 -0.1714 -0.1810
  231GLN     CB 2373   1.062   1.389   6.788 -0.1657 -0.2823 -0.1370
  231GLN     CG 2374   1.105   1.536   6.793 -0.4342 -0.2121  0.1667
  231GLN     CD 2375   1.171   1.569   6.927 -0.0239 -0.3534  0.0010
  231GLN    OE1 2376   1.273   1.523   6.977  0.1204 -0.0294  0.0115
  231GLN    NE2 2377   1.120   1.678   6.985 -0.2288 -0.3698 -0.1454
  231GLN   HE21 2378   1.050   1.731   6.938  2.0993  1.6252 -1.5872
  231GLN   HE22 2379   1.150   1.710   0.044 -1.9309  1.6614 -0.2247
  231GLN      C 2380   0.997   1.209   6.639  0.3267 -0.2181  0.3220
  231GLN      O 2381   1.069   1.167   6.548  0.0466 -0.1017  0.0444
  232SER      N 2382   0.917   1.136   6.714  0.1015 -0.2005  0.1015
  232SER      H 2383   0.858   1.180   6.783  0.7012 -2.0486  1.9044
  232SER     CA 2384   0.912   0.989   6.717  0.3378 -0.2026  0.5977
  232SER     CB 2385   0.806   0.940   6.815 -0.3129  0.1498  0.0794
  232SER     OG 2386   0.794   0.798   6.810 -0.1286  0.1350  0.0572
  232SER     HG 2387   0.855   0.762   6.880  0.0776  0.2261 -0.0743
  232SER      C 2388   0.896   0.918   6.582 -0.3017  0.0885  0.5162
  232SER      O 2389   0.805   0.946   6.504 -0.0346 -0.0621  0.1455
  233PRO      N 2390   0.988   0.825   6.555  0.3013  0.7491  0.2600
  233PRO     CA 2391   0.984   0.743   6.434  0.1451 -0.0566  0.7992
  233PRO     CB 2392   1.124   0.681   6.424 -0.0127 -0.3040 -0.0132
  233PRO     CG 2393   1.153   0.661   6.573 -0.1282  0.3784  0.1052
  233PRO     CD 2394   1.110   0.796   6.632  0.0688  0.2899  0.4577
  233PRO      C 2395   0.875   0.637   6.415  0.4623 -0.2032 -0.3062
  233PRO      O 2396   0.870   0.571   6.311  0.6298 -0.0244 -0.4297
  234VAL      N 2397   0.822   0.598   6.530 -0.1086 -0.1541 -0.5522
  234VAL      H 2398   0.864   0.618   6.619 -0.6192  0.1776 -0.3789
  234VAL     CA 2399   0.714   0.498   6.539 -0.3005  0.1051  0.1444
  234VAL     CB 2400   0.679   0.477   6.686 -0.1378 -0.1493  0.1488
  234VAL    CG1 2401   0.545   0.404   6.692 -0.0718 -0.2827 -0.0017
  234VAL    CG2 2402   0.773   0.389   6.770  0.1162 -0.0681 -0.0501
  234VAL      C 2403   0.595   0.541   6.453  0.1448  0.4424 -0.3110
  234VAL      O 2404   0.550   0.653   6.474 -0.3062  0.1417  0.3544
  235PRO      N 2405   0.557   0.460   6.355  0.0742  0.1748 -0.0662
  235PRO     CA 2406   0.450   0.498   6.261 -0.5350  0.2903  0.6691
  235PRO     CB 2407   0.425   0.370   6.182  0.0632  0.1354  0.7282
  235PRO     CG 2408   0.563   0.302   6.174 -0.2184 -0.3685  0.0164
  235PRO     CD 2409   0.618   0.333   6.313 -0.2962 -0.0167 -0.0275
  235PRO      C 2410   0.322   0.525   6.340 -0.5872  0.0744  0.6569
  235PRO      O 2411   0.288   0.454   6.434  0.1720 -0.2441  0.6965
  236LYS      N 2412   0.243   0.615   6.281 -0.0690  0.0638 -0.0707
  236LYS      H 2413   0.274   0.654   6.195 -0.1224 -0.1140 -0.1728
  236LYS     CA 2414   0.117   0.662   6.340  0.1219  0.2182  0.2152
  236LYS     CB 2415   0.147   0.806   6.383 -0.1900  0.3800 -0.1036
  236LYS     CG 2416   0.238   0.834   6.503 -0.5593 -0.4190  0.3721
  236LYS     CD 2417   0.275   0.980   6.532  0.8164 -0.6605 -0.0851
  236LYS     CE 2418   0.381   1.025   6.432  0.0343  0.1340 -0.5724
  236LYS     NZ 2419   0.513   0.960   6.442 -0.2237 -0.3872 -0.4921
  236LYS    HZ1 2420   0.579   1.035   6.435  0.7270 -1.2350 -0.7264
  236LYS    HZ2 2421   0.527   0.904   6.523  2.0833  0.5392 -0.1927
  236LYS    HZ3 2422   0.537   0.902   6.364 -1.0001 -1.9864  0.4096
  236LYS      C 2423   7.028   0.665   6.245  0.5496 -0.4137 -0.3546
  236LYS      O 2424   7.028   0.710   6.131 -0.4064  0.3907 -0.0595
  237LEU      N 2425   6.916   0.630   6.308  0.3720 -0.2537 -0.5805
  237LEU      H 2426   6.915   0.592   6.400  2.3835 -1.8206 -1.1405
  237LEU     CA 2427   6.786   0.621   6.239 -0.0440  0.3386  0.1160
  237LEU     CB 2428   6.754   0.472   6.228 -0.5297  0.4626 -0.1763
  237LEU     CG 2429   6.631   0.426   6.150 -0.6055 -0.0056  0.2086
  237LEU    CD1 2430   6.644   0.446   5.999 -0.0964  0.0178  0.2559
  237LEU    CD2 2431   6.607   0.277   6.174 -0.5713 -0.1432 -0.5736
  237LEU      C 2432   6.675   0.699   6.310 -0.6342 -0.1735 -0.2295
  237LEU      O 2433   6.655   0.681   6.431 -0.6086  0.3201 -0.1498
  238LEU      N 2434   6.644   0.812   6.247  0.3404  0.0291 -0.3690
  238LEU      H 2435   6.679   0.836   6.157 -0.4900 -0.1695 -0.7561
  238LEU     CA 2436   6.544   0.907   6.297  0.1961 -0.2739 -0.0736
  238LEU     CB 2437   6.574   1.054   6.265 -0.0225 -0.2233 -0.0473
  238LEU     CG 2438   6.469   1.156   6.310  0.0570 -0.0373 -0.2823
  238LEU    CD1 2439   6.448   1.171   6.461  0.3707 -0.0438 -0.2380
  238LEU    CD2 2440   6.508   1.295   6.259  0.4123 -0.1914 -0.4302
  238LEU      C 2441   6.400   0.866   6.263  0.1834 -0.4803  0.2216
  238LEU      O 2442   6.364   0.857   6.146  0.3187  0.5301  0.0936
  239PHE      N 2443   6.318   0.853   6.367 -0.0284 -0.0145  0.1197
  239PHE      H 2444   6.355   0.852   6.460  0.4167 -2.2427 -0.0117
  239PHE     CA 2445   6.173   0.846   6.345 -0.0665  0.1878  0.3125
  239PHE     CB 2446   6.112   0.725   6.416  0.2863 -0.2554 -0.1376
  239PHE     CG 2447   6.147   0.582   6.371 -0.4394 -0.6667  0.5865
  239PHE    CD1 2448   6.261   0.523   6.423 -0.0785 -0.3710  0.1334
  239PHE    HD1 2449   6.339   0.587   6.465 -3.1618  2.6167  1.7462
  239PHE    CD2 2450   6.053   0.516   6.293 -0.1980  0.0821 -0.3596
  239PHE    HD2 2451   5.963   0.564   6.255 -0.4838 -0.7181 -0.7048
  239PHE    CE1 2452   6.285   0.389   6.393 -0.1330 -0.4601  0.4859
  239PHE    HE1 2453   6.385   0.355   6.418  1.4288  3.6481  0.5883
  239PHE    CE2 2454   6.079   0.381   6.272  0.0035  0.0572  0.0427
  239PHE    HE2 2455   6.026   0.328   6.193  1.4487 -0.8190 -0.3768
  239PHE     CZ 2456   6.195   0.317   6.315  0.0008 -0.0295 -0.0764
  239PHE     HZ 2457   6.209   0.209   6.307 -0.4770 -0.5662  3.9695
  239PHE      C 2458   6.115   0.982   6.383  0.0109  0.3305 -0.0834
  239PHE      O 2459   6.118   1.023   6.499  0.1094 -0.9887  0.3907
  240TRP      N 2460   6.042   1.041   6.288 -0.1438 -0.1113 -0.2401
  240TRP      H 2461   6.049   1.005   6.195 -1.1074  0.1463 -0.4254
  240TRP     CA 2462   5.969   1.166   6.311  0.1563  0.0709 -0.2715
  240TRP     CB 2463   6.034   1.278   6.228  1.1025 -0.4635 -0.2598
  240TRP     CG 2464   6.016   1.303   6.078  0.6162  0.1461 -0.1051
  240TRP    CD1 2465   6.085   1.244   5.981  0.0290 -0.7250 -0.0074
  240TRP    HD1 2466   6.166   1.172   5.993 -0.0980 -1.3394 -2.2973
  240TRP    CD2 2467   5.929   1.389   6.013  0.2468  0.2605  0.5355
  240TRP    NE1 2468   6.045   1.284   5.861  0.6290 -0.1030 -0.0061
  240TRP    HE1 2469   6.075   1.251   5.772 -0.8353 -2.6970  0.3823
  240TRP    CE2 2470   5.947   1.373   5.876 -0.0253 -0.9210  0.6263
  240TRP    CE3 2471   5.829   1.467   6.070  0.3141  0.3569  0.5225
  240TRP    HE3 2472   5.828   1.511   6.170 -1.2965  1.6589 -0.0059
  240TRP    CZ2 2473   5.849   1.433   5.798  0.4658 -0.3370  0.4533
  240TRP    HZ2 2474   5.869   1.437   5.691  0.9036  0.7306  0.5591
  240TRP    CZ3 2475   5.735   1.521   5.983  0.6009 -0.0637 -0.0555
  240TRP    HZ3 2476   5.652   1.574   6.030 -0.6078  0.1962 -2.3409
  240TRP    CH2 2477   5.740   1.506   5.845  0.2418 -0.3515 -0.0382
  240TRP    HH2 2478   5.673   1.555   5.774 -0.3381  2.2190  2.1158
  240TRP      C 2479   5.825   1.141   6.266  0.0343  0.3809 -0.0556
  240TRP      O 2480   5.797   1.077   6.165 -0.7183  0.2508  0.2213
  241GLY      N 2481   5.739   1.225   6.324 -0.2049  0.3762 -0.4021
  241GLY      H 2482   5.768   1.309   6.369  0.1452 -1.3991  2.9744
  241GLY     CA 2483   5.593   1.206   6.331 -0.1050 -0.4104 -0.3258
  241GLY      C 2484   5.517   1.304   6.241 -0.2411  0.3435  0.5861
  241GLY      O 2485   5.537   1.423   6.221  0.0557  0.2351  0.2235
  242THR      N 2486   5.412   1.238   6.190 -0.1849  0.3054  0.5189
  242THR      H 2487   5.377   1.153   6.228  0.2904  0.6590  1.8257
  242THR     CA 2488   5.315   1.317   6.115  0.1406  0.4676  0.2662
  242THR     CB 2489   5.301   1.267   5.971  0.1742  0.3941  0.2888
  242THR    OG1 2490   5.306   1.126   5.947  0.0578  0.3407  0.5753
  242THR    HG1 2491   5.373   1.085   6.008 -0.8834 -0.9596  0.7748
  242THR    CG2 2492   5.396   1.359   5.894 -0.5137  0.4023 -0.5661
  242THR      C 2493   5.177   1.329   6.181 -0.1909  0.3504 -0.3949
  242THR      O 2494   5.105   1.231   6.161 -0.2130  0.2083  0.3501
  243PRO      N 2495   5.134   1.425   6.262  0.0079 -0.1792  0.3448
  243PRO     CA 2496   5.217   1.529   6.325 -0.1411 -0.0985  0.4062
  243PRO     CB 2497   5.122   1.635   6.383 -0.0556  0.1220  0.1445
  243PRO     CG 2498   4.979   1.585   6.361  0.1213 -0.5205  0.4251
  243PRO     CD 2499   4.994   1.467   6.265 -0.1240 -0.6354  0.5289
  243PRO      C 2500   5.299   1.472   6.441 -0.2840 -0.3492  0.3857
  243PRO      O 2501   5.276   1.357   6.476  0.0752 -0.4734  0.2109
  244GLY      N 2502   5.377   1.552   6.513 -0.3914 -0.1444  0.2753
  244GLY      H 2503   5.387   1.650   6.496 -1.2928 -0.3226 -1.4037
  244GLY     CA 2504   5.476   1.499   6.608  0.2982  0.2517 -0.2067
  244GLY      C 2505   5.509   1.604   6.714 -0.6219  0.3978 -0.0536
  244GLY      O 2506   5.484   1.723   6.695  0.0077  0.4337 -0.7001
  245VAL      N 2507   5.566   1.560   6.825 -0.3396 -0.1040 -0.3960
  245VAL      H 2508   5.614   1.472   6.820  1.1724  0.5957  0.9337
  245VAL     CA 2509   5.570   1.649   6.942  0.7823 -0.9346  0.2280
  245VAL     CB 2510   5.528   1.577   0.039  0.2166 -0.3905  0.3578
  245VAL    CG1 2511   5.383   1.530   0.029  0.1719 -0.2394  0.2977
  245VAL    CG2 2512   5.614   1.456   0.078  0.3726 -0.3360  0.1874
  245VAL      C 2513   5.692   1.739   6.962  0.0968  0.0917 -0.0924
  245VAL      O 2514   5.692   1.839   0.004  0.5535 -0.0274  0.0807
  246LEU      N 2515   5.809   1.692   6.918  0.1602 -0.1584  0.3351
  246LEU      H 2516   5.822   1.604   6.874  2.7845 -0.1549  0.9623
  246LEU     CA 2517   5.939   1.755   6.943  0.3883 -0.5446  0.1275
  246LEU     CB 2518   6.054   1.662   6.980  0.9068  0.1533  0.3010
  246LEU     CG 2519   6.031   1.572   0.072  0.7177  0.1014  0.2274
  246LEU    CD1 2520   6.148   1.476   0.096  0.3340 -0.3944  0.1404
  246LEU    CD2 2521   5.993   1.634   0.206 -0.6732 -0.7252  0.2295
  246LEU      C 2522   5.978   1.847   6.827  0.8262 -0.4219  0.3675
  246LEU      O 2523   6.022   1.961   6.842  0.1214  0.0150 -0.8058
  247ILE      N 2524   5.993   1.779   6.714  0.4218  0.3751 -0.1707
  247ILE      H 2525   5.963   1.683   6.710 -1.1367  0.7434  1.4446
  247ILE     CA 2526   6.038   1.841   6.588 -0.2874 -0.1133 -0.6748
  247ILE     CB 2527   6.167   1.771   6.544  0.0607  0.1782 -0.1258
  247ILE    CG1 2528   6.146   1.620   6.550  0.0528  0.1756 -0.2197
  247ILE    CG2 2529   6.278   1.824   6.635 -0.4271  0.2239  0.4564
  247ILE     CD 2530   6.265   1.537   6.503  0.1155  0.0127  0.2221
  247ILE      C 2531   5.938   1.861   6.474  0.3382  0.3375 -1.1513
  247ILE      O 2532   5.888   1.765   6.414 -0.5589  0.3133 -0.3936
  248PRO      N 2533   5.915   1.990   6.452  0.1595  0.4487 -0.3387
  248PRO     CA 2534   5.851   2.028   6.326 -0.3795  0.3824 -0.0865
  248PRO     CB 2535   5.857   2.181   6.331  0.8539  0.3134  0.7307
  248PRO     CG 2536   5.812   2.203   6.475 -0.1208 -0.3576  0.5384
  248PRO     CD 2537   5.905   2.104   6.545  0.4124 -0.0361  0.2924
  248PRO      C 2538   5.918   1.974   6.199 -0.2719  0.1506  0.0678
  248PRO      O 2539   6.039   1.953   6.205 -0.3055  0.0264  0.3167
  249PRO      N 2540   5.846   1.937   6.093 -0.6186 -0.1067  0.3900
  249PRO     CA 2541   5.903   1.872   5.974  0.0198  0.3399  0.4410
  249PRO     CB 2542   5.788   1.864   5.873  0.0269  0.4250  0.4261
  249PRO     CG 2543   5.662   1.871   5.960 -0.3336 -0.3756 -0.0128
  249PRO     CD 2544   5.703   1.963   6.076 -0.5979 -0.2506 -0.0189
  249PRO      C 2545   6.021   1.941   5.906 -0.2103  0.3542  0.0542
  249PRO      O 2546   6.117   1.867   5.881  0.0353  0.6566  0.1006
  250ALA      N 2547   6.017   2.070   5.876 -0.2379  0.2898 -0.2253
  250ALA      H 2548   5.944   2.137   5.891 -0.8416 -0.4341  0.1597
  250ALA     CA 2549   6.134   2.127   5.808  0.1511  0.1870  0.3547
  250ALA     CB 2550   6.115   2.276   5.779 -0.0590 -0.0317 -0.6608
  250ALA      C 2551   6.268   2.104   5.878  0.0951  0.5006  0.5652
  250ALA      O 2552   6.359   2.052   5.814 -0.4645  0.3042 -0.0684
  251GLU      N 2553   6.274   2.134   6.008 -0.4519 -0.0621  0.7200
  251GLU      H 2554   6.227   2.218   6.036  0.8698  0.1549  2.4299
  251GLU     CA 2555   6.369   2.090   6.111 -0.0290 -0.0145  0.3497
  251GLU     CB 2556   6.324   2.125   6.253  0.0456 -0.4452  0.4815
  251GLU     CG 2557   6.341   2.273   6.287 -0.4004 -0.3053  0.1106
  251GLU     CD 2558   6.223   2.355   6.235 -0.0673  0.1814  0.1113
  251GLU    OE1 2559   6.211   2.383   6.114  0.5968  0.8810  0.1958
  251GLU    OE2 2560   6.154   2.407   6.326 -0.3416  0.1476 -0.0759
  251GLU      C 2561   6.405   1.941   6.120 -0.0783 -0.0681 -0.3021
  251GLU      O 2562   6.524   1.912   6.113 -0.1618 -0.3802 -0.4210
  252ALA      N 2563   6.301   1.859   6.137  0.0037 -0.0600  0.2414
  252ALA      H 2564   6.212   1.893   6.168  0.1035  0.1758  0.2760
  252ALA     CA 2565   6.334   1.716   6.130 -0.4129 -0.1167 -0.7055
  252ALA     CB 2566   6.208   1.631   6.141  0.0640 -0.7478 -0.0340
  252ALA      C 2567   6.409   1.677   6.003 -0.1048  0.0034 -0.5626
  252ALA      O 2568   6.519   1.623   6.011 -0.3658 -0.4653 -0.0769
  253ALA      N 2569   6.362   1.724   5.887  0.0138  0.3053 -0.4883
  253ALA      H 2570   6.274   1.770   5.880 -0.8621 -1.0868  0.6628
  253ALA     CA 2571   6.435   1.698   5.762  0.2183 -0.3935 -0.2289
  253ALA     CB 2572   6.333   1.720   5.650 -0.0413 -0.3843  0.0081
  253ALA      C 2573   6.572   1.763   5.743  0.1094  0.0107  0.3515
  253ALA      O 2574   6.659   1.702   5.681  0.2970  0.7049 -0.0786
  254ARG      N 2575   6.591   1.885   5.793 -0.0213 -0.1309  0.7555
  254ARG      H 2576   6.516   1.934   5.837 -1.3144 -1.3726  0.0228
  254ARG     CA 2577   6.719   1.957   5.796  0.1846 -0.4465 -0.0777
  254ARG     CB 2578   6.680   2.100   5.832  0.0960 -0.4770 -0.0544
  254ARG     CG 2579   6.804   2.186   5.853  0.0241 -0.3237 -0.2529
  254ARG     CD 2580   6.753   2.309   5.929  0.2842 -0.3194 -0.0846
  254ARG     NE 2581   6.855   2.414   5.919 -0.0798  0.0497  0.0412
  254ARG     HE 2582   6.952   2.388   5.916  1.0101  3.4311  1.3072
  254ARG     CZ 2583   6.833   2.546   5.920  0.1860  0.0973 -0.2636
  254ARG    NH1 2584   6.707   2.591   5.916  0.1217 -0.0336  0.1905
  254ARG   HH11 2585   6.632   2.526   5.910  0.8374 -0.9259  0.7241
  254ARG   HH12 2586   6.688   2.689   5.916 -0.4085 -0.1372  0.0622
  254ARG    NH2 2587   6.931   2.633   5.948  0.3478 -0.1422 -0.0763
  254ARG   HH21 2588   7.020   2.599   5.978 -0.2407 -0.3604  1.5404
  254ARG   HH22 2589   6.908   2.730   5.935 -0.7213 -0.0241  2.2224
  254ARG      C 2590   6.816   1.880   5.886  0.0657 -0.3294  0.1491
  254ARG      O 2591   6.925   1.855   5.836  0.1631  0.7949 -0.2179
  255LEU      N 2592   6.778   1.842   6.008 -0.4780  0.2622  0.1682
  255LEU      H 2593   6.694   1.882   6.045  0.9039  2.3125  1.2470
  255LEU     CA 2594   6.868   1.775   6.102 -0.1848  0.1941 -0.1588
  255LEU     CB 2595   6.802   1.760   6.239  0.0884  0.3880 -0.0044
  255LEU     CG 2596   6.821   1.876   6.336 -0.2804  0.2669  0.2150
  255LEU    CD1 2597   6.719   1.861   6.449 -0.0095 -0.5386  0.3570
  255LEU    CD2 2598   6.959   1.855   6.398 -0.1289 -0.0854 -0.2403
  255LEU      C 2599   6.916   1.637   6.056 -0.1137  0.3726 -0.6182
  255LEU      O 2600   0.007   1.618   6.048 -0.1725  0.1883 -1.1290
  256ALA      N 2601   6.829   1.560   5.992 -0.3275 -0.6197  0.8336
  256ALA      H 2602   6.736   1.595   5.977  0.6429  1.7461 -0.0930
  256ALA     CA 2603   6.864   1.434   5.925 -0.0111  0.1517 -0.4772
  256ALA     CB 2604   6.751   1.371   5.843 -0.0077  0.0934 -0.4377
  256ALA      C 2605   6.971   1.455   5.818  0.2974 -0.0571 -0.2131
  256ALA      O 2606   0.025   1.370   5.790  0.3199  0.0866 -0.5941
  257LYS      N 2607   6.960   1.564   5.742 -0.1668 -0.0522 -0.1420
  257LYS      H 2608   6.881   1.625   5.742 -1.4595 -1.6684  0.3808
  257LYS     CA 2609   0.032   1.614   5.649  0.1558  0.1951  0.3464
  257LYS     CB 2610   7.018   1.723   5.552  0.2976 -0.1498 -0.1118
  257LYS     CG 2611   6.914   1.661   5.459  0.0721  0.2779 -0.1495
  257LYS     CD 2612   6.878   1.750   5.340 -0.4548  0.1310 -0.1039
  257LYS     CE 2613   6.759   1.698   5.259 -0.3206 -0.4303  0.0529
  257LYS     NZ 2614   6.641   1.708   5.346 -0.3801 -0.2308 -0.0480
  257LYS    HZ1 2615   6.572   1.665   5.288  0.2701  0.6829 -1.5633
  257LYS    HZ2 2616   6.654   1.650   5.426  2.0012 -0.9260 -0.8571
  257LYS    HZ3 2617   6.618   1.801   5.373  0.0020 -0.4336  1.0505
  257LYS      C 2618   0.166   1.656   5.711  0.4109 -0.0896 -0.0109
  257LYS      O 2619   0.270   1.598   5.680  0.3205 -0.1674 -0.1739
  258SER      N 2620   0.146   1.735   5.816 -0.2483  0.2410 -0.3830
  258SER      H 2621   0.054   1.767   5.839 -0.5866 -0.2055 -1.0599
  258SER     CA 2622   0.257   1.783   5.898 -0.4618 -0.1199  0.1276
  258SER     CB 2623   0.228   1.896   5.997 -0.5145 -0.2826  0.2965
  258SER     OG 2624   0.182   2.016   5.936  0.0245 -0.1283  0.1942
  258SER     HG 2625   0.265   2.072   5.927  1.2659 -2.0323 -1.0638
  258SER      C 2626   0.331   1.670   5.970 -0.3303 -0.3023 -0.2900
  258SER      O 2627   0.451   1.658   5.946 -0.3469 -0.0857 -0.4883
  259LEU      N 2628   0.265   1.571   6.029 -0.2067 -0.4996 -0.4837
  259LEU      H 2629   0.167   1.582   6.044 -0.6951 -2.1124 -2.0605
  259LEU     CA 2630   0.323   1.464   6.110  0.2436  0.2517  0.1974
  259LEU     CB 2631   0.214   1.380   6.178 -0.0372 -0.0211 -0.5807
  259LEU     CG 2632   0.143   1.441   6.299  0.3186 -0.0260 -0.3675
  259LEU    CD1 2633   7.029   1.392   6.301  0.3934 -0.2284  0.1880
  259LEU    CD2 2634   0.220   1.421   6.429 -0.4337 -0.0851  0.0713
  259LEU      C 2635   0.399   1.371   6.014  0.1887  0.2015  0.2023
  259LEU      O 2636   0.333   1.315   5.927  0.5709  0.3968 -0.2150
  260PRO      N 2637   0.527   1.348   6.041  0.4214  0.6617 -0.4759
  260PRO     CA 2638   0.607   1.237   5.988 -0.0565  0.2518 -0.3434
  260PRO     CB 2639   0.749   1.256   6.041 -0.2001 -0.2630  0.2454
  260PRO     CG 2640   0.752   1.407   6.065 -0.2343 -0.2219 -0.0089
  260PRO     CD 2641   0.612   1.439   6.118  0.0786  0.0437  0.6553
  260PRO      C 2642   0.552   1.101   6.034 -0.0444  0.3291 -0.0955
  260PRO      O 2643   0.505   1.084   6.146  0.4777 -0.4001  0.0207
  261ASN      N 2644   0.553   1.013   5.934 -0.0401 -0.3968  0.5380
  261ASN      H 2645   0.558   1.044   5.839 -0.7922 -0.6498  0.4119
  261ASN     CA 2646   0.514   0.872   5.946 -0.4385 -0.3554 -0.2217
  261ASN     CB 2647   0.612   0.768   6.001 -0.0742  0.1949  0.1833
  261ASN     CG 2648   0.701   0.824   6.111 -0.2929 -0.1979  0.5629
  261ASN    OD1 2649   0.667   0.849   6.227  0.1389 -0.2234  0.6990
  261ASN    ND2 2650   0.818   0.873   6.072 -0.4359 -0.1317  0.2205
  261ASN   HD21 2651   0.843   0.874   5.975  2.3920 -0.1938  0.8692
  261ASN   HD22 2652   0.877   0.931   6.128  1.2408 -1.7209  0.2129
  261ASN      C 2653   0.374   0.862   6.006 -0.3186  0.2916  0.1758
  261ASN      O 2654   0.349   0.780   6.095 -0.6713 -0.1725 -0.3406
  262CYS      N 2655   0.285   0.907   5.919 -0.0385 -0.2888 -0.4194
  262CYS      H 2656   0.315   0.966   5.844  0.6259 -0.8926 -0.6399
  262CYS     CA 2657   0.144   0.918   5.959  0.0475  0.5495 -0.3329
  262CYS     CB 2658   0.116   1.056   6.020  0.2580  0.3256  0.2762
  262CYS     SG 2659   6.982   1.101   6.087  0.1176 -0.2210  0.3064
  262CYS     HG 2660   6.935   1.148   5.972 -0.0085  0.4465  0.6268
  262CYS      C 2661   0.041   0.894   5.849 -0.3051  0.5517 -0.0054
  262CYS      O 2662   0.059   0.943   5.738 -0.4661 -0.5417 -0.5289
  263LYS      N 2663   6.969   0.815   5.879 -0.3338  0.5614 -0.0800
  263LYS      H 2664   6.965   0.774   5.970  2.9229 -0.3936 -0.2422
  263LYS     CA 2665   6.849   0.784   5.799 -0.0375 -0.2596 -0.2240
  263LYS     CB 2666   6.845   0.636   5.762  0.1970 -0.2771 -0.1819
  263LYS     CG 2667   6.783   0.623   5.623 -0.4932  0.2665  0.0627
  263LYS     CD 2668   6.777   0.470   5.612 -0.5748  0.2934 -0.2901
  263LYS     CE 2669   6.736   0.429   5.471 -0.0312  0.0833 -0.3915
  263LYS     NZ 2670   6.732   0.282   5.461  0.3674  0.0851 -0.5912
  263LYS    HZ1 2671   6.663   0.246   5.525 -0.7970  1.6387 -0.9141
  263LYS    HZ2 2672   6.735   0.249   5.367 -1.4512  2.0787 -1.4320
  263LYS    HZ3 2673   6.815   0.246   5.504 -1.0787 -0.4009  1.9963
  263LYS      C 2674   6.720   0.826   5.870  0.1481  0.1370 -0.1197
  263LYS      O 2675   6.715   0.840   5.993 -0.1328  0.5121 -0.1685
  264ALA      N 2676   6.630   0.891   5.797  0.0528  0.1766  0.0319
  264ALA      H 2677   6.662   0.948   5.721 -0.0123  1.4162  0.9034
  264ALA     CA 2678   6.505   0.941   5.856 -0.0748 -0.0953 -0.0052
  264ALA     CB 2679   6.504   1.093   5.835 -0.1963 -0.1531 -0.4292
  264ALA      C 2680   6.382   0.870   5.800  0.2504 -0.7137  0.0536
  264ALA      O 2681   6.368   0.860   5.678 -0.2419  0.5318 -0.0027
  265VAL      N 2682   6.301   0.814   5.889  0.2905 -0.2505  0.3821
  265VAL      H 2683   6.324   0.823   5.986  2.2745  2.8265 -0.2290
  265VAL     CA 2684   6.170   0.760   5.851  0.4327 -0.0699 -0.3690
  265VAL     CB 2685   6.140   0.634   5.932  0.1172  0.1961 -0.0696
  265VAL    CG1 2686   5.999   0.574   5.927  0.0902  0.3142 -0.8193
  265VAL    CG2 2687   6.246   0.524   5.919 -0.0210  0.0856 -0.2507
  265VAL      C 2688   6.063   0.868   5.870 -0.1000 -0.6775  0.1236
  265VAL      O 2689   6.065   0.924   5.979  0.1853 -0.0376 -0.2036
  266ASP      N 2690   5.969   0.871   5.776 -0.0582 -0.2139  0.0953
  266ASP      H 2691   5.973   0.814   5.694 -0.0651 -0.2751  0.1372
  266ASP     CA 2692   5.846   0.951   5.787 -0.3876 -0.6277 -0.5158
  266ASP     CB 2693   5.793   0.993   5.650  0.2974  0.8051 -0.3571
  266ASP     CG 2694   5.902   1.072   5.579  0.5504  0.6498 -0.1437
  266ASP    OD1 2695   5.981   1.008   5.506  0.2059  0.4253 -0.3171
  266ASP    OD2 2696   5.889   1.196   5.566  0.3825  0.7237  0.6711
  266ASP      C 2697   5.751   0.848   5.850 -0.4713 -0.1570  0.1434
  266ASP      O 2698   5.737   0.741   5.791  0.0214 -0.1748  0.0575
  267ILE      N 2699   5.699   0.872   5.970  0.1979  0.0176  0.3988
  267ILE      H 2700   5.721   0.959   6.015  0.0368 -1.5971  3.9454
  267ILE     CA 2701   5.606   0.782   6.039  0.0851 -0.3219 -0.1894
  267ILE     CB 2702   5.688   0.720   6.152 -0.0113 -0.0264  0.0455
  267ILE    CG1 2703   5.629   0.579   6.167  0.0194 -0.0039  0.3860
  267ILE    CG2 2704   5.696   0.788   6.289  0.3762 -0.7291  0.3746
  267ILE     CD 2705   5.596   0.488   6.048  0.2793  0.2107  0.1476
  267ILE      C 2706   5.474   0.851   6.077 -0.1048 -0.3220 -0.8280
  267ILE      O 2707   5.476   0.974   6.075  0.4416 -0.3077 -0.0909
  268GLY      N 2708   5.370   0.784   6.125 -0.1116 -0.2094 -0.6831
  268GLY      H 2709   5.351   0.695   6.082 -0.8660 -0.6407  0.5065
  268GLY     CA 2710   5.251   0.847   6.183  0.1574 -0.1078 -0.2380
  268GLY      C 2711   5.258   0.919   6.318 -0.3003  0.3838 -0.4746
  268GLY      O 2712   5.366   0.962   6.355 -0.3766  0.2411 -0.0814
  269PRO      N 2713   5.144   0.959   6.374 -0.3308 -0.0943 -0.1871
  269PRO     CA 2714   5.131   1.039   6.496  0.0390 -0.3737  0.0354
  269PRO     CB 2715   4.980   1.033   6.524 -0.0438  0.1554 -0.2984
  269PRO     CG 2716   4.922   1.023   6.383 -0.4205  0.0789 -0.1374
  269PRO     CD 2717   5.014   0.924   6.313 -0.4993 -0.2949  0.2848
  269PRO      C 2718   5.213   0.999   6.619  0.8618 -0.1393 -0.4345
  269PRO      O 2719   5.214   0.883   6.662  0.2337  0.2078  0.5448
  270GLY      N 2720   5.279   1.103   6.668  0.4524  0.1767 -0.5572
  270GLY      H 2721   5.266   1.197   6.634 -3.3044  0.4184  1.0258
  270GLY     CA 2722   5.355   1.100   6.793  0.1852 -0.0154 -0.4001
  270GLY      C 2723   5.291   1.033   6.915  0.3190  0.7475  0.1012
  270GLY      O 2724   5.171   1.039   6.939  0.3446  0.0012  0.4572
  271LEU      N 2725   5.379   0.989   7.005 -0.2324  0.1185  0.3483
  271LEU      H 2726   5.474   1.020   7.001 -0.0981  0.4948  3.6260
  271LEU     CA 2727   5.346   0.918   0.098 -0.0821 -0.1504  0.2341
  271LEU     CB 2728   5.294   1.016   0.203  0.4780 -0.2766  0.6333
  271LEU     CG 2729   5.400   1.090   0.284  0.2080  0.1926  0.5605
  271LEU    CD1 2730   5.325   1.199   0.361 -0.7700  0.2581 -0.4669
  271LEU    CD2 2731   5.477   0.994   0.374 -0.0577 -0.2091  0.3599
  271LEU      C 2732   5.256   0.794   0.092 -0.0661 -0.1459 -0.0956
  271LEU      O 2733   5.296   0.697   0.156 -0.4225 -0.3916 -0.2390
  272ASN      N 2734   5.154   0.793   0.007  0.0819  0.3483 -0.2839
  272ASN      H 2735   5.131   0.873   6.982  0.4387  0.7761  0.1804
  272ASN     CA 2736   5.065   0.676   7.030  0.0877  0.3296 -0.0615
  272ASN     CB 2737   4.925   0.709   0.052 -0.0047 -0.2325  0.0484
  272ASN     CG 2738   4.825   0.592   0.053  0.0369 -0.2699  0.9986
  272ASN    OD1 2739   4.850   0.472   0.043  0.3346 -0.1371 -0.0120
  272ASN    ND2 2740   4.697   0.627   0.065 -0.0520 -0.2009 -0.0620
  272ASN   HD21 2741   4.670   0.722   0.081 -0.3830 -0.5689  1.7550
  272ASN   HD22 2742   4.627   0.559   0.044  0.0781 -0.0996 -0.8585
  272ASN      C 2743   5.067   0.594   6.901 -0.5134  0.0109  0.1294
  272ASN      O 2744   5.129   0.488   6.900  0.0272  0.3209  0.5397
  273LEU      N 2745   5.010   0.640   6.789 -0.4168 -0.2127 -0.0121
  273LEU      H 2746   4.962   0.727   6.795 -0.3369 -0.1304 -0.5527
  273LEU     CA 2747   4.998   0.572   6.660 -0.0653  0.2573 -0.2942
  273LEU     CB 2748   4.904   0.653   6.571 -0.2243  0.1679 -0.2067
  273LEU     CG 2749   4.762   0.668   6.626 -0.1032 -0.2023  0.2073
  273LEU    CD1 2750   4.675   0.686   6.502  0.4898 -1.1612 -0.3495
  273LEU    CD2 2751   4.708   0.542   6.693  0.0612 -0.3590  0.0449
  273LEU      C 2752   5.123   0.542   6.577 -0.0471  0.8162 -0.4706
  273LEU      O 2753   5.107   0.464   6.483  0.8043  0.0705 -0.0068
  274LEU      N 2754   5.239   0.538   6.642 -0.3856  0.4577  0.1139
  274LEU      H 2755   5.255   0.541   6.741  0.3266 -2.9092  0.2124
  274LEU     CA 2756   5.365   0.513   6.571 -0.3931 -0.5908  0.4568
  274LEU     CB 2757   5.490   0.520   6.659 -0.2213  0.3979  0.1490
  274LEU     CG 2758   5.528   0.653   6.724  0.1239  0.3802 -0.0099
  274LEU    CD1 2759   5.534   0.768   6.624 -0.0227 -0.1470 -0.6322
  274LEU    CD2 2760   5.423   0.692   6.829 -0.2563  0.1117 -0.2860
  274LEU      C 2761   5.387   0.381   6.496 -0.3274 -0.1788 -0.2590
  274LEU      O 2762   5.416   0.385   6.377  0.0875 -0.0444 -0.1564
  275GLN      N 2763   5.364   0.267   6.561 -0.1272  0.1045  0.3165
  275GLN      H 2764   5.355   0.250   6.659  0.3546 -2.2500  0.0051
  275GLN     CA 2765   5.342   0.139   6.493 -0.0413 -0.0092  0.5015
  275GLN     CB 2766   5.366   0.024   6.591 -0.0795 -0.8200 -0.4269
  275GLN     CG 2767   5.510   0.011   6.640 -0.0468  0.4697 -0.1421
  275GLN     CD 2768   5.501   6.950   6.763 -0.1371  0.1236 -0.4056
  275GLN    OE1 2769   5.497   6.827   6.757 -1.0494  0.1187  0.0943
  275GLN    NE2 2770   5.500   7.008   6.883  0.1244 -0.0177 -0.3342
  275GLN   HE21 2771   5.518   0.074   6.896  1.6553  0.0106 -2.1623
  275GLN   HE22 2772   5.488   6.947   6.961 -0.6365  2.9559  2.0192
  275GLN      C 2773   5.201   0.121   6.436  0.1039 -0.3113  0.2371
  275GLN      O 2774   5.171   0.063   6.332  0.3687 -0.1326  0.0600
  276GLU      N 2775   5.107   0.167   6.517 -0.1711 -0.4646  0.0082
  276GLU      H 2776   5.123   0.203   6.609 -0.5584 -1.4862  0.4907
  276GLU     CA 2777   4.964   0.150   6.490 -0.3023  0.3696  0.1582
  276GLU     CB 2778   4.871   0.183   6.608 -0.2386  0.1426  0.2726
  276GLU     CG 2779   4.912   0.106   6.734  1.0730 -0.0316 -0.2449
  276GLU     CD 2780   4.828   7.012   6.756  0.3514  0.4622 -0.1660
  276GLU    OE1 2781   4.880   6.905   6.718 -0.5364 -0.0821  0.1009
  276GLU    OE2 2782   4.727   7.028   6.828  0.5178 -0.5240  0.3180
  276GLU      C 2783   4.906   0.214   6.364 -0.5473 -0.5278 -0.1861
  276GLU      O 2784   4.807   0.164   6.309 -0.5646 -0.3331 -0.3330
  277ASP      N 2785   4.956   0.328   6.318 -0.1473 -0.5343  0.2293
  277ASP      H 2786   5.024   0.382   6.368  1.7069  1.1620 -3.7206
  277ASP     CA 2787   4.911   0.384   6.190  0.4302 -0.1571  0.1902
  277ASP     CB 2788   4.971   0.524   6.172 -0.1051  0.0135 -0.3142
  277ASP     CG 2789   4.905   0.610   6.065  0.2510  0.0269 -0.5257
  277ASP    OD1 2790   4.960   0.615   5.953  0.6641  0.0261 -0.3257
  277ASP    OD2 2791   4.796   0.668   6.089  0.0181 -0.4333 -0.4654
  277ASP      C 2792   4.934   0.295   6.067  0.1420 -0.4441  0.3455
  277ASP      O 2793   4.837   0.268   5.997 -0.0780  0.4171  0.3047
  278ASN      N 2794   5.057   0.249   6.050  0.3696  0.2954 -0.0470
  278ASN      H 2795   5.126   0.268   6.120 -1.2829 -1.9359  2.3563
  278ASN     CA 2796   5.079   0.133   5.962 -0.2536  0.1776 -0.0511
  278ASN     CB 2797   5.107   0.187   5.822  0.1209  0.4153  0.1150
  278ASN     CG 2798   5.135   0.092   5.705  0.5851  0.7101 -0.0177
  278ASN    OD1 2799   5.213   7.028   5.705 -0.1869  0.0650 -0.6405
  278ASN    ND2 2800   5.081   0.128   5.589 -0.0547 -0.5477 -0.1196
  278ASN   HD21 2801   5.023   0.206   5.565  1.5393  0.4498 -0.8860
  278ASN   HD22 2802   5.111   0.072   5.512  2.4454  1.4075 -0.6962
  278ASN      C 2803   5.201   0.054   6.009 -0.0241  0.2077 -0.5890
  278ASN      O 2804   5.315   0.101   6.002  0.1532 -0.1429 -0.1494
  279PRO      N 2805   5.172   6.960   6.046  0.0182  0.3421 -0.1031
  279PRO     CA 2806   5.271   6.857   6.080 -0.2104  0.1323 -0.0699
  279PRO     CB 2807   5.196   6.726   6.108 -0.2075  0.0191 -0.5760
  279PRO     CG 2808   5.065   6.781   6.164 -0.0755 -0.3641  0.1260
  279PRO     CD 2809   5.039   6.908   6.082  0.3228 -0.2456  0.1847
  279PRO      C 2810   5.372   6.827   5.968 -0.2145  0.3907 -0.1419
  279PRO      O 2811   5.490   6.852   5.990 -0.1596 -0.0319  0.0471
  280ASP      N 2812   5.325   6.789   5.850 -0.2854 -0.1938  0.0718
  280ASP      H 2813   5.234   6.821   5.822  0.2986  1.0422 -0.4971
  280ASP     CA 2814   5.412   6.742   5.741  0.0306  0.2341  0.1368
  280ASP     CB 2815   5.342   6.682   5.619  0.4336 -0.2765  0.1505
  280ASP     CG 2816   5.348   6.530   5.606  0.0775 -0.2737 -0.0732
  280ASP    OD1 2817   5.309   6.463   5.704 -0.0827 -0.0051  0.0467
  280ASP    OD2 2818   5.390   6.480   5.499 -0.3366 -0.3312 -0.2107
  280ASP      C 2819   5.509   6.850   5.693  0.1203 -0.0100 -0.2345
  280ASP      O 2820   5.627   6.821   5.671  0.2401  0.2512  0.0562
  281LEU      N 2821   5.468   6.975   5.705  0.0266 -0.0699  0.0855
  281LEU      H 2822   5.370   6.995   5.706  0.5590  3.3110  1.9681
  281LEU     CA 2823   5.555   0.062   5.692  0.0025 -0.0802 -0.1755
  281LEU     CB 2824   5.475   0.191   5.672  0.1176  0.0926  0.4627
  281LEU     CG 2825   5.558   0.318   5.652 -0.2439  0.2073 -0.3290
  281LEU    CD1 2826   5.637   0.320   5.521 -0.1485 -0.6696 -0.2873
  281LEU    CD2 2827   5.460   0.436   5.650 -0.6894 -0.1491  0.1456
  281LEU      C 2828   5.673   0.061   5.790 -0.2983 -1.0259  0.1869
  281LEU      O 2829   5.783   0.037   5.741  0.1477  0.2093  0.5468
  282ILE      N 2830   5.646   0.082   5.919 -0.0457  0.2157  0.0482
  282ILE      H 2831   5.553   0.102   5.949 -0.3271  0.7392 -1.0985
  282ILE     CA 2832   5.752   0.072   6.020 -0.0275  0.1160  0.0189
  282ILE     CB 2833   5.703   0.120   6.157 -0.1072 -0.3234  0.1452
  282ILE    CG1 2834   5.812   0.147   6.261 -0.4868  0.2090  0.4100
  282ILE    CG2 2835   5.580   0.039   6.201 -0.4868  0.2801  0.2092
  282ILE     CD 2836   5.757   0.185   6.399 -0.2984 -0.0193  0.5488
  282ILE      C 2837   5.831   6.972   6.017 -0.2501 -0.0158 -0.1607
  282ILE      O 2838   5.953   6.990   6.020 -0.2078 -0.2550 -0.3806
  283GLY      N 2839   5.770   6.854   6.006  0.1257 -0.2226 -0.0503
  283GLY      H 2840   5.671   6.851   6.020  0.2664  2.1085  2.1054
  283GLY     CA 2841   5.839   6.725   5.994  0.5352  0.0110 -0.2450
  283GLY      C 2842   5.951   6.727   5.889  0.4096 -0.1391 -0.3830
  283GLY      O 2843   6.066   6.695   5.919  0.1699 -0.5391  0.1160
  284SER      N 2844   5.906   6.755   5.767  0.1523  0.3308 -0.1813
  284SER      H 2845   5.816   6.793   5.743 -0.0920  0.1310  0.3846
  284SER     CA 2846   5.995   6.767   5.652  0.0827  0.2857 -0.2405
  284SER     CB 2847   5.930   6.765   5.514  0.1471  0.0417 -0.2682
  284SER     OG 2848   5.845   6.878   5.487  0.6802  0.5914  0.3404
  284SER     HG 2849   5.760   6.879   5.538  1.6060  1.5813  1.9678
  284SER      C 2850   6.108   6.871   5.656 -0.1138  0.4910  0.0567
  284SER      O 2851   6.224   6.833   5.641 -0.4051 -0.2549 -0.3601
  285GLU      N 2852   6.079   6.990   5.706 -0.2476  0.6519 -0.3954
  285GLU      H 2853   5.984   7.021   5.708 -0.6874 -0.6878  1.6220
  285GLU     CA 2854   6.184   0.060   5.728 -0.1589  0.4200  0.2780
  285GLU     CB 2855   6.117   0.190   5.774 -0.3112  0.4349  0.0164
  285GLU     CG 2856   6.032   0.257   5.665  0.0856  0.7352 -0.1093
  285GLU     CD 2857   6.119   0.302   5.548  0.1998  0.0013 -0.3100
  285GLU    OE1 2858   6.236   0.342   5.567  0.3475 -0.4862 -0.1666
  285GLU    OE2 2859   6.064   0.289   5.436 -0.2553 -0.3978 -0.0430
  285GLU      C 2860   6.297   0.026   5.824 -0.1290 -0.3444 -0.0238
  285GLU      O 2861   6.415   0.044   5.793 -0.0743 -0.7754 -0.0765
  286ILE      N 2862   6.259   6.990   5.933 -0.5090 -0.0011  0.0529
  286ILE      H 2863   6.163   6.995   5.960 -0.6902 -0.5043 -0.4863
  286ILE     CA 2864   6.358   6.939   6.029 -0.3274 -0.3127 -0.2965
  286ILE     CB 2865   6.298   6.933   6.170 -0.0590  0.7563 -0.1322
  286ILE    CG1 2866   6.413   6.939   6.270 -0.0918 -0.8418  0.0170
  286ILE    CG2 2867   6.212   6.808   6.187  0.2363  0.5828  0.0923
  286ILE     CD 2868   6.366   7.004   6.401 -0.1542 -0.2735 -0.2858
  286ILE      C 2869   6.426   6.815   5.971 -0.3362 -0.4097 -0.1010
  286ILE      O 2870   6.548   6.804   5.974 -0.2934  0.0810  0.1186
  287ALA      N 2871   6.352   6.726   5.904 -0.8139 -0.2466  0.2005
  287ALA      H 2872   6.253   6.733   5.902 -0.8544 -0.5172  0.8920
  287ALA     CA 2873   6.417   6.613   5.836 -0.2005  0.2658 -0.0816
  287ALA     CB 2874   6.316   6.524   5.763 -0.0095  0.0806 -0.1206
  287ALA      C 2875   6.534   6.646   5.743  0.1354  0.1808  0.3050
  287ALA      O 2876   6.646   6.604   5.768  0.2517  0.3698  0.1099
  288ARG      N 2877   6.512   6.750   5.662  0.4865  0.4819  0.5927
  288ARG      H 2878   6.420   6.784   5.644  1.7337  2.5599 -2.6510
  288ARG     CA 2879   6.605   6.811   5.566  0.3027  0.0275  0.1215
  288ARG     CB 2880   6.539   6.931   5.497  0.4873  0.0682  0.0161
  288ARG     CG 2881   6.445   6.884   5.386 -0.5815  0.5257  0.7135
  288ARG     CD 2882   6.367   6.997   5.319 -0.3213  0.6692  0.6503
  288ARG     NE 2883   6.312   6.962   5.188 -0.0181  0.3867  0.5968
  288ARG     HE 2884   6.333   6.871   5.153  1.6947  0.7212  0.6898
  288ARG     CZ 2885   6.240   0.014   5.109  0.1174 -0.1404 -0.0888
  288ARG    NH1 2886   6.201   0.135   5.150 -0.1580 -0.0537 -0.5992
  288ARG   HH11 2887   6.233   0.178   5.235 -0.0048 -1.7823  0.2711
  288ARG   HH12 2888   6.140   0.180   5.085 -0.2309  0.1340 -0.4056
  288ARG    NH2 2889   6.221   7.004   4.983 -0.3641 -0.0770 -0.0386
  288ARG   HH21 2890   6.279   6.933   4.945  0.7649  0.4369  0.6583
  288ARG   HH22 2891   6.167   0.029   4.919  0.1634 -2.6982 -2.9696
  288ARG      C 2892   6.731   6.865   5.634  0.2676  0.1809  0.0640
  288ARG      O 2893   6.834   6.802   5.613  0.4451  0.3176  0.5209
  289TRP      N 2894   6.714   6.939   5.743  0.0410  0.5358 -0.2070
  289TRP      H 2895   6.622   6.959   5.777 -0.8533 -1.7673 -1.0174
  289TRP     CA 2896   6.830   6.997   5.812  0.1116  0.3661 -0.1811
  289TRP     CB 2897   6.783   0.086   5.895  0.2573  0.2754  0.0326
  289TRP     CG 2898   6.900   0.159   5.961  0.5908 -0.3896  0.1884
  289TRP    CD1 2899   6.965   0.264   5.911  0.1475 -0.2269 -0.0430
  289TRP    HD1 2900   6.963   0.310   5.812  2.5893  0.4004  0.1404
  289TRP    CD2 2901   6.940   0.149   6.094  0.2595 -0.0074  0.3187
  289TRP    NE1 2902   0.003   0.328   6.005 -0.1399  0.2871 -0.1760
  289TRP    HE1 2903   0.060   0.408   5.985 -0.9863  1.0220  0.2738
  289TRP    CE2 2904   7.022   0.259   6.118  0.4558 -0.0176 -0.2973
  289TRP    CE3 2905   6.904   0.064   6.198  0.0303 -0.0409  0.2130
  289TRP    HE3 2906   6.836   7.014   6.170  2.3261 -1.3355 -2.1837
  289TRP    CZ2 2907   0.049   0.281   6.243 -0.2881  0.0263  0.0384
  289TRP    HZ2 2908   0.096   0.376   6.265 -0.0049 -0.5066  1.9241
  289TRP    CZ3 2909   6.956   0.086   6.325  0.5536 -0.8440  0.1469
  289TRP    HZ3 2910   6.943   0.018   6.409 -1.7431 -1.3440 -0.5435
  289TRP    CH2 2911   0.007   0.197   6.345 -0.3843 -0.0979 -0.1011
  289TRP    HH2 2912   7.027   0.229   6.449 -3.7816  0.4881 -0.4940
  289TRP      C 2913   6.918   6.892   5.881  0.0156  0.4661  0.0953
  289TRP      O 2914   0.004   6.875   5.845 -0.1673  0.2082 -0.3803
  290LEU      N 2915   6.850   6.797   5.943  0.4797  0.2652  0.2993
  290LEU      H 2916   6.750   6.802   5.947  0.5064  2.2798 -0.4297
  290LEU     CA 2917   6.906   6.673   6.000  0.3387  0.1525  0.1975
  290LEU     CB 2918   6.806   6.605   6.093  0.3435 -0.5531 -0.3087
  290LEU     CG 2919   6.771   6.683   6.220  0.0556 -0.7448 -0.2697
  290LEU    CD1 2920   6.660   6.618   6.304 -0.0707  0.4215  0.4836
  290LEU    CD2 2921   6.898   6.676   6.303 -0.7255  0.0167  1.0202
  290LEU      C 2922   6.970   6.573   5.904 -0.1286 -0.3071  0.3595
  290LEU      O 2923   0.030   6.500   5.946 -0.0174 -0.4402 -0.1025
  291SER      N 2924   6.929   6.566   5.778  0.0750  0.2345  0.2567
  291SER      H 2925   6.832   6.577   5.755  0.1879 -1.2259 -1.1513
  291SER     CA 2926   7.002   6.486   5.678 -0.0398  0.2742  0.1409
  291SER     CB 2927   6.909   6.441   5.565  0.1872  0.1061  0.0223
  291SER     OG 2928   6.799   6.371   5.624 -0.0524  0.5845  0.1436
  291SER     HG 2929   6.741   6.331   5.554 -0.7962 -1.0516  1.6380
  291SER      C 2930   0.094   6.555   5.619  0.1945 -0.1678  0.1113
  291SER      O 2931   0.181   6.484   5.568  0.0755 -0.2377  0.0070
  292THR      N 2932   0.090   6.687   5.608  0.0397 -0.1853 -0.0436
  292THR      H 2933   0.006   6.737   5.630  1.0422  1.0217  1.3084
  292THR     CA 2934   0.205   6.765   5.559  0.0118 -0.3219 -0.3272
  292THR     CB 2935   0.167   6.897   5.491  0.6539  0.0464  0.0264
  292THR    OG1 2936   0.083   6.973   5.579  0.1829  0.0015 -0.3840
  292THR    HG1 2937   0.149   6.995   5.651  0.3285  1.1752 -0.8600
  292THR    CG2 2938   0.106   6.877   5.353  0.5273 -0.2501  0.1235
  292THR      C 2939   0.323   6.798   5.651 -0.3739  0.1069  0.0202
  292THR      O 2940   0.415   6.871   5.614  0.0338 -0.3950  0.0480
  293LEU      N 2941   0.317   6.764   5.779 -0.2660  0.1139  0.0266
  293LEU      H 2942   0.230   6.754   5.828  1.0001 -0.2762  2.3500
  293LEU     CA 2943   0.423   6.755   5.880 -0.0194  0.4436 -0.2003
  293LEU     CB 2944   0.358   6.735   6.017  0.3834  0.0127 -0.0692
  293LEU     CG 2945   0.319   6.869   6.080 -0.4152  0.0197 -0.5717
  293LEU    CD1 2946   0.238   6.849   6.208  0.1322  0.2830 -0.1779
  293LEU    CD2 2947   0.447   6.944   6.118 -0.6651  0.3738 -0.4202
  293LEU      C 2948   0.530   6.649   5.849 -0.1013  0.2850  0.0508
  293LEU     O1 2949   0.511   6.542   5.788  0.0969 -0.0876  0.6476
  293LEU     O2 2950   0.645   6.682   5.885 -0.0473  0.1096  0.0348
  294SMGSb   O6 2951   4.552   1.591   6.713 -0.2903 -0.1621 -0.6704
  294SMGSb  C23 2952   4.583   1.636   6.600 -0.5066  0.5823 -0.4402
  294SMGSb   O5 2953   4.673   1.720   6.583  0.2335 -0.0180  0.4389
  294SMGSb  C22 2954   4.523   1.553   6.481 -0.2726 -0.2829  0.0333
  294SMGSb  H33 2955   4.444   1.633   6.473 -0.8892 -0.7401  1.2868
  294SMGSb   N3 2956   4.582   1.577   6.346 -0.1579  0.7612  0.2558
  294SMGSb  H34 2957   4.536   1.523   6.270  2.0636 -0.0218 -0.6333
  294SMGSb  H35 2958   4.680   1.547   6.340  0.3167  2.3986 -0.8154
  294SMGSb  H36 2959   4.584   1.678   6.330 -0.6319  0.7065 -0.1988
  294SMGSb  C21 2960   4.439   1.429   6.511 -0.0404 -0.5011 -0.2104
  294SMGSb  C20 2961   4.521   1.305   6.542  0.2909 -0.0623  0.7099
  294SMGSb  C19 2962   4.446   1.194   6.614 -0.4398 -0.2839 -0.3750
  294SMGSb   O4 2963   4.480   1.074   6.601  0.6173 -0.0504  0.1399
  294SMGSb   N2 2964   4.348   1.236   6.701 -0.5290  0.1667 -0.6871
  294SMGSb  H28 2965   4.301   1.322   6.682 -1.3330 -0.1416 -0.1752
  294SMGSb  C18 2966   4.264   1.160   6.790  0.2776 -0.4293 -0.4164
  294SMGSb  H27 2967   4.288   1.051   6.773 -0.5833 -0.6060 -0.5415
  294SMGSb  C24 2968   4.112   1.175   6.759  0.0678 -0.0349  0.7644
  294SMGSb   O7 2969   4.033   1.080   6.780  0.2447 -0.4357 -0.3374
  294SMGSb   N4 2970   4.063   1.296   6.716 -0.0851 -0.4162 -0.1589
  294SMGSb  H37 2971   4.113   1.370   6.761  0.8585 -0.8598 -0.4665
  294SMGSb  C25 2972   3.932   1.330   6.668  0.1722  0.4193 -0.2975
  294SMGSb  C26 2973   3.842   1.385   6.779  0.0561  0.4196 -0.3908
  294SMGSb   O8 2974   3.718   1.360   6.776  0.0963  0.0146  0.7886
  294SMGSb   O9 2975   3.880   1.477   6.859  0.2982 -0.0088 -0.0075
  294SMGSb  C17 2976   4.282   1.186   6.940  0.0654 -0.8525 -0.3169
  294SMGSb   S1 2977   4.449   1.157   6.989  0.1106 -0.0349  0.0272
  294SMGSb  C16 2978   4.457   1.032   0.092  0.0615 -0.0607  0.0054
  294SMGSb  C27 2979   4.403   0.911   0.022 -0.0752 -0.0414  0.0794
  294SMGSb  C28 2980   4.466   0.859   6.938 -0.4765 -0.6107  0.1156
  294SMGSb  H40 2981   4.567   0.889   6.907  0.2006 -1.7954  1.0939
  294SMGSb  C29 2982   4.414   0.756   6.859 -0.0956 -0.2695 -0.5888
  294SMGSb  H41 2983   4.476   0.722   6.773 -1.3878 -2.1164 -0.8463
  294SMGSb  C30 2984   4.298   0.686   6.900 -0.1761  0.2364  0.0619
  294SMGSb   N5 2985   4.245   0.587   6.817 -0.5069  0.4592  0.0056
  294SMGSb  H42 2986   4.263   0.600   6.719 -0.8335  1.7693  0.1043
  294SMGSb  H43 2987   4.151   0.565   6.845 -0.3908 -0.5478 -0.3624
  294SMGSb  C31 2988   4.239   0.738   7.017 -0.3430  0.3769 -0.0855
  294SMGSb  H44 2989   4.159   0.683   0.039  0.5696 -0.5310  0.3633
  294SMGSb  C32 2990   4.279   0.855   0.051 -0.3940  0.4838 -0.2485
  294SMGSb  SI1 2991   4.172   0.922   0.176  0.0650  0.2629  0.2639
  294SMGSb  C33 2992   4.022   0.993   0.099  0.4682  0.3953 -0.4045
  294SMGSb  C34 2993   4.111   0.802   0.301 -0.1338 -0.0713 -0.1528
  294SMGSb  C35 2994   4.259   1.056   0.254  0.2039  0.1826  0.2435
  294SMGSb  C36 2995   4.208   1.117   0.368 -0.2659 -0.1174  0.1945
  294SMGSb  H51 2996   4.110   1.089   0.408 -2.4695  4.0589 -1.6765
  294SMGSb  C37 2997   4.271   1.225   0.433 -0.4497  0.3021 -0.3250
  294SMGSb  C39 2998   4.402   1.260   0.390 -0.3715  0.3646 -0.0365
  294SMGSb  H56 2999   4.463   1.331   0.448 -0.6616 -0.0663  0.8088
  294SMGSb  C40 3000   4.448   1.201   0.272  0.0157 -0.1421  0.3668
  294SMGSb  C41 3001   4.380   1.101   0.201  0.1177  0.0766 -0.0423
  294SMGSb  H57 3002   4.539   1.245   0.229 -0.8179  0.7260 -0.5620
  294SMGSb   N6 3003   4.220   1.263   0.557  0.1159 -0.1143  0.0402
  294SMGSb  H52 3004   4.202   1.183   0.614 -0.9047  0.2723  0.2981
  294SMGSb  C38 3005   4.264   1.374   0.637 -0.5544  0.6710 -0.6536
  294SMGSb  C15 3006   4.595   0.991   0.139 -0.0308  0.2212  0.5292
  294SMGSb  C14 3007   4.702   1.062   0.081 -0.2711  0.0883 -0.0816
  294SMGSb  H24 3008   4.693   1.101   7.009 -1.2929  0.3061  0.0808
  294SMGSb  C13 3009   4.820   1.083   0.152  0.0021 -0.4054 -0.3791
  294SMGSb  H23 3010   4.903   1.138   0.106 -0.2812  1.4231  1.1709
  294SMGSb  C12 3011   4.841   1.031   0.280  0.2145  0.7869  0.0832
  294SMGSb  C44 3012   4.742   0.949   0.333  0.5373  0.0870 -0.3815
  294SMGSb  H61 3013   4.739   0.926   0.440 -1.5445 -0.1912 -0.4740
  294SMGSb  C42 3014   4.625   0.924   0.258  0.2544 -0.2796  0.1792
  294SMGSb  C43 3015   4.541   0.811   0.304 -0.2155  0.4330  1.1224
  294SMGSb  C11 3016   4.953   1.081   0.365  0.2195  0.1332  0.4693
  294SMGSb   O3 3017   4.999   1.197   0.354  0.3786  0.0315  0.0127
  294SMGSb   N1 3018   4.983   1.001   0.473  0.0248 -0.2908  0.2155
  294SMGSb  H22 3019   4.943   0.910   0.478 -0.9293 -0.0482 -1.9608
  294SMGSb  C10 3020   5.056   1.040   0.590  0.5259  0.3060 -0.2916
  294SMGSb   C9 3021   4.962   1.060   0.709  0.3211 -0.0705 -0.3908
  294SMGSb   O2 3022   5.034   1.085   0.829  0.4154 -0.5346 -0.3487
  294SMGSb   C8 3023   5.130   1.190   0.841 -0.4363  0.1948  0.1935
  294SMGSb   C7 3024   5.253   1.127   0.905 -0.5639 -0.9711 -0.6730
  294SMGSb   O1 3025   5.363   1.131   0.815 -0.1136 -0.3570 -0.1100
  294SMGSb   C6 3026   5.457   1.027   0.838  0.1434  0.0587  0.7597
  294SMGSb   C5 3027   5.581   1.052   0.753 -0.4260 -0.6161 -0.2965
  294SMGSb   C4 3028   5.659   1.178   0.786  0.1230 -0.9082 -0.4660
  294SMGSb   C3 3029   5.766   1.221   0.687  0.0939  0.4971  0.0827
  294SMGSb   C2 3030   5.691   1.277   0.567  0.0271 -0.3869 -0.3019
  294SMGSb   C1 3031   5.780   1.346   0.466  0.1093 -0.4873 -0.2979
  295CL      CL 3032   5.492   0.291   6.960  0.1904 -0.3209  0.1070
  296SOL     OW 3033   0.452   3.682   3.714 -0.2829 -0.5138  0.4725
  296SOL    HW1 3034   0.371   3.631   3.686  1.1592 -1.1183 -3.2011
  296SOL    HW2 3035   0.443   3.777   3.685 -0.3952 -0.1399  1.7005
  297SOL     OW 3036   2.108   4.284   4.770 -0.2642  0.6611 -0.2154
  297SOL    HW1 3037   2.133   4.381   4.775 -3.3323  1.5767 -0.6625
  297SOL    HW2 3038   2.101   4.247   4.863 -0.0341  1.1563  0.0047
  298SOL     OW 3039   3.306   1.238   6.763 -0.6868 -1.0821  0.1486
  298SOL    HW1 3040   3.295   1.152   6.813  0.0118 -1.5545 -0.4929
  298SOL    HW2 3041   3.362   1.301   6.817 -0.9957 -1.1170  0.5141
  299SOL     OW 3042   6.607   2.920   6.355 -0.1246  0.4133  0.2229
  299SOL    HW1 3043   6.539   2.943   6.284 -0.6707  2.1788  1.2517
  299SOL    HW2 3044   6.600   2.986   6.430  1.2762 -0.6854  1.3717
  300SOL     OW 3045   1.541   2.706   3.760 -0.3361  0.6443  0.5684
  300SOL    HW1 3046   1.607   2.702   3.685 -0.8663  1.7374  0.0211
  300SOL    HW2 3047   1.587   2.687   3.847  0.4431  0.1789  0.0563
  301SOL     OW 3048   0.666   1.471   4.684 -0.0737  0.0047 -0.0744
  301SOL    HW1 3049   0.661   1.375   4.657 -0.0764  0.0078 -0.0854
  301SOL    HW2 3050   0.625   1.528   4.612 -1.1981 -0.0794  0.4778
  302SOL     OW 3051   6.343   5.879   5.697  0.5668 -0.6207  0.1911
  302SOL    HW1 3052   6.371   5.871   5.602  0.9676  0.3177  0.2263
  302SOL    HW2 3053   6.408   5.935   5.747 -0.6649  0.5271  0.5632
  303SOL     OW 3054   2.149   3.177   5.562 -0.3642 -0.1465 -0.2353
  303SOL    HW1 3055   2.159   3.173   5.462  0.0614  0.6778 -0.2246
  303SOL    HW2 3056   2.165   3.086   5.600 -1.9078 -0.8025 -1.0386
  304SOL     OW 3057   0.247   5.478   0.711  0.3586  0.8771 -0.2743
  304SOL    HW1 3058   0.229   5.576   0.718  2.1486  1.2421 -0.2486
  304SOL    HW2 3059   0.241   5.450   0.615  1.8000  1.4662 -0.5665
  305SOL     OW 3060   1.529   4.083   3.497  0.1338  0.2064  0.3872
  305SOL    HW1 3061   1.457   4.152   3.495  1.2670  1.4169 -0.4326
  305SOL    HW2 3062   1.598   4.109   3.564  0.5789 -0.1269  0.0609
  306SOL     OW 3063   2.156   5.280   6.905  0.0495 -0.7054  0.3892
  306SOL    HW1 3064   2.155   5.352   6.975 -0.0329 -1.1970  0.9057
  306SOL    HW2 3065   2.160   5.191   6.950 -0.8089 -1.0656 -0.2139
  307SOL     OW 3066   4.997   2.845   5.348 -0.3521  0.2163 -0.0471
  307SOL    HW1 3067   4.914   2.796   5.373 -0.4001 -0.1639 -0.9203
  307SOL    HW2 3068   4.994   2.870   5.251  0.8809 -0.5053 -0.2970
  308SOL     OW 3069   1.985   0.206   4.454 -0.5586 -0.2920  0.0538
  308SOL    HW1 3070   1.897   0.172   4.420  0.2856 -1.4671 -1.0691
  308SOL    HW2 3071   2.031   0.257   4.381 -0.0172 -0.2899  0.3916
  309SOL     OW 3072   3.174   4.776   0.417  0.4873  0.3657  0.2481
  309SOL    HW1 3073   3.107   4.850   0.429 -0.1640 -0.2217  0.3274
  309SOL    HW2 3074   3.151   4.725   0.333  0.5344 -0.1444  0.5427
  310SOL     OW 3075   1.236   0.958   0.793 -0.6041 -0.0760  0.4006
  310SOL    HW1 3076   1.269   1.034   0.737  0.1014  0.1474  1.0952
  310SOL    HW2 3077   1.195   0.994   0.877  1.5345 -0.4630  1.6989
  311SOL     OW 3078   3.759   4.637   3.337 -0.1900  0.0237  0.2072
  311SOL    HW1 3079   3.824   4.678   3.274 -1.0897  1.7384  0.3211
  311SOL    HW2 3080   3.667   4.642   3.298 -0.4304 -1.2513  0.5661
  312SOL     OW 3081   4.034   3.527   6.683  0.0965 -0.0934 -0.2477
  312SOL    HW1 3082   4.112   3.576   6.643  0.3986  0.0072  0.4478
  312SOL    HW2 3083   3.967   3.593   6.717 -0.1654 -0.1781 -0.5942
  313SOL     OW 3084   2.183   3.927   0.636  0.1057 -1.0348  0.0925
  313SOL    HW1 3085   2.098   3.930   0.688 -0.3617 -0.2188 -0.6945
  313SOL    HW2 3086   2.216   4.020   0.620  0.0715 -1.2410 -1.3033
  314SOL     OW 3087   4.396   3.465   4.572 -0.5653  0.3566  0.4871
  314SOL    HW1 3088   4.469   3.401   4.594 -1.6934 -0.8628  0.8113
  314SOL    HW2 3089   4.422   3.557   4.601  1.1753  0.1106 -0.1932
  315SOL     OW 3090   1.618   4.122   4.319 -0.0105  0.6522  0.2205
  315SOL    HW1 3091   1.698   4.062   4.325 -1.0807 -0.8459  0.1678
  315SOL    HW2 3092   1.542   4.079   4.368 -0.1534  3.1972  2.4577
  316SOL     OW 3093   3.631   3.279   1.734 -0.5810  0.6777 -0.1220
  316SOL    HW1 3094   3.649   3.195   1.683  2.6033  1.5948 -0.7567
  316SOL    HW2 3095   3.544   3.271   1.782 -0.6509 -2.7364 -0.5657
  317SOL     OW 3096   0.672   6.125   6.533 -0.1570  0.1594 -0.1156
  317SOL    HW1 3097   0.679   6.058   6.459 -1.5606  2.1891 -2.2282
  317SOL    HW2 3098   0.735   6.200   6.515  1.1453 -0.3466  2.0378
  318SOL     OW 3099   2.354   3.866   3.408  0.0967  0.1797 -0.3497
  318SOL    HW1 3100   2.414   3.785   3.407 -1.4548 -1.0324 -1.4927
  318SOL    HW2 3101   2.276   3.849   3.468  0.5854  1.5386  0.7222
  319SOL     OW 3102   4.948   4.274   3.930 -0.0353  0.8066 -0.4469
  319SOL    HW1 3103   4.968   4.285   3.833 -0.6405  0.4999 -0.6150
  319SOL    HW2 3104   4.885   4.346   3.959 -0.4183  0.4775 -0.4563
  320SOL     OW 3105   6.736   3.755   5.616 -0.0195  0.6763 -0.0708
  320SOL    HW1 3106   6.671   3.693   5.661 -0.5154  1.7978  0.7940
  320SOL    HW2 3107   6.828   3.738   5.651  0.2031 -0.9176 -1.2972
  321SOL     OW 3108   5.211   3.041   6.884 -0.1148  0.1622  0.2014
  321SOL    HW1 3109   5.156   3.087   6.814 -1.2171 -1.9280 -0.3792
  321SOL    HW2 3110   5.297   3.009   6.843  0.4582  1.2728  0.5006
  322SOL     OW 3111   1.568   1.627   6.442  0.0681 -0.0683  0.0978
  322SOL    HW1 3112   1.547   1.541   6.488  0.6454 -0.9862 -1.2849
  322SOL    HW2 3113   1.577   1.611   6.343 -0.5506  1.7182 -0.2884
  323SOL     OW 3114   0.236   4.986   0.382 -0.4628 -0.1625 -0.0227
  323SOL    HW1 3115   0.184   4.914   0.336  1.6562 -1.1600 -0.9792
  323SOL    HW2 3116   0.249   4.960   0.478 -1.3529 -0.0933  0.1264
  324SOL     OW 3117   0.006   3.759   5.003  0.6037 -0.3517 -0.7409
  324SOL    HW1 3118   0.077   3.775   4.934  0.9858  0.9569 -0.0845
  324SOL    HW2 3119   6.948   3.784   4.965  0.8713  0.8290 -0.6302
  325SOL     OW 3120   5.344   3.487   2.711  0.6210 -0.0660  0.0762
  325SOL    HW1 3121   5.364   3.578   2.747  1.8513  0.1164 -0.9985
  325SOL    HW2 3122   5.265   3.492   2.649 -0.1238  0.0174  1.0204
  326SOL     OW 3123   1.315   1.137   3.864  0.2697 -0.3422  0.4206
  326SOL    HW1 3124   1.405   1.106   3.895  0.1215  0.5388  1.8132
  326SOL    HW2 3125   1.243   1.090   3.916 -0.2359 -2.6818 -2.1479
  327SOL     OW 3126   1.746   1.283   4.692 -0.4454 -0.5214  0.1194
  327SOL    HW1 3127   1.763   1.265   4.789 -0.9170  0.6246  0.4360
  327SOL    HW2 3128   1.757   1.381   4.674 -1.0783 -0.6111 -0.8424
  328SOL     OW 3129   4.946   2.117   4.101 -0.3164  0.4919  0.4594
  328SOL    HW1 3130   4.970   2.185   4.171 -0.5460 -0.1385  1.1627
  328SOL    HW2 3131   4.867   2.065   4.131  0.0053 -0.2592  0.0324
  329SOL     OW 3132   2.180   6.883   3.422  1.3236 -0.0326 -0.0954
  329SOL    HW1 3133   2.222   6.873   3.332  0.5738 -0.2973 -0.4252
  329SOL    HW2 3134   2.146   6.794   3.453  0.1764  0.3399 -0.2560
  330SOL     OW 3135   0.050   7.019   3.358 -0.0860  0.3808  0.3271
  330SOL    HW1 3136   0.100   6.994   3.441  1.0342  0.3582 -0.3319
  330SOL    HW2 3137   0.091   0.069   3.317 -0.5725  0.3427 -0.2613
  331SOL     OW 3138   3.070   6.488   0.677 -0.3827 -0.7701  0.3500
  331SOL    HW1 3139   3.066   6.502   0.578 -0.6368  0.4171  0.5116
  331SOL    HW2 3140   3.165   6.471   0.705 -0.2564 -0.7089 -0.0455
  332SOL     OW 3141   2.038   1.488   6.217 -0.1457  0.1640 -0.4632
  332SOL    HW1 3142   1.940   1.496   6.199 -0.4668 -0.1648  1.0657
  332SOL    HW2 3143   2.059   1.394   6.245  0.8968 -0.2116 -2.3051
  333SOL     OW 3144   6.279   2.488   4.721 -0.1477 -0.1921 -0.0751
  333SOL    HW1 3145   6.306   2.415   4.658  1.1814 -0.0145  0.2606
  333SOL    HW2 3146   6.348   2.496   4.794 -0.9338  0.5532  0.6051
  334SOL     OW 3147   2.129   6.208   4.674 -0.1487 -0.2642 -0.4595
  334SOL    HW1 3148   2.198   6.148   4.633  0.5042 -0.1928  0.5088
  334SOL    HW2 3149   2.161   6.241   4.763 -1.1315  0.3452 -0.3090
  335SOL     OW 3150   3.836   4.801   4.459  0.1052 -0.2352  0.0291
  335SOL    HW1 3151   3.840   4.781   4.557  2.1366 -0.7697 -0.1240
  335SOL    HW2 3152   3.778   4.881   4.444 -1.9585 -1.3768  1.4302
  336SOL     OW 3153   5.415   4.098   4.648 -0.1722  0.2230  0.2402
  336SOL    HW1 3154   5.331   4.089   4.702  0.8396 -2.5494  1.5235
  336SOL    HW2 3155   5.464   4.180   4.676 -2.4023  1.9869 -0.6175
  337SOL     OW 3156   2.962   2.308   6.031  0.1847 -0.1201 -0.0528
  337SOL    HW1 3157   2.979   2.316   5.933  0.5725 -1.1459 -0.0747
  337SOL    HW2 3158   2.877   2.355   6.054  2.7282  5.1947  0.0412
  338SOL     OW 3159   4.098   1.911   1.870  0.1925  1.0094 -0.5646
  338SOL    HW1 3160   4.198   1.908   1.871  0.2743  1.4953  2.4188
  338SOL    HW2 3161   4.067   2.005   1.884 -0.6329  0.6373  0.2002
  339SOL     OW 3162   4.643   4.036   0.421 -0.1044 -0.3886 -0.5368
  339SOL    HW1 3163   4.581   4.087   0.480 -0.4026  1.0943 -2.0690
  339SOL    HW2 3164   4.734   4.077   0.424  0.0021 -0.6042 -0.7348
  340SOL     OW 3165   0.719   4.930   1.049 -0.4634 -0.3269 -0.0046
  340SOL    HW1 3166   0.768   4.854   1.007 -0.4651  0.0613 -0.7215
  340SOL    HW2 3167   0.690   4.904   1.141 -0.0982 -1.0408 -0.0855
  341SOL     OW 3168   4.750   2.969   0.949 -0.8497  0.3793 -0.2037
  341SOL    HW1 3169   4.828   2.976   0.887  0.6197 -2.8381  1.0266
  341SOL    HW2 3170   4.667   2.952   0.896  0.5327 -3.5053 -1.5308
  342SOL     OW 3171   3.863   4.501   2.594 -0.6401  0.0158 -0.3989
  342SOL    HW1 3172   3.853   4.401   2.596 -1.0916  0.0566 -0.4974
  342SOL    HW2 3173   3.803   4.542   2.663 -1.1608  0.2662 -0.9874
  343SOL     OW 3174   3.792   1.518   1.191  0.0254  0.2234 -0.3827
  343SOL    HW1 3175   3.843   1.449   1.139 -1.7821 -1.5656  0.0757
  343SOL    HW2 3176   3.811   1.507   1.289 -0.7119 -0.0619 -0.2587
  344SOL     OW 3177   2.694   0.825   4.656 -0.5507 -0.4870  0.1945
  344SOL    HW1 3178   2.792   0.844   4.651 -0.6412  0.2145  0.9075
  344SOL    HW2 3179   2.650   0.893   4.715 -1.4971 -0.6783 -0.2717
  345SOL     OW 3180   2.447   4.166   1.784 -0.0635  0.2343 -0.0335
  345SOL    HW1 3181   2.520   4.106   1.752 -1.2352 -0.9248 -0.6463
  345SOL    HW2 3182   2.431   4.238   1.716 -0.8484 -0.7308 -0.9063
  346SOL     OW 3183   3.505   4.940   3.806 -0.1355  0.5335 -0.4069
  346SOL    HW1 3184   3.487   4.887   3.888  0.5978  2.6343  1.2025
  346SOL    HW2 3185   3.482   4.886   3.725 -1.0477 -1.5348  1.1583
  347SOL     OW 3186   5.516   3.345   2.985 -0.2572 -0.0946  0.9270
  347SOL    HW1 3187   5.520   3.385   3.077 -0.2774  1.2231  0.3798
  347SOL    HW2 3188   5.488   3.415   2.920  1.9712 -0.3848 -0.4398
  348SOL     OW 3189   0.860   3.260   0.066 -0.0143 -0.0822  0.1083
  348SOL    HW1 3190   0.824   3.323   7.028 -1.3583 -1.7918 -0.8319
  348SOL    HW2 3191   0.900   3.180   0.020  2.3851  0.3642  1.2287
  349SOL     OW 3192   6.710   0.215   3.799  0.0281 -0.4872  0.1002
  349SOL    HW1 3193   6.765   0.298   3.799  0.1606 -0.5367 -1.9383
  349SOL    HW2 3194   6.768   0.137   3.778 -0.5639 -0.7133 -0.7373
  350SOL     OW 3195   3.234   1.173   2.647 -0.1045  0.1632  0.4340
  350SOL    HW1 3196   3.258   1.114   2.570  1.4325 -0.0023  1.0010
  350SOL    HW2 3197   3.299   1.249   2.653 -0.8637  0.7957  0.9185
  351SOL     OW 3198   4.289   6.398   6.844  0.7676 -0.4780  0.3366
  351SOL    HW1 3199   4.336   6.472   6.795  0.3587 -0.7494 -0.4945
  351SOL    HW2 3200   4.213   6.435   6.897  0.3833 -0.3262 -0.3078
  352SOL     OW 3201   6.699   5.649   0.519  0.3192 -0.0493  0.2365
  352SOL    HW1 3202   6.677   5.693   0.606  0.2651 -0.3130  0.3546
  352SOL    HW2 3203   6.620   5.653   0.458 -0.0151 -0.8670  0.6064
  353SOL     OW 3204   4.681   1.653   4.436 -0.1524 -0.5273 -0.4552
  353SOL    HW1 3205   4.733   1.724   4.389 -2.1399  1.1616 -0.2494
  353SOL    HW2 3206   4.616   1.695   4.499 -1.0950 -2.5595  0.0156
  354SOL     OW 3207   1.739   3.033   3.144 -0.5987  0.0898 -0.1303
  354SOL    HW1 3208   1.728   3.031   3.243  0.9595  0.2161  0.0777
  354SOL    HW2 3209   1.766   2.942   3.111  1.5097  0.6366 -0.0471
  355SOL     OW 3210   4.558   0.329   3.468 -0.5513 -0.3814 -0.1993
  355SOL    HW1 3211   4.639   0.300   3.519  0.2328  1.2673 -0.4507
  355SOL    HW2 3212   4.497   0.251   3.455  1.4050 -1.8954 -0.8015
  356SOL     OW 3213   6.590   3.563   3.789  0.6720  0.0810  0.0274
  356SOL    HW1 3214   6.508   3.597   3.743  0.0960 -0.3582  0.7034
  356SOL    HW2 3215   6.670   3.583   3.733 -0.2257 -3.2739 -2.8868
  357SOL     OW 3216   1.742   5.405   0.188  0.6514  0.7447 -0.0147
  357SOL    HW1 3217   1.688   5.400   0.272 -0.5248 -1.6952 -0.8197
  357SOL    HW2 3218   1.724   5.492   0.142  0.6795  1.7550  1.8141
  358SOL     OW 3219   0.126   4.038   0.192  0.0666 -0.4131 -0.5649
  358SOL    HW1 3220   0.195   4.032   0.120  0.8740  0.1641  0.1461
  358SOL    HW2 3221   0.067   3.958   0.188  1.3310 -1.3730 -0.6240
  359SOL     OW 3222   0.486   4.559   6.265 -0.1750  0.0074  0.4114
  359SOL    HW1 3223   0.572   4.509   6.274 -0.5200 -1.1136 -1.7780
  359SOL    HW2 3224   0.412   4.495   6.244 -1.3736  1.0582  1.2673
  360SOL     OW 3225   5.986   1.363   2.924  0.1657 -0.0357  0.2385
  360SOL    HW1 3226   6.017   1.453   2.952 -0.3739 -0.2725  1.6917
  360SOL    HW2 3227   5.886   1.361   2.924  0.1753 -0.6761  0.3400
  361SOL     OW 3228   6.199   6.129   4.402 -0.6605 -0.1957 -0.2226
  361SOL    HW1 3229   6.159   6.169   4.320 -0.8542  0.7895  0.3351
  361SOL    HW2 3230   6.282   6.180   4.427 -0.7026 -0.3693  0.2950
  362SOL     OW 3231   3.199   5.511   5.776  0.4144 -0.0757  0.6840
  362SOL    HW1 3232   3.105   5.543   5.789  0.7564  1.2769 -0.0738
  362SOL    HW2 3233   3.212   5.483   5.681  0.9186  0.2305  0.6597
  363SOL     OW 3234   2.947   5.904   1.000 -0.1913  0.2470 -0.2766
  363SOL    HW1 3235   2.851   5.931   1.001  0.0207  1.0319  0.7038
  363SOL    HW2 3236   3.004   5.984   1.018  0.5196 -0.6148  1.5263
  364SOL     OW 3237   2.628   0.573   4.095  0.7567 -0.2757 -0.4567
  364SOL    HW1 3238   2.569   0.653   4.103  1.0529 -0.0427 -0.5788
  364SOL    HW2 3239   2.722   0.603   4.081  0.4256 -0.5878 -4.4034
  365SOL     OW 3240   5.202   6.196   3.222  0.4278 -0.3137 -0.0445
  365SOL    HW1 3241   5.255   6.140   3.286  1.4910  1.3601  0.5938
  365SOL    HW2 3242   5.173   6.281   3.267 -3.2113 -1.2712 -0.2188
  366SOL     OW 3243   6.741   4.964   6.470  0.0695  0.1389 -0.0036
  366SOL    HW1 3244   6.649   4.950   6.435  0.5669 -2.0801 -0.5768
  366SOL    HW2 3245   6.802   4.893   6.435  1.3992 -0.0923  2.5107
  367SOL     OW 3246   2.380   2.442   2.716 -0.0213 -0.2167 -0.1221
  367SOL    HW1 3247   2.361   2.533   2.679  0.9587 -0.5714 -1.5309
  367SOL    HW2 3248   2.468   2.409   2.683  0.3727 -1.0515  1.6242
  368SOL     OW 3249   4.888   6.244   4.648 -0.4395 -0.3784 -0.1889
  368SOL    HW1 3250   4.986   6.264   4.648 -0.1436 -1.6534  0.9526
  368SOL    HW2 3251   4.852   6.252   4.555  0.7590  0.0218 -0.6376
  369SOL     OW 3252   3.400   0.459   6.945  0.3665  0.2500  0.0371
  369SOL    HW1 3253   3.407   0.547   6.898  0.3846 -0.7662 -1.9877
  369SOL    HW2 3254   3.450   0.390   6.892  0.2987 -0.9921  1.5496
  370SOL     OW 3255   1.106   6.939   5.657 -0.1463  0.0543  0.0133
  370SOL    HW1 3256   1.130   7.013   5.719  2.2597  0.8437 -1.7140
  370SOL    HW2 3257   1.162   6.859   5.679  1.4651  0.6618 -1.6725
  371SOL     OW 3258   1.001   5.327   6.556  0.7046  0.7173  0.1694
  371SOL    HW1 3259   0.924   5.349   6.616  0.1171 -1.9172  0.5046
  371SOL    HW2 3260   1.070   5.276   6.607  1.2103  0.3332 -0.8621
  372SOL     OW 3261   2.359   1.662   4.506 -0.6822  0.3635 -0.5441
  372SOL    HW1 3262   2.303   1.744   4.516 -1.4379 -0.2063  0.0498
  372SOL    HW2 3263   2.302   1.581   4.523  0.4953 -0.2105  0.9416
  373SOL     OW 3264   2.330   3.102   1.223  0.2587 -0.5487 -0.0658
  373SOL    HW1 3265   2.392   3.170   1.262  0.0044 -0.8631  0.9068
  373SOL    HW2 3266   2.332   3.018   1.278  0.0799 -1.1025 -0.8742
  374SOL     OW 3267   5.652   0.518   3.434 -0.1889 -0.4495  0.2915
  374SOL    HW1 3268   5.716   0.577   3.384  0.8631 -1.4337  0.4432
  374SOL    HW2 3269   5.673   0.422   3.413 -2.3812 -0.7838 -0.5894
  375SOL     OW 3270   5.575   1.147   5.281 -0.3942  0.3196 -0.1968
  375SOL    HW1 3271   5.531   1.151   5.192  0.6430 -2.6510 -0.9641
  375SOL    HW2 3272   5.506   1.147   5.353 -1.4519 -0.4790 -1.1808
  376SOL     OW 3273   3.106   6.999   1.100  0.4136 -0.1777  0.3792
  376SOL    HW1 3274   3.133   0.039   1.165 -0.6805  0.6963 -0.0871
  376SOL    HW2 3275   3.155   7.012   1.014 -0.7510  0.8341 -0.1497
  377SOL     OW 3276   2.115   4.526   2.739  0.5779 -0.6007 -0.0536
  377SOL    HW1 3277   2.173   4.594   2.784  0.7100  0.1823 -1.3575
  377SOL    HW2 3278   2.104   4.447   2.799  1.4519  0.0338  0.9823
  378SOL     OW 3279   3.214   0.278   3.928  0.4577 -0.4212 -0.5607
  378SOL    HW1 3280   3.254   0.230   3.850  1.2026 -1.0077  0.1580
  378SOL    HW2 3281   3.170   0.212   3.988 -1.5264  0.2038 -1.2692
  379SOL     OW 3282   0.636   0.010   4.358  0.1630  0.4424  0.9526
  379SOL    HW1 3283   0.725   0.013   4.312 -0.3922 -0.5739 -0.2348
  379SOL    HW2 3284   0.619   6.948   4.391 -2.4613 -0.6986 -3.0239
  380SOL     OW 3285   2.832   5.605   5.244  0.0872 -0.0645  0.3677
  380SOL    HW1 3286   2.831   5.570   5.338 -2.3574  0.0331  0.4227
  380SOL    HW2 3287   2.784   5.541   5.184  0.2427  0.6505 -0.5360
  381SOL     OW 3288   3.298   5.679   4.620 -0.2363 -0.1595  1.2496
  381SOL    HW1 3289   3.377   5.713   4.569  0.6039 -1.7345  1.4375
  381SOL    HW2 3290   3.216   5.684   4.562  0.7085 -1.9808 -0.3564
  382SOL     OW 3291   0.888   1.538   2.224  0.2964  0.7773 -0.2026
  382SOL    HW1 3292   0.897   1.446   2.263  2.4269  0.0582 -2.1095
  382SOL    HW2 3293   0.867   1.603   2.296  1.2524 -0.8541  1.6561
  383SOL     OW 3294   4.708   5.262   5.603  0.0938  0.2913  0.0033
  383SOL    HW1 3295   4.608   5.263   5.598 -0.1008 -0.0713  2.4360
  383SOL    HW2 3296   4.746   5.311   5.525 -2.0673  2.3304  0.1004
  384SOL     OW 3297   2.942   2.423   1.265  0.5357  0.0562 -0.0268
  384SOL    HW1 3298   3.021   2.485   1.269 -1.1611  2.3279  0.1999
  384SOL    HW2 3299   2.946   2.359   1.342  2.3331 -0.1630 -0.2617
  385SOL     OW 3300   1.895   5.994   3.980 -0.0377  0.5758  0.8933
  385SOL    HW1 3301   1.863   5.901   3.997 -0.1102  0.7875  2.0139
  385SOL    HW2 3302   1.922   6.036   4.067  1.4324  1.0852  0.2253
  386SOL     OW 3303   4.648   1.068   4.611  0.2737  0.5061  0.1496
  386SOL    HW1 3304   4.744   1.096   4.616  0.4335  0.1152 -0.5502
  386SOL    HW2 3305   4.622   1.025   4.698  0.6822  0.7556  0.4017
  387SOL     OW 3306   2.652   0.386   6.185  0.7054  0.2086 -0.0794
  387SOL    HW1 3307   2.735   0.375   6.238 -0.7154 -0.7473  2.0723
  387SOL    HW2 3308   2.615   0.296   6.160 -1.8982  0.3325  2.7713
  388SOL     OW 3309   6.652   3.928   5.916  0.3069  0.4833  0.1385
  388SOL    HW1 3310   6.636   3.936   6.014 -0.9170  2.1906 -0.1613
  388SOL    HW2 3311   6.566   3.908   5.870  1.3230 -3.6476 -0.3815
  389SOL     OW 3312   4.045   1.339   6.137  0.3282  0.3784  0.4653
  389SOL    HW1 3313   4.049   1.252   6.089  1.5893 -0.3820  1.8703
  389SOL    HW2 3314   3.973   1.336   6.207  0.1242  0.5987  0.2654
  390SOL     OW 3315   0.373   5.744   1.492 -0.6012  0.5366  0.0514
  390SOL    HW1 3316   0.437   5.675   1.526 -0.4101  0.5222 -0.3392
  390SOL    HW2 3317   0.419   5.832   1.486  0.1365  0.0507 -2.6065
  391SOL     OW 3318   6.980   3.005   3.357  0.0485 -0.0973 -0.2047
  391SOL    HW1 3319   0.020   2.950   3.312 -0.6493 -0.7159 -0.5930
  391SOL    HW2 3320   7.018   3.092   3.386  0.8918 -0.2971 -0.6700
  392SOL     OW 3321   1.595   5.367   4.805 -0.2742  0.0832 -0.4455
  392SOL    HW1 3322   1.567   5.276   4.775 -1.5928 -0.0408  1.0438
  392SOL    HW2 3323   1.596   5.370   4.905 -0.1582  1.6893 -0.4785
  393SOL     OW 3324   4.800   6.225   4.909  0.0047  0.2402  0.0459
  393SOL    HW1 3325   4.703   6.200   4.916 -1.0735  3.9977  1.0909
  393SOL    HW2 3326   4.819   6.262   4.818  0.3962 -0.2133 -0.0604
  394SOL     OW 3327   1.272   0.313   2.999  0.0931  0.4347 -0.1356
  394SOL    HW1 3328   1.325   0.296   3.082  1.6295  3.1114 -0.4397
  394SOL    HW2 3329   1.191   0.367   3.022  0.2469  0.7422 -0.3112
  395SOL     OW 3330   1.078   2.067   1.677  0.2982  0.4487 -0.8702
  395SOL    HW1 3331   1.050   2.028   1.589  0.3271 -1.4404 -0.0842
  395SOL    HW2 3332   1.119   2.157   1.661  1.5317 -0.3965 -2.9686
  396SOL     OW 3333   1.767   6.365   1.536 -0.2957  0.2717 -0.3072
  396SOL    HW1 3334   1.712   6.447   1.553 -1.8806 -0.7906 -0.0853
  396SOL    HW2 3335   1.802   6.367   1.443 -0.7731  0.9477 -0.4804
  397SOL     OW 3336   5.871   2.741   6.125  0.2844  0.6678 -0.0876
  397SOL    HW1 3337   5.897   2.749   6.029 -0.1366  1.5518 -0.1299
  397SOL    HW2 3338   5.887   2.647   6.156  0.2908  0.3441 -1.0576
  398SOL     OW 3339   3.294   3.994   6.590  0.2778  0.3542  0.0460
  398SOL    HW1 3340   3.381   4.038   6.570  0.6600 -0.4576 -0.1149
  398SOL    HW2 3341   3.257   3.955   6.505  0.7335 -1.0233  0.4576
  399SOL     OW 3342   1.903   2.958   2.091 -0.1053  0.2655 -0.9402
  399SOL    HW1 3343   1.938   3.049   2.068 -0.9715  0.6709 -0.6863
  399SOL    HW2 3344   1.882   2.954   2.189 -0.9953  0.1106 -1.1341
  400SOL     OW 3345   2.604   0.081   6.557 -0.2464  0.3164 -0.0006
  400SOL    HW1 3346   2.660   0.059   6.637 -1.6541 -1.0044  0.6653
  400SOL    HW2 3347   2.663   0.115   6.484  1.2073  0.5189  1.2086
  401SOL     OW 3348   0.737   5.308   1.337  0.0598 -0.0307 -0.2230
  401SOL    HW1 3349   0.683   5.339   1.259 -0.2519  1.8079  0.6786
  401SOL    HW2 3350   0.677   5.263   1.404 -0.7031  2.8886  1.2465
  402SOL     OW 3351   3.150   5.954   3.672 -0.1052 -0.3217  0.8958
  402SOL    HW1 3352   3.050   5.947   3.677 -0.6591  2.5896 -2.4469
  402SOL    HW2 3353   3.181   6.029   3.730  0.0596 -0.5795  1.1485
  403SOL     OW 3354   3.763   5.880   2.849 -0.1406 -0.2523  0.5504
  403SOL    HW1 3355   3.799   5.787   2.840  1.4099  0.4811 -1.8799
  403SOL    HW2 3356   3.669   5.883   2.814  0.5362 -0.5701 -1.4737
  404SOL     OW 3357   6.534   1.144   3.299 -0.7223  0.6231  0.0887
  404SOL    HW1 3358   6.607   1.081   3.325 -1.6545 -0.3482  0.4289
  404SOL    HW2 3359   6.562   1.197   3.218  0.1442 -0.0837 -0.0855
  405SOL     OW 3360   0.956   1.866   2.487 -0.0328  0.2839  0.1547
  405SOL    HW1 3361   0.897   1.946   2.496 -1.7265 -0.9615  0.5627
  405SOL    HW2 3362   0.907   1.793   2.440  0.9214 -1.0806  1.2031
  406SOL     OW 3363   4.293   4.116   0.204  0.2048 -0.1800  0.1720
  406SOL    HW1 3364   4.268   4.034   0.152  1.8015 -0.6557  0.1048
  406SOL    HW2 3365   4.243   4.116   0.291 -0.9921 -0.3970 -0.4885
  407SOL     OW 3366   6.198   1.804   2.028 -0.0176 -0.3359  0.3184
  407SOL    HW1 3367   6.114   1.763   2.064 -0.7807  0.8688 -0.0312
  407SOL    HW2 3368   6.192   1.810   1.929  1.9411 -3.3491 -0.1105
  408SOL     OW 3369   1.015   4.220   0.597  0.1868 -0.0334  0.7095
  408SOL    HW1 3370   0.978   4.154   0.532 -3.0165  1.8105  0.4889
  408SOL    HW2 3371   1.027   4.308   0.552  1.0499  0.4585  1.8576
  409SOL     OW 3372   4.909   5.544   0.233 -0.1225 -0.3349  0.0829
  409SOL    HW1 3373   4.821   5.533   0.280  0.6564 -0.7049  1.5462
  409SOL    HW2 3374   4.939   5.640   0.241 -0.2418 -0.2829 -0.1107
  410SOL     OW 3375   0.482   6.817   1.692 -0.0283  0.1344 -0.3041
  410SOL    HW1 3376   0.503   6.719   1.693 -1.3832 -0.1910 -0.5869
  410SOL    HW2 3377   0.437   6.840   1.605 -2.0256  0.4311  0.7343
  411SOL     OW 3378   5.765   6.196   2.556  0.0164 -0.0909 -0.1339
  411SOL    HW1 3379   5.676   6.223   2.592 -0.1033 -1.6389  0.8278
  411SOL    HW2 3380   5.755   6.116   2.497  0.7213 -0.0096 -0.3774
  412SOL     OW 3381   4.703   2.055   4.204  0.2498 -0.4964  0.4067
  412SOL    HW1 3382   4.609   2.028   4.223 -0.2421  2.3302  2.5504
  412SOL    HW2 3383   4.713   2.153   4.217  3.5739 -0.7411  0.4754
  413SOL     OW 3384   1.429   3.961   4.454 -0.1892 -0.2025 -0.2835
  413SOL    HW1 3385   1.331   3.979   4.460 -0.2835 -1.0095  0.8698
  413SOL    HW2 3386   1.462   3.926   4.541  1.1926  0.3284 -0.5629
  414SOL     OW 3387   2.498   6.491   3.895  0.5322 -0.0169 -0.6727
  414SOL    HW1 3388   2.412   6.471   3.942 -0.4406 -0.8607 -2.6571
  414SOL    HW2 3389   2.544   6.567   3.940 -2.3996  2.0545 -0.8871
  415SOL     OW 3390   0.942   2.574   1.367 -0.5070 -0.2326 -0.2040
  415SOL    HW1 3391   0.996   2.503   1.323  0.4766  0.5525 -0.3109
  415SOL    HW2 3392   0.893   2.535   1.445 -0.5644 -1.1683 -0.6892
  416SOL     OW 3393   6.893   6.588   3.144 -0.2484  0.3354  0.3472
  416SOL    HW1 3394   6.823   6.602   3.073 -0.5125 -0.4918  0.4316
  416SOL    HW2 3395   6.861   6.627   3.230 -0.4571  0.2712  0.3001
  417SOL     OW 3396   6.871   5.996   4.492  0.1249 -0.3291 -0.3725
  417SOL    HW1 3397   6.969   6.015   4.495  0.1198 -0.2911 -0.4510
  417SOL    HW2 3398   6.854   5.904   4.526  0.3809 -1.0887 -2.1935
  418SOL     OW 3399   6.033   5.296   2.535 -0.6610 -0.1147 -0.1208
  418SOL    HW1 3400   6.023   5.204   2.496  1.3045 -1.5222  2.3410
  418SOL    HW2 3401   5.963   5.310   2.604 -0.6737  0.0387 -0.1657
  419SOL     OW 3402   4.967   6.089   4.256 -0.3571  0.2371 -0.1041
  419SOL    HW1 3403   4.993   6.007   4.307 -1.3007  0.1304  0.2261
  419SOL    HW2 3404   4.897   6.065   4.189 -0.6503  0.7683  0.0059
  420SOL     OW 3405   1.135   5.417   0.378 -0.3328 -0.1882  0.2509
  420SOL    HW1 3406   1.095   5.498   0.421 -0.0005 -0.0749  0.3507
  420SOL    HW2 3407   1.104   5.411   0.283 -1.1384 -0.4868  0.5232
  421SOL     OW 3408   3.986   6.441   4.011  0.2786 -0.5681  0.8024
  421SOL    HW1 3409   3.908   6.381   3.992 -0.4101  0.2745  0.8880
  421SOL    HW2 3410   4.027   6.471   3.925 -0.0860 -0.2641  0.7321
  422SOL     OW 3411   4.245   2.231   3.869  0.1453  0.3294 -0.8158
  422SOL    HW1 3412   4.326   2.289   3.884  1.4561 -1.1775 -1.6601
  422SOL    HW2 3413   4.202   2.255   3.782 -0.7099  1.5413 -0.0801
  423SOL     OW 3414   0.898   2.768   5.059 -0.7299  0.2213 -0.5676
  423SOL    HW1 3415   0.856   2.707   5.126 -0.3755  0.1618 -0.4005
  423SOL    HW2 3416   0.997   2.769   5.072 -0.5179 -0.7418 -1.8489
  424SOL     OW 3417   2.009   5.093   0.251 -0.2937 -0.5994  0.9670
  424SOL    HW1 3418   1.959   5.086   0.337 -1.0001  1.5083  0.7835
  424SOL    HW2 3419   1.948   5.125   0.178  0.8097 -0.1088  0.2174
  425SOL     OW 3420   2.411   4.437   4.860  0.1222 -0.4680 -0.3126
  425SOL    HW1 3421   2.361   4.475   4.782  2.0243 -1.0458 -1.8931
  425SOL    HW2 3422   2.346   4.413   4.932 -1.6952  0.2568 -1.6197
  426SOL     OW 3423   3.793   5.024   6.495 -0.4390 -0.2542 -0.0121
  426SOL    HW1 3424   3.708   4.983   6.461 -0.5238 -0.1355  0.0551
  426SOL    HW2 3425   3.794   5.019   6.595 -0.4841 -0.0281  0.0012
  427SOL     OW 3426   0.204   2.742   4.312  0.1055  0.0377 -0.4411
  427SOL    HW1 3427   0.210   2.674   4.385  1.0082 -0.0900 -0.6204
  427SOL    HW2 3428   0.252   2.708   4.231 -0.9867  0.1235 -1.1497
  428SOL     OW 3429   4.711   1.231   2.434  0.1744 -0.4201  0.3715
  428SOL    HW1 3430   4.683   1.163   2.366  1.4942  0.4344 -1.0966
  428SOL    HW2 3431   4.647   1.307   2.433  1.1163  0.4097 -1.2436
  429SOL     OW 3432   1.445   4.375   1.578 -0.4265 -0.2415  0.0728
  429SOL    HW1 3433   1.467   4.390   1.674  0.7086 -1.6951  0.0810
  429SOL    HW2 3434   1.449   4.462   1.529  0.1800  0.3425  1.1203
  430SOL     OW 3435   2.400   2.286   2.940 -0.1004 -0.4818  0.1516
  430SOL    HW1 3436   2.342   2.214   2.977 -1.3014 -0.0913 -0.9042
  430SOL    HW2 3437   2.350   2.337   2.870  1.1754  0.5330 -0.0658
  431SOL     OW 3438   3.926   5.665   0.940 -0.0559 -0.2996  0.2395
  431SOL    HW1 3439   3.919   5.760   0.970 -1.9946 -0.2892 -0.1617
  431SOL    HW2 3440   3.878   5.653   0.853  0.1694 -1.6444  0.2749
  432SOL     OW 3441   4.949   2.714   3.615  0.0811  0.3692 -0.2594
  432SOL    HW1 3442   5.014   2.758   3.552 -0.4680  0.5238 -0.7193
  432SOL    HW2 3443   4.980   2.621   3.635  0.9162  0.7407  0.2210
  433SOL     OW 3444   1.285   2.007   6.679 -0.2166 -0.1693 -0.1237
  433SOL    HW1 3445   1.323   2.098   6.690 -0.0804 -0.0202 -1.6488
  433SOL    HW2 3446   1.194   2.004   6.721 -1.0766  1.2765 -1.7821
  434SOL     OW 3447   6.425   4.747   0.442 -0.4252  0.1947  0.1226
  434SOL    HW1 3448   6.395   4.799   0.362  1.3480 -0.9235 -1.3528
  434SOL    HW2 3449   6.374   4.661   0.447  0.1105 -0.1632 -0.3927
  435SOL     OW 3450   3.644   0.748   4.172 -0.1258 -0.0060  0.2573
  435SOL    HW1 3451   3.592   0.674   4.217 -1.0628  0.5651  0.1443
  435SOL    HW2 3452   3.651   0.729   4.074 -0.3377  0.0397  0.2331
  436SOL     OW 3453   3.827   5.596   0.081 -0.0962 -0.3554 -0.1490
  436SOL    HW1 3454   3.889   5.672   0.097 -1.2395  0.7269 -0.7211
  436SOL    HW2 3455   3.823   5.575   7.014 -0.8432 -0.2127 -0.1550
  437SOL     OW 3456   2.297   5.624   6.163 -0.1175  0.4744  0.2062
  437SOL    HW1 3457   2.352   5.581   6.235  1.0389 -0.2985 -1.0948
  437SOL    HW2 3458   2.261   5.711   6.196  0.5306  0.2191  1.6552
  438SOL     OW 3459   3.748   3.394   5.714  0.5665  0.4213 -0.1130
  438SOL    HW1 3460   3.692   3.313   5.731 -0.0313  0.7743 -0.3745
  438SOL    HW2 3461   3.803   3.414   5.795  0.3910  0.0058  0.1101
  439SOL     OW 3462   3.586   3.743   1.944 -0.7583 -0.5303  0.3908
  439SOL    HW1 3463   3.603   3.678   1.871 -0.7885 -0.7360  0.5647
  439SOL    HW2 3464   3.545   3.826   1.906 -0.4525 -0.4978  0.1309
  440SOL     OW 3465   3.653   0.480   3.349 -0.2086 -0.2280  0.4710
  440SOL    HW1 3466   3.730   0.475   3.285 -1.0325  1.1025 -0.6754
  440SOL    HW2 3467   3.569   0.454   3.303 -0.9987  1.8402  0.6385
  441SOL     OW 3468   2.090   5.162   5.495  0.0627  0.2548 -0.3192
  441SOL    HW1 3469   2.102   5.119   5.406  1.6412  0.1276 -0.0656
  441SOL    HW2 3470   2.176   5.205   5.523  0.6453 -2.4454  2.5700
  442SOL     OW 3471   6.573   6.912   4.226  0.7384 -0.3530  0.1335
  442SOL    HW1 3472   6.652   6.905   4.287  0.5981 -0.4623  0.3051
  442SOL    HW2 3473   6.576   6.999   4.177  1.2310 -0.5736 -0.2327
  443SOL     OW 3474   2.234   6.831   6.397 -0.7463  0.3454  0.5872
  443SOL    HW1 3475   2.294   6.878   6.462 -1.9263  2.6731  0.0769
  443SOL    HW2 3476   2.205   6.894   6.325 -2.1735 -1.2559 -0.3360
  444SOL     OW 3477   0.048   1.819   5.072  0.2859  0.5444 -0.4798
  444SOL    HW1 3478   0.054   1.910   5.112 -0.8600  0.9675 -1.2014
  444SOL    HW2 3479   0.106   1.755   5.122 -0.9146  1.0860  1.7068
  445SOL     OW 3480   5.521   0.784   5.632 -0.1703 -0.1421  0.1230
  445SOL    HW1 3481   5.592   0.765   5.700  0.7581  1.4278 -0.3506
  445SOL    HW2 3482   5.432   0.791   5.678  0.4404  0.8980  1.2198
  446SOL     OW 3483   3.570   6.941   4.313 -0.3352  0.1383 -0.1928
  446SOL    HW1 3484   3.509   6.888   4.254 -2.5854  1.7896  0.5260
  446SOL    HW2 3485   3.578   6.896   4.401  0.7857 -0.8854 -0.7925
  447SOL     OW 3486   5.865   1.937   4.931  0.1304  0.0767 -0.1444
  447SOL    HW1 3487   5.832   2.020   4.887 -1.5069 -0.6162 -0.3077
  447SOL    HW2 3488   5.829   1.932   5.024 -0.2759 -0.7058 -0.3330
  448SOL     OW 3489   4.937   3.489   6.041 -0.1546  0.4746 -0.3551
  448SOL    HW1 3490   4.899   3.402   6.071 -2.8028  1.5636 -0.2418
  448SOL    HW2 3491   4.963   3.484   5.945 -0.3113 -0.4248 -0.3547
  449SOL     OW 3492   6.668   6.633   2.508 -0.0498 -0.0239  0.1217
  449SOL    HW1 3493   6.750   6.584   2.479  0.0108 -0.8672  1.6366
  449SOL    HW2 3494   6.614   6.657   2.428  1.1763 -0.3303 -0.8310
  450SOL     OW 3495   4.202   4.104   1.644  0.3900  0.0185  0.6717
  450SOL    HW1 3496   4.130   4.168   1.618 -0.1744 -0.2565  1.5423
  450SOL    HW2 3497   4.183   4.014   1.606  1.3457  0.3969 -0.8197
  451SOL     OW 3498   0.504   2.610   1.700 -0.4150  0.4689  0.7250
  451SOL    HW1 3499   0.567   2.643   1.630  0.1898 -0.4170  0.8302
  451SOL    HW2 3500   0.552   2.544   1.759 -1.1788  0.4948  1.3869
  452SOL     OW 3501   2.005   5.796   2.951  0.0926 -0.1361  0.3235
  452SOL    HW1 3502   2.099   5.808   2.983 -0.8459  1.3532  2.7401
  452SOL    HW2 3503   1.975   5.879   2.904 -0.2052 -0.4160  0.0140
  453SOL     OW 3504   3.734   6.362   5.088  0.3329  0.6695 -0.3031
  453SOL    HW1 3505   3.735   6.330   4.994 -0.4579  0.9990 -0.4331
  453SOL    HW2 3506   3.713   6.286   5.150  0.6267  0.5006 -0.4125
  454SOL     OW 3507   2.370   1.984   2.504 -0.0321 -0.3448 -0.2083
  454SOL    HW1 3508   2.367   1.895   2.459  0.4034 -0.7426  0.5236
  454SOL    HW2 3509   2.404   1.972   2.598 -0.9079  0.4528  0.2269
  455SOL     OW 3510   0.100   5.172   3.113 -0.4010 -0.4029  0.3833
  455SOL    HW1 3511   0.020   5.140   3.064 -0.3416 -0.4309  0.3040
  455SOL    HW2 3512   0.085   5.165   3.211 -0.7858  0.2998  0.3773
  456SOL     OW 3513   0.098   2.414   4.767 -0.2239 -0.2386 -0.2235
  456SOL    HW1 3514   0.012   2.459   4.744 -0.4574 -0.4197  0.2799
  456SOL    HW2 3515   0.080   2.338   4.829  0.2130 -0.7764 -0.7406
  457SOL     OW 3516   4.807   6.742   2.359 -0.6845  0.9579  0.0126
  457SOL    HW1 3517   4.803   6.842   2.352 -2.0637  0.8913 -0.5238
  457SOL    HW2 3518   4.763   6.702   2.279  2.2749 -0.1485 -1.1681
  458SOL     OW 3519   1.080   3.347   1.705 -0.3471 -0.0364 -0.3724
  458SOL    HW1 3520   1.052   3.261   1.663 -0.5404  0.2464 -0.8369
  458SOL    HW2 3521   1.009   3.416   1.689 -0.5619 -0.0032  0.6835
  459SOL     OW 3522   1.996   2.090   3.172 -0.2057  0.2123 -0.0626
  459SOL    HW1 3523   2.021   2.021   3.104 -0.4680  0.7474 -0.7129
  459SOL    HW2 3524   2.053   2.079   3.253  0.6849  0.0714 -0.6887
  460SOL     OW 3525   1.066   6.603   5.100 -0.0231 -0.8193 -0.0779
  460SOL    HW1 3526   1.020   6.566   5.019 -1.2191  0.4130 -0.0001
  460SOL    HW2 3527   1.007   6.593   5.180  0.6031 -0.8302  0.3974
  461SOL     OW 3528   5.744   0.028   2.436  0.3028 -0.2547 -0.1150
  461SOL    HW1 3529   5.645   0.023   2.427  0.3801 -1.9233 -0.3633
  461SOL    HW2 3530   5.773   7.007   2.516  1.1031 -1.3481 -1.0794
  462SOL     OW 3531   2.728   6.974   5.486  0.2974  0.4277  0.2490
  462SOL    HW1 3532   2.749   6.960   5.389 -0.6715 -0.3640  0.1516
  462SOL    HW2 3533   2.771   0.029   5.516  1.0884  0.3953 -0.7239
  463SOL     OW 3534   2.457   6.903   2.744 -0.1509  0.2193  0.3595
  463SOL    HW1 3535   2.523   6.866   2.678  0.3342 -1.1047  1.5465
  463SOL    HW2 3536   2.505   6.927   2.829 -1.0667  0.0406  0.9371
  464SOL     OW 3537   0.339   1.366   1.313  0.6014 -0.4814  0.3271
  464SOL    HW1 3538   0.403   1.432   1.351  1.6084 -1.8092  1.0007
  464SOL    HW2 3539   0.356   1.356   1.215  0.5994  0.0672  0.2667
  465SOL     OW 3540   0.581   5.054   1.909  0.3221 -0.0349  0.0804
  465SOL    HW1 3541   0.549   5.132   1.963 -0.9979 -1.0124  0.7733
  465SOL    HW2 3542   0.533   4.972   1.939 -0.1098 -0.7039 -2.2891
  466SOL     OW 3543   0.810   2.640   0.495  0.4419  0.1265 -0.0374
  466SOL    HW1 3544   0.843   2.655   0.402 -1.0763  0.7136 -0.5038
  466SOL    HW2 3545   0.834   2.718   0.552 -0.7121  0.8889 -0.5570
  467SOL     OW 3546   0.341   4.773   2.216 -0.3865 -0.0629  0.0583
  467SOL    HW1 3547   0.441   4.773   2.224 -0.4686  0.2095  1.3056
  467SOL    HW2 3548   0.309   4.867   2.200 -0.4587 -0.1298 -0.2012
  468SOL     OW 3549   6.034   5.276   1.510  0.3773 -0.1195  0.8640
  468SOL    HW1 3550   6.088   5.192   1.520 -0.3548 -0.5555  1.3057
  468SOL    HW2 3551   5.938   5.252   1.499  0.2911  0.6407 -0.0977
  469SOL     OW 3552   2.280   3.803   2.616 -0.2438 -0.0079 -0.3963
  469SOL    HW1 3553   2.328   3.889   2.600 -0.0566 -0.3289 -1.6453
  469SOL    HW2 3554   2.323   3.755   2.693  1.5269 -0.3168 -1.5021
  470SOL     OW 3555   2.605   3.823   4.772  0.1077  0.1627  0.5317
  470SOL    HW1 3556   2.605   3.723   4.764  1.2331  0.1631  0.4370
  470SOL    HW2 3557   2.687   3.853   4.819  0.4327  1.1181 -0.5887
  471SOL     OW 3558   3.880   5.423   0.361  0.6230 -0.2008 -0.3054
  471SOL    HW1 3559   3.802   5.486   0.361 -0.2824 -1.2053 -3.1577
  471SOL    HW2 3560   3.964   5.475   0.342  0.1824  0.4317 -0.5805
  472SOL     OW 3561   5.504   3.218   3.262 -0.3126 -0.0858 -0.4312
  472SOL    HW1 3562   5.429   3.225   3.328 -0.3512 -2.3729 -0.1412
  472SOL    HW2 3563   5.467   3.189   3.174  0.0816  0.0293 -0.6343
  473SOL     OW 3564   0.177   3.082   4.621 -0.2769  0.4078 -0.0359
  473SOL    HW1 3565   0.095   3.139   4.611 -1.4334 -1.5171 -2.5775
  473SOL    HW2 3566   0.214   3.061   4.531  2.1336 -0.0849  0.9983
  474SOL     OW 3567   0.318   0.327   4.710  0.2651 -0.1721 -0.5421
  474SOL    HW1 3568   0.220   0.320   4.729 -0.0296 -0.8301 -2.1420
  474SOL    HW2 3569   0.331   0.359   4.616  1.5670 -1.8440 -0.9742
  475SOL     OW 3570   3.215   1.584   5.893  0.3110  0.1241 -0.0078
  475SOL    HW1 3571   3.131   1.549   5.851 -0.2238 -2.6303  3.0074
  475SOL    HW2 3572   3.294   1.537   5.852  0.0579 -0.2830 -0.0324
  476SOL     OW 3573   3.763   1.539   4.016  0.5236 -0.8586  0.1021
  476SOL    HW1 3574   3.675   1.493   4.023 -1.0194  1.4199 -2.3056
  476SOL    HW2 3575   3.776   1.572   3.923  2.7080  1.2611  1.0440
  477SOL     OW 3576   4.094   1.133   5.955 -0.6754  0.3557 -0.5630
  477SOL    HW1 3577   4.150   1.113   5.875  1.3624  2.6280  0.1664
  477SOL    HW2 3578   4.068   1.048   6.000  2.4554 -0.8468 -0.8152
  478SOL     OW 3579   0.523   0.332   2.482 -0.4404 -0.1957 -0.0203
  478SOL    HW1 3580   0.489   0.393   2.410  0.0183  0.7445  0.5318
  478SOL    HW2 3581   0.595   0.274   2.445  3.0141  3.2856  0.5275
  479SOL     OW 3582   3.622   5.600   6.426 -0.5015  0.1405  0.3515
  479SOL    HW1 3583   3.690   5.627   6.358 -1.9708  1.0813 -0.8240
  479SOL    HW2 3584   3.645   5.510   6.463  2.0202  0.9346  0.9344
  480SOL     OW 3585   2.285   6.746   1.730  0.0065 -0.1952 -0.0843
  480SOL    HW1 3586   2.350   6.698   1.789  0.0560  0.5089  0.4460
  480SOL    HW2 3587   2.331   6.773   1.646 -0.2191 -1.7313 -0.7387
  481SOL     OW 3588   5.993   1.502   1.110 -0.7616 -0.5938  0.2555
  481SOL    HW1 3589   5.909   1.479   1.160 -1.6163  1.6638 -0.0397
  481SOL    HW2 3590   5.992   1.599   1.086  2.8536  0.0502  2.0061
  482SOL     OW 3591   5.926   2.751   5.646 -0.1124  0.0117 -0.1079
  482SOL    HW1 3592   5.857   2.819   5.620  1.9292  2.2939  0.0325
  482SOL    HW2 3593   6.005   2.759   5.585  0.8516 -1.1425  0.9391
  483SOL     OW 3594   3.132   2.491   4.495 -0.5030  0.2520 -0.4395
  483SOL    HW1 3595   3.127   2.584   4.531 -0.5749  0.7722 -1.7234
  483SOL    HW2 3596   3.152   2.427   4.569 -2.6404  0.9988  0.8540
  484SOL     OW 3597   6.403   2.700   4.064  0.3755  0.2297 -0.3719
  484SOL    HW1 3598   6.503   2.703   4.057  0.4280 -1.4610 -0.7844
  484SOL    HW2 3599   6.363   2.734   3.979  0.6876 -1.6045 -1.3159
  485SOL     OW 3600   0.739   2.326   3.178  0.4820 -0.2093  0.0563
  485SOL    HW1 3601   0.692   2.299   3.262  0.4582  1.0868  0.4760
  485SOL    HW2 3602   0.826   2.369   3.201  0.4219  0.2632 -0.5762
  486SOL     OW 3603   4.770   4.730   2.957 -0.0469  0.0062 -0.0223
  486SOL    HW1 3604   4.752   4.632   2.943  1.1568 -0.3061  0.5251
  486SOL    HW2 3605   4.816   4.767   2.876  1.1563 -0.3143  0.5077
  487SOL     OW 3606   3.061   5.076   5.209 -0.3995  0.1214 -0.2516
  487SOL    HW1 3607   3.023   5.168   5.216 -0.9362 -0.1436  0.3993
  487SOL    HW2 3608   3.024   5.031   5.128  1.0509  1.0062 -1.4650
  488SOL     OW 3609   3.231   4.218   4.278  0.4827 -0.4277  0.0583
  488SOL    HW1 3610   3.180   4.282   4.334  1.4703 -0.2655  0.7930
  488SOL    HW2 3611   3.325   4.250   4.267  0.3184 -0.4187 -1.7455
  489SOL     OW 3612   2.958   4.992   3.933  0.5987  0.1698  0.1135
  489SOL    HW1 3613   2.984   4.923   3.866  1.3221 -1.2182  1.7563
  489SOL    HW2 3614   2.858   4.999   3.937  0.5405  0.8502 -1.6084
  490SOL     OW 3615   1.493   4.329   6.591  0.0793 -0.7776  0.2336
  490SOL    HW1 3616   1.494   4.323   6.690  0.7349 -1.1137  0.2155
  490SOL    HW2 3617   1.514   4.239   6.551  0.8975 -0.4207 -0.1815
  491SOL     OW 3618   0.923   0.274   3.142  0.1492  0.2206 -0.4196
  491SOL    HW1 3619   0.848   0.213   3.166 -0.3262  0.3621 -1.4891
  491SOL    HW2 3620   0.979   0.292   3.223 -0.5148 -0.5083  0.2121
  492SOL     OW 3621   3.266   5.992   4.092 -0.3414 -0.0495 -0.9258
  492SOL    HW1 3622   3.178   5.946   4.084  1.2742 -3.6267  0.0941
  492SOL    HW2 3623   3.340   5.925   4.088  2.2763  2.4882  0.8401
  493SOL     OW 3624   3.150   2.704   0.798 -0.1050 -0.1810 -0.3963
  493SOL    HW1 3625   3.128   2.792   0.841 -3.5436 -2.1400  2.3793
  493SOL    HW2 3626   3.220   2.657   0.852 -0.9523 -0.6357  0.3313
  494SOL     OW 3627   1.823   5.167   0.071  0.0056  0.3374 -0.1160
  494SOL    HW1 3628   1.839   5.172   7.003 -0.0237  0.2630 -0.1246
  494SOL    HW2 3629   1.796   5.257   0.105  0.3958  0.4544 -0.1094
  495SOL     OW 3630   4.367   1.123   4.253  0.1436  0.9754 -0.0121
  495SOL    HW1 3631   4.442   1.187   4.237  0.1866  0.7563 -0.7524
  495SOL    HW2 3632   4.317   1.108   4.167 -1.5004  2.0403  0.7120
  496SOL     OW 3633   4.709   5.286   4.897  0.1122  0.1966  0.0889
  496SOL    HW1 3634   4.760   5.227   4.834 -0.8703 -1.2581  0.6048
  496SOL    HW2 3635   4.640   5.232   4.945 -1.6900  2.0124 -0.3098
  497SOL     OW 3636   4.763   2.933   4.240 -0.0601 -0.1109  0.7592
  497SOL    HW1 3637   4.755   2.903   4.146  1.1341  3.0246 -0.4775
  497SOL    HW2 3638   4.694   3.004   4.259  1.4471  1.2930  1.2910
  498SOL     OW 3639   4.145   1.486   6.985  0.1266 -0.0887  0.5844
  498SOL    HW1 3640   4.166   1.456   0.047  0.8618  2.0550  1.1688
  498SOL    HW2 3641   4.051   1.460   6.962 -0.0088 -0.7867  1.8653
  499SOL     OW 3642   5.511   4.057   5.467  1.1100 -0.5465 -0.9051
  499SOL    HW1 3643   5.524   3.961   5.492  3.5756 -0.1808 -0.5288
  499SOL    HW2 3644   5.574   4.114   5.520  1.2617  1.0430 -2.6849
  500SOL     OW 3645   2.607   3.208   2.216 -0.1658  0.0584  0.2051
  500SOL    HW1 3646   2.568   3.297   2.240  2.0181  1.3927 -0.8430
  500SOL    HW2 3647   2.661   3.173   2.292 -2.0627 -1.0521  1.0951
  501SOL     OW 3648   6.136   0.470   5.243 -0.3449 -0.2005 -0.2338
  501SOL    HW1 3649   6.095   0.417   5.316  0.3236  0.9005  0.9818
  501SOL    HW2 3650   6.066   0.528   5.201 -0.3455  0.6777  0.9323
  502SOL     OW 3651   3.587   0.489   1.953  0.0012  0.7182 -0.1520
  502SOL    HW1 3652   3.516   0.420   1.962 -0.0252  0.9118  1.4914
  502SOL    HW2 3653   3.547   0.580   1.963  0.1828  0.9347 -1.3073
  503SOL     OW 3654   6.674   1.008   4.651 -0.5963  0.1970 -0.1909
  503SOL    HW1 3655   6.702   0.969   4.563  0.2740 -0.8800  0.5202
  503SOL    HW2 3656   6.604   0.949   4.692 -0.8612  0.5907 -0.0778
  504SOL     OW 3657   3.090   2.928   1.531  0.4082  0.7072 -0.2293
  504SOL    HW1 3658   3.102   2.852   1.595  0.6809  1.5517  0.7540
  504SOL    HW2 3659   3.171   2.987   1.534  0.5172  0.6417 -1.5305
  505SOL     OW 3660   3.707   3.456   6.198  0.4471 -0.3003  0.1002
  505SOL    HW1 3661   3.759   3.434   6.115 -1.2436  0.7337 -1.3179
  505SOL    HW2 3662   3.652   3.376   6.225  1.3377 -0.7874  0.5228
  506SOL     OW 3663   0.532   0.428   5.409  0.0039 -0.2089 -0.3770
  506SOL    HW1 3664   0.491   0.505   5.458 -1.5215 -2.1868  1.6614
  506SOL    HW2 3665   0.614   0.398   5.458 -0.3342 -0.8837 -0.2154
  507SOL     OW 3666   1.903   1.439   1.005  0.7176  0.5886 -0.0856
  507SOL    HW1 3667   1.853   1.389   0.934 -0.6590 -0.3363  1.4498
  507SOL    HW2 3668   1.916   1.534   0.977 -2.1427  0.9351 -0.5121
  508SOL     OW 3669   4.095   7.014   2.359  0.2450 -0.0769  0.0188
  508SOL    HW1 3670   4.174   6.952   2.361 -0.6478 -1.2427  2.0188
  508SOL    HW2 3671   4.025   6.976   2.298  1.6902  1.6940 -2.9412
  509SOL     OW 3672   1.151   1.770   4.242  0.5795 -0.3664 -0.0737
  509SOL    HW1 3673   1.171   1.697   4.176 -2.2541 -1.1880 -0.1562
  509SOL    HW2 3674   1.071   1.821   4.211  1.6864  1.9530  0.6993
  510SOL     OW 3675   1.059   1.361   0.926 -0.6053  0.2697  0.1103
  510SOL    HW1 3676   1.007   1.446   0.943 -0.8306 -0.1626  1.7866
  510SOL    HW2 3677   1.128   1.378   0.856 -1.4335  1.5097 -0.4518
  511SOL     OW 3678   3.111   5.640   4.433  0.0786 -0.3318  0.1393
  511SOL    HW1 3679   3.034   5.636   4.370 -0.0777  0.4927  0.2656
  511SOL    HW2 3680   3.171   5.561   4.418 -0.1477 -0.3420 -0.7866
  512SOL     OW 3681   5.392   0.369   4.089  0.0308 -0.3297  0.0744
  512SOL    HW1 3682   5.382   0.464   4.120 -2.1516 -0.3064 -0.5126
  512SOL    HW2 3683   5.376   0.307   4.166 -0.3598 -0.2214  0.0847
  513SOL     OW 3684   6.497   2.291   1.636 -0.3234 -0.2365  0.4819
  513SOL    HW1 3685   6.417   2.277   1.694 -1.2567  2.4930 -0.0333
  513SOL    HW2 3686   6.539   2.379   1.656  1.9098 -1.0890 -0.0780
  514SOL     OW 3687   6.384   0.614   5.502  0.9396  0.3783 -0.1911
  514SOL    HW1 3688   6.353   0.684   5.567  2.3035 -0.8208  1.8705
  514SOL    HW2 3689   6.339   0.527   5.524  1.0717  0.0580 -1.1821
  515SOL     OW 3690   1.819   4.893   1.665  0.2704 -0.1770  0.3751
  515SOL    HW1 3691   1.803   4.795   1.676  2.7450 -0.7160 -0.1876
  515SOL    HW2 3692   1.901   4.919   1.716  0.7082  1.2144 -0.9572
  516SOL     OW 3693   4.507   0.939   4.417 -0.1727 -0.0730 -0.3596
  516SOL    HW1 3694   4.469   0.996   4.345 -1.0121  0.3593  0.4045
  516SOL    HW2 3695   4.548   0.997   4.488  1.6715 -0.5154 -1.0015
  517SOL     OW 3696   4.806   6.267   4.366 -0.4277 -0.6075 -0.1978
  517SOL    HW1 3697   4.885   6.215   4.333  1.4506  0.8351  1.6898
  517SOL    HW2 3698   4.741   6.281   4.291  1.0523 -1.9389 -1.8171
  518SOL     OW 3699   0.103   0.444   4.816 -0.2269 -0.4212  0.3468
  518SOL    HW1 3700   0.060   0.522   4.770  1.1585  0.3784  0.3704
  518SOL    HW2 3701   0.064   0.435   4.908 -3.1619 -2.1544 -0.9410
  519SOL     OW 3702   3.474   0.532   2.407  0.0179 -0.1092  0.3046
  519SOL    HW1 3703   3.514   0.624   2.398 -0.0894 -0.0916 -0.0021
  519SOL    HW2 3704   3.387   0.538   2.456 -0.1801  0.0035 -0.0595
  520SOL     OW 3705   6.890   4.136   4.593  0.1472 -0.3734  0.6235
  520SOL    HW1 3706   6.840   4.189   4.525  0.5648 -0.6082  0.1320
  520SOL    HW2 3707   6.841   4.140   4.681 -0.6442 -0.4549  0.1992
  521SOL     OW 3708   0.107   0.684   2.177  0.2069 -0.6169 -0.1567
  521SOL    HW1 3709   0.043   0.638   2.117 -0.5877  1.9680 -1.4018
  521SOL    HW2 3710   0.147   0.617   2.240 -2.7545 -2.5261 -0.1192
  522SOL     OW 3711   3.356   1.342   2.972 -0.0864  0.0406  0.2474
  522SOL    HW1 3712   3.375   1.416   3.037 -1.0665  1.2343 -0.7606
  522SOL    HW2 3713   3.257   1.333   2.960  0.0523 -0.7474 -0.4285
  523SOL     OW 3714   6.890   5.367   4.717  0.4010 -0.5188  0.0401
  523SOL    HW1 3715   6.934   5.447   4.675  1.8161 -0.9313  0.6585
  523SOL    HW2 3716   6.955   5.292   4.721 -0.4106 -1.1976  0.9241
  524SOL     OW 3717   3.074   1.463   6.121 -0.1816 -0.0520 -0.9588
  524SOL    HW1 3718   3.037   1.538   6.176 -1.2628  0.0284 -1.7573
  524SOL    HW2 3719   3.137   1.500   6.053 -0.9667  0.1903 -1.5685
  525SOL     OW 3720   2.459   2.331   3.572  0.3085 -0.2046 -0.4048
  525SOL    HW1 3721   2.530   2.273   3.534  1.7225  0.3797  1.1875
  525SOL    HW2 3722   2.493   2.374   3.656 -1.7621  0.5047  0.1328
  526SOL     OW 3723   2.223   4.637   1.490 -0.4931 -0.4383  0.4468
  526SOL    HW1 3724   2.273   4.557   1.525 -0.4175 -1.0709 -1.0357
  526SOL    HW2 3725   2.125   4.619   1.492 -0.4334 -0.9518 -0.7482
  527SOL     OW 3726   4.715   2.874   3.985  0.0514 -0.4799  0.1073
  527SOL    HW1 3727   4.691   2.778   3.977  3.6039 -1.6712  1.7525
  527SOL    HW2 3728   4.788   2.896   3.920  0.0039  0.8334  0.4571
  528SOL     OW 3729   2.191   6.329   4.925  0.2131 -0.2027  0.1138
  528SOL    HW1 3730   2.114   6.392   4.913  1.1132  0.6599 -1.4508
  528SOL    HW2 3731   2.259   6.371   4.986  0.9950  0.5747 -1.2402
  529SOL     OW 3732   2.512   4.937   2.505 -0.1414  0.0819  0.2640
  529SOL    HW1 3733   2.596   4.917   2.555 -0.9346  0.6067  1.8433
  529SOL    HW2 3734   2.485   4.857   2.451  0.6276 -0.5624  0.8276
  530SOL     OW 3735   2.663   3.976   1.068  0.1265  0.0761 -0.1144
  530SOL    HW1 3736   2.752   3.936   1.090 -0.4677 -0.3971  1.5552
  530SOL    HW2 3737   2.604   3.907   1.026  0.6461  0.5038 -1.6408
  531SOL     OW 3738   1.435   6.779   3.413 -0.3505 -0.1121 -0.0155
  531SOL    HW1 3739   1.343   6.796   3.375  0.0418  2.0797 -0.1208
  531SOL    HW2 3740   1.445   6.830   3.499 -0.3131 -2.9552  1.7780
  532SOL     OW 3741   2.321   2.081   3.106 -0.0657  0.0094 -0.3638
  532SOL    HW1 3742   2.266   2.023   3.046 -0.2577  0.3598 -0.5284
  532SOL    HW2 3743   2.284   2.078   3.198  0.4837 -0.8704 -0.1544
  533SOL     OW 3744   3.275   6.386   2.978  0.6158 -0.6613  0.3893
  533SOL    HW1 3745   3.276   6.421   2.884  2.2410 -1.2915  0.1324
  533SOL    HW2 3746   3.225   6.299   2.980  0.3217 -0.4977  0.1615
  534SOL     OW 3747   4.570   4.021   3.853  0.2804 -0.4608  0.6182
  534SOL    HW1 3748   4.651   4.022   3.912  0.5644 -1.5578  0.2792
  534SOL    HW2 3749   4.527   3.931   3.858 -0.1129 -0.3316 -0.2950
  535SOL     OW 3750   4.716   4.454   2.903 -0.2217 -0.1112  0.1385
  535SOL    HW1 3751   4.648   4.392   2.939 -1.0817  1.3662  1.1560
  535SOL    HW2 3752   4.724   4.442   2.804  0.7891 -2.8821  0.4647
  536SOL     OW 3753   4.620   1.098   3.906 -0.1037 -0.1168 -0.0413
  536SOL    HW1 3754   4.647   1.006   3.933 -0.7685 -0.2848  0.0633
  536SOL    HW2 3755   4.525   1.097   3.875 -0.3643  0.6762  0.6910
  537SOL     OW 3756   4.116   3.498   0.322 -0.1716 -0.9969  0.2528
  537SOL    HW1 3757   4.122   3.399   0.310  1.7842 -1.0330  1.0984
  537SOL    HW2 3758   4.199   3.541   0.287 -0.7277  0.2827  0.4592
  538SOL     OW 3759   6.369   3.930   5.498  0.0015  0.3491 -0.2650
  538SOL    HW1 3760   6.297   3.993   5.469 -0.7459 -0.4045 -0.0953
  538SOL    HW2 3761   6.330   3.858   5.556  0.9818  0.2191  0.2734
  539SOL     OW 3762   3.992   3.568   1.752 -0.6521 -0.2064 -0.1285
  539SOL    HW1 3763   4.053   3.632   1.800 -0.5147  0.8436 -1.6461
  539SOL    HW2 3764   4.027   3.551   1.660 -1.4933 -1.3327 -0.2667
  540SOL     OW 3765   6.342   2.324   5.443  0.0795  0.2604  0.3076
  540SOL    HW1 3766   6.405   2.383   5.394 -0.8215 -1.4852 -3.2220
  540SOL    HW2 3767   6.249   2.338   5.410 -0.5413 -1.3136  1.2122
  541SOL     OW 3768   2.790   6.084   2.748  0.6038  0.0052 -0.7375
  541SOL    HW1 3769   2.869   6.081   2.810 -0.4636 -0.1440  0.6743
  541SOL    HW2 3770   2.731   6.005   2.766  0.7053 -0.5414 -2.6049
  542SOL     OW 3771   1.835   6.720   5.546 -0.0780  0.2327 -0.2140
  542SOL    HW1 3772   1.768   6.792   5.527 -1.0672 -0.7715 -0.6831
  542SOL    HW2 3773   1.788   6.631   5.548  1.0770 -0.3847  0.5423
  543SOL     OW 3774   3.672   0.255   4.096 -0.3765 -0.4326  0.5248
  543SOL    HW1 3775   3.592   0.311   4.117  1.1740  1.6598  1.2090
  543SOL    HW2 3776   3.673   0.234   3.999 -2.2202 -1.3254  0.6575
  544SOL     OW 3777   2.185   1.715   6.221 -0.4226 -0.4519 -0.0730
  544SOL    HW1 3778   2.277   1.705   6.182 -0.3162  1.6103 -0.4516
  544SOL    HW2 3779   2.155   1.627   6.259  1.2209 -1.4432 -0.9747
  545SOL     OW 3780   0.550   2.650   1.004 -0.1886  0.5345  0.2098
  545SOL    HW1 3781   0.507   2.728   1.049 -0.0008  2.5855 -2.8551
  545SOL    HW2 3782   0.638   2.630   1.047  1.4256  4.3552 -0.9667
  546SOL     OW 3783   5.501   4.292   3.063  0.0367 -0.7509  0.2300
  546SOL    HW1 3784   5.531   4.356   2.992  0.7363 -1.3041  0.0012
  546SOL    HW2 3785   5.439   4.338   3.126  0.2911  0.0662 -0.0960
  547SOL     OW 3786   6.195   2.463   3.373  0.0012 -0.2212 -0.1011
  547SOL    HW1 3787   6.190   2.382   3.313 -0.2025 -0.7480  0.6152
  547SOL    HW2 3788   6.241   2.438   3.458  1.6298  0.8955 -0.6154
  548SOL     OW 3789   5.213   3.805   2.628  0.1227  0.5512 -0.1581
  548SOL    HW1 3790   5.183   3.711   2.615 -0.2917  0.7926 -1.0480
  548SOL    HW2 3791   5.239   3.844   2.540  2.1018  0.6848  0.4493
  549SOL     OW 3792   4.251   3.648   0.734  0.6558  0.0473 -0.3064
  549SOL    HW1 3793   4.314   3.679   0.663 -1.0978 -0.7593 -2.3253
  549SOL    HW2 3794   4.228   3.552   0.720  0.1052 -0.0912  1.2727
  550SOL     OW 3795   5.216   0.350   2.698 -0.1961  0.0083 -0.6323
  550SOL    HW1 3796   5.311   0.380   2.685 -0.7221  2.5243  0.6502
  550SOL    HW2 3797   5.180   0.316   2.612  1.3605  0.6166 -1.5738
  551SOL     OW 3798   4.206   2.611   3.068 -0.3859  0.6386 -0.3018
  551SOL    HW1 3799   4.240   2.520   3.087 -0.4688  0.6109 -0.2870
  551SOL    HW2 3800   4.278   2.665   3.023 -1.2717 -0.4102 -3.2139
  552SOL     OW 3801   5.527   5.844   5.083 -1.0267  0.4023  0.1250
  552SOL    HW1 3802   5.464   5.921   5.076  0.7688  2.0918  1.6105
  552SOL    HW2 3803   5.616   5.876   5.116  0.6529 -1.8995 -1.8817
  553SOL     OW 3804   3.805   3.324   1.504 -0.0395  0.4464 -0.1939
  553SOL    HW1 3805   3.808   3.271   1.419 -0.1997  1.5537 -0.9078
  553SOL    HW2 3806   3.711   3.329   1.537  0.0873 -0.3687  0.3040
  554SOL     OW 3807   6.732   1.590   2.517  0.2646 -1.1668 -0.4379
  554SOL    HW1 3808   6.633   1.575   2.525  0.3463 -1.3371  0.4195
  554SOL    HW2 3809   6.779   1.524   2.576  0.8793 -0.9024 -0.6340
  555SOL     OW 3810   6.714   3.425   5.910 -0.0276 -0.0519 -0.4523
  555SOL    HW1 3811   6.809   3.418   5.941 -0.0375  1.5383  0.0735
  555SOL    HW2 3812   6.656   3.450   5.988 -0.6262  0.5036 -1.0671
  556SOL     OW 3813   1.310   2.598   4.453 -0.0935 -0.3250 -0.3211
  556SOL    HW1 3814   1.398   2.635   4.422 -0.1030  1.4464  1.5509
  556SOL    HW2 3815   1.325   2.511   4.499  1.3102  1.4507  2.9371
  557SOL     OW 3816   0.764   4.125   3.535  0.4290  0.5188 -0.0084
  557SOL    HW1 3817   0.830   4.125   3.460  1.2824 -1.8186  0.6880
  557SOL    HW2 3818   0.812   4.132   3.622 -0.3778  0.5667  0.4451
  558SOL     OW 3819   2.715   0.806   2.340  0.2391 -0.0690 -0.2956
  558SOL    HW1 3820   2.706   0.811   2.439  1.2749  2.4030 -0.2462
  558SOL    HW2 3821   2.812   0.809   2.315 -0.0297  2.4723 -1.3971
  559SOL     OW 3822   0.586   0.444   5.836  0.0449  0.0122 -0.1716
  559SOL    HW1 3823   0.599   0.346   5.849 -0.1092 -0.1613 -1.2457
  559SOL    HW2 3824   0.667   0.483   5.792 -0.2333  0.2016 -0.5289
  560SOL     OW 3825   5.618   2.184   4.426  0.1981 -0.3666 -0.5041
  560SOL    HW1 3826   5.685   2.204   4.354 -1.7391  1.2586 -2.0143
  560SOL    HW2 3827   5.578   2.270   4.458 -0.3089 -1.2145  1.2278
  561SOL     OW 3828   1.583   1.682   3.182 -0.6961  0.0113  0.0108
  561SOL    HW1 3829   1.614   1.750   3.116  0.0917 -1.9351 -1.7285
  561SOL    HW2 3830   1.483   1.678   3.182 -0.7036 -0.2249 -1.3768
  562SOL     OW 3831   5.036   0.914   3.418  0.3274  0.1611 -0.0707
  562SOL    HW1 3832   5.109   0.981   3.435  1.3247 -1.1034  0.7919
  562SOL    HW2 3833   5.053   0.832   3.472 -0.5530 -1.0366 -1.5347
  563SOL     OW 3834   1.577   6.889   5.459 -0.6068 -0.2428 -0.0950
  563SOL    HW1 3835   1.505   6.946   5.419 -0.3934  0.4706  0.5072
  563SOL    HW2 3836   1.571   6.894   5.559  2.6568  3.0804  0.1543
  564SOL     OW 3837   2.371   2.892   2.829 -0.1661  0.2452 -0.4368
  564SOL    HW1 3838   2.429   2.834   2.886 -0.6115 -0.1361 -0.3670
  564SOL    HW2 3839   2.421   2.975   2.805  0.3822 -0.0427 -0.3178
  565SOL     OW 3840   2.076   4.230   1.285 -0.1427 -0.2167 -0.1981
  565SOL    HW1 3841   2.110   4.153   1.231  1.9596  1.0620 -0.8181
  565SOL    HW2 3842   2.034   4.297   1.223 -1.3410 -0.5160  0.2594
  566SOL     OW 3843   2.335   1.535   5.314  0.1152  0.0340 -0.7153
  566SOL    HW1 3844   2.308   1.508   5.406  0.2233 -0.8442 -0.9334
  566SOL    HW2 3845   2.423   1.583   5.318  2.1670 -3.3599 -0.6675
  567SOL     OW 3846   1.754   2.522   2.442 -0.3342  0.0914 -0.2738
  567SOL    HW1 3847   1.710   2.484   2.360  0.0584  1.1930 -1.0225
  567SOL    HW2 3848   1.853   2.507   2.436 -0.2505  0.6178 -0.2521
  568SOL     OW 3849   1.206   4.492   3.398 -0.0484 -0.7811  0.0005
  568SOL    HW1 3850   1.110   4.477   3.375 -0.2314 -1.8900  1.4001
  568SOL    HW2 3851   1.216   4.582   3.440 -0.3843 -0.4730 -0.5599
  569SOL     OW 3852   4.588   4.927   3.636 -0.4137 -0.1649 -0.1436
  569SOL    HW1 3853   4.493   4.947   3.610 -0.4943  0.0696  0.3295
  569SOL    HW2 3854   4.639   4.899   3.555 -0.1617  2.4088 -0.9578
  570SOL     OW 3855   2.008   3.906   4.835  0.5323  0.0505 -0.5726
  570SOL    HW1 3856   1.934   3.940   4.776  0.4559  0.3802 -0.2905
  570SOL    HW2 3857   2.051   3.983   4.882  1.6643 -0.0378 -1.4184
  571SOL     OW 3858   4.010   0.807   3.684 -0.5648  0.2039  0.2566
  571SOL    HW1 3859   3.972   0.723   3.645  0.6966  0.1355 -0.9152
  571SOL    HW2 3860   3.943   0.848   3.746 -1.5206 -1.2267  0.2288
  572SOL     OW 3861   2.254   3.515   0.609 -0.2722  0.4826 -0.1414
  572SOL    HW1 3862   2.327   3.450   0.629 -1.6563 -1.2742 -0.5566
  572SOL    HW2 3863   2.264   3.549   0.516 -0.0832  0.0983 -0.2630
  573SOL     OW 3864   6.767   2.623   2.205  0.0147 -0.3959  0.2020
  573SOL    HW1 3865   6.825   2.691   2.162  0.4043 -1.2873 -0.7303
  573SOL    HW2 3866   6.817   2.536   2.213 -0.8384 -0.8901  0.3295
  574SOL     OW 3867   2.384   6.867   6.007  0.1128 -0.7504 -0.3093
  574SOL    HW1 3868   2.431   6.856   6.094 -0.7697 -0.6383  0.1952
  574SOL    HW2 3869   2.434   6.932   5.949  0.6041 -0.6892  0.1854
  575SOL     OW 3870   6.188   0.568   4.836 -0.2658  0.3835  0.2331
  575SOL    HW1 3871   6.116   0.628   4.871  0.3262  3.5890 -3.4728
  575SOL    HW2 3872   6.277   0.611   4.849  0.2013  0.3210 -2.3799
  576SOL     OW 3873   0.663   3.161   5.716  0.3779  0.5490 -0.2253
  576SOL    HW1 3874   0.681   3.159   5.814 -1.5472  0.1096  0.1500
  576SOL    HW2 3875   0.728   3.101   5.669 -0.1932 -1.1823  1.0808
  577SOL     OW 3876   2.870   1.653   6.263  0.7030 -0.4825 -0.5403
  577SOL    HW1 3877   2.873   1.724   6.193  1.0433 -1.6487 -1.7671
  577SOL    HW2 3878   2.902   1.690   6.350  0.9730  0.8249 -1.1724
  578SOL     OW 3879   6.558   1.299   2.653  0.1698  0.3819 -0.2130
  578SOL    HW1 3880   6.609   1.324   2.570  1.5366 -1.5766 -0.0103
  578SOL    HW2 3881   6.478   1.246   2.627  1.1170 -1.0648 -0.2744
  579SOL     OW 3882   0.045   3.104   6.359 -0.3043 -0.1408  0.1354
  579SOL    HW1 3883   0.027   3.005   6.361  1.7014 -0.5617  2.9895
  579SOL    HW2 3884   0.107   3.125   6.283 -0.6063 -1.0680 -0.3929
  580SOL     OW 3885   0.780   6.578   2.424 -0.5017  0.1599 -0.0895
  580SOL    HW1 3886   0.798   6.480   2.433  0.2800  0.3386  0.5144
  580SOL    HW2 3887   0.866   6.628   2.438 -0.1023  0.8020 -3.8381
  581SOL     OW 3888   1.777   0.100   5.067  0.3439  0.0937 -0.1656
  581SOL    HW1 3889   1.799   0.109   5.165  0.1246  1.8958 -0.2395
  581SOL    HW2 3890   1.855   0.130   5.013 -0.3155  1.3244 -0.4869
  582SOL     OW 3891   3.156   5.118   6.132 -0.1248 -0.2429 -0.5885
  582SOL    HW1 3892   3.167   5.165   6.044  1.0000 -0.2392 -0.4560
  582SOL    HW2 3893   3.120   5.182   6.200 -0.4546 -0.0943 -0.9018
  583SOL     OW 3894   6.542   4.191   3.532  0.3013 -0.2016  0.4243
  583SOL    HW1 3895   6.539   4.290   3.549 -0.9682 -0.6072  3.0564
  583SOL    HW2 3896   6.483   4.144   3.598 -0.7653 -2.6058 -2.0386
  584SOL     OW 3897   5.232   3.890   4.045 -0.0894 -0.1694  0.0482
  584SOL    HW1 3898   5.325   3.887   4.082 -0.2045 -0.4624  0.3183
  584SOL    HW2 3899   5.189   3.976   4.072 -0.7204 -1.0339  1.9683
  585SOL     OW 3900   3.472   6.205   5.813  0.0828 -0.5552 -0.5156
  585SOL    HW1 3901   3.481   6.176   5.908 -0.2886  0.9125 -0.0074
  585SOL    HW2 3902   3.408   6.282   5.807  0.8502  0.0188 -1.8276
  586SOL     OW 3903   6.298   2.149   4.325  0.5604 -0.7552  0.7662
  586SOL    HW1 3904   6.371   2.092   4.363  1.4695  0.9580  1.6857
  586SOL    HW2 3905   6.332   2.242   4.311 -0.8960 -0.3962 -0.6607
  587SOL     OW 3906   5.846   3.660   5.775 -0.7783 -0.4911 -0.2214
  587SOL    HW1 3907   5.791   3.700   5.849 -0.0557  1.2704 -0.5752
  587SOL    HW2 3908   5.942   3.653   5.805 -0.7024 -0.9098 -0.5617
  588SOL     OW 3909   6.293   2.856   1.985 -0.4087  0.1091  0.0559
  588SOL    HW1 3910   6.333   2.919   1.918  0.7384 -1.1030 -0.4469
  588SOL    HW2 3911   6.218   2.805   1.941  1.5338 -2.0338 -1.0011
  589SOL     OW 3912   1.671   6.907   4.508  0.8808  0.7749  0.2183
  589SOL    HW1 3913   1.640   6.861   4.591  0.2905  1.8977  0.6533
  589SOL    HW2 3914   1.760   6.949   4.525  0.2718  1.9453  0.6830
  590SOL     OW 3915   3.532   6.990   2.932  0.3984  0.3514  0.0998
  590SOL    HW1 3916   3.616   6.938   2.936  0.9915  1.2779  0.0564
  590SOL    HW2 3917   3.478   6.973   3.014  0.6210 -0.2515  0.1221
  591SOL     OW 3918   1.332   0.392   6.173 -0.2417  0.8662 -0.0267
  591SOL    HW1 3919   1.393   0.416   6.249  0.5915 -1.0638 -0.0332
  591SOL    HW2 3920   1.250   0.347   6.208 -1.3960  2.8324 -0.0745
  592SOL     OW 3921   4.366   5.805   6.132 -0.0630  0.2416  0.4893
  592SOL    HW1 3922   4.389   5.818   6.035 -0.8590 -0.3503  0.2115
  592SOL    HW2 3923   4.290   5.866   6.156 -2.3399 -2.1492 -0.2448
  593SOL     OW 3924   5.573   2.470   1.568 -0.7381  0.0784  0.1157
  593SOL    HW1 3925   5.559   2.504   1.661 -1.6982 -0.7657  0.2950
  593SOL    HW2 3926   5.652   2.408   1.567 -0.5265  0.3399  0.2897
  594SOL     OW 3927   3.240   3.320   6.086  0.5167 -0.2981  0.0014
  594SOL    HW1 3928   3.153   3.329   6.038  1.6523  0.9359 -1.9198
  594SOL    HW2 3929   3.224   3.277   6.175 -1.9683 -0.5468 -0.4960
  595SOL     OW 3930   1.945   2.977   3.516  0.4396 -0.5169 -0.1994
  595SOL    HW1 3931   1.973   2.896   3.465  1.0262  0.3798 -1.3363
  595SOL    HW2 3932   1.900   3.041   3.454  1.1550  0.5974  0.4187
  596SOL     OW 3933   4.637   4.691   5.593 -0.0262 -0.6564  0.1648
  596SOL    HW1 3934   4.718   4.649   5.634 -1.0942 -0.9790  2.0789
  596SOL    HW2 3935   4.568   4.704   5.664 -0.7071  1.9870 -0.8734
  597SOL     OW 3936   5.402   3.103   1.469 -0.2445  0.3297  0.2062
  597SOL    HW1 3937   5.305   3.077   1.475 -0.7112  1.9294  0.0569
  597SOL    HW2 3938   5.441   3.068   1.384 -0.0467 -2.2215  1.2509
  598SOL     OW 3939   2.998   3.786   2.226 -0.6669 -0.3680  0.0580
  598SOL    HW1 3940   3.039   3.695   2.230 -2.3890 -1.1578  0.7047
  598SOL    HW2 3941   3.001   3.820   2.132  0.6155 -0.7651 -0.0651
  599SOL     OW 3942   0.390   6.804   4.041 -0.1006 -0.2666  0.0271
  599SOL    HW1 3943   0.297   6.770   4.030  0.3420 -1.0266 -1.7075
  599SOL    HW2 3944   0.442   6.742   4.100  0.1003 -1.5295 -1.4065
  600SOL     OW 3945   3.751   6.409   6.450 -0.4058 -0.3629 -0.0743
  600SOL    HW1 3946   3.822   6.350   6.412 -0.5956 -0.6257 -0.0245
  600SOL    HW2 3947   3.745   6.493   6.396  0.3776 -0.0558  0.3085
  601SOL     OW 3948   2.553   2.471   3.797 -0.3391 -0.0355  0.2350
  601SOL    HW1 3949   2.532   2.390   3.852 -0.3247  1.2223  2.1468
  601SOL    HW2 3950   2.530   2.554   3.847  3.8239  1.3447  0.2652
  602SOL     OW 3951   3.281   6.411   5.287  0.1206 -0.1877  0.0015
  602SOL    HW1 3952   3.308   6.343   5.355  1.0941 -0.4743 -0.6538
  602SOL    HW2 3953   3.327   6.392   5.200 -0.0970  0.9342 -0.3754
  603SOL     OW 3954   3.485   0.409   4.511 -0.3091 -0.4535  0.2907
  603SOL    HW1 3955   3.394   0.444   4.532 -0.2950  0.6793 -1.3396
  603SOL    HW2 3956   3.477   0.317   4.475 -0.9377  0.0105 -0.8093
  604SOL     OW 3957   0.038   3.560   2.921  0.3352 -0.1993  0.4106
  604SOL    HW1 3958   7.020   3.532   2.838  1.9108 -0.2474 -0.5200
  604SOL    HW2 3959   7.003   3.604   2.983 -0.6328  1.1726 -1.4537
  605SOL     OW 3960   6.091   4.186   2.080 -0.4426 -0.1727 -0.0770
  605SOL    HW1 3961   6.060   4.094   2.056 -1.7792 -0.0835  1.1126
  605SOL    HW2 3962   6.173   4.181   2.136  1.1347 -0.4794 -2.2959
  606SOL     OW 3963   3.170   6.956   2.418 -0.2575 -0.3572 -0.1265
  606SOL    HW1 3964   3.251   7.011   2.437  0.6313 -1.8731  0.6627
  606SOL    HW2 3965   3.139   6.972   2.324  0.7978  0.4266 -0.3511
  607SOL     OW 3966   3.270   6.747   0.722  0.1993  0.4094  0.1438
  607SOL    HW1 3967   3.364   6.715   0.716  1.0730  2.7150  0.5182
  607SOL    HW2 3968   3.225   6.736   0.633  0.4780 -1.5158  0.1912
  608SOL     OW 3969   2.271   2.769   4.061 -0.5720 -0.0943 -0.5869
  608SOL    HW1 3970   2.211   2.770   3.981 -0.3527 -1.7923 -0.8211
  608SOL    HW2 3971   2.351   2.713   4.041  0.6063  1.3099  0.0691
  609SOL     OW 3972   4.023   3.473   2.124 -0.4530 -0.0644 -0.3921
  609SOL    HW1 3973   4.044   3.571   2.116 -1.4304  0.2760  0.8242
  609SOL    HW2 3974   4.107   3.423   2.143 -0.1836  0.7852  0.7848
  610SOL     OW 3975   3.628   1.571   1.769 -0.8691 -0.3912  0.0083
  610SOL    HW1 3976   3.629   1.540   1.864  0.8901 -0.2753  0.0688
  610SOL    HW2 3977   3.611   1.669   1.766  1.1900  0.0205  0.4040
  611SOL     OW 3978   5.832   4.305   2.007 -0.6422 -0.1386  0.5360
  611SOL    HW1 3979   5.927   4.274   2.007 -0.6269 -0.1115  1.2554
  611SOL    HW2 3980   5.828   4.404   2.011 -0.6598  0.2064 -3.8186
  612SOL     OW 3981   3.206   0.018   3.554  0.6585 -0.4148 -0.1616
  612SOL    HW1 3982   3.273   0.067   3.609  3.6479 -1.9125 -2.1762
  612SOL    HW2 3983   3.155   0.083   3.497  3.0553  0.6356 -1.2600
  613SOL     OW 3984   3.090   6.494   0.406 -0.0362 -0.2374 -0.1557
  613SOL    HW1 3985   3.142   6.560   0.352  0.1470 -2.4345 -2.8732
  613SOL    HW2 3986   3.070   6.413   0.351 -0.3089 -2.4985  2.9472
  614SOL     OW 3987   2.741   1.167   0.103  0.0679  0.4407  0.5772
  614SOL    HW1 3988   2.671   1.100   0.080  0.3698  1.0111 -2.4048
  614SOL    HW2 3989   2.797   1.133   0.179 -2.5813 -0.5622  2.2285
  615SOL     OW 3990   4.027   5.816   1.416 -0.6282 -0.1395 -0.4057
  615SOL    HW1 3991   4.003   5.909   1.389  0.1133 -0.1080 -0.9805
  615SOL    HW2 3992   3.951   5.755   1.394 -1.1966  0.3605  0.1623
  616SOL     OW 3993   2.281   5.679   0.901  0.0108 -0.3929  0.4014
  616SOL    HW1 3994   2.250   5.620   0.975  0.7029  1.9282  2.6931
  616SOL    HW2 3995   2.202   5.716   0.852 -0.4948 -1.2324  0.5772
  617SOL     OW 3996   6.679   5.084   3.535  0.4310  0.4209  0.3277
  617SOL    HW1 3997   6.593   5.053   3.574 -0.2182  1.0062 -0.5814
  617SOL    HW2 3998   6.752   5.021   3.560 -0.5648 -1.0290 -0.2692
  618SOL     OW 3999   6.862   1.147   3.867  1.0407 -0.1075 -0.8127
  618SOL    HW1 4000   6.832   1.059   3.903  0.1997  1.3016  2.2210
  618SOL    HW2 4001   6.802   1.174   3.791 -0.9304 -0.6109  0.4827
  619SOL     OW 4002   2.986   4.809   6.672 -0.1806  0.1173 -0.1028
  619SOL    HW1 4003   3.014   4.862   6.592 -1.0041 -1.6046 -1.6121
  619SOL    HW2 4004   2.928   4.864   6.731 -1.5337  0.7393 -1.9328
  620SOL     OW 4005   2.223   5.661   0.209 -0.0339  0.0032  0.0667
  620SOL    HW1 4006   2.180   5.627   0.125 -3.3588  1.3296  1.0401
  620SOL    HW2 4007   2.208   5.760   0.216 -0.5605 -0.1850  2.5246
  621SOL     OW 4008   5.983   4.559   1.551 -0.2608 -0.1504  0.2848
  621SOL    HW1 4009   6.082   4.571   1.558 -0.5600  2.7174  1.1496
  621SOL    HW2 4010   5.944   4.554   1.643 -0.8986 -2.0396 -0.0491
  622SOL     OW 4011   2.053   5.810   1.366  0.1317  0.1840  0.8027
  622SOL    HW1 4012   1.969   5.842   1.410  0.6276  0.4294  1.5977
  622SOL    HW2 4013   2.089   5.881   1.306 -0.8570 -0.3622 -0.4880
  623SOL     OW 4014   2.029   1.290   4.061  0.1189  0.0139  0.4033
  623SOL    HW1 4015   2.014   1.359   4.131  0.1606  0.0697  0.3577
  623SOL    HW2 4016   1.978   1.314   3.978 -1.5177 -1.0634  1.0603
  624SOL     OW 4017   2.342   4.376   1.303  0.0454  0.0671 -0.1939
  624SOL    HW1 4018   2.246   4.349   1.304 -0.8622  2.9910  0.6885
  624SOL    HW2 4019   2.393   4.315   1.242 -2.3807 -1.4168 -0.8777
  625SOL     OW 4020   4.465   6.320   1.892  0.4149 -0.2632  0.2990
  625SOL    HW1 4021   4.526   6.241   1.894  0.0500 -0.5648 -0.1268
  625SOL    HW2 4022   4.507   6.394   1.839  0.0607 -0.7766 -0.7176
  626SOL     OW 4023   3.196   2.079   1.467  0.8425 -0.0067 -0.3111
  626SOL    HW1 4024   3.230   2.062   1.559 -0.7725  1.0585  0.5155
  626SOL    HW2 4025   3.131   2.154   1.468 -1.0161 -1.4885 -1.9177
  627SOL     OW 4026   1.533   6.702   2.376 -0.2808 -0.2284  0.3073
  627SOL    HW1 4027   1.550   6.683   2.472 -0.3440 -0.6910  0.2289
  627SOL    HW2 4028   1.489   6.791   2.367 -1.3743 -0.7078  0.8000
  628SOL     OW 4029   5.989   0.991   3.973 -0.1958  0.1447 -0.5659
  628SOL    HW1 4030   6.051   0.966   4.047 -0.0075 -0.9971 -1.0840
  628SOL    HW2 4031   6.032   0.971   3.885 -0.1100  2.1916 -1.0433
  629SOL     OW 4032   5.189   2.974   5.492 -0.3829  0.7779  0.6587
  629SOL    HW1 4033   5.130   2.918   5.434  2.6500 -0.2431 -1.6500
  629SOL    HW2 4034   5.221   2.919   5.569 -1.7147  1.0987  1.4747
  630SOL     OW 4035   1.997   0.498   3.196  0.1099  0.4264 -0.0511
  630SOL    HW1 4036   2.052   0.580   3.180 -0.8345  1.1057  0.0791
  630SOL    HW2 4037   1.907   0.509   3.152 -0.3456 -0.1666  0.7083
  631SOL     OW 4038   4.336   3.345   6.495 -0.3799  0.1852  0.6397
  631SOL    HW1 4039   4.369   3.436   6.471  0.0740  0.0094  0.5879
  631SOL    HW2 4040   4.248   3.328   6.450  1.1861 -0.7719 -2.2867
  632SOL     OW 4041   2.456   0.606   2.897  0.2732 -0.2986 -0.2577
  632SOL    HW1 4042   2.371   0.555   2.914  0.4335 -0.4691  0.0348
  632SOL    HW2 4043   2.440   0.673   2.824  0.0903 -0.8456 -0.7298
  633SOL     OW 4044   3.616   6.619   2.843 -0.0593 -0.0162  0.2485
  633SOL    HW1 4045   3.683   6.547   2.822  0.5150  0.8088 -0.8523
  633SOL    HW2 4046   3.665   6.704   2.863 -0.7517  0.2362  0.9138
  634SOL     OW 4047   4.005   1.753   2.090 -0.5229  0.4395 -0.2322
  634SOL    HW1 4048   4.026   1.789   1.999 -0.3590  1.4647  0.2028
  634SOL    HW2 4049   4.021   1.823   2.159 -1.0763 -0.1807  0.5547
  635SOL     OW 4050   3.923   2.239   1.462  0.8517 -0.2014 -0.0163
  635SOL    HW1 4051   3.962   2.149   1.481  0.7527 -0.7062 -2.0001
  635SOL    HW2 4052   3.823   2.234   1.470  0.8865 -0.0868  0.5264
  636SOL     OW 4053   1.652   0.386   2.830 -0.7772  0.0194 -0.2601
  636SOL    HW1 4054   1.690   0.339   2.750 -1.8904 -1.5646  0.0797
  636SOL    HW2 4055   1.563   0.425   2.807 -1.4671 -1.1287  0.3826
  637SOL     OW 4056   6.924   3.765   4.222 -0.3433  0.5625 -0.0420
  637SOL    HW1 4057   6.906   3.734   4.128 -0.4765  0.5083  0.0010
  637SOL    HW2 4058   7.002   3.716   4.259 -1.7840 -1.2436  0.7533
  638SOL     OW 4059   0.943   6.093   1.764  0.0271 -0.1811 -0.5115
  638SOL    HW1 4060   0.953   6.005   1.810 -0.9098 -0.7553 -1.3490
  638SOL    HW2 4061   0.845   6.116   1.758  0.3016  1.5941  0.9095
  639SOL     OW 4062   2.605   0.774   6.927 -0.3188 -0.1294 -0.0273
  639SOL    HW1 4063   2.512   0.740   6.911 -1.2563  2.6407 -1.0874
  639SOL    HW2 4064   2.602   0.845   6.998  1.0601 -0.2606  0.1800
  640SOL     OW 4065   2.127   3.836   0.951  0.2757  0.1151  0.2422
  640SOL    HW1 4066   2.062   3.764   0.975  1.2997 -0.0150  2.9223
  640SOL    HW2 4067   2.206   3.795   0.905 -0.4627 -0.0135 -0.9739
  641SOL     OW 4068   0.463   2.175   4.215  0.1878  0.0856  0.3576
  641SOL    HW1 4069   0.374   2.129   4.221  0.3922 -0.6277 -1.5381
  641SOL    HW2 4070   0.501   2.186   4.307 -0.8420 -1.6237  1.0353
  642SOL     OW 4071   3.585   1.023   6.745  0.1599  0.4121 -0.5769
  642SOL    HW1 4072   3.675   1.040   6.786 -0.9281  3.0354  0.9937
  642SOL    HW2 4073   3.561   1.101   6.686 -0.7623 -0.6353 -1.6295
  643SOL     OW 4074   6.886   2.540   5.472  0.1093 -0.1975 -0.2167
  643SOL    HW1 4075   6.924   2.537   5.380 -0.2740 -0.9881 -0.3558
  643SOL    HW2 4076   6.961   2.532   5.539  0.3400 -0.1343 -0.4667
  644SOL     OW 4077   4.403   4.389   4.721  0.8707  0.1025 -0.1337
  644SOL    HW1 4078   4.494   4.389   4.764  0.3475 -0.8579  1.0307
  644SOL    HW2 4079   4.394   4.308   4.663  0.3865 -0.3819  0.6045
  645SOL     OW 4080   2.385   3.245   4.189 -0.0345  0.3024 -0.1535
  645SOL    HW1 4081   2.369   3.309   4.264 -2.6904  0.6489 -0.9029
  645SOL    HW2 4082   2.333   3.161   4.205  0.4484 -0.1627 -0.9553
  646SOL     OW 4083   1.844   6.197   6.913  0.0139 -0.2064 -0.1083
  646SOL    HW1 4084   1.774   6.125   6.915  0.3870 -0.6616 -1.9630
  646SOL    HW2 4085   1.806   6.279   6.871  0.6429 -0.5498 -1.3901
  647SOL     OW 4086   1.891   3.918   5.212 -0.1635 -0.4489 -0.1841
  647SOL    HW1 4087   1.875   3.891   5.307 -0.2965 -2.3617 -0.7009
  647SOL    HW2 4088   1.989   3.912   5.192 -0.3678 -2.5710 -0.8094
  648SOL     OW 4089   5.830   5.288   4.180 -0.0026 -0.0034 -0.2008
  648SOL    HW1 4090   5.848   5.285   4.278 -1.4798 -0.7398  0.0766
  648SOL    HW2 4091   5.825   5.383   4.150  1.2115  0.2255  0.2750
  649SOL     OW 4092   4.884   2.599   6.306 -0.9812  0.1256  0.1451
  649SOL    HW1 4093   4.884   2.674   6.373 -1.6501  1.6238 -1.4581
  649SOL    HW2 4094   4.976   2.589   6.267 -1.2725  1.3896 -0.9444
  650SOL     OW 4095   6.524   5.156   5.349  0.3608  0.0673  0.0715
  650SOL    HW1 4096   6.460   5.216   5.301  0.3941 -0.8994 -1.2096
  650SOL    HW2 4097   6.533   5.188   5.444 -3.2510 -0.7109  0.8308
  651SOL     OW 4098   6.363   5.076   0.105  0.0832 -0.7732  0.4222
  651SOL    HW1 4099   6.300   5.154   0.103 -0.7008 -1.4127 -0.8568
  651SOL    HW2 4100   6.455   5.108   0.081 -0.4655 -0.4134 -1.3450
  652SOL     OW 4101   0.617   3.071   0.893 -0.6164  0.1273 -0.0623
  652SOL    HW1 4102   0.675   3.023   0.959 -1.1523 -0.1082  0.2523
  652SOL    HW2 4103   0.668   3.087   0.809 -0.5596 -1.4539 -0.3722
  653SOL     OW 4104   5.691   4.933   6.881 -0.1243  0.0473 -0.2343
  653SOL    HW1 4105   5.789   4.930   6.903 -0.3443 -0.5756  0.7302
  653SOL    HW2 4106   5.650   4.844   6.901 -0.7018 -0.0270 -1.6285
  654SOL     OW 4107   0.279   3.749   3.300  0.0465  0.0562 -0.1433
  654SOL    HW1 4108   0.252   3.658   3.331  0.1465  0.2474  0.5252
  654SOL    HW2 4109   0.347   3.740   3.227 -1.8713 -0.4243 -1.9441
  655SOL     OW 4110   3.637   1.503   2.063 -0.3459  0.1221 -0.6204
  655SOL    HW1 4111   3.554   1.510   2.118  0.0089 -0.8324  0.0646
  655SOL    HW2 4112   3.662   1.407   2.051  2.0277  0.3813  1.3353
  656SOL     OW 4113   0.326   3.628   4.784 -0.0201  0.2674 -0.2690
  656SOL    HW1 4114   0.417   3.616   4.825 -0.3563  0.7492  0.6495
  656SOL    HW2 4115   0.271   3.546   4.800  0.2092  0.0173 -0.7345
  657SOL     OW 4116   3.224   4.656   3.043 -0.3077  0.0163 -0.8075
  657SOL    HW1 4117   3.138   4.639   3.091 -0.9832 -2.3900 -2.6665
  657SOL    HW2 4118   3.273   4.570   3.030  3.0193  1.4565  1.1565
  658SOL     OW 4119   3.790   3.985   5.460  0.0207 -0.3135  0.5430
  658SOL    HW1 4120   3.715   3.921   5.447 -0.8853  0.5240  1.4945
  658SOL    HW2 4121   3.762   4.057   5.524  1.7689 -0.2062  1.2348
  659SOL     OW 4122   0.915   3.072   0.792 -0.5098 -0.0344  0.6864
  659SOL    HW1 4123   1.000   3.067   0.739  0.2763 -2.9373  2.0303
  659SOL    HW2 4124   0.916   3.155   0.847  0.0331  1.4949 -1.4620
  660SOL     OW 4125   6.088   4.916   5.104  0.1373 -0.1637 -0.1597
  660SOL    HW1 4126   6.033   4.977   5.160  0.9256  1.4120 -1.0417
  660SOL    HW2 4127   6.161   4.968   5.059  0.7170 -1.7212 -1.1130
  661SOL     OW 4128   6.939   4.925   5.320 -0.5925 -0.0015  0.1203
  661SOL    HW1 4129   7.001   4.992   5.280  1.4308  0.6074  3.8374
  661SOL    HW2 4130   6.865   4.904   5.255  0.9533  2.6690 -2.7369
  662SOL     OW 4131   1.005   0.707   1.674 -0.0360  0.5295  0.0550
  662SOL    HW1 4132   0.951   0.700   1.758  0.4507  0.9138  0.4075
  662SOL    HW2 4133   1.042   0.800   1.666  1.9061 -0.1541  0.6709
  663SOL     OW 4134   0.734   3.527   5.884 -0.3331 -0.3463  0.4489
  663SOL    HW1 4135   0.689   3.440   5.901  1.6477 -1.3213  1.0459
  663SOL    HW2 4136   0.831   3.512   5.866  0.0900  1.7540  0.6301
  664SOL     OW 4137   2.830   6.491   4.547  0.2621  0.9192 -0.2313
  664SOL    HW1 4138   2.742   6.447   4.531  0.1049  1.1368  0.0308
  664SOL    HW2 4139   2.827   6.542   4.634  1.5736 -1.4995  1.3401
  665SOL     OW 4140   0.199   0.058   5.775  0.1741  0.2962 -0.4279
  665SOL    HW1 4141   0.117   0.046   5.832  1.3061 -0.6797  1.0763
  665SOL    HW2 4142   0.275   0.088   5.833  1.0260  0.7069 -1.7172
  666SOL     OW 4143   0.934   1.694   1.235 -0.2731  0.0974  0.2101
  666SOL    HW1 4144   0.878   1.693   1.318  0.7292  1.2251  0.9255
  666SOL    HW2 4145   0.970   1.603   1.218 -2.7035 -0.8014 -0.5671
  667SOL     OW 4146   2.381   0.326   2.105  0.4049 -0.3748  0.5136
  667SOL    HW1 4147   2.407   0.369   2.191  0.6664  2.9325 -1.0925
  667SOL    HW2 4148   2.292   0.281   2.116  0.9629 -1.0807  2.7432
  668SOL     OW 4149   4.907   3.723   2.268  0.4576  0.5916  0.1216
  668SOL    HW1 4150   4.876   3.815   2.293  0.7805  0.6783  0.2118
  668SOL    HW2 4151   5.004   3.727   2.242  0.2464  0.4288 -0.7190
  669SOL     OW 4152   1.221   2.927   0.006 -0.1522  1.0065 -0.4591
  669SOL    HW1 4153   1.245   2.839   6.995  0.4798  0.9280  0.0528
  669SOL    HW2 4154   1.297   2.958   0.063 -0.1403  2.1688 -1.0991
  670SOL     OW 4155   0.480   0.798   4.483 -0.4541  0.3444 -0.0072
  670SOL    HW1 4156   0.431   0.837   4.561 -0.1938 -0.4879  0.5829
  670SOL    HW2 4157   0.521   0.711   4.509  0.3455  0.4532 -0.8325
  671SOL     OW 4158   5.386   2.541   5.207 -0.0702  0.8490 -0.3101
  671SOL    HW1 4159   5.456   2.548   5.135 -0.7999  1.0099 -1.0258
  671SOL    HW2 4160   5.309   2.599   5.183 -0.6115  0.3777  0.2761
  672SOL     OW 4161   4.224   6.182   3.481  0.1200  0.7584  0.0335
  672SOL    HW1 4162   4.256   6.201   3.574  2.5148  0.7347 -0.7158
  672SOL    HW2 4163   4.249   6.259   3.422  0.4946 -0.1212 -0.9757
  673SOL     OW 4164   3.338   4.763   2.659 -0.5854 -0.1187 -0.2226
  673SOL    HW1 4165   3.430   4.800   2.670 -1.6791  2.3324  1.7794
  673SOL    HW2 4166   3.324   4.690   2.726 -0.0895 -0.5396 -0.5720
  674SOL     OW 4167   2.457   4.681   5.543  0.4108  0.1491  0.5000
  674SOL    HW1 4168   2.399   4.722   5.473 -0.5620 -0.1500  1.1179
  674SOL    HW2 4169   2.463   4.583   5.528  1.0735  0.2231  0.2263
  675SOL     OW 4170   2.757   0.679   6.324  0.4216 -0.6189  0.3940
  675SOL    HW1 4171   2.800   0.753   6.376 -0.4079 -0.6962  1.2210
  675SOL    HW2 4172   2.812   0.596   6.331  0.8627 -0.3430  0.2542
  676SOL     OW 4173   4.526   1.075   2.285  0.6751  0.6478  0.3294
  676SOL    HW1 4174   4.475   1.064   2.371  0.1168 -0.5150 -0.1282
  676SOL    HW2 4175   4.511   1.167   2.249 -0.3121  0.6525  0.7196
  677SOL     OW 4176   6.454   5.013   6.519  0.5924  0.2266  0.3455
  677SOL    HW1 4177   6.395   5.012   6.439  1.3058 -0.0153 -0.1782
  677SOL    HW2 4178   6.444   5.101   6.566 -0.4094  0.0777  0.4466
  678SOL     OW 4179   2.222   0.799   0.507 -0.1066 -0.4040 -0.4885
  678SOL    HW1 4180   2.322   0.806   0.519 -0.2355 -0.4996  0.9050
  678SOL    HW2 4181   2.177   0.828   0.592 -1.2969  0.2191 -1.3142
  679SOL     OW 4182   2.149   4.192   1.916 -0.5450 -0.0247  0.2109
  679SOL    HW1 4183   2.061   4.161   1.881 -0.9193  1.2277  0.0053
  679SOL    HW2 4184   2.219   4.183   1.845 -0.5149 -0.9039  0.3357
  680SOL     OW 4185   0.828   6.312   6.417  0.3497  0.5731  0.2580
  680SOL    HW1 4186   0.877   6.330   6.503 -0.5011  2.7860  0.3279
  680SOL    HW2 4187   0.890   6.264   6.354  0.9631 -1.1890  2.0861
  681SOL     OW 4188   5.511   4.106   2.205  0.1861 -0.1023  0.2136
  681SOL    HW1 4189   5.434   4.158   2.243  1.0917  1.9578 -0.6102
  681SOL    HW2 4190   5.486   4.071   2.115  0.5392  1.5598 -0.5706
  682SOL     OW 4191   4.819   0.709   3.416  0.0628 -0.0787 -0.4289
  682SOL    HW1 4192   4.896   0.722   3.477  0.1011 -1.3088 -0.1878
  682SOL    HW2 4193   4.802   0.611   3.403 -0.0462  0.1319 -2.2601
  683SOL     OW 4194   3.638   5.820   5.038  0.0228  0.1295  0.6693
  683SOL    HW1 4195   3.619   5.722   5.034 -1.2225  0.3735 -0.1668
  683SOL    HW2 4196   3.557   5.871   5.007  0.4521  1.4448  1.6022
  684SOL     OW 4197   6.741   3.738   5.343  0.2285  0.2358  0.5478
  684SOL    HW1 4198   6.820   3.792   5.312  0.0369  1.7835  2.5574
  684SOL    HW2 4199   6.748   3.724   5.442 -1.4811 -0.5485  0.5834
  685SOL     OW 4200   1.482   1.715   1.124  0.0465  0.2676  0.4951
  685SOL    HW1 4201   1.478   1.621   1.090 -1.6255  0.0746  1.0984
  685SOL    HW2 4202   1.508   1.776   1.050 -0.4252 -0.5078 -0.3306
  686SOL     OW 4203   4.148   2.730   6.984  0.2372 -0.8569 -0.0642
  686SOL    HW1 4204   4.062   2.773   7.010 -0.0322 -0.4775 -1.4629
  686SOL    HW2 4205   4.131   2.662   6.912  0.9779 -1.5273  0.3783
  687SOL     OW 4206   2.350   0.106   1.102 -0.1957 -0.2191  0.1536
  687SOL    HW1 4207   2.346   0.185   1.041  1.0465  1.2598  1.8692
  687SOL    HW2 4208   2.379   0.136   1.193 -0.5727 -2.5491  1.1134
  688SOL     OW 4209   4.635   1.388   5.245  0.0668  0.8067 -0.0108
  688SOL    HW1 4210   4.731   1.369   5.266 -0.2350 -0.2248  0.4824
  688SOL    HW2 4211   4.626   1.410   5.147  1.2075  3.7807  0.4362
  689SOL     OW 4212   2.189   4.573   4.713 -0.4042 -0.5420  0.3059
  689SOL    HW1 4213   2.221   4.594   4.620 -0.3907 -1.3765  0.1143
  689SOL    HW2 4214   2.144   4.654   4.751 -0.1211 -0.0855 -0.3009
  690SOL     OW 4215   1.673   6.310   4.144 -0.6296 -0.3226 -0.0456
  690SOL    HW1 4216   1.610   6.387   4.152 -1.3202 -0.8030 -0.7566
  690SOL    HW2 4217   1.702   6.300   4.048 -1.8027 -1.9045 -0.2840
  691SOL     OW 4218   3.470   4.995   2.816 -0.4995  0.1135 -0.4482
  691SOL    HW1 4219   3.378   4.968   2.841 -0.5543  1.1480  0.5771
  691SOL    HW2 4220   3.468   5.048   2.731 -1.0497  1.3031  0.2773
  692SOL     OW 4221   5.977   2.028   2.526 -0.0816 -0.1958 -0.1562
  692SOL    HW1 4222   5.904   2.053   2.463  0.6471 -0.1528 -0.9994
  692SOL    HW2 4223   6.045   1.973   2.479  0.3661 -0.3595  0.6546
  693SOL     OW 4224   5.315   2.863   0.290 -0.3767  0.7795  0.0621
  693SOL    HW1 4225   5.381   2.916   0.342  0.2179  0.1868 -0.0722
  693SOL    HW2 4226   5.274   2.793   0.349 -1.6394  1.7697  0.4164
  694SOL     OW 4227   0.154   6.012   3.050 -0.1469  0.5830  0.5702
  694SOL    HW1 4228   0.200   5.956   3.118  0.4122  1.4567  0.9408
  694SOL    HW2 4229   0.192   5.992   2.959  0.7474  1.0442  0.8296
  695SOL     OW 4230   5.372   4.590   2.788  0.3445 -0.4258 -0.6440
  695SOL    HW1 4231   5.274   4.573   2.796  0.1567  1.1428  1.5900
  695SOL    HW2 4232   5.392   4.630   2.698 -1.0289 -0.8915 -1.1818
  696SOL     OW 4233   0.906   6.738   1.035 -0.2333 -0.1488  0.2227
  696SOL    HW1 4234   0.806   6.745   1.044 -0.3938 -2.9557  1.6831
  696SOL    HW2 4235   0.934   6.644   1.053  2.8535  0.8616  1.2705
  697SOL     OW 4236   4.395   2.994   1.510  0.5032  0.0511  0.2708
  697SOL    HW1 4237   4.434   2.922   1.568  1.1821 -0.1342 -0.3925
  697SOL    HW2 4238   4.357   2.953   1.427 -1.4171  0.1970  1.0236
  698SOL     OW 4239   3.384   6.981   1.347 -0.0878  0.0100  0.5557
  698SOL    HW1 4240   3.474   7.018   1.369  0.2812  0.0008 -0.8483
  698SOL    HW2 4241   3.350   7.024   1.264 -2.6455  2.0748  2.5323
  699SOL     OW 4242   6.184   0.059   3.152 -0.2240  0.0764 -0.3349
  699SOL    HW1 4243   6.211   7.017   3.089  0.5290  1.0791 -1.2020
  699SOL    HW2 4244   6.085   0.070   3.150 -0.1315  0.9473 -2.3561
  700SOL     OW 4245   5.753   3.457   3.526  0.3602 -0.3519 -0.0812
  700SOL    HW1 4246   5.789   3.546   3.498  0.6612 -1.7376 -4.9465
  700SOL    HW2 4247   5.654   3.455   3.514 -0.0289 -0.0960  2.3782
  701SOL     OW 4248   4.811   2.664   0.680 -0.0771 -0.5553  0.1151
  701SOL    HW1 4249   4.852   2.594   0.622  0.1187  0.2001 -0.6791
  701SOL    HW2 4250   4.742   2.622   0.738 -1.0875 -1.1681 -1.4593
  702SOL     OW 4251   4.839   0.585   5.445  0.4231 -0.3093 -0.4522
  702SOL    HW1 4252   4.823   0.666   5.503 -1.5824  0.1499 -1.5391
  702SOL    HW2 4253   4.752   0.554   5.407  1.3818 -2.0259 -1.3600
  703SOL     OW 4254   4.467   2.219   2.765 -0.2089  0.2377 -0.6981
  703SOL    HW1 4255   4.542   2.162   2.732 -1.5107 -2.1543  0.2546
  703SOL    HW2 4256   4.451   2.201   2.862 -1.1833  1.6962 -0.5520
  704SOL     OW 4257   5.303   3.154   3.712  0.4574  1.1023 -1.2358
  704SOL    HW1 4258   5.379   3.090   3.721 -1.4789 -1.1219  0.6964
  704SOL    HW2 4259   5.252   3.133   3.629 -0.0625  0.2240 -0.7040
  705SOL     OW 4260   0.852   6.381   6.082  0.0177 -0.0648  0.4064
  705SOL    HW1 4261   0.754   6.385   6.062  0.3970 -1.3724 -2.2023
  705SOL    HW2 4262   0.903   6.406   6.000  1.8574 -2.1567  0.8179
  706SOL     OW 4263   1.686   6.010   4.764  0.0796 -0.1955  0.0930
  706SOL    HW1 4264   1.690   6.103   4.800  3.8291 -0.8156  1.8282
  706SOL    HW2 4265   1.704   6.011   4.666  0.9876  0.9051  0.2484
  707SOL     OW 4266   1.628   5.762   5.841  0.5012  0.1179 -0.5627
  707SOL    HW1 4267   1.540   5.715   5.833 -0.7339  1.7815  1.9330
  707SOL    HW2 4268   1.701   5.703   5.806 -1.3181 -2.3069 -0.4933
  708SOL     OW 4269   1.415   5.619   5.760  0.2170 -0.0715 -0.7058
  708SOL    HW1 4270   1.380   5.701   5.714  1.2471  0.3072 -0.8305
  708SOL    HW2 4271   1.375   5.538   5.718  0.8555  0.2766 -2.0589
  709SOL     OW 4272   3.042   5.070   2.085  0.0947  0.4890  0.0819
  709SOL    HW1 4273   3.088   5.146   2.039  0.0112 -0.2468 -1.2783
  709SOL    HW2 4274   2.978   5.026   2.021  0.3716 -0.9143  0.7149
  710SOL     OW 4275   3.229   4.909   2.946  0.2150  0.3387  0.0635
  710SOL    HW1 4276   3.236   4.819   2.987 -1.3672  0.4451  0.6384
  710SOL    HW2 4277   3.141   4.918   2.899  0.1628  1.7107  0.3595
  711SOL     OW 4278   2.876   4.975   4.991 -0.0861 -0.1812  0.2586
  711SOL    HW1 4279   2.869   4.876   4.994 -0.1784 -0.1692  0.4293
  711SOL    HW2 4280   2.938   5.002   4.917 -0.7140 -0.3352 -0.3336
  712SOL     OW 4281   5.132   3.530   2.569  0.6124 -0.0256  0.1396
  712SOL    HW1 4282   5.037   3.537   2.599  0.6258 -1.6679  0.6201
  712SOL    HW2 4283   5.136   3.480   2.482  1.0315  0.2733 -0.0196
  713SOL     OW 4284   0.254   2.554   0.910  0.0303 -0.0450 -0.1210
  713SOL    HW1 4285   0.339   2.502   0.912  0.0381 -0.0154  1.1303
  713SOL    HW2 4286   0.187   2.508   0.852 -0.0943 -1.6732  1.2585
  714SOL     OW 4287   2.919   3.295   1.081 -0.2201  0.3425 -0.2182
  714SOL    HW1 4288   2.952   3.201   1.073  2.7007  1.3641 -1.1969
  714SOL    HW2 4289   2.904   3.317   1.178  2.2814 -0.1592  0.3377
  715SOL     OW 4290   6.239   4.309   6.919 -0.5472  0.5040  0.1003
  715SOL    HW1 4291   6.188   4.359   6.989  0.7329  2.4861 -0.3032
  715SOL    HW2 4292   6.216   4.345   6.829  1.5189  1.4455 -0.0907
  716SOL     OW 4293   6.858   4.147   5.037 -0.2322 -0.5753  0.0359
  716SOL    HW1 4294   6.802   4.119   4.959 -0.5035  0.5400 -0.1786
  716SOL    HW2 4295   6.799   4.171   5.114 -0.2067  2.2755 -0.7325
  717SOL     OW 4296   4.913   0.260   4.529 -0.1953  0.0600  0.1525
  717SOL    HW1 4297   4.817   0.286   4.525 -0.6582 -1.4699  0.4723
  717SOL    HW2 4298   4.950   0.253   4.436 -0.6545 -0.2283 -0.0083
  718SOL     OW 4299   5.040   4.569   1.018 -0.2646  0.1774  0.6250
  718SOL    HW1 4300   5.014   4.501   0.950  1.3207  0.4909 -0.3581
  718SOL    HW2 4301   5.017   4.535   1.110 -0.3665 -1.2598  0.0958
  719SOL     OW 4302   6.778   3.375   4.887 -0.4420  0.3681  0.1104
  719SOL    HW1 4303   6.829   3.317   4.822  0.1339 -0.9225  1.6511
  719SOL    HW2 4304   6.791   3.471   4.862  2.5067  0.1060  0.1950
  720SOL     OW 4305   3.559   4.895   6.464  0.6351 -0.3582 -0.4508
  720SOL    HW1 4306   3.483   4.913   6.527  1.2842 -0.0239  0.2530
  720SOL    HW2 4307   3.561   4.798   6.442 -1.3993 -0.0584 -2.3259
  721SOL     OW 4308   5.222   6.287   5.105  0.1377 -0.2825 -0.2065
  721SOL    HW1 4309   5.138   6.268   5.053 -0.5122 -0.4198  0.8537
  721SOL    HW2 4310   5.198   6.335   5.189  1.2869  0.9537 -0.5679
  722SOL     OW 4311   0.088   3.618   4.320  1.1121 -0.0607  0.0348
  722SOL    HW1 4312   0.145   3.542   4.288  0.5197  0.1012 -1.5403
  722SOL    HW2 4313   0.017   3.583   4.381  0.2818 -0.9664 -1.3916
  723SOL     OW 4314   1.705   2.006   6.894  0.4955  0.0875  0.0041
  723SOL    HW1 4315   1.684   2.076   6.962 -0.9534  3.8788 -3.8638
  723SOL    HW2 4316   1.620   1.967   6.857  1.2273 -1.7507  0.1366
  724SOL     OW 4317   2.806   2.881   4.608 -0.7809 -0.2680 -0.2754
  724SOL    HW1 4318   2.759   2.801   4.571  0.9765 -2.7797  2.4239
  724SOL    HW2 4319   2.808   2.876   4.708  3.2950  0.6792 -0.1135
  725SOL     OW 4320   0.954   4.118   5.806  0.3515 -0.3410 -0.3361
  725SOL    HW1 4321   0.918   4.191   5.864 -0.7071 -2.3844  1.7836
  725SOL    HW2 4322   0.931   4.137   5.711 -1.4080  1.2305  0.3324
  726SOL     OW 4323   0.673   2.976   5.431  0.3145 -0.1545  0.3360
  726SOL    HW1 4324   0.744   2.967   5.501  0.3372  0.6721  0.4293
  726SOL    HW2 4325   0.668   3.071   5.401 -1.2128 -0.0614  0.8172
  727SOL     OW 4326   4.440   6.850   5.325 -0.4513 -0.1054 -0.1605
  727SOL    HW1 4327   4.382   6.929   5.307 -0.6408 -0.4500 -1.1583
  727SOL    HW2 4328   4.435   6.787   5.247  0.7424 -0.4588  0.0340
  728SOL     OW 4329   4.049   5.535   1.655 -0.5117  0.1137  0.6771
  728SOL    HW1 4330   4.110   5.611   1.633 -1.0813  1.0486  2.1434
  728SOL    HW2 4331   3.954   5.563   1.637 -0.6293 -0.8817 -0.3915
  729SOL     OW 4332   6.581   4.823   6.965  0.4884 -0.5503 -0.0054
  729SOL    HW1 4333   6.526   4.833   6.882 -0.2718 -1.9841  0.2921
  729SOL    HW2 4334   6.523   4.795   0.011  0.9924  1.7467  1.3287
  730SOL     OW 4335   6.904   5.536   2.918  0.4671  0.1458  0.2566
  730SOL    HW1 4336   6.945   5.484   2.993 -1.7892 -0.1738  1.3303
  730SOL    HW2 4337   6.863   5.619   2.954 -0.2193  0.2359 -0.7118
  731SOL     OW 4338   6.112   2.222   2.234  0.3529 -0.3910  0.2992
  731SOL    HW1 4339   6.155   2.164   2.164 -0.6062 -0.8468  0.0672
  731SOL    HW2 4340   6.165   2.216   2.319  1.3671 -0.0589 -0.2943
  732SOL     OW 4341   0.142   0.482   5.688 -0.1037  0.0793 -0.0763
  732SOL    HW1 4342   0.089   0.515   5.610 -0.2816 -0.0122  0.0039
  732SOL    HW2 4343   0.220   0.428   5.655  0.4007  0.8716 -0.2186
  733SOL     OW 4344   6.236   2.193   4.022  0.2276 -0.0506 -0.0195
  733SOL    HW1 4345   6.334   2.181   4.004  0.4951  0.7937  0.8039
  733SOL    HW2 4346   6.219   2.286   4.054 -0.9529  0.0309 -0.8194
  734SOL     OW 4347   0.619   4.940   5.068 -0.6075 -0.6059  0.2964
  734SOL    HW1 4348   0.564   4.998   5.129 -0.6679  0.1485 -0.4518
  734SOL    HW2 4349   0.608   4.844   5.094 -1.0902 -0.3429  1.0993
  735SOL     OW 4350   1.851   5.253   4.810 -0.2235  0.0269 -0.1286
  735SOL    HW1 4351   1.800   5.172   4.837 -1.0265  0.8596  0.9752
  735SOL    HW2 4352   1.787   5.325   4.783  0.4482  0.4844 -0.5325
  736SOL     OW 4353   4.497   3.458   2.515  0.3174  0.0939 -0.6343
  736SOL    HW1 4354   4.528   3.533   2.573  2.3602  0.3813 -2.0179
  736SOL    HW2 4355   4.404   3.477   2.484  0.1581  1.1826  0.4181
  737SOL     OW 4356   5.908   5.110   0.141 -0.7884  0.4523 -0.2341
  737SOL    HW1 4357   5.936   5.145   0.230 -2.5074 -0.3190  0.6718
  737SOL    HW2 4358   5.863   5.183   0.089 -1.5784  0.4209  0.3768
  738SOL     OW 4359   5.623   0.776   4.227  0.6218  0.0069 -0.1724
  738SOL    HW1 4360   5.564   0.723   4.289  1.6444 -0.9360  0.0168
  738SOL    HW2 4361   5.667   0.715   4.162 -0.1333  0.9418 -1.6269
  739SOL     OW 4362   2.006   2.422   6.321  0.1866  0.2964  0.0645
  739SOL    HW1 4363   2.052   2.397   6.406 -0.5430  1.4599  0.8389
  739SOL    HW2 4364   1.908   2.408   6.331  0.2316 -1.1093 -1.1769
  740SOL     OW 4365   1.556   4.563   4.364 -0.4271 -0.4374 -0.0097
  740SOL    HW1 4366   1.653   4.560   4.341 -0.5247 -0.6440 -0.4107
  740SOL    HW2 4367   1.519   4.470   4.367 -0.6369 -0.3544  0.0392
  741SOL     OW 4368   5.159   1.719   6.039  0.9158  0.0516 -0.1171
  741SOL    HW1 4369   5.230   1.746   6.104  0.4459 -1.3958  1.0674
  741SOL    HW2 4370   5.077   1.774   6.054  1.0474  0.2046  0.0399
  742SOL     OW 4371   1.162   4.319   5.313 -0.2960 -1.2775  0.0232
  742SOL    HW1 4372   1.235   4.275   5.366 -0.6529 -1.2128  0.5640
  742SOL    HW2 4373   1.073   4.289   5.346 -0.6494  1.5189  1.9238
  743SOL     OW 4374   4.119   5.185   2.167  0.1561 -0.2924 -0.3618
  743SOL    HW1 4375   4.057   5.262   2.186 -1.2308 -1.3432 -0.5080
  743SOL    HW2 4376   4.106   5.155   2.073 -0.5482 -1.7504  0.1660
  744SOL     OW 4377   1.506   5.286   0.555 -0.3144 -0.0599 -0.1894
  744SOL    HW1 4378   1.529   5.299   0.458  1.4784  1.4276  0.3588
  744SOL    HW2 4379   1.481   5.191   0.571  0.0484 -0.4978 -1.9953
  745SOL     OW 4380   6.599   2.527   1.718  0.3856 -0.3005 -0.1777
  745SOL    HW1 4381   6.676   2.507   1.779  0.0452  0.6687  0.5889
  745SOL    HW2 4382   6.633   2.569   1.634  0.7468 -0.4799 -0.1241
  746SOL     OW 4383   5.834   5.347   2.748  0.1762 -0.3095  0.0365
  746SOL    HW1 4384   5.780   5.414   2.698 -1.2307 -0.9125  0.6804
  746SOL    HW2 4385   5.891   5.394   2.816 -1.6908  0.2087  1.3244
  747SOL     OW 4386   3.752   5.706   4.265 -0.1939  0.2472  0.4002
  747SOL    HW1 4387   3.814   5.681   4.192 -2.0577  1.8073 -1.8626
  747SOL    HW2 4388   3.720   5.624   4.312 -0.2036 -0.9662 -1.6247
  748SOL     OW 4389   3.554   5.234   5.839 -0.3532  0.3021  0.0591
  748SOL    HW1 4390   3.487   5.304   5.815 -1.0771 -0.6127 -0.6597
  748SOL    HW2 4391   3.509   5.144   5.843  0.7276 -0.2608  0.0467
  749SOL     OW 4392   6.251   3.846   0.994  0.3789 -0.1388 -0.5514
  749SOL    HW1 4393   6.206   3.848   1.084 -2.5686 -0.5220 -1.8812
  749SOL    HW2 4394   6.348   3.825   1.006 -0.2895 -2.2058  2.4094
  750SOL     OW 4395   2.762   4.751   3.286 -0.5274  0.9494  0.0542
  750SOL    HW1 4396   2.808   4.768   3.199 -0.5226 -1.1611 -0.3902
  750SOL    HW2 4397   2.815   4.793   3.360  1.3969 -0.2251 -0.5920
  751SOL     OW 4398   0.014   3.811   6.483 -0.3218  0.3246 -0.3427
  751SOL    HW1 4399   0.021   3.712   6.496  1.7330  0.4436 -0.1947
  751SOL    HW2 4400   6.955   3.833   6.445 -0.5748 -1.6496 -1.0326
  752SOL     OW 4401   6.110   3.224   2.514 -0.6938  0.0465 -0.0784
  752SOL    HW1 4402   6.178   3.297   2.511 -1.0757  0.4080 -0.0086
  752SOL    HW2 4403   6.047   3.240   2.590 -1.1527 -0.0210 -0.4425
  753SOL     OW 4404   5.955   0.845   3.667  0.1814  0.9863  0.0397
  753SOL    HW1 4405   6.047   0.879   3.648  0.6519 -0.3588 -0.1846
  753SOL    HW2 4406   5.933   0.769   3.606 -1.7135  2.2622 -0.9933
  754SOL     OW 4407   3.286   0.187   1.732 -0.4060  0.6278  0.4718
  754SOL    HW1 4408   3.219   0.199   1.659  0.7248  0.7213 -0.5882
  754SOL    HW2 4409   3.375   0.221   1.702  0.6668 -1.5195  0.9698
  755SOL     OW 4410   1.685   6.356   3.606 -0.1101 -0.1372 -0.3774
  755SOL    HW1 4411   1.703   6.286   3.537  0.2649  0.6631 -1.1007
  755SOL    HW2 4412   1.589   6.383   3.602  0.2914  1.2082 -1.8458
  756SOL     OW 4413   6.333   4.140   6.323  0.6205 -0.2443  0.0066
  756SOL    HW1 4414   6.360   4.164   6.416 -0.6562  2.8684 -0.2937
  756SOL    HW2 4415   6.243   4.095   6.325 -1.0244  2.7730  0.2435
  757SOL     OW 4416   2.238   6.455   0.007 -0.5316  0.3999  0.6578
  757SOL    HW1 4417   2.189   6.447   0.094 -0.3644  0.9129  0.8028
  757SOL    HW2 4418   2.301   6.532   0.012 -0.6130  0.5073  0.0356
  758SOL     OW 4419   2.800   0.191   6.394  0.1510 -0.0996 -0.1131
  758SOL    HW1 4420   2.741   0.147   6.327 -0.1634 -1.4339  0.9956
  758SOL    HW2 4421   2.885   0.138   6.404 -0.1406 -0.3723  1.0884
  759SOL     OW 4422   1.793   5.295   4.482 -0.3324 -0.0510 -0.2033
  759SOL    HW1 4423   1.866   5.363   4.479 -0.4127  0.0896  0.7895
  759SOL    HW2 4424   1.706   5.339   4.460 -0.3067  0.0489 -0.1045
  760SOL     OW 4425   2.684   5.279   3.659  0.5548  0.5414 -0.9355
  760SOL    HW1 4426   2.734   5.305   3.740  0.3866 -1.6634 -0.0433
  760SOL    HW2 4427   2.587   5.268   3.681  0.6321 -0.9033 -1.1643
  761SOL     OW 4428   2.584   1.594   4.683 -0.0949  0.2865 -0.5196
  761SOL    HW1 4429   2.608   1.625   4.775 -0.8027  1.4367 -0.7076
  761SOL    HW2 4430   2.508   1.648   4.648 -0.2078 -0.5153 -1.5681
  762SOL     OW 4431   1.742   6.636   6.385 -0.2140 -0.2102  0.3636
  762SOL    HW1 4432   1.681   6.656   6.308 -2.8106 -0.6055  2.1942
  762SOL    HW2 4433   1.734   6.709   6.453  0.6738 -0.7535  1.0667
  763SOL     OW 4434   0.672   6.159   1.847 -0.3044 -0.6186  0.3907
  763SOL    HW1 4435   0.617   6.216   1.786 -1.6008  0.1841  2.1965
  763SOL    HW2 4436   0.617   6.083   1.881 -0.0989 -0.2124  1.6822
  764SOL     OW 4437   1.516   1.626   6.976  0.2096  0.0147  0.3499
  764SOL    HW1 4438   1.440   1.561   6.978  0.0493  0.1342 -0.9040
  764SOL    HW2 4439   1.513   1.684   0.026 -0.5847 -0.4757  0.6829
  765SOL     OW 4440   4.250   5.629   6.515  0.3050  0.5176 -0.6353
  765SOL    HW1 4441   4.314   5.600   6.586 -0.1485  1.6826  0.2840
  765SOL    HW2 4442   4.157   5.630   6.552 -0.2503 -0.9543 -1.8945
  766SOL     OW 4443   4.248   4.172   6.526 -0.4130 -0.1757 -0.0012
  766SOL    HW1 4444   4.347   4.163   6.536 -0.2764  1.1447  0.0346
  766SOL    HW2 4445   4.202   4.094   6.569  0.6409 -1.5519 -1.2885
  767SOL     OW 4446   1.081   0.914   1.911 -0.1342  0.2697  0.2714
  767SOL    HW1 4447   1.152   0.844   1.913 -0.4968 -0.0915  0.8705
  767SOL    HW2 4448   1.121   1.001   1.883  0.5934  0.1256  0.8367
  768SOL     OW 4449   1.299   0.808   0.456 -0.0456  0.1581 -0.1129
  768SOL    HW1 4450   1.384   0.755   0.453  0.0715  0.2533  1.0462
  768SOL    HW2 4451   1.252   0.791   0.542 -1.7942 -0.7558 -1.1867
  769SOL     OW 4452   6.328   2.511   5.115  0.4025  0.5153 -0.0211
  769SOL    HW1 4453   6.392   2.489   5.188  0.7435  2.2159  0.2546
  769SOL    HW2 4454   6.375   2.506   5.027  0.6863  0.8665  0.1052
  770SOL     OW 4455   0.973   0.965   5.209 -0.1147 -0.4630  0.8207
  770SOL    HW1 4456   1.027   1.049   5.215 -0.9989  0.2766 -0.8813
  770SOL    HW2 4457   1.027   0.892   5.167 -0.5182  0.4241 -1.3773
  771SOL     OW 4458   4.475   4.165   1.362 -0.1219  0.2455  0.2347
  771SOL    HW1 4459   4.458   4.254   1.405 -1.7258  1.1213 -2.0092
  771SOL    HW2 4460   4.427   4.093   1.411 -1.4481  1.1244  0.2580
  772SOL     OW 4461   6.201   5.908   2.989 -0.3988 -0.5298  0.1781
  772SOL    HW1 4462   6.264   5.841   3.028  0.6784  0.2023 -0.2526
  772SOL    HW2 4463   6.234   5.938   2.899  0.0186  1.7244  1.0049
  773SOL     OW 4464   5.737   5.754   3.770  0.4988  0.2135 -0.1779
  773SOL    HW1 4465   5.806   5.818   3.803  1.9883 -1.3180 -0.2256
  773SOL    HW2 4466   5.731   5.676   3.832 -1.4406  0.4354 -0.0114
  774SOL     OW 4467   3.795   0.197   6.255  0.6813 -0.2748 -0.4609
  774SOL    HW1 4468   3.721   0.250   6.216  0.0028 -0.8360  0.0378
  774SOL    HW2 4469   3.851   0.159   6.181  0.2602 -0.1453 -0.8536
  775SOL     OW 4470   3.927   1.414   5.858  0.3779  0.7366  0.2128
  775SOL    HW1 4471   4.015   1.446   5.823  0.8387 -1.3430 -0.6918
  775SOL    HW2 4472   3.942   1.333   5.915 -0.8921  0.8045  0.6626
  776SOL     OW 4473   0.549   5.107   6.745 -1.0417 -0.2683  0.0708
  776SOL    HW1 4474   0.502   5.023   6.718  0.5253 -1.4316  0.7984
  776SOL    HW2 4475   0.535   5.177   6.675 -1.9663 -1.2794 -0.7960
  777SOL     OW 4476   0.315   6.554   5.188  0.2812 -0.1776 -0.0188
  777SOL    HW1 4477   0.411   6.578   5.203  0.3504 -1.0430  1.0080
  777SOL    HW2 4478   0.295   6.557   5.090  1.1005  0.9305 -0.1697
  778SOL     OW 4479   1.194   2.910   0.428 -0.3110  0.0881 -0.0402
  778SOL    HW1 4480   1.094   2.913   0.423 -0.3675 -1.8278 -0.9843
  778SOL    HW2 4481   1.233   2.958   0.349 -0.4301  1.3931  0.6593
  779SOL     OW 4482   1.008   5.732   4.797 -0.2935  0.1375 -0.0638
  779SOL    HW1 4483   0.915   5.697   4.789 -0.5056  0.4258  0.9142
  779SOL    HW2 4484   1.008   5.811   4.859  0.9755 -1.5472  2.2716
  780SOL     OW 4485   4.299   4.835   4.337 -0.1149 -0.1280 -0.2456
  780SOL    HW1 4486   4.201   4.826   4.317 -0.3714  1.4939  0.1628
  780SOL    HW2 4487   4.311   4.884   4.423  1.0371 -3.1827  1.4719
  781SOL     OW 4488   3.462   4.562   4.273  0.1373  0.1909  0.3138
  781SOL    HW1 4489   3.544   4.615   4.252 -1.2680  1.1752 -3.5400
  781SOL    HW2 4490   3.405   4.614   4.337  1.1175  0.9102  0.6363
  782SOL     OW 4491   3.411   5.077   3.231 -0.0626 -0.3994 -0.6053
  782SOL    HW1 4492   3.375   5.124   3.151  0.3855  1.1055  0.0520
  782SOL    HW2 4493   3.478   5.008   3.202 -1.0299 -0.9399 -1.6032
  783SOL     OW 4494   1.223   5.015   5.616  0.2058 -0.5502 -0.1796
  783SOL    HW1 4495   1.210   4.928   5.569  1.7983 -1.2886  0.6634
  783SOL    HW2 4496   1.267   5.080   5.555 -0.0028 -0.6842 -0.4748
  784SOL     OW 4497   6.719   2.994   3.421  0.1191  0.0457 -0.2150
  784SOL    HW1 4498   6.813   2.987   3.386  0.1911 -1.6072  0.2524
  784SOL    HW2 4499   6.699   3.090   3.442  1.4062  0.5425 -1.0979
  785SOL     OW 4500   4.381   2.715   6.610  0.4868  0.1378  0.0288
  785SOL    HW1 4501   4.449   2.644   6.593  0.8159  0.5213 -0.2788
  785SOL    HW2 4502   4.351   2.754   6.523  1.0151  1.0342  0.2413
  786SOL     OW 4503   1.508   1.379   1.292  0.0871  0.2203 -0.3395
  786SOL    HW1 4504   1.575   1.305   1.289 -1.0149 -0.7928 -0.2730
  786SOL    HW2 4505   1.525   1.436   1.373  0.8823 -0.0024 -0.3423
  787SOL     OW 4506   3.260   1.934   3.455  0.4005 -0.1882  0.0663
  787SOL    HW1 4507   3.306   2.013   3.497 -1.0756  0.2052  1.0319
  787SOL    HW2 4508   3.239   1.867   3.526 -0.5658 -0.3095 -0.3206
  788SOL     OW 4509   2.944   3.342   0.185  0.3736  0.5556  0.4841
  788SOL    HW1 4510   3.028   3.394   0.198  0.6701 -0.2115  1.7314
  788SOL    HW2 4511   2.948   3.257   0.237 -0.4163 -0.3807 -0.9148
  789SOL     OW 4512   5.261   4.952   2.440  0.3179  0.0055  0.2313
  789SOL    HW1 4513   5.310   4.890   2.501  1.8461  1.6995  0.8258
  789SOL    HW2 4514   5.193   5.002   2.493  0.0540 -0.1661  0.0525
  790SOL     OW 4515   1.858   0.382   3.411 -0.3038  0.0168 -0.0011
  790SOL    HW1 4516   1.863   0.290   3.372 -0.3700 -0.3580  0.8544
  790SOL    HW2 4517   1.913   0.445   3.355 -0.9448 -0.3518 -1.0870
  791SOL     OW 4518   6.375   0.929   2.494 -0.1345  0.4928  0.0617
  791SOL    HW1 4519   6.353   0.876   2.576 -0.4384  0.6386  0.0738
  791SOL    HW2 4520   6.368   1.026   2.513 -0.7242  0.5234 -0.2752
  792SOL     OW 4521   0.353   5.948   4.765 -0.0057  0.3104 -0.6493
  792SOL    HW1 4522   0.397   6.030   4.801 -0.9693  0.7508 -0.4423
  792SOL    HW2 4523   0.366   5.873   4.830 -2.1920  1.2300  0.9782
  793SOL     OW 4524   5.500   2.552   0.543 -0.1621  0.4702  0.2100
  793SOL    HW1 4525   5.413   2.509   0.568 -0.3544  0.1539 -0.9143
  793SOL    HW2 4526   5.549   2.580   0.625 -1.1706  0.3374  0.8692
  794SOL     OW 4527   1.024   5.218   3.288  0.0600  0.1298 -0.4794
  794SOL    HW1 4528   0.962   5.153   3.244 -0.4352  1.5868 -2.0887
  794SOL    HW2 4529   0.976   5.305   3.303  1.0098  0.4952  0.5482
  795SOL     OW 4530   3.110   6.043   0.106  0.8509  0.5020 -0.2248
  795SOL    HW1 4531   3.076   6.118   0.163  1.7834 -0.6792  2.0105
  795SOL    HW2 4532   3.033   5.986   0.077  0.3589  1.1401 -0.2013
  796SOL     OW 4533   2.526   4.290   2.013 -0.3732 -0.1457 -0.1605
  796SOL    HW1 4534   2.484   4.234   1.941  1.1659 -0.9310 -0.4922
  796SOL    HW2 4535   2.624   4.273   2.015 -0.3670 -0.1651  2.1579
  797SOL     OW 4536   1.950   4.810   3.959 -0.3993 -0.1222 -0.0737
  797SOL    HW1 4537   2.007   4.775   3.884 -1.7789 -0.5132 -0.9871
  797SOL    HW2 4538   1.943   4.910   3.951  0.0383 -0.0860 -0.0365
  798SOL     OW 4539   6.504   2.209   4.081 -0.1552 -0.3653 -0.5463
  798SOL    HW1 4540   6.552   2.121   4.072 -1.3202 -0.9528 -1.2459
  798SOL    HW2 4541   6.553   2.279   4.028 -0.0929 -0.9718 -1.3108
  799SOL     OW 4542   0.672   6.355   4.436  0.2258 -0.7424 -0.2114
  799SOL    HW1 4543   0.632   6.265   4.450 -0.5518 -0.3741  0.0017
  799SOL    HW2 4544   0.692   6.368   4.338  1.6051 -1.6521 -0.0655
  800SOL     OW 4545   1.540   1.785   0.655  0.1825 -0.2347 -0.6987
  800SOL    HW1 4546   1.588   1.718   0.711 -0.4812 -0.6532 -0.6085
  800SOL    HW2 4547   1.442   1.780   0.674 -0.0203 -0.1539 -1.6462
  801SOL     OW 4548   2.708   0.101   3.015  0.1729  0.7206  0.0459
  801SOL    HW1 4549   2.630   0.057   3.059 -0.4816  0.8031 -1.0226
  801SOL    HW2 4550   2.763   0.032   2.969 -0.5544  0.9289 -1.1664
  802SOL     OW 4551   0.828   4.547   5.941  0.4572  0.1011  0.7269
  802SOL    HW1 4552   0.774   4.591   6.012 -0.2608 -0.8628  0.8026
  802SOL    HW2 4553   0.855   4.615   5.872  0.9479  0.9900  1.7721
  803SOL     OW 4554   2.938   6.322   0.852 -0.2185  0.2676  0.1523
  803SOL    HW1 4555   2.857   6.276   0.816  1.2346 -1.6630 -0.8280
  803SOL    HW2 4556   2.974   6.384   0.782 -0.3688  0.5067  0.2839
  804SOL     OW 4557   2.739   4.490   3.281 -0.8212 -0.1933 -0.3665
  804SOL    HW1 4558   2.827   4.466   3.241 -1.4727 -1.9231 -0.8610
  804SOL    HW2 4559   2.742   4.584   3.316  0.7944  0.2295 -1.5285
  805SOL     OW 4560   5.337   4.670   6.299 -0.4634  0.9865 -0.1385
  805SOL    HW1 4561   5.317   4.751   6.244  0.2874  0.2535 -1.5416
  805SOL    HW2 4562   5.362   4.594   6.239  1.1858  0.3747  1.2517
  806SOL     OW 4563   3.565   3.174   5.782 -0.0265 -0.1102 -0.0980
  806SOL    HW1 4564   3.624   3.147   5.858 -0.7678  1.5914  1.1566
  806SOL    HW2 4565   3.470   3.154   5.805 -0.0500 -2.6349 -2.0104
  807SOL     OW 4566   4.893   0.908   5.949  0.0686  0.5541  0.0708
  807SOL    HW1 4567   4.984   0.940   5.924 -0.6049  2.6773  0.1307
  807SOL    HW2 4568   4.899   0.817   5.989  1.9089 -0.1855 -1.7331
  808SOL     OW 4569   3.132   5.940   2.197  0.1958  0.2744  0.1752
  808SOL    HW1 4570   3.101   5.918   2.104  1.2775 -0.5873 -0.0051
  808SOL    HW2 4571   3.230   5.963   2.195  0.2427  0.2021  1.1042
  809SOL     OW 4572   6.445   4.775   5.114 -0.4738 -0.2466  0.8311
  809SOL    HW1 4573   6.389   4.780   5.196 -0.1753  0.7483  0.9937
  809SOL    HW2 4574   6.439   4.684   5.074 -2.6942 -0.0021  0.5043
  810SOL     OW 4575   2.724   6.145   1.082 -0.1110  0.0388 -0.2279
  810SOL    HW1 4576   2.709   6.163   0.985  1.0551  1.3378 -0.1979
  810SOL    HW2 4577   2.784   6.215   1.120 -2.6170  1.1301  2.0684
  811SOL     OW 4578   6.763   4.513   2.568  0.1339  0.2368  0.6425
  811SOL    HW1 4579   6.761   4.562   2.655  3.2861 -0.2539  1.1317
  811SOL    HW2 4580   6.712   4.427   2.577  0.4077  0.1901  2.0332
  812SOL     OW 4581   2.281   0.105   1.521  0.2093  0.1637  0.1470
  812SOL    HW1 4582   2.308   0.183   1.464 -1.6432  1.7181  1.3044
  812SOL    HW2 4583   2.346   0.095   1.596 -0.1485  1.3312  0.6314
  813SOL     OW 4584   0.161   5.965   3.793 -0.3382 -0.0609 -0.4393
  813SOL    HW1 4585   0.161   5.879   3.844  0.8408 -0.0691 -0.4227
  813SOL    HW2 4586   0.198   5.950   3.701  0.9543  0.6108 -0.0606
  814SOL     OW 4587   4.556   3.839   1.896  0.0005 -0.6630 -0.0820
  814SOL    HW1 4588   4.565   3.872   1.802  0.5194 -0.8494 -0.1019
  814SOL    HW2 4589   4.583   3.743   1.900 -0.5863 -0.8207  0.1504
  815SOL     OW 4590   2.471   5.504   4.177 -0.1144  0.0458 -0.3645
  815SOL    HW1 4591   2.487   5.562   4.257 -0.0524 -1.0304  0.4227
  815SOL    HW2 4592   2.440   5.561   4.101  0.8423  1.2332  0.1031
  816SOL     OW 4593   6.782   6.904   4.406 -0.2713  0.2804  0.0250
  816SOL    HW1 4594   6.723   6.837   4.450 -1.1363  0.1745 -1.2408
  816SOL    HW2 4595   6.818   6.967   4.475 -1.2060 -0.1515  0.9326
  817SOL     OW 4596   1.134   5.788   1.952  0.2363 -0.2580  0.3910
  817SOL    HW1 4597   1.087   5.873   1.976  0.9340  0.1393  0.3780
  817SOL    HW2 4598   1.068   5.713   1.948 -0.0584 -0.2052  2.7662
  818SOL     OW 4599   4.179   2.333   4.639 -0.5498 -0.2482  0.0626
  818SOL    HW1 4600   4.212   2.251   4.686 -1.4235 -0.6298  0.0423
  818SOL    HW2 4601   4.094   2.312   4.591  0.2720  0.1540 -1.6494
  819SOL     OW 4602   0.846   2.403   4.873 -0.0338  0.2134  0.1175
  819SOL    HW1 4603   0.790   2.467   4.926 -0.2274  0.3471 -0.2454
  819SOL    HW2 4604   0.920   2.368   4.931 -1.3502 -1.1199  1.0911
  820SOL     OW 4605   5.268   5.173   4.437  0.0958  0.4729 -0.1341
  820SOL    HW1 4606   5.249   5.205   4.344  0.8085 -1.0933 -0.8800
  820SOL    HW2 4607   5.367   5.158   4.447 -0.0645 -0.1618  0.5924
  821SOL     OW 4608   1.197   1.941   1.341 -0.0625 -0.1135 -0.1069
  821SOL    HW1 4609   1.280   1.903   1.380 -0.2661 -1.4428 -0.9111
  821SOL    HW2 4610   1.214   1.968   1.246 -0.6879 -0.9775 -0.4825
  822SOL     OW 4611   1.131   0.528   6.899 -0.3646  0.0297 -0.1872
  822SOL    HW1 4612   1.129   0.428   6.901 -1.0657 -0.0035 -1.5677
  822SOL    HW2 4613   1.225   0.559   6.882 -0.1426 -0.3901  0.2527
  823SOL     OW 4614   2.884   0.260   4.890  0.2839 -0.6720 -0.9004
  823SOL    HW1 4615   2.814   0.213   4.835 -0.8545  0.2145 -0.2676
  823SOL    HW2 4616   2.859   0.356   4.900 -0.2343 -1.0127  2.1413
  824SOL     OW 4617   0.969   3.653   3.892  0.1184 -0.6425  0.1589
  824SOL    HW1 4618   1.064   3.683   3.883  0.7953 -2.5297  0.3347
  824SOL    HW2 4619   0.930   3.690   3.976 -0.2358  2.3100 -1.1951
  825SOL     OW 4620   3.156   2.256   1.701  0.0650 -0.1939 -0.4644
  825SOL    HW1 4621   3.058   2.238   1.692 -0.4428  1.9594  0.1936
  825SOL    HW2 4622   3.188   2.218   1.788 -0.6682  0.8078  0.2761
  826SOL     OW 4623   5.407   6.047   3.354 -0.1919 -0.3190 -0.1629
  826SOL    HW1 4624   5.427   5.979   3.425  1.5655 -0.4491 -0.7369
  826SOL    HW2 4625   5.479   6.117   3.354 -2.3651  2.1017  0.9732
  827SOL     OW 4626   5.510   3.481   4.805  0.5733 -0.3171  0.2034
  827SOL    HW1 4627   5.549   3.507   4.893 -1.2657  1.5090  0.5687
  827SOL    HW2 4628   5.553   3.396   4.772  2.3222 -0.2439  2.1189
  828SOL     OW 4629   5.806   5.863   5.192  0.3021 -0.1336 -0.0795
  828SOL    HW1 4630   5.871   5.790   5.213  0.7019  0.8967  2.8459
  828SOL    HW2 4631   5.846   5.925   5.124  1.8459 -0.2655  0.6538
  829SOL     OW 4632   3.348   0.074   5.244  0.0788 -0.4206  0.7401
  829SOL    HW1 4633   3.296   7.021   5.260  0.6763 -0.7801  0.8354
  829SOL    HW2 4634   3.292   0.140   5.194 -0.5446 -0.7087  1.0550
  830SOL     OW 4635   2.827   1.570   1.729  0.1611  0.5885  0.3051
  830SOL    HW1 4636   2.830   1.477   1.766  0.5842  0.7401  0.6576
  830SOL    HW2 4637   2.745   1.581   1.672  1.3768 -0.7994 -1.8483
  831SOL     OW 4638   5.676   2.512   6.288  0.1341  0.1113  0.4955
  831SOL    HW1 4639   5.715   2.525   6.380  0.5127  1.3489  0.1782
  831SOL    HW2 4640   5.748   2.481   6.226 -0.0934 -0.6012  0.5850
  832SOL     OW 4641   2.014   0.570   6.176 -0.2882 -0.3685  0.6731
  832SOL    HW1 4642   1.969   0.594   6.090  0.2232 -0.1757  0.4595
  832SOL    HW2 4643   1.957   0.601   6.252 -0.2679  0.3522  0.4035
  833SOL     OW 4644   3.199   0.859   2.042  0.2020  0.1278  0.4758
  833SOL    HW1 4645   3.166   0.901   1.957  1.0187 -0.3190 -0.0775
  833SOL    HW2 4646   3.152   0.900   2.120  0.4844  1.5831 -0.0901
  834SOL     OW 4647   2.139   5.625   1.184 -0.0986 -0.0085 -0.0817
  834SOL    HW1 4648   2.130   5.698   1.252 -2.0975  1.9040 -2.2030
  834SOL    HW2 4649   2.124   5.537   1.227 -0.4053  1.0476  2.0938
  835SOL     OW 4650   6.655   4.589   0.793  0.7568  0.4403 -0.2678
  835SOL    HW1 4651   6.697   4.653   0.729  1.2763 -0.9853 -1.4186
  835SOL    HW2 4652   6.706   4.503   0.792 -0.2079 -0.1718  0.8445
  836SOL     OW 4653   1.559   6.566   4.167  0.3307 -0.1472 -0.0911
  836SOL    HW1 4654   1.504   6.649   4.157 -3.1613 -2.0116  1.4166
  836SOL    HW2 4655   1.617   6.574   4.248  0.4793  1.0302 -0.2985
  837SOL     OW 4656   1.565   1.543   0.314  0.2633  0.3893 -0.1422
  837SOL    HW1 4657   1.660   1.553   0.285  0.5701  2.4319  1.3861
  837SOL    HW2 4658   1.510   1.614   0.270 -0.4279 -0.2569 -0.3470
  838SOL     OW 4659   3.309   2.455   2.882 -0.1862 -0.2880 -0.4442
  838SOL    HW1 4660   3.327   2.443   2.784 -0.7628 -0.1992 -0.5638
  838SOL    HW2 4661   3.394   2.481   2.928  0.0713 -0.2376 -0.9376
  839SOL     OW 4662   3.937   6.159   6.763  0.7119 -0.4036  0.1429
  839SOL    HW1 4663   3.956   6.172   6.860  2.0560 -1.1981  0.0218
  839SOL    HW2 4664   3.971   6.237   6.711  0.6200 -0.2921  0.2517
  840SOL     OW 4665   2.083   5.707   3.950 -0.1126  0.0762  0.3430
  840SOL    HW1 4666   2.104   5.750   4.038  0.7805  1.1888 -0.3899
  840SOL    HW2 4667   1.994   5.739   3.917 -0.6160 -0.6235  1.0025
  841SOL     OW 4668   6.605   3.842   0.703  0.5633 -0.0116 -0.5723
  841SOL    HW1 4669   6.666   3.797   0.637 -0.6397 -0.3654 -1.4819
  841SOL    HW2 4670   6.632   3.938   0.713  0.5884  0.1324 -1.8127
  842SOL     OW 4671   3.584   2.083   0.717  0.2347 -0.4875 -0.5670
  842SOL    HW1 4672   3.567   2.056   0.622  2.2294  0.3217 -1.2097
  842SOL    HW2 4673   3.509   2.142   0.749 -1.2667 -2.0389 -1.0540
  843SOL     OW 4674   4.385   6.085   5.404  0.0193  0.1485 -0.1566
  843SOL    HW1 4675   4.316   6.022   5.440  2.4300 -1.7442  1.4590
  843SOL    HW2 4676   4.404   6.061   5.309 -1.4571  0.6787 -0.6188
  844SOL     OW 4677   4.495   3.736   3.619  0.5969 -0.0821  0.4083
  844SOL    HW1 4678   4.446   3.769   3.700 -2.2209  2.7803 -2.1846
  844SOL    HW2 4679   4.570   3.799   3.599 -0.4331  0.8674 -0.6370
  845SOL     OW 4680   1.989   1.076   4.193 -0.0247  0.2400 -0.0936
  845SOL    HW1 4681   2.035   1.157   4.158 -0.6418  1.4249  1.7403
  845SOL    HW2 4682   1.925   1.101   4.265 -1.1370 -1.7509 -0.3074
  846SOL     OW 4683   0.381   6.821   3.756  0.5571 -0.3776  0.0211
  846SOL    HW1 4684   0.373   6.829   3.856 -0.2216 -1.0260  0.0245
  846SOL    HW2 4685   0.363   6.726   3.729 -3.2041  0.5177 -1.0741
  847SOL     OW 4686   4.412   3.145   5.755 -0.3738  0.4225 -0.1988
  847SOL    HW1 4687   4.440   3.196   5.835  0.5484 -1.4633  0.7492
  847SOL    HW2 4688   4.486   3.083   5.727 -0.8787  0.6418 -2.1864
  848SOL     OW 4689   3.316   1.203   3.948 -0.3217  0.3264  0.0982
  848SOL    HW1 4690   3.339   1.107   3.934 -1.3341  0.1115 -0.2134
  848SOL    HW2 4691   3.241   1.210   4.014 -0.1551  0.9057  0.2301
  849SOL     OW 4692   2.541   2.088   0.785  0.2810  0.3905  0.3662
  849SOL    HW1 4693   2.555   2.002   0.736 -0.4316 -1.1218  2.6633
  849SOL    HW2 4694   2.447   2.119   0.771 -0.4464 -0.9399  2.0211
  850SOL     OW 4695   4.573   6.921   4.876  0.0308  0.8143 -0.2377
  850SOL    HW1 4696   4.658   6.881   4.842 -0.5672  0.6266 -1.5700
  850SOL    HW2 4697   4.532   6.860   4.944  0.3442  0.3320 -0.4773
  851SOL     OW 4698   1.824   3.545   4.720 -0.2240  0.1406 -0.8600
  851SOL    HW1 4699   1.861   3.584   4.804 -1.0903 -1.5420  0.3675
  851SOL    HW2 4700   1.871   3.460   4.698 -0.2506  0.3764 -1.8886
  852SOL     OW 4701   3.922   2.233   4.555  0.3164  0.2831  0.0559
  852SOL    HW1 4702   3.972   2.156   4.595  0.6534 -0.9763 -2.5547
  852SOL    HW2 4703   3.828   2.232   4.587  0.6022 -0.5469  0.9083
  853SOL     OW 4704   2.602   4.771   2.891 -0.6897  0.3351  0.1922
  853SOL    HW1 4705   2.600   4.699   2.961 -0.7068  2.9047  3.0008
  853SOL    HW2 4706   2.522   4.831   2.902 -0.0345  1.5392 -1.2593
  854SOL     OW 4707   0.220   3.863   0.536  0.4925 -0.0880  0.2042
  854SOL    HW1 4708   0.261   3.809   0.463  2.5607 -1.6035  2.3534
  854SOL    HW2 4709   0.291   3.900   0.596 -1.1175 -0.9443  2.8368
  855SOL     OW 4710   0.882   3.397   6.393  0.3896 -0.0916 -0.3528
  855SOL    HW1 4711   0.897   3.485   6.438  0.4518  0.0278 -0.6042
  855SOL    HW2 4712   0.968   3.346   6.391  1.4784  1.5442 -3.8426
  856SOL     OW 4713   3.763   4.247   4.899  0.2739  0.6121 -0.2688
  856SOL    HW1 4714   3.806   4.158   4.891 -0.7908  0.1966 -1.5811
  856SOL    HW2 4715   3.747   4.268   4.996  4.1109  1.1815  0.3808
  857SOL     OW 4716   3.481   3.086   0.220  0.4179 -0.2503 -0.2075
  857SOL    HW1 4717   3.404   3.150   0.219  0.4715 -0.1291 -2.5344
  857SOL    HW2 4718   3.546   3.112   0.291 -0.3819  1.2641  0.0034
  858SOL     OW 4719   5.917   3.850   1.613  0.4080 -0.0851  0.2339
  858SOL    HW1 4720   5.971   3.918   1.662 -0.8863  0.3017  1.1700
  858SOL    HW2 4721   5.969   3.764   1.607  1.0381  0.2034  1.2969
  859SOL     OW 4722   1.400   4.150   4.881 -0.0335  0.2376  0.3954
  859SOL    HW1 4723   1.486   4.179   4.841 -1.2939  1.2977 -1.6949
  859SOL    HW2 4724   1.373   4.062   4.842 -0.6173  0.6351 -0.1134
  860SOL     OW 4725   2.509   3.814   6.668 -0.8130  0.1747  0.3375
  860SOL    HW1 4726   2.589   3.755   6.674 -0.1824  1.0792  1.0378
  860SOL    HW2 4727   2.459   3.794   6.583 -0.4527 -1.1332  0.4149
  861SOL     OW 4728   2.140   1.739   6.957  0.2960  0.1305  0.6538
  861SOL    HW1 4729   2.156   1.831   6.921  1.9873 -1.2195 -2.3969
  861SOL    HW2 4730   2.096   1.683   6.886  0.1787 -1.6820  2.0854
  862SOL     OW 4731   5.977   0.063   4.859  0.4483  0.1138 -0.2766
  862SOL    HW1 4732   5.984   0.162   4.870 -0.1620  0.1220  0.0689
  862SOL    HW2 4733   5.944   0.022   4.944 -2.4860 -0.0476 -1.3731
  863SOL     OW 4734   2.194   0.471   6.954 -0.5788  1.2185  0.4433
  863SOL    HW1 4735   2.111   0.472   7.009 -1.5271  2.2684 -0.9369
  863SOL    HW2 4736   2.230   0.378   6.949 -0.2354  1.1353  3.0779
  864SOL     OW 4737   4.016   2.041   2.494 -0.1773  0.1786  0.0901
  864SOL    HW1 4738   4.108   2.023   2.528  0.5507 -0.7134 -2.1722
  864SOL    HW2 4739   3.986   2.131   2.525  1.8706  0.9356  0.0078
  865SOL     OW 4740   3.173   2.421   2.310  0.4631 -0.4467  0.8461
  865SOL    HW1 4741   3.168   2.347   2.376  0.0529  1.2952  2.8860
  865SOL    HW2 4742   3.130   2.392   2.224  0.6887 -2.6617  1.4279
  866SOL     OW 4743   4.793   5.166   2.462 -0.0302 -0.4074 -0.0174
  866SOL    HW1 4744   4.825   5.213   2.544 -1.2468  0.2198  0.1253
  866SOL    HW2 4745   4.823   5.215   2.381 -0.0840 -0.1821  0.0984
  867SOL     OW 4746   5.233   4.063   0.506 -0.0008  0.3147 -0.4336
  867SOL    HW1 4747   5.279   4.144   0.469 -1.2240  0.9426 -0.6337
  867SOL    HW2 4748   5.282   3.981   0.477  0.8015  0.9444 -0.9066
  868SOL     OW 4749   0.854   2.200   2.163  0.3523  0.2197 -0.1616
  868SOL    HW1 4750   0.808   2.114   2.182  0.7124  0.3008  1.2126
  868SOL    HW2 4751   0.864   2.251   2.248  1.4634  0.9606 -0.7205
  869SOL     OW 4752   4.600   2.946   2.611  0.0139 -0.1569  0.2779
  869SOL    HW1 4753   4.637   2.893   2.687 -0.3844 -0.9014 -0.0432
  869SOL    HW2 4754   4.509   2.913   2.587  0.4325 -0.4403 -1.0197
  870SOL     OW 4755   0.680   0.227   4.825 -0.3340 -0.1476 -0.4722
  870SOL    HW1 4756   0.644   0.210   4.916 -1.5773  1.7348 -0.5542
  870SOL    HW2 4757   0.779   0.240   4.830 -0.2657 -0.9176  0.4479
  871SOL     OW 4758   4.449   4.474   0.265  0.2247 -0.1696 -0.4753
  871SOL    HW1 4759   4.386   4.448   0.191  0.3175  0.8785 -0.9320
  871SOL    HW2 4760   4.539   4.436   0.246  0.4216  0.6582 -1.2702
  872SOL     OW 4761   1.398   1.024   1.506 -0.1435  0.0153  0.3962
  872SOL    HW1 4762   1.320   1.026   1.443  0.7562  0.3280 -0.7558
  872SOL    HW2 4763   1.428   0.929   1.518  0.3234  0.0360 -0.5040
  873SOL     OW 4764   6.339   3.895   2.449  0.3548 -0.2207  0.3915
  873SOL    HW1 4765   6.438   3.885   2.441  0.2547 -0.5928 -0.4156
  873SOL    HW2 4766   6.312   3.881   2.545  1.0566 -0.2780  0.5854
  874SOL     OW 4767   2.902   3.348   3.244 -0.7997 -0.3794 -0.2099
  874SOL    HW1 4768   2.983   3.342   3.302 -1.3277  0.1213  0.5865
  874SOL    HW2 4769   2.880   3.258   3.208 -1.4638 -1.0454  1.7514
  875SOL     OW 4770   3.189   2.081   2.795  0.0507  0.0986  0.4677
  875SOL    HW1 4771   3.161   1.995   2.753 -0.7073  0.4956  0.1309
  875SOL    HW2 4772   3.271   2.067   2.850 -0.8145 -1.1213  1.4977
  876SOL     OW 4773   2.711   1.781   4.009 -0.2160 -0.7036  0.0711
  876SOL    HW1 4774   2.652   1.746   3.937  1.1502 -3.7810  0.2389
  876SOL    HW2 4775   2.807   1.764   3.984  0.4492  0.9769  1.2918
  877SOL     OW 4776   5.084   6.073   5.698  0.5548  0.4444  0.4348
  877SOL    HW1 4777   5.177   6.107   5.688  0.3796  1.4304  1.8746
  877SOL    HW2 4778   5.062   6.013   5.621  2.0605  0.8947 -0.3841
  878SOL     OW 4779   0.287   4.042   3.007 -0.0765 -0.3932  0.0314
  878SOL    HW1 4780   0.263   3.953   2.967  0.0890 -1.0114  1.2597
  878SOL    HW2 4781   0.254   4.046   3.101  1.0651  0.3470  0.4172
  879SOL     OW 4782   2.889   5.782   5.532 -0.2501  0.2139 -0.4753
  879SOL    HW1 4783   2.830   5.862   5.540  0.1675  0.6086 -1.2009
  879SOL    HW2 4784   2.837   5.700   5.556 -0.5324  0.7409  0.7853
  880SOL     OW 4785   2.170   0.820   1.493 -0.2174  0.2284  0.2864
  880SOL    HW1 4786   2.070   0.828   1.500 -0.3547  1.8730 -2.2167
  880SOL    HW2 4787   2.211   0.910   1.504  1.1086 -0.5489  2.0264
  881SOL     OW 4788   4.755   2.819   1.367 -0.1023 -0.6500  0.2906
  881SOL    HW1 4789   4.794   2.904   1.402  0.4443 -1.1080  0.8112
  881SOL    HW2 4790   4.699   2.839   1.287 -1.2725  0.3945  1.3398
  882SOL     OW 4791   2.832   2.177   5.333  0.1312 -0.0591 -0.1856
  882SOL    HW1 4792   2.869   2.256   5.283  0.2819 -0.7565 -1.2228
  882SOL    HW2 4793   2.780   2.208   5.412 -1.6648  1.2083 -1.7755
  883SOL     OW 4794   5.812   3.455   0.875  0.1749 -0.0092  0.4757
  883SOL    HW1 4795   5.869   3.505   0.811 -1.1967  0.2018 -0.6321
  883SOL    HW2 4796   5.870   3.410   0.943  1.5071  2.3703  1.0404
  884SOL     OW 4797   2.711   3.903   4.268 -0.5811  0.0078 -0.3394
  884SOL    HW1 4798   2.614   3.916   4.291 -0.7283 -0.0737 -0.9094
  884SOL    HW2 4799   2.718   3.856   4.180 -0.0285 -0.4455 -0.0614
  885SOL     OW 4800   2.584   4.462   6.808  0.1428 -0.5214  0.1352
  885SOL    HW1 4801   2.656   4.487   6.744  0.3239  0.0766  0.5614
  885SOL    HW2 4802   2.590   4.520   6.890 -0.6512 -0.6426  0.2934
  886SOL     OW 4803   4.699   1.820   3.288  0.2331 -0.7365 -0.2452
  886SOL    HW1 4804   4.704   1.808   3.387  1.7170 -0.2230 -0.2244
  886SOL    HW2 4805   4.623   1.767   3.251 -0.6299 -0.5647  1.2158
  887SOL     OW 4806   3.638   6.115   3.389  0.2311 -0.1027 -0.2138
  887SOL    HW1 4807   3.726   6.119   3.344  0.5834  1.3096  0.5501
  887SOL    HW2 4808   3.635   6.182   3.463 -1.0609 -0.9328  0.5305
  888SOL     OW 4809   4.216   6.241   2.970 -0.7068 -0.0816  0.2739
  888SOL    HW1 4810   4.213   6.170   3.041  1.4612  0.7843  1.3177
  888SOL    HW2 4811   4.273   6.209   2.894  2.7060  1.3778  1.9578
  889SOL     OW 4812   5.555   5.139   1.905 -0.1161  0.4695 -0.1890
  889SOL    HW1 4813   5.580   5.118   1.811  1.2378  0.3778  0.1624
  889SOL    HW2 4814   5.552   5.238   1.917 -0.3217  0.4812 -0.3417
  890SOL     OW 4815   4.738   6.911   5.381  0.1258  0.0510  0.0468
  890SOL    HW1 4816   4.641   6.897   5.401  0.5149 -3.9032 -0.0422
  890SOL    HW2 4817   4.749   6.937   5.285 -0.8278  0.1969 -0.0279
  891SOL     OW 4818   6.910   2.386   2.216  0.2086  0.7472 -0.6024
  891SOL    HW1 4819   6.834   2.325   2.194  0.5053  0.2330 -0.2236
  891SOL    HW2 4820   6.991   2.357   2.165  0.5453  0.3640  0.1309
  892SOL     OW 4821   5.960   6.811   2.871 -0.0617 -0.1530  0.2012
  892SOL    HW1 4822   5.952   6.714   2.851 -1.1243 -0.1681  0.6703
  892SOL    HW2 4823   6.038   6.827   2.932 -0.5759 -0.8585  1.0601
  893SOL     OW 4824   3.240   4.258   5.533 -0.0065 -0.1472  0.3875
  893SOL    HW1 4825   3.321   4.311   5.560  0.0717 -0.3724  0.6012
  893SOL    HW2 4826   3.269   4.170   5.496 -0.1866 -0.7358  1.5868
  894SOL     OW 4827   6.604   3.974   3.114 -0.2558  0.0035  0.1859
  894SOL    HW1 4828   6.564   4.023   3.036  1.1838  2.5155  0.9231
  894SOL    HW2 4829   6.569   4.014   3.199  0.9277 -0.2781  0.8156
  895SOL     OW 4830   3.935   4.408   5.708 -0.2422 -0.2759 -0.0328
  895SOL    HW1 4831   4.033   4.424   5.716 -0.2613 -0.7978  1.7573
  895SOL    HW2 4832   3.887   4.495   5.701  0.3180 -0.0049 -0.5561
  896SOL     OW 4833   4.525   3.197   1.632  0.0770  0.2315  0.2532
  896SOL    HW1 4834   4.595   3.261   1.601 -0.4579  0.7031  0.0002
  896SOL    HW2 4835   4.504   3.132   1.558  1.7999 -1.3131  1.0458
  897SOL     OW 4836   4.282   4.171   6.112  0.1645 -0.0604 -0.2820
  897SOL    HW1 4837   4.184   4.193   6.117  0.6830  2.3466  0.7573
  897SOL    HW2 4838   4.296   4.076   6.139 -1.7724 -0.1217  0.7024
  898SOL     OW 4839   6.557   5.520   4.222  0.6141 -0.5605  0.7445
  898SOL    HW1 4840   6.525   5.465   4.300 -0.9942 -0.8904 -0.1146
  898SOL    HW2 4841   6.547   5.617   4.244  0.3800 -0.6466  1.0375
  899SOL     OW 4842   1.811   3.020   6.733 -0.4837 -0.0584  0.0249
  899SOL    HW1 4843   1.864   2.998   6.815 -1.9114 -0.3320  0.9025
  899SOL    HW2 4844   1.874   3.040   6.658  0.8592 -0.6186  0.9510
  900SOL     OW 4845   1.345   1.404   4.761  0.0897 -0.2454 -0.2255
  900SOL    HW1 4846   1.401   1.368   4.686  0.0722  1.5580 -1.1441
  900SOL    HW2 4847   1.251   1.371   4.752 -0.0493  0.3962 -1.3495
  901SOL     OW 4848   5.960   0.060   4.551  0.8293  0.4355 -0.0601
  901SOL    HW1 4849   6.054   0.093   4.538  1.4698 -0.6398  1.5334
  901SOL    HW2 4850   5.948   0.031   4.646 -0.5389 -1.2455 -0.7027
  902SOL     OW 4851   1.158   6.985   1.484 -0.2653  0.7507 -0.5244
  902SOL    HW1 4852   1.168   0.018   1.408  0.2626  1.5415  0.1905
  902SOL    HW2 4853   1.184   7.030   1.569 -0.5317 -0.2187  0.0881
  903SOL     OW 4854   4.764   6.314   5.562 -0.1170 -0.4407  0.8303
  903SOL    HW1 4855   4.735   6.223   5.532  3.8627 -1.2270 -1.3541
  903SOL    HW2 4856   4.733   6.383   5.496  0.8450 -0.9361 -0.1744
  904SOL     OW 4857   0.388   2.305   6.228  0.3508  0.8727  0.1233
  904SOL    HW1 4858   0.474   2.255   6.214 -0.0321 -0.2340  1.4624
  904SOL    HW2 4859   0.407   2.403   6.234  1.2981  0.7891 -1.2146
  905SOL     OW 4860   3.628   2.998   1.591 -0.6562 -0.1019  0.3690
  905SOL    HW1 4861   3.607   3.069   1.524 -0.8672  0.7704  1.3297
  905SOL    HW2 4862   3.558   2.927   1.588 -0.6497 -0.0841 -0.3411
  906SOL     OW 4863   5.564   4.211   3.876  0.2447 -0.1041 -0.0567
  906SOL    HW1 4864   5.652   4.190   3.918  1.2697 -0.4250 -2.2239
  906SOL    HW2 4865   5.535   4.303   3.904  0.0488 -0.8540  2.5112
  907SOL     OW 4866   6.632   1.879   2.907 -0.4766  0.0676  0.1846
  907SOL    HW1 4867   6.567   1.811   2.873 -0.1548  1.1195 -2.8067
  907SOL    HW2 4868   6.639   1.955   2.841  3.9351 -0.0854  0.1849
  908SOL     OW 4869   4.337   4.845   1.954  0.3024  0.2367 -0.1936
  908SOL    HW1 4870   4.254   4.800   1.990  0.4559 -0.5625 -0.8045
  908SOL    HW2 4871   4.344   4.828   1.856  1.2615  0.1756 -0.1239
  909SOL     OW 4872   4.083   2.050   3.373 -0.2031  0.1429  0.3514
  909SOL    HW1 4873   4.089   2.146   3.348 -0.1750  0.2504  0.7566
  909SOL    HW2 4874   3.989   2.028   3.398 -0.0149  0.3299  1.2672
  910SOL     OW 4875   1.990   5.986   5.762  0.1966  0.1057  0.4602
  910SOL    HW1 4876   2.032   5.988   5.671 -1.2942 -0.1367 -0.2506
  910SOL    HW2 4877   1.901   6.030   5.759  1.2596  2.6008  2.4405
  911SOL     OW 4878   1.614   2.024   4.635 -0.1566 -0.0998 -0.2988
  911SOL    HW1 4879   1.596   2.067   4.724  1.0541 -1.2149  0.5271
  911SOL    HW2 4880   1.607   1.924   4.645  1.5348 -0.3267 -1.0529
  912SOL     OW 4881   6.570   2.537   3.678 -0.2175 -0.0447  0.1516
  912SOL    HW1 4882   6.582   2.636   3.685  0.2666 -0.0178 -0.8252
  912SOL    HW2 4883   6.602   2.493   3.762 -0.5713  0.6258  0.6513
  913SOL     OW 4884   1.285   3.398   4.150 -0.0059  0.4573  0.2166
  913SOL    HW1 4885   1.285   3.312   4.202  1.8573  0.8646  0.9649
  913SOL    HW2 4886   1.243   3.382   4.060 -0.7335 -0.9342  0.7603
  914SOL     OW 4887   6.446   4.917   5.445  0.1047 -0.0960  0.4051
  914SOL    HW1 4888   6.361   4.933   5.495  0.8719 -0.2710  1.8174
  914SOL    HW2 4889   6.468   4.997   5.389 -1.8072 -0.6557 -1.3066
  915SOL     OW 4890   0.230   3.160   5.191 -0.3630  0.2582 -0.3750
  915SOL    HW1 4891   0.139   3.131   5.162 -0.4750 -0.1109  0.3392
  915SOL    HW2 4892   0.297   3.134   5.121 -0.9314  1.5201 -1.4307
  916SOL     OW 4893   5.166   2.337   3.276  0.0152  0.1390 -0.3319
  916SOL    HW1 4894   5.115   2.351   3.361 -2.1830  0.1157 -1.5711
  916SOL    HW2 4895   5.208   2.246   3.277  3.0143  1.3685  2.1138
  917SOL     OW 4896   2.389   2.229   2.375 -0.3058  0.4457 -0.8418
  917SOL    HW1 4897   2.383   2.144   2.427 -0.0715  0.9227 -0.0251
  917SOL    HW2 4898   2.451   2.216   2.297 -1.6773 -0.6692 -1.8116
  918SOL     OW 4899   5.672   0.474   3.712  0.3494 -0.3394  0.2021
  918SOL    HW1 4900   5.678   0.491   3.613 -0.2984  1.0353  0.3654
  918SOL    HW2 4901   5.719   0.548   3.761 -3.2116  1.6094  1.0022
  919SOL     OW 4902   1.071   5.459   4.717 -0.3631  0.2608 -0.0722
  919SOL    HW1 4903   1.170   5.456   4.734 -0.4621 -1.5147  0.4618
  919SOL    HW2 4904   1.031   5.539   4.762  0.4078 -0.6446  2.3759
  920SOL     OW 4905   2.245   6.922   0.865  0.8570 -0.3824  0.5344
  920SOL    HW1 4906   2.189   6.931   0.783 -0.1489  1.1681  1.3499
  920SOL    HW2 4907   2.318   6.855   0.848  1.2150  0.5048 -1.9112
  921SOL     OW 4908   7.013   3.106   2.478 -0.1145 -0.1630  0.0479
  921SOL    HW1 4909   6.988   3.045   2.553 -0.6349  0.1114  0.0981
  921SOL    HW2 4910   0.025   3.189   2.516  0.6919 -0.5299 -0.0254
  922SOL     OW 4911   3.778   5.883   5.576 -0.2920 -0.4540  0.0244
  922SOL    HW1 4912   3.703   5.948   5.586 -0.2573 -0.5668  1.0550
  922SOL    HW2 4913   3.741   5.790   5.576 -0.1303 -0.5274  0.9229
  923SOL     OW 4914   2.127   2.894   5.181  0.2778  0.2641 -0.5750
  923SOL    HW1 4915   2.115   2.837   5.263  0.0139  1.6510  0.3796
  923SOL    HW2 4916   2.043   2.894   5.128  0.2510 -0.1640 -0.5349
  924SOL     OW 4917   3.490   6.265   2.092  0.0224  0.1112 -0.2655
  924SOL    HW1 4918   3.443   6.176   2.095 -0.3161  0.3245  1.4620
  924SOL    HW2 4919   3.564   6.261   2.024 -0.3987 -1.2699 -0.6798
  925SOL     OW 4920   5.563   5.921   3.071  0.6432  0.0095 -0.1849
  925SOL    HW1 4921   5.473   5.905   3.030  0.3244  1.5024 -0.1498
  925SOL    HW2 4922   5.582   6.020   3.071  1.8012 -0.1892  0.8319
  926SOL     OW 4923   6.384   4.067   3.728  0.1196 -0.4177  0.7589
  926SOL    HW1 4924   6.377   4.158   3.768 -0.8003  0.2787 -0.8748
  926SOL    HW2 4925   6.297   4.019   3.737 -0.4623  0.1684 -1.2646
  927SOL     OW 4926   1.540   3.353   5.581 -0.0918  0.1216 -0.5483
  927SOL    HW1 4927   1.456   3.387   5.540 -1.5185 -1.1080  1.1818
  927SOL    HW2 4928   1.543   3.253   5.573 -0.1641 -0.1192  1.7156
  928SOL     OW 4929   6.963   2.886   0.610 -0.2786 -0.1397  0.0705
  928SOL    HW1 4930   6.954   2.811   0.676 -1.6170 -0.0346  0.0431
  928SOL    HW2 4931   6.979   2.972   0.659  1.3735 -0.4398  0.0963
  929SOL     OW 4932   0.593   4.172   3.974 -0.4850 -0.1231  0.3270
  929SOL    HW1 4933   0.528   4.229   4.025 -1.0104  0.8167 -1.3194
  929SOL    HW2 4934   0.675   4.226   3.954 -1.0024  0.1289 -1.2790
  930SOL     OW 4935   3.564   2.103   5.213  0.9219 -0.5401  0.2606
  930SOL    HW1 4936   3.569   2.021   5.156 -2.1235  1.1410 -2.8167
  930SOL    HW2 4937   3.495   2.090   5.285 -0.0689 -0.5071 -0.6613
  931SOL     OW 4938   5.476   1.373   4.174 -0.1304  0.5927 -0.4929
  931SOL    HW1 4939   5.447   1.378   4.269  1.6276 -1.3850  0.2178
  931SOL    HW2 4940   5.576   1.381   4.169  0.1209 -2.2633 -1.7965
  932SOL     OW 4941   1.385   1.293   6.899 -0.2271 -0.1799  0.2509
  932SOL    HW1 4942   1.329   1.376   6.910 -1.2585 -0.8329  0.0097
  932SOL    HW2 4943   1.333   1.213   6.929  0.2417 -0.9198 -0.8611
  933SOL     OW 4944   2.939   1.526   5.252  0.0592 -0.1292 -0.6661
  933SOL    HW1 4945   3.004   1.602   5.252 -0.8209  0.6421 -0.8739
  933SOL    HW2 4946   2.976   1.451   5.307 -0.3345  1.5617  2.0741
  934SOL     OW 4947   0.301   1.053   1.925 -0.2715 -0.0939 -0.1060
  934SOL    HW1 4948   0.304   1.126   1.994 -0.4815  0.9080 -1.1388
  934SOL    HW2 4949   0.222   1.066   1.865 -0.7973 -1.6607  0.1944
  935SOL     OW 4950   1.082   4.751   4.247  0.0470  0.0230  1.1654
  935SOL    HW1 4951   0.993   4.706   4.243  0.6133 -1.1140  0.7381
  935SOL    HW2 4952   1.152   4.683   4.272  1.0737  0.4607 -0.4063
  936SOL     OW 4953   1.978   1.134   1.803  0.0533  0.0323 -0.8860
  936SOL    HW1 4954   2.012   1.225   1.827 -0.5791 -0.6211  3.4411
  936SOL    HW2 4955   2.055   1.070   1.797  0.2556 -0.0170  1.3021
  937SOL     OW 4956   0.817   5.346   1.863  0.0342  0.1862  0.6277
  937SOL    HW1 4957   0.799   5.253   1.832 -0.3155  0.4822 -0.0656
  937SOL    HW2 4958   0.732   5.399   1.863  0.2961  0.6153  0.6602
  938SOL     OW 4959   0.917   1.797   4.995  0.2152 -0.2396  0.2371
  938SOL    HW1 4960   0.866   1.715   4.969 -0.2797  0.2287 -0.3095
  938SOL    HW2 4961   0.966   1.831   4.915 -0.5012  0.6455  0.1610
  939SOL     OW 4962   5.809   6.287   3.590  0.6200  0.7451  0.6935
  939SOL    HW1 4963   5.846   6.371   3.550 -1.5223  1.4951  0.1343
  939SOL    HW2 4964   5.780   6.226   3.516 -0.0621  0.5728  1.0992
  940SOL     OW 4965   3.728   2.549   4.881  0.7543 -0.0776 -0.2026
  940SOL    HW1 4966   3.659   2.600   4.829  0.8048 -0.1357 -0.3290
  940SOL    HW2 4967   3.711   2.559   4.979  0.9947  0.5046 -0.2165
  941SOL     OW 4968   1.128   3.797   2.206 -0.3771  0.0627 -0.1246
  941SOL    HW1 4969   1.157   3.889   2.177 -0.1930 -0.1177 -0.5175
  941SOL    HW2 4970   1.197   3.756   2.265  1.4435 -1.3811 -3.0640
  942SOL     OW 4971   2.947   3.996   0.616 -0.3812  0.0820  0.5005
  942SOL    HW1 4972   2.980   3.955   0.531  0.0674  1.2191  0.1085
  942SOL    HW2 4973   2.924   3.924   0.682  0.4457 -0.7786 -0.1369
  943SOL     OW 4974   0.928   0.558   2.835  0.3497 -0.0067  0.4213
  943SOL    HW1 4975   0.984   0.543   2.916  0.7177  2.4541  0.7002
  943SOL    HW2 4976   0.832   0.561   2.861  0.3978 -0.1705  0.6194
  944SOL     OW 4977   6.559   1.295   1.521 -0.7203 -0.0143 -0.3517
  944SOL    HW1 4978   6.614   1.274   1.602 -1.7494 -1.3187  0.0353
  944SOL    HW2 4979   6.530   1.390   1.525 -1.5088 -0.2786  1.3064
  945SOL     OW 4980   2.476   3.758   5.813  0.3926  0.3386  0.5679
  945SOL    HW1 4981   2.449   3.683   5.753 -0.7249  0.5193  0.8359
  945SOL    HW2 4982   2.499   3.838   5.758  2.0708 -0.3147  0.2506
  946SOL     OW 4983   4.859   2.335   4.878 -0.7040  0.3996 -0.4292
  946SOL    HW1 4984   4.940   2.379   4.840 -1.6802  0.3379 -2.7391
  946SOL    HW2 4985   4.826   2.387   4.957  0.0053  2.0005 -1.1504
  947SOL     OW 4986   6.483   0.906   4.806 -0.3157  0.7051  0.3672
  947SOL    HW1 4987   6.517   0.815   4.828  0.5503  0.7871 -0.5718
  947SOL    HW2 4988   6.491   0.965   4.886 -1.5904 -0.2184  1.2251
  948SOL     OW 4989   1.306   1.181   3.609 -0.5053  0.4989  0.2081
  948SOL    HW1 4990   1.329   1.169   3.706 -1.1972  0.1406  0.3344
  948SOL    HW2 4991   1.276   1.094   3.571 -0.3120  0.6570 -0.3126
  949SOL     OW 4992   2.070   3.604   6.645  0.7080  0.0704  0.8239
  949SOL    HW1 4993   2.085   3.623   6.743  1.4040  1.8548  0.4117
  949SOL    HW2 4994   2.154   3.621   6.595  0.5287 -1.4566 -0.0343
  950SOL     OW 4995   5.021   5.897   5.480  0.0744  0.2596 -0.2122
  950SOL    HW1 4996   5.005   5.798   5.482  0.7171  0.1537  2.1028
  950SOL    HW2 4997   5.110   5.915   5.439  1.6370 -0.4672  2.6186
  951SOL     OW 4998   6.441   4.681   0.149  0.6354 -0.6306  0.3511
  951SOL    HW1 4999   6.518   4.692   0.212 -1.4290 -0.8520  3.1441
  951SOL    HW2 5000   6.408   4.587   0.152 -0.0345 -0.4339 -0.4049
  952SOL     OW 5001   2.777   6.806   6.070  0.2240 -0.1088  0.5756
  952SOL    HW1 5002   2.719   6.788   6.150  0.4460 -0.1807  0.7229
  952SOL    HW2 5003   2.769   6.731   6.005 -0.2152  0.1080  0.3750
  953SOL     OW 5004   2.686   3.492   3.274  0.0552  0.3610 -0.3450
  953SOL    HW1 5005   2.632   3.411   3.297  0.7530 -0.0830 -0.2555
  953SOL    HW2 5006   2.777   3.464   3.245  0.3455  1.1300 -0.1865
  954SOL     OW 5007   0.398   4.317   5.444 -0.2560 -0.3731 -0.2113
  954SOL    HW1 5008   0.332   4.345   5.375  0.7918  0.7505 -0.8108
  954SOL    HW2 5009   0.431   4.398   5.493 -0.4513 -1.0736  1.1306
  955SOL     OW 5010   3.125   2.578   6.590  0.3457  0.0357  0.4013
  955SOL    HW1 5011   3.101   2.668   6.627 -0.0737  0.6027 -1.1974
  955SOL    HW2 5012   3.056   2.511   6.619 -0.0843  0.5019  0.4722
  956SOL     OW 5013   3.921   4.522   1.766  0.0040 -0.0004  0.3051
  956SOL    HW1 5014   3.830   4.540   1.728 -0.0827 -1.5200 -0.3007
  956SOL    HW2 5015   3.915   4.516   1.865 -0.6082 -0.3526  0.2526
  957SOL     OW 5016   1.986   0.252   0.594  0.3544  0.8906 -0.0064
  957SOL    HW1 5017   1.896   0.209   0.600  0.8648 -0.1474  0.4021
  957SOL    HW2 5018   1.997   0.295   0.504  0.2565 -0.8324 -0.8695
  958SOL     OW 5019   3.134   3.777   1.966 -0.0895 -0.6001 -0.0268
  958SOL    HW1 5020   3.209   3.716   1.942 -0.4929 -1.3059  0.4679
  958SOL    HW2 5021   3.054   3.756   1.910  0.1183  0.2699 -0.6799
  959SOL     OW 5022   2.144   5.326   3.456 -0.2372 -0.0046 -0.1350
  959SOL    HW1 5023   2.089   5.407   3.475 -1.1766 -0.6816  0.0677
  959SOL    HW2 5024   2.211   5.347   3.384  1.0402  1.5823  1.4352
  960SOL     OW 5025   0.941   2.817   3.586 -0.6295 -0.1259 -0.2614
  960SOL    HW1 5026   0.952   2.766   3.671  0.6516  0.5590  0.0054
  960SOL    HW2 5027   1.008   2.892   3.582 -1.6757  0.8147 -1.1684
  961SOL     OW 5028   1.264   1.401   3.869  0.2797 -0.0447  0.3118
  961SOL    HW1 5029   1.249   1.303   3.876 -0.4484  0.1286  1.3454
  961SOL    HW2 5030   1.265   1.428   3.772 -2.7846 -0.5912  0.0394
  962SOL     OW 5031   3.788   4.277   1.909 -0.0838  0.3273 -0.1457
  962SOL    HW1 5032   3.884   4.256   1.929 -0.0057 -0.6454 -1.3507
  962SOL    HW2 5033   3.783   4.341   1.832 -0.3884 -0.2290 -0.6013
  963SOL     OW 5034   6.458   2.684   5.517 -0.3846 -0.7347 -0.6842
  963SOL    HW1 5035   6.401   2.765   5.506  0.6936  0.3269  1.1564
  963SOL    HW2 5036   6.425   2.631   5.595  0.8177 -0.3524  0.1106
  964SOL     OW 5037   2.163   5.897   6.801 -0.5239  0.1658 -0.5171
  964SOL    HW1 5038   2.100   5.972   6.782 -0.0731  0.3501 -1.3392
  964SOL    HW2 5039   2.254   5.934   6.822  0.4166 -0.1490 -3.5847
  965SOL     OW 5040   4.259   6.319   5.027  0.2369 -0.1081  0.2266
  965SOL    HW1 5041   4.188   6.287   5.089  0.1407 -0.8702 -0.2660
  965SOL    HW2 5042   4.243   6.415   5.004  0.8541  0.5269  2.1922
  966SOL     OW 5043   0.428   5.239   0.690 -0.5430  0.3743  0.1957
  966SOL    HW1 5044   0.409   5.219   0.786 -1.2124 -0.5181 -0.1135
  966SOL    HW2 5045   0.468   5.330   0.683  1.8205 -0.4797  1.5596
  967SOL     OW 5046   3.656   1.168   0.174  0.4615 -0.2774  0.4260
  967SOL    HW1 5047   3.712   1.120   0.107 -1.1520 -0.8361 -0.5751
  967SOL    HW2 5048   3.608   1.243   0.130  1.3568  1.0115  1.5492
  968SOL     OW 5049   5.983   4.037   2.712  0.0781  0.4530 -0.9196
  968SOL    HW1 5050   5.961   4.022   2.809  0.9282 -0.5010 -0.8561
  968SOL    HW2 5051   6.060   4.101   2.705  0.6441 -0.2098 -0.9062
  969SOL     OW 5052   6.288   5.649   5.019  0.1407  0.4062 -0.5716
  969SOL    HW1 5053   6.384   5.628   5.039 -0.3636  0.6411  2.5850
  969SOL    HW2 5054   6.258   5.725   5.076 -2.6820 -1.5462  0.7723
  970SOL     OW 5055   0.649   2.580   4.980  0.1145  0.2697 -0.2297
  970SOL    HW1 5056   0.561   2.535   4.964  0.1455 -0.0867  0.5321
  970SOL    HW2 5057   0.645   2.673   4.945 -1.0195  0.6839  0.8811
  971SOL     OW 5058   5.524   3.530   3.243  0.1344  0.0558 -0.2706
  971SOL    HW1 5059   5.613   3.575   3.239 -1.6338  4.1809  1.1422
  971SOL    HW2 5060   5.515   3.481   3.329  0.5250  1.0147  0.3330
  972SOL     OW 5061   1.394   3.246   1.040  0.4523  0.0600 -0.3995
  972SOL    HW1 5062   1.437   3.284   0.958  0.2987  2.4243  0.5354
  972SOL    HW2 5063   1.296   3.236   1.025  0.5552 -0.3681 -0.7970
  973SOL     OW 5064   3.149   3.381   1.461  0.1999  0.0380 -0.4708
  973SOL    HW1 5065   3.116   3.287   1.449 -0.2572  0.0859  0.3780
  973SOL    HW2 5066   3.076   3.437   1.502  1.2644  0.1842  1.3104
  974SOL     OW 5067   4.719   6.037   5.176  0.2106  0.4477 -0.1377
  974SOL    HW1 5068   4.795   6.099   5.156 -0.9897  2.1427  0.3581
  974SOL    HW2 5069   4.688   6.051   5.269  0.6179 -1.7568  0.3851
  975SOL     OW 5070   2.524   6.611   0.091  0.2944  0.1587  0.1048
  975SOL    HW1 5071   2.546   6.696   0.043 -0.7892  1.2703  1.4911
  975SOL    HW2 5072   2.579   6.606   0.175  1.2193 -1.1238 -0.5455
  976SOL     OW 5073   1.127   0.446   1.648 -0.9967  0.2479  0.3764
  976SOL    HW1 5074   1.078   0.363   1.675 -1.7127  0.1702 -1.0455
  976SOL    HW2 5075   1.071   0.526   1.668 -1.8509  0.1507 -1.3866
  977SOL     OW 5076   0.728   6.490   1.973  0.3729 -0.3070  0.9114
  977SOL    HW1 5077   0.678   6.516   2.055  0.0110 -2.7923  1.5555
  977SOL    HW2 5078   0.768   6.399   1.985 -1.8945 -1.9905 -2.5429
  978SOL     OW 5079   1.989   6.662   4.469  0.0500  0.5898  0.3080
  978SOL    HW1 5080   1.987   6.562   4.462 -2.4086  0.6654 -1.5064
  978SOL    HW2 5081   2.048   6.700   4.398 -0.8204  0.4557 -0.5067
  979SOL     OW 5082   4.975   3.263   6.831  0.1427  0.2780  0.2285
  979SOL    HW1 5083   5.056   3.320   6.841  1.0865 -1.3279  2.3361
  979SOL    HW2 5084   4.983   3.208   6.747 -0.5762  2.7606 -1.5802
  980SOL     OW 5085   4.879   3.577   5.445  0.1103  0.3657  0.0769
  980SOL    HW1 5086   4.833   3.646   5.502 -0.7202 -0.8779  0.9554
  980SOL    HW2 5087   4.856   3.593   5.349 -1.0361  0.6001  0.3768
  981SOL     OW 5088   5.984   2.141   2.782 -0.1845  0.5216  0.7627
  981SOL    HW1 5089   6.000   2.078   2.707  1.4055  0.7045  0.8989
  981SOL    HW2 5090   5.891   2.130   2.817 -0.7463  0.0098 -0.8113
  982SOL     OW 5091   4.846   4.490   2.611 -0.6126 -0.5962  0.5107
  982SOL    HW1 5092   4.747   4.504   2.607 -0.3325  1.3603 -0.6395
  982SOL    HW2 5093   4.873   4.422   2.543 -0.9277  0.6972 -0.9716
  983SOL     OW 5094   3.216   4.282   6.640  0.7017 -0.0246  0.3836
  983SOL    HW1 5095   3.205   4.183   6.649  0.9460 -0.2360 -1.2274
  983SOL    HW2 5096   3.128   4.326   6.656  0.5136 -0.5378  0.7856
  984SOL     OW 5097   3.356   5.640   0.009  0.0703 -0.2320 -1.0621
  984SOL    HW1 5098   3.414   5.624   0.089 -1.9903 -1.0274  0.3584
  984SOL    HW2 5099   3.351   5.558   6.984 -2.0812 -1.2993  0.5314
  985SOL     OW 5100   0.365   3.501   1.976  0.5435  0.0443 -0.1995
  985SOL    HW1 5101   0.311   3.489   1.892 -1.2848  1.7891  0.6345
  985SOL    HW2 5102   0.383   3.411   2.017  1.7258 -0.8761 -2.5339
  986SOL     OW 5103   4.550   6.183   3.103 -0.1322  0.3045 -0.1822
  986SOL    HW1 5104   4.530   6.278   3.080  0.1197  0.7945  1.4735
  986SOL    HW2 5105   4.557   6.129   3.019  1.7161  2.1277 -1.2935
  987SOL     OW 5106   0.482   4.021   4.866  0.1032  0.0497  0.0990
  987SOL    HW1 5107   0.425   3.990   4.942 -0.9120  0.6962 -0.3827
  987SOL    HW2 5108   0.576   3.993   4.882 -0.4162 -1.4638  0.6787
  988SOL     OW 5109   6.773   5.147   0.122  0.3963  0.6692  0.1101
  988SOL    HW1 5110   6.698   5.158   0.057 -0.0248  0.0074  0.4717
  988SOL    HW2 5111   6.819   5.059   0.105  2.0805  1.7057 -1.1015
  989SOL     OW 5112   0.877   4.686   4.758  0.0563 -0.0480 -0.6304
  989SOL    HW1 5113   0.967   4.645   4.747 -0.8241 -2.8220  1.3701
  989SOL    HW2 5114   0.808   4.614   4.767 -2.5128  1.9419 -2.5389
  990SOL     OW 5115   2.684   6.472   0.980  0.3526 -0.1159 -0.0148
  990SOL    HW1 5116   2.779   6.442   0.977  0.2719 -0.3569 -0.1931
  990SOL    HW2 5117   2.664   6.512   1.069  0.5715 -0.2296  0.0855
  991SOL     OW 5118   4.082   6.484   7.005  0.4922 -0.5799  0.3727
  991SOL    HW1 5119   3.991   6.442   7.014  0.1990  0.1885  1.1113
  991SOL    HW2 5120   4.120   6.501   0.065  1.3107 -0.7293  0.0694
  992SOL     OW 5121   5.432   1.969   5.316  0.0725 -0.0867 -0.3324
  992SOL    HW1 5122   5.447   2.068   5.318  0.4953 -0.1344 -0.8674
  992SOL    HW2 5123   5.413   1.936   5.409  2.1921  0.1544  0.2527
  993SOL     OW 5124   6.038   6.778   4.334  0.0812 -0.3289  0.4063
  993SOL    HW1 5125   5.996   6.843   4.271  0.2048  1.4953  2.1109
  993SOL    HW2 5126   6.138   6.784   4.327  0.1225  0.6542  1.4414
  994SOL     OW 5127   6.108   5.931   3.669  0.5542  0.5451 -0.0673
  994SOL    HW1 5128   6.121   6.019   3.715  1.9906  1.1202 -1.4906
  994SOL    HW2 5129   6.116   5.943   3.570 -0.2177 -1.0304 -0.3481
  995SOL     OW 5130   4.441   3.760   0.965 -0.8272  0.6421  0.2793
  995SOL    HW1 5131   4.521   3.810   0.931  0.6192 -1.4121  0.4750
  995SOL    HW2 5132   4.382   3.736   0.888 -0.8293  1.3911  0.0316
  996SOL     OW 5133   2.992   4.923   6.345  0.7456 -0.2655 -0.1653
  996SOL    HW1 5134   3.044   4.843   6.316  0.7960 -0.8188  1.3325
  996SOL    HW2 5135   2.913   4.935   6.285  0.6138 -1.5896 -0.2964
  997SOL     OW 5136   1.105   3.957   4.082 -0.2709 -0.5099  0.1498
  997SOL    HW1 5137   1.116   4.045   4.035  3.0618 -0.3689  0.9268
  997SOL    HW2 5138   1.009   3.931   4.081 -1.5748  3.5498  0.6544
  998SOL     OW 5139   3.154   6.354   3.983  0.2300 -0.0355 -0.2633
  998SOL    HW1 5140   3.252   6.361   3.961  0.4005  0.7953  0.6508
  998SOL    HW2 5141   3.100   6.388   3.906  0.6989  0.3304 -0.4356
  999SOL     OW 5142   4.479   0.558   5.028  0.2319 -0.2102  0.4233
  999SOL    HW1 5143   4.485   0.489   5.100  1.3903  1.3870  1.9224
  999SOL    HW2 5144   4.427   0.637   5.061  0.9167  0.6229 -0.4178
 1000SOL     OW 5145   3.532   1.655   1.365 -0.1523 -0.1747 -0.0011
 1000SOL    HW1 5146   3.478   1.575   1.339  0.4550 -0.7491  0.4435
 1000SOL    HW2 5147   3.505   1.733   1.310 -0.1059 -0.9258 -1.1245
 1001SOL     OW 5148   2.312   1.439   3.649  0.3194  0.5141 -0.3815
 1001SOL    HW1 5149   2.287   1.384   3.728 -1.2014  0.2021 -1.0401
 1001SOL    HW2 5150   2.397   1.403   3.609 -0.2381 -0.8978 -0.3543
 1002SOL     OW 5151   1.241   3.033   4.279 -1.0193  0.4838  0.1553
 1002SOL    HW1 5152   1.221   3.111   4.339 -0.4204  1.3073 -0.6824
 1002SOL    HW2 5153   1.290   3.066   4.198  0.4026 -0.9414  0.3981
 1003SOL     OW 5154   2.791   6.714   0.480 -0.2814 -0.0395 -0.0964
 1003SOL    HW1 5155   2.725   6.788   0.494  0.9258  1.5848 -2.2250
 1003SOL    HW2 5156   2.746   6.636   0.437 -0.8294  1.2494 -2.0265
 1004SOL     OW 5157   5.123   3.343   1.973  0.2236  0.2243  0.1946
 1004SOL    HW1 5158   5.165   3.356   1.883  1.3791 -2.1570  0.3307
 1004SOL    HW2 5159   5.024   3.348   1.964  0.3460  0.8669 -1.0495
 1005SOL     OW 5160   1.877   0.982   6.893  0.1622  0.3701  0.0822
 1005SOL    HW1 5161   1.801   1.027   6.845  0.4280 -0.2087 -0.9121
 1005SOL    HW2 5162   1.857   0.979   6.991 -1.2379 -0.0292 -0.1909
 1006SOL     OW 5163   3.920   6.940   4.788  0.6982  0.2777  0.3314
 1006SOL    HW1 5164   3.870   6.854   4.801  2.4095 -0.6636  1.0686
 1006SOL    HW2 5165   3.911   6.996   4.870  1.4002 -0.2130  0.7593
 1007SOL     OW 5166   6.710   6.834   3.996  0.1964 -0.0106  0.6246
 1007SOL    HW1 5167   6.666   6.877   4.075  1.6423  3.0583 -0.1183
 1007SOL    HW2 5168   6.771   6.899   3.952 -1.3927 -1.1653 -3.7506
 1008SOL     OW 5169   2.806   2.907   6.615  0.3650 -0.3487 -0.5971
 1008SOL    HW1 5170   2.707   2.922   6.613  0.4061  0.0052 -0.1926
 1008SOL    HW2 5171   2.853   2.989   6.582  0.5078 -0.7137 -1.2967
 1009SOL     OW 5172   0.907   1.791   6.033  0.2945  0.1579  0.6294
 1009SOL    HW1 5173   0.988   1.809   5.977  0.2244  1.2732  0.8714
 1009SOL    HW2 5174   0.936   1.773   6.127  0.2800  0.3361  0.6685
 1010SOL     OW 5175   1.779   1.582   4.759  0.1024  0.7638 -0.1909
 1010SOL    HW1 5176   1.795   1.679   4.774 -0.6766  0.7148  1.1085
 1010SOL    HW2 5177   1.699   1.552   4.812  0.4893 -0.6384 -0.3421
 1011SOL     OW 5178   6.808   4.776   0.641 -0.2008 -0.2462  0.2831
 1011SOL    HW1 5179   6.770   4.769   0.549 -0.3395 -2.0400  0.4466
 1011SOL    HW2 5180   6.908   4.776   0.635 -0.1028  3.2297 -0.0575
 1012SOL     OW 5181   1.118   2.358   4.472 -0.0154 -0.0696 -0.0213
 1012SOL    HW1 5182   1.133   2.329   4.566  0.2984  0.3459  0.0606
 1012SOL    HW2 5183   1.107   2.457   4.469  2.3095  0.2378 -0.6718
 1013SOL     OW 5184   2.829   0.247   5.819  0.1841  0.1295  0.5095
 1013SOL    HW1 5185   2.818   0.170   5.882  1.4919 -0.4239  0.0993
 1013SOL    HW2 5186   2.747   0.303   5.821 -0.6708 -1.0874  1.0657
 1014SOL     OW 5187   6.845   1.737   2.813 -0.0194 -0.5276  0.3405
 1014SOL    HW1 5188   6.806   1.667   2.753  0.8866 -0.5431 -0.2452
 1014SOL    HW2 5189   6.773   1.803   2.838 -0.1698  0.1882 -1.7816
 1015SOL     OW 5190   5.999   4.434   3.790  0.1031 -0.2891 -0.4164
 1015SOL    HW1 5191   5.928   4.366   3.809  1.6343 -1.4465  1.6657
 1015SOL    HW2 5192   6.000   4.455   3.693 -3.6973  0.5572 -0.4012
 1016SOL     OW 5193   3.809   3.136   6.934 -0.3654 -0.2983  0.1170
 1016SOL    HW1 5194   3.727   3.111   6.882 -0.6086 -0.6003  0.6414
 1016SOL    HW2 5195   3.890   3.120   6.877 -0.6804  0.3510 -0.5372
 1017SOL     OW 5196   0.065   1.734   3.101  0.4180 -0.0395  0.7312
 1017SOL    HW1 5197   0.037   1.650   3.150  1.2189 -0.3439  0.6747
 1017SOL    HW2 5198   0.103   1.799   3.167  0.3731  0.0369  0.6817
 1018SOL     OW 5199   0.246   3.504   4.019  0.1101  0.2249 -0.7703
 1018SOL    HW1 5200   0.216   3.433   3.955 -0.3667  0.3626 -0.7032
 1018SOL    HW2 5201   0.166   3.548   4.060  0.3820 -0.7869  0.9590
 1019SOL     OW 5202   1.715   2.772   1.164  0.2192 -0.3362  0.4676
 1019SOL    HW1 5203   1.651   2.785   1.089 -0.0786 -0.3306  0.7185
 1019SOL    HW2 5204   1.676   2.813   1.247  0.8590  0.2994  0.4643
 1020SOL     OW 5205   5.961   1.919   3.190 -0.2537 -0.2473 -0.1371
 1020SOL    HW1 5206   5.923   1.889   3.278 -0.6287 -0.2458 -0.2978
 1020SOL    HW2 5207   5.935   1.854   3.118  0.1044 -0.2811 -0.2384
 1021SOL     OW 5208   0.958   6.168   0.644 -0.0885  0.3457  1.0738
 1021SOL    HW1 5209   0.895   6.246   0.635 -0.8968 -0.3205  0.7750
 1021SOL    HW2 5210   1.045   6.200   0.681 -0.0374  1.5750 -0.0120
 1022SOL     OW 5211   5.760   3.718   3.438  0.2047 -0.2480 -0.0494
 1022SOL    HW1 5212   5.848   3.720   3.486  0.6501  0.4275 -0.8610
 1022SOL    HW2 5213   5.771   3.668   3.352  0.0756  0.7586 -0.6654
 1023SOL     OW 5214   2.153   0.171   2.113  0.3212 -0.6245  0.1442
 1023SOL    HW1 5215   2.155   0.094   2.177  0.1821  0.0007  0.9075
 1023SOL    HW2 5216   2.092   0.149   2.037 -2.8032  0.1549  2.2206
 1024SOL     OW 5217   5.851   2.903   1.512  0.4067 -0.1119 -0.3847
 1024SOL    HW1 5218   5.767   2.867   1.470  1.2467  0.2201 -2.4475
 1024SOL    HW2 5219   5.928   2.844   1.487  1.0576  0.5294  0.0864
 1025SOL     OW 5220   6.506   3.232   5.783  0.1887  0.0032  0.2036
 1025SOL    HW1 5221   6.605   3.232   5.769  0.1652 -0.4461  0.0275
 1025SOL    HW2 5222   6.486   3.239   5.881  0.4048 -0.6200  0.2960
 1026SOL     OW 5223   2.371   2.439   1.608 -0.2026  0.2462  0.4629
 1026SOL    HW1 5224   2.444   2.371   1.597 -0.0395  0.5542 -0.4736
 1026SOL    HW2 5225   2.344   2.474   1.518  1.4041  3.2264  1.0170
 1027SOL     OW 5226   1.895   5.445   0.535 -0.5419  0.2462  0.0877
 1027SOL    HW1 5227   1.835   5.368   0.561  1.1225 -0.6349  1.5865
 1027SOL    HW2 5228   1.936   5.426   0.446  1.1418 -1.5208  1.1486
 1028SOL     OW 5229   3.454   5.174   0.616  0.6183  0.1695  0.2288
 1028SOL    HW1 5230   3.409   5.264   0.619 -2.7236 -1.3717  0.2640
 1028SOL    HW2 5231   3.489   5.151   0.707 -0.6844  0.4496  0.8201
 1029SOL     OW 5232   3.094   4.277   1.207  0.6221  0.7219  0.2756
 1029SOL    HW1 5233   3.093   4.193   1.153  0.0679  0.9693 -0.1087
 1029SOL    HW2 5234   3.112   4.255   1.303  1.1673  0.2354  0.0658
 1030SOL     OW 5235   2.536   3.229   3.285 -0.1729  0.1946  0.2563
 1030SOL    HW1 5236   2.467   3.298   3.308 -1.4829 -1.1702  0.6393
 1030SOL    HW2 5237   2.538   3.159   3.357  0.3492 -0.7080 -0.6137
 1031SOL     OW 5238   0.686   2.412   7.004 -0.2434  0.3497 -0.8328
 1031SOL    HW1 5239   0.699   2.429   0.071 -1.2857  1.1477 -0.8256
 1031SOL    HW2 5240   0.741   2.333   6.977 -1.6409 -1.3061  0.8734
 1032SOL     OW 5241   0.699   5.101   2.739 -0.1321 -0.8229  0.1472
 1032SOL    HW1 5242   0.795   5.080   2.758  0.0881 -0.0166 -0.0579
 1032SOL    HW2 5243   0.692   5.162   2.660 -0.8999 -2.0607 -0.7913
 1033SOL     OW 5244   1.182   2.073   0.427  0.2405 -0.0424  0.4207
 1033SOL    HW1 5245   1.097   2.117   0.396 -0.5871 -1.4134  0.6474
 1033SOL    HW2 5246   1.161   1.983   0.463  1.8656 -0.5360  0.2028
 1034SOL     OW 5247   4.933   1.888   6.090 -0.3486  0.1543  0.4385
 1034SOL    HW1 5248   4.975   1.976   6.067  2.0455 -0.2611  2.7716
 1034SOL    HW2 5249   4.904   1.889   6.185 -1.7376 -1.1187  0.0666
 1035SOL     OW 5250   4.877   1.274   5.347 -0.3363 -0.4448 -0.3160
 1035SOL    HW1 5251   4.854   1.267   5.444 -1.2306 -0.2139 -0.4985
 1035SOL    HW2 5252   4.971   1.306   5.337 -0.7598  1.1660  0.4846
 1036SOL     OW 5253   5.581   4.027   2.685  0.1739  0.1205  0.1547
 1036SOL    HW1 5254   5.658   4.080   2.649  1.8319 -0.9123  1.9520
 1036SOL    HW2 5255   5.566   3.946   2.627  2.3393 -1.1478  1.2252
 1037SOL     OW 5256   0.881   2.410   6.432  0.2386 -0.1835  0.2299
 1037SOL    HW1 5257   0.956   2.347   6.412  1.0392  0.7300  0.3114
 1037SOL    HW2 5258   0.813   2.363   6.489  1.0512 -0.8249  0.7002
 1038SOL     OW 5259   6.224   1.659   3.801 -0.2027 -0.1205  0.4555
 1038SOL    HW1 5260   6.296   1.654   3.732 -0.6021  0.4371 -0.0171
 1038SOL    HW2 5261   6.180   1.569   3.810 -1.0656  0.1099 -1.0476
 1039SOL     OW 5262   1.224   5.829   1.636 -0.0669 -0.3031  0.1793
 1039SOL    HW1 5263   1.284   5.753   1.664 -0.0488 -0.8757 -1.2933
 1039SOL    HW2 5264   1.158   5.796   1.569 -2.6313  0.1322  2.3239
 1040SOL     OW 5265   1.125   3.235   5.506 -0.6134  0.7679 -0.1342
 1040SOL    HW1 5266   1.038   3.282   5.498 -0.7205  0.2667 -2.7978
 1040SOL    HW2 5267   1.196   3.288   5.459  0.2270  0.4517  0.7435
 1041SOL     OW 5268   0.489   1.201   4.958 -0.1817  0.4662  0.4098
 1041SOL    HW1 5269   0.405   1.155   4.985 -0.1973  0.0426 -0.3424
 1041SOL    HW2 5270   0.550   1.136   4.912 -0.0021  1.0774 -0.2403
 1042SOL     OW 5271   3.864   3.720   4.889  0.0505 -0.9148  0.1538
 1042SOL    HW1 5272   3.786   3.755   4.837 -0.6093 -1.9678  0.3996
 1042SOL    HW2 5273   3.863   3.620   4.886  0.6731 -0.9614  1.2039
 1043SOL     OW 5274   5.960   4.611   6.733  0.0834  0.2670 -0.4057
 1043SOL    HW1 5275   5.933   4.703   6.702 -2.6069  0.5493  2.3377
 1043SOL    HW2 5276   6.007   4.619   6.820 -0.6327 -0.9814  0.1071
 1044SOL     OW 5277   0.239   4.926   1.082 -0.0349  0.4081  0.0025
 1044SOL    HW1 5278   0.293   4.991   1.030 -2.4286  1.5364 -1.2300
 1044SOL    HW2 5279   0.187   4.974   1.152  0.0945 -0.5589  0.7847
 1045SOL     OW 5280   0.066   4.642   2.968 -0.0488 -0.6902 -0.1845
 1045SOL    HW1 5281   0.008   4.713   2.927 -0.5103 -0.9870 -0.0526
 1045SOL    HW2 5282   0.031   4.552   2.943  1.3593 -0.9049 -1.5371
 1046SOL     OW 5283   6.935   6.060   3.259  0.0013 -0.3731 -0.0553
 1046SOL    HW1 5284   7.003   6.064   3.186  0.7327  0.4988  0.6483
 1046SOL    HW2 5285   6.853   6.109   3.231 -0.8810 -2.5410 -1.4247
 1047SOL     OW 5286   3.674   6.008   0.799 -0.2351  0.0793 -0.2357
 1047SOL    HW1 5287   3.625   6.074   0.743  0.0917  0.2498 -0.3240
 1047SOL    HW2 5288   3.728   5.947   0.740 -0.3445 -0.1096 -0.1413
 1048SOL     OW 5289   6.229   4.127   4.478  0.3565  0.1120 -0.6527
 1048SOL    HW1 5290   6.134   4.099   4.492  0.3099 -0.4787 -2.0179
 1048SOL    HW2 5291   6.235   4.227   4.483 -0.6483  0.2868 -2.1874
 1049SOL     OW 5292   2.536   2.897   0.360  0.0415 -0.2511  0.6993
 1049SOL    HW1 5293   2.440   2.921   0.355  0.2414  0.4421  0.0052
 1049SOL    HW2 5294   2.591   2.969   0.319  0.8329 -0.8052  0.7526
 1050SOL     OW 5295   1.955   5.120   4.249  0.3805 -0.2303 -0.0112
 1050SOL    HW1 5296   1.922   5.205   4.206 -0.4782 -0.6815 -0.2585
 1050SOL    HW2 5297   1.933   5.121   4.346  0.4446 -0.1327  0.0026
 1051SOL     OW 5298   0.080   4.341   3.939 -0.1445  0.2242 -0.2633
 1051SOL    HW1 5299   0.150   4.271   3.927  2.8365  2.8631  0.3504
 1051SOL    HW2 5300   0.012   4.333   3.867  0.5014 -2.7508 -0.6498
 1052SOL     OW 5301   2.395   0.112   4.432 -0.0586 -0.4066  0.8049
 1052SOL    HW1 5302   2.449   0.193   4.453 -0.0586 -0.5856  1.5393
 1052SOL    HW2 5303   2.420   0.077   4.342 -1.0098  1.1787 -0.1160
 1053SOL     OW 5304   0.768   3.494   3.355  0.1467 -0.1407  0.4128
 1053SOL    HW1 5305   0.715   3.578   3.362 -1.3045 -0.6985 -2.4379
 1053SOL    HW2 5306   0.730   3.425   3.416 -0.8636  0.2192  0.2044
 1054SOL     OW 5307   4.244   4.939   1.484 -0.0132 -0.0953  0.1255
 1054SOL    HW1 5308   4.224   4.896   1.397 -0.1719  1.2560 -0.5321
 1054SOL    HW2 5309   4.280   4.871   1.548 -0.5748 -1.2430 -0.7517
 1055SOL     OW 5310   1.891   0.839   1.487  0.2851  0.3470 -0.3777
 1055SOL    HW1 5311   1.837   0.839   1.403 -0.1813 -1.1424 -0.1070
 1055SOL    HW2 5312   1.872   0.923   1.539  0.6646  1.3411 -1.7807
 1056SOL     OW 5313   4.466   4.190   0.541  0.2709 -0.0672  0.8290
 1056SOL    HW1 5314   4.437   4.285   0.545 -0.2151 -0.1920  0.2875
 1056SOL    HW2 5315   4.400   4.133   0.590 -1.5134 -0.6044 -2.0191
 1057SOL     OW 5316   0.353   1.914   4.851 -0.6753 -0.2930  0.3557
 1057SOL    HW1 5317   0.351   1.997   4.907 -1.4547 -0.9741  1.3811
 1057SOL    HW2 5318   0.368   1.834   4.909 -1.9039 -1.0686 -0.3319
 1058SOL     OW 5319   3.047   1.277   3.518  0.4961  0.3880  0.1709
 1058SOL    HW1 5320   2.966   1.337   3.519  0.1278 -0.1065  0.3157
 1058SOL    HW2 5321   3.088   1.280   3.427  0.4611  0.8293  0.1637
 1059SOL     OW 5322   0.924   4.253   0.863 -0.2851 -0.0779  0.2968
 1059SOL    HW1 5323   0.941   4.244   0.765 -1.0348  0.2246  0.1313
 1059SOL    HW2 5324   0.958   4.172   0.911  0.3235 -0.1043 -0.1791
 1060SOL     OW 5325   2.417   0.955   1.238 -0.0228 -0.1621  0.5898
 1060SOL    HW1 5326   2.328   0.995   1.217 -0.2167 -0.7982  0.1864
 1060SOL    HW2 5327   2.457   1.002   1.317 -0.0448  1.1035 -0.1341
 1061SOL     OW 5328   4.288   4.043   0.666  0.6290  0.2315  0.1358
 1061SOL    HW1 5329   4.298   4.072   0.762  0.1496  0.5933  0.0773
 1061SOL    HW2 5330   4.195   4.009   0.651  0.7754 -0.0514 -0.1481
 1062SOL     OW 5331   3.904   0.263   5.260  0.3403 -0.5280  0.0549
 1062SOL    HW1 5332   3.856   0.280   5.174  0.9414  0.3558 -0.1212
 1062SOL    HW2 5333   3.891   0.168   5.287  1.8679 -1.4506 -2.1107
 1063SOL     OW 5334   6.230   4.464   0.248 -0.0379 -0.1738  0.2695
 1063SOL    HW1 5335   6.182   4.519   0.317 -1.6222  0.8138 -1.5311
 1063SOL    HW2 5336   6.168   4.444   0.172  1.4703 -1.7594 -0.6148
 1064SOL     OW 5337   3.617   4.516   1.684  0.5012  0.3264  0.4746
 1064SOL    HW1 5338   3.580   4.608   1.668 -2.6756 -1.0282 -0.9849
 1064SOL    HW2 5339   3.544   4.458   1.722  2.4037 -1.6300  1.3240
 1065SOL     OW 5340   6.924   1.847   4.302  0.5913 -0.1174 -0.3929
 1065SOL    HW1 5341   7.009   1.897   4.284  0.4368  0.7735  1.1475
 1065SOL    HW2 5342   6.946   1.759   4.345  0.8189 -1.0610 -2.3201
 1066SOL     OW 5343   3.402   4.872   1.221  0.5183 -0.5405  0.6867
 1066SOL    HW1 5344   3.470   4.799   1.209 -0.1401 -1.4726  2.3162
 1066SOL    HW2 5345   3.343   4.876   1.141  2.3336  0.1541 -0.6755
 1067SOL     OW 5346   4.297   3.340   5.155  0.0132 -0.6434  0.1646
 1067SOL    HW1 5347   4.281   3.251   5.198 -1.0296 -0.3947  0.3267
 1067SOL    HW2 5348   4.236   3.408   5.196  0.9062  0.1852  0.1462
 1068SOL     OW 5349   5.408   3.551   5.734 -0.1621 -0.3252 -0.4066
 1068SOL    HW1 5350   5.403   3.490   5.655 -2.5032 -0.5413 -0.1353
 1068SOL    HW2 5351   5.414   3.646   5.701  0.5395 -0.4941 -0.8081
 1069SOL     OW 5352   4.564   5.611   3.185 -0.0497  0.3827  0.5673
 1069SOL    HW1 5353   4.549   5.700   3.229 -1.6524  1.4296 -1.8326
 1069SOL    HW2 5354   4.629   5.622   3.110 -0.5594 -0.3625  0.0038
 1070SOL     OW 5355   3.993   6.128   2.406  0.1034  0.2631  0.0404
 1070SOL    HW1 5356   4.039   6.123   2.495  2.1061  3.0779 -0.7118
 1070SOL    HW2 5357   3.894   6.133   2.420  0.4160  1.8439  2.2441
 1071SOL     OW 5358   6.146   1.930   4.922 -0.3204  0.0942  0.0876
 1071SOL    HW1 5359   6.150   1.949   5.021 -1.9570 -0.8868  0.3797
 1071SOL    HW2 5360   6.051   1.923   4.894  0.1416 -1.3195 -1.2340
 1072SOL     OW 5361   1.565   5.086   4.024 -0.2749 -0.1414 -0.3171
 1072SOL    HW1 5362   1.479   5.134   4.041  0.6533  2.1335 -1.5201
 1072SOL    HW2 5363   1.575   5.070   3.926  0.3943 -0.9657 -0.1221
 1073SOL     OW 5364   6.153   0.089   4.088  0.1109  0.1741 -0.5633
 1073SOL    HW1 5365   6.205   0.027   4.147  0.6243  1.3326  0.2498
 1073SOL    HW2 5366   6.154   0.055   3.994  1.0397 -0.6304 -0.2764
 1074SOL     OW 5367   0.095   3.885   2.149 -0.3256 -0.5691  0.0072
 1074SOL    HW1 5368   7.028   3.867   2.138 -0.5649  0.0897  0.9574
 1074SOL    HW2 5369   0.144   3.847   2.071 -1.3522 -0.7852 -0.5586
 1075SOL     OW 5370   3.601   6.587   3.281  0.1145 -0.0305  0.4830
 1075SOL    HW1 5371   3.687   6.632   3.306  0.7155 -0.8804 -0.0105
 1075SOL    HW2 5372   3.574   6.523   3.353  0.2169 -0.2032  0.3697
 1076SOL     OW 5373   0.072   2.892   2.337 -0.2299  0.0270 -0.9656
 1076SOL    HW1 5374   0.122   2.865   2.420  0.0987  1.4072 -0.6971
 1076SOL    HW2 5375   0.031   2.982   2.351  1.0209  0.9264 -2.7786
 1077SOL     OW 5376   1.893   2.423   5.732 -0.4540  0.9167  0.2880
 1077SOL    HW1 5377   1.896   2.522   5.718 -1.4357  0.7530 -1.2590
 1077SOL    HW2 5378   1.851   2.379   5.653  2.0395 -0.9859 -0.1021
 1078SOL     OW 5379   4.357   1.976   3.418  0.2469 -0.1302  0.1526
 1078SOL    HW1 5380   4.276   2.035   3.428 -0.5185 -1.3355  1.4910
 1078SOL    HW2 5381   4.373   1.957   3.321 -0.9436  0.3146 -0.1479
 1079SOL     OW 5382   3.092   4.086   2.552 -0.1913 -0.5509 -0.0791
 1079SOL    HW1 5383   3.025   4.156   2.575 -0.1164 -0.2712 -0.7063
 1079SOL    HW2 5384   3.064   3.999   2.594  1.0238  0.3528  2.8649
 1080SOL     OW 5385   5.835   2.118   3.463  0.2006 -0.7170  0.1581
 1080SOL    HW1 5386   5.929   2.092   3.488  0.1122  0.5607  2.0817
 1080SOL    HW2 5387   5.838   2.184   3.388  1.1689  1.7438  2.1809
 1081SOL     OW 5388   6.770   2.060   4.764 -0.6628  0.3386 -0.6003
 1081SOL    HW1 5389   6.770   2.030   4.668 -0.3403 -1.0546 -0.1996
 1081SOL    HW2 5390   6.707   2.003   4.817  0.2652  0.0921  0.2831
 1082SOL     OW 5391   6.111   3.640   5.860 -0.3355 -0.3881  0.2217
 1082SOL    HW1 5392   6.134   3.546   5.884  3.6810  0.7771  1.6983
 1082SOL    HW2 5393   6.101   3.695   5.943  1.8964  1.3146 -0.5244
 1083SOL     OW 5394   5.354   4.070   3.805 -0.1317  0.5156 -0.3138
 1083SOL    HW1 5395   5.430   4.131   3.828 -0.6713  0.2691  2.4289
 1083SOL    HW2 5396   5.323   4.023   3.887 -1.0742 -1.9647 -1.9817
 1084SOL     OW 5397   2.350   1.402   2.945 -0.0617 -0.0750  0.0720
 1084SOL    HW1 5398   2.270   1.362   2.989  0.3488 -0.1189  0.7916
 1084SOL    HW2 5399   2.416   1.330   2.924 -0.1179 -0.0117 -0.3303
 1085SOL     OW 5400   6.645   5.199   3.933 -0.0207 -0.2234  0.1861
 1085SOL    HW1 5401   6.666   5.217   3.837 -0.4837 -1.3808 -0.1498
 1085SOL    HW2 5402   6.558   5.243   3.957 -0.2331 -0.4854 -0.1065
 1086SOL     OW 5403   3.967   4.355   2.923 -0.1417  0.8945  0.2737
 1086SOL    HW1 5404   3.992   4.451   2.912  0.1303  0.7862 -0.0421
 1086SOL    HW2 5405   3.968   4.331   3.021 -0.6117  1.3195  0.3823
 1087SOL     OW 5406   3.652   5.264   3.606  0.3964 -0.2987 -0.5891
 1087SOL    HW1 5407   3.634   5.282   3.702 -0.7734  2.3247 -1.2062
 1087SOL    HW2 5408   3.607   5.179   3.579 -0.9295 -0.0720  0.7453
 1088SOL     OW 5409   1.440   6.409   5.933  0.3611  0.8215 -0.3066
 1088SOL    HW1 5410   1.498   6.367   6.002 -2.0025 -0.5834  0.9776
 1088SOL    HW2 5411   1.356   6.355   5.923 -0.0269  1.7696 -3.2924
 1089SOL     OW 5412   4.529   1.706   2.701  0.2652 -0.0085 -0.0678
 1089SOL    HW1 5413   4.594   1.631   2.687  0.2392 -0.3165  1.3107
 1089SOL    HW2 5414   4.491   1.734   2.613  0.4056 -1.4995 -0.6361
 1090SOL     OW 5415   2.673   2.410   2.680 -0.2424 -0.1616  0.3739
 1090SOL    HW1 5416   2.663   2.426   2.582 -0.3814 -2.6004 -0.0673
 1090SOL    HW2 5417   2.757   2.454   2.712  0.2732 -0.0618 -1.0364
 1091SOL     OW 5418   0.105   2.980   0.113  0.0615 -0.1088  0.2360
 1091SOL    HW1 5419   0.069   3.006   0.202 -0.6744 -0.8440  0.1596
 1091SOL    HW2 5420   0.153   2.893   0.120  2.2793  1.0407  0.4305
 1092SOL     OW 5421   3.018   0.920   5.259  0.3472  0.1161 -0.1048
 1092SOL    HW1 5422   3.041   0.884   5.169 -0.5465  0.4064 -0.4644
 1092SOL    HW2 5423   2.948   0.991   5.249 -0.6994 -0.7386  0.9167
 1093SOL     OW 5424   2.618   1.228   5.032 -0.1152  1.1771  0.8377
 1093SOL    HW1 5425   2.614   1.181   4.944  0.8468  0.3785  1.2020
 1093SOL    HW2 5426   2.531   1.275   5.048 -0.6034  0.6608 -0.1625
 1094SOL     OW 5427   6.125   6.386   3.570 -0.0489 -0.1470  0.1831
 1094SOL    HW1 5428   6.134   6.415   3.475  0.7898  0.0067  0.2993
 1094SOL    HW2 5429   6.159   6.458   3.630 -0.0388 -0.4740  0.5759
 1095SOL     OW 5430   4.380   0.133   3.440  0.0481  0.1872 -0.5840
 1095SOL    HW1 5431   4.360   0.057   3.378  0.2495 -1.0189  0.7782
 1095SOL    HW2 5432   4.368   0.103   3.534  3.1460  0.9144  0.1472
 1096SOL     OW 5433   5.968   3.555   0.633 -0.5658 -0.2859  0.4625
 1096SOL    HW1 5434   5.908   3.611   0.576  0.4738 -0.6417 -1.0695
 1096SOL    HW2 5435   6.047   3.609   0.662  0.7521 -1.0162 -1.5264
 1097SOL     OW 5436   4.766   4.387   5.613 -0.3655  0.6824  0.6515
 1097SOL    HW1 5437   4.711   4.409   5.694  0.8570 -0.2998  1.7988
 1097SOL    HW2 5438   4.857   4.428   5.622 -0.5879  1.5669 -0.8111
 1098SOL     OW 5439   2.694   5.644   4.899  0.0075 -0.2461 -0.6338
 1098SOL    HW1 5440   2.616   5.699   4.929  0.4610 -1.0557  2.4048
 1098SOL    HW2 5441   2.779   5.692   4.920  0.3588 -1.0162 -0.2430
 1099SOL     OW 5442   1.619   5.103   1.668  0.2865  0.1743  0.0762
 1099SOL    HW1 5443   1.645   5.199   1.666  0.3444  0.1498 -0.4997
 1099SOL    HW2 5444   1.700   5.046   1.655 -0.0147  0.0997 -1.7143
 1100SOL     OW 5445   2.039   2.360   0.964 -0.3841  0.4137  0.1430
 1100SOL    HW1 5446   1.993   2.348   1.052 -0.8785 -0.3102 -0.2027
 1100SOL    HW2 5447   2.090   2.446   0.964 -1.1446  0.8744  0.7939
 1101SOL     OW 5448   0.632   1.137   3.449  0.2408 -0.4090 -0.7241
 1101SOL    HW1 5449   0.548   1.083   3.457  0.2422 -0.7940 -2.7403
 1101SOL    HW2 5450   0.680   1.111   3.365  1.7811  0.6569 -0.2201
 1102SOL     OW 5451   5.963   4.539   5.158  0.4766 -0.9469 -0.2718
 1102SOL    HW1 5452   6.037   4.582   5.209  0.8081 -2.0266  0.1949
 1102SOL    HW2 5453   5.882   4.533   5.215 -1.2043  3.2927 -1.7964
 1103SOL     OW 5454   1.237   3.026   5.021 -0.0667  0.1516 -0.0895
 1103SOL    HW1 5455   1.165   3.087   5.055  0.1317  0.3767 -0.0723
 1103SOL    HW2 5456   1.198   2.936   5.002 -0.0691 -0.1862  1.3786
 1104SOL     OW 5457   1.613   4.480   3.199  0.1224 -0.5375  0.1953
 1104SOL    HW1 5458   1.571   4.562   3.237 -0.5191 -0.8178  0.1086
 1104SOL    HW2 5459   1.641   4.498   3.104 -0.9651 -0.7205 -0.1749
 1105SOL     OW 5460   4.066   0.037   6.325 -0.2110  0.6374  0.3990
 1105SOL    HW1 5461   3.983   0.055   6.273  0.4386  0.3262 -0.7999
 1105SOL    HW2 5462   4.089   0.118   6.379 -1.1791  0.7914  0.6003
 1106SOL     OW 5463   3.489   1.701   6.962  0.4208  0.3905 -0.4170
 1106SOL    HW1 5464   3.461   1.791   6.928  1.2329  0.1913 -1.6973
 1106SOL    HW2 5465   3.584   1.707   6.995 -0.1612  0.4384  1.3425
 1107SOL     OW 5466   2.689   6.194   3.156 -0.7415 -0.1682 -0.4928
 1107SOL    HW1 5467   2.629   6.114   3.155 -1.4701  0.3671 -0.3138
 1107SOL    HW2 5468   2.765   6.179   3.092 -1.3589 -0.6391 -1.1378
 1108SOL     OW 5469   3.074   2.761   6.956  0.1124  0.0012  0.4502
 1108SOL    HW1 5470   3.073   2.692   7.028 -0.3467 -0.5637 -0.0818
 1108SOL    HW2 5471   2.982   2.796   6.941 -0.0538 -0.8928 -0.7826
 1109SOL     OW 5472   6.004   2.329   1.825 -0.1292 -0.5408 -0.4186
 1109SOL    HW1 5473   5.951   2.383   1.890  0.7572  0.0985 -0.2123
 1109SOL    HW2 5474   6.004   2.374   1.736  2.7800  1.2462  0.3948
 1110SOL     OW 5475   6.826   2.428   1.874 -0.0517  0.0971 -0.3324
 1110SOL    HW1 5476   6.882   2.503   1.839  0.2216  0.1860  0.2642
 1110SOL    HW2 5477   6.885   2.361   1.920 -0.3511 -0.2081 -0.3874
 1111SOL     OW 5478   3.143   3.388   2.969 -0.3289 -0.7882 -0.4563
 1111SOL    HW1 5479   3.220   3.325   2.975 -0.3334 -0.7038  0.8684
 1111SOL    HW2 5480   3.139   3.429   2.878  1.2233 -0.7486 -0.5203
 1112SOL     OW 5481   3.746   1.713   2.168  0.0281  0.0164 -0.1577
 1112SOL    HW1 5482   3.845   1.706   2.158  0.1017 -1.7377  1.2641
 1112SOL    HW2 5483   3.703   1.630   2.132 -1.0653  1.2090 -1.7785
 1113SOL     OW 5484   1.221   4.754   3.673  0.0275  0.3185  0.3006
 1113SOL    HW1 5485   1.183   4.828   3.729 -2.0537 -1.4001  1.2629
 1113SOL    HW2 5486   1.149   4.715   3.616  1.0074 -1.1275  0.0058
 1114SOL     OW 5487   3.057   1.249   2.980  0.1784 -0.2884 -0.4878
 1114SOL    HW1 5488   2.972   1.214   3.021 -0.5043  0.4009 -1.2771
 1114SOL    HW2 5489   3.044   1.259   2.882  0.4243  1.8835 -0.3472
 1115SOL     OW 5490   4.233   5.310   1.955 -0.0609  0.0542  0.0119
 1115SOL    HW1 5491   4.187   5.374   2.016  0.4915  0.1012  0.3907
 1115SOL    HW2 5492   4.172   5.234   1.932 -0.9246  1.0090 -0.9117
 1116SOL     OW 5493   2.890   4.176   3.627  0.3868  0.2671 -0.2591
 1116SOL    HW1 5494   2.803   4.219   3.602  0.0638 -0.8551 -1.1533
 1116SOL    HW2 5495   2.885   4.078   3.610  0.1271 -0.7395  4.2420
 1117SOL     OW 5496   1.022   2.185   4.292  0.2481 -0.3628  0.2513
 1117SOL    HW1 5497   1.044   2.263   4.350 -1.5749  0.3787  0.0211
 1117SOL    HW2 5498   1.035   2.100   4.343  3.2258 -0.0292  0.1899
 1118SOL     OW 5499   1.850   5.812   3.234 -0.3996 -0.3040  0.2488
 1118SOL    HW1 5500   1.798   5.728   3.242  1.7827 -1.9705 -1.6687
 1118SOL    HW2 5501   1.912   5.806   3.155  0.2717  2.8801  0.3803
 1119SOL     OW 5502   2.812   1.096   5.235 -0.0475  0.2436  0.1635
 1119SOL    HW1 5503   2.765   1.090   5.323  0.5564 -1.0288  0.4182
 1119SOL    HW2 5504   2.749   1.130   5.166 -1.2471 -1.0435  0.5844
 1120SOL     OW 5505   0.401   4.249   6.409 -0.3278  1.0902 -0.4941
 1120SOL    HW1 5506   0.326   4.247   6.342 -0.5923  0.9766 -0.1995
 1120SOL    HW2 5507   0.435   4.156   6.422 -0.5903  1.0429 -0.1263
 1121SOL     OW 5508   0.481   2.894   3.023  0.3998  0.4941 -0.3385
 1121SOL    HW1 5509   0.567   2.926   3.063  0.3668  1.2623 -0.8440
 1121SOL    HW2 5510   0.411   2.964   3.037 -0.7905 -1.0564  2.0792
 1122SOL     OW 5511   1.708   0.487   1.130 -0.6923 -1.0336  0.2385
 1122SOL    HW1 5512   1.776   0.486   1.203 -1.8491 -0.7872  1.3508
 1122SOL    HW2 5513   1.655   0.402   1.134 -0.1831 -1.4402 -0.9226
 1123SOL     OW 5514   6.500   1.884   4.148  0.2140 -0.1914 -0.8012
 1123SOL    HW1 5515   6.490   1.794   4.191 -0.0173  0.1919 -0.0310
 1123SOL    HW2 5516   6.462   1.881   4.055  0.3642 -0.9292 -0.8440
 1124SOL     OW 5517   1.287   4.926   6.193  0.3465 -0.4208 -0.4727
 1124SOL    HW1 5518   1.309   5.016   6.155 -1.1184  1.0538  1.8468
 1124SOL    HW2 5519   1.371   4.875   6.209  1.3536  1.1444 -0.4808
 1125SOL     OW 5520   2.803   0.051   5.994 -0.5184  0.4083  0.5015
 1125SOL    HW1 5521   2.718   0.082   6.038 -0.5639  0.3059  0.4858
 1125SOL    HW2 5522   2.813   6.983   6.007 -0.2645  0.4665  0.7348
 1126SOL     OW 5523   0.573   4.512   3.618  0.1757  0.3313  0.3456
 1126SOL    HW1 5524   0.666   4.522   3.652  0.8783  0.0480 -1.3862
 1126SOL    HW2 5525   0.548   4.415   3.616  0.7830  0.1635 -1.4191
 1127SOL     OW 5526   5.348   0.888   2.936  0.1174 -0.1203  0.5191
 1127SOL    HW1 5527   5.345   0.815   2.867  1.4134  0.1565  0.1287
 1127SOL    HW2 5528   5.400   0.966   2.899  1.6128 -0.3054  2.0882
 1128SOL     OW 5529   0.374   3.675   6.323  0.2062 -0.2816 -0.5796
 1128SOL    HW1 5530   0.340   3.705   6.412 -1.1068 -0.8063 -0.8791
 1128SOL    HW2 5531   0.452   3.732   6.296  0.2725  0.2392  0.6463
 1129SOL     OW 5532   2.348   4.198   3.987 -0.5850  0.6621  0.2551
 1129SOL    HW1 5533   2.314   4.192   3.893  1.7833  1.0788 -0.7018
 1129SOL    HW2 5534   2.322   4.115   4.037 -3.0662  1.0223 -0.2778
 1130SOL     OW 5535   6.191   4.130   2.420  0.2315 -0.4697 -0.0552
 1130SOL    HW1 5536   6.254   4.054   2.436  2.3024  1.3514  0.9309
 1130SOL    HW2 5537   6.172   4.176   2.507 -2.3269 -0.7871 -0.3651
 1131SOL     OW 5538   2.141   6.474   5.350  0.2220 -0.0518 -0.0595
 1131SOL    HW1 5539   2.133   6.569   5.381 -1.5265 -0.5409  1.2238
 1131SOL    HW2 5540   2.188   6.420   5.420 -0.6368 -0.5024  0.1915
 1132SOL     OW 5541   4.750   6.995   3.472  0.1079  0.3263  0.0024
 1132SOL    HW1 5542   4.816   0.034   3.500  0.1761 -0.1975  1.1992
 1132SOL    HW2 5543   4.763   6.913   3.526 -0.6583 -0.2603 -0.6806
 1133SOL     OW 5544   0.427   1.744   1.951  0.7244  0.5564  0.1305
 1133SOL    HW1 5545   0.374   1.813   2.001  0.4185  0.6966 -0.3781
 1133SOL    HW2 5546   0.376   1.658   1.949  0.3049  0.8106 -0.7268
 1134SOL     OW 5547   6.619   6.078   2.981 -0.5376  0.2164  0.4609
 1134SOL    HW1 5548   6.608   5.994   3.032 -0.1131 -0.3751 -0.3919
 1134SOL    HW2 5549   6.662   6.147   3.038  2.9465 -1.4056  0.0292
 1135SOL     OW 5550   0.287   6.419   3.951  0.1756  0.0193  0.0225
 1135SOL    HW1 5551   0.350   6.449   3.879  1.5203 -0.9064  0.7662
 1135SOL    HW2 5552   0.207   6.479   3.952  0.9481  1.1292 -1.0750
 1136SOL     OW 5553   2.568   2.049   3.218 -0.1119  0.0179  0.4471
 1136SOL    HW1 5554   2.490   2.089   3.170 -0.3316 -0.4750  0.3910
 1136SOL    HW2 5555   2.653   2.078   3.173 -0.2640  0.4750  0.4489
 1137SOL     OW 5556   4.842   6.828   2.853  0.4987 -0.3353 -0.2324
 1137SOL    HW1 5557   4.806   6.738   2.830  1.9677 -1.3268  1.2222
 1137SOL    HW2 5558   4.839   6.842   2.952 -2.1293  2.3179 -0.5207
 1138SOL     OW 5559   2.652   2.177   3.443  0.6095 -0.0867 -0.7085
 1138SOL    HW1 5560   2.694   2.119   3.513 -0.4814 -0.9540 -0.7337
 1138SOL    HW2 5561   2.633   2.122   3.362 -0.3323  0.3208 -0.7809
 1139SOL     OW 5562   6.412   4.592   6.716 -0.4026 -0.0074  0.0414
 1139SOL    HW1 5563   6.356   4.516   6.685 -0.3581  0.5404 -1.4838
 1139SOL    HW2 5564   6.508   4.575   6.694  0.0340 -0.7614  2.2798
 1140SOL     OW 5565   6.485   6.788   3.267 -0.1734  0.5950 -0.2629
 1140SOL    HW1 5566   6.463   6.817   3.174 -0.6140  0.9726 -0.0479
 1140SOL    HW2 5567   6.493   6.868   3.326 -0.9737  0.3130  0.2473
 1141SOL     OW 5568   6.366   6.250   2.616  0.4390 -0.3150 -0.3593
 1141SOL    HW1 5569   6.397   6.302   2.535  1.0101  1.5705  0.9944
 1141SOL    HW2 5570   6.445   6.226   2.672 -0.1422  0.6940  0.9339
 1142SOL     OW 5571   0.553   2.062   6.252  0.0858  0.1635  0.1701
 1142SOL    HW1 5572   0.569   2.014   6.165  1.2758  1.8377 -0.5874
 1142SOL    HW2 5573   0.612   2.023   6.322  0.3720 -0.0734 -0.1961
 1143SOL     OW 5574   6.147   3.749   1.852  0.4583 -0.2378  0.7442
 1143SOL    HW1 5575   6.204   3.707   1.781  2.2259  0.1421  1.8681
 1143SOL    HW2 5576   6.124   3.680   1.921 -1.5173 -0.6841 -0.2788
 1144SOL     OW 5577   5.641   0.636   4.672 -0.0160  0.0760  0.3957
 1144SOL    HW1 5578   5.600   0.693   4.743 -1.5808  0.4668 -0.7659
 1144SOL    HW2 5579   5.723   0.681   4.635 -1.4617  1.8487 -0.7983
 1145SOL     OW 5580   5.620   2.787   5.160 -0.2112  0.0883  0.0075
 1145SOL    HW1 5581   5.605   2.713   5.093  0.2846 -0.0262  0.0207
 1145SOL    HW2 5582   5.535   2.803   5.210 -0.3408 -0.4375 -0.0335
 1146SOL     OW 5583   2.782   4.915   2.073 -0.0872 -0.0877  0.1862
 1146SOL    HW1 5584   2.826   4.950   2.156  0.4083 -1.0404  0.3463
 1146SOL    HW2 5585   2.728   4.987   2.031 -2.1450 -0.1233  2.5096
 1147SOL     OW 5586   1.808   3.679   2.608 -0.1677  0.3340  0.0417
 1147SOL    HW1 5587   1.880   3.621   2.646 -1.6837 -0.3868  1.9591
 1147SOL    HW2 5588   1.846   3.768   2.584  1.3710 -0.0450  0.9552
 1148SOL     OW 5589   6.682   1.552   3.760 -0.4176 -0.1043  0.0269
 1148SOL    HW1 5590   6.684   1.476   3.694 -0.0808 -0.1047  0.0372
 1148SOL    HW2 5591   6.757   1.542   3.825 -0.4904  0.1314  0.1484
 1149SOL     OW 5592   4.853   6.442   2.587  0.2846 -0.0507  0.4161
 1149SOL    HW1 5593   4.900   6.512   2.533  0.5899 -1.3167 -1.0101
 1149SOL    HW2 5594   4.920   6.382   2.630  0.0563  1.0410  2.4439
 1150SOL     OW 5595   2.822   4.712   5.590  0.0946 -0.2537  0.3893
 1150SOL    HW1 5596   2.853   4.803   5.619  1.3725 -0.4424 -0.3371
 1150SOL    HW2 5597   2.722   4.713   5.580  0.1673  1.3116 -0.4461
 1151SOL     OW 5598   6.484   4.253   1.022  0.6208 -0.0327 -0.4252
 1151SOL    HW1 5599   6.406   4.207   0.979  1.1721  0.0178 -1.5015
 1151SOL    HW2 5600   6.471   4.352   1.015  1.3253 -0.0111 -1.6587
 1152SOL     OW 5601   4.744   2.794   1.784 -1.0921  0.5211 -0.1969
 1152SOL    HW1 5602   4.824   2.855   1.784 -1.2509  0.7317 -0.2918
 1152SOL    HW2 5603   4.722   2.768   1.878 -0.0561 -0.6796 -0.2676
 1153SOL     OW 5604   1.139   0.227   6.260  0.1912  0.1219  0.3752
 1153SOL    HW1 5605   1.083   0.243   6.178  0.1245 -2.3792 -0.1457
 1153SOL    HW2 5606   1.081   0.191   6.333  0.8474 -1.2628  0.2518
 1154SOL     OW 5607   3.928   5.584   4.057  0.0182  0.4778 -0.3871
 1154SOL    HW1 5608   3.973   5.574   3.968  0.5058  0.0107 -0.0904
 1154SOL    HW2 5609   3.982   5.537   4.127 -0.1098  1.2450  0.2372
 1155SOL     OW 5610   4.806   2.472   5.505 -0.0408  0.1946  0.5373
 1155SOL    HW1 5611   4.733   2.465   5.573 -0.5325  1.0251  0.1077
 1155SOL    HW2 5612   4.894   2.482   5.552 -0.4173  1.1840  1.0551
 1156SOL     OW 5613   4.472   4.803   5.368  0.8592 -0.0024 -0.8134
 1156SOL    HW1 5614   4.544   4.837   5.308  0.1715  0.4516 -1.3944
 1156SOL    HW2 5615   4.512   4.743   5.437  1.9713  1.1947 -0.3737
 1157SOL     OW 5616   4.354   4.137   4.182  0.3476  0.0968 -0.4795
 1157SOL    HW1 5617   4.445   4.141   4.140  0.2728  0.4849 -0.6072
 1157SOL    HW2 5618   4.364   4.137   4.282  0.4736  0.4342 -0.4931
 1158SOL     OW 5619   4.720   3.707   3.105  0.4070 -0.0912  0.6598
 1158SOL    HW1 5620   4.624   3.681   3.093  0.5745 -0.1824 -0.5996
 1158SOL    HW2 5621   4.761   3.651   3.176 -0.2824 -0.5449  0.7065
 1159SOL     OW 5622   0.394   1.171   4.448  0.1970 -0.7229 -1.0219
 1159SOL    HW1 5623   0.382   1.137   4.355 -2.6402 -0.4404 -0.8390
 1159SOL    HW2 5624   0.316   1.144   4.504  1.5720 -0.4181  1.1580
 1160SOL     OW 5625   1.492   5.853   4.867  0.5475 -0.1884 -0.2462
 1160SOL    HW1 5626   1.423   5.900   4.923 -0.7681 -0.8492 -1.2315
 1160SOL    HW2 5627   1.568   5.915   4.849  0.6337  0.2835  1.5830
 1161SOL     OW 5628   2.429   4.978   3.010 -0.9511  0.1006 -0.3026
 1161SOL    HW1 5629   2.444   5.064   3.060 -0.5896 -0.7004  0.9921
 1161SOL    HW2 5630   2.364   4.921   3.060 -2.5994  0.3299 -2.0623
 1162SOL     OW 5631   5.235   0.128   5.266 -0.4112 -0.1686 -0.5092
 1162SOL    HW1 5632   5.162   0.196   5.262 -0.1325  0.3515  1.9096
 1162SOL    HW2 5633   5.322   0.170   5.238 -0.0601  0.8129  1.8960
 1163SOL     OW 5634   5.298   1.415   4.668  0.3883 -0.0221  0.0753
 1163SOL    HW1 5635   5.257   1.357   4.738 -0.1223  0.6903  0.3884
 1163SOL    HW2 5636   5.226   1.461   4.616  0.7717  0.4163 -0.0848
 1164SOL     OW 5637   4.282   5.102   4.501 -0.4561  0.3997  0.7391
 1164SOL    HW1 5638   4.256   5.072   4.593 -0.3343  0.1429  0.6924
 1164SOL    HW2 5639   4.350   5.175   4.509 -1.6257  1.5140  0.8649
 1165SOL     OW 5640   6.662   1.801   2.094  0.1046 -0.6708 -0.3279
 1165SOL    HW1 5641   6.667   1.742   2.013 -0.5393 -0.6413 -0.3934
 1165SOL    HW2 5642   6.630   1.892   2.067 -0.1662 -0.6786 -0.0377
 1166SOL     OW 5643   1.929   2.775   5.014 -0.4528  0.3832 -0.8773
 1166SOL    HW1 5644   1.958   2.682   4.989 -0.5012  0.3791 -0.9170
 1166SOL    HW2 5645   1.839   2.773   5.057 -0.5784  0.4414 -1.1355
 1167SOL     OW 5646   2.688   6.869   0.254  0.5838  0.0607 -0.0791
 1167SOL    HW1 5647   2.667   6.775   0.282  0.4917 -0.3819 -1.5859
 1167SOL    HW2 5648   2.786   6.878   0.240  1.0801  1.0996  3.1794
 1168SOL     OW 5649   2.343   0.573   4.656  0.0581  0.5281  0.1433
 1168SOL    HW1 5650   2.322   0.552   4.561  0.0207  0.8720  0.0716
 1168SOL    HW2 5651   2.437   0.608   4.663 -0.7109  2.8541 -0.1554
 1169SOL     OW 5652   3.721   6.635   1.623  0.4153  0.5406 -0.0124
 1169SOL    HW1 5653   3.633   6.670   1.656 -0.6693 -2.8459  1.1552
 1169SOL    HW2 5654   3.708   6.590   1.535  0.7430 -0.6833  0.5387
 1170SOL     OW 5655   2.487   1.324   3.469 -0.0470  0.3410 -0.1505
 1170SOL    HW1 5656   2.431   1.256   3.422  0.3060 -1.0675  1.3761
 1170SOL    HW2 5657   2.571   1.339   3.417 -0.5882  0.3799 -1.0270
 1171SOL     OW 5658   5.705   2.895   3.971  0.0973  0.5524 -0.0116
 1171SOL    HW1 5659   5.790   2.843   3.966 -0.0245  0.2868  0.6085
 1171SOL    HW2 5660   5.673   2.916   3.878  0.0768 -0.5882 -0.2747
 1172SOL     OW 5661   1.833   3.175   4.927 -0.5041 -0.4802  0.0626
 1172SOL    HW1 5662   1.765   3.125   4.981  0.2848 -0.3841  1.1905
 1172SOL    HW2 5663   1.825   3.148   4.831 -0.8825 -1.8821  0.4508
 1173SOL     OW 5664   5.512   3.536   5.988 -0.0964 -0.5185 -0.4664
 1173SOL    HW1 5665   5.447   3.510   5.917  0.2898 -2.5877 -0.1288
 1173SOL    HW2 5666   5.594   3.478   5.980  0.8852  0.7280  0.3005
 1174SOL     OW 5667   6.892   4.570   5.067 -0.1495  0.2658 -0.2859
 1174SOL    HW1 5668   6.828   4.585   5.143  0.0233 -0.7395  0.0735
 1174SOL    HW2 5669   6.909   4.472   5.057 -0.2844  0.3768 -1.7315
 1175SOL     OW 5670   2.835   3.056   1.778  0.0360 -0.4211  0.0020
 1175SOL    HW1 5671   2.879   2.973   1.811  0.2192  0.3938  1.8888
 1175SOL    HW2 5672   2.768   3.088   1.845  0.6830  1.4986 -0.2012
 1176SOL     OW 5673   1.338   3.414   5.406  0.1627  0.6931  0.1399
 1176SOL    HW1 5674   1.286   3.498   5.421  1.5404  1.3770  1.4078
 1176SOL    HW2 5675   1.400   3.426   5.329  1.7286  1.5922  1.4712
 1177SOL     OW 5676   2.956   4.306   2.698  0.1016  0.6698 -0.3145
 1177SOL    HW1 5677   2.885   4.340   2.760  0.2590 -0.0937  0.3023
 1177SOL    HW2 5678   3.023   4.253   2.750  0.6655  0.6774 -1.0213
 1178SOL     OW 5679   1.032   3.401   4.552 -0.1504 -0.5155  0.0068
 1178SOL    HW1 5680   0.979   3.324   4.515 -1.3554  0.5067 -0.4980
 1178SOL    HW2 5681   0.986   3.487   4.527  0.7999  0.3415  1.1251
 1179SOL     OW 5682   3.306   6.387   6.396 -0.2539 -0.1532  0.4684
 1179SOL    HW1 5683   3.208   6.400   6.411 -1.1974 -3.0009 -2.2132
 1179SOL    HW2 5684   3.342   6.324   6.464 -0.4040  0.4240  1.0932
 1180SOL     OW 5685   2.463   6.602   6.367  0.1755 -0.4138 -0.4381
 1180SOL    HW1 5686   2.480   6.693   6.328 -0.5964  0.4100  1.0767
 1180SOL    HW2 5687   2.377   6.566   6.330  0.0816 -0.1838 -0.4462
 1181SOL     OW 5688   0.808   3.656   6.988  0.0771  0.6105  0.7376
 1181SOL    HW1 5689   0.856   3.596   0.021  0.1521  1.3238  1.3650
 1181SOL    HW2 5690   0.794   3.608   6.901 -0.9164 -0.7462  1.6029
 1182SOL     OW 5691   6.099   4.411   0.620  0.2061 -0.2637  0.2234
 1182SOL    HW1 5692   6.171   4.344   0.601 -0.2982 -0.4950 -1.0011
 1182SOL    HW2 5693   6.010   4.369   0.601 -0.4318 -0.5786  3.3964
 1183SOL     OW 5694   5.440   4.727   5.517  0.0997  0.3473 -0.5713
 1183SOL    HW1 5695   5.399   4.807   5.474 -1.4072 -0.6172 -0.9917
 1183SOL    HW2 5696   5.372   4.680   5.573  1.6520  0.8192  1.8898
 1184SOL     OW 5697   2.051   1.033   3.807 -0.0274 -0.1235 -0.0355
 1184SOL    HW1 5698   2.035   1.121   3.852 -0.6922 -1.1530  1.8799
 1184SOL    HW2 5699   2.136   1.036   3.756 -0.1089  1.6650 -0.1220
 1185SOL     OW 5700   3.084   5.107   2.349 -0.0701 -0.3329  0.5660
 1185SOL    HW1 5701   3.099   5.187   2.407  0.8423 -0.3316  0.3422
 1185SOL    HW2 5702   3.079   5.134   2.254  1.1632 -0.6171  0.3978
 1186SOL     OW 5703   5.709   4.619   3.979 -0.2666 -0.0104 -0.4388
 1186SOL    HW1 5704   5.771   4.692   3.949 -0.9724  1.1335  0.7441
 1186SOL    HW2 5705   5.758   4.532   3.981  0.3038  0.1561 -3.0103
 1187SOL     OW 5706   0.444   3.032   6.352  0.1586  0.0174 -0.5667
 1187SOL    HW1 5707   0.377   3.097   6.317 -3.7460 -2.2313  1.9664
 1187SOL    HW2 5708   0.455   3.046   6.451 -0.6183 -2.8098  0.0196
 1188SOL     OW 5709   4.420   6.585   5.105  0.1471  0.1928  0.2938
 1188SOL    HW1 5710   4.442   6.519   5.176  0.5570 -0.8086 -0.7390
 1188SOL    HW2 5711   4.327   6.568   5.071  0.2839  0.0818 -0.0334
 1189SOL     OW 5712   5.224   1.644   3.393  0.3772  0.1232 -0.6853
 1189SOL    HW1 5713   5.238   1.639   3.492 -0.7636 -2.1454 -0.5642
 1189SOL    HW2 5714   5.130   1.620   3.371  0.8851 -0.5174 -2.3802
 1190SOL     OW 5715   6.027   3.454   4.835  0.1356  0.4042 -0.1854
 1190SOL    HW1 5716   5.965   3.426   4.761 -1.0253  1.5514  0.3120
 1190SOL    HW2 5717   5.981   3.442   4.923  1.7512 -1.6273  0.4640
 1191SOL     OW 5718   3.672   3.607   5.276 -0.3708  0.3780  0.6541
 1191SOL    HW1 5719   3.747   3.650   5.227  0.8741 -1.5933  0.7417
 1191SOL    HW2 5720   3.624   3.676   5.330  1.5664  1.6438  0.8469
 1192SOL     OW 5721   1.820   2.142   5.131  0.2899  0.1211 -0.7149
 1192SOL    HW1 5722   1.860   2.080   5.200  2.3728  1.5101 -0.5939
 1192SOL    HW2 5723   1.741   2.189   5.171  0.8909  0.1984  0.4249
 1193SOL     OW 5724   1.194   5.368   3.803 -0.4085  0.1450  0.3203
 1193SOL    HW1 5725   1.174   5.331   3.713 -0.3729  0.0871  0.3357
 1193SOL    HW2 5726   1.114   5.359   3.862 -0.3009 -0.1960  0.4179
 1194SOL     OW 5727   3.918   5.430   1.112  0.2944  0.0660 -0.3324
 1194SOL    HW1 5728   3.825   5.462   1.129  0.1507  0.0118 -0.9969
 1194SOL    HW2 5729   3.968   5.499   1.060  1.3013  1.0388  1.7838
 1195SOL     OW 5730   1.525   2.985   0.971  0.4376  0.3388  0.2167
 1195SOL    HW1 5731   1.548   2.985   0.873 -1.7667  1.5263 -0.3650
 1195SOL    HW2 5732   1.546   3.074   1.010  0.2920  0.2185  0.5738
 1196SOL     OW 5733   4.540   0.734   3.611  0.0767  0.1714 -0.2994
 1196SOL    HW1 5734   4.554   0.671   3.535 -0.7549  0.6009 -0.8224
 1196SOL    HW2 5735   4.446   0.769   3.608  0.3391  0.9497  0.3438
 1197SOL     OW 5736   2.522   6.845   4.995  0.3036  0.1178  0.1629
 1197SOL    HW1 5737   2.516   6.872   5.091  0.6469 -0.8130  0.4596
 1197SOL    HW2 5738   2.598   6.893   4.952  0.7399 -0.1540  0.6121
 1198SOL     OW 5739   2.074   6.483   3.144 -1.0264  0.0658 -0.3150
 1198SOL    HW1 5740   2.096   6.442   3.232 -0.7797 -1.1490 -0.9114
 1198SOL    HW2 5741   2.154   6.530   3.107 -1.4803  1.6587  0.6476
 1199SOL     OW 5742   6.608   6.205   4.840 -0.5363 -0.1533 -0.5770
 1199SOL    HW1 5743   6.571   6.150   4.765 -1.0482  0.7908 -1.0324
 1199SOL    HW2 5744   6.697   6.242   4.813 -0.7560  0.2509 -0.7585
 1200SOL     OW 5745   2.047   6.611   0.815 -0.1083  0.7069 -0.0243
 1200SOL    HW1 5746   2.021   6.560   0.733 -0.8528  0.3519  0.4293
 1200SOL    HW2 5747   2.013   6.705   0.809 -0.4195  0.5957  0.0147
 1201SOL     OW 5748   3.147   5.283   6.347  0.1617 -0.2126 -0.2333
 1201SOL    HW1 5749   3.156   5.206   6.410  0.3539  0.6877  0.8769
 1201SOL    HW2 5750   3.088   5.353   6.388  0.4373  0.4728 -0.9778
 1202SOL     OW 5751   6.410   3.794   5.806  0.1317  0.3200  0.1791
 1202SOL    HW1 5752   6.468   3.716   5.784  0.9339  0.5193  1.4668
 1202SOL    HW2 5753   6.323   3.785   5.758  1.2753  0.1218 -1.9590
 1203SOL     OW 5754   1.213   5.493   0.997  0.1534 -0.1259  0.4144
 1203SOL    HW1 5755   1.177   5.460   0.910  1.0661  0.1361 -0.0761
 1203SOL    HW2 5756   1.218   5.593   0.996 -1.1569 -0.0212  1.3157
 1204SOL     OW 5757   2.748   3.674   5.774 -0.0590  0.3216 -0.2214
 1204SOL    HW1 5758   2.714   3.637   5.687  0.0070 -2.5572  0.8717
 1204SOL    HW2 5759   2.672   3.680   5.839  0.4478 -0.7557  0.5034
 1205SOL     OW 5760   3.625   2.525   5.151 -0.6686  0.3990  0.4558
 1205SOL    HW1 5761   3.673   2.451   5.198 -1.2574 -1.2248 -1.3607
 1205SOL    HW2 5762   3.528   2.522   5.174 -0.2975  2.7146  2.8965
 1206SOL     OW 5763   6.991   5.711   2.609  0.0742 -0.1407 -0.1652
 1206SOL    HW1 5764   6.981   5.628   2.664  0.7409 -0.6690 -0.8392
 1206SOL    HW2 5765   7.021   5.688   2.517 -4.5281  0.3169 -2.0486
 1207SOL     OW 5766   2.263   6.113   6.557  0.2512  0.1537  0.0020
 1207SOL    HW1 5767   2.282   6.030   6.609  1.6038 -0.3491 -1.2496
 1207SOL    HW2 5768   2.248   6.189   6.621  1.8808 -0.4413  1.1543
 1208SOL     OW 5769   2.942   3.840   4.685  0.1454 -0.1983 -0.1398
 1208SOL    HW1 5770   2.925   3.901   4.608 -1.1818 -0.6512 -0.2406
 1208SOL    HW2 5771   2.913   3.748   4.661 -1.9632 -0.0296  1.4411
 1209SOL     OW 5772   6.749   4.911   6.146  0.1447  0.5253  0.3007
 1209SOL    HW1 5773   6.835   4.933   6.193 -0.2989  0.3081  1.2373
 1209SOL    HW2 5774   6.718   4.820   6.172 -0.1897  0.4572 -0.3087
 1210SOL     OW 5775   4.948   6.517   1.889  0.2877 -0.0045 -0.6648
 1210SOL    HW1 5776   5.046   6.537   1.895  0.3841 -0.7248  0.4401
 1210SOL    HW2 5777   4.926   6.489   1.796  1.3104 -0.7033 -0.7136
 1211SOL     OW 5778   3.617   0.314   5.356 -0.5126 -0.0962  0.3687
 1211SOL    HW1 5779   3.633   0.331   5.453  2.8797 -1.1733  0.1345
 1211SOL    HW2 5780   3.640   0.219   5.335  0.5812  0.5709 -1.7663
 1212SOL     OW 5781   3.978   1.024   1.387 -0.6910  0.2063 -0.0083
 1212SOL    HW1 5782   3.994   0.987   1.478  2.4360 -0.5602 -0.7603
 1212SOL    HW2 5783   4.010   1.118   1.383 -0.4599  0.1141 -0.4039
 1213SOL     OW 5784   4.124   1.429   3.411 -0.1898 -0.2896  0.2844
 1213SOL    HW1 5785   4.220   1.434   3.440 -0.2202 -1.8216  0.7406
 1213SOL    HW2 5786   4.088   1.338   3.433 -2.2975  0.8513  1.8236
 1214SOL     OW 5787   0.860   6.491   3.754 -0.2638  0.2396 -0.0154
 1214SOL    HW1 5788   0.778   6.456   3.799 -0.3702  0.8779  0.2941
 1214SOL    HW2 5789   0.924   6.524   3.824 -0.5215  1.4374 -0.3252
 1215SOL     OW 5790   2.662   4.011   1.705 -0.7429  0.7083 -0.6997
 1215SOL    HW1 5791   2.617   3.927   1.738 -0.2263  1.2312  1.5295
 1215SOL    HW2 5792   2.688   3.999   1.610 -1.8298 -1.1788 -0.8270
 1216SOL     OW 5793   1.299   5.675   4.781  0.3224 -0.0959  0.5927
 1216SOL    HW1 5794   1.230   5.687   4.853  0.2158  0.7869  0.3515
[truncated: 1,856,546 more chars]
