# Supplementary material for: A locally activatable sensor for robust quantification of organellar glutathione
Source: Nat Chem. 2023 Jun 15;15(10):1415–21. doi: 10.1038/s41557-023-01249-3 (PMC10533397; doi:10.1038/s41557-023-01249-3)
Supplement: Supplementary file 3 — Atomic coordinates for starting, ending and selected time-points of MD simulations. [file 41557_2023_1249_MOESM3_ESM.zip › halotag-SiR_xyz-coord/HT-MeTRaQG-GSH-start.gro]

HaloTag w/ SiRMe-GSH adduct bound to Asp106 and Cl in crystal structure position of SiRMe, neutralized, and solvated in 0.15 M NaCl solution in water
32700
    4ILE      N    1   4.878   1.851   3.475
    4ILE     H1    2   4.883   1.850   3.375
    4ILE     H2    3   4.970   1.843   3.512
    4ILE     H3    4   4.826   1.770   3.504
    4ILE     CA    5   4.811   1.973   3.523
    4ILE     CB    6   4.670   1.975   3.463
    4ILE    CG1    7   4.684   2.024   3.318
    4ILE    CG2    8   4.566   2.055   3.544
    4ILE     CD    9   4.556   2.022   3.235
    4ILE      C   10   4.814   1.978   3.677
    4ILE      O   11   4.786   1.876   3.739
    5GLY      N   12   4.852   2.093   3.731
    5GLY      H   13   4.861   2.177   3.675
    5GLY     CA   14   4.874   2.115   3.876
    5GLY      C   15   4.750   2.152   3.958
    5GLY      O   16   4.680   2.249   3.927
    6THR      N   17   4.742   2.092   4.077
    6THR      H   18   4.818   2.038   4.112
    6THR     CA   19   4.620   2.091   4.162
    6THR     CB   20   4.575   1.947   4.188
    6THR    OG1   21   4.676   1.877   4.261
    6THR    HG1   22   4.638   1.852   4.351
    6THR    CG2   23   4.539   1.877   4.057
    6THR      C   24   4.624   2.159   4.300
    6THR      O   25   4.538   2.135   4.385
    7GLY      N   26   4.738   2.219   4.332
    7GLY      H   27   4.824   2.203   4.281
    7GLY     CA   28   4.755   2.295   4.457
    7GLY      C   29   4.745   2.447   4.444
    7GLY      O   30   4.763   2.504   4.336
    8PHE      N   31   4.720   2.509   4.558
    8PHE      H   32   4.709   2.459   4.644
    8PHE     CA   33   4.700   2.655   4.565
    8PHE     CB   34   4.552   2.678   4.593
    8PHE     CG   35   4.511   2.824   4.570
    8PHE    CD1   36   4.489   2.867   4.440
    8PHE    HD1   37   4.486   2.795   4.358
    8PHE    CD2   38   4.495   2.912   4.676
    8PHE    HD2   39   4.514   2.879   4.778
    8PHE    CE1   40   4.454   2.999   4.417
    8PHE    HE1   41   4.450   3.037   4.315
    8PHE    CE2   42   4.458   3.043   4.652
    8PHE    HE2   43   4.462   3.116   4.732
    8PHE     CZ   44   4.434   3.086   4.522
    8PHE     HZ   45   4.386   3.181   4.505
    8PHE      C   46   4.793   2.725   4.668
    8PHE      O   47   4.744   2.793   4.759
    9PRO      N   48   4.925   2.723   4.646
    9PRO     CA   49   5.024   2.772   4.744
    9PRO     CB   50   5.157   2.719   4.691
    9PRO     CG   51   5.139   2.723   4.539
    9PRO     CD   52   4.992   2.686   4.520
    9PRO      C   53   5.028   2.925   4.767
    9PRO      O   54   5.126   2.977   4.818
   10PHE      N   55   4.919   2.995   4.743
   10PHE      H   56   4.829   2.951   4.745
   10PHE     CA   57   4.919   3.142   4.754
   10PHE     CB   58   4.829   3.204   4.646
   10PHE     CG   59   4.871   3.166   4.504
   10PHE    CD1   60   4.975   3.231   4.437
   10PHE    HD1   61   5.043   3.296   4.491
   10PHE    CD2   62   4.799   3.067   4.440
   10PHE    HD2   63   4.717   3.018   4.492
   10PHE    CE1   64   5.005   3.196   4.306
   10PHE    HE1   65   5.087   3.245   4.253
   10PHE    CE2   66   4.831   3.031   4.310
   10PHE    HE2   67   4.772   2.954   4.261
   10PHE     CZ   68   4.933   3.095   4.242
   10PHE     HZ   69   4.962   3.062   4.142
   10PHE      C   70   4.872   3.186   4.893
   10PHE      O   71   4.766   3.143   4.938
   11ASP      N   72   4.944   3.282   4.952
   11ASP      H   73   5.029   3.316   4.913
   11ASP     CA   74   4.910   3.343   5.082
   11ASP     CB   75   5.024   3.433   5.130
   11ASP     CG   76   5.152   3.363   5.176
   11ASP    OD1   77   5.156   3.238   5.182
   11ASP    OD2   78   5.248   3.437   5.207
   11ASP      C   79   4.779   3.425   5.077
   11ASP      O   80   4.746   3.483   4.973
   12PRO      N   81   4.696   3.413   5.181
   12PRO     CA   82   4.572   3.490   5.192
   12PRO     CB   83   4.476   3.400   5.271
   12PRO     CG   84   4.571   3.323   5.362
   12PRO     CD   85   4.697   3.303   5.279
   12PRO      C   86   4.588   3.628   5.255
   12PRO      O   87   4.622   3.644   5.373
   13HIS      N   88   4.560   3.726   5.172
   13HIS      H   89   4.548   3.712   5.073
   13HIS     CA   90   4.544   3.866   5.218
   13HIS     CB   91   4.627   3.965   5.136
   13HIS     CG   92   4.769   3.914   5.109
   13HIS    ND1   93   4.873   3.914   5.193
   13HIS    CD2   94   4.801   3.843   5.002
   13HIS    HD2   95   4.740   3.830   4.912
   13HIS    CE1   96   4.968   3.840   5.135
   13HIS    HE1   97   5.070   3.825   5.171
   13HIS    NE2   98   4.922   3.795   5.019
   13HIS    HE2   99   4.963   3.722   4.959
   13HIS      C  100   4.396   3.901   5.205
   13HIS      O  101   4.324   3.847   5.121
   14TYR      N  102   4.353   3.993   5.291
   14TYR      H  103   4.416   4.052   5.341
   14TYR     CA  104   4.212   4.032   5.300
   14TYR     CB  105   4.148   3.967   5.424
   14TYR     CG  106   4.139   3.813   5.419
   14TYR    CD1  107   4.023   3.750   5.374
   14TYR    HD1  108   3.944   3.808   5.327
   14TYR    CD2  109   4.243   3.736   5.470
   14TYR    HD2  110   4.337   3.782   5.500
   14TYR    CE1  111   4.011   3.611   5.380
   14TYR    HE1  112   3.924   3.563   5.335
   14TYR    CE2  113   4.231   3.598   5.477
   14TYR    HE2  114   4.318   3.539   5.507
   14TYR     CZ  115   4.115   3.536   5.434
   14TYR     OH  116   4.105   3.401   5.446
   14TYR     HH  117   4.143   3.374   5.537
   14TYR      C  118   4.203   4.185   5.307
   14TYR      O  119   4.292   4.249   5.362
   15VAL      N  120   4.104   4.240   5.237
   15VAL      H  121   4.048   4.185   5.173
   15VAL     CA  122   4.075   4.385   5.241
   15VAL     CB  123   4.127   4.451   5.112
   15VAL    CG1  124   4.050   4.405   4.987
   15VAL    CG2  125   4.135   4.603   5.125
   15VAL      C  126   3.926   4.413   5.270
   15VAL      O  127   3.840   4.333   5.233
   16GLU      N  128   3.904   4.505   5.363
   16GLU      H  129   3.977   4.545   5.419
   16GLU     CA  130   3.768   4.547   5.402
   16GLU     CB  131   3.775   4.621   5.535
   16GLU     CG  132   3.645   4.605   5.616
   16GLU     CD  133   3.643   4.702   5.735
   16GLU    OE1  134   3.685   4.817   5.711
   16GLU    OE2  135   3.593   4.667   5.844
   16GLU      C  136   3.702   4.632   5.292
   16GLU      O  137   3.740   4.747   5.266
   17VAL      N  138   3.602   4.570   5.229
   17VAL      H  139   3.569   4.481   5.263
   17VAL     CA  140   3.532   4.622   5.110
   17VAL     CB  141   3.543   4.522   4.993
   17VAL    CG1  142   3.500   4.588   4.864
   17VAL    CG2  143   3.681   4.460   4.976
   17VAL      C  144   3.383   4.631   5.143
   17VAL      O  145   3.322   4.528   5.170
   18LEU      N  146   3.328   4.752   5.151
   18LEU      H  147   3.382   4.836   5.128
   18LEU     CA  148   3.188   4.777   5.192
   18LEU     CB  149   3.084   4.744   5.083
   18LEU     CG  150   3.113   4.794   4.940
   18LEU    CD1  151   2.989   4.772   4.853
   18LEU    CD2  152   3.155   4.940   4.934
   18LEU      C  153   3.156   4.705   5.326
   18LEU      O  154   3.065   4.623   5.336
   19GLY      N  155   3.251   4.718   5.418
   19GLY      H  156   3.322   4.788   5.408
   19GLY     CA  157   3.250   4.648   5.549
   19GLY      C  158   3.271   4.495   5.556
   19GLY      O  159   3.293   4.439   5.664
   20GLU      N  160   3.270   4.431   5.440
   20GLU      H  161   3.266   4.480   5.353
   20GLU     CA  162   3.287   4.284   5.431
   20GLU     CB  163   3.192   4.229   5.324
   20GLU     CG  164   3.043   4.251   5.353
   20GLU     CD  165   2.984   4.152   5.454
   20GLU    OE1  166   3.021   4.033   5.450
   20GLU    OE2  167   2.885   4.189   5.521
   20GLU      C  168   3.431   4.251   5.392
   20GLU      O  169   3.499   4.331   5.326
   21ARG      N  170   3.479   4.133   5.431
   21ARG      H  171   3.427   4.066   5.485
   21ARG     CA  172   3.615   4.091   5.390
   21ARG     CB  173   3.685   3.996   5.487
   21ARG     CG  174   3.683   4.043   5.633
   21ARG     CD  175   3.803   3.995   5.716
   21ARG     NE  176   3.845   3.856   5.692
   21ARG     HE  177   3.945   3.842   5.692
   21ARG     CZ  178   3.771   3.745   5.701
   21ARG    NH1  179   3.646   3.750   5.747
   21ARG   HH11  180   3.607   3.836   5.781
   21ARG   HH12  181   3.578   3.688   5.707
   21ARG    NH2  182   3.818   3.630   5.653
   21ARG   HH21  183   3.910   3.626   5.614
   21ARG   HH22  184   3.760   3.549   5.650
   21ARG      C  185   3.615   4.025   5.253
   21ARG      O  186   3.561   3.916   5.233
   22MET      N  187   3.683   4.090   5.160
   22MET      H  188   3.719   4.183   5.173
   22MET     CA  189   3.721   4.023   5.034
   22MET     CB  190   3.703   4.116   4.914
   22MET     CG  191   3.559   4.122   4.863
   22MET     SD  192   3.530   4.237   4.724
   22MET     CE  193   3.665   4.187   4.619
   22MET      C  194   3.865   3.971   5.041
   22MET      O  195   3.954   4.044   5.088
   23HIS      N  196   3.882   3.846   5.002
   23HIS      H  197   3.808   3.796   4.955
   23HIS     CA  198   4.013   3.777   4.999
   23HIS     CB  199   3.987   3.627   5.017
   23HIS     CG  200   4.105   3.535   4.981
   23HIS    ND1  201   4.120   3.476   4.863
   23HIS    HD1  202   4.047   3.450   4.798
   23HIS    CD2  203   4.219   3.524   5.048
   23HIS    HD2  204   4.237   3.560   5.149
   23HIS    CE1  205   4.246   3.435   4.854
   23HIS    HE1  206   4.294   3.400   4.762
   23HIS    NE2  207   4.307   3.462   4.969
   23HIS      C  208   4.086   3.803   4.867
   23HIS      O  209   4.021   3.814   4.763
   24TYR      N  210   4.219   3.804   4.873
   24TYR      H  211   4.268   3.808   4.962
   24TYR     CA  212   4.302   3.811   4.752
   24TYR     CB  213   4.308   3.953   4.694
   24TYR     CG  214   4.381   4.055   4.781
   24TYR    CD1  215   4.320   4.114   4.891
   24TYR    HD1  216   4.219   4.083   4.920
   24TYR    CD2  217   4.508   4.094   4.743
   24TYR    HD2  218   4.557   4.045   4.659
   24TYR    CE1  219   4.388   4.210   4.965
   24TYR    HE1  220   4.344   4.247   5.057
   24TYR    CE2  221   4.575   4.191   4.815
   24TYR    HE2  222   4.667   4.232   4.773
   24TYR     CZ  223   4.516   4.247   4.927
   24TYR     OH  224   4.589   4.332   5.003
   24TYR     HH  225   4.685   4.306   4.991
   24TYR      C  226   4.443   3.749   4.758
   24TYR      O  227   4.519   3.762   4.854
   25VAL      N  228   4.470   3.679   4.648
   25VAL      H  229   4.396   3.649   4.588
   25VAL     CA  230   4.606   3.640   4.603
   25VAL     CB  231   4.587   3.550   4.479
   25VAL    CG1  232   4.711   3.532   4.391
   25VAL    CG2  233   4.537   3.414   4.525
   25VAL      C  234   4.680   3.770   4.568
   25VAL      O  235   4.622   3.857   4.503
   26ASP      N  236   4.804   3.783   4.615
   26ASP      H  237   4.847   3.709   4.668
   26ASP     CA  238   4.887   3.903   4.593
   26ASP     CB  239   4.857   4.009   4.699
   26ASP     CG  240   4.906   4.148   4.657
   26ASP    OD1  241   4.967   4.162   4.549
   26ASP    OD2  242   4.890   4.241   4.738
   26ASP      C  243   5.037   3.875   4.585
   26ASP      O  244   5.116   3.888   4.680
   27VAL      N  245   5.075   3.843   4.462
   27VAL      H  246   5.012   3.860   4.384
   27VAL     CA  247   5.208   3.788   4.428
   27VAL     CB  248   5.202   3.642   4.383
   27VAL    CG1  249   5.218   3.556   4.507
   27VAL    CG2  250   5.076   3.603   4.305
   27VAL      C  251   5.297   3.868   4.333
   27VAL      O  252   5.252   3.963   4.269
   28GLY      N  253   5.421   3.821   4.323
   28GLY      H  254   5.441   3.723   4.338
   28GLY     CA  255   5.529   3.891   4.252
   28GLY      C  256   5.571   4.027   4.312
   28GLY      O  257   5.546   4.052   4.432
   29PRO      N  258   5.638   4.109   4.230
   29PRO     CA  259   5.689   4.244   4.264
   29PRO     CB  260   5.752   4.298   4.136
   29PRO     CG  261   5.693   4.212   4.026
   29PRO     CD  262   5.681   4.075   4.093
   29PRO      C  263   5.588   4.344   4.319
   29PRO      O  264   5.471   4.312   4.341
   30ARG      N  265   5.643   4.456   4.365
   30ARG      H  266   5.740   4.476   4.355
   30ARG     CA  267   5.563   4.563   4.429
   30ARG     CB  268   5.615   4.590   4.570
   30ARG     CG  269   5.585   4.473   4.662
   30ARG     CD  270   5.434   4.447   4.671
   30ARG     NE  271   5.408   4.307   4.637
   30ARG     HE  272   5.486   4.255   4.605
   30ARG     CZ  273   5.290   4.245   4.647
   30ARG    NH1  274   5.186   4.303   4.707
   30ARG   HH11  275   5.195   4.391   4.754
   30ARG   HH12  276   5.095   4.259   4.701
   30ARG    NH2  277   5.269   4.139   4.569
   30ARG   HH21  278   5.338   4.111   4.502
   30ARG   HH22  279   5.181   4.091   4.574
   30ARG      C  280   5.549   4.693   4.351
   30ARG      O  281   5.469   4.778   4.387
   31ASP      N  282   5.639   4.711   4.256
   31ASP      H  283   5.729   4.666   4.256
   31ASP     CA  284   5.634   4.818   4.157
   31ASP     CB  285   5.765   4.894   4.176
   31ASP     CG  286   5.895   4.815   4.155
   31ASP    OD1  287   5.929   4.733   4.244
   31ASP    OD2  288   5.959   4.843   4.052
   31ASP      C  289   5.608   4.761   4.016
   31ASP      O  290   5.588   4.641   4.001
   32GLY      N  291   5.587   4.852   3.921
   32GLY      H  292   5.571   4.948   3.945
   32GLY     CA  293   5.546   4.816   3.784
   32GLY      C  294   5.395   4.790   3.779
   32GLY      O  295   5.329   4.781   3.883
   33THR      N  296   5.339   4.803   3.659
   33THR      H  297   5.385   4.850   3.583
   33THR     CA  298   5.195   4.782   3.635
   33THR     CB  299   5.158   4.812   3.489
   33THR    OG1  300   5.209   4.941   3.458
   33THR    HG1  301   5.209   4.951   3.357
   33THR    CG2  302   5.007   4.813   3.465
   33THR      C  303   5.145   4.642   3.675
   33THR      O  304   5.195   4.539   3.630
   34PRO      N  305   5.048   4.642   3.767
   34PRO     CA  306   4.983   4.520   3.814
   34PRO     CB  307   4.900   4.567   3.934
   34PRO     CG  308   4.863   4.710   3.897
   34PRO     CD  309   4.993   4.761   3.836
   34PRO      C  310   4.897   4.451   3.707
   34PRO      O  311   4.829   4.516   3.628
   35VAL      N  312   4.889   4.319   3.722
   35VAL      H  313   4.960   4.269   3.775
   35VAL     CA  314   4.799   4.232   3.643
   35VAL     CB  315   4.873   4.113   3.580
   35VAL    CG1  316   4.789   4.053   3.467
   35VAL    CG2  317   5.011   4.148   3.526
   35VAL      C  318   4.685   4.177   3.731
   35VAL      O  319   4.709   4.116   3.835
   36LEU      N  320   4.562   4.208   3.692
   36LEU      H  321   4.548   4.276   3.619
   36LEU     CA  322   4.441   4.170   3.769
   36LEU     CB  323   4.359   4.298   3.790
   36LEU     CG  324   4.256   4.299   3.902
   36LEU    CD1  325   4.320   4.275   4.038
   36LEU    CD2  326   4.183   4.434   3.904
   36LEU      C  327   4.360   4.056   3.704
   36LEU      O  328   4.305   4.068   3.595
   37PHE      N  329   4.379   3.940   3.765
   37PHE      H  330   4.439   3.937   3.846
   37PHE     CA  331   4.321   3.809   3.725
   37PHE     CB  332   4.416   3.699   3.771
   37PHE     CG  333   4.550   3.701   3.696
   37PHE    CD1  334   4.653   3.786   3.736
   37PHE    HD1  335   4.633   3.868   3.806
   37PHE    CD2  336   4.572   3.609   3.595
   37PHE    HD2  337   4.490   3.548   3.560
   37PHE    CE1  338   4.778   3.774   3.679
   37PHE    HE1  339   4.858   3.841   3.711
   37PHE    CE2  340   4.697   3.600   3.535
   37PHE    HE2  341   4.710   3.536   3.448
   37PHE     CZ  342   4.801   3.682   3.578
   37PHE     HZ  343   4.898   3.677   3.530
   37PHE      C  344   4.179   3.785   3.779
   37PHE      O  345   4.162   3.746   3.895
   38LEU      N  346   4.077   3.804   3.695
   38LEU      H  347   4.094   3.821   3.597
   38LEU     CA  348   3.935   3.808   3.741
   38LEU     CB  349   3.872   3.940   3.697
   38LEU     CG  350   3.948   4.055   3.762
   38LEU    CD1  351   3.964   4.171   3.665
   38LEU    CD2  352   3.882   4.098   3.893
   38LEU      C  353   3.846   3.691   3.696
   38LEU      O  354   3.819   3.676   3.577
   39HIS      N  355   3.791   3.620   3.795
   39HIS      H  356   3.774   3.663   3.884
   39HIS     CA  357   3.723   3.490   3.774
   39HIS     CB  358   3.747   3.399   3.896
   39HIS     CG  359   3.663   3.433   4.021
   39HIS    ND1  360   3.546   3.379   4.054
   39HIS    HD1  361   3.486   3.321   3.998
   39HIS    CD2  362   3.707   3.504   4.124
   39HIS    HD2  363   3.800   3.561   4.127
   39HIS    CE1  364   3.520   3.415   4.180
   39HIS    HE1  365   3.435   3.380   4.238
   39HIS    NE2  366   3.620   3.492   4.223
   39HIS      C  367   3.572   3.499   3.742
   39HIS      O  368   3.518   3.608   3.731
   40GLY      N  369   3.504   3.384   3.743
   40GLY      H  370   3.549   3.295   3.751
   40GLY     CA  371   3.357   3.381   3.731
   40GLY      C  372   3.286   3.273   3.814
   40GLY      O  373   3.331   3.237   3.922
   41ASN      N  374   3.170   3.233   3.763
   41ASN      H  375   3.131   3.281   3.685
   41ASN     CA  376   3.079   3.133   3.821
   41ASN     CB  377   2.938   3.181   3.786
   41ASN     CG  378   2.822   3.095   3.837
   41ASN    OD1  379   2.833   3.014   3.928
   41ASN    ND2  380   2.713   3.099   3.765
   41ASN   HD21  381   2.708   3.154   3.679
   41ASN   HD22  382   2.638   3.039   3.792
   41ASN      C  383   3.107   2.993   3.763
   41ASN      O  384   3.106   2.978   3.640
   42PRO      N  385   3.131   2.892   3.849
   42PRO     CA  386   3.140   2.900   3.996
   42PRO     CB  387   3.074   2.770   4.040
   42PRO     CG  388   3.120   2.671   3.934
   42PRO     CD  389   3.118   2.752   3.806
   42PRO      C  390   3.281   2.905   4.056
   42PRO      O  391   3.306   2.862   4.169
   43THR      N  392   3.372   2.968   3.984
   43THR      H  393   3.349   3.044   3.923
   43THR     CA  394   3.516   2.962   4.018
   43THR     CB  395   3.598   2.982   3.890
   43THR    OG1  396   3.566   3.105   3.825
   43THR    HG1  397   3.508   3.082   3.742
   43THR    CG2  398   3.580   2.861   3.798
   43THR      C  399   3.561   3.055   4.132
   43THR      O  400   3.483   3.089   4.221
   44SER      N  401   3.692   3.064   4.146
   44SER      H  402   3.753   3.001   4.099
   44SER     CA  403   3.763   3.152   4.241
   44SER     CB  404   3.783   3.081   4.375
   44SER     OG  405   3.866   2.966   4.356
   44SER     HG  406   3.894   2.933   4.448
   44SER      C  407   3.902   3.181   4.183
   44SER      O  408   3.939   3.122   4.082
   45SER      N  409   3.987   3.246   4.262
   45SER      H  410   3.955   3.286   4.349
   45SER     CA  411   4.131   3.262   4.230
   45SER     CB  412   4.203   3.348   4.334
   45SER     OG  413   4.180   3.305   4.469
   45SER     HG  414   4.078   3.304   4.490
   45SER      C  415   4.208   3.132   4.203
   45SER      O  416   4.304   3.133   4.125
   46TYR      N  417   4.152   3.018   4.246
   46TYR      H  418   4.073   3.019   4.309
   46TYR     CA  419   4.200   2.883   4.210
   46TYR     CB  420   4.120   2.777   4.286
   46TYR     CG  421   4.174   2.635   4.269
   46TYR    CD1  422   4.260   2.581   4.364
   46TYR    HD1  423   4.281   2.636   4.456
   46TYR    CD2  424   4.126   2.555   4.167
   46TYR    HD2  425   4.046   2.592   4.103
   46TYR    CE1  426   4.300   2.448   4.353
   46TYR    HE1  427   4.361   2.405   4.433
   46TYR    CE2  428   4.162   2.421   4.158
   46TYR    HE2  429   4.106   2.358   4.089
   46TYR     CZ  430   4.251   2.369   4.250
   46TYR     OH  431   4.315   2.253   4.220
   46TYR     HH  432   4.253   2.198   4.164
   46TYR      C  433   4.198   2.853   4.059
   46TYR      O  434   4.295   2.798   4.007
   47VAL      N  435   4.103   2.911   3.986
   47VAL      H  436   4.030   2.965   4.029
   47VAL     CA  437   4.096   2.898   3.838
   47VAL     CB  438   3.964   2.961   3.789
   47VAL    CG1  439   3.961   3.114   3.788
   47VAL    CG2  440   3.921   2.908   3.654
   47VAL      C  441   4.220   2.957   3.767
   47VAL      O  442   4.259   2.913   3.659
   48TRP      N  443   4.279   3.057   3.831
   48TRP      H  444   4.239   3.095   3.914
   48TRP     CA  445   4.401   3.127   3.785
   48TRP     CB  446   4.396   3.276   3.818
   48TRP     CG  447   4.274   3.347   3.760
   48TRP    CD1  448   4.169   3.387   3.830
   48TRP    HD1  449   4.153   3.367   3.936
   48TRP    CD2  450   4.257   3.392   3.630
   48TRP    NE1  451   4.086   3.454   3.752
   48TRP    HE1  452   4.006   3.505   3.785
   48TRP    CE2  453   4.135   3.457   3.628
   48TRP    CE3  454   4.322   3.363   3.511
   48TRP    HE3  455   4.423   3.323   3.511
   48TRP    CZ2  456   4.078   3.493   3.507
   48TRP    HZ2  457   3.977   3.531   3.503
   48TRP    CZ3  458   4.262   3.395   3.390
   48TRP    HZ3  459   4.294   3.342   3.301
   48TRP    CH2  460   4.142   3.462   3.388
   48TRP    HH2  461   4.097   3.493   3.294
   48TRP      C  462   4.532   3.073   3.845
   48TRP      O  463   4.640   3.119   3.806
   49ARG      N  464   4.524   2.968   3.927
   49ARG      H  465   4.436   2.926   3.952
   49ARG     CA  466   4.643   2.911   3.994
   49ARG     CB  467   4.607   2.795   4.088
   49ARG     CG  468   4.573   2.666   4.013
   49ARG     CD  469   4.518   2.555   4.102
   49ARG     NE  470   4.483   2.438   4.019
   49ARG     HE  471   4.544   2.359   4.032
   49ARG     CZ  472   4.386   2.427   3.926
   49ARG    NH1  473   4.305   2.528   3.893
   49ARG   HH11  474   4.310   2.617   3.940
   49ARG   HH12  475   4.237   2.515   3.820
   49ARG    NH2  476   4.366   2.311   3.865
   49ARG   HH21  477   4.419   2.228   3.885
   49ARG   HH22  478   4.300   2.307   3.788
   49ARG      C  479   4.756   2.867   3.899
   49ARG      O  480   4.871   2.860   3.940
   50ASN      N  481   4.719   2.833   3.775
   50ASN      H  482   4.622   2.817   3.754
   50ASN     CA  483   4.816   2.783   3.676
   50ASN     CB  484   4.766   2.648   3.625
   50ASN     CG  485   4.767   2.549   3.742
   50ASN    OD1  486   4.851   2.550   3.830
   50ASN    ND2  487   4.669   2.465   3.751
   50ASN   HD21  488   4.589   2.465   3.687
   50ASN   HD22  489   4.685   2.388   3.815
   50ASN      C  490   4.856   2.880   3.564
   50ASN      O  491   4.942   2.852   3.480
   51ILE      N  492   4.803   3.001   3.577
   51ILE      H  493   4.735   3.019   3.648
   51ILE     CA  494   4.831   3.113   3.485
   51ILE     CB  495   4.703   3.189   3.446
   51ILE    CG1  496   4.580   3.099   3.424
   51ILE    CG2  497   4.732   3.275   3.323
   51ILE     CD  498   4.600   2.982   3.328
   51ILE      C  499   4.930   3.211   3.551
   51ILE      O  500   5.041   3.229   3.502
   52ILE      N  501   4.901   3.241   3.678
   52ILE      H  502   4.820   3.204   3.724
   52ILE     CA  503   4.982   3.332   3.763
   52ILE     CB  504   4.906   3.356   3.894
   52ILE    CG1  505   4.776   3.430   3.863
   52ILE    CG2  506   4.988   3.433   3.999
   52ILE     CD  507   4.680   3.425   3.980
   52ILE      C  508   5.132   3.295   3.783
   52ILE      O  509   5.212   3.387   3.764
   53PRO      N  510   5.172   3.167   3.797
   53PRO     CA  511   5.313   3.127   3.808
   53PRO     CB  512   5.313   2.975   3.815
   53PRO     CG  513   5.185   2.948   3.891
   53PRO     CD  514   5.088   3.050   3.831
   53PRO      C  515   5.404   3.174   3.695
   53PRO      O  516   5.518   3.209   3.723
   54HIS      N  517   5.351   3.185   3.573
   54HIS      H  518   5.256   3.158   3.555
   54HIS     CA  519   5.424   3.239   3.456
   54HIS     CB  520   5.342   3.212   3.329
   54HIS     CG  521   5.321   3.064   3.291
   54HIS    ND1  522   5.384   3.000   3.193
   54HIS    CD2  523   5.222   2.986   3.334
   54HIS    HD2  524   5.146   3.011   3.408
   54HIS    CE1  525   5.325   2.881   3.177
   54HIS    HE1  526   5.355   2.803   3.107
   54HIS    NE2  527   5.224   2.873   3.264
   54HIS    HE2  528   5.158   2.798   3.272
   54HIS      C  529   5.451   3.391   3.467
   54HIS      O  530   5.565   3.437   3.471
   55VAL      N  531   5.345   3.465   3.499
   55VAL      H  532   5.259   3.421   3.525
   55VAL     CA  533   5.343   3.613   3.503
   55VAL     CB  534   5.196   3.656   3.489
   55VAL    CG1  535   5.180   3.808   3.485
   55VAL    CG2  536   5.130   3.597   3.364
   55VAL      C  537   5.413   3.674   3.628
   55VAL      O  538   5.502   3.759   3.616
   56ALA      N  539   5.390   3.610   3.743
   56ALA      H  540   5.327   3.532   3.747
   56ALA     CA  541   5.443   3.653   3.875
   56ALA     CB  542   5.392   3.558   3.983
   56ALA      C  543   5.594   3.680   3.895
   56ALA      O  544   5.627   3.766   3.976
   57PRO      N  545   5.688   3.614   3.825
   57PRO     CA  546   5.832   3.649   3.832
   57PRO     CB  547   5.902   3.554   3.736
   57PRO     CG  548   5.814   3.430   3.739
   57PRO     CD  549   5.673   3.483   3.760
   57PRO      C  550   5.866   3.792   3.790
   57PRO      O  551   5.973   3.842   3.825
   58THR      N  552   5.787   3.847   3.698
   58THR      H  553   5.707   3.799   3.661
   58THR     CA  554   5.813   3.981   3.641
   58THR     CB  555   5.853   3.977   3.493
   58THR    OG1  556   5.755   3.917   3.405
   58THR    HG1  557   5.750   3.815   3.415
   58THR    CG2  558   5.988   3.907   3.480
   58THR      C  559   5.704   4.088   3.661
   58THR      O  560   5.735   4.207   3.662
   59HIS      N  561   5.583   4.041   3.686
   59HIS      H  562   5.558   3.946   3.667
   59HIS     CA  563   5.466   4.127   3.715
   59HIS     CB  564   5.356   4.092   3.616
   59HIS     CG  565   5.396   4.144   3.479
   59HIS    ND1  566   5.397   4.273   3.452
   59HIS    CD2  567   5.471   4.081   3.389
   59HIS    HD2  568   5.491   3.974   3.383
   59HIS    CE1  569   5.477   4.291   3.348
   59HIS    HE1  570   5.506   4.387   3.304
   59HIS    NE2  571   5.521   4.173   3.307
   59HIS    HE2  572   5.572   4.158   3.222
   59HIS      C  573   5.408   4.109   3.855
   59HIS      O  574   5.424   4.004   3.919
   60ARG      N  575   5.342   4.213   3.903
   60ARG      H  576   5.339   4.302   3.857
   60ARG     CA  577   5.257   4.197   4.023
   60ARG     CB  578   5.233   4.330   4.095
   60ARG     CG  579   5.165   4.306   4.231
   60ARG     CD  580   5.137   4.438   4.301
   60ARG     NE  581   5.050   4.420   4.418
   60ARG     HE  582   5.029   4.325   4.444
   60ARG     CZ  583   4.991   4.520   4.484
   60ARG    NH1  584   5.012   4.645   4.446
   60ARG   HH11  585   5.074   4.668   4.371
   60ARG   HH12  586   4.947   4.717   4.476
   60ARG    NH2  587   4.908   4.499   4.587
   60ARG   HH21  588   4.890   4.405   4.621
   60ARG   HH22  589   4.861   4.575   4.631
   60ARG      C  590   5.126   4.129   3.980
   60ARG      O  591   5.055   4.178   3.893
   61CYS      N  592   5.092   4.026   4.055
   61CYS      H  593   5.152   3.996   4.129
   61CYS     CA  594   4.971   3.945   4.030
   61CYS     CB  595   5.011   3.801   3.996
   61CYS     SG  596   5.098   3.780   3.837
   61CYS     HG  597   5.133   3.654   3.860
   61CYS      C  598   4.873   3.940   4.149
   61CYS      O  599   4.905   3.878   4.251
   62ILE      N  600   4.771   4.025   4.143
   62ILE      H  601   4.782   4.110   4.090
   62ILE     CA  602   4.654   4.021   4.233
   62ILE     CB  603   4.611   4.162   4.279
   62ILE    CG1  604   4.726   4.238   4.346
   62ILE    CG2  605   4.496   4.156   4.379
   62ILE     CD  606   4.700   4.388   4.343
   62ILE      C  607   4.535   3.946   4.169
   62ILE      O  608   4.486   3.979   4.060
   63ALA      N  609   4.476   3.859   4.249
   63ALA      H  610   4.513   3.841   4.341
   63ALA     CA  611   4.354   3.786   4.209
   63ALA     CB  612   4.390   3.650   4.148
   63ALA      C  613   4.257   3.768   4.326
   63ALA      O  614   4.283   3.683   4.410
   64PRO      N  615   4.161   3.860   4.343
   64PRO     CA  616   4.046   3.843   4.433
   64PRO     CB  617   3.974   3.978   4.435
   64PRO     CG  618   4.022   4.045   4.307
   64PRO     CD  619   4.169   4.002   4.304
   64PRO      C  620   3.949   3.732   4.396
   64PRO      O  621   3.939   3.694   4.279
   65ASP      N  622   3.909   3.663   4.501
   65ASP      H  623   3.974   3.640   4.575
   65ASP     CA  624   3.782   3.590   4.505
   65ASP     CB  625   3.777   3.493   4.624
   65ASP     CG  626   3.880   3.379   4.622
   65ASP    OD1  627   3.919   3.334   4.513
   65ASP    OD2  628   3.919   3.335   4.732
   65ASP      C  629   3.668   3.692   4.518
   65ASP      O  630   3.670   3.779   4.606
   66LEU      N  631   3.568   3.678   4.431
   66LEU      H  632   3.577   3.613   4.353
   66LEU     CA  633   3.445   3.760   4.435
   66LEU     CB  634   3.350   3.720   4.321
   66LEU     CG  635   3.395   3.770   4.183
   66LEU    CD1  636   3.311   3.703   4.073
   66LEU    CD2  637   3.379   3.921   4.173
   66LEU      C  638   3.372   3.742   4.569
   66LEU      O  639   3.371   3.634   4.628
   67ILE      N  640   3.312   3.850   4.618
   67ILE      H  641   3.306   3.935   4.566
   67ILE     CA  642   3.242   3.845   4.749
   67ILE     CB  643   3.210   3.987   4.798
   67ILE    CG1  644   3.162   3.991   4.943
   67ILE    CG2  645   3.110   4.055   4.706
   67ILE     CD  646   3.275   3.965   5.043
   67ILE      C  647   3.120   3.752   4.741
   67ILE      O  648   3.049   3.745   4.641
   68GLY      N  649   3.104   3.670   4.845
   68GLY      H  650   3.149   3.685   4.933
   68GLY     CA  651   3.007   3.559   4.843
   68GLY      C  652   3.053   3.433   4.767
   68GLY      O  653   2.976   3.339   4.752
   69MET      N  654   3.176   3.439   4.715
   69MET      H  655   3.232   3.522   4.723
   69MET     CA  656   3.247   3.328   4.649
   69MET     CB  657   3.267   3.357   4.500
   69MET     CG  658   3.140   3.393   4.423
   69MET     SD  659   3.171   3.401   4.243
   69MET     CE  660   3.198   3.228   4.213
   69MET      C  661   3.386   3.315   4.714
   69MET      O  662   3.419   3.388   4.807
   70GLY      N  663   3.458   3.210   4.676
   70GLY      H  664   3.426   3.149   4.601
   70GLY     CA  665   3.595   3.181   4.721
   70GLY      C  666   3.614   3.184   4.873
   70GLY      O  667   3.526   3.150   4.953
   71LYS      N  668   3.732   3.231   4.909
   71LYS      H  669   3.803   3.252   4.839
   71LYS     CA  670   3.769   3.264   5.048
   71LYS     CB  671   3.921   3.275   5.062
   71LYS     CG  672   3.995   3.143   5.039
   71LYS     CD  673   4.064   3.106   5.169
   71LYS     CE  674   4.115   2.961   5.171
   71LYS     NZ  675   4.250   2.947   5.117
   71LYS    HZ1  676   4.268   2.850   5.098
   71LYS    HZ2  677   4.264   3.003   5.035
   71LYS    HZ3  678   4.317   2.977   5.185
   71LYS      C  679   3.703   3.392   5.102
   71LYS      O  680   3.691   3.409   5.223
   72SER      N  681   3.658   3.479   5.011
   72SER      H  682   3.673   3.465   4.913
   72SER     CA  683   3.584   3.602   5.045
   72SER     CB  684   3.551   3.679   4.918
   72SER     OG  685   3.673   3.731   4.864
   72SER     HG  686   3.659   3.755   4.765
   72SER      C  687   3.454   3.575   5.122
   72SER      O  688   3.382   3.479   5.094
   73ASP      N  689   3.424   3.666   5.215
   73ASP      H  690   3.481   3.748   5.229
   73ASP     CA  691   3.311   3.654   5.309
   73ASP     CB  692   3.304   3.775   5.403
   73ASP     CG  693   3.409   3.770   5.513
   73ASP    OD1  694   3.481   3.668   5.523
   73ASP    OD2  695   3.408   3.863   5.597
   73ASP      C  696   3.175   3.640   5.242
   73ASP      O  697   3.160   3.668   5.123
   74LYS      N  698   3.079   3.585   5.317
   74LYS      H  699   3.089   3.566   5.415
   74LYS     CA  700   2.945   3.559   5.259
   74LYS     CB  701   2.923   3.407   5.250
   74LYS     CG  702   3.023   3.353   5.147
   74LYS     CD  703   3.041   3.202   5.143
   74LYS     CE  704   3.154   3.164   5.047
   74LYS     NZ  705   3.286   3.211   5.093
   74LYS    HZ1  706   3.360   3.173   5.036
   74LYS    HZ2  707   3.292   3.311   5.087
   74LYS    HZ3  708   3.302   3.182   5.188
   74LYS      C  709   2.834   3.638   5.330
   74LYS      O  710   2.791   3.598   5.439
   75PRO      N  711   2.811   3.762   5.283
   75PRO     CA  712   2.701   3.847   5.329
   75PRO     CB  713   2.734   3.988   5.281
   75PRO     CG  714   2.822   3.965   5.159
   75PRO     CD  715   2.902   3.841   5.198
   75PRO      C  716   2.561   3.805   5.283
   75PRO      O  717   2.542   3.719   5.196
   76ASP      N  718   2.466   3.870   5.349
   76ASP      H  719   2.490   3.942   5.416
   76ASP     CA  720   2.321   3.859   5.323
   76ASP     CB  721   2.248   3.901   5.451
   76ASP     CG  722   2.099   3.864   5.453
   76ASP    OD1  723   2.050   3.818   5.348
   76ASP    OD2  724   2.035   3.890   5.557
   76ASP      C  725   2.281   3.946   5.203
   76ASP      O  726   2.245   4.063   5.216
   77LEU      N  727   2.323   3.897   5.086
   77LEU      H  728   2.376   3.813   5.084
   77LEU     CA  729   2.306   3.970   4.959
   77LEU     CB  730   2.439   4.005   4.892
   77LEU     CG  731   2.523   4.120   4.947
   77LEU    CD1  732   2.569   4.205   4.829
   77LEU    CD2  733   2.454   4.211   5.047
   77LEU      C  734   2.217   3.908   4.851
   77LEU      O  735   2.212   3.787   4.831
   78GLY      N  736   2.166   4.000   4.770
   78GLY      H  737   2.155   4.095   4.800
   78GLY     CA  738   2.101   3.966   4.641
   78GLY      C  739   2.195   3.904   4.537
   78GLY      O  740   2.151   3.827   4.452
   79TYR      N  741   2.321   3.947   4.542
   79TYR      H  742   2.344   4.022   4.604
   79TYR     CA  743   2.434   3.904   4.457
   79TYR     CB  744   2.475   3.759   4.481
   79TYR     CG  745   2.545   3.747   4.616
   79TYR    CD1  746   2.669   3.804   4.638
   79TYR    HD1  747   2.721   3.858   4.558
   79TYR    CD2  748   2.479   3.680   4.718
   79TYR    HD2  749   2.382   3.634   4.699
   79TYR    CE1  750   2.729   3.794   4.763
   79TYR    HE1  751   2.824   3.845   4.781
   79TYR    CE2  752   2.537   3.671   4.843
   79TYR    HE2  753   2.475   3.639   4.926
   79TYR     CZ  754   2.663   3.726   4.864
   79TYR     OH  755   2.726   3.701   4.981
   79TYR     HH  756   2.663   3.651   5.042
   79TYR      C  757   2.425   3.932   4.306
   79TYR      O  758   2.503   3.878   4.228
   80PHE      N  759   2.346   4.035   4.276
   80PHE      H  760   2.316   4.099   4.348
   80PHE     CA  761   2.324   4.087   4.140
   80PHE     CB  762   2.220   4.199   4.147
   80PHE     CG  763   2.081   4.149   4.186
   80PHE    CD1  764   1.989   4.118   4.087
   80PHE    HD1  765   2.018   4.127   3.982
   80PHE    CD2  766   2.047   4.135   4.320
   80PHE    HD2  767   2.117   4.165   4.398
   80PHE    CE1  768   1.863   4.073   4.122
   80PHE    HE1  769   1.792   4.051   4.042
   80PHE    CE2  770   1.920   4.089   4.355
   80PHE    HE2  771   1.891   4.082   4.460
   80PHE     CZ  772   1.828   4.058   4.255
   80PHE     HZ  773   1.732   4.015   4.284
   80PHE      C  774   2.455   4.144   4.084
   80PHE      O  775   2.546   4.179   4.160
   81PHE      N  776   2.455   4.176   3.956
   81PHE      H  777   2.376   4.159   3.894
   81PHE     CA  778   2.573   4.240   3.895
   81PHE     CB  779   2.555   4.247   3.743
   81PHE     CG  780   2.685   4.286   3.674
   81PHE    CD1  781   2.796   4.202   3.680
   81PHE    HD1  782   2.791   4.107   3.733
   81PHE    CD2  783   2.695   4.412   3.617
   81PHE    HD2  784   2.610   4.481   3.623
   81PHE    CE1  785   2.917   4.245   3.629
   81PHE    HE1  786   3.001   4.175   3.623
   81PHE    CE2  787   2.817   4.454   3.567
   81PHE    HE2  788   2.823   4.548   3.512
   81PHE     CZ  789   2.928   4.372   3.575
   81PHE     HZ  790   3.024   4.408   3.537
   81PHE      C  791   2.610   4.376   3.956
   81PHE      O  792   2.728   4.401   3.983
   82ASP      N  793   2.509   4.450   4.002
   82ASP      H  794   2.416   4.427   3.977
   82ASP     CA  795   2.530   4.576   4.079
   82ASP     CB  796   2.394   4.638   4.116
   82ASP     CG  797   2.400   4.791   4.134
   82ASP    OD1  798   2.473   4.859   4.060
   82ASP    OD2  799   2.324   4.841   4.220
   82ASP      C  800   2.612   4.553   4.208
   82ASP      O  801   2.716   4.616   4.228
   83ASP      N  802   2.582   4.445   4.280
   83ASP      H  803   2.509   4.382   4.252
   83ASP     CA  804   2.656   4.403   4.400
   83ASP     CB  805   2.587   4.281   4.461
   83ASP     CG  806   2.447   4.313   4.515
   83ASP    OD1  807   2.440   4.381   4.619
   83ASP    OD2  808   2.347   4.274   4.451
   83ASP      C  809   2.805   4.374   4.372
   83ASP      O  810   2.892   4.446   4.422
   84HIS      N  811   2.825   4.295   4.267
   84HIS      H  812   2.750   4.243   4.226
   84HIS     CA  813   2.959   4.264   4.212
   84HIS     CB  814   2.946   4.164   4.096
   84HIS     CG  815   2.937   4.023   4.154
   84HIS    ND1  816   3.043   3.958   4.201
   84HIS    CD2  817   2.827   3.957   4.186
   84HIS    HD2  818   2.725   3.978   4.151
   84HIS    CE1  819   2.997   3.852   4.268
   84HIS    HE1  820   3.056   3.774   4.315
   84HIS    NE2  821   2.864   3.852   4.259
   84HIS    HE2  822   2.805   3.780   4.297
   84HIS      C  823   3.043   4.385   4.168
   84HIS      O  824   3.152   4.407   4.222
   85VAL      N  825   2.978   4.478   4.097
   85VAL      H  826   2.885   4.460   4.062
   85VAL     CA  827   3.039   4.606   4.053
   85VAL     CB  828   2.943   4.690   3.967
   85VAL    CG1  829   3.007   4.819   3.916
   85VAL    CG2  830   2.896   4.611   3.846
   85VAL      C  831   3.085   4.690   4.174
   85VAL      O  832   3.204   4.717   4.185
   86ARG      N  833   2.994   4.707   4.270
   86ARG      H  834   2.903   4.666   4.263
   86ARG     CA  835   3.020   4.790   4.390
   86ARG     CB  836   2.897   4.794   4.481
   86ARG     CG  837   2.774   4.853   4.413
   86ARG     CD  838   2.676   4.911   4.515
   86ARG     NE  839   2.649   4.827   4.633
   86ARG     HE  840   2.678   4.867   4.720
   86ARG     CZ  841   2.574   4.716   4.633
   86ARG    NH1  842   2.504   4.681   4.525
   86ARG   HH11  843   2.506   4.737   4.442
   86ARG   HH12  844   2.440   4.603   4.527
   86ARG    NH2  845   2.576   4.633   4.738
   86ARG   HH21  846   2.629   4.652   4.821
   86ARG   HH22  847   2.525   4.546   4.729
   86ARG      C  848   3.138   4.742   4.475
   86ARG      O  849   3.227   4.820   4.510
   87PHE      N  850   3.136   4.612   4.505
   87PHE      H  851   3.058   4.553   4.481
   87PHE     CA  852   3.246   4.545   4.577
   87PHE     CB  853   3.204   4.404   4.617
   87PHE     CG  854   3.121   4.403   4.746
   87PHE    CD1  855   3.184   4.382   4.868
   87PHE    HD1  856   3.291   4.358   4.871
   87PHE    CD2  857   2.984   4.427   4.744
   87PHE    HD2  858   2.929   4.418   4.650
   87PHE    CE1  859   3.112   4.387   4.986
   87PHE    HE1  860   3.163   4.372   5.081
   87PHE    CE2  861   2.912   4.434   4.862
   87PHE    HE2  862   2.803   4.444   4.860
   87PHE     CZ  863   2.976   4.414   4.984
   87PHE     HZ  864   2.920   4.422   5.077
   87PHE      C  865   3.380   4.547   4.500
   87PHE      O  866   3.478   4.599   4.553
   88MET      N  867   3.375   4.520   4.370
   88MET      H  868   3.294   4.477   4.328
   88MET     CA  869   3.494   4.531   4.282
   88MET     CB  870   3.461   4.476   4.143
   88MET     CG  871   3.586   4.463   4.056
   88MET     SD  872   3.698   4.327   4.104
   88MET     CE  873   3.588   4.194   4.062
   88MET      C  874   3.551   4.674   4.270
   88MET      O  875   3.671   4.694   4.293
   89ASP      N  876   3.466   4.774   4.246
   89ASP      H  877   3.368   4.757   4.227
   89ASP     CA  878   3.507   4.916   4.240
   89ASP     CB  879   3.389   5.007   4.201
   89ASP     CG  880   3.342   4.998   4.055
   89ASP    OD1  881   3.424   4.972   3.964
   89ASP    OD2  882   3.222   5.022   4.029
   89ASP      C  883   3.573   4.964   4.371
   89ASP      O  884   3.685   5.017   4.367
   90ALA      N  885   3.513   4.928   4.484
   90ALA      H  886   3.417   4.899   4.485
   90ALA     CA  887   3.571   4.949   4.619
   90ALA     CB  888   3.467   4.913   4.725
   90ALA      C  889   3.701   4.871   4.648
   90ALA      O  890   3.799   4.931   4.695
   91PHE      N  891   3.708   4.745   4.605
   91PHE      H  892   3.625   4.695   4.576
   91PHE     CA  893   3.831   4.663   4.613
   91PHE     CB  894   3.800   4.526   4.551
   91PHE     CG  895   3.922   4.437   4.529
   91PHE    CD1  896   3.988   4.383   4.638
   91PHE    HD1  897   3.938   4.377   4.735
   91PHE    CD2  898   3.976   4.425   4.402
   91PHE    HD2  899   3.918   4.455   4.314
   91PHE    CE1  900   4.112   4.322   4.621
   91PHE    HE1  901   4.162   4.276   4.706
   91PHE    CE2  902   4.099   4.362   4.384
   91PHE    HE2  903   4.134   4.340   4.283
   91PHE     CZ  904   4.167   4.312   4.494
   91PHE     HZ  905   4.259   4.254   4.481
   91PHE      C  906   3.951   4.730   4.544
   91PHE      O  907   4.053   4.755   4.608
   92ILE      N  908   3.929   4.777   4.421
   92ILE      H  909   3.844   4.755   4.371
   92ILE     CA  910   4.034   4.846   4.343
   92ILE     CB  911   4.002   4.850   4.193
   92ILE    CG1  912   3.940   4.720   4.140
   92ILE    CG2  913   4.132   4.868   4.115
   92ILE     CD  914   3.866   4.746   4.009
   92ILE      C  915   4.068   4.986   4.399
   92ILE      O  916   4.187   5.017   4.409
   93GLU      N  917   3.969   5.060   4.451
   93GLU      H  918   3.873   5.039   4.432
   93GLU     CA  919   3.992   5.187   4.527
   93GLU     CB  920   3.861   5.254   4.576
   93GLU     CG  921   3.781   5.328   4.468
   93GLU     CD  922   3.663   5.413   4.519
   93GLU    OE1  923   3.688   5.530   4.556
   93GLU    OE2  924   3.546   5.368   4.512
   93GLU      C  925   4.083   5.165   4.650
   93GLU      O  926   4.191   5.222   4.661
   94ALA      N  927   4.047   5.065   4.729
   94ALA      H  928   3.961   5.015   4.714
   94ALA     CA  929   4.121   5.030   4.852
   94ALA     CB  930   4.035   4.945   4.942
   94ALA      C  931   4.259   4.965   4.837
   94ALA      O  932   4.336   4.962   4.934
   95LEU      N  933   4.283   4.898   4.725
   95LEU      H  934   4.209   4.850   4.675
   95LEU     CA  935   4.421   4.865   4.685
   95LEU     CB  936   4.427   4.731   4.610
   95LEU     CG  937   4.443   4.610   4.703
   95LEU    CD1  938   4.315   4.579   4.780
   95LEU    CD2  939   4.488   4.488   4.623
   95LEU      C  940   4.494   4.979   4.610
   95LEU      O  941   4.604   4.959   4.560
   96GLY      N  942   4.434   5.097   4.605
   96GLY      H  943   4.342   5.110   4.644
   96GLY     CA  944   4.493   5.224   4.554
   96GLY      C  945   4.556   5.226   4.414
   96GLY      O  946   4.663   5.284   4.397
   97LEU      N  947   4.496   5.154   4.320
   97LEU      H  948   4.404   5.117   4.333
   97LEU     CA  949   4.554   5.133   4.186
   97LEU     CB  950   4.506   4.999   4.130
   97LEU     CG  951   4.555   4.888   4.223
   97LEU    CD1  952   4.440   4.794   4.258
   97LEU    CD2  953   4.672   4.811   4.163
   97LEU      C  954   4.534   5.247   4.086
   97LEU      O  955   4.430   5.312   4.083
   98GLU      N  956   4.637   5.266   4.006
   98GLU      H  957   4.722   5.214   4.016
   98GLU     CA  958   4.643   5.369   3.900
   98GLU     CB  959   4.773   5.449   3.917
   98GLU     CG  960   4.771   5.526   4.049
   98GLU     CD  961   4.911   5.557   4.102
   98GLU    OE1  962   5.000   5.590   4.022
   98GLU    OE2  963   4.931   5.542   4.225
   98GLU      C  964   4.627   5.303   3.762
   98GLU      O  965   4.512   5.280   3.723
   99GLU      N  966   4.736   5.272   3.692
   99GLU      H  967   4.828   5.299   3.720
   99GLU     CA  968   4.729   5.186   3.572
   99GLU     CB  969   4.850   5.199   3.480
   99GLU     CG  970   4.985   5.184   3.551
   99GLU     CD  971   5.058   5.317   3.545
   99GLU    OE1  972   5.044   5.398   3.639
   99GLU    OE2  973   5.112   5.345   3.436
   99GLU      C  974   4.706   5.038   3.607
   99GLU      O  975   4.756   4.986   3.707
  100VAL      N  976   4.622   4.977   3.523
  100VAL      H  977   4.563   5.031   3.461
  100VAL     CA  978   4.591   4.833   3.533
  100VAL     CB  979   4.455   4.808   3.600
  100VAL    CG1  980   4.455   4.846   3.748
  100VAL    CG2  981   4.341   4.880   3.528
  100VAL      C  982   4.600   4.756   3.401
  100VAL      O  983   4.567   4.805   3.292
  101VAL      N  984   4.661   4.638   3.413
  101VAL      H  985   4.717   4.616   3.493
  101VAL     CA  986   4.651   4.528   3.314
  101VAL     CB  987   4.788   4.461   3.293
  101VAL    CG1  988   4.783   4.338   3.201
  101VAL    CG2  989   4.884   4.563   3.234
  101VAL      C  990   4.553   4.425   3.370
  101VAL      O  991   4.556   4.391   3.488
  102LEU      N  992   4.466   4.374   3.283
  102LEU      H  993   4.477   4.386   3.184
  102LEU     CA  994   4.359   4.282   3.328
  102LEU     CB  995   4.221   4.349   3.319
  102LEU     CG  996   4.212   4.488   3.384
  102LEU    CD1  997   4.080   4.555   3.350
  102LEU    CD2  998   4.224   4.482   3.535
  102LEU      C  999   4.359   4.151   3.248
  102LEU      O 1000   4.362   4.152   3.125
  103VAL      N 1001   4.345   4.043   3.324
  103VAL      H 1002   4.337   4.051   3.424
  103VAL     CA 1003   4.329   3.905   3.271
  103VAL     CB 1004   4.447   3.814   3.309
  103VAL    CG1 1005   4.428   3.673   3.253
  103VAL    CG2 1006   4.580   3.869   3.255
  103VAL      C 1007   4.196   3.849   3.322
  103VAL      O 1008   4.176   3.825   3.441
  104ILE      N 1009   4.100   3.841   3.230
  104ILE      H 1010   4.121   3.859   3.133
  104ILE     CA 1011   3.959   3.819   3.268
  104ILE     CB 1012   3.877   3.945   3.233
  104ILE    CG1 1013   3.895   3.990   3.087
  104ILE    CG2 1014   3.910   4.058   3.330
  104ILE     CD 1015   3.809   4.110   3.048
  104ILE      C 1016   3.893   3.690   3.217
  104ILE      O 1017   3.915   3.649   3.103
  105HIS      N 1018   3.812   3.629   3.304
  105HIS      H 1019   3.809   3.656   3.401
  105HIS     CA 1020   3.727   3.512   3.273
  105HIS     CB 1021   3.796   3.379   3.310
  105HIS     CG 1022   3.712   3.253   3.282
  105HIS    ND1 1023   3.686   3.157   3.371
  105HIS    CD2 1024   3.653   3.219   3.168
  105HIS    HD2 1025   3.659   3.273   3.073
  105HIS    CE1 1026   3.611   3.065   3.312
  105HIS    HE1 1027   3.580   2.970   3.354
  105HIS    NE2 1028   3.589   3.104   3.187
  105HIS    HE2 1029   3.531   3.055   3.120
  105HIS      C 1030   3.590   3.518   3.342
  105HIS      O 1031   3.572   3.580   3.446
  106ASP      N 1032   3.490   3.478   3.263
  106ASP      H 1033   3.501   3.494   3.164
  106ASP     CA 1034   3.349   3.461   3.301
  106ASP     CB 1035   3.337   3.340   3.393
  106ASP     CG 1036   3.199   3.279   3.377
  106ASP    OD1 1037   3.182   3.209   3.275
  106ASP    OD2 1038   3.114   3.307   3.465
  106ASP      C 1039   3.289   3.595   3.347
  106ASP      O 1040   3.315   3.694   3.279
  107TRP      N 1041   3.214   3.606   3.457
  107TRP      H 1042   3.174   3.527   3.503
  107TRP     CA 1043   3.166   3.738   3.504
  107TRP     CB 1044   3.067   3.729   3.618
  107TRP     CG 1045   2.932   3.679   3.566
  107TRP    CD1 1046   2.887   3.554   3.565
  107TRP    HD1 1047   2.942   3.466   3.596
  107TRP    CD2 1048   2.828   3.761   3.526
  107TRP    NE1 1049   2.759   3.553   3.527
  107TRP    HE1 1050   2.705   3.468   3.519
  107TRP    CE2 1051   2.720   3.678   3.501
  107TRP    CE3 1052   2.816   3.898   3.517
  107TRP    HE3 1053   2.899   3.963   3.545
  107TRP    CZ2 1054   2.600   3.734   3.463
  107TRP    HZ2 1055   2.514   3.670   3.443
  107TRP    CZ3 1056   2.695   3.954   3.480
  107TRP    HZ3 1057   2.685   4.062   3.473
  107TRP    CH2 1058   2.587   3.872   3.451
  107TRP    HH2 1059   2.497   3.915   3.406
  107TRP      C 1060   3.273   3.842   3.540
  107TRP      O 1061   3.246   3.962   3.532
  108GLY      N 1062   3.397   3.796   3.558
  108GLY      H 1063   3.415   3.704   3.594
  108GLY     CA 1064   3.516   3.882   3.556
  108GLY      C 1065   3.535   3.956   3.423
  108GLY      O 1066   3.590   4.066   3.423
  109SER      N 1067   3.485   3.903   3.311
  109SER      H 1068   3.435   3.816   3.311
  109SER     CA 1069   3.481   3.978   3.182
  109SER     CB 1070   3.456   3.895   3.057
  109SER     OG 1071   3.327   3.833   3.054
  109SER     HG 1072   3.333   3.744   3.105
  109SER      C 1073   3.379   4.091   3.182
  109SER      O 1074   3.414   4.205   3.153
  110ALA      N 1075   3.259   4.057   3.230
  110ALA      H 1076   3.230   3.961   3.224
  110ALA     CA 1077   3.151   4.153   3.256
  110ALA     CB 1078   3.037   4.075   3.322
  110ALA      C 1079   3.193   4.269   3.348
  110ALA      O 1080   3.186   4.385   3.309
  111LEU      N 1081   3.249   4.229   3.462
  111LEU      H 1082   3.249   4.132   3.487
  111LEU     CA 1083   3.314   4.319   3.560
  111LEU     CB 1084   3.362   4.234   3.678
  111LEU     CG 1085   3.251   4.200   3.777
  111LEU    CD1 1086   3.288   4.076   3.858
  111LEU    CD2 1087   3.226   4.318   3.870
  111LEU      C 1088   3.430   4.398   3.499
  111LEU      O 1089   3.421   4.521   3.491
  112GLY      N 1090   3.515   4.325   3.428
  112GLY      H 1091   3.515   4.224   3.436
  112GLY     CA 1092   3.630   4.377   3.351
  112GLY      C 1093   3.596   4.488   3.253
  112GLY      O 1094   3.629   4.605   3.277
  113PHE      N 1095   3.517   4.453   3.153
  113PHE      H 1096   3.483   4.358   3.144
  113PHE     CA 1097   3.477   4.546   3.047
  113PHE     CB 1098   3.412   4.468   2.934
  113PHE     CG 1099   3.502   4.369   2.860
  113PHE    CD1 1100   3.633   4.399   2.822
  113PHE    HD1 1101   3.683   4.487   2.862
  113PHE    CD2 1102   3.440   4.257   2.805
  113PHE    HD2 1103   3.344   4.224   2.845
  113PHE    CE1 1104   3.698   4.321   2.729
  113PHE    HE1 1105   3.793   4.354   2.688
  113PHE    CE2 1106   3.504   4.181   2.708
  113PHE    HE2 1107   3.444   4.115   2.645
  113PHE     CZ 1108   3.634   4.212   2.670
  113PHE     HZ 1109   3.681   4.160   2.587
  113PHE      C 1110   3.390   4.665   3.093
  113PHE      O 1111   3.416   4.778   3.050
  114HIS      N 1112   3.304   4.645   3.194
  114HIS      H 1113   3.277   4.552   3.223
  114HIS     CA 1114   3.230   4.756   3.258
  114HIS     CB 1115   3.131   4.700   3.362
  114HIS     CG 1116   3.042   4.805   3.428
  114HIS    ND1 1117   2.999   4.918   3.372
  114HIS    CD2 1118   2.970   4.785   3.538
  114HIS    HD2 1119   2.980   4.700   3.605
  114HIS    CE1 1120   2.896   4.964   3.444
  114HIS    HE1 1121   2.828   5.043   3.415
  114HIS    NE2 1122   2.879   4.883   3.548
  114HIS    HE2 1123   2.807   4.891   3.618
  114HIS      C 1124   3.324   4.857   3.325
  114HIS      O 1125   3.318   4.978   3.299
  115TRP      N 1126   3.415   4.806   3.409
  115TRP      H 1127   3.416   4.709   3.433
  115TRP     CA 1128   3.520   4.889   3.472
  115TRP     CB 1129   3.613   4.800   3.555
  115TRP     CG 1130   3.703   4.881   3.648
  115TRP    CD1 1131   3.669   4.927   3.768
  115TRP    HD1 1132   3.593   4.883   3.833
  115TRP    CD2 1133   3.822   4.944   3.614
  115TRP    NE1 1134   3.753   5.023   3.806
  115TRP    HE1 1135   3.737   5.089   3.881
  115TRP    CE2 1136   3.849   5.035   3.715
  115TRP    CE3 1137   3.911   4.930   3.508
  115TRP    HE3 1138   3.892   4.857   3.429
  115TRP    CZ2 1139   3.961   5.116   3.707
  115TRP    HZ2 1140   3.969   5.202   3.773
  115TRP    CZ3 1141   4.026   5.007   3.504
  115TRP    HZ3 1142   4.103   4.985   3.430
  115TRP    CH2 1143   4.051   5.101   3.603
  115TRP    HH2 1144   4.141   5.162   3.599
  115TRP      C 1145   3.605   4.962   3.367
  115TRP      O 1146   3.619   5.084   3.373
  116ALA      N 1147   3.645   4.888   3.263
  116ALA      H 1148   3.639   4.787   3.267
  116ALA     CA 1149   3.720   4.938   3.146
  116ALA     CB 1150   3.729   4.827   3.042
  116ALA      C 1151   3.657   5.058   3.077
  116ALA      O 1152   3.714   5.167   3.079
  117LYS      N 1153   3.532   5.041   3.035
  117LYS      H 1154   3.491   4.948   3.037
  117LYS     CA 1155   3.450   5.143   2.967
  117LYS     CB 1156   3.312   5.081   2.946
  117LYS     CG 1157   3.225   5.163   2.851
  117LYS     CD 1158   3.078   5.130   2.875
  117LYS     CE 1159   3.024   5.205   2.996
  117LYS     NZ 1160   3.003   5.346   2.961
  117LYS    HZ1 1161   2.972   5.399   3.040
  117LYS    HZ2 1162   3.086   5.386   2.921
  117LYS    HZ3 1163   2.929   5.351   2.892
  117LYS      C 1164   3.435   5.273   3.050
  117LYS      O 1165   3.423   5.383   2.996
  118ARG      N 1166   3.415   5.253   3.180
  118ARG      H 1167   3.392   5.162   3.217
  118ARG     CA 1168   3.406   5.364   3.277
  118ARG     CB 1169   3.337   5.316   3.404
  118ARG     CG 1170   3.193   5.278   3.371
  118ARG     CD 1171   3.119   5.226   3.494
  118ARG     NE 1172   3.177   5.100   3.543
  118ARG     HE 1173   3.185   5.027   3.474
  118ARG     CZ 1174   3.207   5.075   3.671
  118ARG    NH1 1175   3.183   5.165   3.767
  118ARG   HH11 1176   3.145   5.255   3.746
  118ARG   HH12 1177   3.200   5.138   3.863
  118ARG    NH2 1178   3.249   4.955   3.708
  118ARG   HH21 1179   3.258   4.878   3.645
  118ARG   HH22 1180   3.275   4.942   3.805
  118ARG      C 1181   3.539   5.433   3.312
  118ARG      O 1182   3.537   5.548   3.354
  119ASN      N 1183   3.651   5.370   3.277
  119ASN      H 1184   3.650   5.285   3.224
  119ASN     CA 1185   3.786   5.421   3.311
  119ASN     CB 1186   3.833   5.360   3.444
  119ASN     CG 1187   3.741   5.369   3.566
  119ASN    OD1 1188   3.751   5.456   3.650
  119ASN    ND2 1189   3.663   5.265   3.583
  119ASN   HD21 1190   3.667   5.191   3.515
  119ASN   HD22 1191   3.610   5.253   3.668
  119ASN      C 1192   3.894   5.392   3.203
  119ASN      O 1193   4.007   5.363   3.243
  120PRO      N 1194   3.870   5.411   3.071
  120PRO     CA 1195   3.963   5.364   2.967
  120PRO     CB 1196   3.894   5.392   2.834
  120PRO     CG 1197   3.806   5.513   2.866
  120PRO     CD 1198   3.762   5.489   3.010
  120PRO      C 1199   4.107   5.416   2.971
  120PRO      O 1200   4.201   5.344   2.938
  121GLU      N 1201   4.128   5.533   3.032
  121GLU      H 1202   4.052   5.590   3.066
  121GLU     CA 1203   4.261   5.594   3.046
  121GLU     CB 1204   4.245   5.736   3.100
  121GLU     CG 1205   4.151   5.824   3.018
  121GLU     CD 1206   4.009   5.835   3.074
  121GLU    OE1 1207   3.951   5.739   3.128
  121GLU    OE2 1208   3.955   5.946   3.062
  121GLU      C 1209   4.361   5.515   3.133
  121GLU      O 1210   4.478   5.502   3.096
  122ARG      N 1211   4.315   5.465   3.248
  122ARG      H 1212   4.232   5.505   3.291
  122ARG     CA 1213   4.389   5.373   3.337
  122ARG     CB 1214   4.324   5.372   3.475
  122ARG     CG 1215   4.351   5.500   3.553
  122ARG     CD 1216   4.242   5.521   3.658
  122ARG     NE 1217   4.254   5.434   3.777
  122ARG     HE 1218   4.335   5.375   3.781
  122ARG     CZ 1219   4.154   5.413   3.863
  122ARG    NH1 1220   4.028   5.450   3.834
  122ARG   HH11 1221   4.005   5.498   3.749
  122ARG   HH12 1222   3.952   5.417   3.892
  122ARG    NH2 1223   4.180   5.376   3.988
  122ARG   HH21 1224   4.275   5.366   4.020
  122ARG   HH22 1225   4.106   5.336   4.043
  122ARG      C 1226   4.404   5.226   3.293
  122ARG      O 1227   4.467   5.147   3.366
  123VAL      N 1228   4.350   5.189   3.178
  123VAL      H 1229   4.315   5.253   3.109
  123VAL     CA 1230   4.351   5.047   3.139
  123VAL     CB 1231   4.212   4.987   3.116
  123VAL    CG1 1232   4.212   4.846   3.174
  123VAL    CG2 1233   4.096   5.067   3.177
  123VAL      C 1234   4.439   5.022   3.017
  123VAL      O 1235   4.424   5.085   2.912
  124LYS      N 1236   4.541   4.941   3.043
  124LYS      H 1237   4.554   4.902   3.135
  124LYS     CA 1238   4.653   4.926   2.949
  124LYS     CB 1239   4.788   4.920   3.022
  124LYS     CG 1240   4.811   5.032   3.126
  124LYS     CD 1241   4.805   5.178   3.078
  124LYS     CE 1242   4.916   5.216   2.979
  124LYS     NZ 1243   4.952   5.358   2.981
  124LYS    HZ1 1244   5.015   5.377   2.905
  124LYS    HZ2 1245   4.870   5.416   2.972
  124LYS    HZ3 1246   4.998   5.379   3.067
  124LYS      C 1247   4.642   4.814   2.844
  124LYS      O 1248   4.706   4.823   2.739
  125GLY      N 1249   4.568   4.707   2.872
  125GLY      H 1250   4.554   4.678   2.966
  125GLY     CA 1251   4.539   4.604   2.770
  125GLY      C 1252   4.461   4.484   2.823
  125GLY      O 1253   4.488   4.430   2.932
  126ILE      N 1254   4.372   4.438   2.736
  126ILE      H 1255   4.376   4.468   2.640
  126ILE     CA 1256   4.276   4.331   2.767
  126ILE     CB 1257   4.144   4.343   2.688
  126ILE    CG1 1258   4.093   4.486   2.659
  126ILE    CG2 1259   4.038   4.258   2.760
  126ILE     CD 1260   4.011   4.555   2.768
  126ILE      C 1261   4.334   4.193   2.733
  126ILE      O 1262   4.342   4.157   2.615
  127ALA      N 1263   4.362   4.116   2.836
  127ALA      H 1264   4.368   4.150   2.931
  127ALA     CA 1265   4.380   3.970   2.822
  127ALA     CB 1266   4.500   3.923   2.904
  127ALA      C 1267   4.251   3.899   2.864
  127ALA      O 1268   4.196   3.924   2.972
  128PHE      N 1269   4.194   3.824   2.769
  128PHE      H 1270   4.236   3.814   2.678
  128PHE     CA 1271   4.058   3.768   2.784
  128PHE     CB 1272   3.958   3.873   2.737
  128PHE     CG 1273   3.958   3.910   2.589
  128PHE    CD1 1274   4.051   4.001   2.541
  128PHE    HD1 1275   4.142   4.021   2.598
  128PHE    CD2 1276   3.846   3.882   2.512
  128PHE    HD2 1277   3.776   3.805   2.543
  128PHE    CE1 1278   4.031   4.068   2.421
  128PHE    HE1 1279   4.101   4.145   2.390
  128PHE    CE2 1280   3.826   3.948   2.391
  128PHE    HE2 1281   3.738   3.925   2.331
  128PHE     CZ 1282   3.918   4.041   2.346
  128PHE     HZ 1283   3.903   4.090   2.251
  128PHE      C 1284   4.030   3.632   2.718
  128PHE      O 1285   4.107   3.587   2.634
  129MET      N 1286   3.917   3.572   2.758
  129MET      H 1287   3.854   3.616   2.823
  129MET     CA 1288   3.870   3.439   2.711
  129MET     CB 1289   3.971   3.330   2.753
  129MET     CG 1290   3.992   3.322   2.904
  129MET     SD 1291   4.165   3.282   2.948
  129MET     CE 1292   4.183   3.431   3.041
  129MET      C 1293   3.728   3.401   2.759
  129MET      O 1294   3.689   3.433   2.871
  130GLU      N 1295   3.656   3.328   2.674
  130GLU      H 1296   3.705   3.275   2.604
  130GLU     CA 1297   3.516   3.282   2.696
  130GLU     CB 1298   3.518   3.145   2.765
  130GLU     CG 1299   3.527   3.030   2.665
  130GLU     CD 1300   3.393   3.006   2.594
  130GLU    OE1 1301   3.290   2.997   2.663
  130GLU    OE2 1302   3.392   2.993   2.471
  130GLU      C 1303   3.421   3.379   2.767
  130GLU      O 1304   3.378   3.358   2.881
  131PHE      N 1305   3.384   3.484   2.695
  131PHE      H 1306   3.371   3.481   2.596
  131PHE     CA 1307   3.338   3.606   2.764
  131PHE     CB 1308   3.438   3.719   2.740
  131PHE     CG 1309   3.439   3.776   2.600
  131PHE    CD1 1310   3.513   3.715   2.499
  131PHE    HD1 1311   3.582   3.634   2.523
  131PHE    CD2 1312   3.355   3.882   2.573
  131PHE    HD2 1313   3.304   3.934   2.654
  131PHE    CE1 1314   3.497   3.758   2.369
  131PHE    HE1 1315   3.573   3.734   2.295
  131PHE    CE2 1316   3.336   3.923   2.442
  131PHE    HE2 1317   3.268   4.006   2.421
  131PHE     CZ 1318   3.405   3.858   2.341
  131PHE     HZ 1319   3.381   3.882   2.238
  131PHE      C 1320   3.191   3.649   2.751
  131PHE      O 1321   3.109   3.577   2.695
  132ILE      N 1322   3.157   3.762   2.811
  132ILE      H 1323   3.210   3.801   2.887
  132ILE     CA 1324   3.019   3.811   2.794
  132ILE     CB 1325   2.964   3.866   2.925
  132ILE    CG1 1326   2.977   3.763   3.039
  132ILE    CG2 1327   2.819   3.911   2.908
  132ILE     CD 1328   2.896   3.636   3.012
  132ILE      C 1329   2.991   3.899   2.671
  132ILE      O 1330   3.073   3.979   2.628
  133ARG      N 1331   2.881   3.862   2.606
  133ARG      H 1332   2.829   3.780   2.634
  133ARG     CA 1333   2.824   3.936   2.491
  133ARG     CB 1334   2.881   3.882   2.360
  133ARG     CG 1335   2.864   3.733   2.334
  133ARG     CD 1336   2.931   3.704   2.200
  133ARG     NE 1337   2.926   3.560   2.170
  133ARG     HE 1338   2.967   3.501   2.240
  133ARG     CZ 1339   2.862   3.505   2.067
  133ARG    NH1 1340   2.781   3.578   1.989
  133ARG   HH11 1341   2.764   3.675   2.009
  133ARG   HH12 1342   2.728   3.533   1.917
  133ARG    NH2 1343   2.877   3.375   2.043
  133ARG   HH21 1344   2.936   3.319   2.103
  133ARG   HH22 1345   2.819   3.327   1.977
  133ARG      C 1346   2.670   3.932   2.491
  133ARG      O 1347   2.610   3.845   2.554
  134PRO      N 1348   2.606   4.034   2.431
  134PRO     CA 1349   2.459   4.041   2.418
  134PRO     CB 1350   2.434   4.168   2.337
  134PRO     CG 1351   2.551   4.258   2.375
  134PRO     CD 1352   2.668   4.161   2.389
  134PRO      C 1353   2.406   3.922   2.341
  134PRO      O 1354   2.444   3.903   2.226
  135ILE      N 1355   2.324   3.839   2.403
  135ILE      H 1356   2.301   3.843   2.501
  135ILE     CA 1357   2.265   3.728   2.327
  135ILE     CB 1358   2.290   3.595   2.399
  135ILE    CG1 1359   2.439   3.577   2.427
  135ILE    CG2 1360   2.241   3.477   2.316
  135ILE     CD 1361   2.527   3.572   2.302
  135ILE      C 1362   2.118   3.759   2.298
  135ILE      O 1363   2.033   3.731   2.382
  136PRO      N 1364   2.089   3.816   2.181
  136PRO     CA 1365   1.954   3.866   2.149
  136PRO     CB 1366   1.970   3.938   2.016
  136PRO     CG 1367   2.082   3.860   1.949
  136PRO     CD 1368   2.177   3.826   2.064
  136PRO      C 1369   1.842   3.761   2.144
  136PRO      O 1370   1.725   3.796   2.158
  137THR      N 1371   1.879   3.633   2.136
  137THR      H 1372   1.975   3.606   2.129
  137THR     CA 1373   1.784   3.520   2.123
  137THR     CB 1374   1.761   3.484   1.975
  137THR    OG1 1375   1.866   3.403   1.924
  137THR    HG1 1376   1.856   3.400   1.822
  137THR    CG2 1377   1.740   3.606   1.885
  137THR      C 1378   1.838   3.395   2.195
  137THR      O 1379   1.959   3.384   2.216
  138TRP      N 1380   1.753   3.297   2.228
  138TRP      H 1381   1.655   3.300   2.202
  138TRP     CA 1382   1.803   3.165   2.273
  138TRP     CB 1383   1.703   3.075   2.345
  138TRP     CG 1384   1.691   3.111   2.493
  138TRP    CD1 1385   1.588   3.178   2.543
  138TRP    HD1 1386   1.503   3.214   2.486
  138TRP    CD2 1387   1.774   3.080   2.600
  138TRP    NE1 1388   1.603   3.193   2.675
  138TRP    HE1 1389   1.540   3.244   2.733
  138TRP    CE2 1390   1.715   3.133   2.713
  138TRP    CE3 1391   1.896   3.014   2.611
  138TRP    HE3 1392   1.940   2.966   2.524
  138TRP    CZ2 1393   1.777   3.121   2.837
  138TRP    HZ2 1394   1.727   3.159   2.926
  138TRP    CZ3 1395   1.959   3.005   2.734
  138TRP    HZ3 1396   2.060   2.965   2.741
  138TRP    CH2 1397   1.900   3.058   2.848
  138TRP    HH2 1398   1.951   3.053   2.944
  138TRP      C 1399   1.869   3.082   2.163
  138TRP      O 1400   1.955   2.998   2.193
  139ASP      N 1401   1.835   3.109   2.037
  139ASP      H 1402   1.746   3.151   2.016
  139ASP     CA 1403   1.905   3.052   1.920
  139ASP     CB 1404   1.851   3.110   1.790
  139ASP     CG 1405   1.700   3.102   1.773
  139ASP    OD1 1406   1.637   3.011   1.831
  139ASP    OD2 1407   1.648   3.186   1.696
  139ASP      C 1408   2.055   3.082   1.918
  139ASP      O 1409   2.135   3.008   1.861
  140GLU      N 1410   2.087   3.201   1.965
  140GLU      H 1411   2.020   3.276   1.965
  140GLU     CA 1412   2.227   3.239   1.986
  140GLU     CB 1413   2.233   3.390   1.975
  140GLU     CG 1414   2.218   3.420   1.827
  140GLU     CD 1415   2.187   3.567   1.803
  140GLU    OE1 1416   2.284   3.644   1.794
  140GLU    OE2 1417   2.068   3.596   1.778
  140GLU      C 1418   2.300   3.175   2.104
  140GLU      O 1419   2.423   3.174   2.108
  141TRP      N 1420   2.226   3.112   2.196
  141TRP      H 1421   2.126   3.104   2.188
  141TRP     CA 1422   2.286   3.033   2.305
  141TRP     CB 1423   2.191   3.029   2.424
  141TRP     CG 1424   2.256   2.977   2.552
  141TRP    CD1 1425   2.248   2.852   2.597
  141TRP    HD1 1426   2.208   2.768   2.541
  141TRP    CD2 1427   2.328   3.051   2.645
  141TRP    NE1 1428   2.308   2.844   2.716
  141TRP    HE1 1429   2.300   2.766   2.779
  141TRP    CE2 1430   2.362   2.962   2.745
  141TRP    CE3 1431   2.371   3.183   2.650
  141TRP    HE3 1432   2.329   3.257   2.582
  141TRP    CZ2 1433   2.444   3.003   2.849
  141TRP    HZ2 1434   2.476   2.933   2.926
  141TRP    CZ3 1435   2.453   3.225   2.755
  141TRP    HZ3 1436   2.475   3.331   2.768
  141TRP    CH2 1437   2.490   3.134   2.853
  141TRP    HH2 1438   2.555   3.166   2.935
  141TRP      C 1439   2.322   2.891   2.257
  141TRP      O 1440   2.241   2.832   2.184
  142PRO      N 1441   2.439   2.839   2.297
  142PRO     CA 1442   2.485   2.705   2.259
  142PRO     CB 1443   2.612   2.680   2.342
  142PRO     CG 1444   2.618   2.795   2.443
  142PRO     CD 1445   2.544   2.909   2.373
  142PRO      C 1446   2.380   2.598   2.282
  142PRO      O 1447   2.327   2.583   2.392
  143GLU      N 1448   2.361   2.514   2.181
  143GLU      H 1449   2.427   2.508   2.105
  143GLU     CA 1450   2.253   2.412   2.184
  143GLU     CB 1451   2.235   2.343   2.049
  143GLU     CG 1452   2.115   2.249   2.058
  143GLU     CD 1453   2.054   2.218   1.922
  143GLU    OE1 1454   2.101   2.122   1.857
  143GLU    OE2 1455   1.961   2.294   1.886
  143GLU      C 1456   2.267   2.312   2.300
  143GLU      O 1457   2.179   2.311   2.385
  144PHE      N 1458   2.391   2.269   2.326
  144PHE      H 1459   2.469   2.302   2.272
  144PHE     CA 1460   2.423   2.176   2.437
  144PHE     CB 1461   2.566   2.121   2.435
  144PHE     CG 1462   2.678   2.222   2.454
  144PHE    CD1 1463   2.710   2.271   2.580
  144PHE    HD1 1464   2.671   2.222   2.670
  144PHE    CD2 1465   2.739   2.275   2.342
  144PHE    HD2 1466   2.737   2.220   2.248
  144PHE    CE1 1467   2.797   2.378   2.594
  144PHE    HE1 1468   2.825   2.414   2.692
  144PHE    CE2 1469   2.823   2.384   2.355
  144PHE    HE2 1470   2.862   2.434   2.266
  144PHE     CZ 1471   2.853   2.435   2.480
  144PHE     HZ 1472   2.922   2.517   2.489
  144PHE      C 1473   2.394   2.227   2.579
  144PHE      O 1474   2.374   2.148   2.671
  145ALA      N 1475   2.385   2.359   2.582
  145ALA      H 1476   2.379   2.408   2.495
  145ALA     CA 1477   2.369   2.446   2.699
  145ALA     CB 1478   2.464   2.562   2.678
  145ALA      C 1479   2.227   2.498   2.720
  145ALA      O 1480   2.197   2.555   2.825
  146ARG      N 1481   2.141   2.483   2.619
  146ARG      H 1482   2.155   2.413   2.548
  146ARG     CA 1483   2.013   2.556   2.616
  146ARG     CB 1484   1.955   2.555   2.475
  146ARG     CG 1485   1.868   2.679   2.452
  146ARG     CD 1486   1.815   2.690   2.309
  146ARG     NE 1487   1.922   2.713   2.211
  146ARG     HE 1488   1.975   2.797   2.225
  146ARG     CZ 1489   1.946   2.639   2.102
  146ARG    NH1 1490   1.874   2.530   2.074
  146ARG   HH11 1491   1.800   2.501   2.134
  146ARG   HH12 1492   1.897   2.474   1.994
  146ARG    NH2 1493   2.048   2.674   2.023
  146ARG   HH21 1494   2.108   2.750   2.048
  146ARG   HH22 1495   2.062   2.630   1.935
  146ARG      C 1496   1.912   2.517   2.726
  146ARG      O 1497   1.897   2.595   2.820
  147GLU      N 1498   1.871   2.391   2.733
  147GLU      H 1499   1.903   2.323   2.667
  147GLU     CA 1500   1.766   2.343   2.827
  147GLU     CB 1501   1.736   2.195   2.799
  147GLU     CG 1502   1.611   2.147   2.871
  147GLU     CD 1503   1.590   1.995   2.863
  147GLU    OE1 1504   1.544   1.949   2.758
  147GLU    OE2 1505   1.599   1.930   2.969
  147GLU      C 1506   1.796   2.366   2.976
  147GLU      O 1507   1.710   2.415   3.050
  148THR      N 1508   1.916   2.327   3.020
  148THR      H 1509   1.971   2.259   2.970
  148THR     CA 1510   1.959   2.349   3.160
  148THR     CB 1511   2.085   2.270   3.200
  148THR    OG1 1512   2.099   2.156   3.114
  148THR    HG1 1513   2.186   2.109   3.136
  148THR    CG2 1514   2.073   2.219   3.344
  148THR      C 1515   1.977   2.498   3.194
  148THR      O 1516   1.913   2.546   3.287
  149PHE      N 1517   2.036   2.576   3.103
  149PHE      H 1518   2.083   2.539   3.022
  149PHE     CA 1519   2.042   2.723   3.118
  149PHE     CB 1520   2.141   2.790   3.022
  149PHE     CG 1521   2.280   2.795   3.086
  149PHE    CD1 1522   2.354   2.679   3.101
  149PHE    HD1 1523   2.335   2.592   3.037
  149PHE    CD2 1524   2.322   2.913   3.147
  149PHE    HD2 1525   2.273   3.007   3.121
  149PHE    CE1 1526   2.466   2.679   3.184
  149PHE    HE1 1527   2.526   2.588   3.193
  149PHE    CE2 1528   2.434   2.913   3.229
  149PHE    HE2 1529   2.468   3.007   3.273
  149PHE     CZ 1530   2.505   2.796   3.248
  149PHE     HZ 1531   2.592   2.795   3.314
  149PHE      C 1532   1.906   2.794   3.114
  149PHE      O 1533   1.881   2.881   3.198
  150GLN      N 1534   1.816   2.745   3.030
  150GLN      H 1535   1.844   2.686   2.952
  150GLN     CA 1536   1.674   2.789   3.030
  150GLN     CB 1537   1.596   2.729   2.913
  150GLN     CG 1538   1.644   2.783   2.777
  150GLN     CD 1539   1.551   2.758   2.658
  150GLN    OE1 1540   1.461   2.676   2.655
  150GLN    NE2 1541   1.566   2.841   2.556
  150GLN   HE21 1542   1.634   2.914   2.560
  150GLN   HE22 1543   1.504   2.834   2.478
  150GLN      C 1544   1.606   2.760   3.165
  150GLN      O 1545   1.566   2.854   3.233
  151ALA      N 1546   1.623   2.637   3.215
  151ALA      H 1547   1.669   2.565   3.163
  151ALA     CA 1548   1.573   2.596   3.349
  151ALA     CB 1549   1.592   2.446   3.369
  151ALA      C 1550   1.634   2.669   3.469
  151ALA      O 1551   1.560   2.708   3.559
  152PHE      N 1552   1.763   2.703   3.461
  152PHE      H 1553   1.822   2.660   3.391
  152PHE     CA 1554   1.832   2.783   3.565
  152PHE     CB 1555   1.981   2.799   3.534
  152PHE     CG 1556   2.067   2.672   3.530
  152PHE    CD1 1557   2.035   2.556   3.601
  152PHE    HD1 1558   1.942   2.547   3.657
  152PHE    CD2 1559   2.187   2.678   3.461
  152PHE    HD2 1560   2.212   2.765   3.401
  152PHE    CE1 1561   2.123   2.449   3.603
  152PHE    HE1 1562   2.089   2.354   3.645
  152PHE    CE2 1563   2.276   2.571   3.465
  152PHE    HE2 1564   2.371   2.578   3.412
  152PHE     CZ 1565   2.244   2.456   3.537
  152PHE     HZ 1566   2.316   2.375   3.545
  152PHE      C 1567   1.770   2.922   3.591
  152PHE      O 1568   1.754   2.962   3.707
  153ARG      N 1569   1.710   2.977   3.486
  153ARG      H 1570   1.706   2.929   3.398
  153ARG     CA 1571   1.639   3.107   3.487
  153ARG     CB 1572   1.654   3.168   3.348
  153ARG     CG 1573   1.802   3.201   3.324
  153ARG     CD 1574   1.832   3.240   3.179
  153ARG     NE 1575   1.775   3.372   3.149
  153ARG     HE 1576   1.675   3.378   3.154
  153ARG     CZ 1577   1.844   3.485   3.134
  153ARG    NH1 1578   1.976   3.490   3.150
  153ARG   HH11 1579   2.029   3.407   3.171
  153ARG   HH12 1580   2.024   3.579   3.142
  153ARG    NH2 1581   1.777   3.594   3.095
  153ARG   HH21 1582   1.678   3.587   3.079
  153ARG   HH22 1583   1.822   3.682   3.083
  153ARG      C 1584   1.493   3.104   3.537
  153ARG      O 1585   1.410   3.190   3.507
  154THR      N 1586   1.463   3.008   3.625
  154THR      H 1587   1.531   2.937   3.649
  154THR     CA 1588   1.331   2.998   3.692
  154THR     CB 1589   1.251   2.873   3.650
  154THR    OG1 1590   1.281   2.760   3.732
  154THR    HG1 1591   1.189   2.729   3.764
  154THR    CG2 1592   1.263   2.840   3.501
  154THR      C 1593   1.345   3.002   3.845
  154THR      O 1594   1.448   2.961   3.900
  155THR      N 1595   1.250   3.067   3.913
  155THR      H 1596   1.168   3.104   3.869
  155THR     CA 1597   1.252   3.082   4.060
  155THR     CB 1598   1.176   3.207   4.110
  155THR    OG1 1599   1.044   3.212   4.055
  155THR    HG1 1600   1.002   3.297   4.092
  155THR    CG2 1601   1.255   3.334   4.077
  155THR      C 1602   1.211   2.960   4.144
  155THR      O 1603   1.215   2.963   4.267
  156ASP      N 1604   1.149   2.862   4.080
  156ASP      H 1605   1.097   2.878   3.995
  156ASP     CA 1606   1.130   2.726   4.132
  156ASP     CB 1607   0.992   2.674   4.088
  156ASP     CG 1608   0.950   2.701   3.942
  156ASP    OD1 1609   1.037   2.719   3.853
  156ASP    OD2 1610   0.828   2.704   3.919
  156ASP      C 1611   1.246   2.629   4.097
  156ASP      O 1612   1.350   2.626   4.163
  157VAL      N 1613   1.235   2.572   3.977
  157VAL      H 1614   1.157   2.600   3.919
  157VAL     CA 1615   1.326   2.474   3.915
  157VAL     CB 1616   1.268   2.439   3.777
  157VAL    CG1 1617   1.362   2.356   3.689
  157VAL    CG2 1618   1.135   2.366   3.794
  157VAL      C 1619   1.474   2.518   3.909
  157VAL      O 1620   1.561   2.442   3.952
  158GLY      N 1621   1.501   2.642   3.869
  158GLY      H 1622   1.431   2.696   3.819
  158GLY     CA 1623   1.638   2.698   3.872
  158GLY      C 1624   1.708   2.690   4.008
  158GLY      O 1625   1.815   2.630   4.021
  159ARG      N 1626   1.633   2.729   4.111
  159ARG      H 1627   1.548   2.779   4.095
  159ARG     CA 1628   1.674   2.714   4.252
  159ARG     CB 1629   1.580   2.792   4.344
  159ARG     CG 1630   1.585   2.941   4.311
  159ARG     CD 1631   1.503   3.027   4.408
  159ARG     NE 1632   1.563   3.028   4.542
  159ARG     HE 1633   1.511   2.977   4.610
  159ARG     CZ 1634   1.667   3.103   4.583
  159ARG    NH1 1635   1.723   3.195   4.504
  159ARG   HH11 1636   1.690   3.213   4.411
  159ARG   HH12 1637   1.798   3.252   4.539
  159ARG    NH2 1638   1.709   3.093   4.708
  159ARG   HH21 1639   1.661   3.039   4.777
  159ARG   HH22 1640   1.791   3.146   4.736
  159ARG      C 1641   1.689   2.567   4.296
  159ARG      O 1642   1.801   2.530   4.333
  160LYS      N 1643   1.593   2.483   4.257
  160LYS      H 1644   1.505   2.518   4.224
  160LYS     CA 1645   1.598   2.336   4.281
  160LYS     CB 1646   1.476   2.268   4.218
  160LYS     CG 1647   1.357   2.275   4.313
  160LYS     CD 1648   1.226   2.244   4.241
  160LYS     CE 1649   1.123   2.201   4.345
  160LYS     NZ 1650   0.991   2.262   4.326
  160LYS    HZ1 1651   0.925   2.213   4.383
  160LYS    HZ2 1652   0.993   2.358   4.356
  160LYS    HZ3 1653   0.962   2.259   4.230
  160LYS      C 1654   1.726   2.266   4.231
  160LYS      O 1655   1.796   2.199   4.306
  161LEU      N 1656   1.765   2.308   4.111
  161LEU      H 1657   1.703   2.365   4.057
  161LEU     CA 1658   1.892   2.271   4.047
  161LEU     CB 1659   1.892   2.326   3.904
  161LEU     CG 1660   1.792   2.254   3.817
  161LEU    CD1 1661   1.756   2.343   3.698
  161LEU    CD2 1662   1.853   2.121   3.773
  161LEU      C 1663   2.016   2.327   4.118
  161LEU      O 1664   2.104   2.254   4.165
  162ILE      N 1665   2.032   2.458   4.111
  162ILE      H 1666   1.958   2.517   4.076
  162ILE     CA 1667   2.158   2.524   4.152
  162ILE     CB 1668   2.174   2.659   4.081
  162ILE    CG1 1669   2.150   2.647   3.930
  162ILE    CG2 1670   2.318   2.703   4.103
  162ILE     CD 1671   2.143   2.785   3.864
  162ILE      C 1672   2.175   2.536   4.304
  162ILE      O 1673   2.262   2.470   4.361
  163ILE      N 1674   2.077   2.598   4.369
  163ILE      H 1675   1.989   2.618   4.326
  163ILE     CA 1676   2.079   2.623   4.514
  163ILE     CB 1677   1.979   2.737   4.537
  163ILE    CG1 1678   2.061   2.863   4.565
  163ILE    CG2 1679   1.867   2.713   4.639
  163ILE     CD 1680   1.980   2.989   4.538
  163ILE      C 1681   2.064   2.495   4.600
  163ILE      O 1682   2.148   2.469   4.687
  164ASP      N 1683   1.971   2.409   4.559
  164ASP      H 1684   1.893   2.436   4.502
  164ASP     CA 1685   1.953   2.280   4.628
  164ASP     CB 1686   1.804   2.241   4.627
  164ASP     CG 1687   1.717   2.359   4.671
  164ASP    OD1 1688   1.720   2.396   4.790
  164ASP    OD2 1689   1.651   2.419   4.584
  164ASP      C 1690   2.046   2.169   4.577
  164ASP      O 1691   2.147   2.141   4.641
  165GLN      N 1692   2.027   2.123   4.453
  165GLN      H 1693   1.946   2.151   4.399
  165GLN     CA 1694   2.108   2.014   4.395
  165GLN     CB 1695   2.043   1.960   4.268
  165GLN     CG 1696   1.913   1.884   4.294
  165GLN     CD 1697   1.862   1.827   4.162
  165GLN    OE1 1698   1.751   1.853   4.117
  165GLN    NE2 1699   1.943   1.744   4.099
  165GLN   HE21 1700   2.031   1.720   4.139
  165GLN   HE22 1701   1.917   1.703   4.009
  165GLN      C 1702   2.258   2.036   4.364
  165GLN      O 1703   2.324   1.944   4.316
  166ASN      N 1704   2.306   2.161   4.373
  166ASN      H 1705   2.244   2.238   4.391
  166ASN     CA 1706   2.445   2.203   4.341
  166ASN     CB 1707   2.547   2.142   4.439
  166ASN     CG 1708   2.665   2.233   4.476
  166ASN    OD1 1709   2.660   2.355   4.472
  166ASN    ND2 1710   2.772   2.175   4.527
  166ASN   HD21 1711   2.781   2.077   4.541
  166ASN   HD22 1712   2.849   2.237   4.550
  166ASN      C 1713   2.483   2.173   4.194
  166ASN      O 1714   2.599   2.153   4.160
  167VAL      N 1715   2.382   2.175   4.106
  167VAL      H 1716   2.290   2.204   4.134
  167VAL     CA 1717   2.396   2.132   3.964
  167VAL     CB 1718   2.258   2.139   3.896
  167VAL    CG1 1719   2.261   2.155   3.744
  167VAL    CG2 1720   2.181   2.011   3.929
  167VAL      C 1721   2.506   2.205   3.886
  167VAL      O 1722   2.587   2.141   3.819
  168PHE      N 1723   2.513   2.336   3.910
  168PHE      H 1724   2.441   2.384   3.960
  168PHE     CA 1725   2.616   2.421   3.850
  168PHE     CB 1726   2.576   2.566   3.877
  168PHE     CG 1727   2.595   2.658   3.756
  168PHE    CD1 1728   2.720   2.710   3.728
  168PHE    HD1 1729   2.810   2.669   3.775
  168PHE    CD2 1730   2.483   2.709   3.692
  168PHE    HD2 1731   2.383   2.671   3.715
  168PHE    CE1 1732   2.733   2.815   3.637
  168PHE    HE1 1733   2.830   2.864   3.625
  168PHE    CE2 1734   2.496   2.813   3.601
  168PHE    HE2 1735   2.407   2.853   3.551
  168PHE     CZ 1736   2.621   2.867   3.574
  168PHE     HZ 1737   2.629   2.958   3.515
  168PHE      C 1738   2.761   2.382   3.889
  168PHE      O 1739   2.838   2.353   3.798
  169ILE      N 1740   2.786   2.350   4.016
  169ILE      H 1741   2.729   2.386   4.090
  169ILE     CA 1742   2.913   2.286   4.060
  169ILE     CB 1743   2.924   2.290   4.215
  169ILE    CG1 1744   2.949   2.431   4.268
  169ILE    CG2 1745   3.027   2.192   4.274
  169ILE     CD 1746   3.091   2.483   4.244
  169ILE      C 1747   2.928   2.142   4.007
  169ILE      O 1748   3.026   2.110   3.940
  170GLU      N 1749   2.829   2.058   4.037
  170GLU      H 1750   2.746   2.091   4.085
  170GLU     CA 1751   2.838   1.912   4.015
  170GLU     CB 1752   2.740   1.839   4.107
  170GLU     CG 1753   2.781   1.854   4.254
  170GLU     CD 1754   2.916   1.788   4.285
  170GLU    OE1 1755   2.928   1.666   4.266
  170GLU    OE2 1756   3.005   1.857   4.339
  170GLU      C 1757   2.831   1.860   3.871
  170GLU      O 1758   2.899   1.762   3.838
  171GLY      N 1759   2.764   1.936   3.784
  171GLY      H 1760   2.715   2.018   3.815
  171GLY     CA 1761   2.750   1.903   3.641
  171GLY      C 1762   2.805   2.010   3.544
  171GLY      O 1763   2.899   1.982   3.470
  172THR      N 1764   2.754   2.133   3.555
  172THR      H 1765   2.681   2.155   3.620
  172THR     CA 1766   2.793   2.243   3.462
  172THR     CB 1767   2.713   2.371   3.487
  172THR    OG1 1768   2.573   2.343   3.493
  172THR    HG1 1769   2.527   2.431   3.510
  172THR    CG2 1770   2.738   2.480   3.383
  172THR      C 1771   2.944   2.275   3.466
  172THR      O 1772   3.010   2.262   3.363
  173LEU      N 1773   3.000   2.288   3.588
  173LEU      H 1774   2.943   2.295   3.671
  173LEU     CA 1775   3.144   2.315   3.609
  173LEU     CB 1776   3.174   2.340   3.757
  173LEU     CG 1777   3.321   2.352   3.795
  173LEU    CD1 1778   3.386   2.481   3.744
  173LEU    CD2 1779   3.330   2.343   3.947
  173LEU      C 1780   3.239   2.217   3.537
  173LEU      O 1781   3.301   2.265   3.441
  174PRO      N 1782   3.230   2.085   3.557
  174PRO     CA 1783   3.309   1.988   3.480
  174PRO     CB 1784   3.296   1.856   3.555
  174PRO     CG 1785   3.162   1.868   3.627
  174PRO     CD 1786   3.156   2.015   3.664
  174PRO      C 1787   3.278   1.975   3.330
  174PRO      O 1788   3.369   1.943   3.253
  175MET      N 1789   3.156   2.009   3.289
  175MET      H 1790   3.079   2.026   3.351
  175MET     CA 1791   3.122   2.016   3.145
  175MET     CB 1792   2.972   2.020   3.125
  175MET     CG 1793   2.902   1.888   3.152
  175MET     SD 1794   2.725   1.907   3.115
  175MET     CE 1795   2.736   1.856   2.945
  175MET      C 1796   3.178   2.137   3.070
  175MET      O 1797   3.169   2.143   2.947
  176GLY      N 1798   3.201   2.245   3.145
  176GLY      H 1799   3.150   2.258   3.230
  176GLY     CA 1800   3.277   2.362   3.098
  176GLY      C 1801   3.427   2.339   3.078
  176GLY      O 1802   3.501   2.435   3.054
  177VAL      N 1803   3.469   2.214   3.091
  177VAL      H 1804   3.406   2.141   3.118
  177VAL     CA 1805   3.608   2.168   3.079
  177VAL     CB 1806   3.659   2.132   3.219
  177VAL    CG1 1807   3.809   2.107   3.217
  177VAL    CG2 1808   3.631   2.238   3.326
  177VAL      C 1809   3.606   2.041   2.992
  177VAL      O 1810   3.517   1.958   3.006
  178VAL      N 1811   3.704   2.027   2.902
  178VAL      H 1812   3.776   2.097   2.889
  178VAL     CA 1813   3.718   1.900   2.828
  178VAL     CB 1814   3.799   1.915   2.699
  178VAL    CG1 1815   3.802   1.782   2.623
  178VAL    CG2 1816   3.740   2.022   2.608
  178VAL      C 1817   3.769   1.791   2.923
  178VAL      O 1818   3.686   1.722   2.982
  179ARG      N 1819   3.896   1.805   2.964
  179ARG      H 1820   3.956   1.873   2.921
  179ARG     CA 1821   3.961   1.716   3.063
  179ARG     CB 1822   4.101   1.771   3.095
  179ARG     CG 1823   4.169   1.711   3.219
  179ARG     CD 1824   4.283   1.797   3.273
  179ARG     NE 1825   4.236   1.923   3.333
  179ARG     HE 1826   4.209   1.995   3.267
  179ARG     CZ 1827   4.213   1.942   3.464
  179ARG    NH1 1828   4.205   1.839   3.548
  179ARG   HH11 1829   4.210   1.745   3.515
  179ARG   HH12 1830   4.201   1.856   3.648
  179ARG    NH2 1831   4.224   2.064   3.518
  179ARG   HH21 1832   4.244   2.145   3.463
  179ARG   HH22 1833   4.224   2.073   3.618
  179ARG      C 1834   3.882   1.699   3.194
  179ARG      O 1835   3.843   1.798   3.257
  180PRO      N 1836   3.871   1.574   3.238
  180PRO     CA 1837   3.822   1.540   3.372
  180PRO     CB 1838   3.818   1.389   3.374
  180PRO     CG 1839   3.781   1.359   3.229
  180PRO     CD 1840   3.868   1.456   3.151
  180PRO      C 1841   3.908   1.596   3.485
  180PRO      O 1842   4.031   1.582   3.490
  181LEU      N 1843   3.843   1.698   3.537
  181LEU      H 1844   3.782   1.753   3.480
  181LEU     CA 1845   3.873   1.755   3.670
  181LEU     CB 1846   3.762   1.855   3.701
  181LEU     CG 1847   3.757   1.976   3.607
  181LEU    CD1 1848   3.641   2.067   3.647
  181LEU    CD2 1849   3.888   2.055   3.610
  181LEU      C 1850   3.876   1.646   3.778
  181LEU      O 1851   3.793   1.556   3.779
  182THR      N 1852   3.983   1.651   3.856
  182THR      H 1853   4.050   1.726   3.848
  182THR     CA 1854   4.012   1.553   3.964
  182THR     CB 1855   4.159   1.552   4.007
  182THR    OG1 1856   4.197   1.679   4.062
  182THR    HG1 1857   4.209   1.744   3.983
  182THR    CG2 1858   4.250   1.512   3.891
  182THR      C 1859   3.928   1.575   4.090
  182THR      O 1860   3.881   1.686   4.117
  183GLU      N 1861   3.922   1.469   4.170
  183GLU      H 1862   3.925   1.377   4.131
  183GLU     CA 1863   3.874   1.472   4.310
  183GLU     CB 1864   3.932   1.346   4.376
  183GLU     CG 1865   3.909   1.341   4.527
  183GLU     CD 1866   3.822   1.223   4.562
  183GLU    OE1 1867   3.698   1.236   4.548
  183GLU    OE2 1868   3.881   1.117   4.591
  183GLU      C 1869   3.918   1.598   4.386
  183GLU      O 1870   3.837   1.689   4.405
  184VAL      N 1871   4.050   1.617   4.393
  184VAL      H 1872   4.112   1.545   4.365
  184VAL     CA 1873   4.114   1.733   4.460
  184VAL     CB 1874   4.265   1.708   4.465
  184VAL    CG1 1875   4.349   1.835   4.487
  184VAL    CG2 1876   4.293   1.610   4.579
  184VAL      C 1877   4.075   1.870   4.401
  184VAL      O 1878   4.030   1.956   4.477
  185GLU      N 1879   4.081   1.885   4.269
  185GLU      H 1880   4.108   1.811   4.208
  185GLU     CA 1881   4.038   2.010   4.203
  185GLU     CB 1882   4.069   2.001   4.053
  185GLU     CG 1883   4.216   2.017   4.018
  185GLU     CD 1884   4.251   1.954   3.882
  185GLU    OE1 1885   4.191   1.850   3.850
  185GLU    OE2 1886   4.346   2.001   3.817
  185GLU      C 1887   3.889   2.040   4.226
  185GLU      O 1888   3.853   2.152   4.264
  186MET      N 1889   3.805   1.937   4.215
  186MET      H 1890   3.836   1.846   4.185
  186MET     CA 1891   3.660   1.949   4.242
  186MET     CB 1892   3.578   1.832   4.186
  186MET     CG 1893   3.536   1.847   4.040
  186MET     SD 1894   3.422   1.986   3.997
  186MET     CE 1895   3.314   2.003   4.138
  186MET      C 1896   3.626   1.971   4.390
  186MET      O 1897   3.542   2.055   4.422
  187ASP      N 1898   3.701   1.906   4.480
  187ASP      H 1899   3.752   1.822   4.455
  187ASP     CA 1900   3.698   1.934   4.625
  187ASP     CB 1901   3.802   1.847   4.697
  187ASP     CG 1902   3.751   1.750   4.804
  187ASP    OD1 1903   3.648   1.774   4.871
  187ASP    OD2 1904   3.831   1.658   4.834
  187ASP      C 1905   3.729   2.082   4.656
  187ASP      O 1906   3.651   2.146   4.727
  188HIS      N 1907   3.831   2.140   4.591
  188HIS      H 1908   3.902   2.085   4.545
  188HIS     CA 1909   3.856   2.286   4.598
  188HIS     CB 1910   3.983   2.325   4.521
  188HIS     CG 1911   4.114   2.298   4.595
  188HIS    ND1 1912   4.173   2.381   4.680
  188HIS    CD2 1913   4.199   2.199   4.569
  188HIS    HD2 1914   4.191   2.130   4.485
  188HIS    CE1 1915   4.295   2.333   4.705
  188HIS    HE1 1916   4.372   2.382   4.764
  188HIS    NE2 1917   4.309   2.218   4.640
  188HIS    HE2 1918   4.375   2.146   4.664
  188HIS      C 1919   3.737   2.371   4.549
  188HIS      O 1920   3.683   2.449   4.627
  189TYR      N 1921   3.678   2.334   4.435
  189TYR      H 1922   3.715   2.260   4.378
  189TYR     CA 1923   3.558   2.403   4.381
  189TYR     CB 1924   3.524   2.358   4.238
  189TYR     CG 1925   3.610   2.425   4.130
  189TYR    CD1 1926   3.606   2.563   4.110
  189TYR    HD1 1927   3.526   2.622   4.155
  189TYR    CD2 1928   3.696   2.348   4.053
  189TYR    HD2 1929   3.699   2.242   4.074
  189TYR    CE1 1930   3.693   2.622   4.020
  189TYR    HE1 1931   3.714   2.728   4.029
  189TYR    CE2 1932   3.778   2.406   3.957
  189TYR    HE2 1933   3.842   2.344   3.895
  189TYR     CZ 1934   3.777   2.544   3.941
  189TYR     OH 1935   3.838   2.606   3.836
  189TYR     HH 1936   3.910   2.547   3.792
  189TYR      C 1937   3.431   2.391   4.468
  189TYR      O 1938   3.336   2.468   4.452
  190ARG      N 1939   3.424   2.283   4.544
  190ARG      H 1940   3.483   2.204   4.524
  190ARG     CA 1941   3.322   2.263   4.650
  190ARG     CB 1942   3.318   2.116   4.690
  190ARG     CG 1943   3.263   2.031   4.575
  190ARG     CD 1944   3.306   1.884   4.587
  190ARG     NE 1945   3.260   1.815   4.466
  190ARG     HE 1946   3.171   1.848   4.430
  190ARG     CZ 1947   3.318   1.713   4.402
  190ARG    NH1 1948   3.430   1.655   4.447
  190ARG   HH11 1949   3.471   1.681   4.534
  190ARG   HH12 1950   3.477   1.585   4.394
  190ARG    NH2 1951   3.258   1.660   4.296
  190ARG   HH21 1952   3.169   1.697   4.266
  190ARG   HH22 1953   3.298   1.581   4.249
  190ARG      C 1954   3.338   2.352   4.774
  190ARG      O 1955   3.238   2.412   4.815
  191GLU      N 1956   3.462   2.389   4.808
  191GLU      H 1957   3.539   2.383   4.744
  191GLU     CA 1958   3.496   2.444   4.941
  191GLU     CB 1959   3.648   2.465   4.956
  191GLU     CG 1960   3.687   2.495   5.101
  191GLU     CD 1961   3.837   2.503   5.128
  191GLU    OE1 1962   3.913   2.545   5.038
  191GLU    OE2 1963   3.874   2.471   5.242
  191GLU      C 1964   3.412   2.562   4.994
  191GLU      O 1965   3.345   2.540   5.096
  192PRO      N 1966   3.389   2.671   4.920
  192PRO     CA 1967   3.305   2.783   4.968
  192PRO     CB 1968   3.324   2.895   4.866
  192PRO     CG 1969   3.457   2.860   4.801
  192PRO     CD 1970   3.454   2.708   4.793
  192PRO      C 1971   3.155   2.752   4.980
  192PRO      O 1972   3.086   2.817   5.059
  193PHE      N 1973   3.108   2.649   4.910
  193PHE      H 1974   3.168   2.581   4.866
  193PHE     CA 1975   2.964   2.628   4.886
  193PHE     CB 1976   2.937   2.638   4.736
  193PHE     CG 1977   3.002   2.757   4.666
  193PHE    CD1 1978   3.001   2.885   4.722
  193PHE    HD1 1979   2.949   2.906   4.816
  193PHE    CD2 1980   3.067   2.735   4.545
  193PHE    HD2 1981   3.085   2.633   4.510
  193PHE    CE1 1982   3.062   2.990   4.655
  193PHE    HE1 1983   3.055   3.091   4.695
  193PHE    CE2 1984   3.125   2.841   4.477
  193PHE    HE2 1985   3.168   2.825   4.378
  193PHE     CZ 1986   3.122   2.968   4.532
  193PHE     HZ 1987   3.158   3.054   4.475
  193PHE      C 1988   2.906   2.496   4.939
  193PHE      O 1989   2.797   2.453   4.899
  194LEU      N 1990   2.980   2.432   5.029
  194LEU      H 1991   3.073   2.461   5.050
  194LEU     CA 1992   2.936   2.306   5.094
  194LEU     CB 1993   3.041   2.262   5.195
  194LEU     CG 1994   3.173   2.226   5.127
  194LEU    CD1 1995   3.283   2.249   5.229
  194LEU    CD2 1996   3.172   2.081   5.078
  194LEU      C 1997   2.801   2.323   5.165
  194LEU      O 1998   2.711   2.245   5.137
  195ASN      N 1999   2.788   2.433   5.239
  195ASN      H 2000   2.863   2.497   5.253
  195ASN     CA 2001   2.659   2.474   5.297
  195ASN     CB 2002   2.680   2.581   5.405
  195ASN     CG 2003   2.557   2.589   5.497
  195ASN    OD1 2004   2.442   2.602   5.455
  195ASN    ND2 2005   2.583   2.589   5.625
  195ASN   HD21 2006   2.675   2.592   5.662
  195ASN   HD22 2007   2.505   2.583   5.690
  195ASN      C 2008   2.567   2.527   5.186
  195ASN      O 2009   2.603   2.619   5.112
  196PRO      N 2010   2.445   2.475   5.180
  196PRO     CA 2011   2.346   2.520   5.081
  196PRO     CB 2012   2.222   2.437   5.112
  196PRO     CG 2013   2.285   2.305   5.155
  196PRO     CD 2014   2.401   2.350   5.244
  196PRO      C 2015   2.317   2.670   5.080
  196PRO      O 2016   2.319   2.728   4.972
  197VAL      N 2017   2.314   2.736   5.196
  197VAL      H 2018   2.345   2.696   5.283
  197VAL     CA 2019   2.275   2.879   5.200
  197VAL     CB 2020   2.258   2.931   5.343
  197VAL    CG1 2021   2.386   2.928   5.425
  197VAL    CG2 2022   2.192   3.069   5.341
  197VAL      C 2023   2.364   2.976   5.119
  197VAL      O 2024   2.313   3.057   5.041
  198ASP      N 2025   2.493   2.947   5.126
  198ASP      H 2026   2.527   2.870   5.180
  198ASP     CA 2027   2.599   3.025   5.061
  198ASP     CB 2028   2.733   2.985   5.126
  198ASP     CG 2029   2.743   3.015   5.277
  198ASP    OD1 2030   2.683   3.114   5.325
  198ASP    OD2 2031   2.816   2.942   5.347
  198ASP      C 2032   2.599   3.011   4.907
  198ASP      O 2033   2.681   3.072   4.840
  199ARG      N 2034   2.506   2.930   4.853
  199ARG      H 2035   2.447   2.876   4.913
  199ARG     CA 2036   2.484   2.905   4.709
  199ARG     CB 2037   2.431   2.765   4.681
  199ARG     CG 2038   2.529   2.657   4.723
  199ARG     CD 2039   2.476   2.522   4.676
  199ARG     NE 2040   2.547   2.415   4.747
  199ARG     HE 2041   2.647   2.423   4.748
  199ARG     CZ 2042   2.489   2.309   4.804
  199ARG    NH1 2043   2.358   2.286   4.795
  199ARG   HH11 2044   2.299   2.349   4.743
  199ARG   HH12 2045   2.317   2.205   4.839
  199ARG    NH2 2046   2.563   2.232   4.885
  199ARG   HH21 2047   2.657   2.257   4.906
  199ARG   HH22 2048   2.524   2.148   4.922
  199ARG      C 2049   2.400   3.004   4.625
  199ARG      O 2050   2.396   2.990   4.502
  200GLU      N 2051   2.346   3.108   4.687
  200GLU      H 2052   2.350   3.120   4.786
  200GLU     CA 2053   2.268   3.212   4.616
  200GLU     CB 2054   2.218   3.316   4.718
  200GLU     CG 2055   2.128   3.424   4.657
  200GLU     CD 2056   1.985   3.379   4.625
  200GLU    OE1 2057   1.922   3.315   4.711
  200GLU    OE2 2058   1.931   3.432   4.526
  200GLU      C 2059   2.336   3.277   4.492
  200GLU      O 2060   2.273   3.278   4.386
  201PRO      N 2061   2.467   3.311   4.496
  201PRO     CA 2062   2.538   3.367   4.379
  201PRO     CB 2063   2.680   3.395   4.426
  201PRO     CG 2064   2.667   3.414   4.577
  201PRO     CD 2065   2.555   3.319   4.615
  201PRO      C 2066   2.542   3.275   4.257
  201PRO      O 2067   2.517   3.323   4.147
  202LEU      N 2068   2.552   3.143   4.279
  202LEU      H 2069   2.572   3.106   4.370
  202LEU     CA 2070   2.553   3.042   4.171
  202LEU     CB 2071   2.572   2.901   4.228
  202LEU     CG 2072   2.694   2.879   4.317
  202LEU    CD1 2073   2.695   2.736   4.370
  202LEU    CD2 2074   2.824   2.915   4.247
  202LEU      C 2075   2.424   3.039   4.087
  202LEU      O 2076   2.424   2.983   3.978
  203TRP      N 2077   2.312   3.077   4.149
  203TRP      H 2078   2.311   3.089   4.248
  203TRP     CA 2079   2.181   3.095   4.083
  203TRP     CB 2080   2.071   3.050   4.180
  203TRP     CG 2081   1.929   3.077   4.130
  203TRP    CD1 2082   1.860   3.007   4.040
  203TRP    HD1 2083   1.896   2.918   3.988
  203TRP    CD2 2084   1.853   3.187   4.164
  203TRP    NE1 2085   1.743   3.067   4.017
  203TRP    HE1 2086   1.679   3.044   3.942
  203TRP    CE2 2087   1.735   3.177   4.093
  203TRP    CE3 2088   1.878   3.298   4.245
  203TRP    HE3 2089   1.966   3.302   4.309
  203TRP    CZ2 2090   1.640   3.277   4.104
  203TRP    HZ2 2091   1.544   3.268   4.054
  203TRP    CZ3 2092   1.783   3.399   4.255
  203TRP    HZ3 2093   1.794   3.473   4.334
  203TRP    CH2 2094   1.664   3.388   4.183
  203TRP    HH2 2095   1.585   3.461   4.199
  203TRP      C 2096   2.157   3.237   4.027
  203TRP      O 2097   2.093   3.255   3.923
  204ARG      N 2098   2.198   3.339   4.103
  204ARG      H 2099   2.223   3.326   4.199
  204ARG     CA 2100   2.186   3.479   4.058
  204ARG     CB 2101   2.201   3.573   4.178
  204ARG     CG 2102   2.183   3.721   4.145
  204ARG     CD 2103   2.059   3.757   4.063
  204ARG     NE 2104   1.933   3.731   4.134
  204ARG     HE 2105   1.943   3.704   4.230
  204ARG     CZ 2106   1.811   3.748   4.081
  204ARG    NH1 2107   1.796   3.790   3.955
  204ARG   HH11 2108   1.876   3.807   3.898
  204ARG   HH12 2109   1.704   3.813   3.920
  204ARG    NH2 2110   1.703   3.732   4.158
  204ARG   HH21 2111   1.713   3.704   4.254
  204ARG   HH22 2112   1.612   3.753   4.123
  204ARG      C 2113   2.274   3.516   3.937
  204ARG      O 2114   2.219   3.569   3.840
  205PHE      N 2115   2.395   3.459   3.929
  205PHE      H 2116   2.439   3.416   4.008
  205PHE     CA 2117   2.480   3.478   3.810
  205PHE     CB 2118   2.622   3.423   3.829
  205PHE     CG 2119   2.716   3.520   3.899
  205PHE    CD1 2120   2.736   3.649   3.852
  205PHE    HD1 2121   2.679   3.684   3.767
  205PHE    CD2 2122   2.798   3.471   3.999
  205PHE    HD2 2123   2.797   3.363   4.014
  205PHE    CE1 2124   2.838   3.728   3.904
  205PHE    HE1 2125   2.855   3.828   3.863
  205PHE    CE2 2126   2.898   3.550   4.054
  205PHE    HE2 2127   2.963   3.511   4.132
  205PHE     CZ 2128   2.919   3.678   4.004
  205PHE     HZ 2129   3.007   3.735   4.036
  205PHE      C 2130   2.422   3.436   3.674
  205PHE      O 2131   2.404   3.526   3.592
  206PRO      N 2132   2.367   3.314   3.656
  206PRO     CA 2133   2.297   3.277   3.532
  206PRO     CB 2134   2.271   3.127   3.541
  206PRO     CG 2135   2.268   3.100   3.691
  206PRO     CD 2136   2.374   3.196   3.745
  206PRO      C 2137   2.172   3.360   3.501
  206PRO      O 2138   2.149   3.396   3.386
  207ASN      N 2139   2.101   3.405   3.605
  207ASN      H 2140   2.117   3.371   3.697
  207ASN     CA 2141   1.988   3.498   3.588
  207ASN     CB 2142   1.917   3.519   3.721
  207ASN     CG 2143   1.814   3.408   3.730
  207ASN    OD1 2144   1.716   3.408   3.657
  207ASN    ND2 2145   1.843   3.304   3.804
  207ASN   HD21 2146   1.930   3.290   3.853
  207ASN   HD22 2147   1.767   3.238   3.814
  207ASN      C 2148   2.023   3.634   3.527
  207ASN      O 2149   1.967   3.672   3.424
  208GLU      N 2150   2.133   3.691   3.578
  208GLU      H 2151   2.182   3.650   3.655
  208GLU     CA 2152   2.188   3.818   3.526
  208GLU     CB 2153   2.296   3.873   3.620
  208GLU     CG 2154   2.250   3.912   3.760
  208GLU     CD 2155   2.168   4.041   3.769
  208GLU    OE1 2156   2.044   4.030   3.767
  208GLU    OE2 2157   2.227   4.149   3.791
  208GLU      C 2158   2.242   3.809   3.382
  208GLU      O 2159   2.252   3.913   3.317
  209LEU      N 2160   2.267   3.690   3.327
  209LEU      H 2161   2.251   3.605   3.376
  209LEU     CA 2162   2.320   3.675   3.189
  209LEU     CB 2163   2.337   3.528   3.150
  209LEU     CG 2164   2.467   3.469   3.204
  209LEU    CD1 2165   2.478   3.321   3.167
  209LEU    CD2 2166   2.586   3.545   3.147
  209LEU      C 2167   2.234   3.743   3.081
  209LEU      O 2168   2.113   3.719   3.077
  210PRO      N 2169   2.294   3.829   2.999
  210PRO     CA 2170   2.224   3.902   2.891
  210PRO     CB 2171   2.325   4.007   2.843
  210PRO     CG 2172   2.460   3.940   2.870
  210PRO     CD 2173   2.437   3.868   3.003
  210PRO      C 2174   2.175   3.810   2.779
  210PRO      O 2175   2.250   3.776   2.686
  211ILE      N 2176   2.057   3.756   2.806
  211ILE      H 2177   2.014   3.774   2.895
  211ILE     CA 2178   1.985   3.660   2.720
  211ILE     CB 2179   1.983   3.522   2.788
  211ILE    CG1 2180   2.124   3.461   2.787
  211ILE    CG2 2181   1.880   3.428   2.726
  211ILE     CD 2182   2.132   3.331   2.868
  211ILE      C 2183   1.844   3.711   2.686
  211ILE      O 2184   1.754   3.722   2.769
  212ALA      N 2185   1.833   3.751   2.559
  212ALA      H 2186   1.916   3.754   2.501
  212ALA     CA 2187   1.708   3.786   2.490
  212ALA     CB 2188   1.630   3.659   2.456
  212ALA      C 2189   1.623   3.893   2.560
  212ALA      O 2190   1.509   3.871   2.600
  213GLY      N 2191   1.684   4.009   2.573
  213GLY      H 2192   1.770   4.028   2.526
  213GLY     CA 2193   1.626   4.125   2.645
  213GLY      C 2194   1.629   4.115   2.799
  213GLY      O 2195   1.622   4.217   2.866
  214GLU      N 2196   1.649   3.995   2.854
  214GLU      H 2197   1.663   3.913   2.798
  214GLU     CA 2198   1.649   3.974   3.000
  214GLU     CB 2199   1.555   3.859   3.035
  214GLU     CG 2200   1.408   3.900   3.022
  214GLU     CD 2201   1.370   4.013   3.119
  214GLU    OE1 2202   1.296   4.104   3.075
  214GLU    OE2 2203   1.414   4.006   3.237
  214GLU      C 2204   1.788   3.949   3.063
  214GLU      O 2205   1.866   3.873   3.005
  215PRO      N 2206   1.821   4.019   3.172
  215PRO     CA 2207   1.753   4.139   3.226
  215PRO     CB 2208   1.794   4.146   3.373
  215PRO     CG 2209   1.851   4.008   3.404
  215PRO     CD 2210   1.915   3.966   3.272
  215PRO      C 2211   1.803   4.265   3.154
  215PRO      O 2212   1.924   4.284   3.138
  216ALA      N 2213   1.712   4.359   3.127
  216ALA      H 2214   1.616   4.347   3.151
  216ALA     CA 2215   1.742   4.474   3.039
  216ALA     CB 2216   1.614   4.549   3.004
  216ALA      C 2217   1.854   4.572   3.078
  216ALA      O 2218   1.928   4.619   2.992
  217ASN      N 2219   1.879   4.586   3.208
  217ASN      H 2220   1.823   4.542   3.279
  217ASN     CA 2221   1.992   4.663   3.264
  217ASN     CB 2222   1.979   4.675   3.416
  217ASN     CG 2223   1.967   4.539   3.486
  217ASN    OD1 2224   1.905   4.445   3.439
  217ASN    ND2 2225   2.038   4.521   3.594
  217ASN   HD21 2226   2.097   4.592   3.631
  217ASN   HD22 2227   2.022   4.434   3.643
  217ASN      C 2228   2.128   4.600   3.230
  217ASN      O 2229   2.216   4.669   3.177
  218ILE      N 2230   2.137   4.468   3.246
  218ILE      H 2231   2.061   4.418   3.289
  218ILE     CA 2232   2.255   4.389   3.208
  218ILE     CB 2233   2.249   4.246   3.265
  218ILE    CG1 2234   2.222   4.244   3.416
  218ILE    CG2 2235   2.378   4.171   3.231
  218ILE     CD 2236   2.318   4.330   3.498
  218ILE      C 2237   2.269   4.385   3.055
  218ILE      O 2238   2.373   4.426   3.004
  219VAL      N 2239   2.155   4.369   2.986
  219VAL      H 2240   2.070   4.341   3.031
  219VAL     CA 2241   2.151   4.379   2.839
  219VAL     CB 2242   2.016   4.341   2.776
  219VAL    CG1 2243   2.022   4.342   2.623
  219VAL    CG2 2244   1.973   4.202   2.822
  219VAL      C 2245   2.207   4.513   2.788
  219VAL      O 2246   2.315   4.511   2.728
  220ALA      N 2247   2.164   4.622   2.853
  220ALA      H 2248   2.082   4.620   2.912
  220ALA     CA 2249   2.220   4.757   2.830
  220ALA     CB 2250   2.140   4.859   2.909
  220ALA      C 2251   2.370   4.771   2.863
  220ALA      O 2252   2.451   4.789   2.771
  221LEU      N 2253   2.407   4.727   2.983
  221LEU      H 2254   2.338   4.694   3.048
  221LEU     CA 2255   2.544   4.734   3.039
  221LEU     CB 2256   2.531   4.668   3.176
  221LEU     CG 2257   2.612   4.733   3.287
  221LEU    CD1 2258   2.559   4.689   3.423
  221LEU    CD2 2259   2.758   4.691   3.273
  221LEU      C 2260   2.650   4.662   2.953
  221LEU      O 2261   2.761   4.713   2.931
  222VAL      N 2262   2.610   4.547   2.899
  222VAL      H 2263   2.521   4.507   2.924
  222VAL     CA 2264   2.693   4.467   2.807
  222VAL     CB 2265   2.649   4.321   2.798
  222VAL    CG1 2266   2.755   4.234   2.730
  222VAL    CG2 2267   2.614   4.262   2.933
  222VAL      C 2268   2.704   4.527   2.665
  222VAL      O 2269   2.814   4.536   2.612
  223GLU      N 2270   2.592   4.575   2.611
  223GLU      H 2271   2.505   4.574   2.661
  223GLU     CA 2272   2.588   4.640   2.478
  223GLU     CB 2273   2.444   4.679   2.442
  223GLU     CG 2274   2.356   4.558   2.412
  223GLU     CD 2275   2.210   4.593   2.383
  223GLU    OE1 2276   2.157   4.686   2.448
  223GLU    OE2 2277   2.148   4.523   2.299
  223GLU      C 2278   2.681   4.763   2.472
  223GLU      O 2279   2.777   4.765   2.394
  224GLU      N 2280   2.671   4.840   2.580
  224GLU      H 2281   2.594   4.829   2.644
  224GLU     CA 2282   2.755   4.959   2.608
  224GLU     CB 2283   2.706   5.027   2.736
  224GLU     CG 2284   2.564   5.082   2.717
  224GLU     CD 2285   2.501   5.153   2.838
  224GLU    OE1 2286   2.566   5.163   2.944
  224GLU    OE2 2287   2.382   5.189   2.829
  224GLU      C 2288   2.907   4.929   2.613
  224GLU      O 2289   2.984   4.991   2.539
  225TYR      N 2290   2.948   4.825   2.687
  225TYR      H 2291   2.886   4.771   2.745
  225TYR     CA 2292   3.091   4.786   2.688
  225TYR     CB 2293   3.139   4.710   2.812
  225TYR     CG 2294   3.087   4.568   2.832
  225TYR    CD1 2295   3.132   4.462   2.753
  225TYR    HD1 2296   3.199   4.480   2.669
  225TYR    CD2 2297   3.017   4.540   2.949
  225TYR    HD2 2298   2.987   4.621   3.015
  225TYR    CE1 2299   3.106   4.331   2.789
  225TYR    HE1 2300   3.140   4.250   2.725
  225TYR    CE2 2301   2.990   4.409   2.984
  225TYR    HE2 2302   2.907   4.390   3.051
  225TYR     CZ 2303   3.037   4.304   2.906
  225TYR     OH 2304   3.027   4.178   2.952
  225TYR     HH 2305   2.946   4.170   3.014
  225TYR      C 2306   3.141   4.718   2.560
  225TYR      O 2307   3.255   4.738   2.520
  226MET      N 2308   3.057   4.634   2.499
  226MET      H 2309   2.973   4.600   2.544
  226MET     CA 2310   3.090   4.572   2.368
  226MET     CB 2311   3.002   4.452   2.333
  226MET     CG 2312   3.032   4.329   2.420
  226MET     SD 2313   3.209   4.286   2.439
  226MET     CE 2314   3.267   4.278   2.271
  226MET      C 2315   3.102   4.669   2.250
  226MET      O 2316   3.190   4.650   2.166
  227ASP      N 2317   3.024   4.777   2.259
  227ASP      H 2318   2.937   4.775   2.309
  227ASP     CA 2319   3.042   4.900   2.179
  227ASP     CB 2320   2.933   5.001   2.216
  227ASP     CG 2321   2.815   4.996   2.121
  227ASP    OD1 2322   2.839   4.959   2.004
  227ASP    OD2 2323   2.706   5.041   2.160
  227ASP      C 2324   3.177   4.968   2.198
  227ASP      O 2325   3.253   4.985   2.102
  228TRP      N 2326   3.208   4.994   2.325
  228TRP      H 2327   3.139   4.988   2.398
  228TRP     CA 2328   3.338   5.051   2.365
  228TRP     CB 2329   3.341   5.081   2.515
  228TRP     CG 2330   3.479   5.126   2.564
  228TRP    CD1 2331   3.541   5.239   2.530
  228TRP    HD1 2332   3.491   5.329   2.491
  228TRP    CD2 2333   3.575   5.041   2.615
  228TRP    NE1 2334   3.672   5.228   2.552
  228TRP    HE1 2335   3.740   5.296   2.524
  228TRP    CE2 2336   3.696   5.108   2.605
  228TRP    CE3 2337   3.570   4.909   2.655
  228TRP    HE3 2338   3.473   4.859   2.669
  228TRP    CZ2 2339   3.813   5.039   2.633
  228TRP    HZ2 2340   3.907   5.094   2.645
  228TRP    CZ3 2341   3.687   4.839   2.681
  228TRP    HZ3 2342   3.683   4.736   2.714
  228TRP    CH2 2343   3.809   4.904   2.668
  228TRP    HH2 2344   3.901   4.852   2.696
  228TRP      C 2345   3.456   4.962   2.325
  228TRP      O 2346   3.546   5.012   2.259
  229LEU      N 2347   3.448   4.831   2.345
  229LEU      H 2348   3.378   4.792   2.408
  229LEU     CA 2349   3.558   4.740   2.309
  229LEU     CB 2350   3.527   4.599   2.359
  229LEU     CG 2351   3.656   4.519   2.370
  229LEU    CD1 2352   3.746   4.568   2.484
  229LEU    CD2 2353   3.624   4.371   2.385
  229LEU      C 2354   3.595   4.740   2.159
  229LEU      O 2355   3.711   4.764   2.125
  230HIS      N 2356   3.493   4.741   2.074
  230HIS      H 2357   3.398   4.727   2.105
  230HIS     CA 2358   3.509   4.759   1.928
  230HIS     CB 2359   3.376   4.732   1.858
  230HIS     CG 2360   3.349   4.583   1.839
  230HIS    ND1 2361   3.269   4.507   1.914
  230HIS    HD1 2362   3.214   4.539   1.993
  230HIS    CD2 2363   3.393   4.510   1.738
  230HIS    HD2 2364   3.462   4.544   1.660
  230HIS    CE1 2365   3.265   4.387   1.858
  230HIS    HE1 2366   3.208   4.301   1.896
  230HIS    NE2 2367   3.341   4.388   1.748
  230HIS      C 2368   3.564   4.897   1.886
  230HIS      O 2369   3.647   4.907   1.796
  231GLN      N 2370   3.515   5.001   1.953
  231GLN      H 2371   3.430   4.993   2.007
  231GLN     CA 2372   3.568   5.138   1.936
  231GLN     CB 2373   3.466   5.245   1.977
  231GLN     CG 2374   3.332   5.233   1.905
  231GLN     CD 2375   3.338   5.215   1.753
  231GLN    OE1 2376   3.281   5.123   1.697
  231GLN    NE2 2377   3.420   5.293   1.685
  231GLN   HE21 2378   3.481   5.356   1.731
  231GLN   HE22 2379   3.415   5.286   1.586
  231GLN      C 2380   3.702   5.172   2.001
  231GLN      O 2381   3.759   5.277   1.973
  232SER      N 2382   3.743   5.089   2.096
  232SER      H 2383   3.674   5.031   2.140
  232SER     CA 2384   3.871   5.101   2.171
  232SER     CB 2385   3.858   5.017   2.297
  232SER     OG 2386   3.972   5.034   2.381
  232SER     HG 2387   3.942   5.011   2.475
  232SER      C 2388   3.997   5.056   2.096
  232SER      O 2389   4.002   4.943   2.046
  233PRO      N 2390   4.099   5.143   2.089
  233PRO     CA 2391   4.234   5.106   2.044
  233PRO     CB 2392   4.296   5.235   1.992
  233PRO     CG 2393   4.226   5.344   2.072
  233PRO     CD 2394   4.084   5.290   2.089
  233PRO      C 2395   4.326   5.034   2.144
  233PRO      O 2396   4.434   4.990   2.103
  234VAL      N 2397   4.282   5.012   2.269
  234VAL      H 2398   4.194   5.048   2.303
  234VAL     CA 2399   4.364   4.946   2.373
  234VAL     CB 2400   4.283   4.947   2.505
  234VAL    CG1 2401   4.178   4.836   2.517
  234VAL    CG2 2402   4.376   4.950   2.626
  234VAL      C 2403   4.410   4.804   2.332
  234VAL      O 2404   4.334   4.737   2.260
  235PRO      N 2405   4.531   4.760   2.370
  235PRO     CA 2406   4.579   4.623   2.341
  235PRO     CB 2407   4.711   4.613   2.417
  235PRO     CG 2408   4.767   4.753   2.398
  235PRO     CD 2409   4.645   4.844   2.413
  235PRO      C 2410   4.479   4.514   2.378
  235PRO      O 2411   4.408   4.527   2.478
  236LYS      N 2412   4.452   4.428   2.279
  236LYS      H 2413   4.493   4.436   2.187
  236LYS     CA 2414   4.360   4.314   2.296
  236LYS     CB 2415   4.231   4.337   2.218
  236LYS     CG 2416   4.147   4.447   2.280
  236LYS     CD 2417   4.021   4.469   2.198
  236LYS     CE 2418   3.984   4.617   2.198
  236LYS     NZ 2419   4.090   4.697   2.135
  236LYS    HZ1 2420   4.054   4.787   2.110
  236LYS    HZ2 2421   4.167   4.708   2.199
  236LYS    HZ3 2422   4.124   4.649   2.054
  236LYS      C 2423   4.420   4.178   2.260
  236LYS      O 2424   4.500   4.162   2.167
  237LEU      N 2425   4.400   4.090   2.357
  237LEU      H 2426   4.357   4.118   2.443
  237LEU     CA 2427   4.452   3.952   2.358
  237LEU     CB 2428   4.572   3.946   2.452
  237LEU     CG 2429   4.639   3.810   2.449
  237LEU    CD1 2430   4.705   3.784   2.314
  237LEU    CD2 2431   4.736   3.799   2.566
  237LEU      C 2432   4.345   3.849   2.399
  237LEU      O 2433   4.311   3.831   2.516
  238LEU      N 2434   4.283   3.798   2.294
  238LEU      H 2435   4.295   3.841   2.204
  238LEU     CA 2436   4.183   3.691   2.298
  238LEU     CB 2437   4.084   3.721   2.185
  238LEU     CG 2438   3.963   3.630   2.167
  238LEU    CD1 2439   3.883   3.609   2.296
  238LEU    CD2 2440   3.874   3.694   2.060
  238LEU      C 2441   4.246   3.551   2.289
  238LEU      O 2442   4.326   3.518   2.202
  239PHE      N 2443   4.217   3.474   2.392
  239PHE      H 2444   4.174   3.510   2.475
  239PHE     CA 2445   4.251   3.331   2.394
  239PHE     CB 2446   4.307   3.303   2.532
  239PHE     CG 2447   4.453   3.346   2.543
  239PHE    CD1 2448   4.552   3.250   2.527
  239PHE    HD1 2449   4.527   3.154   2.482
  239PHE    CD2 2450   4.484   3.471   2.593
  239PHE    HD2 2451   4.408   3.550   2.597
  239PHE    CE1 2452   4.682   3.278   2.566
  239PHE    HE1 2453   4.760   3.205   2.549
  239PHE    CE2 2454   4.613   3.497   2.637
  239PHE    HE2 2455   4.631   3.585   2.698
  239PHE     CZ 2456   4.712   3.401   2.623
  239PHE     HZ 2457   4.812   3.421   2.660
  239PHE      C 2458   4.126   3.249   2.364
  239PHE      O 2459   4.020   3.279   2.420
  240TRP      N 2460   4.136   3.155   2.272
  240TRP      H 2461   4.223   3.132   2.226
  240TRP     CA 2462   4.017   3.080   2.226
  240TRP     CB 2463   3.955   3.151   2.105
  240TRP     CG 2464   4.028   3.136   1.972
  240TRP    CD1 2465   4.133   3.208   1.932
  240TRP    HD1 2466   4.181   3.286   1.990
  240TRP    CD2 2467   4.001   3.043   1.872
  240TRP    NE1 2468   4.174   3.164   1.813
  240TRP    HE1 2469   4.252   3.200   1.761
  240TRP    CE2 2470   4.097   3.063   1.774
  240TRP    CE3 2471   3.923   2.928   1.868
  240TRP    HE3 2472   3.837   2.917   1.935
  240TRP    CZ2 2473   4.116   2.967   1.675
  240TRP    HZ2 2474   4.189   2.985   1.596
  240TRP    CZ3 2475   3.947   2.829   1.774
  240TRP    HZ3 2476   3.906   2.730   1.791
  240TRP    CH2 2477   4.044   2.849   1.677
  240TRP    HH2 2478   4.084   2.764   1.621
  240TRP      C 2479   4.045   2.932   2.197
  240TRP      O 2480   4.160   2.888   2.205
  241GLY      N 2481   3.937   2.856   2.181
  241GLY      H 2482   3.844   2.892   2.196
  241GLY     CA 2483   3.946   2.713   2.148
  241GLY      C 2484   3.820   2.650   2.089
  241GLY      O 2485   3.716   2.714   2.067
  242THR      N 2486   3.844   2.530   2.041
  242THR      H 2487   3.939   2.497   2.034
  242THR     CA 2488   3.744   2.446   1.971
  242THR     CB 2489   3.804   2.381   1.845
  242THR    OG1 2490   3.907   2.464   1.792
  242THR    HG1 2491   3.885   2.495   1.697
  242THR    CG2 2492   3.697   2.364   1.738
  242THR      C 2493   3.699   2.332   2.063
  242THR      O 2494   3.787   2.265   2.119
  243PRO      N 2495   3.568   2.305   2.078
  243PRO     CA 2496   3.454   2.381   2.023
  243PRO     CB 2497   3.341   2.279   2.019
  243PRO     CG 2498   3.369   2.193   2.142
  243PRO     CD 2499   3.521   2.180   2.140
  243PRO      C 2500   3.409   2.509   2.094
  243PRO      O 2501   3.325   2.580   2.037
  244GLY      N 2502   3.463   2.539   2.213
  244GLY      H 2503   3.533   2.484   2.259
  244GLY     CA 2504   3.422   2.657   2.290
  244GLY      C 2505   3.281   2.643   2.350
  244GLY      O 2506   3.209   2.546   2.323
  245VAL      N 2507   3.242   2.742   2.428
  245VAL      H 2508   3.307   2.812   2.464
  245VAL     CA 2509   3.102   2.751   2.475
  245VAL     CB 2510   3.092   2.729   2.626
  245VAL    CG1 2511   2.947   2.743   2.673
  245VAL    CG2 2512   3.141   2.589   2.662
  245VAL      C 2513   3.036   2.881   2.428
  245VAL      O 2514   2.960   2.881   2.331
  246LEU      N 2515   3.075   2.991   2.491
  246LEU      H 2516   3.152   2.990   2.557
  246LEU     CA 2517   3.025   3.126   2.458
  246LEU     CB 2518   3.063   3.223   2.570
  246LEU     CG 2519   2.998   3.179   2.702
  246LEU    CD1 2520   3.053   3.261   2.817
  246LEU    CD2 2521   2.846   3.190   2.693
  246LEU      C 2522   3.081   3.175   2.325
  246LEU      O 2523   3.014   3.251   2.254
  247ILE      N 2524   3.205   3.138   2.295
  247ILE      H 2525   3.264   3.088   2.359
  247ILE     CA 2526   3.263   3.175   2.165
  247ILE     CB 2527   3.380   3.274   2.179
  247ILE    CG1 2528   3.353   3.391   2.275
  247ILE    CG2 2529   3.420   3.326   2.041
  247ILE     CD 2530   3.237   3.478   2.228
  247ILE      C 2531   3.307   3.051   2.086
  247ILE      O 2532   3.416   2.996   2.111
  248PRO      N 2533   3.226   3.012   1.988
  248PRO     CA 2534   3.267   2.915   1.884
  248PRO     CB 2535   3.143   2.898   1.796
  248PRO     CG 2536   3.028   2.929   1.890
  248PRO     CD 2537   3.082   3.042   1.978
  248PRO      C 2538   3.381   2.976   1.800
  248PRO      O 2539   3.387   3.098   1.786
  249PRO      N 2540   3.461   2.890   1.734
  249PRO     CA 2541   3.560   2.933   1.632
  249PRO     CB 2542   3.612   2.802   1.574
  249PRO     CG 2543   3.608   2.709   1.694
  249PRO     CD 2544   3.478   2.747   1.766
  249PRO      C 2545   3.496   3.021   1.523
  249PRO      O 2546   3.558   3.112   1.469
  250ALA      N 2547   3.367   2.998   1.499
  250ALA      H 2548   3.332   2.904   1.505
  250ALA     CA 2549   3.280   3.092   1.425
  250ALA     CB 2550   3.139   3.035   1.420
  250ALA      C 2551   3.282   3.240   1.471
  250ALA      O 2552   3.311   3.328   1.389
  251GLU      N 2553   3.245   3.268   1.595
  251GLU      H 2554   3.188   3.203   1.646
  251GLU     CA 2555   3.255   3.403   1.658
  251GLU     CB 2556   3.164   3.400   1.781
  251GLU     CG 2557   3.159   3.525   1.869
  251GLU     CD 2558   3.117   3.656   1.802
  251GLU    OE1 2559   3.000   3.672   1.762
  251GLU    OE2 2560   3.201   3.746   1.803
  251GLU      C 2561   3.398   3.455   1.685
  251GLU      O 2562   3.427   3.572   1.658
  252ALA      N 2563   3.491   3.362   1.707
  252ALA      H 2564   3.464   3.268   1.729
  252ALA     CA 2565   3.635   3.392   1.722
  252ALA     CB 2566   3.713   3.262   1.739
  252ALA      C 2567   3.696   3.470   1.604
  252ALA      O 2568   3.736   3.585   1.620
  253ALA      N 2569   3.692   3.408   1.486
  253ALA      H 2570   3.688   3.308   1.480
  253ALA     CA 2571   3.736   3.475   1.362
  253ALA     CB 2572   3.725   3.378   1.244
  253ALA      C 2573   3.666   3.608   1.328
  253ALA      O 2574   3.730   3.699   1.275
  254ARG      N 2575   3.540   3.621   1.369
  254ARG      H 2576   3.492   3.547   1.417
  254ARG     CA 2577   3.465   3.748   1.355
  254ARG     CB 2578   3.320   3.725   1.398
  254ARG     CG 2579   3.233   3.848   1.374
  254ARG     CD 2580   3.085   3.817   1.391
  254ARG     NE 2581   3.049   3.702   1.306
  254ARG     HE 2582   3.061   3.714   1.208
  254ARG     CZ 2583   3.012   3.583   1.354
  254ARG    NH1 2584   3.006   3.558   1.484
  254ARG   HH11 2585   3.033   3.625   1.553
  254ARG   HH12 2586   2.959   3.476   1.516
  254ARG    NH2 2587   2.990   3.482   1.271
  254ARG   HH21 2588   3.005   3.490   1.173
  254ARG   HH22 2589   2.949   3.397   1.307
  254ARG      C 2590   3.527   3.860   1.439
  254ARG      O 2591   3.559   3.967   1.387
  255LEU      N 2592   3.557   3.828   1.565
  255LEU      H 2593   3.527   3.743   1.609
  255LEU     CA 2594   3.628   3.925   1.652
  255LEU     CB 2595   3.614   3.894   1.800
  255LEU     CG 2596   3.473   3.919   1.854
  255LEU    CD1 2597   3.489   3.946   2.002
  255LEU    CD2 2598   3.395   4.035   1.790
  255LEU      C 2599   3.774   3.951   1.616
  255LEU      O 2600   3.816   4.066   1.616
  256ALA      N 2601   3.841   3.847   1.565
  256ALA      H 2602   3.812   3.753   1.585
  256ALA     CA 2603   3.972   3.861   1.498
  256ALA     CB 2604   4.018   3.722   1.456
  256ALA      C 2605   3.972   3.958   1.377
  256ALA      O 2606   4.072   4.024   1.349
  257LYS      N 2607   3.855   3.974   1.316
  257LYS      H 2608   3.781   3.909   1.331
  257LYS     CA 2609   3.828   4.078   1.213
  257LYS     CB 2610   3.717   4.030   1.118
  257LYS     CG 2611   3.686   4.129   1.005
  257LYS     CD 2612   3.558   4.210   1.029
  257LYS     CE 2613   3.555   4.335   0.941
  257LYS     NZ 2614   3.652   4.435   0.987
  257LYS    HZ1 2615   3.663   4.506   0.916
  257LYS    HZ2 2616   3.618   4.480   1.070
  257LYS    HZ3 2617   3.741   4.393   1.005
  257LYS      C 2618   3.794   4.217   1.271
  257LYS      O 2619   3.833   4.319   1.213
  258SER      N 2620   3.694   4.220   1.357
  258SER      H 2621   3.645   4.136   1.385
  258SER     CA 2622   3.631   4.345   1.407
  258SER     CB 2623   3.485   4.318   1.439
  258SER     OG 2624   3.477   4.226   1.547
  258SER     HG 2625   3.440   4.274   1.629
  258SER      C 2626   3.695   4.415   1.527
  258SER      O 2627   3.687   4.537   1.540
  259LEU      N 2628   3.749   4.336   1.619
  259LEU      H 2629   3.742   4.235   1.615
  259LEU     CA 2630   3.821   4.391   1.735
  259LEU     CB 2631   3.830   4.291   1.849
  259LEU     CG 2632   3.705   4.275   1.934
  259LEU    CD1 2633   3.744   4.183   2.049
  259LEU    CD2 2634   3.653   4.407   1.990
  259LEU      C 2635   3.962   4.441   1.702
  259LEU      O 2636   4.051   4.362   1.673
  260PRO      N 2637   3.985   4.568   1.735
  260PRO     CA 2638   4.114   4.637   1.715
  260PRO     CB 2639   4.086   4.781   1.754
  260PRO     CG 2640   3.936   4.794   1.731
  260PRO     CD 2641   3.883   4.663   1.785
  260PRO      C 2642   4.220   4.583   1.809
  260PRO      O 2643   4.188   4.545   1.922
  261ASN      N 2644   4.346   4.597   1.766
  261ASN      H 2645   4.364   4.638   1.676
  261ASN     CA 2646   4.468   4.558   1.840
  261ASN     CB 2647   4.484   4.653   1.959
  261ASN     CG 2648   4.628   4.678   2.005
  261ASN    OD1 2649   4.709   4.589   2.024
  261ASN    ND2 2650   4.649   4.800   2.049
  261ASN   HD21 2651   4.575   4.868   2.047
  261ASN   HD22 2652   4.740   4.824   2.082
  261ASN      C 2653   4.464   4.410   1.882
  261ASN      O 2654   4.484   4.377   1.998
  262CYS      N 2655   4.414   4.329   1.789
  262CYS      H 2656   4.420   4.354   1.692
  262CYS     CA 2657   4.380   4.187   1.812
  262CYS     CB 2658   4.265   4.145   1.721
  262CYS     SG 2659   4.177   3.995   1.779
  262CYS     HG 2660   4.113   4.059   1.878
  262CYS      C 2661   4.497   4.096   1.775
  262CYS      O 2662   4.548   4.104   1.664
  263LYS      N 2663   4.541   4.023   1.876
  263LYS      H 2664   4.532   4.053   1.971
  263LYS     CA 2665   4.614   3.896   1.853
  263LYS     CB 2666   4.761   3.903   1.895
  263LYS     CG 2667   4.837   3.790   1.824
  263LYS     CD 2668   4.979   3.764   1.872
  263LYS     CE 2669   5.024   3.625   1.823
  263LYS     NZ 2670   5.115   3.552   1.912
  263LYS    HZ1 2671   5.145   3.468   1.867
  263LYS    HZ2 2672   5.195   3.607   1.931
  263LYS    HZ3 2673   5.068   3.528   1.998
  263LYS      C 2674   4.540   3.785   1.928
  263LYS      O 2675   4.519   3.792   2.050
  264ALA      N 2676   4.477   3.698   1.850
  264ALA      H 2677   4.482   3.703   1.750
  264ALA     CA 2678   4.399   3.585   1.904
  264ALA     CB 2679   4.260   3.577   1.841
  264ALA      C 2680   4.470   3.450   1.894
  264ALA      O 2681   4.490   3.397   1.785
  265VAL      N 2682   4.472   3.385   2.009
  265VAL      H 2683   4.433   3.429   2.091
  265VAL     CA 2684   4.545   3.258   2.034
  265VAL     CB 2685   4.625   3.268   2.166
  265VAL    CG1 2686   4.715   3.146   2.188
  265VAL    CG2 2687   4.709   3.396   2.175
  265VAL      C 2688   4.451   3.135   2.044
  265VAL      O 2689   4.371   3.124   2.136
  266ASP      N 2690   4.462   3.050   1.942
  266ASP      H 2691   4.508   3.078   1.858
  266ASP     CA 2692   4.405   2.913   1.942
  266ASP     CB 2693   4.416   2.858   1.798
  266ASP     CG 2694   4.369   2.715   1.771
  266ASP    OD1 2695   4.386   2.629   1.859
  266ASP    OD2 2696   4.329   2.687   1.656
  266ASP      C 2697   4.481   2.826   2.043
  266ASP      O 2698   4.602   2.806   2.028
  267ILE      N 2699   4.412   2.787   2.151
  267ILE      H 2700   4.321   2.827   2.172
  267ILE     CA 2701   4.471   2.695   2.251
  267ILE     CB 2702   4.449   2.740   2.397
  267ILE    CG1 2703   4.303   2.737   2.440
  267ILE    CG2 2704   4.508   2.879   2.420
  267ILE     CD 2705   4.290   2.687   2.583
  267ILE      C 2706   4.436   2.545   2.232
  267ILE      O 2707   4.468   2.462   2.318
  268GLY      N 2708   4.390   2.515   2.111
  268GLY      H 2709   4.387   2.584   2.038
  268GLY     CA 2710   4.348   2.382   2.063
  268GLY      C 2711   4.208   2.340   2.112
  268GLY      O 2712   4.106   2.388   2.061
  269PRO      N 2713   4.205   2.237   2.196
  269PRO     CA 2714   4.080   2.176   2.245
  269PRO     CB 2715   4.118   2.030   2.260
  269PRO     CG 2716   4.264   2.036   2.307
  269PRO     CD 2717   4.322   2.154   2.232
  269PRO      C 2718   4.027   2.235   2.377
  269PRO      O 2719   4.092   2.230   2.481
  270GLY      N 2720   3.901   2.277   2.373
  270GLY      H 2721   3.847   2.278   2.289
  270GLY     CA 2722   3.840   2.340   2.492
  270GLY      C 2723   3.693   2.381   2.485
  270GLY      O 2724   3.631   2.385   2.378
  271LEU      N 2725   3.642   2.409   2.604
  271LEU      H 2726   3.699   2.411   2.686
  271LEU     CA 2727   3.502   2.450   2.628
  271LEU     CB 2728   3.431   2.343   2.712
  271LEU     CG 2729   3.393   2.223   2.625
  271LEU    CD1 2730   3.362   2.100   2.711
  271LEU    CD2 2731   3.272   2.257   2.538
  271LEU      C 2732   3.493   2.593   2.686
  271LEU      O 2733   3.510   2.687   2.608
  272ASN      N 2734   3.489   2.607   2.819
  272ASN      H 2735   3.513   2.529   2.878
  272ASN     CA 2736   3.479   2.739   2.886
  272ASN     CB 2737   3.339   2.767   2.944
  272ASN     CG 2738   3.323   2.905   3.011
  272ASN    OD1 2739   3.368   2.930   3.122
  272ASN    ND2 2740   3.278   3.004   2.939
  272ASN   HD21 2741   3.269   2.993   2.838
  272ASN   HD22 2742   3.252   3.090   2.982
  272ASN      C 2743   3.587   2.770   2.991
  272ASN      O 2744   3.639   2.881   2.992
  273LEU      N 2745   3.617   2.677   3.081
  273LEU      H 2746   3.569   2.589   3.086
  273LEU     CA 2747   3.734   2.689   3.172
  273LEU     CB 2748   3.721   2.598   3.294
  273LEU     CG 2749   3.618   2.641   3.399
  273LEU    CD1 2750   3.489   2.562   3.382
  273LEU    CD2 2751   3.675   2.618   3.539
  273LEU      C 2752   3.864   2.656   3.097
  273LEU      O 2753   3.916   2.545   3.104
  274LEU      N 2754   3.899   2.742   3.002
  274LEU      H 2755   3.850   2.829   2.990
  274LEU     CA 2756   4.014   2.718   2.912
  274LEU     CB 2757   4.016   2.819   2.798
  274LEU     CG 2758   3.908   2.789   2.694
  274LEU    CD1 2759   3.928   2.881   2.574
  274LEU    CD2 2760   3.914   2.644   2.646
  274LEU      C 2761   4.151   2.712   2.980
  274LEU      O 2762   4.242   2.643   2.935
  275GLN      N 2763   4.156   2.782   3.092
  275GLN      H 2764   4.090   2.856   3.106
  275GLN     CA 2765   4.268   2.783   3.188
  275GLN     CB 2766   4.240   2.893   3.290
  275GLN     CG 2767   4.209   3.028   3.224
  275GLN     CD 2768   4.058   3.051   3.201
  275GLN    OE1 2769   3.995   3.004   3.107
  275GLN    NE2 2770   3.995   3.108   3.299
  275GLN   HE21 2771   4.048   3.129   3.384
  275GLN   HE22 2772   3.896   3.124   3.297
  275GLN      C 2773   4.294   2.645   3.253
  275GLN      O 2774   4.410   2.612   3.279
  276GLU      N 2775   4.189   2.566   3.274
  276GLU      H 2776   4.101   2.605   3.305
  276GLU     CA 2777   4.206   2.421   3.299
  276GLU     CB 2778   4.081   2.347   3.350
  276GLU     CG 2779   4.011   2.395   3.479
  276GLU     CD 2780   4.094   2.419   3.606
  276GLU    OE1 2781   4.199   2.353   3.622
  276GLU    OE2 2782   4.053   2.503   3.688
  276GLU      C 2783   4.259   2.343   3.176
  276GLU      O 2784   4.347   2.258   3.192
  277ASP      N 2785   4.207   2.373   3.057
  277ASP      H 2786   4.132   2.439   3.048
  277ASP     CA 2787   4.240   2.302   2.932
  277ASP     CB 2788   4.124   2.307   2.832
  277ASP     CG 2789   4.016   2.202   2.868
  277ASP    OD1 2790   4.050   2.082   2.871
  277ASP    OD2 2791   3.903   2.240   2.904
  277ASP      C 2792   4.378   2.324   2.865
  277ASP      O 2793   4.433   2.228   2.811
  278ASN      N 2794   4.437   2.443   2.881
  278ASN      H 2795   4.383   2.522   2.912
  278ASN     CA 2796   4.576   2.470   2.835
  278ASN     CB 2797   4.577   2.492   2.683
  278ASN     CG 2798   4.713   2.483   2.614
  278ASN    OD1 2799   4.821   2.507   2.667
  278ASN    ND2 2800   4.705   2.454   2.485
  278ASN   HD21 2801   4.614   2.445   2.441
  278ASN   HD22 2802   4.788   2.428   2.437
  278ASN      C 2803   4.646   2.587   2.908
  278ASN      O 2804   4.692   2.683   2.845
  279PRO      N 2805   4.674   2.571   3.039
  279PRO     CA 2806   4.734   2.677   3.122
  279PRO     CB 2807   4.736   2.618   3.263
  279PRO     CG 2808   4.758   2.470   3.236
  279PRO     CD 2809   4.673   2.443   3.112
  279PRO      C 2810   4.875   2.717   3.079
  279PRO      O 2811   4.915   2.834   3.090
  280ASP      N 2812   4.951   2.617   3.033
  280ASP      H 2813   4.935   2.524   3.067
  280ASP     CA 2814   5.086   2.631   2.977
  280ASP     CB 2815   5.135   2.493   2.930
  280ASP     CG 2816   5.136   2.385   3.038
  280ASP    OD1 2817   5.112   2.415   3.157
  280ASP    OD2 2818   5.167   2.269   3.004
  280ASP      C 2819   5.096   2.733   2.863
  280ASP      O 2820   5.172   2.828   2.878
  281LEU      N 2821   5.019   2.714   2.756
  281LEU      H 2822   4.952   2.639   2.748
  281LEU     CA 2823   5.016   2.812   2.645
  281LEU     CB 2824   4.939   2.757   2.524
  281LEU     CG 2825   4.933   2.852   2.403
  281LEU    CD1 2826   5.072   2.880   2.348
  281LEU    CD2 2827   4.843   2.794   2.295
  281LEU      C 2828   4.956   2.948   2.688
  281LEU      O 2829   5.016   3.052   2.663
  282ILE      N 2830   4.852   2.941   2.770
  282ILE      H 2831   4.807   2.854   2.792
  282ILE     CA 2832   4.786   3.061   2.826
  282ILE     CB 2833   4.659   3.012   2.898
  282ILE    CG1 2834   4.550   2.983   2.794
  282ILE    CG2 2835   4.610   3.107   3.006
  282ILE     CD 2836   4.429   2.913   2.855
  282ILE      C 2837   4.880   3.154   2.905
  282ILE      O 2838   4.910   3.264   2.859
  283GLY      N 2839   4.944   3.100   3.010
  283GLY      H 2840   4.925   3.006   3.040
  283GLY     CA 2841   5.039   3.176   3.094
  283GLY      C 2842   5.166   3.223   3.021
  283GLY      O 2843   5.209   3.338   3.036
  284SER      N 2844   5.220   3.132   2.940
  284SER      H 2845   5.205   3.034   2.956
  284SER     CA 2846   5.328   3.162   2.844
  284SER     CB 2847   5.372   3.039   2.763
  284SER     OG 2848   5.465   2.960   2.838
  284SER     HG 2849   5.430   2.866   2.838
  284SER      C 2850   5.298   3.276   2.747
  284SER      O 2851   5.368   3.378   2.750
  285GLU      N 2852   5.184   3.272   2.679
  285GLU      H 2853   5.128   3.188   2.672
  285GLU     CA 2854   5.142   3.383   2.592
  285GLU     CB 2855   5.033   3.340   2.493
  285GLU     CG 2856   5.084   3.250   2.380
  285GLU     CD 2857   5.176   3.322   2.281
  285GLU    OE1 2858   5.123   3.391   2.192
  285GLU    OE2 2859   5.300   3.310   2.297
  285GLU      C 2860   5.107   3.514   2.664
  285GLU      O 2861   5.140   3.620   2.611
  286ILE      N 2862   5.050   3.510   2.785
  286ILE      H 2863   5.008   3.426   2.822
  286ILE     CA 2864   5.026   3.635   2.863
  286ILE     CB 2865   4.938   3.614   2.987
  286ILE    CG1 2866   4.800   3.567   2.942
  286ILE    CG2 2867   4.923   3.742   3.070
  286ILE     CD 2868   4.711   3.529   3.060
  286ILE      C 2869   5.154   3.712   2.896
  286ILE      O 2870   5.174   3.820   2.840
  287ALA      N 2871   5.249   3.650   2.966
  287ALA      H 2872   5.236   3.557   3.000
  287ALA     CA 2873   5.376   3.718   3.001
  287ALA     CB 2874   5.448   3.649   3.116
  287ALA      C 2875   5.470   3.751   2.883
  287ALA      O 2876   5.544   3.850   2.888
  288ARG      N 2877   5.451   3.678   2.773
  288ARG      H 2878   5.415   3.585   2.780
  288ARG     CA 2879   5.503   3.717   2.640
  288ARG     CB 2880   5.482   3.607   2.535
  288ARG     CG 2881   5.550   3.644   2.403
  288ARG     CD 2882   5.494   3.569   2.281
  288ARG     NE 2883   5.355   3.612   2.256
  288ARG     HE 2884   5.288   3.539   2.272
  288ARG     CZ 2885   5.318   3.724   2.191
  288ARG    NH1 2886   5.402   3.794   2.114
  288ARG   HH11 2887   5.494   3.761   2.094
  288ARG   HH12 2888   5.378   3.888   2.090
  288ARG    NH2 2889   5.196   3.773   2.211
  288ARG   HH21 2890   5.131   3.727   2.273
  288ARG   HH22 2891   5.168   3.856   2.164
  288ARG      C 2892   5.435   3.846   2.591
  288ARG      O 2893   5.503   3.945   2.569
  289TRP      N 2894   5.302   3.846   2.579
  289TRP      H 2895   5.246   3.768   2.608
  289TRP     CA 2896   5.225   3.965   2.536
  289TRP     CB 2897   5.078   3.925   2.536
  289TRP     CG 2898   4.980   4.041   2.544
  289TRP    CD1 2899   4.960   4.133   2.450
  289TRP    HD1 2900   4.999   4.130   2.348
  289TRP    CD2 2901   4.920   4.086   2.661
  289TRP    NE1 2902   4.893   4.235   2.503
  289TRP    HE1 2903   4.851   4.308   2.449
  289TRP    CE2 2904   4.869   4.210   2.632
  289TRP    CE3 2905   4.894   4.024   2.782
  289TRP    HE3 2906   4.937   3.927   2.806
  289TRP    CZ2 2907   4.790   4.274   2.727
  289TRP    HZ2 2908   4.746   4.372   2.704
  289TRP    CZ3 2909   4.813   4.087   2.876
  289TRP    HZ3 2910   4.793   4.040   2.972
  289TRP    CH2 2911   4.760   4.213   2.848
  289TRP    HH2 2912   4.690   4.260   2.917
  289TRP      C 2913   5.250   4.090   2.623
  289TRP      O 2914   5.274   4.198   2.570
  290LEU      N 2915   5.270   4.066   2.753
  290LEU      H 2916   5.235   3.982   2.796
  290LEU     CA 2917   5.318   4.169   2.846
  290LEU     CB 2918   5.326   4.111   2.988
  290LEU     CG 2919   5.189   4.074   3.047
  290LEU    CD1 2920   5.205   4.011   3.185
  290LEU    CD2 2921   5.093   4.192   3.058
  290LEU      C 2922   5.448   4.241   2.806
  290LEU      O 2923   5.466   4.359   2.836
  291SER      N 2924   5.534   4.178   2.724
  291SER      H 2925   5.518   4.084   2.694
  291SER     CA 2926   5.654   4.246   2.670
  291SER     CB 2927   5.761   4.150   2.615
  291SER     OG 2928   5.739   4.102   2.481
  291SER     HG 2929   5.830   4.109   2.433
  291SER      C 2930   5.628   4.356   2.566
  291SER      O 2931   5.718   4.436   2.540
  292THR      N 2932   5.510   4.356   2.503
  292THR      H 2933   5.435   4.293   2.529
  292THR     CA 2934   5.473   4.457   2.401
  292THR     CB 2935   5.397   4.402   2.279
  292THR    OG1 2936   5.270   4.346   2.313
  292THR    HG1 2937   5.204   4.421   2.330
  292THR    CG2 2938   5.483   4.304   2.200
  292THR      C 2939   5.394   4.579   2.452
  292THR      O 2940   5.345   4.656   2.369
  293LEU      N 2941   5.387   4.600   2.583
  293LEU      H 2942   5.447   4.557   2.651
  293LEU     CA 2943   5.299   4.704   2.639
  293LEU     CB 2944   5.221   4.646   2.756
  293LEU     CG 2945   5.127   4.535   2.713
  293LEU    CD1 2946   5.087   4.458   2.838
  293LEU    CD2 2947   5.002   4.590   2.644
  293LEU      C 2948   5.368   4.834   2.684
  293LEU     O1 2949   5.484   4.833   2.731
  293LEU     O2 2950   5.298   4.936   2.687
  294SMGSb   O6 2951   2.595   1.368   2.543
  294SMGSb  C23 2952   2.510   1.422   2.471
  294SMGSb   O5 2953   2.535   1.515   2.393
  294SMGSb  C22 2954   2.375   1.347   2.457
  294SMGSb  H33 2955   2.323   1.443   2.425
  294SMGSb   N3 2956   2.345   1.276   2.329
  294SMGSb  H34 2957   2.241   1.267   2.316
  294SMGSb  H35 2958   2.389   1.181   2.331
  294SMGSb  H36 2959   2.385   1.330   2.247
  294SMGSb  C21 2960   2.295   1.300   2.580
  294SMGSb  C20 2961   2.313   1.392   2.700
  294SMGSb  C19 2962   2.249   1.336   2.827
  294SMGSb   O4 2963   2.282   1.224   2.874
  294SMGSb   N2 2964   2.174   1.420   2.908
  294SMGSb  H28 2965   2.132   1.497   2.860
  294SMGSb  C18 2966   2.130   1.402   3.046
  294SMGSb  H27 2967   2.189   1.318   3.093
  294SMGSb  C24 2968   1.981   1.348   3.045
  294SMGSb   O7 2969   1.896   1.382   3.131
  294SMGSb   N4 2970   1.960   1.237   2.966
  294SMGSb  H37 2971   2.041   1.203   2.918
  294SMGSb  C25 2972   1.838   1.171   2.928
  294SMGSb  C26 2973   1.840   1.106   2.789
  294SMGSb   O8 2974   1.950   1.098   2.727
  294SMGSb   O9 2975   1.731   1.074   2.736
  294SMGSb  C17 2976   2.148   1.527   3.130
  294SMGSb   S1 2977   2.320   1.555   3.158
  294SMGSb  C16 2978   2.355   1.693   3.274
  294SMGSb  C27 2979   2.481   1.642   3.345
  294SMGSb  C28 2980   2.608   1.662   3.287
  294SMGSb  H40 2981   2.610   1.698   3.183
  294SMGSb  C29 2982   2.726   1.614   3.343
  294SMGSb  H41 2983   2.823   1.639   3.294
  294SMGSb  C30 2984   2.723   1.535   3.459
  294SMGSb   N5 2985   2.837   1.524   3.540
  294SMGSb  H42 2986   2.911   1.589   3.519
  294SMGSb  H43 2987   2.819   1.511   3.637
  294SMGSb  C31 2988   2.596   1.505   3.511
  294SMGSb  H44 2989   2.589   1.434   3.594
  294SMGSb  C32 2990   2.479   1.557   3.456
  294SMGSb  SI1 2991   2.319   1.497   3.514
  294SMGSb  C33 2992   2.287   1.337   3.431
  294SMGSb  C34 2993   2.333   1.470   3.695
  294SMGSb  C35 2994   2.201   1.625   3.472
  294SMGSb  C36 2995   2.086   1.639   3.550
  294SMGSb  H51 2996   2.072   1.574   3.638
  294SMGSb  C37 2997   1.991   1.738   3.522
  294SMGSb  C39 2998   2.016   1.822   3.411
  294SMGSb  H56 2999   1.942   1.898   3.380
  294SMGSb  C40 3000   2.131   1.806   3.335
  294SMGSb  C41 3001   2.229   1.707   3.361
  294SMGSb  H57 3002   2.144   1.875   3.250
  294SMGSb   N6 3003   1.885   1.755   3.613
  294SMGSb  H52 3004   1.920   1.758   3.706
  294SMGSb  C38 3005   1.775   1.843   3.590
  294SMGSb  C15 3006   2.382   1.831   3.202
  294SMGSb  C14 3007   2.336   1.840   3.067
  294SMGSb  H24 3008   2.280   1.758   3.021
  294SMGSb  C13 3009   2.348   1.955   2.992
  294SMGSb  H23 3010   2.296   1.962   2.896
  294SMGSb  C12 3011   2.413   2.068   3.042
  294SMGSb  C44 3012   2.453   2.065   3.175
  294SMGSb  H61 3013   2.498   2.155   3.219
  294SMGSb  C42 3014   2.438   1.949   3.256
  294SMGSb  C43 3015   2.482   1.967   3.396
  294SMGSb  C11 3016   2.408   2.195   2.962
  294SMGSb   O3 3017   2.296   2.245   2.942
  294SMGSb   N1 3018   2.518   2.278   2.965
  294SMGSb  H22 3019   2.509   2.378   2.962
  294SMGSb  C10 3020   2.652   2.228   2.963
  294SMGSb   C9 3021   2.737   2.268   3.083
  294SMGSb   O2 3022   2.803   2.391   3.067
  294SMGSb   C8 3023   2.926   2.378   2.995
  294SMGSb   C7 3024   2.979   2.515   2.957
  294SMGSb   O1 3025   3.030   2.590   3.067
  294SMGSb   C6 3026   2.930   2.686   3.030
  294SMGSb   C5 3027   2.852   2.736   3.149
  294SMGSb   C4 3028   2.940   2.827   3.228
  294SMGSb   C3 3029   2.856   2.918   3.314
  294SMGSb   C2 3030   2.935   3.042   3.346
  294SMGSb   C1 3031   2.963   3.121   3.219
  295CL      CL 3032   2.687   3.260   3.491
  296SOL     OW 3033   0.240   0.668   0.115
  296SOL    HW1 3034   0.166   0.652   0.183
  296SOL    HW2 3035   0.247   0.579   0.065
  297SOL     OW 3036   0.260   0.309   1.020
  297SOL    HW1 3037   0.310   0.259   1.093
  297SOL    HW2 3038   0.163   0.274   1.022
  298SOL     OW 3039   6.995   0.396   0.665
  298SOL    HW1 3040   6.927   0.397   0.744
  298SOL    HW2 3041   0.034   0.300   0.664
  299SOL     OW 3042   0.584   1.309   1.132
  299SOL    HW1 3043   0.486   1.307   1.108
  299SOL    HW2 3044   0.599   1.406   1.159
  300SOL     OW 3045   1.556   1.543   0.724
  300SOL    HW1 3046   1.525   1.510   0.817
  300SOL    HW2 3047   1.476   1.527   0.663
  301SOL     OW 3048   1.120   0.695   0.723
  301SOL    HW1 3049   1.154   0.787   0.691
  301SOL    HW2 3050   1.081   0.710   0.816
  302SOL     OW 3051   1.782   0.546   0.184
  302SOL    HW1 3052   1.732   0.535   0.096
  302SOL    HW2 3053   1.733   0.485   0.249
  303SOL     OW 3054   0.769   1.152   1.014
  303SOL    HW1 3055   0.690   1.198   1.063
  303SOL    HW2 3056   0.818   1.236   0.981
  304SOL     OW 3057   0.892   0.733   1.779
  304SOL    HW1 3058   0.846   0.788   1.850
  304SOL    HW2 3059   0.929   0.801   1.710
  305SOL     OW 3060   0.664   0.987   0.694
  305SOL    HW1 3061   0.753   0.992   0.744
  305SOL    HW2 3062   0.608   1.069   0.722
  306SOL     OW 3063   0.672   1.156   1.821
  306SOL    HW1 3064   0.728   1.237   1.848
  306SOL    HW2 3065   0.589   1.191   1.771
  307SOL     OW 3066   0.310   1.438   1.070
  307SOL    HW1 3067   0.230   1.398   1.023
  307SOL    HW2 3068   0.363   1.491   1.000
  308SOL     OW 3069   1.465   1.497   1.397
  308SOL    HW1 3070   1.528   1.580   1.401
  308SOL    HW2 3071   1.380   1.524   1.448
  309SOL     OW 3072   0.414   0.438   1.508
  309SOL    HW1 3073   0.506   0.392   1.498
  309SOL    HW2 3074   0.348   0.366   1.481
  310SOL     OW 3075   1.639   0.467   0.738
  310SOL    HW1 3076   1.589   0.508   0.659
  310SOL    HW2 3077   1.614   0.523   0.819
  311SOL     OW 3078   0.212   1.672   0.527
  311SOL    HW1 3079   0.253   1.765   0.546
  311SOL    HW2 3080   0.232   1.651   0.428
  312SOL     OW 3081   1.146   1.381   1.677
  312SOL    HW1 3082   1.199   1.385   1.763
  312SOL    HW2 3083   1.102   1.287   1.682
  313SOL     OW 3084   0.258   1.400   0.549
  313SOL    HW1 3085   0.252   1.500   0.567
  313SOL    HW2 3086   0.199   1.352   0.618
  314SOL     OW 3087   0.263   1.132   0.911
  314SOL    HW1 3088   0.256   1.036   0.944
  314SOL    HW2 3089   0.189   1.181   0.966
  315SOL     OW 3090   0.620   1.806   1.412
  315SOL    HW1 3091   0.545   1.780   1.478
  315SOL    HW2 3092   0.647   1.902   1.436
  316SOL     OW 3093   0.570   0.946   0.142
  316SOL    HW1 3094   0.610   0.982   0.056
  316SOL    HW2 3095   0.622   1.002   0.211
  317SOL     OW 3096   1.617   0.121   1.519
  317SOL    HW1 3097   1.627   0.203   1.458
  317SOL    HW2 3098   1.711   0.100   1.554
  318SOL     OW 3099   0.126   0.628   0.569
  318SOL    HW1 3100   0.073   0.552   0.615
  318SOL    HW2 3101   0.103   0.713   0.620
  319SOL     OW 3102   1.913   1.739   0.364
  319SOL    HW1 3103   1.986   1.716   0.434
  319SOL    HW2 3104   1.881   1.832   0.388
  320SOL     OW 3105   6.959   1.597   0.204
  320SOL    HW1 3106   6.971   1.496   0.215
  320SOL    HW2 3107   6.936   1.632   0.298
  321SOL     OW 3108   1.688   0.886   0.670
  321SOL    HW1 3109   1.743   0.823   0.612
  321SOL    HW2 3110   1.667   0.965   0.606
  322SOL     OW 3111   1.630   1.095   0.508
  322SOL    HW1 3112   1.675   1.111   0.419
  322SOL    HW2 3113   1.652   1.180   0.565
  323SOL     OW 3114   0.146   0.742   1.561
  323SOL    HW1 3115   0.246   0.748   1.537
  323SOL    HW2 3116   0.128   0.831   1.611
  324SOL     OW 3117   0.631   1.416   0.743
  324SOL    HW1 3118   0.589   1.326   0.769
  324SOL    HW2 3119   0.608   1.422   0.642
  325SOL     OW 3120   1.278   1.224   1.432
  325SOL    HW1 3121   1.308   1.150   1.368
  325SOL    HW2 3122   1.339   1.212   1.515
  326SOL     OW 3123   0.829   0.020   0.505
  326SOL    HW1 3124   0.875   0.112   0.496
  326SOL    HW2 3125   0.727   0.036   0.499
  327SOL     OW 3126   0.160   0.973   1.240
  327SOL    HW1 3127   0.257   0.940   1.235
  327SOL    HW2 3128   0.110   0.930   1.162
  328SOL     OW 3129   1.474   1.028   0.194
  328SOL    HW1 3130   1.418   0.957   0.244
  328SOL    HW2 3131   1.565   0.985   0.179
  329SOL     OW 3132   1.162   1.797   1.608
  329SOL    HW1 3133   1.177   1.868   1.537
  329SOL    HW2 3134   1.179   1.708   1.558
  330SOL     OW 3135   0.298   0.257   1.781
  330SOL    HW1 3136   0.365   0.316   1.828
  330SOL    HW2 3137   0.215   0.260   1.844
  331SOL     OW 3138   1.464   1.422   0.949
  331SOL    HW1 3139   1.410   1.441   1.035
  331SOL    HW2 3140   1.427   1.331   0.916
  332SOL     OW 3141   1.662   1.740   0.584
  332SOL    HW1 3142   1.636   1.702   0.493
  332SOL    HW2 3143   1.627   1.667   0.647
  333SOL     OW 3144   0.607   0.705   0.287
  333SOL    HW1 3145   0.625   0.793   0.239
  333SOL    HW2 3146   0.542   0.727   0.362
  334SOL     OW 3147   1.255   0.432   0.958
  334SOL    HW1 3148   1.175   0.371   0.954
  334SOL    HW2 3149   1.322   0.374   1.010
  335SOL     OW 3150   1.571   1.645   0.327
  335SOL    HW1 3151   1.662   1.607   0.304
  335SOL    HW2 3152   1.521   1.651   0.239
  336SOL     OW 3153   0.783   0.625   1.451
  336SOL    HW1 3154   0.773   0.568   1.537
  336SOL    HW2 3155   0.740   0.567   1.377
  337SOL     OW 3156   1.393   0.504   1.669
  337SOL    HW1 3157   1.390   0.556   1.758
  337SOL    HW2 3158   1.458   0.425   1.690
  338SOL     OW 3159   0.965   0.921   1.592
  338SOL    HW1 3160   1.020   0.843   1.553
  338SOL    HW2 3161   0.902   0.948   1.515
  339SOL     OW 3162   1.009   0.410   1.244
  339SOL    HW1 3163   0.938   0.448   1.304
  339SOL    HW2 3164   0.961   0.349   1.179
  340SOL     OW 3165   1.026   0.720   0.414
  340SOL    HW1 3166   1.047   0.732   0.513
  340SOL    HW2 3167   0.951   0.650   0.410
  341SOL     OW 3168   0.078   0.869   0.752
  341SOL    HW1 3169   0.164   0.857   0.807
  341SOL    HW2 3170   0.009   0.888   0.824
  342SOL     OW 3171   0.141   1.885   1.574
  342SOL    HW1 3172   0.140   1.864   1.676
  342SOL    HW2 3173   0.077   1.819   1.534
  343SOL     OW 3174   0.920   0.375   0.233
  343SOL    HW1 3175   0.944   0.431   0.151
  343SOL    HW2 3176   0.899   0.281   0.195
  344SOL     OW 3177   1.721   0.557   1.821
  344SOL    HW1 3178   1.684   0.645   1.782
  344SOL    HW2 3179   1.751   0.506   1.737
  345SOL     OW 3180   1.352   1.157   0.578
  345SOL    HW1 3181   1.439   1.147   0.526
  345SOL    HW2 3182   1.297   1.228   0.525
  346SOL     OW 3183   0.542   0.209   0.907
  346SOL    HW1 3184   0.553   0.235   1.006
  346SOL    HW2 3185   0.526   0.294   0.855
  347SOL     OW 3186   0.977   1.436   0.512
  347SOL    HW1 3187   0.965   1.520   0.453
  347SOL    HW2 3188   0.997   1.469   0.605
  348SOL     OW 3189   0.334   1.816   0.864
  348SOL    HW1 3190   0.375   1.721   0.869
  348SOL    HW2 3191   0.409   1.876   0.898
  349SOL     OW 3192   1.810   1.041   0.882
  349SOL    HW1 3193   1.758   1.003   0.803
  349SOL    HW2 3194   1.742   1.044   0.957
  350SOL     OW 3195   1.213   1.558   1.483
  350SOL    HW1 3196   1.195   1.485   1.553
  350SOL    HW2 3197   1.157   1.528   1.404
  351SOL     OW 3198   0.308   0.933   0.248
  351SOL    HW1 3199   0.403   0.944   0.210
  351SOL    HW2 3200   0.285   0.833   0.250
  352SOL     OW 3201   1.443   0.775   0.726
  352SOL    HW1 3202   1.442   0.715   0.810
  352SOL    HW2 3203   1.536   0.818   0.723
  353SOL     OW 3204   0.464   1.260   1.700
  353SOL    HW1 3205   0.429   1.260   1.601
  353SOL    HW2 3206   0.386   1.295   1.755
  354SOL     OW 3207   1.128   1.745   0.233
  354SOL    HW1 3208   1.057   1.702   0.295
  354SOL    HW2 3209   1.134   1.682   0.153
  355SOL     OW 3210   0.171   0.287   1.507
  355SOL    HW1 3211   0.117   0.373   1.503
  355SOL    HW2 3212   0.197   0.271   1.605
  356SOL     OW 3213   1.624   1.459   0.077
  356SOL    HW1 3214   1.573   1.544   0.054
  356SOL    HW2 3215   1.560   1.382   0.054
  357SOL     OW 3216   0.481   1.692   0.336
  357SOL    HW1 3217   0.520   1.768   0.394
  357SOL    HW2 3218   0.562   1.661   0.278
  358SOL     OW 3219   1.444   0.110   0.412
  358SOL    HW1 3220   1.445   0.022   0.357
  358SOL    HW2 3221   1.543   0.135   0.422
  359SOL     OW 3222   0.261   1.799   1.237
  359SOL    HW1 3223   0.313   1.723   1.283
  359SOL    HW2 3224   0.214   1.755   1.159
  360SOL     OW 3225   0.956   1.706   0.909
  360SOL    HW1 3226   1.048   1.664   0.915
  360SOL    HW2 3227   0.910   1.660   0.829
  361SOL     OW 3228   0.360   0.704   0.426
  361SOL    HW1 3229   0.390   0.610   0.456
  361SOL    HW2 3230   0.269   0.711   0.472
  362SOL     OW 3231   1.545   0.298   1.720
  362SOL    HW1 3232   1.531   0.274   1.820
  362SOL    HW2 3233   1.513   0.217   1.667
  363SOL     OW 3234   0.594   0.139   0.080
  363SOL    HW1 3235   0.696   0.133   0.093
  363SOL    HW2 3236   0.574   0.101   6.989
  364SOL     OW 3237   0.769   0.209   1.734
  364SOL    HW1 3238   0.866   0.171   1.732
  364SOL    HW2 3239   0.730   0.187   1.828
  365SOL     OW 3240   0.888   1.549   1.201
  365SOL    HW1 3241   0.876   1.518   1.105
  365SOL    HW2 3242   0.949   1.481   1.248
  366SOL     OW 3243   1.329   0.614   1.434
  366SOL    HW1 3244   1.362   0.574   1.524
  366SOL    HW2 3245   1.389   0.696   1.416
  367SOL     OW 3246   0.832   1.410   0.954
  367SOL    HW1 3247   0.930   1.407   0.922
  367SOL    HW2 3248   0.775   1.410   0.869
  368SOL     OW 3249   0.956   0.494   0.930
  368SOL    HW1 3250   0.926   0.498   0.831
  368SOL    HW2 3251   0.990   0.399   0.939
  369SOL     OW 3252   0.563   0.060   0.478
  369SOL    HW1 3253   0.493   0.051   0.552
  369SOL    HW2 3254   0.536   0.141   0.420
  370SOL     OW 3255   1.435   1.211   0.004
  370SOL    HW1 3256   1.459   1.129   0.063
  370SOL    HW2 3257   1.342   1.233   0.041
  371SOL     OW 3258   0.295   0.119   0.220
  371SOL    HW1 3259   0.367   0.188   0.247
  371SOL    HW2 3260   0.342   0.030   0.236
  372SOL     OW 3261   0.956   0.256   0.477
  372SOL    HW1 3262   0.938   0.305   0.389
  372SOL    HW2 3263   1.057   0.259   0.483
  373SOL     OW 3264   1.082   0.709   1.479
  373SOL    HW1 3265   1.023   0.627   1.482
  373SOL    HW2 3266   1.179   0.676   1.461
  374SOL     OW 3267   1.233   1.562   0.757
  374SOL    HW1 3268   1.239   1.629   0.679
  374SOL    HW2 3269   1.293   1.601   0.828
  375SOL     OW 3270   0.475   1.175   0.752
  375SOL    HW1 3271   0.400   1.165   0.822
  375SOL    HW2 3272   0.430   1.154   0.662
  376SOL     OW 3273   1.264   1.798   0.622
  376SOL    HW1 3274   1.324   1.873   0.584
  376SOL    HW2 3275   1.195   1.846   0.680
  377SOL     OW 3276   1.103   0.574   0.017
  377SOL    HW1 3277   1.008   0.599   0.041
  377SOL    HW2 3278   1.155   0.555   0.102
  378SOL     OW 3279   0.074   0.557   1.377
  378SOL    HW1 3280   0.168   0.572   1.336
  378SOL    HW2 3281   0.069   0.631   1.448
  379SOL     OW 3282   0.557   0.268   1.174
  379SOL    HW1 3283   0.628   0.209   1.213
  379SOL    HW2 3284   0.471   0.237   1.223
  380SOL     OW 3285   0.892   0.453   0.670
  380SOL    HW1 3286   0.848   0.518   0.605
  380SOL    HW2 3287   0.907   0.369   0.613
  381SOL     OW 3288   0.971   0.020   0.760
  381SOL    HW1 3289   0.910   0.039   0.681
  381SOL    HW2 3290   0.999   6.922   0.747
  382SOL     OW 3291   1.403   1.160   0.876
  382SOL    HW1 3292   1.360   1.073   0.912
  382SOL    HW2 3293   1.397   1.153   0.774
  383SOL     OW 3294   1.472   0.619   0.974
  383SOL    HW1 3295   1.392   0.556   0.988
  383SOL    HW2 3296   1.534   0.610   1.055
  384SOL     OW 3297   1.798   0.772   0.371
  384SOL    HW1 3298   1.855   0.713   0.433
  384SOL    HW2 3299   1.794   0.728   0.279
  385SOL     OW 3300   0.494   1.401   0.126
  385SOL    HW1 3301   0.464   1.353   0.211
  385SOL    HW2 3302   0.408   1.410   0.071
  386SOL     OW 3303   1.689   1.310   0.651
  386SOL    HW1 3304   1.792   1.310   0.658
  386SOL    HW2 3305   1.654   1.399   0.685
  387SOL     OW 3306   1.403   0.561   0.075
  387SOL    HW1 3307   1.369   0.535   0.169
  387SOL    HW2 3308   1.461   0.484   0.043
  388SOL     OW 3309   0.512   0.257   0.302
  388SOL    HW1 3310   0.556   0.203   0.225
  388SOL    HW2 3311   0.497   0.350   0.258
  389SOL     OW 3312   1.727   1.240   1.564
  389SOL    HW1 3313   1.819   1.197   1.556
  389SOL    HW2 3314   1.748   1.336   1.592
  390SOL     OW 3315   1.035   1.373   1.346
  390SOL    HW1 3316   0.945   1.345   1.389
  390SOL    HW2 3317   1.105   1.313   1.392
  391SOL     OW 3318   1.645   1.643   1.633
  391SOL    HW1 3319   1.640   1.673   1.536
  391SOL    HW2 3320   1.719   1.572   1.632
  392SOL     OW 3321   1.152   1.228   1.133
  392SOL    HW1 3322   1.074   1.259   1.190
  392SOL    HW2 3323   1.132   1.262   1.039
  393SOL     OW 3324   1.587   1.093   1.073
  393SOL    HW1 3325   1.599   1.166   1.145
  393SOL    HW2 3326   1.528   1.136   1.001
  394SOL     OW 3327   0.888   0.201   1.397
  394SOL    HW1 3328   0.908   0.147   1.313
  394SOL    HW2 3329   0.982   0.218   1.434
  395SOL     OW 3330   1.009   1.150   1.738
  395SOL    HW1 3331   0.917   1.179   1.773
  395SOL    HW2 3332   0.991   1.070   1.676
  396SOL     OW 3333   0.734   1.097   0.312
  396SOL    HW1 3334   0.711   1.094   0.410
  396SOL    HW2 3335   0.817   1.033   0.301
  397SOL     OW 3336   0.397   0.850   1.240
  397SOL    HW1 3337   0.470   0.853   1.313
  397SOL    HW2 3338   0.366   0.752   1.240
  398SOL     OW 3339   1.270   0.399   1.275
  398SOL    HW1 3340   1.292   0.482   1.333
  398SOL    HW2 3341   1.171   0.413   1.248
  399SOL     OW 3342   0.068   1.572   1.330
  399SOL    HW1 3343   0.014   1.648   1.366
  399SOL    HW2 3344   0.164   1.579   1.365
  400SOL     OW 3345   0.363   1.103   0.497
  400SOL    HW1 3346   0.338   1.179   0.432
  400SOL    HW2 3347   0.359   1.019   0.441
  401SOL     OW 3348   0.505   0.586   0.836
  401SOL    HW1 3349   0.536   0.643   0.755
  401SOL    HW2 3350   0.588   0.584   0.897
  402SOL     OW 3351   1.206   1.330   0.440
  402SOL    HW1 3352   1.263   1.413   0.459
  402SOL    HW2 3353   1.108   1.355   0.465
  403SOL     OW 3354   1.325   1.465   1.173
  403SOL    HW1 3355   1.383   1.473   1.258
  403SOL    HW2 3356   1.263   1.386   1.191
  404SOL     OW 3357   1.568   0.601   0.474
  404SOL    HW1 3358   1.507   0.671   0.516
  404SOL    HW2 3359   1.634   0.654   0.418
  405SOL     OW 3360   0.347   1.531   1.312
  405SOL    HW1 3361   0.320   1.489   1.221
  405SOL    HW2 3362   0.447   1.548   1.297
  406SOL     OW 3363   0.422   0.739   1.618
  406SOL    HW1 3364   0.483   0.784   1.549
  406SOL    HW2 3365   0.449   0.641   1.612
  407SOL     OW 3366   1.642   0.784   1.698
  407SOL    HW1 3367   1.546   0.818   1.700
  407SOL    HW2 3368   1.680   0.828   1.612
  408SOL     OW 3369   1.010   0.078   1.688
  408SOL    HW1 3370   1.075   0.117   1.621
  408SOL    HW2 3371   0.994   6.982   1.661
  409SOL     OW 3372   0.450   0.038   1.747
  409SOL    HW1 3373   0.380   6.968   1.779
  409SOL    HW2 3374   0.395   0.125   1.754
  410SOL     OW 3375   0.630   0.880   1.057
  410SOL    HW1 3376   0.652   0.979   1.049
  410SOL    HW2 3377   0.543   0.874   1.109
  411SOL     OW 3378   1.327   0.919   0.991
  411SOL    HW1 3379   1.259   0.865   0.939
  411SOL    HW2 3380   1.401   0.853   1.011
  412SOL     OW 3381   1.213   0.509   0.281
  412SOL    HW1 3382   1.237   0.429   0.344
  412SOL    HW2 3383   1.171   0.578   0.342
  413SOL     OW 3384   0.325   0.185   1.280
  413SOL    HW1 3385   0.258   0.210   1.353
  413SOL    HW2 3386   0.294   0.096   1.242
  414SOL     OW 3387   0.078   1.314   1.281
  414SOL    HW1 3388   0.073   1.249   1.360
  414SOL    HW2 3389   0.077   1.410   1.319
  415SOL     OW 3390   0.709   0.621   1.000
  415SOL    HW1 3391   0.806   0.595   0.977
  415SOL    HW2 3392   0.704   0.723   1.015
  416SOL     OW 3393   1.785   0.956   1.865
  416SOL    HW1 3394   1.726   0.899   1.805
  416SOL    HW2 3395   1.742   0.956   1.956
  417SOL     OW 3396   0.358   0.033   0.661
  417SOL    HW1 3397   0.321   0.125   0.686
  417SOL    HW2 3398   0.285   6.963   0.675
  418SOL     OW 3399   1.611   0.364   0.335
  418SOL    HW1 3400   1.654   0.291   0.393
  418SOL    HW2 3401   1.589   0.443   0.397
  419SOL     OW 3402   1.029   0.752   0.979
  419SOL    HW1 3403   1.006   0.769   1.078
  419SOL    HW2 3404   1.014   0.650   0.968
  420SOL     OW 3405   0.966   1.573   1.711
  420SOL    HW1 3406   0.953   1.625   1.622
  420SOL    HW2 3407   1.023   1.491   1.684
  421SOL     OW 3408   1.856   1.482   1.601
  421SOL    HW1 3409   1.886   1.507   1.505
  421SOL    HW2 3410   1.937   1.508   1.658
  422SOL     OW 3411   0.349   0.872   1.836
  422SOL    HW1 3412   0.436   0.902   1.878
  422SOL    HW2 3413   0.378   0.812   1.757
  423SOL     OW 3414   1.491   0.273   0.108
  423SOL    HW1 3415   1.425   0.200   0.137
  423SOL    HW2 3416   1.537   0.303   0.195
  424SOL     OW 3417   1.297   0.813   0.034
  424SOL    HW1 3418   1.329   0.714   0.039
  424SOL    HW2 3419   1.334   0.852   6.948
  425SOL     OW 3420   1.083   1.376   0.879
  425SOL    HW1 3421   1.079   1.296   0.813
  425SOL    HW2 3422   1.145   1.445   0.833
  426SOL     OW 3423   0.267   0.840   0.943
  426SOL    HW1 3424   0.366   0.860   0.930
  426SOL    HW2 3425   0.263   0.740   0.966
  427SOL     OW 3426   0.290   0.569   0.997
  427SOL    HW1 3427   0.271   0.468   1.001
  427SOL    HW2 3428   0.370   0.574   0.930
  428SOL     OW 3429   1.145   0.385   1.675
  428SOL    HW1 3430   1.101   0.433   1.755
  428SOL    HW2 3431   1.237   0.432   1.669
  429SOL     OW 3432   1.154   0.232   1.455
  429SOL    HW1 3433   1.154   0.298   1.535
  429SOL    HW2 3434   1.212   0.276   1.384
  430SOL     OW 3435   6.981   1.329   0.217
  430SOL    HW1 3436   6.917   1.347   0.296
  430SOL    HW2 3437   0.019   1.235   0.238
  431SOL     OW 3438   0.088   1.775   0.964
  431SOL    HW1 3439   0.048   1.714   0.893
  431SOL    HW2 3440   0.182   1.796   0.926
  432SOL     OW 3441   0.477   1.584   0.903
  432SOL    HW1 3442   0.547   1.657   0.926
  432SOL    HW2 3443   0.526   1.522   0.837
  433SOL     OW 3444   0.945   0.765   1.238
  433SOL    HW1 3445   1.012   0.753   1.314
  433SOL    HW2 3446   0.856   0.745   1.282
  434SOL     OW 3447   0.031   0.603   1.082
  434SOL    HW1 3448   0.123   0.585   1.039
  434SOL    HW2 3449   0.033   0.561   1.175
  435SOL     OW 3450   0.222   0.534   1.710
  435SOL    HW1 3451   0.298   0.486   1.663
  435SOL    HW2 3452   0.208   0.622   1.659
  436SOL     OW 3453   1.401   0.917   1.657
  436SOL    HW1 3454   1.425   1.017   1.659
  436SOL    HW2 3455   1.384   0.897   1.558
  437SOL     OW 3456   0.805   0.549   0.403
  437SOL    HW1 3457   0.827   0.471   0.340
  437SOL    HW2 3458   0.717   0.591   0.372
  438SOL     OW 3459   1.650   0.624   1.179
  438SOL    HW1 3460   1.615   0.563   1.251
  438SOL    HW2 3461   1.731   0.575   1.139
  439SOL     OW 3462   0.270   1.579   1.707
  439SOL    HW1 3463   0.231   1.646   1.773
  439SOL    HW2 3464   0.271   1.488   1.754
  440SOL     OW 3465   0.655   0.516   1.247
  440SOL    HW1 3466   0.616   0.424   1.220
  440SOL    HW2 3467   0.673   0.560   1.155
  441SOL     OW 3468   0.919   1.693   1.475
  441SOL    HW1 3469   0.916   1.645   1.385
  441SOL    HW2 3470   0.925   1.793   1.453
  442SOL     OW 3471   0.456   0.493   0.203
  442SOL    HW1 3472   0.513   0.573   0.233
  442SOL    HW2 3473   0.363   0.508   0.239
  443SOL     OW 3474   0.105   1.112   1.464
  443SOL    HW1 3475   0.117   1.047   1.542
  443SOL    HW2 3476   0.114   1.053   1.378
  444SOL     OW 3477   1.320   1.038   1.239
  444SOL    HW1 3478   1.333   0.990   1.149
  444SOL    HW2 3479   1.254   1.112   1.210
  445SOL     OW 3480   1.310   0.851   0.299
  445SOL    HW1 3481   1.219   0.830   0.339
  445SOL    HW2 3482   1.305   0.831   0.198
  446SOL     OW 3483   1.762   1.731   1.128
  446SOL    HW1 3484   1.844   1.746   1.068
  446SOL    HW2 3485   1.736   1.632   1.107
  447SOL     OW 3486   1.261   1.705   1.052
  447SOL    HW1 3487   1.349   1.736   1.010
  447SOL    HW2 3488   1.281   1.617   1.101
  448SOL     OW 3489   0.062   1.250   1.023
  448SOL    HW1 3490   0.063   1.262   1.126
  448SOL    HW2 3491   6.965   1.248   0.997
  449SOL     OW 3492   0.701   1.641   1.765
  449SOL    HW1 3493   0.681   1.735   1.736
  449SOL    HW2 3494   0.801   1.623   1.746
  450SOL     OW 3495   0.877   0.124   0.141
  450SOL    HW1 3496   0.965   0.126   0.088
  450SOL    HW2 3497   0.872   0.032   0.185
  451SOL     OW 3498   1.717   0.146   0.479
  451SOL    HW1 3499   1.800   0.126   0.421
  451SOL    HW2 3500   1.696   0.061   0.531
  452SOL     OW 3501   1.366   1.567   0.502
  452SOL    HW1 3502   1.443   1.573   0.436
  452SOL    HW2 3503   1.327   1.661   0.512
  453SOL     OW 3504   0.140   1.812   1.838
  453SOL    HW1 3505   0.095   1.749   1.905
  453SOL    HW2 3506   0.191   1.873   1.902
  454SOL     OW 3507   1.237   0.923   0.639
  454SOL    HW1 3508   1.320   0.869   0.670
  454SOL    HW2 3509   1.281   1.004   0.591
  455SOL     OW 3510   0.796   1.274   1.444
  455SOL    HW1 3511   0.756   1.334   1.520
  455SOL    HW2 3512   0.725   1.278   1.371
  456SOL     OW 3513   0.675   1.628   0.171
  456SOL    HW1 3514   0.738   1.651   0.092
  456SOL    HW2 3515   0.633   1.538   0.146
  457SOL     OW 3516   1.623   1.710   1.374
  457SOL    HW1 3517   1.681   1.720   1.290
  457SOL    HW2 3518   1.607   1.805   1.410
  458SOL     OW 3519   1.897   0.164   0.914
  458SOL    HW1 3520   1.873   0.066   0.904
  458SOL    HW2 3521   1.806   0.214   0.910
  459SOL     OW 3522   0.308   0.323   0.740
  459SOL    HW1 3523   0.213   0.319   0.707
  459SOL    HW2 3524   0.303   0.312   0.842
  460SOL     OW 3525   1.211   1.568   0.042
  460SOL    HW1 3526   1.219   1.471   0.077
  460SOL    HW2 3527   1.151   1.563   6.961
  461SOL     OW 3528   0.802   1.008   1.396
  461SOL    HW1 3529   0.836   1.009   1.300
  461SOL    HW2 3530   0.805   1.106   1.428
  462SOL     OW 3531   0.922   0.925   0.272
  462SOL    HW1 3532   0.997   0.942   0.203
  462SOL    HW2 3533   0.953   0.841   0.321
  463SOL     OW 3534   1.456   1.692   0.043
  463SOL    HW1 3535   1.362   1.650   0.048
  463SOL    HW2 3536   1.464   1.716   6.945
  464SOL     OW 3537   0.365   1.274   1.452
  464SOL    HW1 3538   0.370   1.365   1.407
  464SOL    HW2 3539   0.306   1.218   1.392
  465SOL     OW 3540   1.602   1.305   1.281
  465SOL    HW1 3541   1.654   1.273   1.362
  465SOL    HW2 3542   1.538   1.375   1.324
  466SOL     OW 3543   1.049   1.160   0.722
  466SOL    HW1 3544   0.983   1.087   0.754
  466SOL    HW2 3545   1.123   1.106   0.677
  467SOL     OW 3546   1.060   0.195   0.941
  467SOL    HW1 3547   1.025   0.131   0.867
  467SOL    HW2 3548   1.035   0.147   1.029
  468SOL     OW 3549   0.588   1.469   0.486
  468SOL    HW1 3550   0.648   1.445   0.406
  468SOL    HW2 3551   0.521   1.537   0.450
  469SOL     OW 3552   1.711   0.335   1.355
  469SOL    HW1 3553   1.777   0.413   1.348
  469SOL    HW2 3554   1.749   0.264   1.290
  470SOL     OW 3555   0.290   1.287   0.313
  470SOL    HW1 3556   0.253   1.340   0.234
  470SOL    HW2 3557   0.270   1.343   0.399
  471SOL     OW 3558   0.129   0.960   1.710
  471SOL    HW1 3559   0.084   1.019   1.783
  471SOL    HW2 3560   0.213   0.923   1.759
  472SOL     OW 3561   0.637   0.269   1.493
  472SOL    HW1 3562   0.730   0.264   1.450
  472SOL    HW2 3563   0.657   0.237   1.588
  473SOL     OW 3564   0.077   0.376   0.078
  473SOL    HW1 3565   0.029   0.362   0.166
  473SOL    HW2 3566   0.007   0.401   0.008
  474SOL     OW 3567   1.444   0.860   1.388
  474SOL    HW1 3568   1.396   0.929   1.327
  474SOL    HW2 3569   1.542   0.885   1.380
  475SOL     OW 3570   0.053   0.166   0.348
  475SOL    HW1 3571   0.099   0.253   0.377
  475SOL    HW2 3572   0.131   0.114   0.307
  476SOL     OW 3573   1.202   1.313   0.136
  476SOL    HW1 3574   1.102   1.332   0.130
  476SOL    HW2 3575   1.223   1.305   0.237
  477SOL     OW 3576   0.596   0.822   1.429
  477SOL    HW1 3577   0.657   0.903   1.420
  477SOL    HW2 3578   0.665   0.746   1.444
  478SOL     OW 3579   1.523   1.781   0.955
  478SOL    HW1 3580   1.564   1.833   0.878
  478SOL    HW2 3581   1.597   1.767   1.022
  479SOL     OW 3582   0.757   0.500   1.680
  479SOL    HW1 3583   0.800   0.574   1.736
  479SOL    HW2 3584   0.775   0.408   1.721
  480SOL     OW 3585   1.467   1.181   1.629
  480SOL    HW1 3586   1.459   1.188   1.732
  480SOL    HW2 3587   1.565   1.201   1.606
  481SOL     OW 3588   0.411   1.760   1.579
  481SOL    HW1 3589   0.332   1.821   1.558
  481SOL    HW2 3590   0.367   1.676   1.619
  482SOL     OW 3591   1.707   0.894   1.229
  482SOL    HW1 3592   1.683   0.799   1.199
  482SOL    HW2 3593   1.659   0.959   1.164
  483SOL     OW 3594   1.252   0.311   0.473
  483SOL    HW1 3595   1.322   0.236   0.460
  483SOL    HW2 3596   1.281   0.371   0.551
  484SOL     OW 3597   0.582   0.745   0.631
  484SOL    HW1 3598   0.618   0.838   0.661
  484SOL    HW2 3599   0.512   0.765   0.562
  485SOL     OW 3600   1.778   0.365   1.616
  485SOL    HW1 3601   1.750   0.365   1.517
  485SOL    HW2 3602   1.690   0.335   1.663
  486SOL     OW 3603   1.726   0.927   1.494
  486SOL    HW1 3604   1.718   1.028   1.504
  486SOL    HW2 3605   1.748   0.913   1.394
  487SOL     OW 3606   0.928   1.393   0.031
  487SOL    HW1 3607   0.855   1.357   0.092
  487SOL    HW2 3608   0.909   1.494   0.027
  488SOL     OW 3609   0.639   1.802   0.924
  488SOL    HW1 3610   0.632   1.902   0.898
  488SOL    HW2 3611   0.737   1.783   0.940
  489SOL     OW 3612   0.898   0.971   0.832
  489SOL    HW1 3613   0.944   0.896   0.884
  489SOL    HW2 3614   0.856   1.030   0.904
  490SOL     OW 3615   1.094   0.984   0.077
  490SOL    HW1 3616   1.122   1.062   0.020
  490SOL    HW2 3617   1.167   0.912   0.059
  491SOL     OW 3618   1.872   1.563   0.835
  491SOL    HW1 3619   1.780   1.567   0.794
  491SOL    HW2 3620   1.878   1.477   0.887
  492SOL     OW 3621   0.255   1.354   1.851
  492SOL    HW1 3622   0.175   1.314   1.798
  492SOL    HW2 3623   0.232   1.351   1.950
  493SOL     OW 3624   0.098   1.267   0.724
  493SOL    HW1 3625   0.037   1.210   0.665
  493SOL    HW2 3626   0.154   1.203   0.781
  494SOL     OW 3627   0.669   1.419   1.625
  494SOL    HW1 3628   0.591   1.361   1.657
  494SOL    HW2 3629   0.661   1.508   1.677
  495SOL     OW 3630   1.848   0.154   1.190
  495SOL    HW1 3631   1.778   0.093   1.143
  495SOL    HW2 3632   1.880   0.209   1.110
  496SOL     OW 3633   0.422   0.459   0.506
  496SOL    HW1 3634   0.484   0.389   0.465
  496SOL    HW2 3635   0.412   0.431   0.604
  497SOL     OW 3636   1.701   1.474   1.074
  497SOL    HW1 3637   1.616   1.450   1.021
  497SOL    HW2 3638   1.692   1.416   1.157
  498SOL     OW 3639   0.320   0.591   1.275
  498SOL    HW1 3640   0.390   0.544   1.331
  498SOL    HW2 3641   0.331   0.555   1.179
  499SOL     OW 3642   0.822   1.608   0.680
  499SOL    HW1 3643   0.828   1.627   0.581
  499SOL    HW2 3644   0.743   1.543   0.689
  500SOL     OW 3645   1.413   0.259   1.095
  500SOL    HW1 3646   1.443   0.168   1.127
  500SOL    HW2 3647   1.364   0.302   1.176
  501SOL     OW 3648   0.982   0.054   1.158
  501SOL    HW1 3649   0.927   6.984   1.109
  501SOL    HW2 3650   1.041   0.002   1.226
  502SOL     OW 3651   0.773   1.380   0.297
  502SOL    HW1 3652   0.752   1.281   0.286
  502SOL    HW2 3653   0.842   1.382   0.372
  503SOL     OW 3654   0.611   1.573   1.252
  503SOL    HW1 3655   0.612   1.657   1.312
  503SOL    HW2 3656   0.711   1.563   1.232
  504SOL     OW 3657   1.336   0.040   0.123
  504SOL    HW1 3658   1.331   6.939   0.110
  504SOL    HW2 3659   1.252   0.078   0.077
  505SOL     OW 3660   1.291   0.482   0.689
  505SOL    HW1 3661   1.223   0.558   0.677
  505SOL    HW2 3662   1.294   0.472   0.791
  506SOL     OW 3663   1.644   0.285   0.935
  506SOL    HW1 3664   1.552   0.278   0.980
  506SOL    HW2 3665   1.629   0.326   0.843
  507SOL     OW 3666   0.064   1.084   0.307
  507SOL    HW1 3667   0.161   1.063   0.331
  507SOL    HW2 3668   0.014   0.993   0.308
  508SOL     OW 3669   0.917   1.647   0.369
  508SOL    HW1 3670   0.839   1.632   0.305
  508SOL    HW2 3671   0.898   1.739   0.415
  509SOL     OW 3672   0.207   0.602   1.980
  509SOL    HW1 3673   0.151   0.533   2.029
  509SOL    HW2 3674   0.216   0.574   1.882
  510SOL     OW 3675   0.265   0.287   2.896
  510SOL    HW1 3676   0.301   0.251   2.986
  510SOL    HW2 3677   0.163   0.274   2.897
  511SOL     OW 3678   0.008   0.392   2.524
  511SOL    HW1 3679   6.944   0.415   2.599
  511SOL    HW2 3680   0.036   0.293   2.540
  512SOL     OW 3681   0.533   1.311   3.095
  512SOL    HW1 3682   0.591   1.260   3.028
  512SOL    HW2 3683   0.562   1.409   3.089
  513SOL     OW 3684   1.553   1.548   2.575
  513SOL    HW1 3685   1.507   1.506   2.657
  513SOL    HW2 3686   1.487   1.543   2.496
  514SOL     OW 3687   1.118   0.667   2.552
  514SOL    HW1 3688   1.167   0.757   2.537
  514SOL    HW2 3689   1.083   0.679   2.648
  515SOL     OW 3690   1.777   0.602   2.076
  515SOL    HW1 3691   1.760   0.592   1.975
  515SOL    HW2 3692   1.723   0.527   2.117
  516SOL     OW 3693   0.876   0.749   3.617
  516SOL    HW1 3694   0.850   0.814   3.689
  516SOL    HW2 3695   0.926   0.804   3.546
  517SOL     OW 3696   0.676   0.989   2.549
  517SOL    HW1 3697   0.770   0.971   2.588
  517SOL    HW2 3698   0.641   1.067   2.603
  518SOL     OW 3699   0.684   1.154   3.646
  518SOL    HW1 3700   0.733   1.232   3.692
  518SOL    HW2 3701   0.594   1.192   3.615
  519SOL     OW 3702   0.286   1.484   2.949
  519SOL    HW1 3703   0.234   1.412   2.901
  519SOL    HW2 3704   0.367   1.506   2.889
  520SOL     OW 3705   1.469   1.499   3.247
  520SOL    HW1 3706   1.537   1.575   3.267
  520SOL    HW2 3707   1.383   1.531   3.291
  521SOL     OW 3708   0.430   0.444   3.378
  521SOL    HW1 3709   0.518   0.391   3.364
  521SOL    HW2 3710   0.357   0.374   3.365
  522SOL     OW 3711   1.638   0.463   2.600
  522SOL    HW1 3712   1.598   0.503   2.516
  522SOL    HW2 3713   1.613   0.529   2.673
  523SOL     OW 3714   0.212   1.705   2.372
  523SOL    HW1 3715   0.251   1.786   2.423
  523SOL    HW2 3716   0.269   1.700   2.288
  524SOL     OW 3717   1.139   1.380   3.528
  524SOL    HW1 3718   1.204   1.384   3.605
  524SOL    HW2 3719   1.099   1.286   3.534
  525SOL     OW 3720   0.269   1.401   2.407
  525SOL    HW1 3721   0.355   1.455   2.403
  525SOL    HW2 3722   0.204   1.459   2.461
  526SOL     OW 3723   0.228   1.115   2.753
  526SOL    HW1 3724   0.247   1.029   2.806
  526SOL    HW2 3725   0.182   1.180   2.819
  527SOL     OW 3726   0.599   1.812   3.257
  527SOL    HW1 3727   0.530   1.779   3.327
  527SOL    HW2 3728   0.631   1.903   3.292
  528SOL     OW 3729   0.574   0.968   1.977
  528SOL    HW1 3730   0.611   1.033   1.905
  528SOL    HW2 3731   0.619   1.009   2.061
  529SOL     OW 3732   1.571   0.121   3.367
  529SOL    HW1 3733   1.560   0.197   3.302
  529SOL    HW2 3734   1.571   0.163   3.460
  530SOL     OW 3735   0.123   0.627   2.444
  530SOL    HW1 3736   0.076   0.541   2.477
  530SOL    HW2 3737   0.093   0.702   2.506
  531SOL     OW 3738   1.839   1.735   2.169
  531SOL    HW1 3739   1.894   1.725   2.255
  531SOL    HW2 3740   1.853   1.833   2.141
  532SOL     OW 3741   0.024   1.654   2.020
  532SOL    HW1 3742   0.018   1.557   1.993
  532SOL    HW2 3743   6.993   1.659   2.117
  533SOL     OW 3744   1.674   0.894   2.512
  533SOL    HW1 3745   1.722   0.950   2.583
  533SOL    HW2 3746   1.655   0.959   2.437
  534SOL     OW 3747   1.638   1.117   2.307
  534SOL    HW1 3748   1.735   1.111   2.276
  534SOL    HW2 3749   1.642   1.192   2.379
  535SOL     OW 3750   0.161   0.732   3.442
  535SOL    HW1 3751   0.263   0.744   3.435
  535SOL    HW2 3752   0.126   0.825   3.467
  536SOL     OW 3753   0.615   1.406   2.621
  536SOL    HW1 3754   0.572   1.314   2.636
  536SOL    HW2 3755   0.589   1.430   2.525
  537SOL     OW 3756   1.291   1.234   3.278
  537SOL    HW1 3757   1.292   1.163   3.203
  537SOL    HW2 3758   1.359   1.203   3.347
  538SOL     OW 3759   0.821   6.992   2.291
  538SOL    HW1 3760   0.867   0.081   2.315
  538SOL    HW2 3761   0.723   0.005   2.324
  539SOL     OW 3762   0.141   0.969   3.100
  539SOL    HW1 3763   0.238   0.936   3.109
  539SOL    HW2 3764   0.104   0.920   3.018
  540SOL     OW 3765   1.531   0.976   2.080
  540SOL    HW1 3766   1.447   0.930   2.120
  540SOL    HW2 3767   1.570   1.031   2.157
  541SOL     OW 3768   1.151   1.798   3.492
  541SOL    HW1 3769   1.167   1.880   3.433
  541SOL    HW2 3770   1.175   1.720   3.429
  542SOL     OW 3771   0.294   0.252   3.659
  542SOL    HW1 3772   0.344   0.334   3.690
  542SOL    HW2 3773   0.207   0.257   3.714
  543SOL     OW 3774   1.429   1.429   2.809
  543SOL    HW1 3775   1.378   1.448   2.897
  543SOL    HW2 3776   1.411   1.329   2.792
  544SOL     OW 3777   1.666   1.770   2.438
  544SOL    HW1 3778   1.653   1.679   2.398
  544SOL    HW2 3779   1.627   1.763   2.532
  545SOL     OW 3780   0.596   0.717   2.122
  545SOL    HW1 3781   0.594   0.803   2.067
  545SOL    HW2 3782   0.527   0.730   2.195
  546SOL     OW 3783   1.266   0.370   2.830
  546SOL    HW1 3784   1.187   0.305   2.821
  546SOL    HW2 3785   1.275   0.383   2.931
  547SOL     OW 3786   1.573   1.664   2.152
  547SOL    HW1 3787   1.667   1.698   2.175
  547SOL    HW2 3788   1.578   1.654   2.049
  548SOL     OW 3789   0.811   0.615   3.314
  548SOL    HW1 3790   0.782   0.563   3.398
  548SOL    HW2 3791   0.769   0.564   3.234
  549SOL     OW 3792   1.407   0.500   3.537
  549SOL    HW1 3793   1.409   0.551   3.626
  549SOL    HW2 3794   1.469   0.421   3.555
  550SOL     OW 3795   0.984   0.938   3.425
  550SOL    HW1 3796   1.041   0.865   3.379
  550SOL    HW2 3797   0.906   0.954   3.359
  551SOL     OW 3798   1.009   0.382   3.057
  551SOL    HW1 3799   0.957   0.446   3.116
  551SOL    HW2 3800   0.939   0.325   3.011
  552SOL     OW 3801   1.048   0.662   2.252
  552SOL    HW1 3802   1.062   0.679   2.352
  552SOL    HW2 3803   0.957   0.612   2.248
  553SOL     OW 3804   0.081   0.850   2.619
  553SOL    HW1 3805   0.177   0.833   2.651
  553SOL    HW2 3806   0.038   0.875   2.708
  554SOL     OW 3807   0.118   1.899   3.464
  554SOL    HW1 3808   0.128   1.873   3.563
  554SOL    HW2 3809   0.029   1.857   3.438
  555SOL     OW 3810   0.893   0.330   2.081
  555SOL    HW1 3811   0.929   0.390   2.007
  555SOL    HW2 3812   0.905   0.235   2.050
  556SOL     OW 3813   1.728   0.572   3.693
  556SOL    HW1 3814   1.686   0.658   3.653
  556SOL    HW2 3815   1.768   0.525   3.613
  557SOL     OW 3816   1.328   1.133   2.421
  557SOL    HW1 3817   1.425   1.137   2.391
  557SOL    HW2 3818   1.288   1.214   2.375
  558SOL     OW 3819   0.552   0.200   2.765
  558SOL    HW1 3820   0.552   0.241   2.859
  558SOL    HW2 3821   0.492   0.258   2.707
  559SOL     OW 3822   0.995   1.439   2.341
  559SOL    HW1 3823   0.953   1.519   2.289
  559SOL    HW2 3824   1.001   1.470   2.437
  560SOL     OW 3825   0.354   1.801   2.750
  560SOL    HW1 3826   0.394   1.706   2.755
  560SOL    HW2 3827   0.433   1.861   2.773
  561SOL     OW 3828   1.205   1.572   3.342
  561SOL    HW1 3829   1.193   1.495   3.409
  561SOL    HW2 3830   1.160   1.536   3.259
  562SOL     OW 3831   0.303   0.952   2.122
  562SOL    HW1 3832   0.360   0.966   2.039
  562SOL    HW2 3833   0.273   0.855   2.114
  563SOL     OW 3834   1.480   0.732   2.567
  563SOL    HW1 3835   1.478   0.715   2.668
  563SOL    HW2 3836   1.564   0.793   2.551
  564SOL     OW 3837   0.452   1.281   3.589
  564SOL    HW1 3838   0.428   1.279   3.488
  564SOL    HW2 3839   0.367   1.322   3.631
  565SOL     OW 3840   1.068   1.783   2.085
  565SOL    HW1 3841   1.006   1.722   2.139
  565SOL    HW2 3842   1.098   1.727   2.004
  566SOL     OW 3843   0.180   0.287   3.385
  566SOL    HW1 3844   0.129   0.374   3.390
  566SOL    HW2 3845   0.210   0.267   3.481
  567SOL     OW 3846   1.639   1.375   1.945
  567SOL    HW1 3847   1.599   1.469   1.936
  567SOL    HW2 3848   1.566   1.308   1.923
  568SOL     OW 3849   0.435   1.718   2.200
  568SOL    HW1 3850   0.489   1.779   2.266
  568SOL    HW2 3851   0.502   1.696   2.125
  569SOL     OW 3852   1.431   0.078   2.286
  569SOL    HW1 3853   1.386   0.055   2.196
  569SOL    HW2 3854   1.531   0.090   2.266
  570SOL     OW 3855   0.233   1.810   3.092
  570SOL    HW1 3856   0.298   1.748   3.142
  570SOL    HW2 3857   0.194   1.749   3.022
  571SOL     OW 3858   0.944   1.724   2.740
  571SOL    HW1 3859   1.024   1.671   2.773
  571SOL    HW2 3860   0.902   1.668   2.665
  572SOL     OW 3861   0.362   0.703   2.326
  572SOL    HW1 3862   0.391   0.604   2.327
  572SOL    HW2 3863   0.269   0.696   2.369
  573SOL     OW 3864   1.527   0.258   3.603
  573SOL    HW1 3865   1.543   0.240   3.704
  573SOL    HW2 3866   1.428   0.233   3.598
  574SOL     OW 3867   0.636   0.119   1.947
  574SOL    HW1 3868   0.669   0.035   2.001
  574SOL    HW2 3869   0.569   0.079   1.881
  575SOL     OW 3870   0.745   0.221   3.599
  575SOL    HW1 3871   0.846   0.202   3.596
  575SOL    HW2 3872   0.714   0.201   3.696
  576SOL     OW 3873   0.887   1.562   3.057
  576SOL    HW1 3874   0.873   1.525   2.962
  576SOL    HW2 3875   0.941   1.490   3.107
  577SOL     OW 3876   1.316   0.590   3.296
  577SOL    HW1 3877   1.362   0.558   3.383
  577SOL    HW2 3878   1.363   0.678   3.272
  578SOL     OW 3879   0.836   1.454   2.804
  578SOL    HW1 3880   0.931   1.425   2.775
  578SOL    HW2 3881   0.775   1.388   2.757
  579SOL     OW 3882   0.922   0.486   2.744
  579SOL    HW1 3883   0.900   0.483   2.642
  579SOL    HW2 3884   0.964   0.396   2.763
  580SOL     OW 3885   0.572   0.049   2.356
  580SOL    HW1 3886   0.492   0.042   2.422
  580SOL    HW2 3887   0.547   0.126   2.294
  581SOL     OW 3888   1.445   1.167   1.891
  581SOL    HW1 3889   1.475   1.088   1.951
  581SOL    HW2 3890   1.355   1.196   1.926
  582SOL     OW 3891   0.289   0.025   2.109
  582SOL    HW1 3892   0.346   0.082   2.048
  582SOL    HW2 3893   0.352   6.984   2.176
  583SOL     OW 3894   0.951   0.223   2.343
  583SOL    HW1 3895   0.930   0.280   2.261
  583SOL    HW2 3896   1.053   0.228   2.347
  584SOL     OW 3897   1.081   0.716   3.323
  584SOL    HW1 3898   1.005   0.650   3.336
  584SOL    HW2 3899   1.169   0.663   3.324
  585SOL     OW 3900   1.240   1.543   2.602
  585SOL    HW1 3901   1.247   1.628   2.547
  585SOL    HW2 3902   1.306   1.551   2.678
  586SOL     OW 3903   0.446   1.180   2.594
  586SOL    HW1 3904   0.395   1.138   2.673
  586SOL    HW2 3905   0.430   1.120   2.512
  587SOL     OW 3906   1.268   1.801   2.451
  587SOL    HW1 3907   1.319   1.862   2.384
  587SOL    HW2 3908   1.245   1.861   2.530
  588SOL     OW 3909   1.065   0.530   1.883
  588SOL    HW1 3910   1.022   0.620   1.858
  588SOL    HW2 3911   1.136   0.546   1.955
  589SOL     OW 3912   0.070   0.579   3.238
  589SOL    HW1 3913   0.170   0.580   3.211
  589SOL    HW2 3914   0.068   0.642   3.319
  590SOL     OW 3915   0.572   0.276   3.034
  590SOL    HW1 3916   0.636   0.203   3.058
  590SOL    HW2 3917   0.488   0.252   3.089
  591SOL     OW 3918   0.887   0.447   2.481
  591SOL    HW1 3919   0.836   0.506   2.416
  591SOL    HW2 3920   0.895   0.355   2.438
  592SOL     OW 3921   0.983   0.019   2.613
  592SOL    HW1 3922   0.923   0.045   2.536
  592SOL    HW2 3923   1.004   6.920   2.595
  593SOL     OW 3924   1.403   1.161   2.764
  593SOL    HW1 3925   1.377   1.067   2.795
  593SOL    HW2 3926   1.494   1.150   2.721
  594SOL     OW 3927   1.490   0.614   2.823
  594SOL    HW1 3928   1.416   0.550   2.850
  594SOL    HW2 3929   1.555   0.623   2.903
  595SOL     OW 3930   1.859   0.817   2.220
  595SOL    HW1 3931   1.901   0.776   2.304
  595SOL    HW2 3932   1.830   0.737   2.163
  596SOL     OW 3933   0.478   1.414   2.013
  596SOL    HW1 3934   0.394   1.410   2.073
  596SOL    HW2 3935   0.446   1.378   1.924
  597SOL     OW 3936   1.663   1.304   2.495
  597SOL    HW1 3937   1.765   1.289   2.506
  597SOL    HW2 3938   1.640   1.394   2.537
  598SOL     OW 3939   1.405   0.610   1.925
  598SOL    HW1 3940   1.353   0.563   2.002
  598SOL    HW2 3941   1.502   0.591   1.943
  599SOL     OW 3942   0.524   0.242   2.165
  599SOL    HW1 3943   0.579   0.205   2.087
  599SOL    HW2 3944   0.490   0.333   2.130
  600SOL     OW 3945   1.743   1.217   3.446
  600SOL    HW1 3946   1.837   1.195   3.408
  600SOL    HW2 3947   1.751   1.319   3.456
  601SOL     OW 3948   1.032   1.372   3.223
  601SOL    HW1 3949   0.945   1.325   3.249
  601SOL    HW2 3950   1.107   1.312   3.259
  602SOL     OW 3951   1.582   1.593   3.538
  602SOL    HW1 3952   1.589   1.648   3.452
  602SOL    HW2 3953   1.664   1.533   3.528
  603SOL     OW 3954   1.113   1.220   2.959
  603SOL    HW1 3955   1.014   1.199   2.973
  603SOL    HW2 3956   1.117   1.265   2.868
  604SOL     OW 3957   0.914   0.191   3.267
  604SOL    HW1 3958   0.924   0.137   3.181
  604SOL    HW2 3959   1.012   0.207   3.295
  605SOL     OW 3960   1.016   1.129   3.620
  605SOL    HW1 3961   0.919   1.161   3.621
  605SOL    HW2 3962   1.017   1.059   3.543
  606SOL     OW 3963   0.729   1.056   2.200
  606SOL    HW1 3964   0.709   1.019   2.292
  606SOL    HW2 3965   0.813   1.001   2.171
  607SOL     OW 3966   0.398   0.843   3.115
  607SOL    HW1 3967   0.481   0.834   3.176
  607SOL    HW2 3968   0.359   0.748   3.115
  608SOL     OW 3969   1.267   0.408   3.102
  608SOL    HW1 3970   1.276   0.488   3.167
  608SOL    HW2 3971   1.165   0.404   3.077
  609SOL     OW 3972   0.059   1.589   3.176
  609SOL    HW1 3973   0.021   1.659   3.237
  609SOL    HW2 3974   0.161   1.589   3.192
  610SOL     OW 3975   0.331   1.096   2.359
  610SOL    HW1 3976   0.391   1.159   2.306
  610SOL    HW2 3977   0.311   1.020   2.292
  611SOL     OW 3978   0.509   0.584   2.696
  611SOL    HW1 3979   0.536   0.645   2.617
  611SOL    HW2 3980   0.594   0.587   2.755
  612SOL     OW 3981   1.266   1.384   2.237
  612SOL    HW1 3982   1.330   1.452   2.282
  612SOL    HW2 3983   1.173   1.409   2.272
  613SOL     OW 3984   1.291   1.455   3.041
  613SOL    HW1 3985   1.362   1.446   3.116
  613SOL    HW2 3986   1.228   1.375   3.050
  614SOL     OW 3987   1.594   0.606   2.328
  614SOL    HW1 3988   1.535   0.657   2.395
  614SOL    HW2 3989   1.627   0.678   2.265
  615SOL     OW 3990   0.336   1.575   3.192
  615SOL    HW1 3991   0.314   1.524   3.104
  615SOL    HW2 3992   0.438   1.569   3.195
  616SOL     OW 3993   0.438   0.729   3.487
  616SOL    HW1 3994   0.493   0.785   3.420
  616SOL    HW2 3995   0.478   0.637   3.473
  617SOL     OW 3996   1.615   0.781   3.548
  617SOL    HW1 3997   1.519   0.816   3.543
  617SOL    HW2 3998   1.666   0.831   3.472
  618SOL     OW 3999   1.007   0.117   3.586
  618SOL    HW1 4000   1.065   0.175   3.526
  618SOL    HW2 4001   1.004   0.026   3.544
  619SOL     OW 4002   0.473   0.055   3.639
  619SOL    HW1 4003   0.408   6.979   3.667
  619SOL    HW2 4004   0.407   0.135   3.634
  620SOL     OW 4005   0.555   0.943   2.898
  620SOL    HW1 4006   0.632   1.011   2.917
  620SOL    HW2 4007   0.514   0.923   2.989
  621SOL     OW 4008   1.363   0.896   2.857
  621SOL    HW1 4009   1.285   0.859   2.803
  621SOL    HW2 4010   1.428   0.820   2.869
  622SOL     OW 4011   1.237   0.497   2.106
  622SOL    HW1 4012   1.251   0.415   2.165
  622SOL    HW2 4013   1.177   0.559   2.163
  623SOL     OW 4014   0.342   0.177   3.136
  623SOL    HW1 4015   0.266   0.186   3.204
  623SOL    HW2 4016   0.333   0.088   3.087
  624SOL     OW 4017   0.082   1.321   3.131
  624SOL    HW1 4018   0.097   1.249   3.202
  624SOL    HW2 4019   0.081   1.411   3.180
  625SOL     OW 4020   0.718   0.627   2.854
  625SOL    HW1 4021   0.802   0.582   2.814
  625SOL    HW2 4022   0.728   0.728   2.850
  626SOL     OW 4023   1.777   0.939   3.727
  626SOL    HW1 4024   1.727   0.905   3.646
  626SOL    HW2 4025   1.708   0.935   3.803
  627SOL     OW 4026   0.355   0.042   2.511
  627SOL    HW1 4027   0.309   0.126   2.547
  627SOL    HW2 4028   0.293   6.963   2.531
  628SOL     OW 4029   1.582   0.371   2.197
  628SOL    HW1 4030   1.625   0.301   2.258
  628SOL    HW2 4031   1.577   0.458   2.253
  629SOL     OW 4032   1.056   0.738   2.811
  629SOL    HW1 4033   1.043   0.769   2.908
  629SOL    HW2 4034   1.014   0.645   2.809
  630SOL     OW 4035   0.949   1.578   3.545
  630SOL    HW1 4036   0.943   1.631   3.456
  630SOL    HW2 4037   1.011   1.499   3.524
  631SOL     OW 4038   1.813   1.475   3.451
  631SOL    HW1 4039   1.837   1.492   3.354
  631SOL    HW2 4040   1.898   1.492   3.504
  632SOL     OW 4041   0.348   0.882   3.686
  632SOL    HW1 4042   0.432   0.914   3.735
  632SOL    HW2 4043   0.383   0.812   3.619
  633SOL     OW 4044   1.513   0.230   1.974
  633SOL    HW1 4045   1.410   0.232   1.970
  633SOL    HW2 4046   1.541   0.286   2.055
  634SOL     OW 4047   1.268   0.834   1.872
  634SOL    HW1 4048   1.321   0.748   1.894
  634SOL    HW2 4049   1.308   0.867   1.783
  635SOL     OW 4050   1.072   1.365   2.713
  635SOL    HW1 4051   1.057   1.283   2.651
  635SOL    HW2 4052   1.142   1.425   2.667
  636SOL     OW 4053   0.293   0.838   2.810
  636SOL    HW1 4054   0.389   0.871   2.816
  636SOL    HW2 4055   0.296   0.742   2.843
  637SOL     OW 4056   0.314   0.562   2.868
  637SOL    HW1 4057   0.287   0.464   2.859
  637SOL    HW2 4058   0.393   0.571   2.799
  638SOL     OW 4059   1.160   0.401   3.531
  638SOL    HW1 4060   1.112   0.428   3.618
  638SOL    HW2 4061   1.254   0.441   3.542
  639SOL     OW 4062   1.175   0.243   3.310
  639SOL    HW1 4063   1.177   0.306   3.393
  639SOL    HW2 4064   1.202   0.302   3.232
  640SOL     OW 4065   6.977   1.332   2.060
  640SOL    HW1 4066   6.891   1.356   2.108
  640SOL    HW2 4067   0.008   1.246   2.107
  641SOL     OW 4068   0.089   1.766   2.802
  641SOL    HW1 4069   0.061   1.747   2.707
  641SOL    HW2 4070   0.189   1.791   2.794
  642SOL     OW 4071   0.486   1.568   2.787
  642SOL    HW1 4072   0.555   1.638   2.813
  642SOL    HW2 4073   0.541   1.503   2.728
  643SOL     OW 4074   0.968   0.763   3.072
  643SOL    HW1 4075   1.004   0.744   3.166
  643SOL    HW2 4076   0.905   0.842   3.086
  644SOL     OW 4077   0.073   0.629   2.970
  644SOL    HW1 4078   0.169   0.603   2.943
  644SOL    HW2 4079   0.061   0.602   3.068
  645SOL     OW 4080   0.233   0.519   3.577
  645SOL    HW1 4081   0.329   0.504   3.547
  645SOL    HW2 4082   0.209   0.610   3.536
  646SOL     OW 4083   1.361   0.889   3.503
  646SOL    HW1 4084   1.405   0.982   3.505
  646SOL    HW2 4085   1.350   0.870   3.402
  647SOL     OW 4086   0.797   0.546   2.227
  647SOL    HW1 4087   0.799   0.460   2.172
  647SOL    HW2 4088   0.729   0.609   2.185
  648SOL     OW 4089   1.658   0.628   3.043
  648SOL    HW1 4090   1.620   0.574   3.120
  648SOL    HW2 4091   1.738   0.572   3.010
  649SOL     OW 4092   0.250   1.589   3.598
  649SOL    HW1 4093   0.207   1.659   3.658
  649SOL    HW2 4094   0.237   1.498   3.644
  650SOL     OW 4095   0.693   0.509   3.096
  650SOL    HW1 4096   0.645   0.423   3.068
  650SOL    HW2 4097   0.702   0.562   3.008
  651SOL     OW 4098   0.908   1.706   3.304
  651SOL    HW1 4099   0.899   1.648   3.220
  651SOL    HW2 4100   0.913   1.803   3.272
  652SOL     OW 4101   0.454   0.486   2.063
  652SOL    HW1 4102   0.515   0.568   2.060
  652SOL    HW2 4103   0.360   0.527   2.059
  653SOL     OW 4104   0.129   1.126   3.310
  653SOL    HW1 4105   0.133   1.059   3.389
  653SOL    HW2 4106   0.127   1.063   3.226
  654SOL     OW 4107   1.278   1.034   3.083
  654SOL    HW1 4108   1.317   0.990   2.999
  654SOL    HW2 4109   1.212   1.103   3.044
  655SOL     OW 4110   1.298   0.858   2.147
  655SOL    HW1 4111   1.212   0.828   2.191
  655SOL    HW2 4112   1.284   0.857   2.045
  656SOL     OW 4113   1.772   1.681   3.051
  656SOL    HW1 4114   1.718   1.748   2.997
  656SOL    HW2 4115   1.758   1.591   3.003
  657SOL     OW 4116   1.220   1.708   2.951
  657SOL    HW1 4117   1.305   1.762   2.966
  657SOL    HW2 4118   1.239   1.613   2.985
  658SOL     OW 4119   0.086   1.306   2.869
  658SOL    HW1 4120   0.091   1.321   2.972
  658SOL    HW2 4121   6.991   1.273   2.855
  659SOL     OW 4122   0.699   1.638   3.623
  659SOL    HW1 4123   0.669   1.732   3.597
  659SOL    HW2 4124   0.798   1.627   3.591
  660SOL     OW 4125   1.705   0.140   2.319
  660SOL    HW1 4126   1.790   0.141   2.259
  660SOL    HW2 4127   1.738   0.109   2.409
  661SOL     OW 4128   1.405   1.591   2.343
  661SOL    HW1 4129   1.469   1.627   2.268
  661SOL    HW2 4130   1.347   1.671   2.371
  662SOL     OW 4131   0.108   1.799   3.729
  662SOL    HW1 4132   0.067   1.724   3.784
  662SOL    HW2 4133   0.165   1.849   3.799
  663SOL     OW 4134   1.265   0.891   2.541
  663SOL    HW1 4135   1.353   0.840   2.552
  663SOL    HW2 4136   1.291   0.979   2.496
  664SOL     OW 4137   0.794   1.265   3.305
  664SOL    HW1 4138   0.754   1.328   3.378
  664SOL    HW2 4139   0.731   1.277   3.226
  665SOL     OW 4140   0.660   1.620   2.032
  665SOL    HW1 4141   0.682   1.633   1.932
  665SOL    HW2 4142   0.603   1.535   2.029
  666SOL     OW 4143   1.638   1.701   3.285
  666SOL    HW1 4144   1.695   1.705   3.199
  666SOL    HW2 4145   1.611   1.799   3.306
  667SOL     OW 4146   1.840   0.118   2.847
  667SOL    HW1 4147   1.871   0.044   2.785
  667SOL    HW2 4148   1.767   0.173   2.800
  668SOL     OW 4149   0.306   0.317   2.628
  668SOL    HW1 4150   0.230   0.377   2.598
  668SOL    HW2 4151   0.287   0.289   2.725
  669SOL     OW 4152   1.189   1.636   1.887
  669SOL    HW1 4153   1.215   1.543   1.922
  669SOL    HW2 4154   1.131   1.624   1.804
  670SOL     OW 4155   0.794   1.007   3.240
  670SOL    HW1 4156   0.787   1.035   3.141
  670SOL    HW2 4157   0.801   1.100   3.284
  671SOL     OW 4158   0.936   0.907   2.152
  671SOL    HW1 4159   1.012   0.949   2.096
  671SOL    HW2 4160   0.969   0.818   2.191
  672SOL     OW 4161   1.571   1.633   1.889
  672SOL    HW1 4162   1.474   1.656   1.873
  672SOL    HW2 4163   1.611   1.639   1.793
  673SOL     OW 4164   0.382   1.267   3.326
  673SOL    HW1 4165   0.436   1.293   3.241
  673SOL    HW2 4166   0.296   1.225   3.293
  674SOL     OW 4167   1.604   1.306   3.126
  674SOL    HW1 4168   1.699   1.298   3.159
  674SOL    HW2 4169   1.556   1.375   3.187
  675SOL     OW 4170   1.034   1.149   2.561
  675SOL    HW1 4171   0.987   1.070   2.606
  675SOL    HW2 4172   1.119   1.112   2.520
  676SOL     OW 4173   1.058   0.182   2.815
  676SOL    HW1 4174   1.018   0.127   2.737
  676SOL    HW2 4175   1.032   0.130   2.900
  677SOL     OW 4176   0.572   1.482   2.358
  677SOL    HW1 4177   0.638   1.435   2.294
  677SOL    HW2 4178   0.536   1.561   2.305
  678SOL     OW 4179   1.679   0.410   3.230
  678SOL    HW1 4180   1.765   0.466   3.237
  678SOL    HW2 4181   1.704   0.334   3.168
  679SOL     OW 4182   0.234   1.380   2.132
  679SOL    HW1 4183   0.133   1.383   2.114
  679SOL    HW2 4184   0.242   1.375   2.235
  680SOL     OW 4185   0.124   0.980   3.538
  680SOL    HW1 4186   0.087   1.036   3.615
  680SOL    HW2 4187   0.218   0.954   3.571
  681SOL     OW 4188   0.634   0.264   3.356
  681SOL    HW1 4189   0.723   0.260   3.307
  681SOL    HW2 4190   0.661   0.247   3.454
  682SOL     OW 4191   0.067   0.309   1.930
  682SOL    HW1 4192   6.984   0.254   1.959
  682SOL    HW2 4193   0.030   0.366   1.856
  683SOL     OW 4194   1.405   0.841   3.237
  683SOL    HW1 4195   1.352   0.912   3.185
  683SOL    HW2 4196   1.502   0.859   3.214
  684SOL     OW 4197   0.065   0.142   2.219
  684SOL    HW1 4198   0.087   0.241   2.205
  684SOL    HW2 4199   0.150   0.093   2.191
  685SOL     OW 4200   1.214   1.361   1.973
  685SOL    HW1 4201   1.134   1.300   1.983
  685SOL    HW2 4202   1.251   1.370   2.070
  686SOL     OW 4203   0.606   0.811   3.289
  686SOL    HW1 4204   0.657   0.899   3.279
  686SOL    HW2 4205   0.686   0.747   3.295
  687SOL     OW 4206   0.740   0.513   3.550
  687SOL    HW1 4207   0.790   0.593   3.591
  687SOL    HW2 4208   0.757   0.428   3.603
  688SOL     OW 4209   1.495   1.133   3.483
  688SOL    HW1 4210   1.484   1.159   3.581
  688SOL    HW2 4211   1.589   1.172   3.458
  689SOL     OW 4212   0.411   1.757   3.438
  689SOL    HW1 4213   0.324   1.810   3.429
  689SOL    HW2 4214   0.379   1.663   3.461
  690SOL     OW 4215   1.726   0.891   3.115
  690SOL    HW1 4216   1.710   0.798   3.075
  690SOL    HW2 4217   1.702   0.959   3.044
  691SOL     OW 4218   1.233   0.279   2.300
  691SOL    HW1 4219   1.307   0.209   2.295
  691SOL    HW2 4220   1.254   0.334   2.384
  692SOL     OW 4221   0.584   0.740   2.499
  692SOL    HW1 4222   0.614   0.838   2.517
  692SOL    HW2 4223   0.509   0.743   2.431
  693SOL     OW 4224   1.771   0.339   3.481
  693SOL    HW1 4225   1.730   0.372   3.393
  693SOL    HW2 4226   1.690   0.320   3.541
  694SOL     OW 4227   1.756   0.926   3.378
  694SOL    HW1 4228   1.754   1.026   3.397
  694SOL    HW2 4229   1.754   0.919   3.274
  695SOL     OW 4230   0.853   1.353   1.906
  695SOL    HW1 4231   0.829   1.367   2.005
  695SOL    HW2 4232   0.881   1.441   1.866
  696SOL     OW 4233   0.639   1.800   2.774
  696SOL    HW1 4234   0.643   1.900   2.752
  696SOL    HW2 4235   0.734   1.766   2.773
  697SOL     OW 4236   0.900   0.954   2.701
  697SOL    HW1 4237   0.959   0.879   2.738
  697SOL    HW2 4238   0.872   1.012   2.781
  698SOL     OW 4239   1.096   1.015   1.958
  698SOL    HW1 4240   1.066   1.074   1.879
  698SOL    HW2 4241   1.152   0.941   1.914
  699SOL     OW 4242   1.832   1.545   2.684
  699SOL    HW1 4243   1.747   1.572   2.637
  699SOL    HW2 4244   1.799   1.506   2.774
  700SOL     OW 4245   0.230   1.357   3.724
  700SOL    HW1 4246   0.163   1.285   3.702
  700SOL    HW2 4247   0.235   1.365   3.826
  701SOL     OW 4248   0.672   1.411   3.491
  701SOL    HW1 4249   0.592   1.359   3.528
  701SOL    HW2 4250   0.669   1.501   3.540
  702SOL     OW 4251   1.781   0.179   3.119
  702SOL    HW1 4252   1.830   0.138   3.198
  702SOL    HW2 4253   1.851   0.204   3.049
  703SOL     OW 4254   0.409   0.431   2.358
  703SOL    HW1 4255   0.482   0.378   2.313
  703SOL    HW2 4256   0.416   0.407   2.457
  704SOL     OW 4257   1.687   1.462   2.910
  704SOL    HW1 4258   1.599   1.464   2.857
  704SOL    HW2 4259   1.663   1.399   2.987
  705SOL     OW 4260   0.325   0.575   3.155
  705SOL    HW1 4261   0.378   0.533   3.232
  705SOL    HW2 4262   0.360   0.535   3.068
  706SOL     OW 4263   0.816   1.617   2.523
  706SOL    HW1 4264   0.789   1.654   2.433
  706SOL    HW2 4265   0.753   1.541   2.548
  707SOL     OW 4266   1.436   0.193   3.106
  707SOL    HW1 4267   1.374   0.136   3.162
  707SOL    HW2 4268   1.389   0.285   3.104
  708SOL     OW 4269   0.976   0.045   3.036
  708SOL    HW1 4270   0.924   6.962   3.006
  708SOL    HW2 4271   1.046   0.012   3.104
  709SOL     OW 4272   0.792   1.349   2.176
  709SOL    HW1 4273   0.773   1.249   2.179
  709SOL    HW2 4274   0.871   1.363   2.240
  710SOL     OW 4275   0.611   1.576   3.125
  710SOL    HW1 4276   0.608   1.668   3.173
  710SOL    HW2 4277   0.710   1.569   3.098
  711SOL     OW 4278   1.287   0.007   2.055
  711SOL    HW1 4279   1.343   6.940   2.001
  711SOL    HW2 4280   1.195   6.967   2.071
  712SOL     OW 4281   1.268   0.420   2.542
  712SOL    HW1 4282   1.218   0.504   2.511
  712SOL    HW2 4283   1.258   0.425   2.643
  713SOL     OW 4284   1.611   0.252   2.797
  713SOL    HW1 4285   1.513   0.269   2.812
  713SOL    HW2 4286   1.627   0.302   2.708
  714SOL     OW 4287   0.069   1.080   2.160
  714SOL    HW1 4288   0.166   1.048   2.145
  714SOL    HW2 4289   0.014   0.991   2.164
  715SOL     OW 4290   0.875   1.637   2.207
  715SOL    HW1 4291   0.800   1.620   2.139
  715SOL    HW2 4292   0.862   1.732   2.245
  716SOL     OW 4293   0.205   0.576   3.860
  716SOL    HW1 4294   0.163   0.525   3.939
  716SOL    HW2 4295   0.186   0.521   3.777
  717SOL     OW 4296   0.243   0.311   4.724
  717SOL    HW1 4297   0.279   0.272   4.813
  717SOL    HW2 4298   0.146   0.276   4.721
  718SOL     OW 4299   0.023   0.414   4.407
  718SOL    HW1 4300   6.939   0.425   4.464
  718SOL    HW2 4301   0.049   0.314   4.419
  719SOL     OW 4302   0.579   1.314   4.913
  719SOL    HW1 4303   0.487   1.307   4.870
  719SOL    HW2 4304   0.584   1.411   4.946
  720SOL     OW 4305   1.564   1.484   4.419
  720SOL    HW1 4306   1.529   1.481   4.516
  720SOL    HW2 4307   1.484   1.488   4.355
  721SOL     OW 4308   1.111   0.684   4.406
  721SOL    HW1 4309   1.147   0.780   4.395
  721SOL    HW2 4310   1.080   0.678   4.502
  722SOL     OW 4311   1.758   0.607   3.965
  722SOL    HW1 4312   1.753   0.595   3.863
  722SOL    HW2 4313   1.742   0.517   4.007
  723SOL     OW 4314   0.759   1.166   4.788
  723SOL    HW1 4315   0.691   1.221   4.843
  723SOL    HW2 4316   0.795   1.238   4.725
  724SOL     OW 4317   0.890   0.739   5.505
  724SOL    HW1 4318   0.863   0.788   5.589
  724SOL    HW2 4319   0.934   0.805   5.441
  725SOL     OW 4320   0.692   1.156   5.542
  725SOL    HW1 4321   0.741   1.244   5.558
  725SOL    HW2 4322   0.599   1.183   5.507
  726SOL     OW 4323   0.303   1.451   4.825
  726SOL    HW1 4324   0.232   1.398   4.775
  726SOL    HW2 4325   0.362   1.498   4.755
  727SOL     OW 4326   1.475   1.486   5.131
  727SOL    HW1 4327   1.537   1.567   5.113
  727SOL    HW2 4328   1.462   1.490   5.231
  728SOL     OW 4329   0.427   0.436   5.224
  728SOL    HW1 4330   0.519   0.387   5.226
  728SOL    HW2 4331   0.361   0.363   5.202
  729SOL     OW 4332   1.602   0.470   4.453
  729SOL    HW1 4333   1.573   0.512   4.365
  729SOL    HW2 4334   1.579   0.537   4.525
  730SOL     OW 4335   0.237   1.686   4.232
  730SOL    HW1 4336   0.258   1.774   4.282
  730SOL    HW2 4337   0.295   1.697   4.148
  731SOL     OW 4338   0.289   1.410   4.252
  731SOL    HW1 4339   0.273   1.511   4.261
  731SOL    HW2 4340   0.229   1.364   4.320
  732SOL     OW 4341   0.265   1.125   4.635
  732SOL    HW1 4342   0.261   1.030   4.672
  732SOL    HW2 4343   0.192   1.172   4.692
  733SOL     OW 4344   0.606   1.800   5.154
  733SOL    HW1 4345   0.519   1.779   5.204
  733SOL    HW2 4346   0.624   1.901   5.165
  734SOL     OW 4347   0.567   0.983   3.823
  734SOL    HW1 4348   0.613   1.035   3.747
  734SOL    HW2 4349   0.619   1.016   3.906
  735SOL     OW 4350   1.605   0.122   5.216
  735SOL    HW1 4351   1.611   0.214   5.174
  735SOL    HW2 4352   1.689   0.111   5.272
  736SOL     OW 4353   0.133   0.629   4.289
  736SOL    HW1 4354   0.087   0.550   4.338
  736SOL    HW2 4355   0.099   0.712   4.337
  737SOL     OW 4356   6.990   1.611   3.893
  737SOL    HW1 4357   6.987   1.509   3.890
  737SOL    HW2 4358   6.967   1.637   3.989
  738SOL     OW 4359   1.650   0.911   4.394
  738SOL    HW1 4360   1.741   0.872   4.379
  738SOL    HW2 4361   1.637   0.980   4.320
  739SOL     OW 4362   1.625   1.121   4.198
  739SOL    HW1 4363   1.716   1.113   4.153
  739SOL    HW2 4364   1.644   1.181   4.281
  740SOL     OW 4365   0.171   0.734   5.269
  740SOL    HW1 4366   0.272   0.747   5.257
  740SOL    HW2 4367   0.138   0.818   5.319
  741SOL     OW 4368   0.604   1.410   4.487
  741SOL    HW1 4369   0.567   1.315   4.494
  741SOL    HW2 4370   0.584   1.438   4.390
  742SOL     OW 4371   1.280   1.245   5.158
  742SOL    HW1 4372   1.310   1.180   5.084
  742SOL    HW2 4373   1.347   1.221   5.234
  743SOL     OW 4374   0.833   6.991   4.168
  743SOL    HW1 4375   0.879   0.083   4.177
  743SOL    HW2 4376   0.736   0.002   4.202
  744SOL     OW 4377   0.157   0.978   4.956
  744SOL    HW1 4378   0.247   0.928   4.957
  744SOL    HW2 4379   0.095   0.928   4.892
  745SOL     OW 4380   1.562   0.943   3.906
  745SOL    HW1 4381   1.480   0.892   3.939
  745SOL    HW2 4382   1.588   1.002   3.984
  746SOL     OW 4383   1.158   1.790   5.351
  746SOL    HW1 4384   1.160   1.874   5.294
  746SOL    HW2 4385   1.196   1.716   5.292
  747SOL     OW 4386   0.329   0.265   5.505
  747SOL    HW1 4387   0.408   0.285   5.565
  747SOL    HW2 4388   0.249   0.266   5.569
  748SOL     OW 4389   1.455   1.440   4.673
  748SOL    HW1 4390   1.408   1.468   4.759
  748SOL    HW2 4391   1.426   1.343   4.655
  749SOL     OW 4392   1.631   1.735   4.375
  749SOL    HW1 4393   1.653   1.758   4.279
  749SOL    HW2 4394   1.615   1.634   4.381
  750SOL     OW 4395   0.595   0.710   3.988
  750SOL    HW1 4396   0.592   0.795   3.932
  750SOL    HW2 4397   0.512   0.710   4.048
  751SOL     OW 4398   1.249   0.402   4.687
  751SOL    HW1 4399   1.173   0.333   4.693
  751SOL    HW2 4400   1.323   0.355   4.740
  752SOL     OW 4401   1.580   1.646   4.048
  752SOL    HW1 4402   1.652   1.716   4.067
  752SOL    HW2 4403   1.560   1.656   3.948
  753SOL     OW 4404   0.792   0.625   5.163
  753SOL    HW1 4405   0.779   0.579   5.256
  753SOL    HW2 4406   0.746   0.561   5.097
  754SOL     OW 4407   1.405   0.525   5.408
  754SOL    HW1 4408   1.403   0.560   5.504
  754SOL    HW2 4409   1.462   0.439   5.418
  755SOL     OW 4410   0.992   0.940   5.303
  755SOL    HW1 4411   1.043   0.856   5.270
  755SOL    HW2 4412   0.919   0.952   5.231
  756SOL     OW 4413   0.981   0.398   4.910
  756SOL    HW1 4414   0.943   0.419   5.002
  756SOL    HW2 4415   0.942   0.309   4.885
  757SOL     OW 4416   1.048   0.661   4.139
  757SOL    HW1 4417   1.068   0.667   4.240
  757SOL    HW2 4418   0.957   0.614   4.131
  758SOL     OW 4419   0.081   0.863   4.479
  758SOL    HW1 4420   0.162   0.834   4.537
  758SOL    HW2 4421   0.034   0.923   4.545
  759SOL     OW 4422   0.107   1.878   5.306
  759SOL    HW1 4423   0.123   1.853   5.404
  759SOL    HW2 4424   0.010   1.851   5.291
  760SOL     OW 4425   0.903   0.333   3.940
  760SOL    HW1 4426   0.961   0.393   3.880
  760SOL    HW2 4427   0.867   0.261   3.880
  761SOL     OW 4428   1.714   0.582   5.560
  761SOL    HW1 4429   1.672   0.666   5.517
  761SOL    HW2 4430   1.741   0.527   5.479
  762SOL     OW 4431   1.354   1.150   4.303
  762SOL    HW1 4432   1.442   1.143   4.252
  762SOL    HW2 4433   1.302   1.220   4.251
  763SOL     OW 4434   0.543   0.212   4.625
  763SOL    HW1 4435   0.553   0.235   4.725
  763SOL    HW2 4436   0.538   0.298   4.574
  764SOL     OW 4437   0.997   1.445   4.220
  764SOL    HW1 4438   0.962   1.517   4.155
  764SOL    HW2 4439   1.019   1.491   4.308
  765SOL     OW 4440   0.336   1.801   4.596
  765SOL    HW1 4441   0.376   1.707   4.614
  765SOL    HW2 4442   0.405   1.866   4.633
  766SOL     OW 4443   1.826   1.040   4.601
  766SOL    HW1 4444   1.771   1.054   4.516
  766SOL    HW2 4445   1.757   1.036   4.675
  767SOL     OW 4446   1.210   1.532   5.216
  767SOL    HW1 4447   1.266   1.450   5.191
  767SOL    HW2 4448   1.171   1.562   5.128
  768SOL     OW 4449   0.324   0.977   4.006
  768SOL    HW1 4450   0.389   0.990   3.929
  768SOL    HW2 4451   0.296   0.880   3.999
  769SOL     OW 4452   1.459   0.730   4.430
  769SOL    HW1 4453   1.454   0.697   4.527
  769SOL    HW2 4454   1.535   0.801   4.429
  770SOL     OW 4455   0.464   1.265   5.451
  770SOL    HW1 4456   0.439   1.256   5.351
  770SOL    HW2 4457   0.376   1.295   5.495
  771SOL     OW 4458   1.082   1.796   3.959
  771SOL    HW1 4459   1.027   1.724   4.007
  771SOL    HW2 4460   1.107   1.750   3.870
  772SOL     OW 4461   0.176   0.289   5.201
  772SOL    HW1 4462   0.118   0.372   5.213
  772SOL    HW2 4463   0.210   0.259   5.292
  773SOL     OW 4464   1.623   1.398   3.801
  773SOL    HW1 4465   1.573   1.483   3.779
  773SOL    HW2 4466   1.559   1.319   3.781
  774SOL     OW 4467   0.442   1.732   4.044
  774SOL    HW1 4468   0.497   1.792   4.107
  774SOL    HW2 4469   0.508   1.705   3.970
  775SOL     OW 4470   1.422   0.101   4.155
  775SOL    HW1 4471   1.384   0.057   4.071
  775SOL    HW2 4472   1.524   0.095   4.150
  776SOL     OW 4473   0.233   1.809   4.940
  776SOL    HW1 4474   0.287   1.741   4.992
  776SOL    HW2 4475   0.180   1.754   4.873
  777SOL     OW 4476   0.949   1.711   4.611
  777SOL    HW1 4477   1.044   1.680   4.625
  777SOL    HW2 4478   0.911   1.656   4.532
  778SOL     OW 4479   0.378   0.694   4.182
  778SOL    HW1 4480   0.411   0.597   4.196
  778SOL    HW2 4481   0.281   0.686   4.217
  779SOL     OW 4482   1.532   0.297   5.468
  779SOL    HW1 4483   1.535   0.272   5.568
  779SOL    HW2 4484   1.474   0.224   5.428
  780SOL     OW 4485   0.652   0.128   3.831
  780SOL    HW1 4486   0.685   0.041   3.878
  780SOL    HW2 4487   0.580   0.092   3.766
  781SOL     OW 4488   0.885   1.566   4.912
  781SOL    HW1 4489   0.864   1.545   4.814
  781SOL    HW2 4490   0.926   1.481   4.950
  782SOL     OW 4491   1.317   0.611   5.160
  782SOL    HW1 4492   1.355   0.579   5.251
  782SOL    HW2 4493   1.377   0.691   5.136
  783SOL     OW 4494   0.824   1.410   4.663
  783SOL    HW1 4495   0.920   1.403   4.624
  783SOL    HW2 4496   0.764   1.417   4.581
  784SOL     OW 4497   0.943   0.526   4.584
  784SOL    HW1 4498   0.931   0.505   4.483
  784SOL    HW2 4499   0.959   0.435   4.628
  785SOL     OW 4500   0.565   0.032   4.205
  785SOL    HW1 4501   0.487   0.031   4.274
  785SOL    HW2 4502   0.550   0.115   4.148
  786SOL     OW 4503   1.449   1.178   3.761
  786SOL    HW1 4504   1.474   1.091   3.809
  786SOL    HW2 4505   1.357   1.206   3.793
  787SOL     OW 4506   0.293   0.034   3.992
  787SOL    HW1 4507   0.359   0.071   3.925
  787SOL    HW2 4508   0.333   0.054   4.083
  788SOL     OW 4509   0.971   0.230   4.186
  788SOL    HW1 4510   0.945   0.279   4.099
  788SOL    HW2 4511   1.071   0.246   4.197
  789SOL     OW 4512   1.075   0.715   5.184
  789SOL    HW1 4513   1.012   0.638   5.205
  789SOL    HW2 4514   1.169   0.672   5.181
  790SOL     OW 4515   1.251   1.572   4.499
  790SOL    HW1 4516   1.263   1.652   4.437
  790SOL    HW2 4517   1.337   1.565   4.553
  791SOL     OW 4518   0.487   1.137   4.458
  791SOL    HW1 4519   0.405   1.141   4.520
  791SOL    HW2 4520   0.449   1.147   4.360
  792SOL     OW 4521   1.298   1.811   4.319
  792SOL    HW1 4522   1.375   1.846   4.257
  792SOL    HW2 4523   1.297   1.878   4.394
  793SOL     OW 4524   1.072   0.503   3.779
  793SOL    HW1 4525   1.045   0.600   3.762
  793SOL    HW2 4526   1.148   0.506   3.849
  794SOL     OW 4527   0.068   0.545   5.094
  794SOL    HW1 4528   0.165   0.552   5.060
  794SOL    HW2 4529   0.066   0.618   5.166
  795SOL     OW 4530   0.567   0.257   4.899
  795SOL    HW1 4531   0.620   0.183   4.942
  795SOL    HW2 4532   0.472   0.241   4.935
  796SOL     OW 4533   0.881   0.442   4.333
  796SOL    HW1 4534   0.835   0.480   4.249
  796SOL    HW2 4535   0.911   0.347   4.306
  797SOL     OW 4536   0.961   0.022   4.472
  797SOL    HW1 4537   0.907   0.026   4.387
  797SOL    HW2 4538   0.978   6.920   4.484
  798SOL     OW 4539   1.394   1.180   4.604
  798SOL    HW1 4540   1.332   1.105   4.631
  798SOL    HW2 4541   1.396   1.176   4.502
  799SOL     OW 4542   1.457   0.613   4.695
  799SOL    HW1 4543   1.395   0.532   4.702
  799SOL    HW2 4544   1.523   0.604   4.773
  800SOL     OW 4545   1.843   0.820   4.117
  800SOL    HW1 4546   1.890   0.759   4.185
  800SOL    HW2 4547   1.818   0.756   4.041
  801SOL     OW 4548   0.499   1.425   3.857
  801SOL    HW1 4549   0.409   1.419   3.905
  801SOL    HW2 4550   0.491   1.368   3.774
  802SOL     OW 4551   1.698   1.252   4.419
  802SOL    HW1 4552   1.797   1.264   4.398
  802SOL    HW2 4553   1.656   1.346   4.428
  803SOL     OW 4554   1.430   0.584   3.804
  803SOL    HW1 4555   1.373   0.548   3.883
  803SOL    HW2 4556   1.526   0.576   3.833
  804SOL     OW 4557   0.521   0.245   4.031
  804SOL    HW1 4558   0.579   0.204   3.956
  804SOL    HW2 4559   0.493   0.337   3.991
  805SOL     OW 4560   1.727   1.245   5.281
  805SOL    HW1 4561   1.818   1.208   5.255
  805SOL    HW2 4562   1.749   1.341   5.307
  806SOL     OW 4563   1.008   1.337   5.058
  806SOL    HW1 4564   0.925   1.307   5.112
  806SOL    HW2 4565   1.090   1.302   5.109
  807SOL     OW 4566   1.598   1.597   5.364
  807SOL    HW1 4567   1.611   1.648   5.276
  807SOL    HW2 4568   1.691   1.555   5.378
  808SOL     OW 4569   1.141   1.257   4.835
  808SOL    HW1 4570   1.069   1.281   4.904
  808SOL    HW2 4571   1.109   1.299   4.748
  809SOL     OW 4572   1.600   1.101   4.784
  809SOL    HW1 4573   1.596   1.164   4.866
  809SOL    HW2 4574   1.534   1.143   4.718
  810SOL     OW 4575   0.900   0.225   5.122
  810SOL    HW1 4576   0.914   0.138   5.070
  810SOL    HW2 4577   0.990   0.237   5.171
  811SOL     OW 4578   0.994   1.140   5.475
  811SOL    HW1 4579   0.897   1.128   5.507
  811SOL    HW2 4580   1.003   1.064   5.403
  812SOL     OW 4581   0.719   1.046   4.040
  812SOL    HW1 4582   0.672   1.011   4.121
  812SOL    HW2 4583   0.812   0.998   4.038
  813SOL     OW 4584   0.398   0.841   4.964
  813SOL    HW1 4585   0.472   0.837   5.036
  813SOL    HW2 4586   0.363   0.744   4.965
  814SOL     OW 4587   1.250   0.380   4.990
  814SOL    HW1 4588   1.270   0.464   5.045
  814SOL    HW2 4589   1.155   0.391   4.953
  815SOL     OW 4590   0.079   1.576   5.082
  815SOL    HW1 4591   0.011   1.608   5.151
  815SOL    HW2 4592   0.172   1.576   5.124
  816SOL     OW 4593   0.402   1.146   4.210
  816SOL    HW1 4594   0.382   1.242   4.184
  816SOL    HW2 4595   0.365   1.086   4.136
  817SOL     OW 4596   0.517   0.586   4.555
  817SOL    HW1 4597   0.552   0.550   4.468
  817SOL    HW2 4598   0.598   0.602   4.618
  818SOL     OW 4599   1.245   1.355   4.100
  818SOL    HW1 4600   1.302   1.433   4.136
  818SOL    HW2 4601   1.153   1.369   4.141
  819SOL     OW 4602   1.309   1.481   4.904
  819SOL    HW1 4603   1.369   1.476   4.988
  819SOL    HW2 4604   1.257   1.394   4.897
  820SOL     OW 4605   1.573   0.600   4.193
  820SOL    HW1 4606   1.524   0.661   4.258
  820SOL    HW2 4607   1.616   0.660   4.124
  821SOL     OW 4608   0.357   1.502   5.082
  821SOL    HW1 4609   0.321   1.482   4.986
  821SOL    HW2 4610   0.453   1.532   5.062
  822SOL     OW 4611   0.446   0.729   5.354
  822SOL    HW1 4612   0.509   0.770   5.284
  822SOL    HW2 4613   0.466   0.630   5.350
  823SOL     OW 4614   1.633   0.795   5.416
  823SOL    HW1 4615   1.534   0.814   5.410
  823SOL    HW2 4616   1.673   0.848   5.335
  824SOL     OW 4617   1.063   0.095   5.457
  824SOL    HW1 4618   0.972   0.133   5.487
  824SOL    HW2 4619   1.077   0.123   5.360
  825SOL     OW 4620   0.442   0.024   5.402
  825SOL    HW1 4621   0.385   6.963   5.464
  825SOL    HW2 4622   0.423   0.114   5.446
  826SOL     OW 4623   0.645   0.921   4.776
  826SOL    HW1 4624   0.677   1.018   4.788
  826SOL    HW2 4625   0.576   0.905   4.848
  827SOL     OW 4626   1.293   0.866   4.754
  827SOL    HW1 4627   1.207   0.821   4.721
  827SOL    HW2 4628   1.363   0.793   4.752
  828SOL     OW 4629   1.242   0.502   3.994
  828SOL    HW1 4630   1.265   0.421   4.055
  828SOL    HW2 4631   1.179   0.557   4.053
  829SOL     OW 4632   0.300   0.214   4.968
  829SOL    HW1 4633   0.241   0.235   5.050
  829SOL    HW2 4634   0.280   0.117   4.942
  830SOL     OW 4635   0.077   1.314   5.015
  830SOL    HW1 4636   0.101   1.246   5.087
  830SOL    HW2 4637   0.090   1.409   5.053
  831SOL     OW 4638   0.725   0.644   4.706
  831SOL    HW1 4639   0.818   0.612   4.676
  831SOL    HW2 4640   0.729   0.742   4.735
  832SOL     OW 4641   1.768   0.954   5.584
  832SOL    HW1 4642   1.721   0.893   5.516
  832SOL    HW2 4643   1.711   0.948   5.668
  833SOL     OW 4644   0.348   0.046   4.361
  833SOL    HW1 4645   0.307   0.128   4.404
  833SOL    HW2 4646   0.289   6.969   4.394
  834SOL     OW 4647   1.596   0.359   4.070
  834SOL    HW1 4648   1.637   0.288   4.133
  834SOL    HW2 4649   1.582   0.444   4.126
  835SOL     OW 4650   1.034   0.762   4.702
  835SOL    HW1 4651   1.007   0.774   4.802
  835SOL    HW2 4652   1.017   0.663   4.683
  836SOL     OW 4653   0.968   1.530   5.411
  836SOL    HW1 4654   0.981   1.606   5.343
  836SOL    HW2 4655   0.869   1.508   5.401
  837SOL     OW 4656   1.845   1.493   5.322
  837SOL    HW1 4657   1.875   1.523   5.228
  837SOL    HW2 4658   1.930   1.498   5.377
  838SOL     OW 4659   0.348   0.894   5.534
  838SOL    HW1 4660   0.424   0.925   5.592
  838SOL    HW2 4661   0.389   0.817   5.476
  839SOL     OW 4662   1.512   0.208   3.864
  839SOL    HW1 4663   1.413   0.212   3.885
  839SOL    HW2 4664   1.555   0.265   3.940
  840SOL     OW 4665   1.285   0.812   3.747
  840SOL    HW1 4666   1.340   0.726   3.760
  840SOL    HW2 4667   1.310   0.842   3.651
  841SOL     OW 4668   1.065   1.376   4.567
  841SOL    HW1 4669   1.071   1.288   4.514
  841SOL    HW2 4670   1.143   1.438   4.538
  842SOL     OW 4671   0.262   0.829   4.680
  842SOL    HW1 4672   0.355   0.845   4.714
  842SOL    HW2 4673   0.247   0.730   4.705
  843SOL     OW 4674   0.312   0.568   4.723
  843SOL    HW1 4675   0.287   0.468   4.714
  843SOL    HW2 4676   0.388   0.580   4.653
  844SOL     OW 4677   1.152   0.432   5.376
  844SOL    HW1 4678   1.107   0.419   5.468
  844SOL    HW2 4679   1.243   0.472   5.400
  845SOL     OW 4680   1.159   0.230   5.208
  845SOL    HW1 4681   1.166   0.311   5.273
  845SOL    HW2 4682   1.220   0.255   5.130
  846SOL     OW 4683   6.979   1.328   3.933
  846SOL    HW1 4684   6.902   1.348   3.999
  846SOL    HW2 4685   0.014   1.237   3.968
  847SOL     OW 4686   0.081   1.740   4.671
  847SOL    HW1 4687   0.066   1.666   4.601
  847SOL    HW2 4688   0.170   1.783   4.641
  848SOL     OW 4689   0.479   1.580   4.662
  848SOL    HW1 4690   0.546   1.658   4.668
  848SOL    HW2 4691   0.528   1.512   4.603
  849SOL     OW 4692   0.941   0.763   4.951
  849SOL    HW1 4693   1.004   0.753   5.032
  849SOL    HW2 4694   0.859   0.716   4.986
  850SOL     OW 4695   0.047   0.611   4.818
  850SOL    HW1 4696   0.109   0.544   4.775
  850SOL    HW2 4697   0.032   0.582   4.915
  851SOL     OW 4698   0.200   0.532   5.440
  851SOL    HW1 4699   0.284   0.477   5.420
  851SOL    HW2 4700   0.204   0.615   5.379
  852SOL     OW 4701   1.362   0.915   5.386
  852SOL    HW1 4702   1.403   1.008   5.393
  852SOL    HW2 4703   1.368   0.892   5.286
  853SOL     OW 4704   0.794   0.536   4.097
  853SOL    HW1 4705   0.800   0.450   4.041
  853SOL    HW2 4706   0.734   0.602   4.045
  854SOL     OW 4707   1.625   0.613   4.910
  854SOL    HW1 4708   1.618   0.541   4.981
  854SOL    HW2 4709   1.719   0.595   4.869
  855SOL     OW 4710   0.251   1.585   5.447
  855SOL    HW1 4711   0.204   1.650   5.510
  855SOL    HW2 4712   0.237   1.491   5.485
  856SOL     OW 4713   0.652   0.527   4.955
  856SOL    HW1 4714   0.631   0.428   4.940
  856SOL    HW2 4715   0.675   0.565   4.862
  857SOL     OW 4716   0.912   1.698   5.196
  857SOL    HW1 4717   0.911   1.661   5.102
  857SOL    HW2 4718   0.923   1.800   5.185
  858SOL     OW 4719   0.462   0.485   3.914
  858SOL    HW1 4720   0.525   0.565   3.922
  858SOL    HW2 4721   0.369   0.526   3.903
  859SOL     OW 4722   0.156   1.116   5.179
  859SOL    HW1 4723   0.152   1.042   5.251
  859SOL    HW2 4724   0.149   1.063   5.088
  860SOL     OW 4725   1.312   1.045   4.966
  860SOL    HW1 4726   1.321   0.974   4.893
  860SOL    HW2 4727   1.246   1.110   4.924
  861SOL     OW 4728   1.334   0.832   4.026
  861SOL    HW1 4729   1.267   0.793   4.091
  861SOL    HW2 4730   1.293   0.829   3.933
  862SOL     OW 4731   1.761   1.703   4.894
  862SOL    HW1 4732   1.793   1.773   4.827
  862SOL    HW2 4733   1.767   1.613   4.846
  863SOL     OW 4734   1.257   1.735   4.823
  863SOL    HW1 4735   1.343   1.759   4.773
  863SOL    HW2 4736   1.272   1.637   4.850
  864SOL     OW 4737   0.062   1.241   4.756
  864SOL    HW1 4738   0.064   1.249   4.860
  864SOL    HW2 4739   6.966   1.260   4.735
  865SOL     OW 4740   0.693   1.663   5.451
  865SOL    HW1 4741   0.633   1.745   5.470
  865SOL    HW2 4742   0.754   1.695   5.376
  866SOL     OW 4743   1.706   0.136   4.190
  866SOL    HW1 4744   1.800   0.133   4.147
  866SOL    HW2 4745   1.712   0.076   4.272
  867SOL     OW 4746   1.381   1.565   4.217
  867SOL    HW1 4747   1.461   1.589   4.155
  867SOL    HW2 4748   1.340   1.654   4.244
  868SOL     OW 4749   0.128   1.804   5.572
  868SOL    HW1 4750   0.088   1.733   5.635
  868SOL    HW2 4751   0.181   1.861   5.638
  869SOL     OW 4752   1.244   0.919   4.391
  869SOL    HW1 4753   1.322   0.857   4.409
  869SOL    HW2 4754   1.288   1.001   4.345
  870SOL     OW 4755   0.784   1.263   5.188
  870SOL    HW1 4756   0.748   1.320   5.268
  870SOL    HW2 4757   0.707   1.268   5.121
  871SOL     OW 4758   0.655   1.638   3.887
  871SOL    HW1 4759   0.681   1.649   3.788
  871SOL    HW2 4760   0.596   1.552   3.882
  872SOL     OW 4761   1.629   1.717   5.126
  872SOL    HW1 4762   1.680   1.722   5.035
  872SOL    HW2 4763   1.609   1.813   5.156
  873SOL     OW 4764   1.881   0.190   4.639
  873SOL    HW1 4765   1.860   0.091   4.642
  873SOL    HW2 4766   1.787   0.235   4.640
  874SOL     OW 4767   0.318   0.354   4.463
  874SOL    HW1 4768   0.226   0.391   4.443
  874SOL    HW2 4769   0.309   0.320   4.560
  875SOL     OW 4770   1.169   1.656   3.748
  875SOL    HW1 4771   1.182   1.555   3.753
  875SOL    HW2 4772   1.134   1.679   3.654
  876SOL     OW 4773   0.803   1.003   5.124
  876SOL    HW1 4774   0.826   1.001   5.026
  876SOL    HW2 4775   0.808   1.101   5.157
  877SOL     OW 4776   0.944   0.917   4.045
  877SOL    HW1 4777   1.014   0.952   3.978
  877SOL    HW2 4778   0.981   0.828   4.080
  878SOL     OW 4779   1.501   1.666   3.779
  878SOL    HW1 4780   1.408   1.628   3.775
  878SOL    HW2 4781   1.537   1.654   3.682
  879SOL     OW 4782   0.392   1.262   5.199
  879SOL    HW1 4783   0.381   1.356   5.156
  879SOL    HW2 4784   0.314   1.206   5.167
  880SOL     OW 4785   1.597   1.297   4.992
  880SOL    HW1 4786   1.696   1.294   5.020
  880SOL    HW2 4787   1.551   1.363   5.058
  881SOL     OW 4788   1.049   1.115   4.461
  881SOL    HW1 4789   0.975   1.056   4.495
  881SOL    HW2 4790   1.126   1.053   4.434
  882SOL     OW 4791   1.065   0.188   4.667
  882SOL    HW1 4792   1.016   0.131   4.595
  882SOL    HW2 4793   1.046   0.136   4.755
  883SOL     OW 4794   0.604   1.506   4.235
  883SOL    HW1 4795   0.661   1.455   4.165
  883SOL    HW2 4796   0.533   1.554   4.181
  884SOL     OW 4797   1.710   0.364   5.080
  884SOL    HW1 4798   1.784   0.436   5.085
  884SOL    HW2 4799   1.750   0.293   5.016
  885SOL     OW 4800   0.249   1.390   3.986
  885SOL    HW1 4801   0.147   1.389   3.982
  885SOL    HW2 4802   0.272   1.399   4.086
  886SOL     OW 4803   0.131   0.962   5.403
  886SOL    HW1 4804   0.084   1.020   5.474
  886SOL    HW2 4805   0.219   0.934   5.452
  887SOL     OW 4806   0.645   0.273   5.231
  887SOL    HW1 4807   0.737   0.260   5.187
  887SOL    HW2 4808   0.667   0.255   5.330
  888SOL     OW 4809   0.056   0.310   3.776
  888SOL    HW1 4810   6.979   0.253   3.813
  888SOL    HW2 4811   0.014   0.352   3.694
  889SOL     OW 4812   1.449   0.858   5.130
  889SOL    HW1 4813   1.408   0.932   5.071
  889SOL    HW2 4814   1.548   0.862   5.104
  890SOL     OW 4815   0.055   0.165   4.073
  890SOL    HW1 4816   0.080   0.259   4.042
  890SOL    HW2 4817   0.133   0.106   4.041
  891SOL     OW 4818   1.213   1.377   3.822
  891SOL    HW1 4819   1.127   1.325   3.811
  891SOL    HW2 4820   1.236   1.372   3.922
  892SOL     OW 4821   0.601   0.817   5.150
  892SOL    HW1 4822   0.659   0.901   5.154
  892SOL    HW2 4823   0.674   0.744   5.154
  893SOL     OW 4824   1.511   1.745   4.671
  893SOL    HW1 4825   1.531   1.798   4.587
  893SOL    HW2 4826   1.593   1.759   4.729
  894SOL     OW 4827   0.752   0.523   5.399
  894SOL    HW1 4828   0.804   0.592   5.455
  894SOL    HW2 4829   0.759   0.433   5.447
  895SOL     OW 4830   1.467   1.173   5.342
  895SOL    HW1 4831   1.467   1.169   5.445
  895SOL    HW2 4832   1.565   1.197   5.317
  896SOL     OW 4833   0.381   1.758   5.297
  896SOL    HW1 4834   0.295   1.808   5.274
  896SOL    HW2 4835   0.344   1.674   5.346
  897SOL     OW 4836   1.664   0.885   4.951
  897SOL    HW1 4837   1.648   0.790   4.916
  897SOL    HW2 4838   1.632   0.952   4.879
  898SOL     OW 4839   1.261   0.318   4.188
  898SOL    HW1 4840   1.326   0.237   4.187
  898SOL    HW2 4841   1.272   0.364   4.279
  899SOL     OW 4842   0.601   0.791   4.326
  899SOL    HW1 4843   0.659   0.715   4.294
  899SOL    HW2 4844   0.508   0.769   4.287
  900SOL     OW 4845   1.764   0.394   5.353
  900SOL    HW1 4846   1.736   0.396   5.254
  900SOL    HW2 4847   1.684   0.349   5.401
  901SOL     OW 4848   1.732   0.943   5.223
  901SOL    HW1 4849   1.711   1.041   5.212
  901SOL    HW2 4850   1.774   0.912   5.136
  902SOL     OW 4851   0.839   1.342   3.771
  902SOL    HW1 4852   0.811   1.383   3.859
  902SOL    HW2 4853   0.856   1.419   3.706
  903SOL     OW 4854   0.639   1.794   4.638
  903SOL    HW1 4855   0.632   1.896   4.624
  903SOL    HW2 4856   0.734   1.768   4.617
  904SOL     OW 4857   0.861   0.950   4.578
  904SOL    HW1 4858   0.925   0.877   4.613
  904SOL    HW2 4859   0.857   1.014   4.657
  905SOL     OW 4860   1.113   0.994   3.845
  905SOL    HW1 4861   1.075   1.052   3.769
  905SOL    HW2 4862   1.175   0.927   3.798
  906SOL     OW 4863   1.822   1.560   4.563
  906SOL    HW1 4864   1.737   1.593   4.519
  906SOL    HW2 4865   1.791   1.508   4.646
  907SOL     OW 4866   0.244   1.348   5.586
  907SOL    HW1 4867   0.163   1.288   5.567
  907SOL    HW2 4868   0.240   1.373   5.686
  908SOL     OW 4869   0.106   1.281   4.452
  908SOL    HW1 4870   0.035   1.220   4.410
  908SOL    HW2 4871   0.162   1.223   4.515
  909SOL     OW 4872   0.683   1.409   5.379
  909SOL    HW1 4873   0.597   1.357   5.403
  909SOL    HW2 4874   0.661   1.505   5.409
  910SOL     OW 4875   1.824   0.186   4.916
  910SOL    HW1 4876   1.761   0.112   4.879
  910SOL    HW2 4877   1.851   0.235   4.831
  911SOL     OW 4878   0.454   0.441   4.239
  911SOL    HW1 4879   0.495   0.367   4.182
  911SOL    HW2 4880   0.421   0.396   4.325
  912SOL     OW 4881   1.736   1.454   4.792
  912SOL    HW1 4882   1.638   1.428   4.794
  912SOL    HW2 4883   1.781   1.397   4.865
  913SOL     OW 4884   0.319   0.580   5.008
  913SOL    HW1 4885   0.377   0.526   5.073
  913SOL    HW2 4886   0.338   0.547   4.913
  914SOL     OW 4887   0.815   1.595   4.412
  914SOL    HW1 4888   0.818   1.598   4.311
  914SOL    HW2 4889   0.724   1.553   4.431
  915SOL     OW 4890   1.427   0.261   4.834
  915SOL    HW1 4891   1.459   0.173   4.872
  915SOL    HW2 4892   1.364   0.303   4.906
  916SOL     OW 4893   0.982   0.051   4.881
  916SOL    HW1 4894   0.930   6.971   4.842
  916SOL    HW2 4895   1.031   0.012   4.964
  917SOL     OW 4896   0.773   1.364   4.064
  917SOL    HW1 4897   0.758   1.269   4.030
  917SOL    HW2 4898   0.860   1.361   4.119
  918SOL     OW 4899   0.606   1.571   5.008
  918SOL    HW1 4900   0.603   1.663   5.056
  918SOL    HW2 4901   0.703   1.565   4.979
  919SOL     OW 4902   1.290   6.988   3.932
  919SOL    HW1 4903   1.341   6.931   3.864
  919SOL    HW2 4904   1.213   6.933   3.966
  920SOL     OW 4905   1.261   0.449   4.425
  920SOL    HW1 4906   1.214   0.536   4.398
  920SOL    HW2 4907   1.248   0.442   4.528
  921SOL     OW 4908   1.639   0.293   4.662
  921SOL    HW1 4909   1.557   0.279   4.722
  921SOL    HW2 4910   1.603   0.322   4.571
  922SOL     OW 4911   0.070   1.083   4.034
  922SOL    HW1 4912   0.167   1.047   4.032
  922SOL    HW2 4913   0.009   0.999   4.033
  923SOL     OW 4914   0.888   1.642   4.066
  923SOL    HW1 4915   0.807   1.629   4.004
  923SOL    HW2 4916   0.865   1.722   4.127
  924SOL     OW 4917   0.213   0.594   5.718
  924SOL    HW1 4918   0.163   0.530   5.781
  924SOL    HW2 4919   0.202   0.558   5.623
  925SOL     OW 4920   0.228   0.327   6.584
  925SOL    HW1 4921   0.276   0.236   6.593
  925SOL    HW2 4922   0.130   0.300   6.590
  926SOL     OW 4923   0.032   0.391   6.295
  926SOL    HW1 4924   6.941   0.410   6.338
  926SOL    HW2 4925   0.052   0.292   6.315
  927SOL     OW 4926   0.555   1.256   6.759
  927SOL    HW1 4927   0.475   1.301   6.711
  927SOL    HW2 4928   0.562   1.301   6.849
  928SOL     OW 4929   1.536   1.539   6.308
  928SOL    HW1 4930   1.500   1.493   6.392
  928SOL    HW2 4931   1.465   1.533   6.233
  929SOL     OW 4932   1.091   0.715   6.309
  929SOL    HW1 4933   1.150   0.787   6.266
  929SOL    HW2 4934   1.087   0.737   6.407
  930SOL     OW 4935   1.776   0.610   5.822
  930SOL    HW1 4936   1.751   0.611   5.722
  930SOL    HW2 4937   1.778   0.512   5.847
  931SOL     OW 4938   0.741   1.146   6.604
  931SOL    HW1 4939   0.668   1.185   6.668
  931SOL    HW2 4940   0.781   1.232   6.564
  932SOL     OW 4941   0.688   1.018   6.223
  932SOL    HW1 4942   0.758   1.000   6.296
  932SOL    HW2 4943   0.614   1.076   6.265
  933SOL     OW 4944   0.348   1.393   6.626
  933SOL    HW1 4945   0.262   1.385   6.575
  933SOL    HW2 4946   0.396   1.477   6.590
  934SOL     OW 4947   1.651   0.453   6.299
  934SOL    HW1 4948   1.565   0.474   6.248
  934SOL    HW2 4949   1.621   0.410   6.387
  935SOL     OW 4950   0.242   1.665   6.075
  935SOL    HW1 4951   0.244   1.759   6.120
  935SOL    HW2 4952   0.317   1.675   6.005
  936SOL     OW 4953   0.235   1.394   6.109
  936SOL    HW1 4954   0.240   1.496   6.114
  936SOL    HW2 4955   0.179   1.364   6.189
  937SOL     OW 4956   0.293   1.129   6.501
  937SOL    HW1 4957   0.302   1.039   6.547
  937SOL    HW2 4958   0.215   1.175   6.552
  938SOL     OW 4959   0.592   1.836   6.928
  938SOL    HW1 4960   0.510   1.808   6.985
  938SOL    HW2 4961   0.628   1.919   6.977
  939SOL     OW 4962   0.565   0.982   5.728
  939SOL    HW1 4963   0.616   1.033   5.655
  939SOL    HW2 4964   0.613   1.016   5.812
  940SOL     OW 4965   0.110   0.626   6.140
  940SOL    HW1 4966   0.079   0.544   6.193
  940SOL    HW2 4967   0.065   0.704   6.186
  941SOL     OW 4968   1.841   1.709   5.926
  941SOL    HW1 4969   1.920   1.688   5.988
  941SOL    HW2 4970   1.855   1.806   5.897
  942SOL     OW 4971   0.038   1.627   5.750
  942SOL    HW1 4972   0.043   1.526   5.749
  942SOL    HW2 4973   6.996   1.652   5.840
  943SOL     OW 4974   1.691   0.889   6.227
  943SOL    HW1 4975   1.753   0.851   6.155
  943SOL    HW2 4976   1.633   0.954   6.175
  944SOL     OW 4977   1.646   1.107   6.041
  944SOL    HW1 4978   1.742   1.096   6.009
  944SOL    HW2 4979   1.650   1.185   6.108
  945SOL     OW 4980   0.591   1.411   6.370
  945SOL    HW1 4981   0.559   1.314   6.385
  945SOL    HW2 4982   0.576   1.421   6.268
  946SOL     OW 4983   0.815   0.009   6.029
  946SOL    HW1 4984   0.859   0.094   6.064
  946SOL    HW2 4985   0.715   0.015   6.055
  947SOL     OW 4986   0.229   0.899   6.833
  947SOL    HW1 4987   0.248   0.885   6.733
  947SOL    HW2 4988   0.130   0.928   6.837
  948SOL     OW 4989   1.554   0.969   5.784
  948SOL    HW1 4990   1.483   0.910   5.831
  948SOL    HW2 4991   1.594   1.020   5.861
  949SOL     OW 4992   1.451   1.403   6.541
  949SOL    HW1 4993   1.393   1.419   6.624
  949SOL    HW2 4994   1.442   1.302   6.524
  950SOL     OW 4995   1.661   1.742   6.191
  950SOL    HW1 4996   1.684   1.704   6.100
  950SOL    HW2 4997   1.613   1.667   6.240
  951SOL     OW 4998   0.585   0.719   5.863
  951SOL    HW1 4999   0.580   0.802   5.805
  951SOL    HW2 5000   0.521   0.736   5.941
  952SOL     OW 5001   1.304   0.411   6.543
  952SOL    HW1 5002   1.259   0.328   6.502
  952SOL    HW2 5003   1.331   0.380   6.636
  953SOL     OW 5004   1.572   1.632   5.881
  953SOL    HW1 5005   1.673   1.643   5.892
  953SOL    HW2 5006   1.557   1.624   5.780
  954SOL     OW 5007   0.817   0.600   0.011
  954SOL    HW1 5008   0.761   0.633   0.089
  954SOL    HW2 5009   0.754   0.541   6.953
  955SOL     OW 5010   0.994   0.362   6.823
  955SOL    HW1 5011   0.941   0.445   6.842
  955SOL    HW2 5012   0.959   0.324   6.734
  956SOL     OW 5013   1.009   0.692   5.995
  956SOL    HW1 5014   1.012   0.704   6.096
  956SOL    HW2 5015   0.923   0.634   5.978
  957SOL     OW 5016   0.074   0.841   6.361
  957SOL    HW1 5017   0.172   0.818   6.358
  957SOL    HW2 5018   0.049   0.853   6.460
  958SOL     OW 5019   0.135   1.843   0.164
  958SOL    HW1 5020   0.096   1.763   0.213
  958SOL    HW2 5021   0.057   1.908   0.154
  959SOL     OW 5022   0.876   0.328   5.808
  959SOL    HW1 5023   0.932   0.383   5.744
  959SOL    HW2 5024   0.826   0.265   5.745
  960SOL     OW 5025   1.362   1.160   6.132
  960SOL    HW1 5026   1.449   1.144   6.083
  960SOL    HW2 5027   1.315   1.231   6.077
  961SOL     OW 5028   0.534   0.205   6.484
  961SOL    HW1 5029   0.558   0.241   6.576
  961SOL    HW2 5030   0.548   0.278   6.416
  962SOL     OW 5031   0.974   1.444   6.052
  962SOL    HW1 5032   0.936   1.519   5.991
  962SOL    HW2 5033   0.972   1.482   6.146
  963SOL     OW 5034   0.343   1.824   6.462
  963SOL    HW1 5035   0.388   1.732   6.482
  963SOL    HW2 5036   0.416   1.894   6.469
  964SOL     OW 5037   1.799   1.050   6.421
  964SOL    HW1 5038   1.756   0.998   6.343
  964SOL    HW2 5039   1.734   1.041   6.498
  965SOL     OW 5040   0.307   0.964   5.839
  965SOL    HW1 5041   0.393   0.988   5.790
  965SOL    HW2 5042   0.286   0.870   5.806
  966SOL     OW 5043   1.479   0.728   6.276
  966SOL    HW1 5044   1.479   0.684   6.369
  966SOL    HW2 5045   1.570   0.774   6.273
  967SOL     OW 5046   1.073   1.795   5.812
  967SOL    HW1 5047   1.006   1.731   5.857
  967SOL    HW2 5048   1.109   1.745   5.730
  968SOL     OW 5049   1.616   1.328   5.678
  968SOL    HW1 5050   1.566   1.415   5.662
  968SOL    HW2 5051   1.557   1.253   5.642
  969SOL     OW 5052   0.452   1.722   5.905
  969SOL    HW1 5053   0.505   1.782   5.971
  969SOL    HW2 5054   0.518   1.699   5.831
  970SOL     OW 5055   1.421   0.093   6.006
  970SOL    HW1 5056   1.379   0.053   5.921
  970SOL    HW2 5057   1.523   0.091   5.994
  971SOL     OW 5058   0.227   1.828   6.822
  971SOL    HW1 5059   0.291   1.773   6.880
  971SOL    HW2 5060   0.220   1.777   6.735
  972SOL     OW 5061   0.970   1.696   6.483
  972SOL    HW1 5062   1.064   1.657   6.474
  972SOL    HW2 5063   0.915   1.639   6.417
  973SOL     OW 5064   0.383   0.708   6.081
  973SOL    HW1 5065   0.404   0.606   6.083
  973SOL    HW2 5066   0.281   0.704   6.087
  974SOL     OW 5067   0.557   0.122   5.670
  974SOL    HW1 5068   0.610   0.039   5.704
  974SOL    HW2 5069   0.624   0.167   5.605
  975SOL     OW 5070   0.857   1.524   6.770
  975SOL    HW1 5071   0.852   1.495   6.671
  975SOL    HW2 5072   0.888   1.441   6.820
  976SOL     OW 5073   0.823   1.404   6.534
  976SOL    HW1 5074   0.914   1.395   6.483
  976SOL    HW2 5075   0.752   1.419   6.463
  977SOL     OW 5076   0.925   0.529   6.510
  977SOL    HW1 5077   0.919   0.516   6.407
  977SOL    HW2 5078   0.948   0.433   6.541
  978SOL     OW 5079   0.557   0.040   6.078
  978SOL    HW1 5080   0.477   0.036   6.144
  978SOL    HW2 5081   0.544   0.127   6.024
  979SOL     OW 5082   1.434   1.132   5.604
  979SOL    HW1 5083   1.482   1.064   5.665
  979SOL    HW2 5084   1.343   1.139   5.647
  980SOL     OW 5085   0.297   0.033   5.816
  980SOL    HW1 5086   0.369   0.063   5.749
  980SOL    HW2 5087   0.347   0.014   5.902
  981SOL     OW 5088   0.942   0.254   6.079
  981SOL    HW1 5089   0.925   0.282   5.982
  981SOL    HW2 5090   1.043   0.246   6.088
  982SOL     OW 5091   1.223   1.585   6.391
  982SOL    HW1 5092   1.245   1.654   6.318
  982SOL    HW2 5093   1.311   1.570   6.439
  983SOL     OW 5094   0.478   1.163   6.310
  983SOL    HW1 5095   0.406   1.153   6.383
  983SOL    HW2 5096   0.434   1.130   6.222
  984SOL     OW 5097   1.269   1.801   6.207
  984SOL    HW1 5098   1.316   1.876   6.153
  984SOL    HW2 5099   1.194   1.849   6.259
  985SOL     OW 5100   1.072   0.491   5.630
  985SOL    HW1 5101   1.024   0.579   5.617
  985SOL    HW2 5102   1.139   0.504   5.706
  986SOL     OW 5103   0.560   0.224   6.756
  986SOL    HW1 5104   0.575   0.126   6.732
  986SOL    HW2 5105   0.474   0.226   6.814
  987SOL     OW 5106   0.889   0.465   6.240
  987SOL    HW1 5107   0.834   0.517   6.173
  987SOL    HW2 5108   0.910   0.375   6.194
  988SOL     OW 5109   0.908   6.935   6.451
  988SOL    HW1 5110   0.865   0.005   6.392
  988SOL    HW2 5111   0.984   6.898   6.393
  989SOL     OW 5112   1.409   1.125   6.488
  989SOL    HW1 5113   1.360   1.035   6.501
  989SOL    HW2 5114   1.407   1.140   6.387
  990SOL     OW 5115   1.499   0.629   6.536
  990SOL    HW1 5116   1.437   0.548   6.540
  990SOL    HW2 5117   1.555   0.629   6.622
  991SOL     OW 5118   1.835   0.808   5.988
  991SOL    HW1 5119   1.898   0.752   6.050
  991SOL    HW2 5120   1.813   0.740   5.913
  992SOL     OW 5121   0.489   1.441   5.710
  992SOL    HW1 5122   0.409   1.436   5.773
  992SOL    HW2 5123   0.467   1.377   5.634
  993SOL     OW 5124   1.669   1.297   6.250
  993SOL    HW1 5125   1.771   1.299   6.251
  993SOL    HW2 5126   1.637   1.392   6.270
  994SOL     OW 5127   1.420   0.601   5.680
  994SOL    HW1 5128   1.364   0.566   5.759
  994SOL    HW2 5129   1.515   0.569   5.698
  995SOL     OW 5130   0.529   0.246   5.906
  995SOL    HW1 5131   0.550   0.189   5.823
  995SOL    HW2 5132   0.499   0.335   5.865
  996SOL     OW 5133   1.723   1.216   0.165
  996SOL    HW1 5134   1.822   1.200   0.183
  996SOL    HW2 5135   1.715   1.315   0.141
  997SOL     OW 5136   1.111   1.246   6.663
  997SOL    HW1 5137   1.026   1.203   6.697
  997SOL    HW2 5138   1.087   1.287   6.571
  998SOL     OW 5139   1.612   1.086   6.668
  998SOL    HW1 5140   1.618   1.172   6.723
  998SOL    HW2 5141   1.527   1.096   6.611
  999SOL     OW 5142   0.717   1.068   5.951
  999SOL    HW1 5143   0.703   1.043   6.051
  999SOL    HW2 5144   0.801   1.017   5.918
 1000SOL     OW 5145   1.261   0.365   6.845
 1000SOL    HW1 5146   1.272   0.448   6.903
 1000SOL    HW2 5147   1.159   0.360   6.828
 1001SOL     OW 5148   0.045   1.594   6.899
 1001SOL    HW1 5149   6.987   1.676   6.918
 1001SOL    HW2 5150   0.140   1.631   6.891
 1002SOL     OW 5151   0.371   1.075   6.079
 1002SOL    HW1 5152   0.374   1.166   6.037
 1002SOL    HW2 5153   0.342   1.010   6.005
 1003SOL     OW 5154   0.538   0.553   6.439
 1003SOL    HW1 5155   0.554   0.625   6.368
 1003SOL    HW2 5156   0.607   0.575   6.513
 1004SOL     OW 5157   1.222   1.381   5.951
 1004SOL    HW1 5158   1.270   1.458   5.998
 1004SOL    HW2 5159   1.126   1.385   5.987
 1005SOL     OW 5160   1.259   1.453   6.759
 1005SOL    HW1 5161   1.299   1.418   6.845
 1005SOL    HW2 5162   1.195   1.378   6.726
 1006SOL     OW 5163   1.559   0.592   6.050
 1006SOL    HW1 5164   1.507   0.635   6.128
 1006SOL    HW2 5165   1.603   0.667   5.999
 1007SOL     OW 5166   0.331   1.565   6.843
 1007SOL    HW1 5167   0.324   1.487   6.777
 1007SOL    HW2 5168   0.431   1.562   6.868
 1008SOL     OW 5169   0.610   0.910   6.633
 1008SOL    HW1 5170   0.662   0.998   6.629
 1008SOL    HW2 5171   0.515   0.930   6.605
 1009SOL     OW 5172   1.317   0.866   6.561
 1009SOL    HW1 5173   1.226   0.820   6.566
 1009SOL    HW2 5174   1.386   0.791   6.561
 1010SOL     OW 5175   1.218   0.543   5.868
 1010SOL    HW1 5176   1.242   0.461   5.925
 1010SOL    HW2 5177   1.146   0.592   5.922
 1011SOL     OW 5178   0.336   0.213   6.899
 1011SOL    HW1 5179   0.308   0.223   6.996
 1011SOL    HW2 5180   0.268   0.152   6.855
 1012SOL     OW 5181   0.058   1.326   6.856
 1012SOL    HW1 5182   0.134   1.290   6.913
 1012SOL    HW2 5183   0.064   1.428   6.870
 1013SOL     OW 5184   0.706   0.634   6.634
 1013SOL    HW1 5185   0.796   0.605   6.593
 1013SOL    HW2 5186   0.692   0.734   6.619
 1014SOL     OW 5187   0.340   0.061   6.223
 1014SOL    HW1 5188   0.332   0.136   6.292
 1014SOL    HW2 5189   0.283   6.981   6.255
 1015SOL     OW 5190   1.593   0.364   5.917
 1015SOL    HW1 5191   1.623   0.297   5.987
 1015SOL    HW2 5192   1.576   0.452   5.970
 1016SOL     OW 5193   1.033   0.761   6.583
 1016SOL    HW1 5194   0.996   0.775   6.679
 1016SOL    HW2 5195   1.000   0.667   6.554
 1017SOL     OW 5196   1.884   1.507   0.219
 1017SOL    HW1 5197   1.833   1.528   0.134
 1017SOL    HW2 5198   1.909   1.594   0.266
 1018SOL     OW 5199   1.511   0.201   5.725
 1018SOL    HW1 5200   1.412   0.225   5.715
 1018SOL    HW2 5201   1.547   0.262   5.801
 1019SOL     OW 5202   1.271   0.814   5.616
 1019SOL    HW1 5203   1.327   0.730   5.637
 1019SOL    HW2 5204   1.301   0.843   5.522
 1020SOL     OW 5205   1.057   1.375   6.427
 1020SOL    HW1 5206   1.076   1.294   6.366
 1020SOL    HW2 5207   1.125   1.450   6.407
 1021SOL     OW 5208   0.318   0.858   6.576
 1021SOL    HW1 5209   0.366   0.863   6.486
 1021SOL    HW2 5210   0.311   0.757   6.591
 1022SOL     OW 5211   0.320   0.583   6.587
 1022SOL    HW1 5212   0.279   0.488   6.584
 1022SOL    HW2 5213   0.404   0.571   6.527
 1023SOL     OW 5214   1.106   0.158   0.008
 1023SOL    HW1 5215   1.137   0.254   0.017
 1023SOL    HW2 5216   1.079   0.152   6.908
 1024SOL     OW 5217   6.985   1.330   5.792
 1024SOL    HW1 5218   6.913   1.356   5.860
 1024SOL    HW2 5219   0.009   1.236   5.827
 1025SOL     OW 5220   0.083   1.780   6.524
 1025SOL    HW1 5221   0.066   1.701   6.461
 1025SOL    HW2 5222   0.178   1.810   6.499
 1026SOL     OW 5223   0.480   1.601   6.524
 1026SOL    HW1 5224   0.556   1.670   6.543
 1026SOL    HW2 5225   0.526   1.527   6.469
 1027SOL     OW 5226   0.944   0.784   6.850
 1027SOL    HW1 5227   1.036   0.766   6.888
 1027SOL    HW2 5228   0.883   0.720   6.903
 1028SOL     OW 5229   0.041   0.611   6.703
 1028SOL    HW1 5230   0.094   0.554   6.637
 1028SOL    HW2 5231   6.982   0.548   6.757
 1029SOL     OW 5232   0.790   0.555   5.945
 1029SOL    HW1 5233   0.794   0.461   5.903
 1029SOL    HW2 5234   0.713   0.607   5.902
 1030SOL     OW 5235   1.644   0.652   6.766
 1030SOL    HW1 5236   1.620   0.579   6.836
 1030SOL    HW2 5237   1.741   0.628   6.745
 1031SOL     OW 5238   0.670   0.461   6.834
 1031SOL    HW1 5239   0.637   0.368   6.803
 1031SOL    HW2 5240   0.681   0.516   6.747
 1032SOL     OW 5241   0.874   1.668   6.989
 1032SOL    HW1 5242   0.862   1.625   6.896
 1032SOL    HW2 5243   0.881   1.767   6.969
 1033SOL     OW 5244   0.454   0.485   5.787
 1033SOL    HW1 5245   0.516   0.564   5.805
 1033SOL    HW2 5246   0.362   0.528   5.772
 1034SOL     OW 5247   0.199   1.114   0.044
 1034SOL    HW1 5248   0.190   1.071   0.136
 1034SOL    HW2 5249   0.176   1.043   6.976
 1035SOL     OW 5250   1.248   1.026   6.782
 1035SOL    HW1 5251   1.293   0.974   6.707
 1035SOL    HW2 5252   1.214   1.113   6.742
 1036SOL     OW 5253   1.347   0.840   5.898
 1036SOL    HW1 5254   1.274   0.799   5.955
 1036SOL    HW2 5255   1.314   0.834   5.802
 1037SOL     OW 5256   1.753   1.753   6.715
 1037SOL    HW1 5257   1.833   1.772   6.654
 1037SOL    HW2 5258   1.739   1.651   6.705
 1038SOL     OW 5259   1.290   1.719   6.771
 1038SOL    HW1 5260   1.359   1.744   6.699
 1038SOL    HW2 5261   1.270   1.619   6.753
 1039SOL     OW 5262   0.069   1.231   6.593
 1039SOL    HW1 5263   0.060   1.265   6.690
 1039SOL    HW2 5264   6.976   1.237   6.555
 1040SOL     OW 5265   1.693   0.117   6.043
 1040SOL    HW1 5266   1.783   0.130   5.993
 1040SOL    HW2 5267   1.708   0.036   6.104
 1041SOL     OW 5268   1.363   1.589   6.082
 1041SOL    HW1 5269   1.412   1.615   5.995
 1041SOL    HW2 5270   1.328   1.678   6.122
 1042SOL     OW 5271   1.268   0.909   6.218
 1042SOL    HW1 5272   1.346   0.845   6.238
 1042SOL    HW2 5273   1.309   0.992   6.175
 1043SOL     OW 5274   0.672   1.629   5.730
 1043SOL    HW1 5275   0.692   1.642   5.631
 1043SOL    HW2 5276   0.606   1.548   5.730
 1044SOL     OW 5277   1.868   0.195   6.523
 1044SOL    HW1 5278   1.847   0.097   6.537
 1044SOL    HW2 5279   1.775   0.239   6.511
 1045SOL     OW 5280   0.303   0.344   6.325
 1045SOL    HW1 5281   0.211   0.377   6.300
 1045SOL    HW2 5282   0.295   0.331   6.426
 1046SOL     OW 5283   1.192   1.658   5.610
 1046SOL    HW1 5284   1.191   1.556   5.619
 1046SOL    HW2 5285   1.154   1.684   5.518
 1047SOL     OW 5286   0.815   1.033   6.969
 1047SOL    HW1 5287   0.849   0.965   6.901
 1047SOL    HW2 5288   0.887   1.037   0.040
 1048SOL     OW 5289   0.924   0.937   5.840
 1048SOL    HW1 5290   1.009   0.975   5.797
 1048SOL    HW2 5291   0.953   0.853   5.891
 1049SOL     OW 5292   1.505   1.586   5.622
 1049SOL    HW1 5293   1.416   1.632   5.627
 1049SOL    HW2 5294   1.540   1.598   5.525
 1050SOL     OW 5295   1.622   1.297   6.834
 1050SOL    HW1 5296   1.718   1.293   6.872
 1050SOL    HW2 5297   1.560   1.256   6.905
 1051SOL     OW 5298   1.063   1.122   6.319
 1051SOL    HW1 5299   0.989   1.055   6.345
 1051SOL    HW2 5300   1.131   1.066   6.269
 1052SOL     OW 5301   0.973   0.260   6.570
 1052SOL    HW1 5302   1.029   0.236   6.487
 1052SOL    HW2 5303   1.002   0.189   6.637
 1053SOL     OW 5304   0.592   1.471   6.098
 1053SOL    HW1 5305   0.650   1.432   6.024
 1053SOL    HW2 5306   0.525   1.531   6.053
 1054SOL     OW 5307   1.645   0.432   6.914
 1054SOL    HW1 5308   1.717   0.390   6.855
 1054SOL    HW2 5309   1.584   0.353   6.935
 1055SOL     OW 5310   0.234   1.398   5.845
 1055SOL    HW1 5311   0.134   1.377   5.829
 1055SOL    HW2 5312   0.244   1.390   5.949
 1056SOL     OW 5313   0.078   0.310   5.656
 1056SOL    HW1 5314   6.996   0.249   5.672
 1056SOL    HW2 5315   0.045   0.370   5.583
 1057SOL     OW 5316   0.070   0.143   5.935
 1057SOL    HW1 5317   0.093   0.232   5.890
 1057SOL    HW2 5318   0.145   0.080   5.905
 1058SOL     OW 5319   1.163   1.393   5.675
 1058SOL    HW1 5320   1.066   1.367   5.694
 1058SOL    HW2 5321   1.209   1.380   5.767
 1059SOL     OW 5322   1.514   1.738   6.573
 1059SOL    HW1 5323   1.532   1.795   6.491
 1059SOL    HW2 5324   1.601   1.742   6.628
 1060SOL     OW 5325   1.468   1.285   0.291
 1060SOL    HW1 5326   1.443   1.188   0.268
 1060SOL    HW2 5327   1.564   1.293   0.261
 1061SOL     OW 5328   0.385   1.786   0.089
 1061SOL    HW1 5329   0.286   1.808   0.107
 1061SOL    HW2 5330   0.420   1.757   0.181
 1062SOL     OW 5331   1.677   0.910   6.857
 1062SOL    HW1 5332   1.653   0.816   6.824
 1062SOL    HW2 5333   1.656   0.975   6.781
 1063SOL     OW 5334   1.255   0.305   6.035
 1063SOL    HW1 5335   1.312   0.220   6.025
 1063SOL    HW2 5336   1.278   0.341   6.128
 1064SOL     OW 5337   0.542   0.789   6.295
 1064SOL    HW1 5338   0.600   0.867   6.265
 1064SOL    HW2 5339   0.494   0.758   6.209
 1065SOL     OW 5340   1.755   0.931   0.106
 1065SOL    HW1 5341   1.755   1.032   0.121
 1065SOL    HW2 5342   1.726   0.918   0.007
 1066SOL     OW 5343   0.882   1.367   5.639
 1066SOL    HW1 5344   0.837   1.362   5.731
 1066SOL    HW2 5345   0.875   1.464   5.609
 1067SOL     OW 5346   0.668   1.792   6.514
 1067SOL    HW1 5347   0.653   1.891   6.501
 1067SOL    HW2 5348   0.766   1.775   6.495
 1068SOL     OW 5349   0.869   0.962   6.424
 1068SOL    HW1 5350   0.917   0.887   6.473
 1068SOL    HW2 5351   0.829   1.022   6.497
 1069SOL     OW 5352   1.129   1.021   5.682
 1069SOL    HW1 5353   1.080   1.057   5.600
 1069SOL    HW2 5354   1.180   0.935   5.652
 1070SOL     OW 5355   1.836   1.554   6.400
 1070SOL    HW1 5356   1.739   1.575   6.382
 1070SOL    HW2 5357   1.836   1.506   6.490
 1071SOL     OW 5358   0.085   1.298   6.324
 1071SOL    HW1 5359   0.121   1.248   6.405
 1071SOL    HW2 5360   0.034   1.228   6.268
 1072SOL     OW 5361   1.811   0.225   6.799
 1072SOL    HW1 5362   1.750   0.145   6.777
 1072SOL    HW2 5363   1.864   0.234   6.713
 1073SOL     OW 5364   0.409   0.443   6.099
 1073SOL    HW1 5365   0.477   0.382   6.053
 1073SOL    HW2 5366   0.391   0.402   6.192
 1074SOL     OW 5367   1.708   1.495   6.660
 1074SOL    HW1 5368   1.624   1.459   6.613
 1074SOL    HW2 5369   1.710   1.442   6.747
 1075SOL     OW 5370   0.359   0.572   6.850
 1075SOL    HW1 5371   0.376   0.474   6.871
 1075SOL    HW2 5372   0.341   0.573   6.749
 1076SOL     OW 5373   0.825   1.599   6.273
 1076SOL    HW1 5374   0.820   1.685   6.218
 1076SOL    HW2 5375   0.740   1.545   6.255
 1077SOL     OW 5376   1.464   0.227   6.732
 1077SOL    HW1 5377   1.443   0.129   6.708
 1077SOL    HW2 5378   1.384   0.261   6.788
 1078SOL     OW 5379   1.009   0.057   6.762
 1078SOL    HW1 5380   0.979   0.017   6.673
 1078SOL    HW2 5381   1.037   6.979   6.823
 1079SOL     OW 5382   0.787   1.345   5.893
 1079SOL    HW1 5383   0.759   1.248   5.907
 1079SOL    HW2 5384   0.864   1.362   5.960
 1080SOL     OW 5385   0.598   1.572   6.864
 1080SOL    HW1 5386   0.607   1.674   6.880
 1080SOL    HW2 5387   0.679   1.548   6.808
 1081SOL     OW 5388   1.276   0.001   5.783
 1081SOL    HW1 5389   1.329   6.932   5.727
 1081SOL    HW2 5390   1.180   6.968   5.788
 1082SOL     OW 5391   1.325   0.454   6.278
 1082SOL    HW1 5392   1.243   0.511   6.260
 1082SOL    HW2 5393   1.322   0.433   6.378
 1083SOL     OW 5394   1.607   0.293   6.511
 1083SOL    HW1 5395   1.555   0.274   6.599
 1083SOL    HW2 5396   1.564   0.231   6.440
 1084SOL     OW 5397   0.055   1.084   5.893
 1084SOL    HW1 5398   0.152   1.053   5.887
 1084SOL    HW2 5399   0.000   0.996   5.904
 1085SOL     OW 5400   0.878   1.651   5.916
 1085SOL    HW1 5401   0.797   1.642   5.852
 1085SOL    HW2 5402   0.862   1.728   5.982
 1086SOL     OW 5403   0.232   2.531   0.145
 1086SOL    HW1 5404   0.170   2.468   0.196
 1086SOL    HW2 5405   0.234   2.501   0.049
 1087SOL     OW 5406   0.269   2.132   1.009
 1087SOL    HW1 5407   0.293   2.108   1.106
 1087SOL    HW2 5408   0.192   2.069   0.987
 1088SOL     OW 5409   6.973   2.220   0.660
 1088SOL    HW1 5410   6.924   2.217   0.752
 1088SOL    HW2 5411   0.063   2.176   0.677
 1089SOL     OW 5412   0.549   3.187   1.155
 1089SOL    HW1 5413   0.454   3.196   1.118
 1089SOL    HW2 5414   0.573   3.281   1.186
 1090SOL     OW 5415   1.561   3.396   0.722
 1090SOL    HW1 5416   1.522   3.355   0.809
 1090SOL    HW2 5417   1.489   3.380   0.650
 1091SOL     OW 5418   1.124   2.559   0.716
 1091SOL    HW1 5419   1.162   2.648   0.681
 1091SOL    HW2 5420   1.083   2.580   0.806
 1092SOL     OW 5421   1.791   2.395   0.203
 1092SOL    HW1 5422   1.742   2.482   0.218
 1092SOL    HW2 5423   1.739   2.325   0.258
 1093SOL     OW 5424   0.713   3.019   0.988
 1093SOL    HW1 5425   0.645   3.065   1.049
 1093SOL    HW2 5426   0.771   3.099   0.962
 1094SOL     OW 5427   0.918   2.615   1.817
 1094SOL    HW1 5428   0.921   2.686   1.890
 1094SOL    HW2 5429   0.926   2.669   1.729
 1095SOL     OW 5430   0.681   2.894   0.603
 1095SOL    HW1 5431   0.758   2.893   0.669
 1095SOL    HW2 5432   0.602   2.935   0.653
 1096SOL     OW 5433   0.675   3.003   1.808
 1096SOL    HW1 5434   0.731   3.080   1.846
 1096SOL    HW2 5435   0.590   3.047   1.769
 1097SOL     OW 5436   0.303   3.307   1.077
 1097SOL    HW1 5437   0.221   3.261   1.037
 1097SOL    HW2 5438   0.347   3.360   1.001
 1098SOL     OW 5439   1.456   3.340   1.391
 1098SOL    HW1 5440   1.520   3.421   1.394
 1098SOL    HW2 5441   1.378   3.365   1.452
 1099SOL     OW 5442   0.413   2.285   1.522
 1099SOL    HW1 5443   0.505   2.244   1.509
 1099SOL    HW2 5444   0.344   2.213   1.495
 1100SOL     OW 5445   1.656   2.315   0.753
 1100SOL    HW1 5446   1.605   2.362   0.679
 1100SOL    HW2 5447   1.623   2.364   0.837
 1101SOL     OW 5448   0.196   3.537   0.513
 1101SOL    HW1 5449   0.226   3.634   0.533
 1101SOL    HW2 5450   0.215   3.521   0.414
 1102SOL     OW 5451   1.131   3.216   1.673
 1102SOL    HW1 5452   1.211   3.185   1.727
 1102SOL    HW2 5453   1.075   3.129   1.670
 1103SOL     OW 5454   0.252   3.262   0.545
 1103SOL    HW1 5455   0.244   3.364   0.554
 1103SOL    HW2 5456   0.193   3.219   0.616
 1104SOL     OW 5457   0.265   2.987   0.907
 1104SOL    HW1 5458   0.267   2.897   0.953
 1104SOL    HW2 5459   0.193   3.040   0.961
 1105SOL     OW 5460   0.610   3.666   1.401
 1105SOL    HW1 5461   0.526   3.644   1.458
 1105SOL    HW2 5462   0.642   3.758   1.432
 1106SOL     OW 5463   0.567   2.803   0.160
 1106SOL    HW1 5464   0.636   2.805   0.082
 1106SOL    HW2 5465   0.613   2.866   0.227
 1107SOL     OW 5466   1.610   1.960   1.495
 1107SOL    HW1 5467   1.615   2.042   1.437
 1107SOL    HW2 5468   1.607   1.997   1.590
 1108SOL     OW 5469   0.127   2.455   0.576
 1108SOL    HW1 5470   0.050   2.393   0.602
 1108SOL    HW2 5471   0.114   2.536   0.639
 1109SOL     OW 5472   1.900   3.591   0.377
 1109SOL    HW1 5473   1.985   3.571   0.434
 1109SOL    HW2 5474   1.838   3.638   0.442
 1110SOL     OW 5475   6.945   3.416   0.173
 1110SOL    HW1 5476   6.957   3.316   0.193
 1110SOL    HW2 5477   0.009   3.458   0.239
 1111SOL     OW 5478   1.674   2.764   0.667
 1111SOL    HW1 5479   1.745   2.709   0.619
 1111SOL    HW2 5480   1.655   2.841   0.601
 1112SOL     OW 5481   1.647   2.967   0.483
 1112SOL    HW1 5482   1.702   3.000   0.404
 1112SOL    HW2 5483   1.661   3.040   0.556
 1113SOL     OW 5484   0.134   2.576   1.561
 1113SOL    HW1 5485   0.234   2.586   1.537
 1113SOL    HW2 5486   0.114   2.664   1.611
 1114SOL     OW 5487   0.621   3.260   0.767
 1114SOL    HW1 5488   0.574   3.170   0.782
 1114SOL    HW2 5489   0.608   3.275   0.666
 1115SOL     OW 5490   1.260   3.083   1.416
 1115SOL    HW1 5491   1.289   3.011   1.347
 1115SOL    HW2 5492   1.326   3.072   1.495
 1116SOL     OW 5493   0.859   1.867   0.492
 1116SOL    HW1 5494   0.884   1.966   0.469
 1116SOL    HW2 5495   0.756   1.869   0.491
 1117SOL     OW 5496   0.148   2.823   1.251
 1117SOL    HW1 5497   0.243   2.784   1.254
 1117SOL    HW2 5498   0.098   2.775   1.175
 1118SOL     OW 5499   1.495   2.875   0.221
 1118SOL    HW1 5500   1.415   2.816   0.251
 1118SOL    HW2 5501   1.571   2.845   0.281
 1119SOL     OW 5502   1.162   3.660   1.611
 1119SOL    HW1 5503   1.169   3.733   1.542
 1119SOL    HW2 5504   1.185   3.574   1.560
 1120SOL     OW 5505   0.341   2.078   1.881
 1120SOL    HW1 5506   0.392   2.161   1.909
 1120SOL    HW2 5507   0.242   2.108   1.890
 1121SOL     OW 5508   1.452   3.278   0.933
 1121SOL    HW1 5509   1.396   3.300   1.018
 1121SOL    HW2 5510   1.427   3.179   0.914
 1122SOL     OW 5511   1.674   3.601   0.608
 1122SOL    HW1 5512   1.634   3.588   0.516
 1122SOL    HW2 5513   1.631   3.525   0.662
 1123SOL     OW 5514   0.601   2.567   0.293
 1123SOL    HW1 5515   0.598   2.656   0.241
 1123SOL    HW2 5516   0.521   2.575   0.359
 1124SOL     OW 5517   1.290   2.207   0.907
 1124SOL    HW1 5518   1.196   2.176   0.933
 1124SOL    HW2 5519   1.352   2.172   0.982
 1125SOL     OW 5520   1.583   3.527   0.345
 1125SOL    HW1 5521   1.677   3.488   0.337
 1125SOL    HW2 5522   1.551   3.535   0.249
 1126SOL     OW 5523   0.771   2.504   1.461
 1126SOL    HW1 5524   0.762   2.464   1.556
 1126SOL    HW2 5525   0.729   2.433   1.399
 1127SOL     OW 5526   1.399   2.327   1.667
 1127SOL    HW1 5527   1.414   2.380   1.754
 1127SOL    HW2 5528   1.455   2.241   1.680
 1128SOL     OW 5529   0.957   2.746   1.575
 1128SOL    HW1 5530   1.006   2.666   1.532
 1128SOL    HW2 5531   0.897   2.783   1.500
 1129SOL     OW 5532   0.989   2.264   1.198
 1129SOL    HW1 5533   0.928   2.284   1.275
 1129SOL    HW2 5534   0.948   2.190   1.143
 1130SOL     OW 5535   1.011   2.550   0.405
 1130SOL    HW1 5536   1.020   2.576   0.504
 1130SOL    HW2 5537   0.930   2.487   0.403
 1131SOL     OW 5538   0.079   2.648   0.754
 1131SOL    HW1 5539   0.157   2.659   0.821
 1131SOL    HW2 5540   0.004   2.701   0.797
 1132SOL     OW 5541   0.129   3.752   1.581
 1132SOL    HW1 5542   0.140   3.718   1.678
 1132SOL    HW2 5543   0.046   3.704   1.549
 1133SOL     OW 5544   0.872   2.221   0.207
 1133SOL    HW1 5545   0.899   2.292   0.140
 1133SOL    HW2 5546   0.919   2.134   0.176
 1134SOL     OW 5547   1.664   2.411   1.855
 1134SOL    HW1 5548   1.644   2.488   1.791
 1134SOL    HW2 5549   1.756   2.377   1.828
 1135SOL     OW 5550   1.345   3.018   0.567
 1135SOL    HW1 5551   1.434   3.018   0.519
 1135SOL    HW2 5552   1.291   3.090   0.519
 1136SOL     OW 5553   0.590   2.069   0.883
 1136SOL    HW1 5554   0.591   2.075   0.986
 1136SOL    HW2 5555   0.593   2.165   0.851
 1137SOL     OW 5556   0.959   3.292   0.506
 1137SOL    HW1 5557   0.943   3.370   0.439
 1137SOL    HW2 5558   0.966   3.338   0.596
 1138SOL     OW 5559   0.334   3.667   0.850
 1138SOL    HW1 5560   0.373   3.574   0.874
 1138SOL    HW2 5561   0.412   3.730   0.864
 1139SOL     OW 5562   1.801   2.897   0.872
 1139SOL    HW1 5563   1.743   2.855   0.798
 1139SOL    HW2 5564   1.743   2.893   0.956
 1140SOL     OW 5565   1.216   3.417   1.500
 1140SOL    HW1 5566   1.196   3.347   1.572
 1140SOL    HW2 5567   1.164   3.378   1.421
 1141SOL     OW 5568   0.303   2.795   0.252
 1141SOL    HW1 5569   0.395   2.801   0.207
 1141SOL    HW2 5570   0.269   2.700   0.234
 1142SOL     OW 5571   1.463   2.608   0.710
 1142SOL    HW1 5572   1.468   2.567   0.803
 1142SOL    HW2 5573   1.548   2.666   0.701
 1143SOL     OW 5574   0.467   3.126   1.709
 1143SOL    HW1 5575   0.432   3.119   1.611
 1143SOL    HW2 5576   0.386   3.158   1.763
 1144SOL     OW 5577   1.108   3.625   0.227
 1144SOL    HW1 5578   1.039   3.570   0.281
 1144SOL    HW2 5579   1.135   3.563   0.150
 1145SOL     OW 5580   0.186   2.138   1.467
 1145SOL    HW1 5581   0.108   2.202   1.467
 1145SOL    HW2 5582   0.155   2.050   1.511
 1146SOL     OW 5583   1.613   3.313   0.070
 1146SOL    HW1 5584   1.555   3.397   0.066
 1146SOL    HW2 5585   1.551   3.235   0.046
 1147SOL     OW 5586   0.474   3.550   0.327
 1147SOL    HW1 5587   0.505   3.629   0.386
 1147SOL    HW2 5588   0.560   3.519   0.279
 1148SOL     OW 5589   1.411   1.984   0.480
 1148SOL    HW1 5590   1.391   1.948   0.385
 1148SOL    HW2 5591   1.514   1.984   0.487
 1149SOL     OW 5592   0.237   3.674   1.224
 1149SOL    HW1 5593   0.285   3.595   1.269
 1149SOL    HW2 5594   0.185   3.631   1.147
 1150SOL     OW 5595   0.963   3.567   0.903
 1150SOL    HW1 5596   1.056   3.525   0.900
 1150SOL    HW2 5597   0.913   3.516   0.828
 1151SOL     OW 5598   0.387   2.562   0.457
 1151SOL    HW1 5599   0.389   2.459   0.463
 1151SOL    HW2 5600   0.296   2.588   0.494
 1152SOL     OW 5601   1.525   2.092   1.737
 1152SOL    HW1 5602   1.534   2.117   1.837
 1152SOL    HW2 5603   1.477   2.003   1.740
 1153SOL     OW 5604   0.766   2.120   1.720
 1153SOL    HW1 5605   0.851   2.061   1.725
 1153SOL    HW2 5606   0.722   2.103   1.811
 1154SOL     OW 5607   0.890   3.402   1.202
 1154SOL    HW1 5608   0.885   3.364   1.108
 1154SOL    HW2 5609   0.962   3.349   1.253
 1155SOL     OW 5610   1.344   2.469   1.420
 1155SOL    HW1 5611   1.382   2.427   1.506
 1155SOL    HW2 5612   1.405   2.548   1.396
 1156SOL     OW 5613   0.827   3.257   0.949
 1156SOL    HW1 5614   0.919   3.254   0.903
 1156SOL    HW2 5615   0.758   3.266   0.872
 1157SOL     OW 5616   0.928   2.370   0.899
 1157SOL    HW1 5617   0.914   2.351   0.797
 1157SOL    HW2 5618   0.974   2.286   0.934
 1158SOL     OW 5619   0.597   1.906   0.469
 1158SOL    HW1 5620   0.534   1.926   0.546
 1158SOL    HW2 5621   0.583   1.986   0.403
 1159SOL     OW 5622   1.463   3.065   0.006
 1159SOL    HW1 5623   1.498   2.987   0.064
 1159SOL    HW2 5624   1.370   3.081   0.043
 1160SOL     OW 5625   0.948   2.117   0.452
 1160SOL    HW1 5626   0.923   2.171   0.369
 1160SOL    HW2 5627   1.050   2.126   0.460
 1161SOL     OW 5628   1.087   2.550   1.450
 1161SOL    HW1 5629   1.043   2.465   1.481
 1161SOL    HW2 5630   1.188   2.530   1.443
 1162SOL     OW 5631   1.196   3.458   0.782
 1162SOL    HW1 5632   1.223   3.530   0.713
 1162SOL    HW2 5633   1.281   3.441   0.834
 1163SOL     OW 5634   0.463   3.030   0.732
 1163SOL    HW1 5635   0.389   3.015   0.804
 1163SOL    HW2 5636   0.415   3.009   0.643
 1164SOL     OW 5637   1.268   3.674   0.632
 1164SOL    HW1 5638   1.328   3.744   0.587
 1164SOL    HW2 5639   1.202   3.728   0.687
 1165SOL     OW 5640   1.087   2.465   0.006
 1165SOL    HW1 5641   0.991   2.469   0.042
 1165SOL    HW2 5642   1.149   2.447   0.084
 1166SOL     OW 5643   0.047   2.387   1.373
 1166SOL    HW1 5644   0.143   2.403   1.339
 1166SOL    HW2 5645   0.044   2.453   1.452
 1167SOL     OW 5646   0.591   2.082   1.158
 1167SOL    HW1 5647   0.642   2.016   1.215
 1167SOL    HW2 5648   0.497   2.080   1.198
 1168SOL     OW 5649   0.888   2.304   0.642
 1168SOL    HW1 5650   0.838   2.360   0.573
 1168SOL    HW2 5651   0.915   2.221   0.588
 1169SOL     OW 5652   1.034   1.906   0.742
 1169SOL    HW1 5653   0.980   1.898   0.657
 1169SOL    HW2 5654   0.996   1.839   0.810
 1170SOL     OW 5655   1.403   3.017   0.881
 1170SOL    HW1 5656   1.366   2.931   0.920
 1170SOL    HW2 5657   1.399   3.004   0.780
 1171SOL     OW 5658   1.499   2.449   0.953
 1171SOL    HW1 5659   1.440   2.367   0.962
 1171SOL    HW2 5660   1.550   2.458   1.042
 1172SOL     OW 5661   1.768   2.629   0.384
 1172SOL    HW1 5662   1.853   2.592   0.432
 1172SOL    HW2 5663   1.792   2.673   0.294
 1173SOL     OW 5664   0.482   3.242   0.116
 1173SOL    HW1 5665   0.459   3.188   0.199
 1173SOL    HW2 5666   0.389   3.263   0.076
 1174SOL     OW 5667   1.694   3.152   0.665
 1174SOL    HW1 5668   1.798   3.147   0.666
 1174SOL    HW2 5669   1.664   3.243   0.697
 1175SOL     OW 5670   1.364   2.416   0.068
 1175SOL    HW1 5671   1.343   2.409   0.168
 1175SOL    HW2 5672   1.434   2.345   0.048
 1176SOL     OW 5673   0.525   2.097   0.295
 1176SOL    HW1 5674   0.521   2.036   0.214
 1176SOL    HW2 5675   0.504   2.189   0.253
 1177SOL     OW 5676   1.756   3.080   1.475
 1177SOL    HW1 5677   1.853   3.059   1.499
 1177SOL    HW2 5678   1.718   3.133   1.555
 1178SOL     OW 5679   1.055   3.249   1.357
 1178SOL    HW1 5680   0.968   3.214   1.398
 1178SOL    HW2 5681   1.125   3.177   1.385
 1179SOL     OW 5682   1.596   3.505   1.628
 1179SOL    HW1 5683   1.615   3.517   1.528
 1179SOL    HW2 5684   1.641   3.418   1.654
 1180SOL     OW 5685   1.113   3.089   1.095
 1180SOL    HW1 5686   1.024   3.104   1.140
 1180SOL    HW2 5687   1.107   3.141   1.007
 1181SOL     OW 5688   1.595   2.952   1.082
 1181SOL    HW1 5689   1.607   3.023   1.157
 1181SOL    HW2 5690   1.535   2.998   1.014
 1182SOL     OW 5691   0.952   1.959   1.368
 1182SOL    HW1 5692   0.978   1.920   1.276
 1182SOL    HW2 5693   1.040   2.001   1.404
 1183SOL     OW 5694   0.993   2.985   1.718
 1183SOL    HW1 5695   0.898   3.009   1.748
 1183SOL    HW2 5696   0.984   2.899   1.662
 1184SOL     OW 5697   0.733   2.934   0.333
 1184SOL    HW1 5698   0.712   2.920   0.433
 1184SOL    HW2 5699   0.817   2.875   0.313
 1185SOL     OW 5700   0.388   2.702   1.244
 1185SOL    HW1 5701   0.458   2.711   1.319
 1185SOL    HW2 5702   0.356   2.605   1.250
 1186SOL     OW 5703   1.280   2.246   1.268
 1186SOL    HW1 5704   1.302   2.334   1.318
 1186SOL    HW2 5705   1.182   2.252   1.240
 1187SOL     OW 5706   0.073   3.435   1.327
 1187SOL    HW1 5707   0.018   3.507   1.372
 1187SOL    HW2 5708   0.169   3.441   1.364
 1188SOL     OW 5709   0.350   2.954   0.494
 1188SOL    HW1 5710   0.331   3.032   0.430
 1188SOL    HW2 5711   0.360   2.875   0.432
 1189SOL     OW 5712   0.525   2.406   0.833
 1189SOL    HW1 5713   0.554   2.476   0.762
 1189SOL    HW2 5714   0.587   2.422   0.911
 1190SOL     OW 5715   1.199   3.202   0.425
 1190SOL    HW1 5716   1.255   3.285   0.443
 1190SOL    HW2 5717   1.102   3.222   0.454
 1191SOL     OW 5718   1.313   3.326   1.159
 1191SOL    HW1 5719   1.376   3.325   1.241
 1191SOL    HW2 5720   1.240   3.261   1.184
 1192SOL     OW 5721   1.566   2.445   0.459
 1192SOL    HW1 5722   1.497   2.497   0.511
 1192SOL    HW2 5723   1.635   2.516   0.433
 1193SOL     OW 5724   0.348   3.428   1.312
 1193SOL    HW1 5725   0.327   3.372   1.228
 1193SOL    HW2 5726   0.451   3.437   1.307
 1194SOL     OW 5727   0.406   2.556   1.585
 1194SOL    HW1 5728   0.478   2.618   1.546
 1194SOL    HW2 5729   0.441   2.461   1.574
 1195SOL     OW 5730   1.627   2.625   1.679
 1195SOL    HW1 5731   1.535   2.668   1.690
 1195SOL    HW2 5732   1.666   2.676   1.598
 1196SOL     OW 5733   0.982   1.972   1.739
 1196SOL    HW1 5734   1.050   2.048   1.736
 1196SOL    HW2 5735   1.036   1.893   1.704
 1197SOL     OW 5736   0.516   1.878   1.797
 1197SOL    HW1 5737   0.481   1.827   1.714
 1197SOL    HW2 5738   0.445   1.950   1.816
 1198SOL     OW 5739   0.614   2.760   1.040
 1198SOL    HW1 5740   0.645   2.856   1.021
 1198SOL    HW2 5741   0.536   2.768   1.104
 1199SOL     OW 5742   1.337   2.718   1.018
 1199SOL    HW1 5743   1.247   2.677   0.996
 1199SOL    HW2 5744   1.400   2.640   1.033
 1200SOL     OW 5745   1.196   2.365   0.276
 1200SOL    HW1 5746   1.231   2.298   0.346
 1200SOL    HW2 5747   1.139   2.431   0.332
 1201SOL     OW 5748   0.335   2.052   1.257
 1201SOL    HW1 5749   0.290   2.082   1.345
 1201SOL    HW2 5750   0.306   1.952   1.249
 1202SOL     OW 5751   0.082   3.176   1.285
 1202SOL    HW1 5752   0.091   3.112   1.364
 1202SOL    HW2 5753   0.084   3.273   1.321
 1203SOL     OW 5754   0.743   2.512   1.069
 1203SOL    HW1 5755   0.819   2.478   1.009
 1203SOL    HW2 5756   0.710   2.603   1.034
 1204SOL     OW 5757   1.781   2.766   1.844
 1204SOL    HW1 5758   1.721   2.706   1.786
 1204SOL    HW2 5759   1.731   2.856   1.849
 1205SOL     OW 5760   0.311   1.913   0.607
 1205SOL    HW1 5761   0.282   2.010   0.623
 1205SOL    HW2 5762   0.318   1.872   0.702
 1206SOL     OW 5763   1.645   2.218   0.348
 1206SOL    HW1 5764   1.640   2.139   0.413
 1206SOL    HW2 5765   1.607   2.300   0.400
 1207SOL     OW 5766   1.042   2.603   0.981
 1207SOL    HW1 5767   1.014   2.619   1.080
 1207SOL    HW2 5768   1.015   2.506   0.958
 1208SOL     OW 5769   0.955   3.413   1.712
 1208SOL    HW1 5770   0.954   3.466   1.623
 1208SOL    HW2 5771   1.010   3.328   1.692
 1209SOL     OW 5772   1.900   3.401   1.633
 1209SOL    HW1 5773   1.920   3.386   1.534
 1209SOL    HW2 5774   1.983   3.442   1.674
 1210SOL     OW 5775   0.367   2.760   1.778
 1210SOL    HW1 5776   0.442   2.788   1.840
 1210SOL    HW2 5777   0.397   2.676   1.729
 1211SOL     OW 5778   1.502   2.142   0.129
 1211SOL    HW1 5779   1.448   2.067   0.171
 1211SOL    HW2 5780   1.570   2.170   0.199
 1212SOL     OW 5781   1.307   2.685   0.028
 1212SOL    HW1 5782   1.337   2.586   0.030
 1212SOL    HW2 5783   1.361   2.731   6.956
 1213SOL     OW 5784   1.070   3.227   0.859
 1213SOL    HW1 5785   1.061   3.149   0.791
 1213SOL    HW2 5786   1.123   3.303   0.813
 1214SOL     OW 5787   0.263   2.687   0.953
 1214SOL    HW1 5788   0.359   2.701   0.925
 1214SOL    HW2 5789   0.264   2.611   1.021
 1215SOL     OW 5790   0.315   2.400   1.011
 1215SOL    HW1 5791   0.295   2.299   1.003
 1215SOL    HW2 5792   0.382   2.415   0.934
 1216SOL     OW 5793   1.142   2.206   1.687
 1216SOL    HW1 5794   1.092   2.272   1.750
 1216SOL    HW2 5795   1.239   2.239   1.693
 1217SOL     OW 5796   1.183   2.058   1.466
 1217SOL    HW1 5797   1.174   2.119   1.549
 1217SOL    HW2 5798   1.241   2.110   1.401
 1218SOL     OW 5799   6.993   3.173   0.256
 1218SOL    HW1 5800   6.924   3.190   0.331
 1218SOL    HW2 5801   0.030   3.079   0.274
 1219SOL     OW 5802   0.093   3.614   0.959
 1219SOL    HW1 5803   0.081   3.530   0.901
 1219SOL    HW2 5804   0.179   3.655   0.919
 1220SOL     OW 5805   0.481   3.450   0.907
 1220SOL    HW1 5806   0.550   3.527   0.914
 1220SOL    HW2 5807   0.529   3.378   0.851
 1221SOL     OW 5808   0.953   2.641   1.228
 1221SOL    HW1 5809   1.005   2.605   1.309
 1221SOL    HW2 5810   0.858   2.605   1.238
 1222SOL     OW 5811   0.052   2.462   1.097
 1222SOL    HW1 5812   0.143   2.424   1.067
 1222SOL    HW2 5813   0.039   2.439   1.195
 1223SOL     OW 5814   0.231   2.371   1.721
 1223SOL    HW1 5815   0.302   2.320   1.667
 1223SOL    HW2 5816   0.225   2.462   1.674
 1224SOL     OW 5817   1.399   2.774   1.662
 1224SOL    HW1 5818   1.430   2.872   1.656
 1224SOL    HW2 5819   1.377   2.751   1.565
 1225SOL     OW 5820   0.782   2.397   0.400
 1225SOL    HW1 5821   0.794   2.328   0.325
 1225SOL    HW2 5822   0.709   2.462   0.368
 1226SOL     OW 5823   1.629   2.467   1.189
 1226SOL    HW1 5824   1.617   2.407   1.269
 1226SOL    HW2 5825   1.721   2.436   1.150
 1227SOL     OW 5826   0.260   3.437   1.683
 1227SOL    HW1 5827   0.227   3.506   1.750
 1227SOL    HW2 5828   0.260   3.348   1.733
 1228SOL     OW 5829   0.645   2.352   1.266
 1228SOL    HW1 5830   0.635   2.261   1.221
 1228SOL    HW2 5831   0.676   2.417   1.192
 1229SOL     OW 5832   0.924   3.560   1.479
 1229SOL    HW1 5833   0.913   3.506   1.394
 1229SOL    HW2 5834   0.924   3.658   1.451
 1230SOL     OW 5835   0.476   2.343   0.198
 1230SOL    HW1 5836   0.527   2.425   0.233
 1230SOL    HW2 5837   0.386   2.379   0.172
 1231SOL     OW 5838   0.117   2.973   1.464
 1231SOL    HW1 5839   0.125   2.902   1.539
 1231SOL    HW2 5840   0.114   2.916   1.376
 1232SOL     OW 5841   1.301   2.909   1.213
 1232SOL    HW1 5842   1.319   2.838   1.142
 1232SOL    HW2 5843   1.233   2.973   1.171
 1233SOL     OW 5844   1.302   2.727   0.296
 1233SOL    HW1 5845   1.219   2.696   0.345
 1233SOL    HW2 5846   1.287   2.711   0.195
 1234SOL     OW 5847   1.743   3.595   1.127
 1234SOL    HW1 5848   1.825   3.614   1.068
 1234SOL    HW2 5849   1.715   3.497   1.103
 1235SOL     OW 5850   1.246   3.589   1.107
 1235SOL    HW1 5851   1.336   3.623   1.074
 1235SOL    HW2 5852   1.261   3.489   1.128
 1236SOL     OW 5853   0.082   3.116   1.032
 1236SOL    HW1 5854   0.080   3.129   1.135
 1236SOL    HW2 5855   6.986   3.132   1.002
 1237SOL     OW 5856   0.699   3.496   1.766
 1237SOL    HW1 5857   0.681   3.590   1.734
 1237SOL    HW2 5858   0.799   3.476   1.745
 1238SOL     OW 5859   0.977   1.975   0.141
 1238SOL    HW1 5860   1.049   2.037   0.100
 1238SOL    HW2 5861   1.028   1.895   0.182
 1239SOL     OW 5862   1.680   1.990   0.486
 1239SOL    HW1 5863   1.760   1.996   0.422
 1239SOL    HW2 5864   1.682   1.896   0.530
 1240SOL     OW 5865   1.366   3.435   0.513
 1240SOL    HW1 5866   1.440   3.446   0.444
 1240SOL    HW2 5867   1.326   3.527   0.527
 1241SOL     OW 5868   0.149   3.649   1.833
 1241SOL    HW1 5869   0.088   3.593   1.893
 1241SOL    HW2 5870   0.198   3.705   1.904
 1242SOL     OW 5871   1.250   2.776   0.628
 1242SOL    HW1 5872   1.332   2.720   0.653
 1242SOL    HW2 5873   1.290   2.865   0.592
 1243SOL     OW 5874   0.802   3.136   1.447
 1243SOL    HW1 5875   0.759   3.188   1.527
 1243SOL    HW2 5876   0.733   3.144   1.374
 1244SOL     OW 5877   0.685   3.477   0.183
 1244SOL    HW1 5878   0.713   3.521   0.095
 1244SOL    HW2 5879   0.639   3.390   0.158
 1245SOL     OW 5880   1.607   3.562   1.364
 1245SOL    HW1 5881   1.662   3.567   1.278
 1245SOL    HW2 5882   1.575   3.657   1.382
 1246SOL     OW 5883   1.853   2.019   0.946
 1246SOL    HW1 5884   1.873   1.920   0.933
 1246SOL    HW2 5885   1.760   2.037   0.903
 1247SOL     OW 5886   0.246   2.176   0.695
 1247SOL    HW1 5887   0.244   2.274   0.670
 1247SOL    HW2 5888   0.283   2.172   0.789
 1248SOL     OW 5889   1.211   3.457   0.039
 1248SOL    HW1 5890   1.213   3.361   0.079
 1248SOL    HW2 5891   1.135   3.457   6.972
 1249SOL     OW 5892   0.797   2.867   1.394
 1249SOL    HW1 5893   0.834   2.861   1.300
 1249SOL    HW2 5894   0.813   2.964   1.427
 1250SOL     OW 5895   0.927   2.776   0.262
 1250SOL    HW1 5896   1.003   2.800   0.196
 1250SOL    HW2 5897   0.959   2.694   0.314
 1251SOL     OW 5898   1.467   3.556   0.067
 1251SOL    HW1 5899   1.369   3.523   0.052
 1251SOL    HW2 5900   1.501   3.582   6.975
 1252SOL     OW 5901   0.367   3.121   1.463
 1252SOL    HW1 5902   0.388   3.192   1.394
 1252SOL    HW2 5903   0.290   3.065   1.430
 1253SOL     OW 5904   1.608   3.168   1.262
 1253SOL    HW1 5905   1.677   3.133   1.331
 1253SOL    HW2 5906   1.544   3.225   1.321
 1254SOL     OW 5907   1.013   3.007   0.707
 1254SOL    HW1 5908   0.962   2.931   0.753
 1254SOL    HW2 5909   1.088   2.963   0.655
 1255SOL     OW 5910   1.043   2.082   0.972
 1255SOL    HW1 5911   1.036   2.037   0.881
 1255SOL    HW2 5912   1.044   2.005   1.040
 1256SOL     OW 5913   0.619   3.362   0.514
 1256SOL    HW1 5914   0.670   3.322   0.435
 1256SOL    HW2 5915   0.531   3.395   0.476
 1257SOL     OW 5916   1.696   2.231   1.365
 1257SOL    HW1 5917   1.767   2.306   1.375
 1257SOL    HW2 5918   1.747   2.161   1.308
 1258SOL     OW 5919   0.303   3.148   0.317
 1258SOL    HW1 5920   0.243   3.187   0.246
 1258SOL    HW2 5921   0.280   3.199   0.405
 1259SOL     OW 5922   0.120   2.814   1.688
 1259SOL    HW1 5923   0.079   2.876   1.761
 1259SOL    HW2 5924   0.214   2.790   1.728
 1260SOL     OW 5925   0.717   2.062   1.449
 1260SOL    HW1 5926   0.808   2.024   1.418
 1260SOL    HW2 5927   0.733   2.094   1.545
 1261SOL     OW 5928   0.055   2.246   0.057
 1261SOL    HW1 5929   6.974   2.253   6.998
 1261SOL    HW2 5930   0.129   2.281   6.998
 1262SOL     OW 5931   1.464   2.723   1.375
 1262SOL    HW1 5932   1.421   2.801   1.326
 1262SOL    HW2 5933   1.560   2.751   1.396
 1263SOL     OW 5934   0.011   2.065   0.307
 1263SOL    HW1 5935   0.066   2.153   0.305
 1263SOL    HW2 5936   0.063   2.001   0.365
 1264SOL     OW 5937   1.206   3.209   0.139
 1264SOL    HW1 5938   1.104   3.210   0.136
 1264SOL    HW2 5939   1.234   3.194   0.237
 1265SOL     OW 5940   0.589   2.693   1.431
 1265SOL    HW1 5941   0.649   2.775   1.421
 1265SOL    HW2 5942   0.661   2.621   1.448
 1266SOL     OW 5943   1.516   3.657   0.977
 1266SOL    HW1 5944   1.553   3.695   0.892
 1266SOL    HW2 5945   1.596   3.633   1.035
 1267SOL     OW 5946   0.726   2.400   1.701
 1267SOL    HW1 5947   0.762   2.464   1.772
 1267SOL    HW2 5948   0.748   2.305   1.728
 1268SOL     OW 5949   1.436   3.039   1.612
 1268SOL    HW1 5950   1.393   3.044   1.706
 1268SOL    HW2 5951   1.524   3.090   1.629
 1269SOL     OW 5952   0.399   3.630   1.558
 1269SOL    HW1 5953   0.313   3.684   1.550
 1269SOL    HW2 5954   0.364   3.535   1.580
 1270SOL     OW 5955   1.727   2.727   1.205
 1270SOL    HW1 5956   1.681   2.636   1.201
 1270SOL    HW2 5957   1.665   2.796   1.163
 1271SOL     OW 5958   1.222   2.176   0.474
 1271SOL    HW1 5959   1.292   2.100   0.485
 1271SOL    HW2 5960   1.245   2.242   0.551
 1272SOL     OW 5961   0.582   2.606   0.649
 1272SOL    HW1 5962   0.632   2.693   0.635
 1272SOL    HW2 5963   0.511   2.605   0.576
 1273SOL     OW 5964   1.786   2.216   1.615
 1273SOL    HW1 5965   1.728   2.227   1.532
 1273SOL    HW2 5966   1.723   2.202   1.694
 1274SOL     OW 5967   1.711   2.799   1.478
 1274SOL    HW1 5968   1.720   2.900   1.493
 1274SOL    HW2 5969   1.767   2.776   1.397
 1275SOL     OW 5970   0.924   3.258   0.043
 1275SOL    HW1 5971   0.854   3.226   0.110
 1275SOL    HW2 5972   0.909   3.360   0.036
 1276SOL     OW 5973   0.645   3.671   0.909
 1276SOL    HW1 5974   0.638   3.773   0.896
 1276SOL    HW2 5975   0.743   3.649   0.924
 1277SOL     OW 5976   0.890   2.800   0.831
 1277SOL    HW1 5977   0.942   2.727   0.880
 1277SOL    HW2 5978   0.848   2.858   0.903
 1278SOL     OW 5979   1.103   2.846   0.072
 1278SOL    HW1 5980   1.118   2.919   0.005
 1278SOL    HW2 5981   1.175   2.775   0.049
 1279SOL     OW 5982   1.867   3.426   0.846
 1279SOL    HW1 5983   1.780   3.424   0.794
 1279SOL    HW2 5984   1.880   3.332   0.884
 1280SOL     OW 5985   0.259   3.219   1.844
 1280SOL    HW1 5986   0.182   3.172   1.794
 1280SOL    HW2 5987   0.238   3.215   1.945
 1281SOL     OW 5988   0.098   3.130   0.729
 1281SOL    HW1 5989   0.159   3.068   0.782
 1281SOL    HW2 5990   0.039   3.069   0.670
 1282SOL     OW 5991   0.676   3.271   1.631
 1282SOL    HW1 5992   0.594   3.216   1.660
 1282SOL    HW2 5993   0.669   3.359   1.685
 1283SOL     OW 5994   1.814   2.031   1.214
 1283SOL    HW1 5995   1.815   1.930   1.218
 1283SOL    HW2 5996   1.835   2.052   1.115
 1284SOL     OW 5997   0.421   2.290   0.483
 1284SOL    HW1 5998   0.489   2.238   0.426
 1284SOL    HW2 5999   0.443   2.267   0.579
 1285SOL     OW 6000   1.666   3.350   1.073
 1285SOL    HW1 6001   1.589   3.326   1.010
 1285SOL    HW2 6002   1.657   3.278   1.147
 1286SOL     OW 6003   0.298   2.436   1.283
 1286SOL    HW1 6004   0.357   2.400   1.358
 1286SOL    HW2 6005   0.332   2.395   1.196
 1287SOL     OW 6006   0.839   3.478   0.682
 1287SOL    HW1 6007   0.829   3.555   0.615
 1287SOL    HW2 6008   0.759   3.416   0.668
 1288SOL     OW 6009   1.452   2.134   1.095
 1288SOL    HW1 6010   1.505   2.060   1.138
 1288SOL    HW2 6011   1.395   2.175   1.172
 1289SOL     OW 6012   1.033   1.854   1.131
 1289SOL    HW1 6013   0.972   1.795   1.072
 1289SOL    HW2 6014   1.124   1.805   1.127
 1290SOL     OW 6015   0.774   3.212   0.309
 1290SOL    HW1 6016   0.748   3.113   0.309
 1290SOL    HW2 6017   0.845   3.219   0.383
 1291SOL     OW 6018   0.616   3.442   1.259
 1291SOL    HW1 6019   0.618   3.531   1.312
 1291SOL    HW2 6020   0.715   3.425   1.238
 1292SOL     OW 6021   1.357   1.884   0.230
 1292SOL    HW1 6022   1.406   1.826   0.163
 1292SOL    HW2 6023   1.265   1.838   0.240
 1293SOL     OW 6024   1.286   2.339   0.674
 1293SOL    HW1 6025   1.233   2.426   0.689
 1293SOL    HW2 6026   1.288   2.292   0.766
 1294SOL     OW 6027   1.605   2.054   0.852
 1294SOL    HW1 6028   1.519   2.059   0.906
 1294SOL    HW2 6029   1.614   2.145   0.808
 1295SOL     OW 6030   0.070   2.927   0.332
 1295SOL    HW1 6031   0.166   2.892   0.336
 1295SOL    HW2 6032   0.010   2.844   0.313
 1296SOL     OW 6033   0.906   3.502   0.347
 1296SOL    HW1 6034   0.826   3.487   0.284
 1296SOL    HW2 6035   0.881   3.584   0.406
 1297SOL     OW 6036   0.217   2.527   1.976
 1297SOL    HW1 6037   0.205   2.462   2.052
 1297SOL    HW2 6038   0.274   2.482   1.905
 1298SOL     OW 6039   0.248   2.124   2.874
 1298SOL    HW1 6040   0.286   2.117   2.970
 1298SOL    HW2 6041   0.158   2.075   2.882
 1299SOL     OW 6042   6.974   2.256   2.488
 1299SOL    HW1 6043   6.928   2.259   2.579
 1299SOL    HW2 6044   0.054   2.197   2.503
 1300SOL     OW 6045   0.589   3.182   3.041
 1300SOL    HW1 6046   0.499   3.169   2.997
 1300SOL    HW2 6047   0.591   3.279   3.075
 1301SOL     OW 6048   1.458   3.436   2.595
 1301SOL    HW1 6049   1.365   3.425   2.636
 1301SOL    HW2 6050   1.445   3.434   2.494
 1302SOL     OW 6051   1.146   2.537   2.548
 1302SOL    HW1 6052   1.164   2.637   2.532
 1302SOL    HW2 6053   1.101   2.541   2.639
 1303SOL     OW 6054   0.834   3.082   2.938
 1303SOL    HW1 6055   0.756   3.126   2.988
 1303SOL    HW2 6056   0.806   3.083   2.842
 1304SOL     OW 6057   0.809   2.597   3.652
 1304SOL    HW1 6058   0.827   2.638   3.744
 1304SOL    HW2 6059   0.840   2.672   3.589
 1305SOL     OW 6060   0.646   2.936   2.475
 1305SOL    HW1 6061   0.705   2.888   2.546
 1305SOL    HW2 6062   0.564   2.967   2.528
 1306SOL     OW 6063   0.689   3.025   3.668
 1306SOL    HW1 6064   0.730   3.108   3.712
 1306SOL    HW2 6065   0.598   3.057   3.632
 1307SOL     OW 6066   0.290   3.319   2.966
 1307SOL    HW1 6067   0.227   3.260   2.914
 1307SOL    HW2 6068   0.359   3.358   2.899
 1308SOL     OW 6069   1.509   3.426   3.208
 1308SOL    HW1 6070   1.491   3.459   3.303
 1308SOL    HW2 6071   1.449   3.347   3.194
 1309SOL     OW 6072   0.431   2.251   3.417
 1309SOL    HW1 6073   0.523   2.218   3.392
 1309SOL    HW2 6074   0.363   2.202   3.361
 1310SOL     OW 6075   1.598   2.359   2.525
 1310SOL    HW1 6076   1.509   2.325   2.488
 1310SOL    HW2 6077   1.574   2.388   2.619
 1311SOL     OW 6078   0.217   3.541   2.378
 1311SOL    HW1 6079   0.230   3.637   2.414
 1311SOL    HW2 6080   0.273   3.545   2.293
 1312SOL     OW 6081   1.127   3.236   3.508
 1312SOL    HW1 6082   1.223   3.210   3.531
 1312SOL    HW2 6083   1.068   3.154   3.531
 1313SOL     OW 6084   0.220   3.263   2.374
 1313SOL    HW1 6085   0.242   3.361   2.388
 1313SOL    HW2 6086   0.180   3.225   2.460
 1314SOL     OW 6087   0.219   2.969   2.764
 1314SOL    HW1 6088   0.239   2.884   2.816
 1314SOL    HW2 6089   0.160   3.024   2.829
 1315SOL     OW 6090   0.574   3.686   3.225
 1315SOL    HW1 6091   0.510   3.651   3.298
 1315SOL    HW2 6092   0.618   3.769   3.269
 1316SOL     OW 6093   0.555   2.852   1.997
 1316SOL    HW1 6094   0.599   2.902   1.918
 1316SOL    HW2 6095   0.613   2.885   2.075
 1317SOL     OW 6096   1.578   1.943   3.364
 1317SOL    HW1 6097   1.590   2.013   3.291
 1317SOL    HW2 6098   1.642   1.975   3.437
 1318SOL     OW 6099   0.152   2.505   2.450
 1318SOL    HW1 6100   0.073   2.443   2.467
 1318SOL    HW2 6101   0.129   2.594   2.496
 1319SOL     OW 6102   0.014   3.505   2.023
 1319SOL    HW1 6103   0.033   3.407   2.008
 1319SOL    HW2 6104   6.978   3.510   2.119
 1320SOL     OW 6105   0.149   2.570   3.429
 1320SOL    HW1 6106   0.248   2.579   3.407
 1320SOL    HW2 6107   0.125   2.658   3.476
 1321SOL     OW 6108   0.576   3.268   2.626
 1321SOL    HW1 6109   0.522   3.180   2.628
 1321SOL    HW2 6110   0.579   3.289   2.526
 1322SOL     OW 6111   0.831   1.869   2.329
 1322SOL    HW1 6112   0.864   1.966   2.334
 1322SOL    HW2 6113   0.730   1.874   2.352
 1323SOL     OW 6114   0.156   2.823   3.119
 1323SOL    HW1 6115   0.249   2.779   3.118
 1323SOL    HW2 6116   0.099   2.776   3.049
 1324SOL     OW 6117   1.494   2.898   2.096
 1324SOL    HW1 6118   1.434   2.819   2.122
 1324SOL    HW2 6119   1.556   2.871   2.021
 1325SOL     OW 6120   1.176   3.658   3.482
 1325SOL    HW1 6121   1.202   3.737   3.423
 1325SOL    HW2 6122   1.185   3.578   3.417
 1326SOL     OW 6123   0.362   2.083   3.738
 1326SOL    HW1 6124   0.417   2.166   3.757
 1326SOL    HW2 6125   0.267   2.121   3.742
 1327SOL     OW 6126   0.575   2.566   2.122
 1327SOL    HW1 6127   0.584   2.661   2.086
 1327SOL    HW2 6128   0.502   2.570   2.196
 1328SOL     OW 6129   1.285   2.191   2.777
 1328SOL    HW1 6130   1.190   2.170   2.810
 1328SOL    HW2 6131   1.340   2.110   2.806
 1329SOL     OW 6132   0.799   2.486   3.331
 1329SOL    HW1 6133   0.747   2.449   3.413
 1329SOL    HW2 6134   0.754   2.439   3.250
 1330SOL     OW 6135   0.920   2.773   3.476
 1330SOL    HW1 6136   0.979   2.691   3.452
 1330SOL    HW2 6137   0.887   2.810   3.385
 1331SOL     OW 6138   0.993   2.276   3.106
 1331SOL    HW1 6139   0.913   2.292   3.164
 1331SOL    HW2 6140   0.962   2.237   3.019
 1332SOL     OW 6141   1.060   2.552   2.267
 1332SOL    HW1 6142   1.074   2.558   2.368
 1332SOL    HW2 6143   0.967   2.508   2.260
 1333SOL     OW 6144   0.086   2.728   2.600
 1333SOL    HW1 6145   0.139   2.696   2.683
 1333SOL    HW2 6146   0.114   2.825   2.593
 1334SOL     OW 6147   0.128   3.730   3.437
 1334SOL    HW1 6148   0.130   3.715   3.539
 1334SOL    HW2 6149   0.070   3.653   3.404
 1335SOL     OW 6150   0.895   2.296   2.063
 1335SOL    HW1 6151   0.952   2.343   1.991
 1335SOL    HW2 6152   0.882   2.203   2.026
 1336SOL     OW 6153   1.346   3.004   2.396
 1336SOL    HW1 6154   1.408   3.002   2.317
 1336SOL    HW2 6155   1.282   3.081   2.373
 1337SOL     OW 6156   0.557   2.071   2.757
 1337SOL    HW1 6157   0.559   2.084   2.859
 1337SOL    HW2 6158   0.559   2.164   2.717
 1338SOL     OW 6159   0.969   3.319   2.359
 1338SOL    HW1 6160   0.950   3.398   2.296
 1338SOL    HW2 6161   0.950   3.355   2.452
 1339SOL     OW 6162   0.360   3.676   2.728
 1339SOL    HW1 6163   0.402   3.583   2.748
 1339SOL    HW2 6164   0.441   3.738   2.729
 1340SOL     OW 6165   1.209   3.430   3.323
 1340SOL    HW1 6166   1.180   3.350   3.380
 1340SOL    HW2 6167   1.233   3.394   3.231
 1341SOL     OW 6168   0.308   2.825   2.127
 1341SOL    HW1 6169   0.396   2.843   2.076
 1341SOL    HW2 6170   0.280   2.731   2.098
 1342SOL     OW 6171   0.453   3.123   3.593
 1342SOL    HW1 6172   0.432   3.112   3.491
 1342SOL    HW2 6173   0.364   3.158   3.632
 1343SOL     OW 6174   1.122   3.600   2.102
 1343SOL    HW1 6175   1.036   3.558   2.139
 1343SOL    HW2 6176   1.142   3.551   2.013
 1344SOL     OW 6177   0.163   2.150   3.345
 1344SOL    HW1 6178   0.085   2.216   3.346
 1344SOL    HW2 6179   0.139   2.070   3.404
 1345SOL     OW 6180   1.542   3.228   2.033
 1345SOL    HW1 6181   1.515   3.304   1.969
 1345SOL    HW2 6182   1.545   3.147   1.972
 1346SOL     OW 6183   0.449   3.595   2.204
 1346SOL    HW1 6184   0.499   3.647   2.277
 1346SOL    HW2 6185   0.519   3.569   2.134
 1347SOL     OW 6186   1.394   1.959   2.280
 1347SOL    HW1 6187   1.371   1.925   2.185
 1347SOL    HW2 6188   1.494   1.968   2.286
 1348SOL     OW 6189   0.212   3.672   3.083
 1348SOL    HW1 6190   0.285   3.616   3.126
 1348SOL    HW2 6191   0.195   3.631   2.991
 1349SOL     OW 6192   0.931   3.581   2.728
 1349SOL    HW1 6193   0.969   3.503   2.780
 1349SOL    HW2 6194   0.884   3.534   2.647
 1350SOL     OW 6195   0.386   2.538   2.317
 1350SOL    HW1 6196   0.436   2.456   2.355
 1350SOL    HW2 6197   0.294   2.533   2.363
 1351SOL     OW 6198   1.508   2.090   3.597
 1351SOL    HW1 6199   1.498   2.083   3.700
 1351SOL    HW2 6200   1.463   2.010   3.556
 1352SOL     OW 6201   0.662   2.025   1.961
 1352SOL    HW1 6202   0.739   1.968   1.992
 1352SOL    HW2 6203   0.604   1.961   1.903
 1353SOL     OW 6204   0.772   2.151   3.581
 1353SOL    HW1 6205   0.858   2.093   3.584
 1353SOL    HW2 6206   0.726   2.126   3.669
 1354SOL     OW 6207   0.911   3.400   3.073
 1354SOL    HW1 6208   0.887   3.357   2.984
 1354SOL    HW2 6209   0.976   3.336   3.118
 1355SOL     OW 6210   1.266   2.478   3.245
 1355SOL    HW1 6211   1.356   2.486   3.291
 1355SOL    HW2 6212   1.270   2.533   3.160
 1356SOL     OW 6213   0.803   3.311   2.776
 1356SOL    HW1 6214   0.890   3.274   2.734
 1356SOL    HW2 6215   0.728   3.286   2.712
 1357SOL     OW 6216   0.936   2.353   2.789
 1357SOL    HW1 6217   0.910   2.355   2.689
 1357SOL    HW2 6218   0.979   2.261   2.803
 1358SOL     OW 6219   0.564   1.886   2.363
 1358SOL    HW1 6220   0.494   1.897   2.438
 1358SOL    HW2 6221   0.550   1.971   2.305
 1359SOL     OW 6222   1.308   3.036   1.849
 1359SOL    HW1 6223   1.359   2.974   1.911
 1359SOL    HW2 6224   1.283   3.117   1.906
 1360SOL     OW 6225   0.263   1.894   2.069
 1360SOL    HW1 6226   0.320   1.966   2.024
 1360SOL    HW2 6227   0.329   1.836   2.120
 1361SOL     OW 6228   0.922   2.122   2.359
 1361SOL    HW1 6229   0.905   2.189   2.285
 1361SOL    HW2 6230   1.023   2.128   2.374
 1362SOL     OW 6231   1.053   2.559   3.387
 1362SOL    HW1 6232   0.967   2.508   3.363
 1362SOL    HW2 6233   1.130   2.519   3.332
 1363SOL     OW 6234   1.217   3.444   2.706
 1363SOL    HW1 6235   1.194   3.523   2.647
 1363SOL    HW2 6236   1.230   3.484   2.800
 1364SOL     OW 6237   0.424   3.049   2.595
 1364SOL    HW1 6238   0.356   3.007   2.661
 1364SOL    HW2 6239   0.394   3.016   2.502
 1365SOL     OW 6240   1.285   3.704   2.443
 1365SOL    HW1 6241   1.338   3.770   2.383
 1365SOL    HW2 6242   1.243   3.760   2.517
 1366SOL     OW 6243   1.053   2.388   1.861
 1366SOL    HW1 6244   1.003   2.478   1.844
 1366SOL    HW2 6245   1.131   2.410   1.924
 1367SOL     OW 6246   0.039   2.411   3.237
 1367SOL    HW1 6247   0.133   2.424   3.197
 1367SOL    HW2 6248   0.042   2.478   3.315
 1368SOL     OW 6249   0.568   2.123   3.031
 1368SOL    HW1 6250   0.627   2.050   3.068
 1368SOL    HW2 6251   0.475   2.103   3.070
 1369SOL     OW 6252   0.857   2.342   2.534
 1369SOL    HW1 6253   0.817   2.402   2.462
 1369SOL    HW2 6254   0.874   2.251   2.492
 1370SOL     OW 6255   0.983   1.965   2.631
 1370SOL    HW1 6256   0.958   1.938   2.536
 1370SOL    HW2 6257   0.976   1.877   2.685
 1371SOL     OW 6258   1.393   3.031   2.789
 1371SOL    HW1 6259   1.336   2.952   2.819
 1371SOL    HW2 6260   1.391   3.029   2.688
 1372SOL     OW 6261   1.422   2.422   2.924
 1372SOL    HW1 6262   1.369   2.350   2.875
 1372SOL    HW2 6263   1.495   2.375   2.975
 1373SOL     OW 6264   0.481   3.282   2.025
 1373SOL    HW1 6265   0.395   3.265   2.079
 1373SOL    HW2 6266   0.454   3.251   1.932
 1374SOL     OW 6267   1.392   2.452   1.925
 1374SOL    HW1 6268   1.343   2.413   2.007
 1374SOL    HW2 6269   1.491   2.427   1.937
 1375SOL     OW 6270   0.526   2.087   2.181
 1375SOL    HW1 6271   0.585   2.063   2.100
 1375SOL    HW2 6272   0.486   2.175   2.145
 1376SOL     OW 6273   1.042   3.166   3.202
 1376SOL    HW1 6274   0.953   3.149   3.250
 1376SOL    HW2 6275   1.113   3.136   3.268
 1377SOL     OW 6276   1.539   3.523   3.488
 1377SOL    HW1 6277   1.553   3.618   3.455
 1377SOL    HW2 6278   1.625   3.496   3.537
 1378SOL     OW 6279   1.137   3.103   2.952
 1378SOL    HW1 6280   1.074   3.113   3.032
 1378SOL    HW2 6281   1.078   3.069   2.877
 1379SOL     OW 6282   1.483   3.146   3.028
 1379SOL    HW1 6283   1.463   3.070   3.092
 1379SOL    HW2 6284   1.463   3.104   2.937
 1380SOL     OW 6285   0.937   1.972   3.235
 1380SOL    HW1 6286   0.964   1.935   3.142
 1380SOL    HW2 6287   1.027   1.991   3.282
 1381SOL     OW 6288   0.968   3.027   3.578
 1381SOL    HW1 6289   0.877   3.044   3.621
 1381SOL    HW2 6290   0.958   2.929   3.546
 1382SOL     OW 6291   0.713   2.944   2.212
 1382SOL    HW1 6292   0.698   2.935   2.314
 1382SOL    HW2 6293   0.790   2.879   2.188
 1383SOL     OW 6294   0.397   2.689   3.126
 1383SOL    HW1 6295   0.479   2.682   3.189
 1383SOL    HW2 6296   0.361   2.594   3.119
 1384SOL     OW 6297   1.257   2.226   3.152
 1384SOL    HW1 6298   1.267   2.319   3.193
 1384SOL    HW2 6299   1.159   2.232   3.122
 1385SOL     OW 6300   0.091   3.450   3.221
 1385SOL    HW1 6301   0.092   3.537   3.169
 1385SOL    HW2 6302   0.187   3.430   3.248
 1386SOL     OW 6303   0.366   2.981   2.347
 1386SOL    HW1 6304   0.438   3.031   2.297
 1386SOL    HW2 6305   0.341   2.901   2.289
 1387SOL     OW 6306   0.521   2.422   2.706
 1387SOL    HW1 6307   0.546   2.475   2.621
 1387SOL    HW2 6308   0.588   2.459   2.773
 1388SOL     OW 6309   1.215   3.234   2.272
 1388SOL    HW1 6310   1.272   3.315   2.297
 1388SOL    HW2 6311   1.123   3.254   2.314
 1389SOL     OW 6312   1.279   3.322   3.047
 1389SOL    HW1 6313   1.369   3.274   3.035
 1389SOL    HW2 6314   1.214   3.252   3.008
 1390SOL     OW 6315   1.535   2.520   2.283
 1390SOL    HW1 6316   1.525   2.520   2.384
 1390SOL    HW2 6317   1.459   2.575   2.246
 1391SOL     OW 6318   0.359   3.379   3.215
 1391SOL    HW1 6319   0.329   3.357   3.118
 1391SOL    HW2 6320   0.460   3.393   3.204
 1392SOL     OW 6321   0.433   2.566   3.491
 1392SOL    HW1 6322   0.491   2.622   3.427
 1392SOL    HW2 6323   0.499   2.492   3.518
 1393SOL     OW 6324   0.993   1.991   3.620
 1393SOL    HW1 6325   1.058   2.059   3.582
 1393SOL    HW2 6326   1.030   1.902   3.583
 1394SOL     OW 6327   0.531   1.882   3.647
 1394SOL    HW1 6328   0.485   1.827   3.573
 1394SOL    HW2 6329   0.460   1.952   3.673
 1395SOL     OW 6330   0.493   2.786   2.850
 1395SOL    HW1 6331   0.585   2.790   2.804
 1395SOL    HW2 6332   0.509   2.808   2.948
 1396SOL     OW 6333   1.280   2.746   2.869
 1396SOL    HW1 6334   1.196   2.691   2.843
 1396SOL    HW2 6335   1.354   2.679   2.852
 1397SOL     OW 6336   1.219   2.376   2.122
 1397SOL    HW1 6337   1.219   2.298   2.189
 1397SOL    HW2 6338   1.164   2.448   2.170
 1398SOL     OW 6339   0.311   2.058   3.133
 1398SOL    HW1 6340   0.258   2.084   3.217
 1398SOL    HW2 6341   0.286   1.958   3.116
 1399SOL     OW 6342   0.071   3.178   3.162
 1399SOL    HW1 6343   0.097   3.109   3.233
 1399SOL    HW2 6344   0.088   3.271   3.202
 1400SOL     OW 6345   0.759   2.521   2.913
 1400SOL    HW1 6346   0.824   2.456   2.868
 1400SOL    HW2 6347   0.763   2.607   2.857
 1401SOL     OW 6348   0.338   1.902   2.506
 1401SOL    HW1 6349   0.288   1.990   2.523
 1401SOL    HW2 6350   0.343   1.857   2.599
 1402SOL     OW 6351   1.616   2.248   2.217
 1402SOL    HW1 6352   1.661   2.192   2.289
 1402SOL    HW2 6353   1.608   2.343   2.253
 1403SOL     OW 6354   1.069   2.594   2.815
 1403SOL    HW1 6355   1.015   2.656   2.876
 1403SOL    HW2 6356   1.019   2.505   2.815
 1404SOL     OW 6357   0.934   3.430   3.545
 1404SOL    HW1 6358   0.936   3.492   3.462
 1404SOL    HW2 6359   1.000   3.355   3.521
 1405SOL     OW 6360   0.348   2.755   3.652
 1405SOL    HW1 6361   0.423   2.785   3.715
 1405SOL    HW2 6362   0.389   2.681   3.594
 1406SOL     OW 6363   1.510   2.123   2.000
 1406SOL    HW1 6364   1.422   2.092   2.038
 1406SOL    HW2 6365   1.559   2.171   2.078
 1407SOL     OW 6366   1.277   2.692   1.889
 1407SOL    HW1 6367   1.318   2.598   1.899
 1407SOL    HW2 6368   1.315   2.727   1.799
 1408SOL     OW 6369   1.033   3.247   2.670
 1408SOL    HW1 6370   1.047   3.147   2.648
 1408SOL    HW2 6371   1.122   3.296   2.685
 1409SOL     OW 6372   0.254   2.676   2.806
 1409SOL    HW1 6373   0.351   2.714   2.811
 1409SOL    HW2 6374   0.261   2.580   2.838
 1410SOL     OW 6375   0.301   2.405   2.860
 1410SOL    HW1 6376   0.268   2.309   2.846
 1410SOL    HW2 6377   0.382   2.415   2.796
 1411SOL     OW 6378   1.095   2.229   3.502
 1411SOL    HW1 6379   1.041   2.283   3.568
 1411SOL    HW2 6380   1.179   2.283   3.485
 1412SOL     OW 6381   1.175   2.024   3.349
 1412SOL    HW1 6382   1.148   2.112   3.396
 1412SOL    HW2 6383   1.241   2.053   3.277
 1413SOL     OW 6384   6.975   3.180   2.053
 1413SOL    HW1 6385   6.899   3.210   2.116
 1413SOL    HW2 6386   0.005   3.091   2.098
 1414SOL     OW 6387   0.105   3.632   2.811
 1414SOL    HW1 6388   0.080   3.560   2.742
 1414SOL    HW2 6389   0.199   3.661   2.781
 1415SOL     OW 6390   0.478   3.435   2.808
 1415SOL    HW1 6391   0.560   3.495   2.824
 1415SOL    HW2 6392   0.514   3.367   2.738
 1416SOL     OW 6393   1.006   2.699   3.104
 1416SOL    HW1 6394   1.042   2.688   3.198
 1416SOL    HW2 6395   0.929   2.635   3.095
 1417SOL     OW 6396   0.061   2.494   2.967
 1417SOL    HW1 6397   0.153   2.459   2.936
 1417SOL    HW2 6398   0.032   2.439   3.047
 1418SOL     OW 6399   0.250   2.368   3.585
 1418SOL    HW1 6400   0.321   2.316   3.531
 1418SOL    HW2 6401   0.262   2.464   3.552
 1419SOL     OW 6402   0.793   2.452   2.250
 1419SOL    HW1 6403   0.820   2.388   2.174
 1419SOL    HW2 6404   0.705   2.495   2.220
 1420SOL     OW 6405   0.235   3.451   3.559
 1420SOL    HW1 6406   0.213   3.517   3.633
 1420SOL    HW2 6407   0.237   3.359   3.604
 1421SOL     OW 6408   0.660   2.375   3.135
 1421SOL    HW1 6409   0.626   2.286   3.097
 1421SOL    HW2 6410   0.686   2.432   3.053
 1422SOL     OW 6411   0.929   3.577   3.317
 1422SOL    HW1 6412   0.928   3.519   3.233
 1422SOL    HW2 6413   0.938   3.674   3.285
 1423SOL     OW 6414   0.436   2.313   2.058
 1423SOL    HW1 6415   0.490   2.399   2.074
 1423SOL    HW2 6416   0.352   2.319   2.120
 1424SOL     OW 6417   0.150   2.973   3.333
 1424SOL    HW1 6418   0.150   2.900   3.406
 1424SOL    HW2 6419   0.145   2.916   3.246
 1425SOL     OW 6420   1.292   2.915   3.075
 1425SOL    HW1 6421   1.287   2.837   3.008
 1425SOL    HW2 6422   1.234   2.988   3.032
 1426SOL     OW 6423   1.311   2.705   2.156
 1426SOL    HW1 6424   1.221   2.694   2.202
 1426SOL    HW2 6425   1.291   2.706   2.055
 1427SOL     OW 6426   1.258   3.570   2.940
 1427SOL    HW1 6427   1.353   3.593   2.907
 1427SOL    HW2 6428   1.267   3.483   2.993
 1428SOL     OW 6429   0.045   3.103   2.906
 1428SOL    HW1 6430   0.057   3.116   3.008
 1428SOL    HW2 6431   6.947   3.119   2.888
 1429SOL     OW 6432   0.691   3.504   3.622
 1429SOL    HW1 6433   0.662   3.595   3.587
 1429SOL    HW2 6434   0.789   3.488   3.589
 1430SOL     OW 6435   1.748   2.017   2.375
 1430SOL    HW1 6436   1.798   1.999   2.287
 1430SOL    HW2 6437   1.716   1.924   2.408
 1431SOL     OW 6438   1.366   3.473   2.330
 1431SOL    HW1 6439   1.365   3.496   2.232
 1431SOL    HW2 6440   1.331   3.558   2.378
 1432SOL     OW 6441   0.137   3.647   3.723
 1432SOL    HW1 6442   0.075   3.588   3.779
 1432SOL    HW2 6443   0.194   3.693   3.795
 1433SOL     OW 6444   1.216   2.800   2.543
 1433SOL    HW1 6445   1.289   2.771   2.608
 1433SOL    HW2 6446   1.258   2.870   2.479
 1434SOL     OW 6447   0.792   3.130   3.325
 1434SOL    HW1 6448   0.745   3.185   3.398
 1434SOL    HW2 6449   0.731   3.145   3.246
 1435SOL     OW 6450   0.645   3.490   2.036
 1435SOL    HW1 6451   0.666   3.501   1.936
 1435SOL    HW2 6452   0.590   3.402   2.037
 1436SOL     OW 6453   0.227   2.146   2.585
 1436SOL    HW1 6454   0.240   2.246   2.579
 1436SOL    HW2 6455   0.236   2.125   2.685
 1437SOL     OW 6456   1.191   3.493   1.872
 1437SOL    HW1 6457   1.186   3.395   1.903
 1437SOL    HW2 6458   1.128   3.505   1.793
 1438SOL     OW 6459   0.821   2.870   3.246
 1438SOL    HW1 6460   0.870   2.872   3.157
 1438SOL    HW2 6461   0.811   2.968   3.276
 1439SOL     OW 6462   0.897   2.767   2.135
 1439SOL    HW1 6463   0.967   2.803   2.068
 1439SOL    HW2 6464   0.947   2.698   2.191
 1440SOL     OW 6465   1.456   3.428   1.861
 1440SOL    HW1 6466   1.359   3.458   1.858
 1440SOL    HW2 6467   1.501   3.467   1.778
 1441SOL     OW 6468   0.384   3.113   3.338
 1441SOL    HW1 6469   0.384   3.200   3.285
 1441SOL    HW2 6470   0.299   3.061   3.314
 1442SOL     OW 6471   1.024   2.978   2.612
 1442SOL    HW1 6472   0.942   2.924   2.642
 1442SOL    HW2 6473   1.093   2.905   2.592
 1443SOL     OW 6474   1.032   2.099   2.852
 1443SOL    HW1 6475   1.010   2.058   2.759
 1443SOL    HW2 6476   1.036   2.017   2.915
 1444SOL     OW 6477   0.610   3.355   2.372
 1444SOL    HW1 6478   0.671   3.308   2.304
 1444SOL    HW2 6479   0.535   3.392   2.316
 1445SOL     OW 6480   1.666   2.174   3.213
 1445SOL    HW1 6481   1.666   2.260   3.159
 1445SOL    HW2 6482   1.734   2.112   3.164
 1446SOL     OW 6483   0.228   3.226   2.109
 1446SOL    HW1 6484   0.126   3.221   2.097
 1446SOL    HW2 6485   0.240   3.219   2.212
 1447SOL     OW 6486   0.116   2.807   3.547
 1447SOL    HW1 6487   0.067   2.870   3.613
 1447SOL    HW2 6488   0.209   2.789   3.594
 1448SOL     OW 6489   0.700   2.048   3.339
 1448SOL    HW1 6490   0.793   2.022   3.300
 1448SOL    HW2 6491   0.718   2.086   3.432
 1449SOL     OW 6492   0.099   2.194   1.898
 1449SOL    HW1 6493   0.005   2.190   1.862
 1449SOL    HW2 6494   0.142   2.276   1.855
 1450SOL     OW 6495   0.092   2.063   2.188
 1450SOL    HW1 6496   0.044   2.084   2.101
 1450SOL    HW2 6497   0.151   1.983   2.163
 1451SOL     OW 6498   1.186   3.243   1.991
 1451SOL    HW1 6499   1.097   3.196   1.979
 1451SOL    HW2 6500   1.206   3.238   2.092
 1452SOL     OW 6501   0.598   2.678   3.315
 1452SOL    HW1 6502   0.642   2.770   3.312
 1452SOL    HW2 6503   0.678   2.614   3.311
 1453SOL     OW 6504   1.510   3.589   2.813
 1453SOL    HW1 6505   1.497   3.535   2.727
 1453SOL    HW2 6506   1.588   3.650   2.792
 1454SOL     OW 6507   0.661   2.411   3.548
 1454SOL    HW1 6508   0.719   2.483   3.596
 1454SOL    HW2 6509   0.706   2.321   3.564
 1455SOL     OW 6510   0.395   3.622   3.414
 1455SOL    HW1 6511   0.307   3.673   3.410
 1455SOL    HW2 6512   0.365   3.528   3.445
 1456SOL     OW 6513   1.198   2.163   2.332
 1456SOL    HW1 6514   1.265   2.088   2.314
 1456SOL    HW2 6515   1.243   2.218   2.406
 1457SOL     OW 6516   0.595   2.593   2.512
 1457SOL    HW1 6517   0.658   2.664   2.551
 1457SOL    HW2 6518   0.527   2.640   2.455
 1458SOL     OW 6519   1.752   2.138   3.466
 1458SOL    HW1 6520   1.721   2.167   3.372
 1458SOL    HW2 6521   1.669   2.145   3.526
 1459SOL     OW 6522   0.845   3.204   1.908
 1459SOL    HW1 6523   0.820   3.230   2.004
 1459SOL    HW2 6524   0.863   3.290   1.856
 1460SOL     OW 6525   0.659   3.644   2.786
 1460SOL    HW1 6526   0.655   3.743   2.764
 1460SOL    HW2 6527   0.755   3.615   2.766
 1461SOL     OW 6528   1.072   2.852   1.949
 1461SOL    HW1 6529   1.059   2.923   1.877
 1461SOL    HW2 6530   1.148   2.794   1.913
 1462SOL     OW 6531   0.227   3.224   3.699
 1462SOL    HW1 6532   0.155   3.178   3.641
 1462SOL    HW2 6533   0.209   3.204   3.797
 1463SOL     OW 6534   0.098   3.168   2.605
 1463SOL    HW1 6535   0.141   3.106   2.674
 1463SOL    HW2 6536   0.044   3.106   2.544
 1464SOL     OW 6537   0.637   3.284   3.481
 1464SOL    HW1 6538   0.566   3.223   3.522
 1464SOL    HW2 6539   0.645   3.365   3.544
 1465SOL     OW 6540   1.826   2.005   3.093
 1465SOL    HW1 6541   1.907   1.942   3.080
 1465SOL    HW2 6542   1.747   1.965   3.041
 1466SOL     OW 6543   0.480   2.298   2.402
 1466SOL    HW1 6544   0.497   2.227   2.332
 1466SOL    HW2 6545   0.463   2.250   2.488
 1467SOL     OW 6546   0.299   2.431   3.134
 1467SOL    HW1 6547   0.358   2.379   3.197
 1467SOL    HW2 6548   0.324   2.403   3.039
 1468SOL     OW 6549   0.805   3.485   2.520
 1468SOL    HW1 6550   0.791   3.563   2.455
 1468SOL    HW2 6551   0.733   3.416   2.499
 1469SOL     OW 6552   1.325   2.001   3.016
 1469SOL    HW1 6553   1.424   1.982   2.995
 1469SOL    HW2 6554   1.318   2.092   3.063
 1470SOL     OW 6555   1.008   1.857   3.008
 1470SOL    HW1 6556   0.943   1.781   2.990
 1470SOL    HW2 6557   1.101   1.812   2.991
 1471SOL     OW 6558   0.777   3.235   2.183
 1471SOL    HW1 6559   0.752   3.135   2.178
 1471SOL    HW2 6560   0.855   3.240   2.249
 1472SOL     OW 6561   0.617   3.431   3.135
 1472SOL    HW1 6562   0.603   3.530   3.160
 1472SOL    HW2 6563   0.717   3.424   3.120
 1473SOL     OW 6564   1.310   1.891   2.039
 1473SOL    HW1 6565   1.334   1.810   1.984
 1473SOL    HW2 6566   1.210   1.876   2.061
 1474SOL     OW 6567   1.314   2.308   2.528
 1474SOL    HW1 6568   1.257   2.392   2.540
 1474SOL    HW2 6569   1.308   2.257   2.618
 1475SOL     OW 6570   0.059   2.942   2.163
 1475SOL    HW1 6571   0.158   2.914   2.158
 1475SOL    HW2 6572   0.006   2.853   2.172
 1476SOL     OW 6573   0.884   3.515   2.192
 1476SOL    HW1 6574   0.804   3.488   2.135
 1476SOL    HW2 6575   0.856   3.599   2.245
 1477SOL     OW 6576   0.182   2.519   3.868
 1477SOL    HW1 6577   0.173   2.463   3.952
 1477SOL    HW2 6578   0.237   2.465   3.803
 1478SOL     OW 6579   0.270   2.114   4.713
 1478SOL    HW1 6580   0.315   2.100   4.804
 1478SOL    HW2 6581   0.172   2.091   4.734
 1479SOL     OW 6582   6.955   2.257   4.361
 1479SOL    HW1 6583   6.921   2.248   4.458
 1479SOL    HW2 6584   0.030   2.188   4.356
 1480SOL     OW 6585   0.595   3.176   4.885
 1480SOL    HW1 6586   0.496   3.161   4.868
 1480SOL    HW2 6587   0.603   3.276   4.910
 1481SOL     OW 6588   1.513   3.412   4.451
 1481SOL    HW1 6589   1.520   3.372   4.544
 1481SOL    HW2 6590   1.414   3.420   4.431
 1482SOL     OW 6591   1.141   2.541   4.426
 1482SOL    HW1 6592   1.241   2.556   4.446
 1482SOL    HW2 6593   1.094   2.570   4.511
 1483SOL     OW 6594   0.751   2.992   4.755
 1483SOL    HW1 6595   0.687   3.047   4.815
 1483SOL    HW2 6596   0.793   3.069   4.703
 1484SOL     OW 6597   0.875   2.605   5.533
 1484SOL    HW1 6598   0.840   2.664   5.608
 1484SOL    HW2 6599   0.894   2.669   5.454
 1485SOL     OW 6600   0.676   2.871   4.373
 1485SOL    HW1 6601   0.759   2.852   4.429
 1485SOL    HW2 6602   0.621   2.941   4.424
 1486SOL     OW 6603   0.683   3.003   5.521
 1486SOL    HW1 6604   0.736   3.081   5.561
 1486SOL    HW2 6605   0.599   3.047   5.480
 1487SOL     OW 6606   0.313   3.308   4.807
 1487SOL    HW1 6607   0.240   3.258   4.758
 1487SOL    HW2 6608   0.371   3.356   4.737
 1488SOL     OW 6609   1.471   3.348   5.129
 1488SOL    HW1 6610   1.538   3.426   5.130
 1488SOL    HW2 6611   1.395   3.377   5.190
 1489SOL     OW 6612   0.397   2.264   5.289
 1489SOL    HW1 6613   0.486   2.230   5.253
 1489SOL    HW2 6614   0.323   2.200   5.255
 1490SOL     OW 6615   0.217   3.536   4.224
 1490SOL    HW1 6616   0.233   3.626   4.274
 1490SOL    HW2 6617   0.286   3.545   4.149
 1491SOL     OW 6618   1.138   3.234   5.414
 1491SOL    HW1 6619   1.188   3.218   5.501
 1491SOL    HW2 6620   1.090   3.145   5.398
 1492SOL     OW 6621   0.237   3.250   4.239
 1492SOL    HW1 6622   0.245   3.352   4.244
 1492SOL    HW2 6623   0.201   3.216   4.329
 1493SOL     OW 6624   0.255   2.953   4.638
 1493SOL    HW1 6625   0.275   2.870   4.693
 1493SOL    HW2 6626   0.187   3.005   4.696
 1494SOL     OW 6627   0.641   3.650   5.147
 1494SOL    HW1 6628   0.550   3.628   5.190
 1494SOL    HW2 6629   0.649   3.752   5.156
 1495SOL     OW 6630   0.532   2.857   3.831
 1495SOL    HW1 6631   0.591   2.900   3.758
 1495SOL    HW2 6632   0.588   2.875   3.915
 1496SOL     OW 6633   1.588   1.961   5.242
 1496SOL    HW1 6634   1.621   2.037   5.181
 1496SOL    HW2 6635   1.585   2.004   5.334
 1497SOL     OW 6636   0.138   2.472   4.296
 1497SOL    HW1 6637   0.055   2.417   4.319
 1497SOL    HW2 6638   0.121   2.563   4.338
 1498SOL     OW 6639   6.987   3.499   3.902
 1498SOL    HW1 6640   6.979   3.398   3.888
 1498SOL    HW2 6641   6.968   3.512   4.002
 1499SOL     OW 6642   0.114   2.578   5.288
 1499SOL    HW1 6643   0.210   2.595   5.260
 1499SOL    HW2 6644   0.091   2.665   5.338
 1500SOL     OW 6645   0.603   3.256   4.479
 1500SOL    HW1 6646   0.548   3.169   4.484
 1500SOL    HW2 6647   0.581   3.290   4.384
 1501SOL     OW 6648   1.264   3.071   5.158
 1501SOL    HW1 6649   1.293   3.007   5.083
 1501SOL    HW2 6650   1.340   3.063   5.228
 1502SOL     OW 6651   0.845   1.858   4.228
 1502SOL    HW1 6652   0.876   1.930   4.166
 1502SOL    HW2 6653   0.742   1.871   4.234
 1503SOL     OW 6654   0.134   2.817   4.990
 1503SOL    HW1 6655   0.231   2.785   4.998
 1503SOL    HW2 6656   0.094   2.776   4.905
 1504SOL     OW 6657   1.149   3.669   5.345
 1504SOL    HW1 6658   1.191   3.742   5.290
 1504SOL    HW2 6659   1.184   3.582   5.303
 1505SOL     OW 6660   0.359   2.083   5.594
 1505SOL    HW1 6661   0.411   2.166   5.619
 1505SOL    HW2 6662   0.261   2.111   5.608
 1506SOL     OW 6663   1.408   3.257   4.667
 1506SOL    HW1 6664   1.395   3.294   4.761
 1506SOL    HW2 6665   1.317   3.221   4.640
 1507SOL     OW 6666   0.617   2.535   4.004
 1507SOL    HW1 6667   0.688   2.603   3.971
 1507SOL    HW2 6668   0.546   2.585   4.057
 1508SOL     OW 6669   1.266   2.171   4.640
 1508SOL    HW1 6670   1.169   2.153   4.667
 1508SOL    HW2 6671   1.321   2.154   4.725
 1509SOL     OW 6672   0.789   2.499   5.201
 1509SOL    HW1 6673   0.755   2.458   5.289
 1509SOL    HW2 6674   0.755   2.437   5.126
 1510SOL     OW 6675   1.394   2.354   5.398
 1510SOL    HW1 6676   1.408   2.428   5.468
 1510SOL    HW2 6677   1.454   2.275   5.426
 1511SOL     OW 6678   0.954   2.753   5.319
 1511SOL    HW1 6679   1.002   2.673   5.273
 1511SOL    HW2 6680   0.903   2.797   5.240
 1512SOL     OW 6681   0.978   2.252   4.929
 1512SOL    HW1 6682   0.884   2.270   4.960
 1512SOL    HW2 6683   0.977   2.178   4.858
 1513SOL     OW 6684   0.098   2.713   4.493
 1513SOL    HW1 6685   0.155   2.682   4.573
 1513SOL    HW2 6686   0.122   2.811   4.488
 1514SOL     OW 6687   0.128   3.738   5.305
 1514SOL    HW1 6688   0.122   3.705   5.402
 1514SOL    HW2 6689   0.066   3.679   5.252
 1515SOL     OW 6690   0.872   2.237   3.930
 1515SOL    HW1 6691   0.856   2.303   3.855
 1515SOL    HW2 6692   0.880   2.147   3.885
 1516SOL     OW 6693   1.705   2.455   5.556
 1516SOL    HW1 6694   1.680   2.540   5.502
 1516SOL    HW2 6695   1.722   2.382   5.486
 1517SOL     OW 6696   0.590   2.064   4.621
 1517SOL    HW1 6697   0.587   2.087   4.721
 1517SOL    HW2 6698   0.558   2.147   4.573
 1518SOL     OW 6699   0.368   3.669   4.606
 1518SOL    HW1 6700   0.404   3.571   4.613
 1518SOL    HW2 6701   0.442   3.724   4.648
 1519SOL     OW 6702   1.221   3.420   5.230
 1519SOL    HW1 6703   1.202   3.347   5.300
 1519SOL    HW2 6704   1.163   3.393   5.151
 1520SOL     OW 6705   0.299   2.828   3.987
 1520SOL    HW1 6706   0.374   2.852   3.920
 1520SOL    HW2 6707   0.272   2.734   3.961
 1521SOL     OW 6708   1.397   2.560   4.518
 1521SOL    HW1 6709   1.390   2.486   4.587
 1521SOL    HW2 6710   1.497   2.577   4.519
 1522SOL     OW 6711   0.461   3.134   5.461
 1522SOL    HW1 6712   0.435   3.094   5.367
 1522SOL    HW2 6713   0.373   3.168   5.501
 1523SOL     OW 6714   1.093   3.646   3.968
 1523SOL    HW1 6715   1.017   3.591   4.010
 1523SOL    HW2 6716   1.103   3.609   3.874
 1524SOL     OW 6717   0.186   2.125   5.198
 1524SOL    HW1 6718   0.103   2.183   5.187
 1524SOL    HW2 6719   0.152   2.037   5.241
 1525SOL     OW 6720   1.580   3.212   3.816
 1525SOL    HW1 6721   1.551   3.307   3.791
 1525SOL    HW2 6722   1.505   3.151   3.788
 1526SOL     OW 6723   0.434   3.602   4.057
 1526SOL    HW1 6724   0.491   3.656   4.124
 1526SOL    HW2 6725   0.505   3.570   3.989
 1527SOL     OW 6726   1.490   1.908   4.155
 1527SOL    HW1 6727   1.442   1.883   4.067
 1527SOL    HW2 6728   1.589   1.918   4.133
 1528SOL     OW 6729   0.201   3.659   4.947
 1528SOL    HW1 6730   0.272   3.597   4.987
 1528SOL    HW2 6731   0.189   3.631   4.851
 1529SOL     OW 6732   0.942   3.588   4.588
 1529SOL    HW1 6733   1.004   3.522   4.633
 1529SOL    HW2 6734   0.895   3.536   4.511
 1530SOL     OW 6735   0.400   2.534   4.206
 1530SOL    HW1 6736   0.443   2.447   4.241
 1530SOL    HW2 6737   0.302   2.525   4.233
 1531SOL     OW 6738   1.508   2.098   5.468
 1531SOL    HW1 6739   1.514   2.096   5.573
 1531SOL    HW2 6740   1.444   2.022   5.448
 1532SOL     OW 6741   0.689   2.017   3.805
 1532SOL    HW1 6742   0.764   1.954   3.831
 1532SOL    HW2 6743   0.628   1.959   3.742
 1533SOL     OW 6744   0.779   2.134   5.445
 1533SOL    HW1 6745   0.859   2.069   5.443
 1533SOL    HW2 6746   0.736   2.111   5.535
 1534SOL     OW 6747   0.898   3.453   4.891
 1534SOL    HW1 6748   0.879   3.383   4.819
 1534SOL    HW2 6749   0.930   3.403   4.973
 1535SOL     OW 6750   1.342   2.451   5.146
 1535SOL    HW1 6751   1.378   2.415   5.236
 1535SOL    HW2 6752   1.395   2.537   5.126
 1536SOL     OW 6753   0.826   3.245   4.666
 1536SOL    HW1 6754   0.913   3.242   4.611
 1536SOL    HW2 6755   0.748   3.247   4.600
 1537SOL     OW 6756   0.912   2.353   4.618
 1537SOL    HW1 6757   0.826   2.380   4.664
 1537SOL    HW2 6758   0.955   2.279   4.672
 1538SOL     OW 6759   0.586   1.905   4.219
 1538SOL    HW1 6760   0.510   1.917   4.288
 1538SOL    HW2 6761   0.567   1.981   4.150
 1539SOL     OW 6762   0.249   1.899   3.932
 1539SOL    HW1 6763   0.301   1.974   3.887
 1539SOL    HW2 6764   0.319   1.841   3.978
 1540SOL     OW 6765   1.080   2.550   5.186
 1540SOL    HW1 6766   1.022   2.469   5.197
 1540SOL    HW2 6767   1.177   2.519   5.175
 1541SOL     OW 6768   1.241   3.413   4.450
 1541SOL    HW1 6769   1.243   3.498   4.393
 1541SOL    HW2 6770   1.272   3.444   4.542
 1542SOL     OW 6771   0.450   3.037   4.461
 1542SOL    HW1 6772   0.379   3.009   4.530
 1542SOL    HW2 6773   0.408   3.006   4.371
 1543SOL     OW 6774   1.286   3.666   4.354
 1543SOL    HW1 6775   1.340   3.733   4.300
 1543SOL    HW2 6776   1.219   3.723   4.408
 1544SOL     OW 6777   0.039   2.389   5.103
 1544SOL    HW1 6778   0.133   2.411   5.066
 1544SOL    HW2 6779   0.029   2.464   5.174
 1545SOL     OW 6780   0.581   2.125   4.887
 1545SOL    HW1 6781   0.651   2.068   4.931
 1545SOL    HW2 6782   0.492   2.094   4.929
 1546SOL     OW 6783   0.939   1.954   4.489
 1546SOL    HW1 6784   0.905   1.917   4.400
 1546SOL    HW2 6785   0.957   1.870   4.546
 1547SOL     OW 6786   1.436   2.434   4.771
 1547SOL    HW1 6787   1.420   2.361   4.838
 1547SOL    HW2 6788   1.534   2.422   4.741
 1548SOL     OW 6789   0.474   3.275   3.853
 1548SOL    HW1 6790   0.386   3.257   3.903
 1548SOL    HW2 6791   0.468   3.219   3.769
 1549SOL     OW 6792   0.532   2.080   4.029
 1549SOL    HW1 6793   0.587   2.057   3.946
 1549SOL    HW2 6794   0.484   2.166   3.999
 1550SOL     OW 6795   1.731   3.089   5.279
 1550SOL    HW1 6796   1.821   3.063   5.239
 1550SOL    HW2 6797   1.743   3.189   5.298
 1551SOL     OW 6798   1.074   3.218   5.046
 1551SOL    HW1 6799   0.984   3.189   5.086
 1551SOL    HW2 6800   1.143   3.162   5.101
 1552SOL     OW 6801   1.603   3.461   5.380
 1552SOL    HW1 6802   1.609   3.516   5.295
 1552SOL    HW2 6803   1.686   3.401   5.375
 1553SOL     OW 6804   1.132   3.062   4.823
 1553SOL    HW1 6805   1.096   3.120   4.898
 1553SOL    HW2 6806   1.110   3.111   4.737
 1554SOL     OW 6807   0.938   1.960   5.118
 1554SOL    HW1 6808   0.971   1.933   5.025
 1554SOL    HW2 6809   1.018   2.008   5.162
 1555SOL     OW 6810   0.995   2.981   5.472
 1555SOL    HW1 6811   0.896   3.001   5.488
 1555SOL    HW2 6812   0.996   2.901   5.408
 1556SOL     OW 6813   0.722   2.922   4.043
 1556SOL    HW1 6814   0.711   2.890   4.139
 1556SOL    HW2 6815   0.775   2.848   3.993
 1557SOL     OW 6816   0.382   2.684   4.995
 1557SOL    HW1 6817   0.451   2.697   5.071
 1557SOL    HW2 6818   0.343   2.590   5.010
 1558SOL     OW 6819   1.233   2.230   5.038
 1558SOL    HW1 6820   1.274   2.318   5.075
 1558SOL    HW2 6821   1.145   2.255   4.990
 1559SOL     OW 6822   0.078   3.440   5.069
 1559SOL    HW1 6823   0.080   3.537   5.035
 1559SOL    HW2 6824   0.178   3.420   5.080
 1560SOL     OW 6825   0.348   2.971   4.222
 1560SOL    HW1 6826   0.391   3.048   4.174
 1560SOL    HW2 6827   0.325   2.901   4.151
 1561SOL     OW 6828   0.508   2.435   4.592
 1561SOL    HW1 6829   0.528   2.498   4.512
 1561SOL    HW2 6830   0.578   2.465   4.659
 1562SOL     OW 6831   1.303   3.345   4.915
 1562SOL    HW1 6832   1.372   3.345   4.993
 1562SOL    HW2 6833   1.217   3.304   4.951
 1563SOL     OW 6834   0.338   3.423   5.036
 1563SOL    HW1 6835   0.328   3.376   4.944
 1563SOL    HW2 6836   0.428   3.388   5.067
 1564SOL     OW 6837   0.390   2.569   5.335
 1564SOL    HW1 6838   0.452   2.627   5.276
 1564SOL    HW2 6839   0.446   2.485   5.351
 1565SOL     OW 6840   1.621   2.671   5.430
 1565SOL    HW1 6841   1.520   2.687   5.421
 1565SOL    HW2 6842   1.658   2.722   5.348
 1566SOL     OW 6843   0.990   1.976   5.487
 1566SOL    HW1 6844   1.050   2.058   5.484
 1566SOL    HW2 6845   1.046   1.902   5.446
 1567SOL     OW 6846   0.520   1.878   5.495
 1567SOL    HW1 6847   0.469   1.828   5.421
 1567SOL    HW2 6848   0.457   1.957   5.515
 1568SOL     OW 6849   0.566   2.738   4.795
 1568SOL    HW1 6850   0.602   2.833   4.797
 1568SOL    HW2 6851   0.505   2.726   4.877
 1569SOL     OW 6852   1.328   2.687   4.784
 1569SOL    HW1 6853   1.268   2.672   4.704
 1569SOL    HW2 6854   1.382   2.599   4.790
 1570SOL     OW 6855   0.333   2.050   4.977
 1570SOL    HW1 6856   0.281   2.079   5.061
 1570SOL    HW2 6857   0.297   1.953   4.960
 1571SOL     OW 6858   0.083   3.178   4.996
 1571SOL    HW1 6859   0.105   3.108   5.069
 1571SOL    HW2 6860   0.094   3.269   5.043
 1572SOL     OW 6861   0.730   2.528   4.758
 1572SOL    HW1 6862   0.819   2.565   4.728
 1572SOL    HW2 6863   0.670   2.613   4.763
 1573SOL     OW 6864   1.751   2.824   5.617
 1573SOL    HW1 6865   1.703   2.762   5.550
 1573SOL    HW2 6866   1.683   2.836   5.692
 1574SOL     OW 6867   0.338   1.915   4.354
 1574SOL    HW1 6868   0.284   2.001   4.372
 1574SOL    HW2 6869   0.333   1.864   4.444
 1575SOL     OW 6870   1.043   2.605   4.675
 1575SOL    HW1 6871   1.040   2.636   4.775
 1575SOL    HW2 6872   1.030   2.504   4.679
 1576SOL     OW 6873   0.957   3.434   5.409
 1576SOL    HW1 6874   0.951   3.475   5.315
 1576SOL    HW2 6875   1.000   3.341   5.397
 1577SOL     OW 6876   1.843   3.344   5.309
 1577SOL    HW1 6877   1.870   3.363   5.211
 1577SOL    HW2 6878   1.924   3.374   5.366
 1578SOL     OW 6879   0.355   2.733   5.545
 1578SOL    HW1 6880   0.443   2.773   5.573
 1578SOL    HW2 6881   0.374   2.670   5.467
 1579SOL     OW 6882   1.494   2.071   3.860
 1579SOL    HW1 6883   1.431   2.006   3.908
 1579SOL    HW2 6884   1.569   2.095   3.922
 1580SOL     OW 6885   1.083   3.218   4.571
 1580SOL    HW1 6886   1.058   3.132   4.517
 1580SOL    HW2 6887   1.127   3.284   4.505
 1581SOL     OW 6888   0.286   2.679   4.706
 1581SOL    HW1 6889   0.386   2.691   4.695
 1581SOL    HW2 6890   0.273   2.609   4.778
 1582SOL     OW 6891   0.293   2.376   4.746
 1582SOL    HW1 6892   0.278   2.277   4.721
 1582SOL    HW2 6893   0.363   2.409   4.678
 1583SOL     OW 6894   1.151   2.234   5.431
 1583SOL    HW1 6895   1.104   2.298   5.497
 1583SOL    HW2 6896   1.241   2.281   5.415
 1584SOL     OW 6897   1.157   2.058   5.230
 1584SOL    HW1 6898   1.160   2.125   5.309
 1584SOL    HW2 6899   1.199   2.113   5.153
 1585SOL     OW 6900   6.968   3.196   3.912
 1585SOL    HW1 6901   6.899   3.224   3.983
 1585SOL    HW2 6902   7.000   3.107   3.955
 1586SOL     OW 6903   0.101   3.609   4.672
 1586SOL    HW1 6904   0.077   3.547   4.594
 1586SOL    HW2 6905   0.195   3.643   4.648
 1587SOL     OW 6906   0.497   3.442   4.641
 1587SOL    HW1 6907   0.572   3.491   4.691
 1587SOL    HW2 6908   0.544   3.373   4.580
 1588SOL     OW 6909   0.975   2.638   4.932
 1588SOL    HW1 6910   1.038   2.620   5.011
 1588SOL    HW2 6911   0.884   2.619   4.972
 1589SOL     OW 6912   0.064   2.478   4.836
 1589SOL    HW1 6913   0.147   2.430   4.798
 1589SOL    HW2 6914   0.031   2.428   4.917
 1590SOL     OW 6915   0.222   2.380   5.454
 1590SOL    HW1 6916   0.290   2.329   5.395
 1590SOL    HW2 6917   0.223   2.474   5.412
 1591SOL     OW 6918   1.380   2.777   5.354
 1591SOL    HW1 6919   1.412   2.876   5.351
 1591SOL    HW2 6920   1.394   2.745   5.257
 1592SOL     OW 6921   0.781   2.360   4.147
 1592SOL    HW1 6922   0.813   2.321   4.057
 1592SOL    HW2 6923   0.714   2.433   4.119
 1593SOL     OW 6924   0.298   3.429   5.425
 1593SOL    HW1 6925   0.248   3.499   5.478
 1593SOL    HW2 6926   0.282   3.340   5.475
 1594SOL     OW 6927   0.694   2.358   4.983
 1594SOL    HW1 6928   0.644   2.275   4.949
 1594SOL    HW2 6929   0.689   2.427   4.908
 1595SOL     OW 6930   0.921   3.569   5.172
 1595SOL    HW1 6931   0.832   3.577   5.124
 1595SOL    HW2 6932   0.938   3.661   5.211
 1596SOL     OW 6933   0.435   2.312   3.935
 1596SOL    HW1 6934   0.493   2.395   3.953
 1596SOL    HW2 6935   0.348   2.324   3.990
 1597SOL     OW 6936   0.109   2.990   5.189
 1597SOL    HW1 6937   0.214   2.998   5.196
 1597SOL    HW2 6938   0.103   2.914   5.118
 1598SOL     OW 6939   1.316   2.901   4.952
 1598SOL    HW1 6940   1.314   2.819   4.890
 1598SOL    HW2 6941   1.254   2.968   4.903
 1599SOL     OW 6942   1.705   3.620   4.851
 1599SOL    HW1 6943   1.800   3.628   4.812
 1599SOL    HW2 6944   1.681   3.519   4.837
 1600SOL     OW 6945   1.255   3.584   4.780
 1600SOL    HW1 6946   1.343   3.617   4.739
 1600SOL    HW2 6947   1.279   3.498   4.831
 1601SOL     OW 6948   0.056   3.090   4.745
 1601SOL    HW1 6949   0.069   3.116   4.845
 1601SOL    HW2 6950   6.956   3.098   4.733
 1602SOL     OW 6951   0.699   3.504   5.470
 1602SOL    HW1 6952   0.670   3.599   5.447
 1602SOL    HW2 6953   0.798   3.495   5.446
 1603SOL     OW 6954   0.141   3.646   5.560
 1603SOL    HW1 6955   0.087   3.580   5.617
 1603SOL    HW2 6956   0.180   3.705   5.633
 1604SOL     OW 6957   0.798   3.134   5.158
 1604SOL    HW1 6958   0.753   3.187   5.236
 1604SOL    HW2 6959   0.725   3.133   5.087
 1605SOL     OW 6960   0.629   3.491   3.896
 1605SOL    HW1 6961   0.661   3.504   3.800
 1605SOL    HW2 6962   0.575   3.402   3.887
 1606SOL     OW 6963   1.631   3.577   5.124
 1606SOL    HW1 6964   1.672   3.589   5.031
 1606SOL    HW2 6965   1.610   3.672   5.157
 1607SOL     OW 6966   1.753   1.904   4.707
 1607SOL    HW1 6967   1.840   1.872   4.661
 1607SOL    HW2 6968   1.695   1.951   4.637
 1608SOL     OW 6969   0.226   2.153   4.441
 1608SOL    HW1 6970   0.228   2.254   4.437
 1608SOL    HW2 6971   0.239   2.131   4.541
 1609SOL     OW 6972   1.176   3.524   3.722
 1609SOL    HW1 6973   1.136   3.435   3.697
 1609SOL    HW2 6974   1.163   3.580   3.635
 1610SOL     OW 6975   0.839   2.874   5.107
 1610SOL    HW1 6976   0.853   2.881   5.008
 1610SOL    HW2 6977   0.826   2.971   5.141
 1611SOL     OW 6978   1.448   3.462   3.747
 1611SOL    HW1 6979   1.349   3.486   3.746
 1611SOL    HW2 6980   1.481   3.475   3.651
 1612SOL     OW 6981   1.556   3.129   4.983
 1612SOL    HW1 6982   1.656   3.124   5.002
 1612SOL    HW2 6983   1.516   3.196   5.051
 1613SOL     OW 6984   1.009   2.993   4.451
 1613SOL    HW1 6985   0.965   2.911   4.495
 1613SOL    HW2 6986   1.081   2.960   4.386
 1614SOL     OW 6987   1.012   2.085   4.718
 1614SOL    HW1 6988   0.975   2.047   4.630
 1614SOL    HW2 6989   1.032   2.001   4.775
 1615SOL     OW 6990   0.605   3.354   4.227
 1615SOL    HW1 6991   0.676   3.298   4.176
 1615SOL    HW2 6992   0.553   3.399   4.153
 1616SOL     OW 6993   1.705   2.172   5.123
 1616SOL    HW1 6994   1.742   2.266   5.110
 1616SOL    HW2 6995   1.748   2.118   5.045
 1617SOL     OW 6996   0.237   3.223   3.976
 1617SOL    HW1 6997   0.136   3.234   3.962
 1617SOL    HW2 6998   0.246   3.220   4.080
 1618SOL     OW 6999   0.105   2.791   5.450
 1618SOL    HW1 7000   0.069   2.872   5.503
 1618SOL    HW2 7001   0.201   2.775   5.487
 1619SOL     OW 7002   0.698   2.061   5.196
 1619SOL    HW1 7003   0.791   2.024   5.169
 1619SOL    HW2 7004   0.712   2.104   5.288
 1620SOL     OW 7005   0.128   2.223   3.756
 1620SOL    HW1 7006   0.035   2.229   3.717
 1620SOL    HW2 7007   0.182   2.293   3.701
 1621SOL     OW 7008   1.458   2.704   5.104
 1621SOL    HW1 7009   1.416   2.788   5.061
 1621SOL    HW2 7010   1.549   2.696   5.057
 1622SOL     OW 7011   0.079   2.083   4.042
 1622SOL    HW1 7012   0.022   2.085   3.958
 1622SOL    HW2 7013   0.142   2.005   4.021
 1623SOL     OW 7014   0.586   2.673   5.176
 1623SOL    HW1 7015   0.613   2.770   5.186
 1623SOL    HW2 7016   0.675   2.622   5.180
 1624SOL     OW 7017   1.496   3.670   4.682
 1624SOL    HW1 7018   1.524   3.739   4.613
 1624SOL    HW2 7019   1.580   3.650   4.739
 1625SOL     OW 7020   0.708   2.398   5.439
 1625SOL    HW1 7021   0.770   2.465   5.485
 1625SOL    HW2 7022   0.748   2.303   5.449
 1626SOL     OW 7023   1.471   3.029   5.337
 1626SOL    HW1 7024   1.465   3.042   5.439
 1626SOL    HW2 7025   1.567   3.054   5.312
 1627SOL     OW 7026   0.409   3.619   5.272
 1627SOL    HW1 7027   0.326   3.677   5.259
 1627SOL    HW2 7028   0.372   3.530   5.310
 1628SOL     OW 7029   1.688   2.701   4.962
 1628SOL    HW1 7030   1.720   2.614   4.920
 1628SOL    HW2 7031   1.656   2.759   4.886
 1629SOL     OW 7032   0.578   2.616   4.403
 1629SOL    HW1 7033   0.613   2.712   4.397
 1629SOL    HW2 7034   0.516   2.609   4.322
 1630SOL     OW 7035   1.733   2.231   5.399
 1630SOL    HW1 7036   1.733   2.221   5.298
 1630SOL    HW2 7037   1.654   2.175   5.431
 1631SOL     OW 7038   1.724   2.798   5.218
 1631SOL    HW1 7039   1.727   2.900   5.219
 1631SOL    HW2 7040   1.716   2.770   5.120
 1632SOL     OW 7041   0.809   3.243   3.761
 1632SOL    HW1 7042   0.848   3.258   3.853
 1632SOL    HW2 7043   0.844   3.316   3.699
 1633SOL     OW 7044   0.691   3.643   4.706
 1633SOL    HW1 7045   0.672   3.736   4.671
 1633SOL    HW2 7046   0.784   3.620   4.669
 1634SOL     OW 7047   0.868   2.796   4.575
 1634SOL    HW1 7048   0.932   2.726   4.614
 1634SOL    HW2 7049   0.836   2.856   4.652
 1635SOL     OW 7050   0.237   3.215   5.580
 1635SOL    HW1 7051   0.163   3.164   5.530
 1635SOL    HW2 7052   0.233   3.194   5.681
 1636SOL     OW 7053   0.112   3.168   4.478
 1636SOL    HW1 7054   0.119   3.121   4.568
 1636SOL    HW2 7055   0.064   3.100   4.418
 1637SOL     OW 7056   0.671   3.267   5.356
 1637SOL    HW1 7057   0.585   3.218   5.384
 1637SOL    HW2 7058   0.662   3.360   5.399
 1638SOL     OW 7059   1.816   2.012   4.943
 1638SOL    HW1 7060   1.890   1.952   4.973
 1638SOL    HW2 7061   1.785   1.974   4.852
 1639SOL     OW 7062   0.486   2.282   4.286
 1639SOL    HW1 7063   0.520   2.252   4.196
 1639SOL    HW2 7064   0.431   2.207   4.325
 1640SOL     OW 7065   1.653   3.365   4.825
 1640SOL    HW1 7066   1.604   3.282   4.856
 1640SOL    HW2 7067   1.751   3.338   4.809
 1641SOL     OW 7068   0.295   2.428   5.020
 1641SOL    HW1 7069   0.342   2.376   5.092
 1641SOL    HW2 7070   0.314   2.382   4.930
 1642SOL     OW 7071   0.818   3.457   4.393
 1642SOL    HW1 7072   0.836   3.475   4.295
 1642SOL    HW2 7073   0.736   3.397   4.395
 1643SOL     OW 7074   1.406   2.102   4.856
 1643SOL    HW1 7075   1.492   2.059   4.884
 1643SOL    HW2 7076   1.358   2.138   4.940
 1644SOL     OW 7077   1.027   1.855   4.884
 1644SOL    HW1 7078   0.960   1.783   4.859
 1644SOL    HW2 7079   1.121   1.813   4.867
 1645SOL     OW 7080   0.779   3.207   4.075
 1645SOL    HW1 7081   0.734   3.117   4.055
 1645SOL    HW2 7082   0.879   3.184   4.072
 1646SOL     OW 7083   0.627   3.440   4.951
 1646SOL    HW1 7084   0.609   3.521   5.010
 1646SOL    HW2 7085   0.722   3.455   4.917
 1647SOL     OW 7086   1.333   1.866   3.932
 1647SOL    HW1 7087   1.354   1.815   3.847
 1647SOL    HW2 7088   1.231   1.852   3.948
 1648SOL     OW 7089   1.539   2.040   4.582
 1648SOL    HW1 7090   1.451   2.058   4.629
 1648SOL    HW2 7091   1.567   2.129   4.544
 1649SOL     OW 7092   0.048   2.955   4.024
 1649SOL    HW1 7093   0.146   2.924   4.018
 1649SOL    HW2 7094   6.992   2.868   4.039
 1650SOL     OW 7095   0.883   3.504   4.059
 1650SOL    HW1 7096   0.792   3.485   4.016
 1650SOL    HW2 7097   0.870   3.590   4.115
 1651SOL     OW 7098   0.218   2.517   5.734
 1651SOL    HW1 7099   0.207   2.436   5.796
 1651SOL    HW2 7100   0.239   2.483   5.641
 1652SOL     OW 7101   0.262   2.116   6.572
 1652SOL    HW1 7102   0.312   2.109   6.661
 1652SOL    HW2 7103   0.166   2.091   6.600
 1653SOL     OW 7104   6.981   2.258   6.222
 1653SOL    HW1 7105   6.923   2.245   6.307
 1653SOL    HW2 7106   0.039   2.175   6.213
 1654SOL     OW 7107   0.541   3.134   6.783
 1654SOL    HW1 7108   0.469   3.173   6.722
 1654SOL    HW2 7109   0.538   3.185   6.871
 1655SOL     OW 7110   1.523   3.413   6.319
 1655SOL    HW1 7111   1.500   3.349   6.397
 1655SOL    HW2 7112   1.454   3.398   6.244
 1656SOL     OW 7113   1.114   2.563   6.299
 1656SOL    HW1 7114   1.158   2.649   6.265
 1656SOL    HW2 7115   1.090   2.585   6.395
 1657SOL     OW 7116   1.768   2.448   5.814
 1657SOL    HW1 7117   1.744   2.447   5.713
 1657SOL    HW2 7118   1.731   2.361   5.851
 1658SOL     OW 7119   0.699   3.009   6.613
 1658SOL    HW1 7120   0.636   3.055   6.682
 1658SOL    HW2 7121   0.744   3.089   6.568
 1659SOL     OW 7122   0.668   2.874   6.220
 1659SOL    HW1 7123   0.739   2.872   6.292
 1659SOL    HW2 7124   0.594   2.937   6.254
 1660SOL     OW 7125   0.368   3.257   6.620
 1660SOL    HW1 7126   0.288   3.247   6.558
 1660SOL    HW2 7127   0.418   3.342   6.592
 1661SOL     OW 7128   1.593   2.291   6.324
 1661SOL    HW1 7129   1.574   2.354   6.245
 1661SOL    HW2 7130   1.579   2.350   6.406
 1662SOL     OW 7131   0.244   3.536   6.102
 1662SOL    HW1 7132   0.268   3.621   6.155
 1662SOL    HW2 7133   0.295   3.554   6.015
 1663SOL     OW 7134   0.239   3.261   6.101
 1663SOL    HW1 7135   0.245   3.362   6.118
 1663SOL    HW2 7136   0.190   3.218   6.180
 1664SOL     OW 7137   0.256   2.946   6.453
 1664SOL    HW1 7138   0.252   2.848   6.485
 1664SOL    HW2 7139   0.213   2.997   6.531
 1665SOL     OW 7140   0.617   3.676   6.976
 1665SOL    HW1 7141   0.519   3.666   0.011
 1665SOL    HW2 7142   0.641   3.772   0.001
 1666SOL     OW 7143   0.567   2.850   5.728
 1666SOL    HW1 7144   0.609   2.900   5.647
 1666SOL    HW2 7145   0.615   2.892   5.808
 1667SOL     OW 7146   0.148   2.468   6.137
 1667SOL    HW1 7147   0.077   2.403   6.173
 1667SOL    HW2 7148   0.116   2.561   6.165
 1668SOL     OW 7149   1.840   3.589   5.976
 1668SOL    HW1 7150   1.933   3.568   6.019
 1668SOL    HW2 7151   1.856   3.677   5.928
 1669SOL     OW 7152   0.021   3.497   5.744
 1669SOL    HW1 7153   0.053   3.401   5.739
 1669SOL    HW2 7154   6.993   3.514   5.841
 1670SOL     OW 7155   1.669   2.778   6.227
 1670SOL    HW1 7156   1.740   2.721   6.181
 1670SOL    HW2 7157   1.646   2.849   6.157
 1671SOL     OW 7158   1.640   2.988   6.050
 1671SOL    HW1 7159   1.734   2.978   6.010
 1671SOL    HW2 7160   1.649   3.065   6.119
 1672SOL     OW 7161   0.591   3.275   6.356
 1672SOL    HW1 7162   0.541   3.185   6.361
 1672SOL    HW2 7163   0.596   3.290   6.254
 1673SOL     OW 7164   0.863   1.850   6.119
 1673SOL    HW1 7165   0.892   1.946   6.094
 1673SOL    HW2 7166   0.761   1.857   6.107
 1674SOL     OW 7167   0.171   2.826   6.830
 1674SOL    HW1 7168   0.268   2.800   6.814
 1674SOL    HW2 7169   0.119   2.808   6.744
 1675SOL     OW 7170   1.536   2.847   5.799
 1675SOL    HW1 7171   1.456   2.798   5.843
 1675SOL    HW2 7172   1.577   2.897   5.876
 1676SOL     OW 7173   1.464   3.259   6.540
 1676SOL    HW1 7174   1.413   3.284   6.625
 1676SOL    HW2 7175   1.446   3.159   6.530
 1677SOL     OW 7176   1.666   3.615   6.208
 1677SOL    HW1 7177   1.708   3.578   6.123
 1677SOL    HW2 7178   1.605   3.541   6.244
 1678SOL     OW 7179   0.587   2.569   5.847
 1678SOL    HW1 7180   0.585   2.664   5.810
 1678SOL    HW2 7181   0.505   2.560   5.909
 1679SOL     OW 7182   1.265   2.204   6.515
 1679SOL    HW1 7183   1.171   2.168   6.531
 1679SOL    HW2 7184   1.325   2.160   6.586
 1680SOL     OW 7185   1.565   3.527   5.896
 1680SOL    HW1 7186   1.658   3.558   5.919
 1680SOL    HW2 7187   1.569   3.506   5.794
 1681SOL     OW 7188   0.816   2.470   0.063
 1681SOL    HW1 7189   0.759   2.521   0.130
 1681SOL    HW2 7190   0.751   2.426   6.998
 1682SOL     OW 7191   1.010   2.255   6.767
 1682SOL    HW1 7192   0.970   2.285   6.854
 1682SOL    HW2 7193   0.959   2.175   6.732
 1683SOL     OW 7194   1.000   2.554   5.996
 1683SOL    HW1 7195   1.023   2.569   6.094
 1683SOL    HW2 7196   0.913   2.500   5.999
 1684SOL     OW 7197   0.091   2.723   6.329
 1684SOL    HW1 7198   0.143   2.691   6.411
 1684SOL    HW2 7199   0.131   2.813   6.308
 1685SOL     OW 7200   0.090   3.670   0.125
 1685SOL    HW1 7201   0.052   3.718   0.207
 1685SOL    HW2 7202   0.067   3.730   0.046
 1686SOL     OW 7203   0.884   2.298   5.776
 1686SOL    HW1 7204   0.944   2.342   5.705
 1686SOL    HW2 7205   0.868   2.204   5.743
 1687SOL     OW 7206   1.361   3.018   6.148
 1687SOL    HW1 7207   1.448   3.009   6.097
 1687SOL    HW2 7208   1.305   3.082   6.090
 1688SOL     OW 7209   0.579   2.083   6.472
 1688SOL    HW1 7210   0.596   2.084   6.573
 1688SOL    HW2 7211   0.567   2.179   6.440
 1689SOL     OW 7212   0.985   3.319   6.055
 1689SOL    HW1 7213   0.941   3.390   5.993
 1689SOL    HW2 7214   1.001   3.368   6.142
 1690SOL     OW 7215   0.355   3.684   6.486
 1690SOL    HW1 7216   0.410   3.598   6.507
 1690SOL    HW2 7217   0.419   3.763   6.494
 1691SOL     OW 7218   1.791   2.903   6.442
 1691SOL    HW1 7219   1.735   2.865   6.366
 1691SOL    HW2 7220   1.735   2.893   6.527
 1692SOL     OW 7221   0.311   2.821   5.841
 1692SOL    HW1 7222   0.392   2.843   5.782
 1692SOL    HW2 7223   0.288   2.725   5.814
 1693SOL     OW 7224   1.468   2.616   6.298
 1693SOL    HW1 7225   1.473   2.574   6.392
 1693SOL    HW2 7226   1.554   2.674   6.289
 1694SOL     OW 7227   1.091   3.619   5.814
 1694SOL    HW1 7228   1.010   3.575   5.859
 1694SOL    HW2 7229   1.106   3.568   5.725
 1695SOL     OW 7230   1.630   3.210   5.675
 1695SOL    HW1 7231   1.601   3.308   5.665
 1695SOL    HW2 7232   1.556   3.151   5.636
 1696SOL     OW 7233   0.425   3.616   5.914
 1696SOL    HW1 7234   0.488   3.664   5.980
 1696SOL    HW2 7235   0.486   3.578   5.842
 1697SOL     OW 7236   1.382   1.977   6.036
 1697SOL    HW1 7237   1.363   1.928   5.947
 1697SOL    HW2 7238   1.485   1.981   6.042
 1698SOL     OW 7239   0.214   3.682   6.799
 1698SOL    HW1 7240   0.270   3.598   6.818
 1698SOL    HW2 7241   0.170   3.661   6.710
 1699SOL     OW 7242   0.968   3.571   6.475
 1699SOL    HW1 7243   1.055   3.519   6.466
 1699SOL    HW2 7244   0.903   3.519   6.412
 1700SOL     OW 7245   0.399   2.525   6.027
 1700SOL    HW1 7246   0.436   2.441   6.072
 1700SOL    HW2 7247   0.300   2.523   6.055
 1701SOL     OW 7248   0.685   2.013   5.665
 1701SOL    HW1 7249   0.761   1.953   5.693
 1701SOL    HW2 7250   0.623   1.956   5.605
 1702SOL     OW 7251   0.850   3.383   6.772
 1702SOL    HW1 7252   0.846   3.354   6.673
 1702SOL    HW2 7253   0.855   3.296   6.824
 1703SOL     OW 7254   0.812   3.258   6.538
 1703SOL    HW1 7255   0.906   3.250   6.494
 1703SOL    HW2 7256   0.747   3.277   6.462
 1704SOL     OW 7257   0.926   2.406   6.512
 1704SOL    HW1 7258   0.906   2.391   6.411
 1704SOL    HW2 7259   0.958   2.316   6.548
 1705SOL     OW 7260   0.600   1.891   6.070
 1705SOL    HW1 7261   0.549   1.921   6.152
 1705SOL    HW2 7262   0.584   1.969   6.002
 1706SOL     OW 7263   1.436   3.031   5.602
 1706SOL    HW1 7264   1.466   2.953   5.663
 1706SOL    HW2 7265   1.347   3.060   5.641
 1707SOL     OW 7266   0.267   1.899   5.791
 1707SOL    HW1 7267   0.326   1.966   5.743
 1707SOL    HW2 7268   0.332   1.833   5.836
 1708SOL     OW 7269   0.929   2.113   6.087
 1708SOL    HW1 7270   0.891   2.175   6.017
 1708SOL    HW2 7271   1.030   2.134   6.086
 1709SOL     OW 7272   1.219   3.456   6.398
 1709SOL    HW1 7273   1.235   3.524   6.323
 1709SOL    HW2 7274   1.306   3.453   6.449
 1710SOL     OW 7275   0.459   3.039   6.308
 1710SOL    HW1 7276   0.388   3.000   6.372
 1710SOL    HW2 7277   0.421   3.016   6.214
 1711SOL     OW 7278   1.251   3.661   6.203
 1711SOL    HW1 7279   1.296   3.729   6.141
 1711SOL    HW2 7280   1.179   3.716   6.253
 1712SOL     OW 7281   1.068   2.414   5.604
 1712SOL    HW1 7282   1.016   2.500   5.585
 1712SOL    HW2 7283   1.136   2.432   5.678
 1713SOL     OW 7284   0.593   2.051   6.743
 1713SOL    HW1 7285   0.619   1.960   6.784
 1713SOL    HW2 7286   0.500   2.067   6.783
 1714SOL     OW 7287   0.861   2.347   6.255
 1714SOL    HW1 7288   0.812   2.394   6.179
 1714SOL    HW2 7289   0.867   2.250   6.229
 1715SOL     OW 7290   1.058   1.901   6.340
 1715SOL    HW1 7291   0.994   1.909   6.261
 1715SOL    HW2 7292   1.022   1.825   6.400
 1716SOL     OW 7293   1.409   2.977   6.512
 1716SOL    HW1 7294   1.368   2.883   6.520
 1716SOL    HW2 7295   1.402   3.000   6.413
 1717SOL     OW 7296   1.507   2.466   6.541
 1717SOL    HW1 7297   1.440   2.393   6.561
 1717SOL    HW2 7298   1.560   2.480   6.629
 1718SOL     OW 7299   1.800   2.650   5.988
 1718SOL    HW1 7300   1.872   2.606   6.050
 1718SOL    HW2 7301   1.787   2.580   5.914
 1719SOL     OW 7302   0.490   3.274   5.757
 1719SOL    HW1 7303   0.390   3.260   5.779
 1719SOL    HW2 7304   0.510   3.212   5.681
 1720SOL     OW 7305   1.678   3.172   6.253
 1720SOL    HW1 7306   1.780   3.154   6.256
 1720SOL    HW2 7307   1.663   3.266   6.285
 1721SOL     OW 7308   1.418   2.511   5.634
 1721SOL    HW1 7309   1.382   2.450   5.707
 1721SOL    HW2 7310   1.520   2.512   5.644
 1722SOL     OW 7311   0.551   2.083   5.894
 1722SOL    HW1 7312   0.606   2.066   5.809
 1722SOL    HW2 7313   0.496   2.164   5.863
 1723SOL     OW 7314   1.724   3.088   0.179
 1723SOL    HW1 7315   1.825   3.075   0.183
 1723SOL    HW2 7316   1.709   3.185   0.148
 1724SOL     OW 7317   1.126   3.118   6.687
 1724SOL    HW1 7318   1.043   3.094   6.739
 1724SOL    HW2 7319   1.093   3.157   6.597
 1725SOL     OW 7320   1.620   2.924   6.681
 1725SOL    HW1 7321   1.628   3.017   6.723
 1725SOL    HW2 7322   1.535   2.927   6.624
 1726SOL     OW 7323   0.726   2.952   5.946
 1726SOL    HW1 7324   0.707   2.925   6.043
 1726SOL    HW2 7325   0.803   2.887   5.916
 1727SOL     OW 7326   0.419   2.692   6.827
 1727SOL    HW1 7327   0.461   2.721   6.915
 1727SOL    HW2 7328   0.375   2.602   6.849
 1728SOL     OW 7329   1.266   2.264   6.834
 1728SOL    HW1 7330   1.270   2.339   6.903
 1728SOL    HW2 7331   1.167   2.264   6.799
 1729SOL     OW 7332   0.030   3.447   6.891
 1729SOL    HW1 7333   6.993   3.520   6.951
 1729SOL    HW2 7334   0.130   3.463   6.881
 1730SOL     OW 7335   0.365   2.974   6.070
 1730SOL    HW1 7336   0.387   3.048   6.005
 1730SOL    HW2 7337   0.340   2.895   6.011
 1731SOL     OW 7338   0.528   2.409   6.439
 1731SOL    HW1 7339   0.551   2.458   6.351
 1731SOL    HW2 7340   0.593   2.448   6.507
 1732SOL     OW 7341   1.230   3.232   5.968
 1732SOL    HW1 7342   1.287   3.309   6.007
 1732SOL    HW2 7343   1.133   3.255   5.996
 1733SOL     OW 7344   1.290   3.316   6.766
 1733SOL    HW1 7345   1.297   3.302   6.865
 1733SOL    HW2 7346   1.233   3.237   6.733
 1734SOL     OW 7347   1.571   2.462   6.098
 1734SOL    HW1 7348   1.510   2.517   6.160
 1734SOL    HW2 7349   1.606   2.529   6.030
 1735SOL     OW 7350   0.322   3.434   6.829
 1735SOL    HW1 7351   0.322   3.350   6.771
 1735SOL    HW2 7352   0.417   3.430   6.868
 1736SOL     OW 7353   0.603   2.744   6.623
 1736SOL    HW1 7354   0.629   2.843   6.625
 1736SOL    HW2 7355   0.534   2.731   6.697
 1737SOL     OW 7356   1.320   2.717   6.572
 1737SOL    HW1 7357   1.224   2.684   6.565
 1737SOL    HW2 7358   1.374   2.636   6.600
 1738SOL     OW 7359   1.230   2.388   5.846
 1738SOL    HW1 7360   1.236   2.303   5.902
 1738SOL    HW2 7361   1.171   2.447   5.902
 1739SOL     OW 7362   0.344   2.071   6.836
 1739SOL    HW1 7363   0.324   2.087   6.937
 1739SOL    HW2 7364   0.298   1.980   6.822
 1740SOL     OW 7365   0.048   3.176   6.848
 1740SOL    HW1 7366   0.099   3.116   6.912
 1740SOL    HW2 7367   0.061   3.272   6.882
 1741SOL     OW 7368   0.713   2.502   6.665
 1741SOL    HW1 7369   0.796   2.480   6.607
 1741SOL    HW2 7370   0.683   2.598   6.639
 1742SOL     OW 7371   0.273   1.896   6.199
 1742SOL    HW1 7372   0.263   1.997   6.217
 1742SOL    HW2 7373   0.295   1.859   6.292
 1743SOL     OW 7374   1.614   2.245   5.939
 1743SOL    HW1 7375   1.622   2.160   5.996
 1743SOL    HW2 7376   1.594   2.322   6.005
 1744SOL     OW 7377   1.054   2.629   6.571
 1744SOL    HW1 7378   1.021   2.649   6.666
 1744SOL    HW2 7379   1.012   2.536   6.550
 1745SOL     OW 7380   1.886   3.354   0.225
 1745SOL    HW1 7381   1.852   3.378   0.132
 1745SOL    HW2 7382   1.907   3.442   0.272
 1746SOL     OW 7383   1.510   2.097   5.729
 1746SOL    HW1 7384   1.423   2.065   5.770
 1746SOL    HW2 7385   1.556   2.155   5.800
 1747SOL     OW 7386   1.292   2.748   5.605
 1747SOL    HW1 7387   1.340   2.657   5.615
 1747SOL    HW2 7388   1.310   2.771   5.506
 1748SOL     OW 7389   1.053   3.230   6.436
 1748SOL    HW1 7390   1.060   3.145   6.377
 1748SOL    HW2 7391   1.125   3.295   6.405
 1749SOL     OW 7392   0.263   2.687   6.539
 1749SOL    HW1 7393   0.360   2.678   6.513
 1749SOL    HW2 7394   0.250   2.616   6.611
 1750SOL     OW 7395   0.304   2.383   6.586
 1750SOL    HW1 7396   0.288   2.282   6.575
 1750SOL    HW2 7397   0.389   2.399   6.527
 1751SOL     OW 7398   1.140   2.168   0.064
 1751SOL    HW1 7399   1.172   2.239   0.129
 1751SOL    HW2 7400   1.209   2.162   6.989
 1752SOL     OW 7401   6.981   3.175   5.785
 1752SOL    HW1 7402   6.907   3.204   5.849
 1752SOL    HW2 7403   0.012   3.086   5.827
 1753SOL     OW 7404   0.085   3.644   6.526
 1753SOL    HW1 7405   0.059   3.573   6.457
 1753SOL    HW2 7406   0.184   3.665   6.505
 1754SOL     OW 7407   0.509   3.473   6.530
 1754SOL    HW1 7408   0.590   3.520   6.573
 1754SOL    HW2 7409   0.549   3.403   6.467
 1755SOL     OW 7410   0.938   2.650   6.828
 1755SOL    HW1 7411   1.008   2.605   6.886
 1755SOL    HW2 7412   0.854   2.594   6.838
 1756SOL     OW 7413   0.072   2.491   6.703
 1756SOL    HW1 7414   0.140   2.442   6.644
 1756SOL    HW2 7415   7.000   2.423   6.727
 1757SOL     OW 7416   0.767   2.419   5.987
 1757SOL    HW1 7417   0.808   2.372   5.904
 1757SOL    HW2 7418   0.694   2.480   5.946
 1758SOL     OW 7419   1.643   2.500   6.764
 1758SOL    HW1 7420   1.619   2.433   6.839
 1758SOL    HW2 7421   1.736   2.465   6.740
 1759SOL     OW 7422   0.689   2.305   6.852
 1759SOL    HW1 7423   0.653   2.223   6.804
 1759SOL    HW2 7424   0.702   2.377   6.778
 1760SOL     OW 7425   0.893   3.526   6.988
 1760SOL    HW1 7426   0.873   3.477   6.898
 1760SOL    HW2 7427   0.887   3.624   6.964
 1761SOL     OW 7428   0.469   2.305   5.765
 1761SOL    HW1 7429   0.526   2.390   5.764
 1761SOL    HW2 7430   0.378   2.334   5.803
 1762SOL     OW 7431   0.128   2.991   0.041
 1762SOL    HW1 7432   0.167   2.947   0.124
 1762SOL    HW2 7433   0.144   2.924   6.964
 1763SOL     OW 7434   1.276   2.881   6.778
 1763SOL    HW1 7435   1.296   2.817   6.701
 1763SOL    HW2 7436   1.247   2.968   6.734
 1764SOL     OW 7437   1.317   2.733   5.903
 1764SOL    HW1 7438   1.243   2.696   5.960
 1764SOL    HW2 7439   1.289   2.726   5.805
 1765SOL     OW 7440   1.756   3.611   6.726
 1765SOL    HW1 7441   1.832   3.637   6.663
 1765SOL    HW2 7442   1.744   3.510   6.710
 1766SOL     OW 7443   1.308   3.591   6.775
 1766SOL    HW1 7444   1.375   3.616   6.702
 1766SOL    HW2 7445   1.290   3.491   6.762
 1767SOL     OW 7446   0.076   3.090   6.596
 1767SOL    HW1 7447   0.056   3.124   6.692
 1767SOL    HW2 7448   0.010   3.137   6.535
 1768SOL     OW 7449   1.658   1.993   6.051
 1768SOL    HW1 7450   1.742   1.995   5.993
 1768SOL    HW2 7451   1.672   1.918   6.120
 1769SOL     OW 7452   1.361   3.451   6.078
 1769SOL    HW1 7453   1.426   3.483   6.005
 1769SOL    HW2 7454   1.316   3.536   6.114
 1770SOL     OW 7455   1.258   2.786   6.258
 1770SOL    HW1 7456   1.338   2.722   6.272
 1770SOL    HW2 7457   1.297   2.869   6.213
 1771SOL     OW 7458   0.655   3.501   5.742
 1771SOL    HW1 7459   0.673   3.509   5.641
 1771SOL    HW2 7460   0.602   3.412   5.749
 1772SOL     OW 7461   1.822   2.008   6.562
 1772SOL    HW1 7462   1.860   1.920   6.524
 1772SOL    HW2 7463   1.728   2.024   6.520
 1773SOL     OW 7464   0.272   2.142   6.302
 1773SOL    HW1 7465   0.255   2.242   6.304
 1773SOL    HW2 7466   0.279   2.116   6.401
 1774SOL     OW 7467   1.170   3.479   5.604
 1774SOL    HW1 7468   1.190   3.381   5.626
 1774SOL    HW2 7469   1.116   3.480   5.517
 1775SOL     OW 7470   0.776   2.818   6.992
 1775SOL    HW1 7471   0.833   2.785   6.913
 1775SOL    HW2 7472   0.843   2.847   0.062
 1776SOL     OW 7473   0.909   2.787   5.858
 1776SOL    HW1 7474   0.986   2.837   5.812
 1776SOL    HW2 7475   0.948   2.704   5.903
 1777SOL     OW 7476   1.545   3.470   5.635
 1777SOL    HW1 7477   1.444   3.474   5.626
 1777SOL    HW2 7478   1.578   3.472   5.536
 1778SOL     OW 7479   1.633   3.158   6.814
 1778SOL    HW1 7480   1.724   3.164   6.861
 1778SOL    HW2 7481   1.569   3.121   6.886
 1779SOL     OW 7482   1.053   2.988   6.311
 1779SOL    HW1 7483   0.975   2.932   6.350
 1779SOL    HW2 7484   1.125   2.920   6.290
 1780SOL     OW 7485   1.017   2.059   6.565
 1780SOL    HW1 7486   1.030   2.013   6.474
 1780SOL    HW2 7487   1.035   1.987   6.636
 1781SOL     OW 7488   0.609   3.358   6.099
 1781SOL    HW1 7489   0.666   3.314   6.025
 1781SOL    HW2 7490   0.525   3.386   6.051
 1782SOL     OW 7491   1.653   2.303   6.938
 1782SOL    HW1 7492   1.709   2.327   0.019
 1782SOL    HW2 7493   1.695   2.221   6.895
 1783SOL     OW 7494   0.236   3.213   5.843
 1783SOL    HW1 7495   0.134   3.212   5.827
 1783SOL    HW2 7496   0.246   3.226   5.946
 1784SOL     OW 7497   0.689   2.061   0.050
 1784SOL    HW1 7498   0.729   2.131   6.988
 1784SOL    HW2 7499   0.737   2.071   0.138
 1785SOL     OW 7500   0.102   2.193   5.608
 1785SOL    HW1 7501   0.011   2.190   5.565
 1785SOL    HW2 7502   0.144   2.277   5.566
 1786SOL     OW 7503   0.095   2.067   5.921
 1786SOL    HW1 7504   0.034   2.068   5.840
 1786SOL    HW2 7505   0.155   1.987   5.897
 1787SOL     OW 7506   1.219   3.213   5.694
 1787SOL    HW1 7507   1.146   3.146   5.715
 1787SOL    HW2 7508   1.253   3.237   5.788
 1788SOL     OW 7509   1.512   3.620   6.585
 1788SOL    HW1 7510   1.540   3.666   6.500
 1788SOL    HW2 7511   1.598   3.610   6.639
 1789SOL     OW 7512   1.460   3.129   0.289
 1789SOL    HW1 7513   1.437   3.030   0.281
 1789SOL    HW2 7514   1.552   3.131   0.247
 1790SOL     OW 7515   0.385   3.656   0.089
 1790SOL    HW1 7516   0.285   3.677   0.085
 1790SOL    HW2 7517   0.407   3.623   0.183
 1791SOL     OW 7518   1.662   2.747   6.890
 1791SOL    HW1 7519   1.660   2.656   6.844
 1791SOL    HW2 7520   1.646   2.817   6.817
 1792SOL     OW 7521   1.209   2.189   6.053
 1792SOL    HW1 7522   1.278   2.112   6.054
 1792SOL    HW2 7523   1.234   2.248   6.136
 1793SOL     OW 7524   0.587   2.594   6.235
 1793SOL    HW1 7525   0.627   2.688   6.232
 1793SOL    HW2 7526   0.524   2.591   6.154
 1794SOL     OW 7527   1.767   2.769   0.143
 1794SOL    HW1 7528   1.753   2.869   0.153
 1794SOL    HW2 7529   1.727   2.747   0.051
 1795SOL     OW 7530   0.835   3.199   5.646
 1795SOL    HW1 7531   0.807   3.222   5.742
 1795SOL    HW2 7532   0.874   3.283   5.605
 1796SOL     OW 7533   0.730   3.659   6.588
 1796SOL    HW1 7534   0.699   3.736   6.531
 1796SOL    HW2 7535   0.819   3.628   6.548
 1797SOL     OW 7536   0.882   2.831   6.446
 1797SOL    HW1 7537   0.929   2.752   6.490
 1797SOL    HW2 7538   0.823   2.872   6.519
 1798SOL     OW 7539   1.110   2.917   5.710
 1798SOL    HW1 7540   1.066   2.943   5.620
 1798SOL    HW2 7541   1.184   2.851   5.682
 1799SOL     OW 7542   1.856   3.413   6.416
 1799SOL    HW1 7543   1.793   3.453   6.347
 1799SOL    HW2 7544   1.801   3.386   6.499
 1800SOL     OW 7545   0.096   3.145   6.319
 1800SOL    HW1 7546   0.154   3.080   6.373
 1800SOL    HW2 7547   0.029   3.086   6.268
 1801SOL     OW 7548   1.787   2.057   6.817
 1801SOL    HW1 7549   1.771   1.957   6.822
 1801SOL    HW2 7550   1.804   2.067   6.715
 1802SOL     OW 7551   0.466   2.288   6.144
 1802SOL    HW1 7552   0.509   2.246   6.063
 1802SOL    HW2 7553   0.424   2.213   6.198
 1803SOL     OW 7554   1.706   3.364   6.637
 1803SOL    HW1 7555   1.616   3.340   6.593
 1803SOL    HW2 7556   1.711   3.300   6.716
 1804SOL     OW 7557   0.333   2.430   6.869
 1804SOL    HW1 7558   0.402   2.361   6.895
 1804SOL    HW2 7559   0.308   2.408   6.773
 1805SOL     OW 7560   0.803   3.487   6.281
 1805SOL    HW1 7561   0.813   3.565   6.217
 1805SOL    HW2 7562   0.725   3.431   6.247
 1806SOL     OW 7563   1.428   2.105   6.705
 1806SOL    HW1 7564   1.461   2.035   6.769
 1806SOL    HW2 7565   1.370   2.169   6.764
 1807SOL     OW 7566   1.051   1.858   6.745
 1807SOL    HW1 7567   1.001   1.786   6.694
 1807SOL    HW2 7568   1.141   1.817   6.772
 1808SOL     OW 7569   0.769   3.223   5.917
 1808SOL    HW1 7570   0.751   3.121   5.916
 1808SOL    HW2 7571   0.860   3.233   5.964
 1809SOL     OW 7572   0.592   3.428   6.873
 1809SOL    HW1 7573   0.612   3.523   6.906
 1809SOL    HW2 7574   0.672   3.404   6.815
 1810SOL     OW 7575   1.316   1.876   5.799
 1810SOL    HW1 7576   1.342   1.816   5.723
 1810SOL    HW2 7577   1.213   1.861   5.813
 1811SOL     OW 7578   1.254   2.327   6.273
 1811SOL    HW1 7579   1.197   2.412   6.287
 1811SOL    HW2 7580   1.262   2.281   6.365
 1812SOL     OW 7581   1.574   2.074   6.485
 1812SOL    HW1 7582   1.513   2.096   6.565
 1812SOL    HW2 7583   1.566   2.150   6.415
 1813SOL     OW 7584   0.065   2.933   5.895
 1813SOL    HW1 7585   0.163   2.905   5.877
 1813SOL    HW2 7586   0.011   2.844   5.898
 1814SOL     OW 7587   0.874   3.517   5.917
 1814SOL    HW1 7588   0.793   3.507   5.855
 1814SOL    HW2 7589   0.858   3.593   5.983
 1815SOL     OW 7590   0.228   4.375   0.146
 1815SOL    HW1 7591   0.149   4.332   0.193
 1815SOL    HW2 7592   0.232   4.331   0.055
 1816SOL     OW 7593   0.267   3.999   1.019
 1816SOL    HW1 7594   0.295   3.973   1.115
 1816SOL    HW2 7595   0.164   3.987   1.023
 1817SOL     OW 7596   6.976   4.114   0.656
 1817SOL    HW1 7597   6.918   4.102   0.742
 1817SOL    HW2 7598   0.058   4.058   0.679
 1818SOL     OW 7599   0.610   5.049   1.111
 1818SOL    HW1 7600   0.514   5.018   1.112
 1818SOL    HW2 7601   0.603   5.143   1.154
 1819SOL     OW 7602   1.554   5.240   0.721
 1819SOL    HW1 7603   1.509   5.204   0.808
 1819SOL    HW2 7604   1.486   5.224   0.646
 1820SOL     OW 7605   1.118   4.413   0.697
 1820SOL    HW1 7606   1.158   4.506   0.679
 1820SOL    HW2 7607   1.086   4.415   0.793
 1821SOL     OW 7608   1.779   4.268   0.189
 1821SOL    HW1 7609   1.749   4.234   0.097
 1821SOL    HW2 7610   1.732   4.205   0.255
 1822SOL     OW 7611   0.812   4.871   1.034
 1822SOL    HW1 7612   0.740   4.939   1.063
 1822SOL    HW2 7613   0.889   4.921   0.993
 1823SOL     OW 7614   0.876   4.539   1.824
 1823SOL    HW1 7615   0.784   4.560   1.861
 1823SOL    HW2 7616   0.871   4.559   1.724
 1824SOL     OW 7617   0.689   4.751   0.605
 1824SOL    HW1 7618   0.765   4.737   0.671
 1824SOL    HW2 7619   0.608   4.782   0.661
 1825SOL     OW 7620   0.678   4.869   1.794
 1825SOL    HW1 7621   0.723   4.950   1.836
 1825SOL    HW2 7622   0.591   4.906   1.754
 1826SOL     OW 7623   0.297   5.196   1.081
 1826SOL    HW1 7624   0.229   5.138   1.032
 1826SOL    HW2 7625   0.357   5.237   1.010
 1827SOL     OW 7626   1.463   5.230   1.385
 1827SOL    HW1 7627   1.529   5.309   1.394
 1827SOL    HW2 7628   1.389   5.247   1.455
 1828SOL     OW 7629   0.415   4.134   1.536
 1828SOL    HW1 7630   0.501   4.083   1.518
 1828SOL    HW2 7631   0.336   4.073   1.508
 1829SOL     OW 7632   1.628   4.175   0.734
 1829SOL    HW1 7633   1.584   4.223   0.655
 1829SOL    HW2 7634   1.583   4.216   0.817
 1830SOL     OW 7635   0.202   5.382   0.539
 1830SOL    HW1 7636   0.242   5.475   0.559
 1830SOL    HW2 7637   0.218   5.368   0.437
 1831SOL     OW 7638   1.121   5.084   1.691
 1831SOL    HW1 7639   1.189   5.055   1.760
 1831SOL    HW2 7640   1.070   4.998   1.669
 1832SOL     OW 7641   0.313   5.131   0.568
 1832SOL    HW1 7642   0.279   5.228   0.556
 1832SOL    HW2 7643   0.237   5.081   0.617
 1833SOL     OW 7644   0.246   4.843   0.892
 1833SOL    HW1 7645   0.237   4.746   0.925
 1833SOL    HW2 7646   0.182   4.896   0.955
 1834SOL     OW 7647   0.605   5.513   1.397
 1834SOL    HW1 7648   0.528   5.484   1.459
 1834SOL    HW2 7649   0.633   5.607   1.427
 1835SOL     OW 7650   0.580   4.668   0.155
 1835SOL    HW1 7651   0.641   4.680   0.073
 1835SOL    HW2 7652   0.625   4.732   0.222
 1836SOL     OW 7653   1.563   3.846   1.421
 1836SOL    HW1 7654   1.587   3.940   1.389
 1836SOL    HW2 7655   1.563   3.854   1.522
 1837SOL     OW 7656   0.137   4.334   0.567
 1837SOL    HW1 7657   0.064   4.271   0.604
 1837SOL    HW2 7658   0.112   4.425   0.608
 1838SOL     OW 7659   1.878   5.471   0.398
 1838SOL    HW1 7660   1.962   5.445   0.450
 1838SOL    HW2 7661   1.885   5.570   0.375
 1839SOL     OW 7662   6.991   5.255   0.137
 1839SOL    HW1 7663   6.982   5.169   0.194
 1839SOL    HW2 7664   6.906   5.305   0.161
 1840SOL     OW 7665   1.695   4.600   0.655
 1840SOL    HW1 7666   1.733   4.540   0.581
 1840SOL    HW2 7667   1.666   4.685   0.604
 1841SOL     OW 7668   1.633   4.825   0.493
 1841SOL    HW1 7669   1.695   4.854   0.418
 1841SOL    HW2 7670   1.650   4.896   0.567
 1842SOL     OW 7671   0.150   4.443   1.561
 1842SOL    HW1 7672   0.249   4.449   1.538
 1842SOL    HW2 7673   0.129   4.532   1.608
 1843SOL     OW 7674   0.566   5.115   0.746
 1843SOL    HW1 7675   0.548   5.016   0.764
 1843SOL    HW2 7676   0.508   5.131   0.663
 1844SOL     OW 7677   1.282   4.959   1.427
 1844SOL    HW1 7678   1.310   4.894   1.352
 1844SOL    HW2 7679   1.353   4.944   1.500
 1845SOL     OW 7680   0.850   3.711   0.494
 1845SOL    HW1 7681   0.881   3.808   0.479
 1845SOL    HW2 7682   0.748   3.719   0.485
 1846SOL     OW 7683   0.142   4.674   1.243
 1846SOL    HW1 7684   0.238   4.638   1.247
 1846SOL    HW2 7685   0.098   4.630   1.162
 1847SOL     OW 7686   1.479   4.747   0.233
 1847SOL    HW1 7687   1.409   4.673   0.251
 1847SOL    HW2 7688   1.560   4.716   0.285
 1848SOL     OW 7689   1.179   5.522   1.621
 1848SOL    HW1 7690   1.190   5.602   1.559
 1848SOL    HW2 7691   1.187   5.439   1.563
 1849SOL     OW 7692   0.336   3.933   1.886
 1849SOL    HW1 7693   0.390   4.017   1.902
 1849SOL    HW2 7694   0.239   3.966   1.898
 1850SOL     OW 7695   1.450   5.139   0.947
 1850SOL    HW1 7696   1.397   5.162   1.033
 1850SOL    HW2 7697   1.425   5.041   0.925
 1851SOL     OW 7698   1.667   5.462   0.623
 1851SOL    HW1 7699   1.677   5.437   0.525
 1851SOL    HW2 7700   1.623   5.378   0.662
 1852SOL     OW 7701   0.595   4.433   0.291
 1852SOL    HW1 7702   0.588   4.523   0.242
 1852SOL    HW2 7703   0.524   4.437   0.366
 1853SOL     OW 7704   1.282   4.064   0.908
 1853SOL    HW1 7705   1.188   4.033   0.935
 1853SOL    HW2 7706   1.344   4.023   0.981
 1854SOL     OW 7707   1.602   5.400   0.344
 1854SOL    HW1 7708   1.704   5.386   0.341
 1854SOL    HW2 7709   1.571   5.405   0.248
 1855SOL     OW 7710   0.785   4.355   1.452
 1855SOL    HW1 7711   0.767   4.317   1.546
 1855SOL    HW2 7712   0.744   4.286   1.387
 1856SOL     OW 7713   1.403   4.192   1.669
 1856SOL    HW1 7714   1.422   4.244   1.755
 1856SOL    HW2 7715   1.456   4.103   1.675
 1857SOL     OW 7716   0.957   4.621   1.565
 1857SOL    HW1 7717   1.001   4.535   1.528
 1857SOL    HW2 7718   0.894   4.650   1.488
 1858SOL     OW 7719   1.042   4.113   1.233
 1858SOL    HW1 7720   0.954   4.136   1.275
 1858SOL    HW2 7721   1.023   4.051   1.154
 1859SOL     OW 7722   1.011   4.421   0.407
 1859SOL    HW1 7723   1.032   4.433   0.506
 1859SOL    HW2 7724   0.924   4.367   0.403
 1860SOL     OW 7725   0.077   4.552   0.739
 1860SOL    HW1 7726   0.159   4.557   0.800
 1860SOL    HW2 7727   0.001   4.572   0.803
 1861SOL     OW 7728   0.139   5.618   1.584
 1861SOL    HW1 7729   0.141   5.587   1.683
 1861SOL    HW2 7730   0.067   5.562   1.540
 1862SOL     OW 7731   0.916   4.126   0.218
 1862SOL    HW1 7732   0.921   4.172   0.128
 1862SOL    HW2 7733   0.932   4.028   0.196
 1863SOL     OW 7734   1.689   4.390   1.878
 1863SOL    HW1 7735   1.683   4.430   1.783
 1863SOL    HW2 7736   1.745   4.302   1.863
 1864SOL     OW 7737   1.359   4.883   0.574
 1864SOL    HW1 7738   1.450   4.871   0.528
 1864SOL    HW2 7739   1.309   4.952   0.517
 1865SOL     OW 7740   0.587   3.937   0.890
 1865SOL    HW1 7741   0.583   3.938   0.993
 1865SOL    HW2 7742   0.588   4.034   0.861
 1866SOL     OW 7743   0.943   5.178   0.531
 1866SOL    HW1 7744   0.927   5.240   0.449
 1866SOL    HW2 7745   1.031   5.210   0.571
 1867SOL     OW 7746   0.363   5.551   0.870
 1867SOL    HW1 7747   0.402   5.458   0.891
 1867SOL    HW2 7748   0.418   5.617   0.923
 1868SOL     OW 7749   1.804   4.771   0.870
 1868SOL    HW1 7750   1.744   4.734   0.798
 1868SOL    HW2 7751   1.761   4.745   0.959
 1869SOL     OW 7752   1.213   5.269   1.504
 1869SOL    HW1 7753   1.188   5.206   1.580
 1869SOL    HW2 7754   1.174   5.225   1.422
 1870SOL     OW 7755   0.307   4.640   0.252
 1870SOL    HW1 7756   0.397   4.653   0.205
 1870SOL    HW2 7757   0.270   4.547   0.227
 1871SOL     OW 7758   1.448   4.483   0.712
 1871SOL    HW1 7759   1.434   4.422   0.792
 1871SOL    HW2 7760   1.543   4.519   0.717
 1872SOL     OW 7761   0.462   5.010   1.703
 1872SOL    HW1 7762   0.431   4.996   1.604
 1872SOL    HW2 7763   0.376   5.043   1.749
 1873SOL     OW 7764   1.121   5.468   0.217
 1873SOL    HW1 7765   1.057   5.416   0.279
 1873SOL    HW2 7766   1.143   5.405   0.138
 1874SOL     OW 7767   0.181   4.003   1.482
 1874SOL    HW1 7768   0.099   4.063   1.469
 1874SOL    HW2 7769   0.146   3.913   1.519
 1875SOL     OW 7770   1.648   5.172   0.063
 1875SOL    HW1 7771   1.598   5.262   0.063
 1875SOL    HW2 7772   1.578   5.106   0.032
 1876SOL     OW 7773   0.508   5.411   0.350
 1876SOL    HW1 7774   0.538   5.490   0.409
 1876SOL    HW2 7775   0.589   5.392   0.288
 1877SOL     OW 7776   1.418   3.848   0.472
 1877SOL    HW1 7777   1.404   3.808   0.378
 1877SOL    HW2 7778   1.520   3.847   0.486
 1878SOL     OW 7779   0.263   5.515   1.238
 1878SOL    HW1 7780   0.306   5.434   1.282
 1878SOL    HW2 7781   0.204   5.476   1.164
 1879SOL     OW 7782   0.970   5.434   0.932
 1879SOL    HW1 7783   1.066   5.403   0.948
 1879SOL    HW2 7784   0.913   5.350   0.918
 1880SOL     OW 7785   0.399   4.407   0.477
 1880SOL    HW1 7786   0.389   4.305   0.476
 1880SOL    HW2 7787   0.305   4.437   0.501
 1881SOL     OW 7788   1.521   3.945   1.703
 1881SOL    HW1 7789   1.525   3.966   1.804
 1881SOL    HW2 7790   1.470   3.857   1.701
 1882SOL     OW 7791   0.774   3.988   1.709
 1882SOL    HW1 7792   0.862   3.934   1.714
 1882SOL    HW2 7793   0.730   3.960   1.797
 1883SOL     OW 7794   0.888   5.264   1.219
 1883SOL    HW1 7795   0.907   5.237   1.124
 1883SOL    HW2 7796   0.959   5.219   1.278
 1884SOL     OW 7797   1.322   4.328   1.444
 1884SOL    HW1 7798   1.362   4.285   1.528
 1884SOL    HW2 7799   1.390   4.396   1.409
 1885SOL     OW 7800   0.817   5.194   0.900
 1885SOL    HW1 7801   0.907   5.141   0.890
 1885SOL    HW2 7802   0.747   5.132   0.941
 1886SOL     OW 7803   0.951   4.220   0.914
 1886SOL    HW1 7804   0.931   4.207   0.813
 1886SOL    HW2 7805   0.980   4.127   0.945
 1887SOL     OW 7806   0.590   3.766   0.455
 1887SOL    HW1 7807   0.537   3.793   0.537
 1887SOL    HW2 7808   0.575   3.843   0.386
 1888SOL     OW 7809   1.453   4.891   0.009
 1888SOL    HW1 7810   1.479   4.821   0.080
 1888SOL    HW2 7811   1.362   4.921   0.042
 1889SOL     OW 7812   0.953   3.976   0.480
 1889SOL    HW1 7813   0.926   4.041   0.407
 1889SOL    HW2 7814   1.055   3.985   0.483
 1890SOL     OW 7815   1.070   4.403   1.457
 1890SOL    HW1 7816   1.019   4.317   1.474
 1890SOL    HW2 7817   1.170   4.377   1.453
 1891SOL     OW 7818   1.234   5.291   0.755
 1891SOL    HW1 7819   1.250   5.370   0.691
 1891SOL    HW2 7820   1.302   5.308   0.828
 1892SOL     OW 7821   0.467   4.855   0.735
 1892SOL    HW1 7822   0.385   4.847   0.798
 1892SOL    HW2 7823   0.425   4.853   0.640
 1893SOL     OW 7824   1.281   5.530   0.618
 1893SOL    HW1 7825   1.349   5.595   0.576
 1893SOL    HW2 7826   1.219   5.590   0.671
 1894SOL     OW 7827   1.091   4.327   0.001
 1894SOL    HW1 7828   0.992   4.327   0.025
 1894SOL    HW2 7829   1.143   4.285   0.078
 1895SOL     OW 7830   0.055   4.270   1.370
 1895SOL    HW1 7831   0.150   4.280   1.332
 1895SOL    HW2 7832   0.053   4.342   1.443
 1896SOL     OW 7833   0.578   3.950   1.165
 1896SOL    HW1 7834   0.632   3.884   1.220
 1896SOL    HW2 7835   0.484   3.942   1.207
 1897SOL     OW 7836   0.890   4.175   0.658
 1897SOL    HW1 7837   0.837   4.229   0.590
 1897SOL    HW2 7838   0.920   4.092   0.606
 1898SOL     OW 7839   1.000   3.798   0.763
 1898SOL    HW1 7840   0.975   3.778   0.667
 1898SOL    HW2 7841   0.977   3.714   0.817
 1899SOL     OW 7842   1.401   4.881   0.877
 1899SOL    HW1 7843   1.344   4.803   0.909
 1899SOL    HW2 7844   1.397   4.876   0.774
 1900SOL     OW 7845   1.490   4.273   0.971
 1900SOL    HW1 7846   1.418   4.203   0.986
 1900SOL    HW2 7847   1.531   4.294   1.063
 1901SOL     OW 7848   1.785   4.498   0.386
 1901SOL    HW1 7849   1.869   4.445   0.413
 1901SOL    HW2 7850   1.785   4.503   0.283
 1902SOL     OW 7851   0.484   5.109   0.124
 1902SOL    HW1 7852   0.434   5.079   0.207
 1902SOL    HW2 7853   0.409   5.120   0.056
 1903SOL     OW 7854   1.689   5.009   0.675
 1903SOL    HW1 7855   1.791   5.018   0.662
 1903SOL    HW2 7856   1.651   5.102   0.693
 1904SOL     OW 7857   1.388   4.286   0.062
 1904SOL    HW1 7858   1.351   4.293   0.157
 1904SOL    HW2 7859   1.446   4.203   0.064
 1905SOL     OW 7860   0.534   3.963   0.286
 1905SOL    HW1 7861   0.592   3.935   0.206
 1905SOL    HW2 7862   0.494   4.051   0.251
 1906SOL     OW 7863   1.741   4.954   1.551
 1906SOL    HW1 7864   1.825   4.900   1.574
 1906SOL    HW2 7865   1.766   5.049   1.581
 1907SOL     OW 7866   1.046   5.083   1.356
 1907SOL    HW1 7867   0.958   5.053   1.400
 1907SOL    HW2 7868   1.121   5.028   1.402
 1908SOL     OW 7869   1.679   5.358   1.642
 1908SOL    HW1 7870   1.659   5.376   1.543
 1908SOL    HW2 7871   1.758   5.292   1.641
 1909SOL     OW 7872   1.135   4.964   1.111
 1909SOL    HW1 7873   1.076   4.991   1.189
 1909SOL    HW2 7874   1.113   5.025   1.033
 1910SOL     OW 7875   1.591   4.806   1.061
 1910SOL    HW1 7876   1.593   4.883   1.129
 1910SOL    HW2 7877   1.534   4.842   0.983
 1911SOL     OW 7878   0.952   3.835   1.364
 1911SOL    HW1 7879   0.972   3.792   1.271
 1911SOL    HW2 7880   1.043   3.874   1.395
 1912SOL     OW 7881   0.972   4.826   1.742
 1912SOL    HW1 7882   0.880   4.869   1.756
 1912SOL    HW2 7883   0.962   4.764   1.660
 1913SOL     OW 7884   0.741   4.809   0.329
 1913SOL    HW1 7885   0.720   4.790   0.427
 1913SOL    HW2 7886   0.826   4.754   0.306
 1914SOL     OW 7887   0.392   4.558   1.247
 1914SOL    HW1 7888   0.462   4.558   1.323
 1914SOL    HW2 7889   0.357   4.462   1.244
 1915SOL     OW 7890   1.304   4.120   1.268
 1915SOL    HW1 7891   1.312   4.200   1.332
 1915SOL    HW2 7892   1.203   4.122   1.242
 1916SOL     OW 7893   0.069   5.295   1.343
 1916SOL    HW1 7894   6.981   5.322   1.389
 1916SOL    HW2 7895   0.144   5.303   1.411
 1917SOL     OW 7896   0.365   4.830   0.485
 1917SOL    HW1 7897   0.333   4.903   0.421
 1917SOL    HW2 7898   0.366   4.745   0.430
 1918SOL     OW 7899   0.523   4.290   0.835
 1918SOL    HW1 7900   0.559   4.358   0.765
 1918SOL    HW2 7901   0.590   4.293   0.911
 1919SOL     OW 7902   1.193   5.064   0.436
 1919SOL    HW1 7903   1.243   5.152   0.454
 1919SOL    HW2 7904   1.093   5.078   0.450
 1920SOL     OW 7905   1.305   5.202   1.172
 1920SOL    HW1 7906   1.371   5.217   1.251
 1920SOL    HW2 7907   1.254   5.119   1.198
 1921SOL     OW 7908   1.578   4.315   0.490
 1921SOL    HW1 7909   1.508   4.381   0.524
 1921SOL    HW2 7910   1.640   4.372   0.433
 1922SOL     OW 7911   0.354   5.250   1.335
 1922SOL    HW1 7912   0.316   5.226   1.242
 1922SOL    HW2 7913   0.455   5.257   1.318
 1923SOL     OW 7914   0.428   4.408   1.623
 1923SOL    HW1 7915   0.485   4.469   1.561
 1923SOL    HW2 7916   0.447   4.313   1.590
 1924SOL     OW 7917   1.634   4.525   1.652
 1924SOL    HW1 7918   1.537   4.556   1.661
 1924SOL    HW2 7919   1.670   4.573   1.568
 1925SOL     OW 7920   0.992   3.833   1.749
 1925SOL    HW1 7921   1.060   3.907   1.736
 1925SOL    HW2 7922   1.039   3.752   1.705
 1926SOL     OW 7923   0.522   3.747   1.782
 1926SOL    HW1 7924   0.484   3.692   1.704
 1926SOL    HW2 7925   0.443   3.806   1.810
 1927SOL     OW 7926   0.623   4.601   1.048
 1927SOL    HW1 7927   0.636   4.701   1.058
 1927SOL    HW2 7928   0.539   4.578   1.100
 1928SOL     OW 7929   1.296   4.619   1.001
 1928SOL    HW1 7930   1.215   4.559   0.983
 1928SOL    HW2 7931   1.370   4.555   1.020
 1929SOL     OW 7932   1.203   4.233   0.280
 1929SOL    HW1 7933   1.229   4.159   0.347
 1929SOL    HW2 7934   1.146   4.298   0.335
 1930SOL     OW 7935   0.330   3.918   1.265
 1930SOL    HW1 7936   0.278   3.940   1.351
 1930SOL    HW2 7937   0.300   3.819   1.246
 1931SOL     OW 7938   0.070   5.036   1.277
 1931SOL    HW1 7939   0.073   4.972   1.356
 1931SOL    HW2 7940   0.075   5.133   1.313
 1932SOL     OW 7941   0.765   4.363   1.081
 1932SOL    HW1 7942   0.828   4.320   1.012
 1932SOL    HW2 7943   0.729   4.453   1.046
 1933SOL     OW 7944   1.752   4.681   1.846
 1933SOL    HW1 7945   1.705   4.615   1.785
 1933SOL    HW2 7946   1.704   4.673   1.935
 1934SOL     OW 7947   0.274   3.776   0.604
 1934SOL    HW1 7948   0.245   3.869   0.635
 1934SOL    HW2 7949   0.289   3.724   0.692
 1935SOL     OW 7950   1.636   4.088   0.352
 1935SOL    HW1 7951   1.637   4.007   0.414
 1935SOL    HW2 7952   1.600   4.166   0.409
 1936SOL     OW 7953   1.063   4.461   0.974
 1936SOL    HW1 7954   1.036   4.480   1.072
 1936SOL    HW2 7955   1.031   4.364   0.959
 1937SOL     OW 7956   0.960   5.301   1.708
 1937SOL    HW1 7957   0.962   5.360   1.623
 1937SOL    HW2 7958   1.002   5.212   1.680
 1938SOL     OW 7959   1.888   5.197   1.601
 1938SOL    HW1 7960   1.903   5.224   1.504
 1938SOL    HW2 7961   1.978   5.217   1.648
 1939SOL     OW 7962   0.384   4.618   1.792
 1939SOL    HW1 7963   0.455   4.635   1.862
 1939SOL    HW2 7964   0.409   4.530   1.745
 1940SOL     OW 7965   1.498   4.025   0.125
 1940SOL    HW1 7966   1.440   3.947   0.155
 1940SOL    HW2 7967   1.565   4.044   0.201
 1941SOL     OW 7968   1.307   4.565   0.002
 1941SOL    HW1 7969   1.333   4.467   6.988
 1941SOL    HW2 7970   1.343   4.618   6.922
 1942SOL     OW 7971   1.060   5.096   0.866
 1942SOL    HW1 7972   1.065   5.011   0.806
 1942SOL    HW2 7973   1.137   5.156   0.833
 1943SOL     OW 7974   0.266   4.558   0.936
 1943SOL    HW1 7975   0.363   4.543   0.914
 1943SOL    HW2 7976   0.234   4.473   0.982
 1944SOL     OW 7977   0.317   4.260   1.004
 1944SOL    HW1 7978   0.303   4.158   0.999
 1944SOL    HW2 7979   0.388   4.279   0.930
 1945SOL     OW 7980   1.159   4.070   1.685
 1945SOL    HW1 7981   1.105   4.127   1.752
 1945SOL    HW2 7982   1.252   4.114   1.690
 1946SOL     OW 7983   1.186   3.929   1.451
 1946SOL    HW1 7984   1.187   3.986   1.537
 1946SOL    HW2 7985   1.245   3.979   1.384
 1947SOL     OW 7986   0.002   5.027   0.268
 1947SOL    HW1 7987   6.923   5.038   0.334
 1947SOL    HW2 7988   0.032   4.928   0.275
 1948SOL     OW 7989   0.116   5.481   0.966
 1948SOL    HW1 7990   0.091   5.408   0.900
 1948SOL    HW2 7991   0.203   5.520   0.929
 1949SOL     OW 7992   0.498   5.317   0.915
 1949SOL    HW1 7993   0.569   5.390   0.902
 1949SOL    HW2 7994   0.523   5.240   0.852
 1950SOL     OW 7995   0.959   4.502   1.220
 1950SOL    HW1 7996   0.996   4.466   1.309
 1950SOL    HW2 7997   0.870   4.455   1.206
 1951SOL     OW 7998   0.062   4.325   1.094
 1951SOL    HW1 7999   0.138   4.264   1.065
 1951SOL    HW2 8000   0.030   4.293   1.185
 1952SOL     OW 8001   0.232   4.237   1.728
 1952SOL    HW1 8002   0.296   4.180   1.672
 1952SOL    HW2 8003   0.232   4.328   1.679
 1953SOL     OW 8004   1.372   4.636   1.636
 1953SOL    HW1 8005   1.403   4.733   1.621
 1953SOL    HW2 8006   1.359   4.599   1.541
 1954SOL     OW 8007   0.779   4.259   0.400
 1954SOL    HW1 8008   0.817   4.205   0.321
 1954SOL    HW2 8009   0.703   4.317   0.363
 1955SOL     OW 8010   1.625   4.341   1.200
 1955SOL    HW1 8011   1.606   4.269   1.269
 1955SOL    HW2 8012   1.718   4.322   1.165
 1956SOL     OW 8013   0.244   5.307   1.711
 1956SOL    HW1 8014   0.211   5.379   1.775
 1956SOL    HW2 8015   0.232   5.217   1.759
 1957SOL     OW 8016   0.653   4.212   1.273
 1957SOL    HW1 8017   0.638   4.121   1.229
 1957SOL    HW2 8018   0.684   4.275   1.198
 1958SOL     OW 8019   0.931   5.442   1.463
 1958SOL    HW1 8020   0.889   5.408   1.378
 1958SOL    HW2 8021   0.946   5.542   1.452
 1959SOL     OW 8022   0.458   4.209   0.210
 1959SOL    HW1 8023   0.519   4.288   0.236
 1959SOL    HW2 8024   0.368   4.251   0.190
 1960SOL     OW 8025   0.117   4.825   1.458
 1960SOL    HW1 8026   0.128   4.754   1.532
 1960SOL    HW2 8027   0.117   4.770   1.369
 1961SOL     OW 8028   1.305   4.783   1.216
 1961SOL    HW1 8029   1.315   4.715   1.140
 1961SOL    HW2 8030   1.238   4.850   1.176
 1962SOL     OW 8031   1.304   4.561   0.273
 1962SOL    HW1 8032   1.222   4.522   0.316
 1962SOL    HW2 8033   1.293   4.558   0.170
 1963SOL     OW 8034   1.749   5.474   1.133
 1963SOL    HW1 8035   1.823   5.498   1.067
 1963SOL    HW2 8036   1.727   5.375   1.110
 1964SOL     OW 8037   1.245   5.446   1.063
 1964SOL    HW1 8038   1.332   5.487   1.027
 1964SOL    HW2 8039   1.273   5.360   1.111
 1965SOL     OW 8040   0.064   4.976   1.022
 1965SOL    HW1 8041   0.066   4.986   1.125
 1965SOL    HW2 8042   6.967   4.991   0.997
 1966SOL     OW 8043   0.700   5.364   1.776
 1966SOL    HW1 8044   0.670   5.453   1.739
 1966SOL    HW2 8045   0.799   5.354   1.748
 1967SOL     OW 8046   0.922   3.838   0.158
 1967SOL    HW1 8047   1.006   3.883   0.117
 1967SOL    HW2 8048   0.961   3.752   0.196
 1968SOL     OW 8049   1.687   3.856   0.502
 1968SOL    HW1 8050   1.767   3.860   0.437
 1968SOL    HW2 8051   1.700   3.776   0.566
 1969SOL     OW 8052   1.362   5.289   0.487
 1969SOL    HW1 8053   1.441   5.286   0.424
 1969SOL    HW2 8054   1.339   5.388   0.499
 1970SOL     OW 8055   0.143   5.531   1.840
 1970SOL    HW1 8056   0.078   5.477   1.898
 1970SOL    HW2 8057   0.193   5.583   1.913
 1971SOL     OW 8058   1.244   4.650   0.644
 1971SOL    HW1 8059   1.325   4.590   0.666
 1971SOL    HW2 8060   1.288   4.730   0.596
 1972SOL     OW 8061   0.794   4.984   1.455
 1972SOL    HW1 8062   0.759   5.049   1.529
 1972SOL    HW2 8063   0.718   4.986   1.388
 1973SOL     OW 8064   0.694   5.348   0.176
 1973SOL    HW1 8065   0.755   5.362   0.094
 1973SOL    HW2 8066   0.646   5.259   0.158
 1974SOL     OW 8067   1.633   5.438   1.389
 1974SOL    HW1 8068   1.684   5.448   1.300
 1974SOL    HW2 8069   1.613   5.535   1.419
 1975SOL     OW 8070   1.860   3.909   0.965
 1975SOL    HW1 8071   1.890   3.811   0.951
 1975SOL    HW2 8072   1.763   3.915   0.928
 1976SOL     OW 8073   0.221   4.008   0.748
 1976SOL    HW1 8074   0.256   4.101   0.731
 1976SOL    HW2 8075   0.248   3.986   0.844
 1977SOL     OW 8076   1.245   5.317   0.030
 1977SOL    HW1 8077   1.240   5.218   0.060
 1977SOL    HW2 8078   1.239   5.316   6.928
 1978SOL     OW 8079   0.784   4.718   1.387
 1978SOL    HW1 8080   0.819   4.708   1.292
 1978SOL    HW2 8081   0.801   4.815   1.416
 1979SOL     OW 8082   0.944   4.655   0.267
 1979SOL    HW1 8083   1.012   4.670   0.192
 1979SOL    HW2 8084   0.974   4.573   0.320
 1980SOL     OW 8085   1.498   5.409   0.052
 1980SOL    HW1 8086   1.400   5.374   0.051
 1980SOL    HW2 8087   1.518   5.431   6.954
 1981SOL     OW 8088   0.362   4.986   1.456
 1981SOL    HW1 8089   0.354   5.075   1.405
 1981SOL    HW2 8090   0.277   4.934   1.435
 1982SOL     OW 8091   1.599   5.029   1.254
 1982SOL    HW1 8092   1.689   5.009   1.300
 1982SOL    HW2 8093   1.544   5.087   1.319
 1983SOL     OW 8094   1.029   4.862   0.721
 1983SOL    HW1 8095   0.968   4.789   0.759
 1983SOL    HW2 8096   1.104   4.811   0.675
 1984SOL     OW 8097   1.032   3.958   0.984
 1984SOL    HW1 8098   1.013   3.920   0.889
 1984SOL    HW2 8099   1.030   3.872   1.042
 1985SOL     OW 8100   0.629   5.224   0.494
 1985SOL    HW1 8101   0.675   5.176   0.414
 1985SOL    HW2 8102   0.553   5.277   0.449
 1986SOL     OW 8103   1.701   4.089   1.348
 1986SOL    HW1 8104   1.772   4.163   1.363
 1986SOL    HW2 8105   1.756   4.011   1.306
 1987SOL     OW 8106   0.285   5.032   0.320
 1987SOL    HW1 8107   0.186   5.041   0.297
 1987SOL    HW2 8108   0.297   5.082   0.409
 1988SOL     OW 8109   0.140   4.678   1.692
 1988SOL    HW1 8110   0.093   4.730   1.767
 1988SOL    HW2 8111   0.236   4.661   1.728
 1989SOL     OW 8112   0.709   3.917   1.447
 1989SOL    HW1 8113   0.803   3.890   1.411
 1989SOL    HW2 8114   0.727   3.949   1.543
 1990SOL     OW 8115   0.066   4.118   0.051
 1990SOL    HW1 8116   6.986   4.097   6.993
 1990SOL    HW2 8117   0.137   4.150   6.986
 1991SOL     OW 8118   1.447   4.586   1.365
 1991SOL    HW1 8119   1.404   4.663   1.313
 1991SOL    HW2 8120   1.544   4.616   1.379
 1992SOL     OW 8121   0.016   3.889   0.307
 1992SOL    HW1 8122   6.991   3.946   0.228
 1992SOL    HW2 8123   0.077   3.951   0.364
 1993SOL     OW 8124   1.213   5.077   0.136
 1993SOL    HW1 8125   1.111   5.069   0.129
 1993SOL    HW2 8126   1.239   5.063   0.234
 1994SOL     OW 8127   0.582   4.536   1.444
 1994SOL    HW1 8128   0.636   4.622   1.432
 1994SOL    HW2 8129   0.658   4.467   1.447
 1995SOL     OW 8130   1.506   5.502   0.960
 1995SOL    HW1 8131   1.551   5.526   0.873
 1995SOL    HW2 8132   1.581   5.483   1.026
 1996SOL     OW 8133   0.716   4.259   1.689
 1996SOL    HW1 8134   0.705   4.290   1.784
 1996SOL    HW2 8135   0.728   4.157   1.693
 1997SOL     OW 8136   1.478   4.893   1.608
 1997SOL    HW1 8137   1.473   4.894   1.711
 1997SOL    HW2 8138   1.577   4.915   1.586
 1998SOL     OW 8139   0.399   5.463   1.565
 1998SOL    HW1 8140   0.320   5.525   1.550
 1998SOL    HW2 8141   0.354   5.382   1.613
 1999SOL     OW 8142   1.733   4.599   1.170
 1999SOL    HW1 8143   1.678   4.513   1.180
 1999SOL    HW2 8144   1.669   4.671   1.132
 2000SOL     OW 8145   1.227   4.042   0.475
 2000SOL    HW1 8146   1.297   3.965   0.477
 2000SOL    HW2 8147   1.258   4.106   0.551
 2001SOL     OW 8148   0.598   4.464   0.649
 2001SOL    HW1 8149   0.641   4.555   0.631
 2001SOL    HW2 8150   0.525   4.454   0.577
 2002SOL     OW 8151   1.748   4.079   1.619
 2002SOL    HW1 8152   1.716   4.099   1.524
 2002SOL    HW2 8153   1.670   4.028   1.662
 2003SOL     OW 8154   1.710   4.677   1.430
 2003SOL    HW1 8155   1.734   4.773   1.455
 2003SOL    HW2 8156   1.762   4.656   1.344
 2004SOL     OW 8157   0.931   5.109   0.037
 2004SOL    HW1 8158   0.852   5.074   0.091
 2004SOL    HW2 8159   0.916   5.211   0.032
 2005SOL     OW 8160   0.681   5.520   0.858
 2005SOL    HW1 8161   0.647   5.618   0.857
 2005SOL    HW2 8162   0.769   5.525   0.907
 2006SOL     OW 8163   0.880   4.669   0.832
 2006SOL    HW1 8164   0.935   4.595   0.876
 2006SOL    HW2 8165   0.841   4.723   0.910
 2007SOL     OW 8166   1.095   4.711   0.049
 2007SOL    HW1 8167   1.100   4.757   6.960
 2007SOL    HW2 8168   1.173   4.643   0.041
 2008SOL     OW 8169   1.885   5.291   0.846
 2008SOL    HW1 8170   1.791   5.284   0.811
 2008SOL    HW2 8171   1.901   5.207   0.900
 2009SOL     OW 8172   0.240   5.072   1.842
 2009SOL    HW1 8173   0.168   5.018   1.794
 2009SOL    HW2 8174   0.229   5.055   1.943
 2010SOL     OW 8175   0.111   5.001   0.699
 2010SOL    HW1 8176   0.158   4.941   0.767
 2010SOL    HW2 8177   0.041   4.940   0.654
 2011SOL     OW 8178   0.673   5.149   1.622
 2011SOL    HW1 8179   0.593   5.094   1.655
 2011SOL    HW2 8180   0.664   5.238   1.672
 2012SOL     OW 8181   1.837   3.886   1.234
 2012SOL    HW1 8182   1.833   3.785   1.241
 2012SOL    HW2 8183   1.850   3.906   1.135
 2013SOL     OW 8184   0.416   4.132   0.489
 2013SOL    HW1 8185   0.489   4.096   0.427
 2013SOL    HW2 8186   0.451   4.123   0.583
 2014SOL     OW 8187   1.677   5.228   1.062
 2014SOL    HW1 8188   1.600   5.200   1.000
 2014SOL    HW2 8189   1.672   5.157   1.135
 2015SOL     OW 8190   0.307   4.289   1.268
 2015SOL    HW1 8191   0.364   4.224   1.321
 2015SOL    HW2 8192   0.318   4.263   1.169
 2016SOL     OW 8193   1.439   3.970   1.093
 2016SOL    HW1 8194   1.478   3.889   1.140
 2016SOL    HW2 8195   1.391   4.024   1.168
 2017SOL     OW 8196   1.020   3.724   1.128
 2017SOL    HW1 8197   0.970   3.658   1.066
 2017SOL    HW2 8198   1.113   3.678   1.138
 2018SOL     OW 8199   0.750   5.091   0.292
 2018SOL    HW1 8200   0.692   5.009   0.273
 2018SOL    HW2 8201   0.831   5.051   0.336
 2019SOL     OW 8202   0.609   5.290   1.248
 2019SOL    HW1 8203   0.602   5.377   1.304
 2019SOL    HW2 8204   0.711   5.282   1.237
 2020SOL     OW 8205   1.353   3.763   0.222
 2020SOL    HW1 8206   1.393   3.694   0.158
 2020SOL    HW2 8207   1.254   3.736   0.232
 2021SOL     OW 8208   1.303   4.204   0.680
 2021SOL    HW1 8209   1.234   4.280   0.682
 2021SOL    HW2 8210   1.299   4.158   0.772
 2022SOL     OW 8211   1.611   3.925   0.864
 2022SOL    HW1 8212   1.529   3.926   0.924
 2022SOL    HW2 8213   1.606   4.009   0.808
 2023SOL     OW 8214   0.084   4.783   0.308
 2023SOL    HW1 8215   0.176   4.735   0.308
 2023SOL    HW2 8216   0.014   4.706   0.304
 2024SOL     OW 8217   0.910   5.366   0.349
 2024SOL    HW1 8218   0.829   5.356   0.286
 2024SOL    HW2 8219   0.891   5.451   0.407
 2025SOL     OW 8220   0.225   4.388   1.992
 2025SOL    HW1 8221   0.192   4.319   2.059
 2025SOL    HW2 8222   0.256   4.338   1.909
 2026SOL     OW 8223   0.253   3.993   2.858
 2026SOL    HW1 8224   0.284   3.980   2.956
 2026SOL    HW2 8225   0.176   3.929   2.845
 2027SOL     OW 8226   6.959   4.103   2.500
 2027SOL    HW1 8227   6.931   4.092   2.599
 2027SOL    HW2 8228   0.043   4.048   2.496
 2028SOL     OW 8229   0.572   5.041   3.051
 2028SOL    HW1 8230   0.489   5.043   2.992
 2028SOL    HW2 8231   0.588   5.139   3.081
 2029SOL     OW 8232   1.549   5.256   2.578
 2029SOL    HW1 8233   1.500   5.220   2.661
 2029SOL    HW2 8234   1.483   5.250   2.499
 2030SOL     OW 8235   1.101   4.425   2.547
 2030SOL    HW1 8236   1.146   4.517   2.547
 2030SOL    HW2 8237   1.077   4.408   2.645
 2031SOL     OW 8238   1.776   4.353   2.126
 2031SOL    HW1 8239   1.753   4.381   2.030
 2031SOL    HW2 8240   1.720   4.269   2.142
 2032SOL     OW 8241   0.712   4.878   2.885
 2032SOL    HW1 8242   0.657   4.930   2.955
 2032SOL    HW2 8243   0.768   4.952   2.843
 2033SOL     OW 8244   0.880   4.458   3.668
 2033SOL    HW1 8245   0.840   4.522   3.735
 2033SOL    HW2 8246   0.897   4.513   3.582
 2034SOL     OW 8247   0.687   4.711   2.529
 2034SOL    HW1 8248   0.765   4.700   2.595
 2034SOL    HW2 8249   0.622   4.776   2.573
 2035SOL     OW 8250   0.686   4.875   3.670
 2035SOL    HW1 8251   0.735   4.961   3.700
 2035SOL    HW2 8252   0.597   4.909   3.630
 2036SOL     OW 8253   0.308   5.151   2.948
 2036SOL    HW1 8254   0.240   5.096   2.898
 2036SOL    HW2 8255   0.354   5.213   2.880
 2037SOL     OW 8256   1.464   5.247   3.283
 2037SOL    HW1 8257   1.523   5.332   3.281
 2037SOL    HW2 8258   1.371   5.275   3.317
 2038SOL     OW 8259   0.389   4.101   3.426
 2038SOL    HW1 8260   0.476   4.064   3.389
 2038SOL    HW2 8261   0.312   4.055   3.376
 2039SOL     OW 8262   0.215   5.394   2.369
 2039SOL    HW1 8263   0.232   5.489   2.406
 2039SOL    HW2 8264   0.265   5.400   2.280
 2040SOL     OW 8265   1.125   5.089   3.544
 2040SOL    HW1 8266   1.188   5.069   3.622
 2040SOL    HW2 8267   1.073   5.002   3.536
 2041SOL     OW 8268   0.260   5.116   2.381
 2041SOL    HW1 8269   0.270   5.217   2.394
 2041SOL    HW2 8270   0.200   5.085   2.458
 2042SOL     OW 8271   0.233   4.830   2.758
 2042SOL    HW1 8272   0.254   4.751   2.818
 2042SOL    HW2 8273   0.163   4.884   2.812
 2043SOL     OW 8274   0.608   5.527   3.265
 2043SOL    HW1 8275   0.534   5.498   3.330
 2043SOL    HW2 8276   0.638   5.621   3.295
 2044SOL     OW 8277   0.574   4.708   1.994
 2044SOL    HW1 8278   0.608   4.768   1.917
 2044SOL    HW2 8279   0.630   4.739   2.074
 2045SOL     OW 8280   1.563   3.817   3.396
 2045SOL    HW1 8281   1.522   3.879   3.325
 2045SOL    HW2 8282   1.554   3.876   3.480
 2046SOL     OW 8283   0.150   4.342   2.474
 2046SOL    HW1 8284   0.061   4.293   2.485
 2046SOL    HW2 8285   0.136   4.436   2.513
 2047SOL     OW 8286   1.843   5.476   2.201
 2047SOL    HW1 8287   1.924   5.460   2.265
 2047SOL    HW2 8288   1.862   5.568   2.161
 2048SOL     OW 8289   0.008   5.376   2.027
 2048SOL    HW1 8290   0.038   5.281   2.010
 2048SOL    HW2 8291   6.966   5.375   2.121
 2049SOL     OW 8292   1.648   4.649   2.531
 2049SOL    HW1 8293   1.749   4.644   2.553
 2049SOL    HW2 8294   1.644   4.691   2.438
 2050SOL     OW 8295   1.632   4.838   2.304
 2050SOL    HW1 8296   1.723   4.833   2.258
 2050SOL    HW2 8297   1.647   4.909   2.378
 2051SOL     OW 8298   0.155   4.435   3.423
 2051SOL    HW1 8299   0.254   4.446   3.398
 2051SOL    HW2 8300   0.130   4.524   3.469
 2052SOL     OW 8301   0.599   5.120   2.629
 2052SOL    HW1 8302   0.542   5.035   2.637
 2052SOL    HW2 8303   0.599   5.138   2.528
 2053SOL     OW 8304   1.269   4.944   3.293
 2053SOL    HW1 8305   1.290   4.874   3.221
 2053SOL    HW2 8306   1.331   4.923   3.372
 2054SOL     OW 8307   0.802   3.717   2.359
 2054SOL    HW1 8308   0.852   3.807   2.366
 2054SOL    HW2 8309   0.703   3.740   2.377
 2055SOL     OW 8310   0.156   4.688   3.113
 2055SOL    HW1 8311   0.251   4.651   3.102
 2055SOL    HW2 8312   0.097   4.640   3.044
 2056SOL     OW 8313   1.544   4.687   2.046
 2056SOL    HW1 8314   1.460   4.651   2.092
 2056SOL    HW2 8315   1.591   4.736   2.122
 2057SOL     OW 8316   1.206   5.538   3.492
 2057SOL    HW1 8317   1.201   5.619   3.429
 2057SOL    HW2 8318   1.198   5.455   3.433
 2058SOL     OW 8319   0.347   3.939   3.763
 2058SOL    HW1 8320   0.400   4.023   3.788
 2058SOL    HW2 8321   0.251   3.976   3.751
 2059SOL     OW 8322   1.414   5.156   2.804
 2059SOL    HW1 8323   1.375   5.173   2.899
 2059SOL    HW2 8324   1.399   5.055   2.790
 2060SOL     OW 8325   1.655   5.481   2.468
 2060SOL    HW1 8326   1.679   5.440   2.378
 2060SOL    HW2 8327   1.618   5.401   2.521
 2061SOL     OW 8328   0.582   4.428   2.123
 2061SOL    HW1 8329   0.580   4.525   2.093
 2061SOL    HW2 8330   0.511   4.420   2.197
 2062SOL     OW 8331   1.232   4.091   2.787
 2062SOL    HW1 8332   1.147   4.034   2.797
 2062SOL    HW2 8333   1.277   4.079   2.878
 2063SOL     OW 8334   1.590   5.371   2.179
 2063SOL    HW1 8335   1.681   5.417   2.193
 2063SOL    HW2 8336   1.596   5.346   2.079
 2064SOL     OW 8337   0.763   4.352   3.342
 2064SOL    HW1 8338   0.738   4.311   3.433
 2064SOL    HW2 8339   0.733   4.286   3.270
 2065SOL     OW 8340   1.379   4.204   3.526
 2065SOL    HW1 8341   1.399   4.269   3.601
 2065SOL    HW2 8342   1.437   4.120   3.542
 2066SOL     OW 8343   0.940   4.605   3.449
 2066SOL    HW1 8344   0.985   4.525   3.401
 2066SOL    HW2 8345   0.890   4.652   3.372
 2067SOL     OW 8346   0.967   4.158   3.101
 2067SOL    HW1 8347   0.956   4.113   3.190
 2067SOL    HW2 8348   1.064   4.143   3.075
 2068SOL     OW 8349   0.999   4.403   2.285
 2068SOL    HW1 8350   1.033   4.416   2.381
 2068SOL    HW2 8351   0.915   4.343   2.292
 2069SOL     OW 8352   0.104   4.577   2.622
 2069SOL    HW1 8353   0.163   4.556   2.703
 2069SOL    HW2 8354   0.118   4.677   2.609
 2070SOL     OW 8355   0.129   5.571   3.449
 2070SOL    HW1 8356   0.130   5.542   3.548
 2070SOL    HW2 8357   0.059   5.510   3.408
 2071SOL     OW 8358   0.853   4.099   2.065
 2071SOL    HW1 8359   0.929   4.111   1.998
 2071SOL    HW2 8360   0.797   4.024   2.028
 2072SOL     OW 8361   1.695   4.286   3.684
 2072SOL    HW1 8362   1.665   4.361   3.621
 2072SOL    HW2 8363   1.796   4.272   3.666
 2073SOL     OW 8364   1.355   4.874   2.419
 2073SOL    HW1 8365   1.445   4.860   2.373
 2073SOL    HW2 8366   1.313   4.953   2.372
 2074SOL     OW 8367   0.561   3.905   2.737
 2074SOL    HW1 8368   0.560   3.922   2.839
 2074SOL    HW2 8369   0.565   3.996   2.694
 2075SOL     OW 8370   0.975   5.179   2.373
 2075SOL    HW1 8371   0.945   5.250   2.305
 2075SOL    HW2 8372   0.971   5.226   2.462
 2076SOL     OW 8373   0.351   5.541   2.724
 2076SOL    HW1 8374   0.394   5.449   2.742
 2076SOL    HW2 8375   0.422   5.609   2.750
 2077SOL     OW 8376   1.792   4.841   2.764
 2077SOL    HW1 8377   1.737   4.833   2.679
 2077SOL    HW2 8378   1.725   4.834   2.842
 2078SOL     OW 8379   1.209   5.294   3.356
 2078SOL    HW1 8380   1.193   5.219   3.424
 2078SOL    HW2 8381   1.155   5.265   3.276
 2079SOL     OW 8382   0.301   4.692   2.117
 2079SOL    HW1 8383   0.379   4.716   2.057
 2079SOL    HW2 8384   0.278   4.595   2.092
 2080SOL     OW 8385   1.478   4.446   2.559
 2080SOL    HW1 8386   1.457   4.421   2.656
 2080SOL    HW2 8387   1.549   4.520   2.561
 2081SOL     OW 8388   0.459   4.998   3.588
 2081SOL    HW1 8389   0.429   4.991   3.489
 2081SOL    HW2 8390   0.372   5.018   3.639
 2082SOL     OW 8391   1.081   5.481   2.090
 2082SOL    HW1 8392   1.005   5.432   2.137
 2082SOL    HW2 8393   1.111   5.421   2.012
 2083SOL     OW 8394   0.162   3.989   3.334
 2083SOL    HW1 8395   0.087   4.057   3.347
 2083SOL    HW2 8396   0.137   3.902   3.385
 2084SOL     OW 8397   1.611   5.067   1.969
 2084SOL    HW1 8398   1.595   5.162   1.935
 2084SOL    HW2 8399   1.549   5.003   1.919
 2085SOL     OW 8400   0.430   5.450   2.206
 2085SOL    HW1 8401   0.490   5.507   2.267
 2085SOL    HW2 8402   0.495   5.412   2.135
 2086SOL     OW 8403   1.403   3.863   2.256
 2086SOL    HW1 8404   1.350   3.833   2.172
 2086SOL    HW2 8405   1.499   3.837   2.236
 2087SOL     OW 8406   0.214   5.526   3.073
 2087SOL    HW1 8407   0.270   5.447   3.109
 2087SOL    HW2 8408   0.168   5.491   2.989
 2088SOL     OW 8409   0.953   5.409   2.764
 2088SOL    HW1 8410   1.047   5.370   2.749
 2088SOL    HW2 8411   0.896   5.371   2.687
 2089SOL     OW 8412   0.396   4.395   2.331
 2089SOL    HW1 8413   0.424   4.299   2.362
 2089SOL    HW2 8414   0.304   4.405   2.375
 2090SOL     OW 8415   1.495   3.957   3.613
 2090SOL    HW1 8416   1.545   3.959   3.702
 2090SOL    HW2 8417   1.426   3.884   3.624
 2091SOL     OW 8418   0.684   3.880   1.953
 2091SOL    HW1 8419   0.754   3.811   1.978
 2091SOL    HW2 8420   0.618   3.828   1.891
 2092SOL     OW 8421   0.773   4.006   3.575
 2092SOL    HW1 8422   0.860   3.950   3.570
 2092SOL    HW2 8423   0.733   3.973   3.664
 2093SOL     OW 8424   0.905   5.283   3.068
 2093SOL    HW1 8425   0.894   5.257   2.970
 2093SOL    HW2 8426   0.974   5.222   3.111
 2094SOL     OW 8427   1.300   4.361   3.292
 2094SOL    HW1 8428   1.349   4.285   3.340
 2094SOL    HW2 8429   1.367   4.432   3.262
 2095SOL     OW 8430   0.813   5.120   2.799
 2095SOL    HW1 8431   0.906   5.122   2.754
 2095SOL    HW2 8432   0.744   5.123   2.724
 2096SOL     OW 8433   0.968   4.247   2.776
 2096SOL    HW1 8434   0.939   4.223   2.679
 2096SOL    HW2 8435   0.981   4.155   2.819
 2097SOL     OW 8436   0.540   3.773   2.386
 2097SOL    HW1 8437   0.448   3.778   2.431
 2097SOL    HW2 8438   0.542   3.851   2.318
 2098SOL     OW 8439   1.431   4.884   1.875
 2098SOL    HW1 8440   1.470   4.806   1.930
 2098SOL    HW2 8441   1.349   4.918   1.926
 2099SOL     OW 8442   0.250   3.758   2.069
 2099SOL    HW1 8443   0.308   3.826   2.019
 2099SOL    HW2 8444   0.314   3.708   2.131
 2100SOL     OW 8445   0.937   3.962   2.358
 2100SOL    HW1 8446   0.908   4.016   2.278
 2100SOL    HW2 8447   1.039   3.981   2.362
 2101SOL     OW 8448   1.047   4.416   3.299
 2101SOL    HW1 8449   1.005   4.326   3.319
 2101SOL    HW2 8450   1.149   4.397   3.294
 2102SOL     OW 8451   1.208   5.339   2.669
 2102SOL    HW1 8452   1.222   5.386   2.580
 2102SOL    HW2 8453   1.299   5.328   2.712
 2103SOL     OW 8454   0.454   4.889   2.595
 2103SOL    HW1 8455   0.374   4.862   2.654
 2103SOL    HW2 8456   0.429   4.857   2.500
 2104SOL     OW 8457   1.275   5.536   2.467
 2104SOL    HW1 8458   1.317   5.605   2.402
 2104SOL    HW2 8459   1.258   5.588   2.552
 2105SOL     OW 8460   1.069   4.230   1.882
 2105SOL    HW1 8461   1.002   4.306   1.881
 2105SOL    HW2 8462   1.131   4.245   1.962
 2106SOL     OW 8463   0.066   4.255   3.238
 2106SOL    HW1 8464   0.162   4.259   3.199
 2106SOL    HW2 8465   0.075   4.323   3.315
 2107SOL     OW 8466   0.559   3.954   3.014
 2107SOL    HW1 8467   0.616   3.886   3.062
 2107SOL    HW2 8468   0.472   3.953   3.067
 2108SOL     OW 8469   0.887   4.177   2.535
 2108SOL    HW1 8470   0.830   4.225   2.467
 2108SOL    HW2 8471   0.910   4.087   2.493
 2109SOL     OW 8472   1.067   3.785   2.635
 2109SOL    HW1 8473   1.013   3.808   2.553
 2109SOL    HW2 8474   1.017   3.705   2.680
 2110SOL     OW 8475   1.396   4.877   2.767
 2110SOL    HW1 8476   1.355   4.789   2.801
 2110SOL    HW2 8477   1.414   4.861   2.668
 2111SOL     OW 8478   1.394   4.351   2.844
 2111SOL    HW1 8479   1.330   4.283   2.885
 2111SOL    HW2 8480   1.486   4.306   2.851
 2112SOL     OW 8481   1.835   4.568   2.268
 2112SOL    HW1 8482   1.931   4.564   2.301
 2112SOL    HW2 8483   1.822   4.483   2.211
 2113SOL     OW 8484   0.487   5.125   2.010
 2113SOL    HW1 8485   0.398   5.108   2.058
 2113SOL    HW2 8486   0.471   5.098   1.914
 2114SOL     OW 8487   1.691   5.005   2.512
 2114SOL    HW1 8488   1.794   5.001   2.502
 2114SOL    HW2 8489   1.666   5.102   2.529
 2115SOL     OW 8490   1.424   4.344   1.904
 2115SOL    HW1 8491   1.403   4.294   1.990
 2115SOL    HW2 8492   1.526   4.362   1.905
 2116SOL     OW 8493   0.540   3.953   2.176
 2116SOL    HW1 8494   0.590   3.908   2.098
 2116SOL    HW2 8495   0.508   4.040   2.131
 2117SOL     OW 8496   1.730   4.950   3.466
 2117SOL    HW1 8497   1.809   4.919   3.522
 2117SOL    HW2 8498   1.757   5.045   3.439
 2118SOL     OW 8499   1.064   5.096   3.207
 2118SOL    HW1 8500   0.977   5.066   3.253
 2118SOL    HW2 8501   1.137   5.038   3.252
 2119SOL     OW 8502   1.688   5.406   3.534
 2119SOL    HW1 8503   1.632   5.441   3.457
 2119SOL    HW2 8504   1.740   5.327   3.493
 2120SOL     OW 8505   1.132   4.966   2.969
 2120SOL    HW1 8506   1.075   5.010   3.040
 2120SOL    HW2 8507   1.103   5.004   2.880
 2121SOL     OW 8508   1.602   4.862   2.948
 2121SOL    HW1 8509   1.600   4.930   3.025
 2121SOL    HW2 8510   1.521   4.882   2.890
 2122SOL     OW 8511   0.944   3.848   3.228
 2122SOL    HW1 8512   0.978   3.806   3.140
 2122SOL    HW2 8513   1.030   3.890   3.271
 2123SOL     OW 8514   0.967   4.809   3.624
 2123SOL    HW1 8515   0.869   4.827   3.646
 2123SOL    HW2 8516   0.964   4.735   3.552
 2124SOL     OW 8517   0.773   4.777   2.197
 2124SOL    HW1 8518   0.755   4.759   2.296
 2124SOL    HW2 8519   0.859   4.725   2.174
 2125SOL     OW 8520   0.408   4.562   3.103
 2125SOL    HW1 8521   0.472   4.572   3.183
 2125SOL    HW2 8522   0.382   4.463   3.105
 2126SOL     OW 8523   0.061   5.298   3.201
 2126SOL    HW1 8524   0.035   5.396   3.200
 2126SOL    HW2 8525   0.162   5.295   3.219
 2127SOL     OW 8526   0.387   4.811   2.351
 2127SOL    HW1 8527   0.381   4.893   2.293
 2127SOL    HW2 8528   0.351   4.735   2.294
 2128SOL     OW 8529   0.532   4.287   2.724
 2128SOL    HW1 8530   0.566   4.346   2.645
 2128SOL    HW2 8531   0.601   4.297   2.797
 2129SOL     OW 8532   1.214   5.076   2.243
 2129SOL    HW1 8533   1.271   5.153   2.278
 2129SOL    HW2 8534   1.126   5.083   2.295
 2130SOL     OW 8535   1.327   5.199   3.053
 2130SOL    HW1 8536   1.393   5.211   3.132
 2130SOL    HW2 8537   1.266   5.122   3.079
 2131SOL     OW 8538   1.554   4.322   2.309
 2131SOL    HW1 8539   1.512   4.355   2.396
 2131SOL    HW2 8540   1.627   4.390   2.288
 2132SOL     OW 8541   0.338   5.289   3.168
 2132SOL    HW1 8542   0.317   5.227   3.087
 2132SOL    HW2 8543   0.440   5.291   3.168
 2133SOL     OW 8544   0.447   4.425   3.481
 2133SOL    HW1 8545   0.505   4.482   3.417
 2133SOL    HW2 8546   0.509   4.350   3.510
 2134SOL     OW 8547   1.615   4.518   3.547
 2134SOL    HW1 8548   1.515   4.540   3.548
 2134SOL    HW2 8549   1.648   4.557   3.460
 2135SOL     OW 8550   0.986   3.850   3.598
 2135SOL    HW1 8551   1.049   3.928   3.586
 2135SOL    HW2 8552   1.028   3.772   3.549
 2136SOL     OW 8553   0.506   3.753   3.619
 2136SOL    HW1 8554   0.465   3.693   3.546
 2136SOL    HW2 8555   0.430   3.811   3.654
 2137SOL     OW 8556   0.594   4.629   2.893
 2137SOL    HW1 8557   0.633   4.725   2.893
 2137SOL    HW2 8558   0.531   4.624   2.973
 2138SOL     OW 8559   1.296   4.617   2.855
 2138SOL    HW1 8560   1.206   4.574   2.828
 2138SOL    HW2 8561   1.354   4.534   2.867
 2139SOL     OW 8562   1.196   4.259   2.141
 2139SOL    HW1 8563   1.216   4.174   2.194
 2139SOL    HW2 8564   1.124   4.307   2.196
 2140SOL     OW 8565   0.303   3.921   3.118
 2140SOL    HW1 8566   0.250   3.948   3.202
 2140SOL    HW2 8567   0.277   3.822   3.104
 2141SOL     OW 8568   0.077   5.034   3.143
 2141SOL    HW1 8569   0.108   4.971   3.217
 2141SOL    HW2 8570   0.069   5.130   3.181
 2142SOL     OW 8571   0.750   4.384   2.936
 2142SOL    HW1 8572   0.820   4.337   2.877
 2142SOL    HW2 8573   0.721   4.471   2.892
 2143SOL     OW 8574   1.719   4.712   3.723
 2143SOL    HW1 8575   1.689   4.633   3.665
 2143SOL    HW2 8576   1.655   4.712   3.804
 2144SOL     OW 8577   0.284   3.779   2.479
 2144SOL    HW1 8578   0.251   3.874   2.501
 2144SOL    HW2 8579   0.303   3.738   2.571
 2145SOL     OW 8580   1.628   4.094   2.201
 2145SOL    HW1 8581   1.655   4.033   2.276
 2145SOL    HW2 8582   1.584   4.177   2.247
 2146SOL     OW 8583   1.074   4.480   2.830
 2146SOL    HW1 8584   1.046   4.503   2.927
 2146SOL    HW2 8585   1.046   4.380   2.822
 2147SOL     OW 8586   0.949   5.283   3.568
 2147SOL    HW1 8587   0.944   5.336   3.479
 2147SOL    HW2 8588   1.012   5.203   3.548
 2148SOL     OW 8589   1.850   5.222   3.427
 2148SOL    HW1 8590   1.874   5.245   3.329
 2148SOL    HW2 8591   1.935   5.241   3.481
 2149SOL     OW 8592   0.360   4.620   3.653
 2149SOL    HW1 8593   0.438   4.648   3.711
 2149SOL    HW2 8594   0.392   4.538   3.600
 2150SOL     OW 8595   1.495   3.999   1.964
 2150SOL    HW1 8596   1.419   3.945   2.004
 2150SOL    HW2 8597   1.559   4.024   2.041
 2151SOL     OW 8598   1.272   4.564   1.875
 2151SOL    HW1 8599   1.322   4.474   1.884
 2151SOL    HW2 8600   1.311   4.599   1.785
 2152SOL     OW 8601   1.056   5.102   2.690
 2152SOL    HW1 8602   1.072   5.015   2.636
 2152SOL    HW2 8603   1.129   5.170   2.670
 2153SOL     OW 8604   0.273   4.564   2.832
 2153SOL    HW1 8605   0.370   4.577   2.805
 2153SOL    HW2 8606   0.272   4.479   2.887
 2154SOL     OW 8607   0.310   4.268   2.868
 2154SOL    HW1 8608   0.282   4.171   2.846
 2154SOL    HW2 8609   0.392   4.284   2.805
 2155SOL     OW 8610   1.116   4.131   3.533
 2155SOL    HW1 8611   1.085   4.175   3.620
 2155SOL    HW2 8612   1.212   4.166   3.522
 2156SOL     OW 8613   1.161   3.947   3.336
 2156SOL    HW1 8614   1.149   4.026   3.400
 2156SOL    HW2 8615   1.247   3.971   3.285
 2157SOL     OW 8616   6.983   5.060   2.055
 2157SOL    HW1 8617   6.905   5.093   2.111
 2157SOL    HW2 8618   0.000   4.968   2.100
 2158SOL     OW 8619   0.104   5.477   2.815
 2158SOL    HW1 8620   0.083   5.413   2.736
 2158SOL    HW2 8621   0.197   5.513   2.788
 2159SOL     OW 8622   0.491   5.311   2.804
 2159SOL    HW1 8623   0.559   5.388   2.816
 2159SOL    HW2 8624   0.542   5.240   2.749
 2160SOL     OW 8625   0.946   4.520   3.070
 2160SOL    HW1 8626   0.984   4.479   3.158
 2160SOL    HW2 8627   0.867   4.460   3.047
 2161SOL     OW 8628   0.065   4.344   2.964
 2161SOL    HW1 8629   0.154   4.310   2.926
 2161SOL    HW2 8630   0.050   4.297   3.052
 2162SOL     OW 8631   0.235   4.242   3.593
 2162SOL    HW1 8632   0.302   4.183   3.540
 2162SOL    HW2 8633   0.224   4.326   3.535
 2163SOL     OW 8634   1.361   4.614   3.508
 2163SOL    HW1 8635   1.384   4.714   3.510
 2163SOL    HW2 8636   1.344   4.593   3.409
 2164SOL     OW 8637   0.776   4.246   2.278
 2164SOL    HW1 8638   0.801   4.196   2.191
 2164SOL    HW2 8639   0.695   4.304   2.254
 2165SOL     OW 8640   0.259   5.291   3.584
 2165SOL    HW1 8641   0.215   5.363   3.642
 2165SOL    HW2 8642   0.248   5.202   3.635
 2166SOL     OW 8643   0.635   4.229   3.132
 2166SOL    HW1 8644   0.645   4.135   3.096
 2166SOL    HW2 8645   0.679   4.289   3.059
 2167SOL     OW 8646   0.933   5.431   3.345
 2167SOL    HW1 8647   0.916   5.391   3.253
 2167SOL    HW2 8648   0.928   5.532   3.332
 2168SOL     OW 8649   0.459   4.173   2.043
 2168SOL    HW1 8650   0.511   4.261   2.049
 2168SOL    HW2 8651   0.373   4.189   2.095
 2169SOL     OW 8652   0.140   4.838   3.323
 2169SOL    HW1 8653   0.132   4.765   3.395
 2169SOL    HW2 8654   0.136   4.781   3.234
 2170SOL     OW 8655   1.291   4.778   3.080
 2170SOL    HW1 8656   1.299   4.710   3.004
 2170SOL    HW2 8657   1.225   4.848   3.041
 2171SOL     OW 8658   1.298   4.600   2.143
 2171SOL    HW1 8659   1.281   4.517   2.198
 2171SOL    HW2 8660   1.295   4.575   2.044
 2172SOL     OW 8661   1.753   5.479   3.017
 2172SOL    HW1 8662   1.824   5.482   2.943
 2172SOL    HW2 8663   1.698   5.393   2.998
 2173SOL     OW 8664   1.253   5.466   2.964
 2173SOL    HW1 8665   1.324   5.493   2.895
 2173SOL    HW2 8666   1.281   5.373   2.996
 2174SOL     OW 8667   0.051   4.972   2.882
 2174SOL    HW1 8668   0.057   4.982   2.985
 2174SOL    HW2 8669   6.954   4.994   2.862
 2175SOL     OW 8670   0.691   5.363   3.632
 2175SOL    HW1 8671   0.666   5.457   3.605
 2175SOL    HW2 8672   0.787   5.346   3.601
 2176SOL     OW 8673   1.378   5.304   2.347
 2176SOL    HW1 8674   1.449   5.332   2.277
 2176SOL    HW2 8675   1.332   5.391   2.377
 2177SOL     OW 8676   0.124   5.500   3.718
 2177SOL    HW1 8677   0.074   5.436   3.782
 2177SOL    HW2 8678   0.179   5.556   3.784
 2178SOL     OW 8679   1.240   4.651   2.516
 2178SOL    HW1 8680   1.324   4.594   2.527
 2178SOL    HW2 8681   1.277   4.737   2.472
 2179SOL     OW 8682   0.803   5.003   3.305
 2179SOL    HW1 8683   0.759   5.058   3.382
 2179SOL    HW2 8684   0.737   5.016   3.229
 2180SOL     OW 8685   0.626   5.353   2.043
 2180SOL    HW1 8686   0.653   5.376   1.947
 2180SOL    HW2 8687   0.587   5.258   2.033
 2181SOL     OW 8688   1.615   5.471   3.266
 2181SOL    HW1 8689   1.663   5.472   3.176
 2181SOL    HW2 8690   1.615   5.569   3.298
 2182SOL     OW 8691   0.229   4.029   2.575
 2182SOL    HW1 8692   0.217   4.130   2.578
 2182SOL    HW2 8693   0.254   4.005   2.671
 2183SOL     OW 8694   1.199   5.325   1.897
 2183SOL    HW1 8695   1.233   5.232   1.917
 2183SOL    HW2 8696   1.149   5.323   1.809
 2184SOL     OW 8697   0.806   4.728   3.250
 2184SOL    HW1 8698   0.848   4.705   3.160
 2184SOL    HW2 8699   0.806   4.829   3.263
 2185SOL     OW 8700   1.003   4.633   2.137
 2185SOL    HW1 8701   1.086   4.668   2.183
 2185SOL    HW2 8702   0.984   4.545   2.187
 2186SOL     OW 8703   1.591   5.330   1.897
 2186SOL    HW1 8704   1.494   5.357   1.886
 2186SOL    HW2 8705   1.633   5.345   1.803
 2187SOL     OW 8706   0.378   4.986   3.336
 2187SOL    HW1 8707   0.397   5.052   3.262
 2187SOL    HW2 8708   0.299   4.928   3.308
 2188SOL     OW 8709   1.604   5.053   3.139
 2188SOL    HW1 8710   1.702   5.034   3.170
 2188SOL    HW2 8711   1.555   5.099   3.217
 2189SOL     OW 8712   1.060   4.848   2.593
 2189SOL    HW1 8713   0.988   4.793   2.641
 2189SOL    HW2 8714   1.133   4.779   2.574
 2190SOL     OW 8715   1.013   3.952   2.838
 2190SOL    HW1 8716   1.032   3.893   2.756
 2190SOL    HW2 8717   1.013   3.886   2.916
 2191SOL     OW 8718   0.616   5.222   2.378
 2191SOL    HW1 8719   0.662   5.174   2.301
 2191SOL    HW2 8720   0.536   5.269   2.336
 2192SOL     OW 8721   0.239   5.081   2.118
 2192SOL    HW1 8722   0.137   5.087   2.103
 2192SOL    HW2 8723   0.250   5.086   2.221
 2193SOL     OW 8724   0.121   4.675   3.549
 2193SOL    HW1 8725   0.079   4.738   3.619
 2193SOL    HW2 8726   0.213   4.651   3.591
 2194SOL     OW 8727   0.699   3.907   3.330
 2194SOL    HW1 8728   0.791   3.890   3.286
 2194SOL    HW2 8729   0.720   3.947   3.422
 2195SOL     OW 8730   0.104   4.080   1.907
 2195SOL    HW1 8731   0.015   4.060   1.864
 2195SOL    HW2 8732   0.148   4.152   1.849
 2196SOL     OW 8733   1.414   4.604   3.244
 2196SOL    HW1 8734   1.363   4.664   3.178
 2196SOL    HW2 8735   1.497   4.658   3.270
 2197SOL     OW 8736   0.047   3.933   2.166
 2197SOL    HW1 8737   0.007   3.957   2.076
 2197SOL    HW2 8738   0.105   3.852   2.143
 2198SOL     OW 8739   1.207   5.034   1.973
 2198SOL    HW1 8740   1.107   5.045   1.958
 2198SOL    HW2 8741   1.222   5.055   2.074
 2199SOL     OW 8742   0.597   4.559   3.297
 2199SOL    HW1 8743   0.663   4.638   3.286
 2199SOL    HW2 8744   0.666   4.482   3.306
 2200SOL     OW 8745   1.481   5.510   2.794
 2200SOL    HW1 8746   1.540   5.555   2.725
 2200SOL    HW2 8747   1.544   5.464   2.859
 2201SOL     OW 8748   0.694   4.264   3.579
 2201SOL    HW1 8749   0.767   4.322   3.622
 2201SOL    HW2 8750   0.726   4.166   3.585
 2202SOL     OW 8751   1.455   4.885   3.502
 2202SOL    HW1 8752   1.453   4.889   3.606
 2202SOL    HW2 8753   1.549   4.918   3.478
 2203SOL     OW 8754   0.404   5.464   3.439
 2203SOL    HW1 8755   0.316   5.513   3.417
 2203SOL    HW2 8756   0.369   5.375   3.478
 2204SOL     OW 8757   1.197   4.035   2.333
 2204SOL    HW1 8758   1.282   3.979   2.322
 2204SOL    HW2 8759   1.221   4.102   2.409
 2205SOL     OW 8760   0.600   4.456   2.521
 2205SOL    HW1 8761   0.635   4.554   2.526
 2205SOL    HW2 8762   0.528   4.457   2.448
 2206SOL     OW 8763   1.649   4.725   3.328
 2206SOL    HW1 8764   1.663   4.791   3.405
 2206SOL    HW2 8765   1.698   4.770   3.252
 2207SOL     OW 8766   0.841   5.085   1.895
 2207SOL    HW1 8767   0.822   5.106   1.993
 2207SOL    HW2 8768   0.857   5.173   1.847
 2208SOL     OW 8769   0.644   5.535   2.788
 2208SOL    HW1 8770   0.645   5.635   2.764
 2208SOL    HW2 8771   0.741   5.504   2.784
 2209SOL     OW 8772   0.892   4.658   2.711
 2209SOL    HW1 8773   0.958   4.584   2.737
 2209SOL    HW2 8774   0.864   4.703   2.798
 2210SOL     OW 8775   1.822   5.304   2.738
 2210SOL    HW1 8776   1.734   5.292   2.689
 2210SOL    HW2 8777   1.843   5.213   2.781
 2211SOL     OW 8778   0.227   5.061   3.717
 2211SOL    HW1 8779   0.153   5.025   3.655
 2211SOL    HW2 8780   0.203   5.042   3.814
 2212SOL     OW 8781   0.097   5.036   2.597
 2212SOL    HW1 8782   0.027   4.972   2.557
 2212SOL    HW2 8783   0.147   4.980   2.665
 2213SOL     OW 8784   0.661   5.140   3.482
 2213SOL    HW1 8785   0.590   5.078   3.523
 2213SOL    HW2 8786   0.653   5.226   3.537
 2214SOL     OW 8787   0.471   4.152   2.407
 2214SOL    HW1 8788   0.497   4.092   2.330
 2214SOL    HW2 8789   0.436   4.091   2.479
 2215SOL     OW 8790   1.601   5.268   2.959
 2215SOL    HW1 8791   1.538   5.238   2.884
 2215SOL    HW2 8792   1.612   5.182   3.015
 2216SOL     OW 8793   0.315   4.289   3.135
 2216SOL    HW1 8794   0.403   4.256   3.174
 2216SOL    HW2 8795   0.323   4.265   3.035
 2217SOL     OW 8796   0.809   5.354   2.535
 2217SOL    HW1 8797   0.802   5.435   2.474
 2217SOL    HW2 8798   0.736   5.289   2.505
 2218SOL     OW 8799   1.038   3.704   3.022
 2218SOL    HW1 8800   0.975   3.629   2.997
 2218SOL    HW2 8801   1.132   3.666   3.007
 2219SOL     OW 8802   0.795   5.071   2.184
 2219SOL    HW1 8803   0.781   4.970   2.184
 2219SOL    HW2 8804   0.860   5.090   2.261
 2220SOL     OW 8805   0.619   5.295   3.122
 2220SOL    HW1 8806   0.614   5.386   3.169
 2220SOL    HW2 8807   0.718   5.286   3.101
 2221SOL     OW 8808   1.300   3.781   2.027
 2221SOL    HW1 8809   1.330   3.726   1.948
 2221SOL    HW2 8810   1.217   3.728   2.061
 2222SOL     OW 8811   1.248   4.199   2.530
 2222SOL    HW1 8812   1.202   4.291   2.530
 2222SOL    HW2 8813   1.249   4.165   2.627
 2223SOL     OW 8814   0.044   4.808   2.151
 2223SOL    HW1 8815   0.143   4.781   2.147
 2223SOL    HW2 8816   6.992   4.717   2.160
 2224SOL     OW 8817   0.868   5.372   2.214
 2224SOL    HW1 8818   0.774   5.360   2.174
 2224SOL    HW2 8819   0.866   5.461   2.266
 2225SOL     OW 8820   0.205   4.380   3.844
 2225SOL    HW1 8821   0.202   4.307   3.914
 2225SOL    HW2 8822   0.240   4.337   3.758
 2226SOL     OW 8823   0.246   4.021   4.703
 2226SOL    HW1 8824   0.294   4.015   4.793
 2226SOL    HW2 8825   0.155   3.980   4.724
 2227SOL     OW 8826   6.997   4.113   4.364
 2227SOL    HW1 8827   6.948   4.097   4.454
 2227SOL    HW2 8828   0.023   4.021   4.331
 2228SOL     OW 8829   0.573   5.045   4.914
 2228SOL    HW1 8830   0.482   5.052   4.865
 2228SOL    HW2 8831   0.589   5.140   4.949
 2229SOL     OW 8832   1.558   5.252   4.447
 2229SOL    HW1 8833   1.519   5.213   4.535
 2229SOL    HW2 8834   1.489   5.235   4.373
 2230SOL     OW 8835   1.125   4.405   4.419
 2230SOL    HW1 8836   1.161   4.500   4.398
 2230SOL    HW2 8837   1.103   4.412   4.518
 2231SOL     OW 8838   1.764   4.330   3.932
 2231SOL    HW1 8839   1.734   4.312   3.834
 2231SOL    HW2 8840   1.737   4.248   3.984
 2232SOL     OW 8841   0.749   4.871   4.828
 2232SOL    HW1 8842   0.669   4.931   4.858
 2232SOL    HW2 8843   0.797   4.937   4.767
 2233SOL     OW 8844   0.879   4.466   5.521
 2233SOL    HW1 8845   0.852   4.523   5.601
 2233SOL    HW2 8846   0.899   4.530   5.444
 2234SOL     OW 8847   0.677   4.713   4.388
 2234SOL    HW1 8848   0.752   4.694   4.456
 2234SOL    HW2 8849   0.618   4.785   4.430
 2235SOL     OW 8850   0.691   4.874   5.539
 2235SOL    HW1 8851   0.737   4.958   5.578
 2235SOL    HW2 8852   0.599   4.910   5.507
 2236SOL     OW 8853   0.335   5.116   4.798
 2236SOL    HW1 8854   0.248   5.078   4.759
 2236SOL    HW2 8855   0.360   5.201   4.744
 2237SOL     OW 8856   1.478   5.233   5.130
 2237SOL    HW1 8857   1.552   5.265   5.192
 2237SOL    HW2 8858   1.391   5.244   5.185
 2238SOL     OW 8859   0.446   4.102   5.277
 2238SOL    HW1 8860   0.539   4.062   5.263
 2238SOL    HW2 8861   0.396   4.070   5.193
 2239SOL     OW 8862   1.572   4.183   4.433
 2239SOL    HW1 8863   1.475   4.213   4.420
 2239SOL    HW2 8864   1.619   4.260   4.478
 2240SOL     OW 8865   0.214   5.390   4.237
 2240SOL    HW1 8866   0.219   5.487   4.274
 2240SOL    HW2 8867   0.271   5.403   4.152
 2241SOL     OW 8868   1.126   5.087   5.401
 2241SOL    HW1 8869   1.189   5.086   5.481
 2241SOL    HW2 8870   1.079   4.996   5.406
 2242SOL     OW 8871   0.233   5.118   4.254
 2242SOL    HW1 8872   0.244   5.219   4.245
 2242SOL    HW2 8873   0.154   5.102   4.315
 2243SOL     OW 8874   0.261   4.744   4.645
 2243SOL    HW1 8875   0.231   4.778   4.737
 2243SOL    HW2 8876   0.201   4.803   4.588
 2244SOL     OW 8877   0.620   5.531   5.140
 2244SOL    HW1 8878   0.534   5.506   5.191
 2244SOL    HW2 8879   0.640   5.628   5.169
 2245SOL     OW 8880   0.560   4.722   3.858
 2245SOL    HW1 8881   0.608   4.773   3.781
 2245SOL    HW2 8882   0.615   4.748   3.939
 2246SOL     OW 8883   1.596   3.828   5.233
 2246SOL    HW1 8884   1.595   3.913   5.176
 2246SOL    HW2 8885   1.681   3.833   5.288
[truncated: 1,071,707 more chars]
