# Supplementary material for: A locally activatable sensor for robust quantification of organellar glutathione
Source: Nat Chem. 2023 Jun 15;15(10):1415–21. doi: 10.1038/s41557-023-01249-3 (PMC10533397; doi:10.1038/s41557-023-01249-3)
Supplement: Supplementary file 3 — Atomic coordinates for starting, ending and selected time-points of MD simulations. [file 41557_2023_1249_MOESM3_ESM.zip › halotag-SiR_xyz-coord/HT-MeTRaQG-start.gro]

HaloTag w/ open SiRMe bound to Asp106 and Cl in crystal structure position, neutralized, and solvated in 0.15 M NaCl solution in water
32731
    4ILE      N    1   4.855   1.832   3.492
    4ILE     H1    2   4.856   1.827   3.391
    4ILE     H2    3   4.947   1.814   3.526
    4ILE     H3    4   4.794   1.759   3.525
    4ILE     CA    5   4.806   1.963   3.537
    4ILE     CB    6   4.666   1.986   3.478
    4ILE    CG1    7   4.684   2.021   3.329
    4ILE    CG2    8   4.584   2.093   3.552
    4ILE     CD    9   4.555   2.037   3.250
    4ILE      C   10   4.810   1.974   3.690
    4ILE      O   11   4.783   1.875   3.758
    5GLY      N   12   4.854   2.090   3.739
    5GLY      H   13   4.873   2.168   3.677
    5GLY     CA   14   4.868   2.120   3.883
    5GLY      C   15   4.734   2.133   3.958
    5GLY      O   16   4.648   2.213   3.920
    6THR      N   17   4.728   2.068   4.073
    6THR      H   18   4.807   2.019   4.110
    6THR     CA   19   4.604   2.054   4.155
    6THR     CB   20   4.588   1.908   4.199
    6THR    OG1   21   4.708   1.869   4.268
    6THR    HG1   22   4.682   1.819   4.351
    6THR    CG2   23   4.556   1.816   4.082
    6THR      C   24   4.598   2.137   4.285
    6THR      O   25   4.505   2.121   4.364
    7GLY      N   26   4.710   2.199   4.319
    7GLY      H   27   4.797   2.186   4.269
    7GLY     CA   28   4.724   2.276   4.443
    7GLY      C   29   4.730   2.427   4.421
    7GLY      O   30   4.764   2.477   4.314
    8PHE      N   31   4.719   2.495   4.534
    8PHE      H   32   4.733   2.450   4.622
    8PHE     CA   33   4.704   2.642   4.533
    8PHE     CB   34   4.554   2.670   4.552
    8PHE     CG   35   4.516   2.816   4.533
    8PHE    CD1   36   4.488   2.862   4.405
    8PHE    HD1   37   4.475   2.790   4.324
    8PHE    CD2   38   4.501   2.901   4.641
    8PHE    HD2   39   4.518   2.865   4.743
    8PHE    CE1   40   4.451   2.994   4.385
    8PHE    HE1   41   4.429   3.029   4.285
    8PHE    CE2   42   4.459   3.032   4.622
    8PHE    HE2   43   4.434   3.093   4.709
    8PHE     CZ   44   4.435   3.079   4.494
    8PHE     HZ   45   4.388   3.176   4.479
    8PHE      C   46   4.792   2.707   4.641
    8PHE      O   47   4.741   2.760   4.740
    9PRO      N   48   4.925   2.707   4.621
    9PRO     CA   49   5.023   2.750   4.723
    9PRO     CB   50   5.156   2.698   4.668
    9PRO     CG   51   5.140   2.711   4.517
    9PRO     CD   52   4.993   2.675   4.494
    9PRO      C   53   5.025   2.902   4.752
    9PRO      O   54   5.125   2.956   4.799
   10PHE      N   55   4.910   2.966   4.740
   10PHE      H   56   4.824   2.915   4.753
   10PHE     CA   57   4.902   3.112   4.757
   10PHE     CB   58   4.817   3.177   4.647
   10PHE     CG   59   4.865   3.146   4.505
   10PHE    CD1   60   4.968   3.218   4.445
   10PHE    HD1   61   5.024   3.292   4.501
   10PHE    CD2   62   4.802   3.045   4.434
   10PHE    HD2   63   4.718   2.992   4.480
   10PHE    CE1   64   5.008   3.187   4.315
   10PHE    HE1   65   5.081   3.251   4.265
   10PHE    CE2   66   4.842   3.014   4.305
   10PHE    HE2   67   4.785   2.941   4.247
   10PHE     CZ   68   4.946   3.084   4.246
   10PHE     HZ   69   4.976   3.060   4.143
   10PHE      C   70   4.850   3.148   4.896
   10PHE      O   71   4.771   3.075   4.956
   11ASP      N   72   4.925   3.243   4.950
   11ASP      H   73   5.019   3.255   4.917
   11ASP     CA   74   4.909   3.319   5.075
   11ASP     CB   75   5.024   3.422   5.081
   11ASP     CG   76   5.167   3.383   5.039
   11ASP    OD1   77   5.187   3.293   4.954
   11ASP    OD2   78   5.260   3.454   5.083
   11ASP      C   79   4.775   3.395   5.076
   11ASP      O   80   4.744   3.465   4.979
   12PRO      N   81   4.688   3.366   5.174
   12PRO     CA   82   4.564   3.441   5.193
   12PRO     CB   83   4.466   3.349   5.266
   12PRO     CG   84   4.559   3.250   5.334
   12PRO     CD   85   4.680   3.236   5.243
   12PRO      C   86   4.575   3.582   5.251
   12PRO      O   87   4.592   3.604   5.371
   13HIS      N   88   4.552   3.673   5.158
   13HIS      H   89   4.549   3.647   5.061
   13HIS     CA   90   4.543   3.817   5.185
   13HIS     CB   91   4.638   3.892   5.091
   13HIS     CG   92   4.779   3.832   5.086
   13HIS    ND1   93   4.875   3.847   5.178
   13HIS    CD2   94   4.832   3.771   4.981
   13HIS    HD2   95   4.778   3.736   4.892
   13HIS    CE1   96   4.988   3.803   5.125
   13HIS    HE1   97   5.089   3.814   5.166
   13HIS    NE2   98   4.962   3.753   5.004
   13HIS    HE2   99   5.030   3.706   4.944
   13HIS      C  100   4.397   3.863   5.167
   13HIS      O  101   4.325   3.810   5.082
   14TYR      N  102   4.348   3.944   5.260
   14TYR      H  103   4.406   3.969   5.340
   14TYR     CA  104   4.208   3.991   5.267
   14TYR     CB  105   4.136   3.923   5.385
   14TYR     CG  106   4.120   3.771   5.381
   14TYR    CD1  107   3.997   3.715   5.346
   14TYR    HD1  108   3.915   3.779   5.313
   14TYR    CD2  109   4.222   3.687   5.425
   14TYR    HD2  110   4.320   3.728   5.448
   14TYR    CE1  111   3.977   3.577   5.353
   14TYR    HE1  112   3.884   3.534   5.316
   14TYR    CE2  113   4.202   3.551   5.436
   14TYR    HE2  114   4.283   3.488   5.475
   14TYR     CZ  115   4.080   3.496   5.399
   14TYR     OH  116   4.065   3.361   5.403
   14TYR     HH  117   4.108   3.328   5.488
   14TYR      C  118   4.199   4.144   5.290
   14TYR      O  119   4.252   4.195   5.389
   15VAL      N  120   4.113   4.213   5.215
   15VAL      H  121   4.063   4.171   5.138
   15VAL     CA  122   4.084   4.357   5.241
   15VAL     CB  123   4.166   4.451   5.151
   15VAL    CG1  124   4.148   4.424   5.002
   15VAL    CG2  125   4.147   4.599   5.184
   15VAL      C  126   3.932   4.387   5.251
   15VAL      O  127   3.851   4.313   5.196
   16GLU      N  128   3.900   4.470   5.351
   16GLU      H  129   3.971   4.517   5.403
   16GLU     CA  130   3.762   4.505   5.392
   16GLU     CB  131   3.769   4.569   5.532
   16GLU     CG  132   3.631   4.600   5.591
   16GLU     CD  133   3.644   4.690   5.714
   16GLU    OE1  134   3.683   4.806   5.692
   16GLU    OE2  135   3.621   4.645   5.829
   16GLU      C  136   3.691   4.597   5.292
   16GLU      O  137   3.711   4.718   5.293
   17VAL      N  138   3.591   4.544   5.223
   17VAL      H  139   3.550   4.457   5.251
   17VAL     CA  140   3.523   4.615   5.112
   17VAL     CB  141   3.523   4.535   4.982
   17VAL    CG1  142   3.534   4.627   4.862
   17VAL    CG2  143   3.629   4.425   4.976
   17VAL      C  144   3.375   4.629   5.148
   17VAL      O  145   3.310   4.527   5.171
   18LEU      N  146   3.326   4.753   5.154
   18LEU      H  147   3.381   4.834   5.127
   18LEU     CA  148   3.186   4.785   5.189
   18LEU     CB  149   3.089   4.748   5.074
   18LEU     CG  150   3.138   4.788   4.934
   18LEU    CD1  151   3.037   4.744   4.829
   18LEU    CD2  152   3.163   4.937   4.920
   18LEU      C  153   3.141   4.721   5.322
   18LEU      O  154   3.022   4.715   5.352
   19GLY      N  155   3.238   4.695   5.409
   19GLY      H  156   3.324   4.746   5.406
   19GLY     CA  157   3.216   4.618   5.534
   19GLY      C  158   3.253   4.469   5.536
   19GLY      O  159   3.296   4.422   5.641
   20GLU      N  160   3.254   4.402   5.420
   20GLU      H  161   3.253   4.451   5.332
   20GLU     CA  162   3.282   4.256   5.417
   20GLU     CB  163   3.192   4.180   5.319
   20GLU     CG  164   3.040   4.190   5.339
   20GLU     CD  165   2.972   4.105   5.447
   20GLU    OE1  166   3.010   3.987   5.462
   20GLU    OE2  167   2.865   4.148   5.495
   20GLU      C  168   3.427   4.228   5.376
   20GLU      O  169   3.485   4.297   5.291
   21ARG      N  170   3.480   4.114   5.422
   21ARG      H  171   3.426   4.049   5.477
   21ARG     CA  172   3.615   4.066   5.384
   21ARG     CB  173   3.670   3.964   5.484
   21ARG     CG  174   3.728   4.028   5.610
   21ARG     CD  175   3.738   3.932   5.730
   21ARG     NE  176   3.814   3.811   5.697
   21ARG     HE  177   3.914   3.817   5.706
   21ARG     CZ  178   3.760   3.689   5.686
   21ARG    NH1  179   3.633   3.668   5.718
   21ARG   HH11  180   3.578   3.741   5.759
   21ARG   HH12  181   3.581   3.596   5.672
   21ARG    NH2  182   3.834   3.588   5.642
   21ARG   HH21  183   3.931   3.603   5.621
   21ARG   HH22  184   3.792   3.499   5.622
   21ARG      C  185   3.612   3.997   5.248
   21ARG      O  186   3.545   3.896   5.226
   22MET      N  187   3.693   4.051   5.158
   22MET      H  188   3.734   4.142   5.170
   22MET     CA  189   3.722   3.980   5.034
   22MET     CB  190   3.700   4.069   4.913
   22MET     CG  191   3.567   4.054   4.840
   22MET     SD  192   3.534   4.201   4.736
   22MET     CE  193   3.685   4.207   4.640
   22MET      C  194   3.866   3.929   5.033
   22MET      O  195   3.959   4.009   5.048
   23HIS      N  196   3.877   3.803   4.995
   23HIS      H  197   3.798   3.755   4.955
   23HIS     CA  198   4.006   3.733   4.981
   23HIS     CB  199   3.974   3.583   4.993
   23HIS     CG  200   4.094   3.491   4.968
   23HIS    ND1  201   4.111   3.424   4.855
   23HIS    HD1  202   4.036   3.389   4.795
   23HIS    CD2  203   4.212   3.502   5.029
   23HIS    HD2  204   4.230   3.547   5.126
   23HIS    CE1  205   4.241   3.402   4.841
   23HIS    HE1  206   4.288   3.365   4.750
   23HIS    NE2  207   4.303   3.449   4.949
   23HIS      C  208   4.073   3.769   4.848
   23HIS      O  209   4.003   3.806   4.754
   24TYR      N  210   4.207   3.772   4.846
   24TYR      H  211   4.261   3.769   4.931
   24TYR     CA  212   4.286   3.792   4.723
   24TYR     CB  213   4.292   3.940   4.680
   24TYR     CG  214   4.373   4.035   4.769
   24TYR    CD1  215   4.321   4.084   4.888
   24TYR    HD1  216   4.226   4.047   4.925
   24TYR    CD2  217   4.494   4.083   4.722
   24TYR    HD2  218   4.536   4.045   4.630
   24TYR    CE1  219   4.391   4.180   4.959
   24TYR    HE1  220   4.353   4.212   5.056
   24TYR    CE2  221   4.564   4.180   4.793
   24TYR    HE2  222   4.656   4.218   4.751
   24TYR     CZ  223   4.512   4.228   4.913
   24TYR     OH  224   4.578   4.325   4.981
   24TYR     HH  225   4.676   4.309   4.964
   24TYR      C  226   4.425   3.728   4.718
   24TYR      O  227   4.505   3.732   4.812
   25VAL      N  228   4.453   3.674   4.599
   25VAL      H  229   4.382   3.664   4.530
   25VAL     CA  230   4.590   3.640   4.555
   25VAL     CB  231   4.594   3.575   4.416
   25VAL    CG1  232   4.733   3.519   4.385
   25VAL    CG2  233   4.489   3.466   4.393
   25VAL      C  234   4.664   3.774   4.544
   25VAL      O  235   4.605   3.869   4.491
   26ASP      N  236   4.787   3.779   4.592
   26ASP      H  237   4.830   3.698   4.635
   26ASP     CA  238   4.872   3.898   4.577
   26ASP     CB  239   4.849   3.999   4.690
   26ASP     CG  240   4.902   4.139   4.654
   26ASP    OD1  241   4.956   4.158   4.543
   26ASP    OD2  242   4.890   4.228   4.739
   26ASP      C  243   5.020   3.859   4.571
   26ASP      O  244   5.085   3.832   4.672
   27VAL      N  245   5.063   3.833   4.448
   27VAL      H  246   5.001   3.844   4.370
   27VAL     CA  247   5.198   3.781   4.420
   27VAL     CB  248   5.198   3.632   4.384
   27VAL    CG1  249   5.191   3.552   4.514
   27VAL    CG2  250   5.084   3.591   4.290
   27VAL      C  251   5.281   3.862   4.319
   27VAL      O  252   5.230   3.955   4.256
   28GLY      N  253   5.405   3.819   4.301
   28GLY      H  254   5.431   3.723   4.320
   28GLY     CA  255   5.507   3.892   4.225
   28GLY      C  256   5.558   4.024   4.286
   28GLY      O  257   5.543   4.047   4.407
   29PRO      N  258   5.622   4.108   4.204
   29PRO     CA  259   5.679   4.239   4.244
   29PRO     CB  260   5.736   4.299   4.116
   29PRO     CG  261   5.663   4.224   4.005
   29PRO     CD  262   5.651   4.083   4.062
   29PRO      C  263   5.582   4.337   4.310
   29PRO      O  264   5.462   4.311   4.323
   30ARG      N  265   5.642   4.439   4.370
   30ARG      H  266   5.742   4.444   4.376
   30ARG     CA  267   5.566   4.549   4.433
   30ARG     CB  268   5.612   4.578   4.575
   30ARG     CG  269   5.573   4.463   4.667
   30ARG     CD  270   5.423   4.430   4.661
   30ARG     NE  271   5.407   4.288   4.626
   30ARG     HE  272   5.491   4.237   4.609
   30ARG     CZ  273   5.292   4.220   4.634
   30ARG    NH1  274   5.187   4.271   4.698
   30ARG   HH11  275   5.195   4.357   4.748
   30ARG   HH12  276   5.098   4.224   4.692
   30ARG    NH2  277   5.275   4.111   4.560
   30ARG   HH21  278   5.347   4.082   4.497
   30ARG   HH22  279   5.189   4.060   4.567
   30ARG      C  280   5.559   4.680   4.355
   30ARG      O  281   5.496   4.774   4.402
   31ASP      N  282   5.651   4.695   4.263
   31ASP      H  283   5.747   4.665   4.273
   31ASP     CA  284   5.636   4.797   4.159
   31ASP     CB  285   5.762   4.884   4.167
   31ASP     CG  286   5.896   4.812   4.151
   31ASP    OD1  287   5.934   4.735   4.242
   31ASP    OD2  288   5.959   4.840   4.046
   31ASP      C  289   5.602   4.734   4.023
   31ASP      O  290   5.553   4.621   4.020
   32GLY      N  291   5.590   4.821   3.923
   32GLY      H  292   5.582   4.919   3.942
   32GLY     CA  293   5.549   4.781   3.787
   32GLY      C  294   5.396   4.766   3.776
   32GLY      O  295   5.327   4.768   3.878
   33THR      N  296   5.345   4.758   3.653
   33THR      H  297   5.400   4.734   3.572
   33THR     CA  298   5.198   4.758   3.631
   33THR     CB  299   5.158   4.801   3.489
   33THR    OG1  300   5.200   4.936   3.471
   33THR    HG1  301   5.224   4.946   3.374
   33THR    CG2  302   5.008   4.793   3.460
   33THR      C  303   5.136   4.623   3.668
   33THR      O  304   5.182   4.517   3.625
   34PRO      N  305   5.035   4.627   3.755
   34PRO     CA  306   4.963   4.508   3.801
   34PRO     CB  307   4.879   4.559   3.918
   34PRO     CG  308   4.853   4.705   3.884
   34PRO     CD  309   4.987   4.748   3.826
   34PRO      C  310   4.877   4.438   3.693
   34PRO      O  311   4.802   4.503   3.620
   35VAL      N  312   4.874   4.306   3.706
   35VAL      H  313   4.942   4.259   3.763
   35VAL     CA  314   4.786   4.215   3.627
   35VAL     CB  315   4.864   4.097   3.569
   35VAL    CG1  316   4.778   4.016   3.472
   35VAL    CG2  317   4.990   4.142   3.495
   35VAL      C  318   4.670   4.163   3.714
   35VAL      O  319   4.691   4.093   3.814
   36LEU      N  320   4.548   4.195   3.671
   36LEU      H  321   4.537   4.258   3.592
   36LEU     CA  322   4.425   4.158   3.743
   36LEU     CB  323   4.341   4.284   3.764
   36LEU     CG  324   4.233   4.270   3.871
   36LEU    CD1  325   4.292   4.253   4.011
   36LEU    CD2  326   4.141   4.391   3.869
   36LEU      C  327   4.344   4.045   3.675
   36LEU      O  328   4.288   4.058   3.567
   37PHE      N  329   4.356   3.930   3.740
   37PHE      H  330   4.413   3.927   3.823
   37PHE     CA  331   4.295   3.800   3.701
   37PHE     CB  332   4.383   3.687   3.755
   37PHE     CG  333   4.524   3.682   3.698
   37PHE    CD1  334   4.627   3.759   3.752
   37PHE    HD1  335   4.605   3.832   3.830
   37PHE    CD2  336   4.552   3.593   3.594
   37PHE    HD2  337   4.472   3.532   3.553
   37PHE    CE1  338   4.756   3.748   3.703
   37PHE    HE1  339   4.832   3.818   3.734
   37PHE    CE2  340   4.681   3.583   3.544
   37PHE    HE2  341   4.699   3.528   3.452
   37PHE     CZ  342   4.783   3.659   3.599
   37PHE     HZ  343   4.884   3.651   3.559
   37PHE      C  344   4.149   3.780   3.746
   37PHE      O  345   4.123   3.722   3.852
   38LEU      N  346   4.055   3.836   3.671
   38LEU      H  347   4.078   3.868   3.578
   38LEU     CA  348   3.911   3.839   3.708
   38LEU     CB  349   3.839   3.958   3.646
   38LEU     CG  350   3.885   4.093   3.700
   38LEU    CD1  351   3.813   4.201   3.622
   38LEU    CD2  352   3.855   4.107   3.849
   38LEU      C  353   3.830   3.714   3.675
   38LEU      O  354   3.820   3.674   3.559
   39HIS      N  355   3.750   3.675   3.773
   39HIS      H  356   3.734   3.732   3.855
   39HIS     CA  357   3.694   3.539   3.778
   39HIS     CB  358   3.748   3.485   3.911
   39HIS     CG  359   3.658   3.476   4.034
   39HIS    ND1  360   3.531   3.432   4.042
   39HIS    HD1  361   3.463   3.428   3.969
   39HIS    CD2  362   3.709   3.470   4.156
   39HIS    HD2  363   3.812   3.495   4.181
   39HIS    CE1  364   3.509   3.396   4.167
   39HIS    HE1  365   3.422   3.339   4.200
   39HIS    NE2  366   3.618   3.420   4.238
   39HIS      C  367   3.542   3.522   3.757
   39HIS      O  368   3.465   3.615   3.778
   40GLY      N  369   3.501   3.396   3.738
   40GLY      H  370   3.566   3.320   3.732
   40GLY     CA  371   3.359   3.360   3.710
   40GLY      C  372   3.285   3.254   3.795
   40GLY      O  373   3.318   3.230   3.910
   41ASN      N  374   3.183   3.193   3.732
   41ASN      H  375   3.174   3.204   3.633
   41ASN     CA  376   3.080   3.104   3.789
   41ASN     CB  377   2.943   3.161   3.746
   41ASN     CG  378   2.821   3.093   3.808
   41ASN    OD1  379   2.825   3.042   3.919
   41ASN    ND2  380   2.709   3.090   3.738
   41ASN   HD21  381   2.702   3.134   3.647
   41ASN   HD22  382   2.630   3.040   3.774
   41ASN      C  383   3.096   2.961   3.733
   41ASN      O  384   3.093   2.944   3.610
   42PRO      N  385   3.106   2.858   3.818
   42PRO     CA  386   3.107   2.861   3.966
   42PRO     CB  387   3.023   2.740   4.002
   42PRO     CG  388   3.068   2.636   3.900
   42PRO     CD  389   3.090   2.719   3.773
   42PRO      C  390   3.249   2.850   4.027
   42PRO      O  391   3.269   2.793   4.135
   43THR      N  392   3.343   2.919   3.966
   43THR      H  393   3.323   3.004   3.917
   43THR     CA  394   3.487   2.898   3.990
   43THR     CB  395   3.561   2.900   3.856
   43THR    OG1  396   3.532   3.020   3.782
   43THR    HG1  397   3.601   3.091   3.813
   43THR    CG2  398   3.525   2.782   3.767
   43THR      C  399   3.544   3.007   4.083
   43THR      O  400   3.501   3.121   4.075
   44SER      N  401   3.643   2.975   4.166
   44SER      H  402   3.675   2.881   4.181
   44SER     CA  403   3.710   3.077   4.251
   44SER     CB  404   3.751   3.014   4.384
   44SER     OG  405   3.849   2.915   4.357
   44SER     HG  406   3.843   2.838   4.425
   44SER      C  407   3.834   3.135   4.182
   44SER      O  408   3.859   3.110   4.064
   45SER      N  409   3.920   3.205   4.256
   45SER      H  410   3.891   3.247   4.343
   45SER     CA  411   4.057   3.236   4.210
   45SER     CB  412   4.134   3.330   4.304
   45SER     OG  413   4.137   3.281   4.439
   45SER     HG  414   4.040   3.285   4.476
   45SER      C  415   4.144   3.112   4.180
   45SER      O  416   4.222   3.119   4.085
   46TYR      N  417   4.107   2.996   4.235
   46TYR      H  418   4.029   2.991   4.299
   46TYR     CA  419   4.173   2.865   4.211
   46TYR     CB  420   4.106   2.757   4.296
   46TYR     CG  421   4.152   2.612   4.273
   46TYR    CD1  422   4.254   2.560   4.352
   46TYR    HD1  423   4.292   2.618   4.436
   46TYR    CD2  424   4.089   2.531   4.179
   46TYR    HD2  425   4.012   2.573   4.114
   46TYR    CE1  426   4.293   2.428   4.334
   46TYR    HE1  427   4.370   2.387   4.400
   46TYR    CE2  428   4.127   2.399   4.163
   46TYR    HE2  429   4.071   2.337   4.093
   46TYR     CZ  430   4.231   2.348   4.240
   46TYR     OH  431   4.285   2.227   4.209
   46TYR     HH  432   4.221   2.177   4.151
   46TYR      C  433   4.177   2.822   4.064
   46TYR      O  434   4.269   2.751   4.023
   47VAL      N  435   4.086   2.876   3.983
   47VAL      H  436   4.003   2.920   4.019
   47VAL     CA  437   4.092   2.859   3.837
   47VAL     CB  438   3.964   2.926   3.781
   47VAL    CG1  439   3.967   3.078   3.774
   47VAL    CG2  440   3.921   2.864   3.649
   47VAL      C  441   4.229   2.906   3.779
   47VAL      O  442   4.313   2.822   3.749
   48TRP      N  443   4.270   3.026   3.823
   48TRP      H  444   4.225   3.070   3.901
   48TRP     CA  445   4.394   3.092   3.775
   48TRP     CB  446   4.386   3.244   3.792
   48TRP     CG  447   4.263   3.317   3.737
   48TRP    CD1  448   4.166   3.370   3.812
   48TRP    HD1  449   4.155   3.358   3.920
   48TRP    CD2  450   4.239   3.357   3.606
   48TRP    NE1  451   4.083   3.440   3.735
   48TRP    HE1  452   4.011   3.501   3.770
   48TRP    CE2  453   4.123   3.432   3.608
   48TRP    CE3  454   4.295   3.320   3.485
   48TRP    HE3  455   4.389   3.264   3.482
   48TRP    CZ2  456   4.063   3.469   3.488
   48TRP    HZ2  457   3.970   3.524   3.488
   48TRP    CZ3  458   4.233   3.353   3.366
   48TRP    HZ3  459   4.262   3.302   3.274
   48TRP    CH2  460   4.118   3.431   3.367
   48TRP    HH2  461   4.075   3.466   3.273
   48TRP      C  462   4.524   3.042   3.840
   48TRP      O  463   4.633   3.088   3.802
   49ARG      N  464   4.517   2.933   3.916
   49ARG      H  465   4.433   2.879   3.918
   49ARG     CA  466   4.632   2.879   3.993
   49ARG     CB  467   4.593   2.758   4.078
   49ARG     CG  468   4.555   2.633   3.998
   49ARG     CD  469   4.506   2.519   4.086
   49ARG     NE  470   4.468   2.404   4.003
   49ARG     HE  471   4.532   2.327   4.008
   49ARG     CZ  472   4.364   2.392   3.918
   49ARG    NH1  473   4.277   2.491   3.897
   49ARG   HH11  474   4.284   2.578   3.945
   49ARG   HH12  475   4.204   2.479   3.828
   49ARG    NH2  476   4.350   2.280   3.847
   49ARG   HH21  477   4.414   2.203   3.855
   49ARG   HH22  478   4.278   2.276   3.777
   49ARG      C  479   4.753   2.842   3.906
   49ARG      O  480   4.867   2.856   3.949
   50ASN      N  481   4.725   2.792   3.787
   50ASN      H  482   4.630   2.769   3.763
   50ASN     CA  483   4.827   2.753   3.688
   50ASN     CB  484   4.778   2.628   3.614
   50ASN     CG  485   4.781   2.512   3.713
   50ASN    OD1  486   4.882   2.483   3.775
   50ASN    ND2  487   4.670   2.446   3.733
   50ASN   HD21  488   4.583   2.471   3.687
   50ASN   HD22  489   4.680   2.361   3.786
   50ASN      C  490   4.871   2.865   3.594
   50ASN      O  491   4.990   2.877   3.563
   51ILE      N  492   4.779   2.958   3.573
   51ILE      H  493   4.688   2.950   3.613
   51ILE     CA  494   4.800   3.081   3.495
   51ILE     CB  495   4.663   3.143   3.463
   51ILE    CG1  496   4.567   3.042   3.399
   51ILE    CG2  497   4.675   3.265   3.371
   51ILE     CD  498   4.615   2.988   3.265
   51ILE      C  499   4.896   3.177   3.568
   51ILE      O  500   5.004   3.201   3.514
   52ILE      N  501   4.875   3.205   3.698
   52ILE      H  502   4.794   3.170   3.747
   52ILE     CA  503   4.962   3.299   3.774
   52ILE     CB  504   4.926   3.314   3.923
   52ILE    CG1  505   4.778   3.327   3.948
   52ILE    CG2  506   4.999   3.434   3.984
   52ILE     CD  507   4.752   3.315   4.098
   52ILE      C  508   5.114   3.272   3.771
   52ILE      O  509   5.185   3.368   3.738
   53PRO      N  510   5.166   3.149   3.795
   53PRO     CA  511   5.311   3.124   3.810
   53PRO     CB  512   5.325   2.974   3.833
   53PRO     CG  513   5.194   2.937   3.900
   53PRO     CD  514   5.095   3.023   3.824
   53PRO      C  515   5.399   3.168   3.693
   53PRO      O  516   5.519   3.184   3.713
   54HIS      N  517   5.340   3.183   3.575
   54HIS      H  518   5.246   3.154   3.559
   54HIS     CA  519   5.409   3.241   3.457
   54HIS     CB  520   5.335   3.196   3.331
   54HIS     CG  521   5.349   3.048   3.291
   54HIS    ND1  522   5.383   3.010   3.169
   54HIS    CD2  523   5.305   2.940   3.355
   54HIS    HD2  524   5.268   2.934   3.457
   54HIS    CE1  525   5.361   2.880   3.156
   54HIS    HE1  526   5.387   2.817   3.071
   54HIS    NE2  527   5.311   2.836   3.271
   54HIS    HE2  528   5.268   2.747   3.285
   54HIS      C  529   5.427   3.396   3.463
   54HIS      O  530   5.541   3.443   3.464
   55VAL      N  531   5.320   3.473   3.484
   55VAL      H  532   5.227   3.436   3.479
   55VAL     CA  533   5.329   3.620   3.505
   55VAL     CB  534   5.191   3.686   3.486
   55VAL    CG1  535   5.185   3.831   3.532
   55VAL    CG2  536   5.155   3.695   3.339
   55VAL      C  537   5.396   3.663   3.638
   55VAL      O  538   5.485   3.748   3.636
   56ALA      N  539   5.371   3.589   3.746
   56ALA      H  540   5.302   3.515   3.745
   56ALA     CA  541   5.425   3.621   3.881
   56ALA     CB  542   5.383   3.513   3.981
   56ALA      C  543   5.576   3.654   3.896
   56ALA      O  544   5.607   3.747   3.970
   57PRO      N  545   5.669   3.591   3.822
   57PRO     CA  546   5.812   3.629   3.823
   57PRO     CB  547   5.880   3.534   3.725
   57PRO     CG  548   5.793   3.410   3.727
   57PRO     CD  549   5.653   3.462   3.755
   57PRO      C  550   5.844   3.772   3.776
   57PRO      O  551   5.958   3.816   3.792
   58THR      N  552   5.759   3.829   3.690
   58THR      H  553   5.678   3.782   3.653
   58THR     CA  554   5.782   3.967   3.641
   58THR     CB  555   5.826   3.980   3.494
   58THR    OG1  556   5.740   3.913   3.402
   58THR    HG1  557   5.742   3.811   3.418
   58THR    CG2  558   5.971   3.934   3.479
   58THR      C  559   5.674   4.072   3.667
   58THR      O  560   5.708   4.190   3.673
   59HIS      N  561   5.551   4.030   3.691
   59HIS      H  562   5.522   3.934   3.690
   59HIS     CA  563   5.442   4.127   3.717
   59HIS     CB  564   5.342   4.128   3.603
   59HIS     CG  565   5.408   4.180   3.477
   59HIS    ND1  566   5.423   4.309   3.450
   59HIS    CD2  567   5.471   4.109   3.384
   59HIS    HD2  568   5.486   4.001   3.384
   59HIS    CE1  569   5.496   4.317   3.340
   59HIS    HE1  570   5.532   4.408   3.291
   59HIS    NE2  571   5.524   4.194   3.298
   59HIS    HE2  572   5.576   4.173   3.213
   59HIS      C  573   5.369   4.100   3.847
   59HIS      O  574   5.364   3.988   3.899
   60ARG      N  575   5.319   4.209   3.904
   60ARG      H  576   5.339   4.301   3.871
   60ARG     CA  577   5.231   4.197   4.021
   60ARG     CB  578   5.208   4.331   4.092
   60ARG     CG  579   5.131   4.308   4.222
   60ARG     CD  580   5.132   4.433   4.309
   60ARG     NE  581   5.038   4.416   4.420
   60ARG     HE  582   5.019   4.321   4.449
   60ARG     CZ  583   4.967   4.515   4.477
   60ARG    NH1  584   4.978   4.640   4.433
   60ARG   HH11  585   5.040   4.665   4.358
   60ARG   HH12  586   4.915   4.712   4.465
   60ARG    NH2  587   4.882   4.487   4.576
   60ARG   HH21  588   4.870   4.391   4.605
   60ARG   HH22  589   4.834   4.560   4.625
   60ARG      C  590   5.100   4.130   3.978
   60ARG      O  591   5.026   4.178   3.893
   61CYS      N  592   5.075   4.017   4.041
   61CYS      H  593   5.142   3.981   4.107
   61CYS     CA  594   4.955   3.934   4.014
   61CYS     CB  595   4.995   3.789   3.992
   61CYS     SG  596   5.089   3.762   3.838
   61CYS     HG  597   5.089   3.629   3.846
   61CYS      C  598   4.853   3.935   4.127
   61CYS      O  599   4.885   3.892   4.239
   62ILE      N  600   4.734   3.983   4.094
   62ILE      H  601   4.718   4.028   4.005
   62ILE     CA  602   4.619   3.983   4.187
   62ILE     CB  603   4.590   4.126   4.238
   62ILE    CG1  604   4.710   4.183   4.314
   62ILE    CG2  605   4.470   4.130   4.333
   62ILE     CD  606   4.700   4.335   4.331
   62ILE      C  607   4.494   3.915   4.127
   62ILE      O  608   4.455   3.936   4.011
   63ALA      N  609   4.430   3.838   4.214
   63ALA      H  610   4.474   3.813   4.301
   63ALA     CA  611   4.296   3.781   4.189
   63ALA     CB  612   4.301   3.646   4.119
   63ALA      C  613   4.214   3.764   4.317
   63ALA      O  614   4.250   3.683   4.402
   64PRO      N  615   4.117   3.854   4.337
   64PRO     CA  616   4.010   3.836   4.435
   64PRO     CB  617   3.938   3.971   4.442
   64PRO     CG  618   3.967   4.031   4.305
   64PRO     CD  619   4.111   3.990   4.281
   64PRO      C  620   3.915   3.723   4.397
   64PRO      O  621   3.904   3.689   4.279
   65ASP      N  622   3.883   3.646   4.501
   65ASP      H  623   3.948   3.627   4.574
   65ASP     CA  624   3.760   3.565   4.501
   65ASP     CB  625   3.752   3.471   4.623
   65ASP     CG  626   3.850   3.353   4.623
   65ASP    OD1  627   3.889   3.306   4.515
   65ASP    OD2  628   3.882   3.307   4.734
   65ASP      C  629   3.639   3.659   4.505
   65ASP      O  630   3.635   3.751   4.587
   66LEU      N  631   3.545   3.634   4.415
   66LEU      H  632   3.554   3.561   4.346
   66LEU     CA  633   3.418   3.709   4.416
   66LEU     CB  634   3.329   3.681   4.295
   66LEU     CG  635   3.377   3.752   4.168
   66LEU    CD1  636   3.295   3.702   4.048
   66LEU    CD2  637   3.362   3.903   4.181
   66LEU      C  638   3.342   3.685   4.547
   66LEU      O  639   3.351   3.579   4.608
   67ILE      N  640   3.291   3.793   4.604
   67ILE      H  641   3.327   3.883   4.576
   67ILE     CA  642   3.214   3.787   4.731
   67ILE     CB  643   3.182   3.931   4.775
   67ILE    CG1  644   3.127   3.939   4.917
   67ILE    CG2  645   3.093   4.003   4.675
   67ILE     CD  646   3.237   3.914   5.020
   67ILE      C  647   3.094   3.692   4.718
   67ILE      O  648   3.050   3.662   4.607
   68GLY      N  649   3.066   3.620   4.826
   68GLY      H  650   3.104   3.641   4.917
   68GLY     CA  651   2.975   3.504   4.822
   68GLY      C  652   3.039   3.375   4.766
   68GLY      O  653   2.990   3.265   4.791
   69MET      N  654   3.147   3.391   4.691
   69MET      H  655   3.185   3.482   4.674
   69MET     CA  656   3.227   3.282   4.631
   69MET     CB  657   3.257   3.310   4.482
   69MET     CG  658   3.140   3.371   4.404
   69MET     SD  659   3.167   3.381   4.223
   69MET     CE  660   3.168   3.207   4.183
   69MET      C  661   3.362   3.271   4.705
   69MET      O  662   3.392   3.351   4.793
   70GLY      N  663   3.426   3.157   4.685
   70GLY      H  664   3.382   3.077   4.646
   70GLY     CA  665   3.564   3.132   4.732
   70GLY      C  666   3.581   3.148   4.884
   70GLY      O  667   3.492   3.123   4.965
   71LYS      N  668   3.700   3.197   4.917
   71LYS      H  669   3.768   3.224   4.846
   71LYS     CA  670   3.732   3.234   5.055
   71LYS     CB  671   3.880   3.224   5.084
   71LYS     CG  672   3.917   3.077   5.101
   71LYS     CD  673   4.065   3.073   5.134
   71LYS     CE  674   4.117   2.930   5.144
   71LYS     NZ  675   4.263   2.937   5.142
   71LYS    HZ1  676   4.301   2.845   5.137
   71LYS    HZ2  677   4.292   2.991   5.061
   71LYS    HZ3  678   4.295   2.982   5.225
   71LYS      C  679   3.678   3.369   5.102
   71LYS      O  680   3.673   3.393   5.223
   72SER      N  681   3.640   3.454   5.007
   72SER      H  682   3.661   3.437   4.910
   72SER     CA  683   3.567   3.580   5.033
   72SER     CB  684   3.533   3.649   4.902
   72SER     OG  685   3.652   3.708   4.847
   72SER     HG  686   3.634   3.733   4.749
   72SER      C  687   3.436   3.554   5.110
   72SER      O  688   3.375   3.448   5.092
   73ASP      N  689   3.398   3.648   5.195
   73ASP      H  690   3.448   3.735   5.206
   73ASP     CA  691   3.284   3.631   5.287
   73ASP     CB  692   3.273   3.752   5.381
   73ASP     CG  693   3.385   3.749   5.485
   73ASP    OD1  694   3.444   3.641   5.503
   73ASP    OD2  695   3.396   3.848   5.560
   73ASP      C  696   3.149   3.606   5.220
   73ASP      O  697   3.137   3.616   5.097
   74LYS      N  698   3.055   3.557   5.301
   74LYS      H  699   3.070   3.542   5.399
   74LYS     CA  700   2.918   3.532   5.253
   74LYS     CB  701   2.893   3.380   5.246
   74LYS     CG  702   2.987   3.323   5.139
   74LYS     CD  703   3.010   3.172   5.145
   74LYS     CE  704   3.130   3.132   5.059
   74LYS     NZ  705   3.256   3.189   5.110
   74LYS    HZ1  706   3.333   3.157   5.053
   74LYS    HZ2  707   3.255   3.290   5.104
   74LYS    HZ3  708   3.272   3.161   5.205
   74LYS      C  709   2.812   3.611   5.333
   74LYS      O  710   2.783   3.575   5.448
   75PRO      N  711   2.786   3.734   5.286
   75PRO     CA  712   2.675   3.820   5.331
   75PRO     CB  713   2.708   3.959   5.276
   75PRO     CG  714   2.796   3.933   5.156
   75PRO     CD  715   2.878   3.812   5.200
   75PRO      C  716   2.535   3.777   5.287
   75PRO      O  717   2.518   3.693   5.198
   76ASP      N  718   2.436   3.842   5.350
   76ASP      H  719   2.458   3.918   5.412
   76ASP     CA  720   2.293   3.829   5.317
   76ASP     CB  721   2.212   3.866   5.443
   76ASP     CG  722   2.061   3.837   5.439
   76ASP    OD1  723   2.011   3.791   5.335
   76ASP    OD2  724   1.993   3.867   5.540
   76ASP      C  725   2.265   3.924   5.199
   76ASP      O  726   2.259   4.046   5.216
   77LEU      N  727   2.286   3.871   5.079
   77LEU      H  728   2.307   3.774   5.070
   77LEU     CA  729   2.280   3.950   4.954
   77LEU     CB  730   2.418   3.970   4.890
   77LEU     CG  731   2.513   4.081   4.934
   77LEU    CD1  732   2.573   4.137   4.806
   77LEU    CD2  733   2.451   4.196   5.013
   77LEU      C  734   2.193   3.899   4.840
   77LEU      O  735   2.195   3.781   4.804
   78GLY      N  736   2.147   3.998   4.764
   78GLY      H  737   2.137   4.090   4.802
   78GLY     CA  738   2.084   3.979   4.632
   78GLY      C  739   2.175   3.907   4.531
   78GLY      O  740   2.126   3.822   4.456
   79TYR      N  741   2.303   3.943   4.533
   79TYR      H  742   2.330   4.031   4.574
   79TYR     CA  743   2.413   3.881   4.454
   79TYR     CB  744   2.433   3.734   4.493
   79TYR     CG  745   2.500   3.721   4.629
   79TYR    CD1  746   2.622   3.783   4.654
   79TYR    HD1  747   2.660   3.860   4.587
   79TYR    CD2  748   2.443   3.641   4.727
   79TYR    HD2  749   2.348   3.592   4.709
   79TYR    CE1  750   2.690   3.762   4.772
   79TYR    HE1  751   2.790   3.803   4.784
   79TYR    CE2  752   2.507   3.624   4.849
   79TYR    HE2  753   2.455   3.572   4.929
   79TYR     CZ  754   2.631   3.684   4.870
   79TYR     OH  755   2.693   3.674   4.990
   79TYR     HH  756   2.625   3.644   5.059
   79TYR      C  757   2.413   3.900   4.302
   79TYR      O  758   2.500   3.848   4.232
   80PHE      N  759   2.341   4.005   4.265
   80PHE      H  760   2.321   4.077   4.332
   80PHE     CA  761   2.325   4.048   4.125
   80PHE     CB  762   2.212   4.150   4.115
   80PHE     CG  763   2.073   4.106   4.159
   80PHE    CD1  764   1.978   4.077   4.063
   80PHE    HD1  765   2.007   4.070   3.958
   80PHE    CD2  766   2.035   4.112   4.293
   80PHE    HD2  767   2.109   4.143   4.368
   80PHE    CE1  768   1.846   4.056   4.099
   80PHE    HE1  769   1.771   4.038   4.021
   80PHE    CE2  770   1.904   4.089   4.330
   80PHE    HE2  771   1.875   4.086   4.435
   80PHE     CZ  772   1.809   4.060   4.232
   80PHE     HZ  773   1.706   4.036   4.260
   80PHE      C  774   2.454   4.113   4.074
   80PHE      O  775   2.542   4.150   4.153
   81PHE      N  776   2.455   4.150   3.947
   81PHE      H  777   2.375   4.138   3.886
   81PHE     CA  778   2.573   4.214   3.886
   81PHE     CB  779   2.544   4.231   3.737
   81PHE     CG  780   2.669   4.277   3.663
   81PHE    CD1  781   2.781   4.195   3.658
   81PHE    HD1  782   2.779   4.095   3.701
   81PHE    CD2  783   2.673   4.406   3.614
   81PHE    HD2  784   2.590   4.475   3.634
   81PHE    CE1  785   2.899   4.245   3.607
   81PHE    HE1  786   2.987   4.182   3.605
   81PHE    CE2  787   2.791   4.454   3.559
   81PHE    HE2  788   2.792   4.550   3.508
   81PHE     CZ  789   2.905   4.375   3.559
   81PHE     HZ  790   3.001   4.421   3.534
   81PHE      C  791   2.616   4.346   3.950
   81PHE      O  792   2.735   4.368   3.972
   82ASP      N  793   2.519   4.425   3.995
   82ASP      H  794   2.423   4.404   3.976
   82ASP     CA  795   2.545   4.551   4.067
   82ASP     CB  796   2.415   4.629   4.086
   82ASP     CG  797   2.444   4.774   4.124
   82ASP    OD1  798   2.521   4.839   4.050
   82ASP    OD2  799   2.390   4.816   4.228
   82ASP      C  800   2.615   4.532   4.203
   82ASP      O  801   2.715   4.599   4.232
   83ASP      N  802   2.575   4.428   4.276
   83ASP      H  803   2.492   4.377   4.253
   83ASP     CA  804   2.643   4.382   4.398
   83ASP     CB  805   2.570   4.259   4.454
   83ASP     CG  806   2.428   4.285   4.504
   83ASP    OD1  807   2.415   4.338   4.616
   83ASP    OD2  808   2.332   4.236   4.440
   83ASP      C  809   2.793   4.353   4.370
   83ASP      O  810   2.877   4.434   4.411
   84HIS      N  811   2.815   4.274   4.265
   84HIS      H  812   2.740   4.221   4.224
   84HIS     CA  813   2.950   4.246   4.210
   84HIS     CB  814   2.943   4.145   4.095
   84HIS     CG  815   2.915   4.004   4.146
   84HIS    ND1  816   3.007   3.920   4.193
   84HIS    CD2  817   2.797   3.942   4.148
   84HIS    HD2  818   2.705   3.978   4.103
   84HIS    CE1  819   2.945   3.806   4.222
   84HIS    HE1  820   2.993   3.712   4.252
   84HIS    NE2  821   2.815   3.821   4.198
   84HIS    HE2  822   2.742   3.755   4.219
   84HIS      C  823   3.032   4.369   4.166
   84HIS      O  824   3.141   4.391   4.219
   85VAL      N  825   2.968   4.458   4.089
   85VAL      H  826   2.879   4.433   4.049
   85VAL     CA  827   3.024   4.588   4.043
   85VAL     CB  828   2.920   4.668   3.963
   85VAL    CG1  829   2.966   4.808   3.921
   85VAL    CG2  830   2.885   4.593   3.836
   85VAL      C  831   3.076   4.673   4.160
   85VAL      O  832   3.197   4.692   4.169
   86ARG      N  833   2.990   4.690   4.260
   86ARG      H  834   2.895   4.654   4.254
   86ARG     CA  835   3.022   4.772   4.379
   86ARG     CB  836   2.902   4.786   4.472
   86ARG     CG  837   2.784   4.853   4.402
   86ARG     CD  838   2.688   4.922   4.500
   86ARG     NE  839   2.655   4.843   4.621
   86ARG     HE  840   2.685   4.886   4.708
   86ARG     CZ  841   2.580   4.732   4.623
   86ARG    NH1  842   2.523   4.690   4.510
   86ARG   HH11  843   2.539   4.740   4.425
   86ARG   HH12  844   2.454   4.617   4.509
   86ARG    NH2  845   2.579   4.651   4.729
   86ARG   HH21  846   2.631   4.673   4.813
   86ARG   HH22  847   2.525   4.566   4.724
   86ARG      C  848   3.144   4.724   4.460
   86ARG      O  849   3.233   4.804   4.487
   87PHE      N  850   3.147   4.596   4.497
   87PHE      H  851   3.065   4.538   4.493
   87PHE     CA  852   3.264   4.538   4.566
   87PHE     CB  853   3.236   4.396   4.616
   87PHE     CG  854   3.135   4.393   4.731
   87PHE    CD1  855   3.177   4.388   4.863
   87PHE    HD1  856   3.281   4.365   4.884
   87PHE    CD2  857   3.000   4.409   4.703
   87PHE    HD2  858   2.964   4.377   4.606
   87PHE    CE1  859   3.086   4.405   4.966
   87PHE    HE1  860   3.120   4.404   5.069
   87PHE    CE2  861   2.908   4.429   4.805
   87PHE    HE2  862   2.802   4.432   4.782
   87PHE     CZ  863   2.952   4.427   4.936
   87PHE     HZ  864   2.879   4.441   5.016
   87PHE      C  865   3.394   4.541   4.482
   87PHE      O  866   3.502   4.567   4.535
   88MET      N  867   3.379   4.525   4.351
   88MET      H  868   3.290   4.499   4.312
   88MET     CA  869   3.491   4.531   4.256
   88MET     CB  870   3.441   4.478   4.121
   88MET     CG  871   3.554   4.460   4.020
   88MET     SD  872   3.673   4.330   4.070
   88MET     CE  873   3.569   4.188   4.045
   88MET      C  874   3.552   4.672   4.244
   88MET      O  875   3.671   4.690   4.271
   89ASP      N  876   3.466   4.771   4.220
   89ASP      H  877   3.371   4.752   4.193
   89ASP     CA  878   3.505   4.913   4.214
   89ASP     CB  879   3.382   5.001   4.185
   89ASP     CG  880   3.321   4.980   4.045
   89ASP    OD1  881   3.396   4.962   3.947
   89ASP    OD2  882   3.197   4.974   4.035
   89ASP      C  883   3.575   4.959   4.344
   89ASP      O  884   3.689   5.007   4.336
   90ALA      N  885   3.518   4.920   4.458
   90ALA      H  886   3.423   4.887   4.458
   90ALA     CA  887   3.577   4.942   4.592
   90ALA     CB  888   3.469   4.921   4.697
   90ALA      C  889   3.704   4.862   4.626
   90ALA      O  890   3.797   4.918   4.684
   91PHE      N  891   3.718   4.739   4.576
   91PHE      H  892   3.639   4.688   4.540
   91PHE     CA  893   3.844   4.662   4.585
   91PHE     CB  894   3.824   4.523   4.525
   91PHE     CG  895   3.953   4.442   4.509
   91PHE    CD1  896   4.030   4.409   4.620
   91PHE    HD1  897   4.002   4.447   4.719
   91PHE    CD2  898   3.995   4.403   4.383
   91PHE    HD2  899   3.930   4.420   4.296
   91PHE    CE1  900   4.146   4.335   4.606
   91PHE    HE1  901   4.198   4.299   4.695
   91PHE    CE2  902   4.113   4.331   4.368
   91PHE    HE2  903   4.141   4.294   4.270
   91PHE     CZ  904   4.187   4.295   4.480
   91PHE     HZ  905   4.266   4.220   4.473
   91PHE      C  906   3.962   4.733   4.516
   91PHE      O  907   4.067   4.757   4.576
   92ILE      N  908   3.937   4.775   4.392
   92ILE      H  909   3.856   4.742   4.342
   92ILE     CA  910   4.035   4.852   4.312
   92ILE     CB  911   3.990   4.859   4.165
   92ILE    CG1  912   3.962   4.719   4.110
   92ILE    CG2  913   4.098   4.924   4.078
   92ILE     CD  914   3.878   4.726   3.983
   92ILE      C  915   4.066   4.990   4.374
   92ILE      O  916   4.183   5.031   4.376
   93GLU      N  917   3.966   5.055   4.435
   93GLU      H  918   3.870   5.028   4.422
   93GLU     CA  919   3.987   5.176   4.519
   93GLU     CB  920   3.855   5.238   4.569
   93GLU     CG  921   3.767   5.310   4.465
   93GLU     CD  922   3.663   5.399   4.535
   93GLU    OE1  923   3.701   5.466   4.633
   93GLU    OE2  924   3.548   5.409   4.487
   93GLU      C  925   4.073   5.149   4.644
   93GLU      O  926   4.174   5.215   4.668
   94ALA      N  927   4.042   5.040   4.715
   94ALA      H  928   3.953   4.994   4.699
   94ALA     CA  929   4.112   4.998   4.838
   94ALA     CB  930   4.049   4.869   4.887
   94ALA      C  931   4.262   4.972   4.825
   94ALA      O  932   4.342   5.018   4.907
   95LEU      N  933   4.297   4.890   4.726
   95LEU      H  934   4.228   4.834   4.679
   95LEU     CA  935   4.438   4.870   4.686
   95LEU     CB  936   4.454   4.741   4.605
   95LEU     CG  937   4.479   4.616   4.690
   95LEU    CD1  938   4.359   4.580   4.777
   95LEU    CD2  939   4.516   4.498   4.600
   95LEU      C  940   4.496   4.992   4.611
   95LEU      O  941   4.613   4.993   4.577
   96GLY      N  942   4.412   5.091   4.585
   96GLY      H  943   4.317   5.086   4.616
   96GLY     CA  944   4.447   5.221   4.524
   96GLY      C  945   4.531   5.209   4.398
   96GLY      O  946   4.649   5.244   4.400
   97LEU      N  947   4.478   5.131   4.305
   97LEU      H  948   4.384   5.097   4.312
   97LEU     CA  949   4.547   5.104   4.178
   97LEU     CB  950   4.503   4.972   4.115
   97LEU     CG  951   4.534   4.856   4.211
   97LEU    CD1  952   4.404   4.796   4.261
   97LEU    CD2  953   4.622   4.750   4.146
   97LEU      C  954   4.531   5.219   4.078
   97LEU      O  955   4.423   5.278   4.066
   98GLU      N  956   4.643   5.250   4.015
   98GLU      H  957   4.729   5.208   4.042
   98GLU     CA  958   4.653   5.347   3.904
   98GLU     CB  959   4.781   5.430   3.923
   98GLU     CG  960   4.761   5.519   4.047
   98GLU     CD  961   4.884   5.587   4.110
   98GLU    OE1  962   5.000   5.553   4.077
   98GLU    OE2  963   4.865   5.662   4.207
   98GLU      C  964   4.634   5.270   3.771
   98GLU      O  965   4.524   5.218   3.750
   99GLU      N  966   4.737   5.258   3.687
   99GLU      H  967   4.828   5.296   3.705
   99GLU     CA  968   4.728   5.172   3.567
   99GLU     CB  969   4.847   5.189   3.472
   99GLU     CG  970   4.984   5.179   3.540
   99GLU     CD  971   5.052   5.315   3.532
   99GLU    OE1  972   5.028   5.399   3.620
   99GLU    OE2  973   5.113   5.340   3.427
   99GLU      C  974   4.710   5.023   3.598
   99GLU      O  975   4.755   4.974   3.701
  100VAL      N  976   4.628   4.962   3.512
  100VAL      H  977   4.570   5.016   3.449
  100VAL     CA  978   4.594   4.818   3.519
  100VAL     CB  979   4.455   4.798   3.582
  100VAL    CG1  980   4.452   4.842   3.729
  100VAL    CG2  981   4.344   4.870   3.505
  100VAL      C  982   4.603   4.741   3.386
  100VAL      O  983   4.575   4.794   3.278
  101VAL      N  984   4.656   4.619   3.397
  101VAL      H  985   4.705   4.592   3.481
  101VAL     CA  986   4.653   4.514   3.293
  101VAL     CB  987   4.793   4.453   3.277
  101VAL    CG1  988   4.794   4.321   3.199
  101VAL    CG2  989   4.882   4.554   3.205
  101VAL      C  990   4.550   4.408   3.335
  101VAL      O  991   4.552   4.357   3.448
  102LEU      N  992   4.465   4.369   3.241
  102LEU      H  993   4.468   4.403   3.146
  102LEU     CA  994   4.354   4.278   3.275
  102LEU     CB  995   4.224   4.355   3.260
  102LEU     CG  996   4.205   4.434   3.389
  102LEU    CD1  997   4.135   4.567   3.367
  102LEU    CD2  998   4.126   4.347   3.487
  102LEU      C  999   4.352   4.141   3.207
  102LEU      O 1000   4.377   4.127   3.088
  103VAL      N 1001   4.324   4.040   3.289
  103VAL      H 1002   4.309   4.056   3.388
  103VAL     CA 1003   4.312   3.898   3.249
  103VAL     CB 1004   4.431   3.817   3.302
  103VAL    CG1 1005   4.413   3.667   3.279
  103VAL    CG2 1006   4.561   3.860   3.234
  103VAL      C 1007   4.176   3.844   3.297
  103VAL      O 1008   4.150   3.833   3.417
  104ILE      N 1009   4.086   3.822   3.202
  104ILE      H 1010   4.111   3.820   3.105
  104ILE     CA 1011   3.943   3.800   3.236
  104ILE     CB 1012   3.861   3.927   3.206
  104ILE    CG1 1013   3.882   3.983   3.065
  104ILE    CG2 1014   3.894   4.035   3.309
  104ILE     CD 1015   3.796   4.107   3.037
  104ILE      C 1016   3.877   3.671   3.182
  104ILE      O 1017   3.914   3.621   3.075
  105HIS      N 1018   3.796   3.612   3.270
  105HIS      H 1019   3.792   3.642   3.367
  105HIS     CA 1020   3.709   3.497   3.236
  105HIS     CB 1021   3.775   3.364   3.274
  105HIS     CG 1022   3.700   3.236   3.234
  105HIS    ND1 1023   3.698   3.126   3.309
  105HIS    CD2 1024   3.614   3.217   3.133
  105HIS    HD2 1025   3.602   3.281   3.045
  105HIS    CE1 1026   3.606   3.043   3.259
  105HIS    HE1 1027   3.576   2.947   3.299
  105HIS    NE2 1028   3.554   3.099   3.151
  105HIS    HE2 1029   3.486   3.056   3.090
  105HIS      C 1030   3.569   3.509   3.299
  105HIS      O 1031   3.552   3.563   3.408
  106ASP      N 1032   3.469   3.471   3.219
  106ASP      H 1033   3.480   3.470   3.120
  106ASP     CA 1034   3.330   3.448   3.266
  106ASP     CB 1035   3.336   3.336   3.370
  106ASP     CG 1036   3.208   3.255   3.386
  106ASP    OD1 1037   3.200   3.149   3.321
  106ASP    OD2 1038   3.119   3.301   3.461
  106ASP      C 1039   3.265   3.580   3.313
  106ASP      O 1040   3.296   3.683   3.253
  107TRP      N 1041   3.183   3.585   3.418
  107TRP      H 1042   3.129   3.506   3.446
  107TRP     CA 1043   3.137   3.714   3.475
  107TRP     CB 1044   3.043   3.697   3.593
  107TRP     CG 1045   2.904   3.655   3.548
  107TRP    CD1 1046   2.854   3.532   3.545
  107TRP    HD1 1047   2.907   3.440   3.573
  107TRP    CD2 1048   2.802   3.742   3.515
  107TRP    NE1 1049   2.725   3.537   3.511
  107TRP    HE1 1050   2.668   3.454   3.500
  107TRP    CE2 1051   2.690   3.664   3.493
  107TRP    CE3 1052   2.797   3.880   3.504
  107TRP    HE3 1053   2.884   3.940   3.532
  107TRP    CZ2 1054   2.572   3.728   3.459
  107TRP    HZ2 1055   2.484   3.668   3.436
  107TRP    CZ3 1056   2.680   3.943   3.467
  107TRP    HZ3 1057   2.679   4.049   3.441
  107TRP    CH2 1058   2.566   3.866   3.446
  107TRP    HH2 1059   2.475   3.914   3.409
  107TRP      C 1060   3.244   3.815   3.518
  107TRP      O 1061   3.217   3.935   3.523
  108GLY      N 1062   3.367   3.766   3.536
  108GLY      H 1063   3.382   3.670   3.561
  108GLY     CA 1064   3.488   3.849   3.544
  108GLY      C 1065   3.507   3.937   3.420
  108GLY      O 1066   3.554   4.050   3.434
  109SER      N 1067   3.461   3.892   3.303
  109SER      H 1068   3.426   3.798   3.295
  109SER     CA 1069   3.448   3.978   3.183
  109SER     CB 1070   3.425   3.906   3.050
  109SER     OG 1071   3.300   3.836   3.046
  109SER     HG 1072   3.306   3.757   3.110
  109SER      C 1073   3.336   4.081   3.192
  109SER      O 1074   3.360   4.198   3.163
  110ALA      N 1075   3.217   4.039   3.235
  110ALA      H 1076   3.192   3.942   3.231
  110ALA     CA 1077   3.107   4.134   3.260
  110ALA     CB 1078   2.979   4.061   3.298
  110ALA      C 1079   3.143   4.243   3.361
  110ALA      O 1080   3.121   4.361   3.332
  111LEU      N 1081   3.212   4.202   3.466
  111LEU      H 1082   3.218   4.104   3.490
  111LEU     CA 1083   3.281   4.293   3.560
  111LEU     CB 1084   3.343   4.212   3.674
  111LEU     CG 1085   3.237   4.166   3.774
  111LEU    CD1 1086   3.285   4.045   3.852
  111LEU    CD2 1087   3.205   4.282   3.869
  111LEU      C 1088   3.389   4.377   3.490
  111LEU      O 1089   3.371   4.498   3.474
  112GLY      N 1090   3.476   4.304   3.422
  112GLY      H 1091   3.477   4.204   3.430
  112GLY     CA 1092   3.593   4.355   3.348
  112GLY      C 1093   3.566   4.464   3.244
  112GLY      O 1094   3.596   4.581   3.267
  113PHE      N 1095   3.492   4.426   3.141
  113PHE      H 1096   3.456   4.332   3.134
  113PHE     CA 1097   3.458   4.519   3.032
  113PHE     CB 1098   3.402   4.439   2.915
  113PHE     CG 1099   3.495   4.330   2.859
  113PHE    CD1 1100   3.622   4.360   2.810
  113PHE    HD1 1101   3.673   4.452   2.839
  113PHE    CD2 1102   3.436   4.209   2.824
  113PHE    HD2 1103   3.341   4.181   2.870
  113PHE    CE1 1104   3.686   4.272   2.723
  113PHE    HE1 1105   3.783   4.298   2.682
  113PHE    CE2 1106   3.500   4.123   2.736
  113PHE    HE2 1107   3.449   4.032   2.705
  113PHE     CZ 1108   3.624   4.154   2.685
  113PHE     HZ 1109   3.669   4.092   2.607
  113PHE      C 1110   3.367   4.636   3.074
  113PHE      O 1111   3.391   4.748   3.027
  114HIS      N 1112   3.279   4.616   3.172
  114HIS      H 1113   3.253   4.525   3.203
  114HIS     CA 1114   3.202   4.727   3.235
  114HIS     CB 1115   3.104   4.671   3.338
  114HIS     CG 1116   3.020   4.777   3.411
  114HIS    ND1 1117   2.978   4.893   3.360
  114HIS    CD2 1118   2.957   4.759   3.526
  114HIS    HD2 1119   2.973   4.675   3.594
  114HIS    CE1 1120   2.887   4.943   3.442
  114HIS    HE1 1121   2.822   5.029   3.422
  114HIS    NE2 1122   2.872   4.860   3.545
  114HIS    HE2 1123   2.793   4.861   3.609
  114HIS      C 1124   3.295   4.828   3.304
  114HIS      O 1125   3.292   4.948   3.273
  115TRP      N 1126   3.385   4.777   3.388
  115TRP      H 1127   3.389   4.679   3.409
  115TRP     CA 1128   3.489   4.862   3.451
  115TRP     CB 1129   3.577   4.782   3.547
  115TRP     CG 1130   3.656   4.875   3.639
  115TRP    CD1 1131   3.624   4.901   3.765
  115TRP    HD1 1132   3.542   4.852   3.818
  115TRP    CD2 1133   3.780   4.935   3.615
  115TRP    NE1 1134   3.718   4.976   3.822
  115TRP    HE1 1135   3.712   5.019   3.913
  115TRP    CE2 1136   3.816   4.995   3.735
  115TRP    CE3 1137   3.872   4.926   3.512
  115TRP    HE3 1138   3.847   4.874   3.420
  115TRP    CZ2 1139   3.946   5.042   3.753
  115TRP    HZ2 1140   3.976   5.079   3.850
  115TRP    CZ3 1141   4.002   4.972   3.531
  115TRP    HZ3 1142   4.078   4.948   3.457
  115TRP    CH2 1143   4.039   5.029   3.651
  115TRP    HH2 1144   4.145   5.051   3.670
  115TRP      C 1145   3.579   4.926   3.344
  115TRP      O 1146   3.589   5.048   3.341
  116ALA      N 1147   3.625   4.847   3.247
  116ALA      H 1148   3.614   4.747   3.252
  116ALA     CA 1149   3.710   4.895   3.136
  116ALA     CB 1150   3.737   4.781   3.039
  116ALA      C 1151   3.650   5.013   3.058
  116ALA      O 1152   3.712   5.118   3.046
  117LYS      N 1153   3.523   4.999   3.020
  117LYS      H 1154   3.476   4.910   3.027
  117LYS     CA 1155   3.446   5.103   2.949
  117LYS     CB 1156   3.307   5.047   2.922
  117LYS     CG 1157   3.230   5.137   2.826
  117LYS     CD 1158   3.080   5.109   2.832
  117LYS     CE 1159   3.022   5.164   2.961
  117LYS     NZ 1160   2.904   5.243   2.929
  117LYS    HZ1 1161   2.858   5.270   3.014
  117LYS    HZ2 1162   2.929   5.326   2.878
  117LYS    HZ3 1163   2.839   5.191   2.874
  117LYS      C 1164   3.433   5.235   3.027
  117LYS      O 1165   3.443   5.343   2.969
  118ARG      N 1166   3.402   5.223   3.156
  118ARG      H 1167   3.390   5.132   3.198
  118ARG     CA 1168   3.393   5.337   3.250
  118ARG     CB 1169   3.329   5.289   3.380
  118ARG     CG 1170   3.184   5.246   3.360
  118ARG     CD 1171   3.123   5.203   3.494
  118ARG     NE 1172   3.169   5.070   3.537
  118ARG     HE 1173   3.186   5.005   3.463
  118ARG     CZ 1174   3.168   5.027   3.664
  118ARG    NH1 1175   3.120   5.103   3.763
  118ARG   HH11 1176   3.078   5.192   3.745
  118ARG   HH12 1177   3.134   5.074   3.859
  118ARG    NH2 1178   3.209   4.904   3.694
  118ARG   HH21 1179   3.238   4.839   3.624
  118ARG   HH22 1180   3.217   4.879   3.790
  118ARG      C 1181   3.528   5.403   3.284
  118ARG      O 1182   3.531   5.511   3.344
  119ASN      N 1183   3.636   5.343   3.233
  119ASN      H 1184   3.629   5.277   3.159
  119ASN     CA 1185   3.774   5.365   3.279
  119ASN     CB 1186   3.790   5.270   3.398
  119ASN     CG 1187   3.715   5.312   3.524
  119ASN    OD1 1188   3.739   5.419   3.580
  119ASN    ND2 1189   3.641   5.220   3.581
  119ASN   HD21 1190   3.637   5.128   3.541
  119ASN   HD22 1191   3.599   5.237   3.671
  119ASN      C 1192   3.889   5.340   3.178
  119ASN      O 1193   3.997   5.301   3.223
  120PRO      N 1194   3.876   5.369   3.047
  120PRO     CA 1195   3.979   5.330   2.948
  120PRO     CB 1196   3.920   5.365   2.812
  120PRO     CG 1197   3.829   5.483   2.842
  120PRO     CD 1198   3.773   5.452   2.982
  120PRO      C 1199   4.120   5.387   2.970
  120PRO      O 1200   4.216   5.311   2.960
  121GLU      N 1201   4.128   5.506   3.029
  121GLU      H 1202   4.047   5.560   3.053
  121GLU     CA 1203   4.255   5.575   3.057
  121GLU     CB 1204   4.227   5.709   3.125
  121GLU     CG 1205   4.144   5.804   3.038
  121GLU     CD 1206   3.997   5.811   3.081
  121GLU    OE1 1207   3.934   5.707   3.108
  121GLU    OE2 1208   3.947   5.926   3.089
  121GLU      C 1209   4.354   5.495   3.143
  121GLU      O 1210   4.470   5.484   3.104
  122ARG      N 1211   4.308   5.437   3.255
  122ARG      H 1212   4.222   5.468   3.298
  122ARG     CA 1213   4.387   5.342   3.337
  122ARG     CB 1214   4.332   5.334   3.480
  122ARG     CG 1215   4.380   5.451   3.566
  122ARG     CD 1216   4.292   5.474   3.690
  122ARG     NE 1217   4.279   5.358   3.780
  122ARG     HE 1218   4.359   5.296   3.784
  122ARG     CZ 1219   4.173   5.334   3.858
  122ARG    NH1 1220   4.070   5.419   3.863
  122ARG   HH11 1221   4.076   5.505   3.813
  122ARG   HH12 1222   3.981   5.393   3.902
  122ARG    NH2 1223   4.173   5.230   3.942
  122ARG   HH21 1224   4.253   5.171   3.950
  122ARG   HH22 1225   4.096   5.219   4.006
  122ARG      C 1226   4.405   5.199   3.284
  122ARG      O 1227   4.478   5.121   3.345
  123VAL      N 1228   4.340   5.162   3.174
  123VAL      H 1229   4.287   5.224   3.114
  123VAL     CA 1230   4.350   5.023   3.128
  123VAL     CB 1231   4.217   4.949   3.112
  123VAL    CG1 1232   4.247   4.803   3.146
  123VAL    CG2 1233   4.102   5.002   3.197
  123VAL      C 1234   4.436   5.007   3.002
  123VAL      O 1235   4.399   5.044   2.891
  124LYS      N 1236   4.545   4.937   3.030
  124LYS      H 1237   4.559   4.897   3.121
  124LYS     CA 1238   4.655   4.919   2.934
  124LYS     CB 1239   4.788   4.897   3.008
  124LYS     CG 1240   4.817   4.998   3.120
  124LYS     CD 1241   4.814   5.147   3.081
  124LYS     CE 1242   4.922   5.184   2.979
  124LYS     NZ 1243   4.935   5.330   2.966
  124LYS    HZ1 1244   5.000   5.351   2.893
  124LYS    HZ2 1245   4.846   5.370   2.943
  124LYS    HZ3 1246   4.969   5.367   3.052
  124LYS      C 1247   4.631   4.811   2.829
  124LYS      O 1248   4.673   4.830   2.714
  125GLY      N 1249   4.564   4.704   2.869
  125GLY      H 1250   4.553   4.682   2.966
  125GLY     CA 1251   4.518   4.598   2.779
  125GLY      C 1252   4.442   4.483   2.847
  125GLY      O 1253   4.451   4.460   2.968
  126ILE      N 1254   4.376   4.407   2.760
  126ILE      H 1255   4.382   4.429   2.662
  126ILE     CA 1256   4.290   4.293   2.796
  126ILE     CB 1257   4.146   4.316   2.747
  126ILE    CG1 1258   4.095   4.451   2.793
  126ILE    CG2 1259   4.052   4.209   2.805
  126ILE     CD 1260   3.974   4.502   2.715
  126ILE      C 1261   4.341   4.160   2.737
  126ILE      O 1262   4.359   4.145   2.616
  127ALA      N 1263   4.360   4.065   2.827
  127ALA      H 1264   4.368   4.087   2.926
  127ALA     CA 1265   4.377   3.922   2.795
  127ALA     CB 1266   4.497   3.865   2.870
  127ALA      C 1267   4.248   3.850   2.833
  127ALA      O 1268   4.205   3.853   2.949
  128PHE      N 1269   4.187   3.783   2.736
  128PHE      H 1270   4.221   3.785   2.641
  128PHE     CA 1271   4.051   3.730   2.756
  128PHE     CB 1272   3.949   3.839   2.722
  128PHE     CG 1273   3.945   3.893   2.579
  128PHE    CD1 1274   4.036   3.991   2.541
  128PHE    HD1 1275   4.130   4.003   2.596
  128PHE    CD2 1276   3.831   3.874   2.503
  128PHE    HD2 1277   3.763   3.792   2.527
  128PHE    CE1 1278   4.012   4.071   2.431
  128PHE    HE1 1279   4.077   4.156   2.413
  128PHE    CE2 1280   3.807   3.953   2.391
  128PHE    HE2 1281   3.720   3.933   2.328
  128PHE     CZ 1282   3.897   4.052   2.356
  128PHE     HZ 1283   3.875   4.118   2.272
  128PHE      C 1284   4.015   3.599   2.685
  128PHE      O 1285   4.083   3.558   2.591
  129MET      N 1286   3.907   3.539   2.734
  129MET      H 1287   3.857   3.580   2.811
  129MET     CA 1288   3.854   3.408   2.691
  129MET     CB 1289   3.945   3.296   2.744
  129MET     CG 1290   3.961   3.299   2.896
  129MET     SD 1291   4.090   3.186   2.958
  129MET     CE 1292   4.231   3.271   2.892
  129MET      C 1293   3.712   3.387   2.744
  129MET      O 1294   3.676   3.452   2.843
  130GLU      N 1295   3.631   3.313   2.669
  130GLU      H 1296   3.668   3.266   2.587
  130GLU     CA 1297   3.491   3.275   2.702
  130GLU     CB 1298   3.492   3.138   2.771
  130GLU     CG 1299   3.515   3.024   2.671
  130GLU     CD 1300   3.389   2.987   2.593
  130GLU    OE1 1301   3.283   2.968   2.656
  130GLU    OE2 1302   3.398   2.970   2.470
  130GLU      C 1303   3.413   3.379   2.784
  130GLU      O 1304   3.407   3.373   2.907
  131PHE      N 1305   3.371   3.483   2.713
  131PHE      H 1306   3.354   3.478   2.615
  131PHE     CA 1307   3.331   3.608   2.780
  131PHE     CB 1308   3.424   3.720   2.735
  131PHE     CG 1309   3.415   3.764   2.589
  131PHE    CD1 1310   3.490   3.700   2.492
  131PHE    HD1 1311   3.564   3.625   2.518
  131PHE    CD2 1312   3.323   3.862   2.556
  131PHE    HD2 1313   3.277   3.923   2.634
  131PHE    CE1 1314   3.468   3.732   2.359
  131PHE    HE1 1315   3.533   3.691   2.282
  131PHE    CE2 1316   3.299   3.891   2.423
  131PHE    HE2 1317   3.221   3.964   2.397
  131PHE     CZ 1318   3.370   3.825   2.325
  131PHE     HZ 1319   3.341   3.840   2.221
  131PHE      C 1320   3.182   3.645   2.768
  131PHE      O 1321   3.099   3.562   2.730
  132ILE      N 1322   3.147   3.761   2.821
  132ILE      H 1323   3.204   3.806   2.891
  132ILE     CA 1324   3.010   3.812   2.804
  132ILE     CB 1325   2.958   3.866   2.938
  132ILE    CG1 1326   2.948   3.752   3.040
  132ILE    CG2 1327   2.823   3.936   2.927
  132ILE     CD 1328   2.851   3.642   2.995
  132ILE      C 1329   2.988   3.903   2.683
  132ILE      O 1330   3.058   4.001   2.659
  133ARG      N 1331   2.892   3.860   2.602
  133ARG      H 1332   2.843   3.774   2.621
  133ARG     CA 1333   2.844   3.932   2.483
  133ARG     CB 1334   2.922   3.888   2.358
  133ARG     CG 1335   2.924   3.736   2.341
  133ARG     CD 1336   2.982   3.690   2.207
  133ARG     NE 1337   2.954   3.547   2.187
  133ARG     HE 1338   3.003   3.484   2.248
  133ARG     CZ 1339   2.866   3.500   2.097
  133ARG    NH1 1340   2.797   3.582   2.018
  133ARG   HH11 1341   2.815   3.680   2.015
  133ARG   HH12 1342   2.713   3.547   1.976
  133ARG    NH2 1343   2.844   3.368   2.088
  133ARG   HH21 1344   2.891   3.304   2.150
  133ARG   HH22 1345   2.777   3.333   2.023
  133ARG      C 1346   2.693   3.905   2.471
  133ARG      O 1347   2.651   3.793   2.499
  134PRO      N 1348   2.613   4.003   2.426
  134PRO     CA 1349   2.466   3.989   2.418
  134PRO     CB 1350   2.419   4.116   2.348
  134PRO     CG 1351   2.528   4.219   2.376
  134PRO     CD 1352   2.657   4.138   2.387
  134PRO      C 1353   2.425   3.866   2.336
  134PRO      O 1354   2.494   3.826   2.242
  135ILE      N 1355   2.335   3.788   2.395
  135ILE      H 1356   2.306   3.799   2.491
  135ILE     CA 1357   2.266   3.681   2.321
  135ILE     CB 1358   2.256   3.549   2.398
  135ILE    CG1 1359   2.385   3.503   2.469
  135ILE    CG2 1360   2.203   3.444   2.300
  135ILE     CD 1361   2.461   3.384   2.408
  135ILE      C 1362   2.124   3.733   2.289
  135ILE      O 1363   2.041   3.741   2.380
  136PRO      N 1364   2.091   3.757   2.162
  136PRO     CA 1365   1.962   3.818   2.124
  136PRO     CB 1366   1.985   3.861   1.980
  136PRO     CG 1367   2.077   3.753   1.926
  136PRO     CD 1368   2.168   3.718   2.043
  136PRO      C 1369   1.840   3.726   2.135
  136PRO      O 1370   1.727   3.774   2.149
  137THR      N 1371   1.865   3.595   2.134
  137THR      H 1372   1.958   3.560   2.143
  137THR     CA 1373   1.764   3.488   2.116
  137THR     CB 1374   1.753   3.451   1.966
  137THR    OG1 1375   1.864   3.371   1.921
  137THR    HG1 1376   1.855   3.360   1.819
  137THR    CG2 1377   1.735   3.573   1.876
  137THR      C 1378   1.812   3.363   2.191
  137THR      O 1379   1.930   3.354   2.222
  138TRP      N 1380   1.726   3.263   2.215
  138TRP      H 1381   1.632   3.263   2.179
  138TRP     CA 1382   1.779   3.134   2.265
  138TRP     CB 1383   1.681   3.040   2.334
  138TRP     CG 1384   1.672   3.074   2.482
  138TRP    CD1 1385   1.574   3.148   2.533
  138TRP    HD1 1386   1.492   3.191   2.475
  138TRP    CD2 1387   1.761   3.047   2.586
  138TRP    NE1 1388   1.597   3.170   2.662
  138TRP    HE1 1389   1.547   3.240   2.715
  138TRP    CE2 1390   1.707   3.107   2.699
  138TRP    CE3 1391   1.884   2.984   2.593
  138TRP    HE3 1392   1.935   2.951   2.503
  138TRP    CZ2 1393   1.774   3.098   2.821
  138TRP    HZ2 1394   1.727   3.137   2.911
  138TRP    CZ3 1395   1.952   2.978   2.715
  138TRP    HZ3 1396   2.052   2.937   2.718
  138TRP    CH2 1397   1.897   3.034   2.829
  138TRP    HH2 1398   1.951   3.031   2.923
  138TRP      C 1399   1.861   3.056   2.162
  138TRP      O 1400   1.953   2.983   2.196
  139ASP      N 1401   1.833   3.082   2.035
  139ASP      H 1402   1.746   3.124   2.008
  139ASP     CA 1403   1.906   3.024   1.921
  139ASP     CB 1404   1.846   3.075   1.790
  139ASP     CG 1405   1.694   3.087   1.786
  139ASP    OD1 1406   1.624   3.011   1.856
  139ASP    OD2 1407   1.647   3.176   1.712
  139ASP      C 1408   2.055   3.058   1.919
  139ASP      O 1409   2.136   2.982   1.866
  140GLU      N 1410   2.089   3.175   1.969
  140GLU      H 1411   2.022   3.251   1.972
  140GLU     CA 1412   2.231   3.212   1.981
  140GLU     CB 1413   2.244   3.359   1.941
  140GLU     CG 1414   2.226   3.361   1.789
  140GLU     CD 1415   2.213   3.501   1.733
  140GLU    OE1 1416   2.316   3.562   1.702
  140GLU    OE2 1417   2.099   3.544   1.708
  140GLU      C 1418   2.309   3.165   2.105
  140GLU      O 1419   2.430   3.187   2.114
  141TRP      N 1420   2.240   3.096   2.196
  141TRP      H 1421   2.140   3.094   2.194
  141TRP     CA 1422   2.302   3.016   2.303
  141TRP     CB 1423   2.203   3.006   2.420
  141TRP     CG 1424   2.264   2.951   2.549
  141TRP    CD1 1425   2.266   2.825   2.591
  141TRP    HD1 1426   2.236   2.738   2.532
  141TRP    CD2 1427   2.325   3.027   2.648
  141TRP    NE1 1428   2.322   2.818   2.712
  141TRP    HE1 1429   2.325   2.736   2.770
  141TRP    CE2 1430   2.363   2.940   2.748
  141TRP    CE3 1431   2.362   3.161   2.653
  141TRP    HE3 1432   2.311   3.233   2.589
  141TRP    CZ2 1433   2.442   2.986   2.852
  141TRP    HZ2 1434   2.471   2.920   2.934
  141TRP    CZ3 1435   2.442   3.207   2.756
  141TRP    HZ3 1436   2.468   3.313   2.763
  141TRP    CH2 1437   2.483   3.119   2.856
  141TRP    HH2 1438   2.550   3.152   2.935
  141TRP      C 1439   2.331   2.874   2.251
  141TRP      O 1440   2.241   2.814   2.191
  142PRO      N 1441   2.447   2.818   2.288
  142PRO     CA 1442   2.490   2.683   2.247
  142PRO     CB 1443   2.621   2.656   2.320
  142PRO     CG 1444   2.626   2.762   2.430
  142PRO     CD 1445   2.553   2.881   2.369
  142PRO      C 1446   2.385   2.577   2.276
  142PRO      O 1447   2.346   2.556   2.391
  143GLU      N 1448   2.352   2.500   2.172
  143GLU      H 1449   2.412   2.493   2.091
  143GLU     CA 1450   2.241   2.404   2.179
  143GLU     CB 1451   2.209   2.339   2.044
  143GLU     CG 1452   2.080   2.258   2.059
  143GLU     CD 1453   2.022   2.216   1.925
  143GLU    OE1 1454   2.069   2.111   1.875
  143GLU    OE2 1455   1.934   2.290   1.877
  143GLU      C 1456   2.261   2.298   2.288
  143GLU      O 1457   2.180   2.294   2.379
  144PHE      N 1458   2.385   2.251   2.298
  144PHE      H 1459   2.453   2.269   2.226
  144PHE     CA 1460   2.427   2.157   2.405
  144PHE     CB 1461   2.571   2.107   2.385
  144PHE     CG 1462   2.682   2.211   2.403
  144PHE    CD1 1463   2.724   2.252   2.529
  144PHE    HD1 1464   2.690   2.202   2.620
  144PHE    CD2 1465   2.734   2.268   2.289
  144PHE    HD2 1466   2.725   2.215   2.195
  144PHE    CE1 1467   2.816   2.356   2.539
  144PHE    HE1 1468   2.849   2.391   2.636
  144PHE    CE2 1469   2.821   2.375   2.299
  144PHE    HE2 1470   2.854   2.427   2.210
  144PHE     CZ 1471   2.863   2.418   2.424
  144PHE     HZ 1472   2.938   2.497   2.432
  144PHE      C 1473   2.410   2.201   2.551
  144PHE      O 1474   2.449   2.126   2.641
  145ALA      N 1475   2.386   2.330   2.570
  145ALA      H 1476   2.386   2.394   2.492
  145ALA     CA 1477   2.358   2.392   2.701
  145ALA     CB 1478   2.476   2.483   2.735
  145ALA      C 1479   2.227   2.471   2.708
  145ALA      O 1480   2.205   2.543   2.806
  146ARG      N 1481   2.138   2.457   2.609
  146ARG      H 1482   2.150   2.389   2.536
  146ARG     CA 1483   2.015   2.538   2.605
  146ARG     CB 1484   1.957   2.540   2.464
  146ARG     CG 1485   1.870   2.664   2.446
  146ARG     CD 1486   1.812   2.679   2.305
  146ARG     NE 1487   1.918   2.700   2.205
  146ARG     HE 1488   1.973   2.782   2.218
  146ARG     CZ 1489   1.936   2.625   2.095
  146ARG    NH1 1490   1.857   2.522   2.065
  146ARG   HH11 1491   1.778   2.500   2.122
  146ARG   HH12 1492   1.882   2.460   1.989
  146ARG    NH2 1493   2.039   2.654   2.016
  146ARG   HH21 1494   2.104   2.728   2.038
  146ARG   HH22 1495   2.055   2.601   1.933
  146ARG      C 1496   1.911   2.501   2.712
  146ARG      O 1497   1.891   2.579   2.805
  147GLU      N 1498   1.868   2.375   2.716
  147GLU      H 1499   1.890   2.313   2.640
  147GLU     CA 1500   1.764   2.325   2.809
  147GLU     CB 1501   1.739   2.177   2.775
  147GLU     CG 1502   1.614   2.114   2.834
  147GLU     CD 1503   1.631   1.963   2.855
  147GLU    OE1 1504   1.727   1.903   2.800
  147GLU    OE2 1505   1.567   1.914   2.950
  147GLU      C 1506   1.796   2.340   2.959
  147GLU      O 1507   1.705   2.376   3.035
  148THR      N 1508   1.919   2.311   3.000
  148THR      H 1509   1.976   2.244   2.949
  148THR     CA 1510   1.962   2.335   3.140
  148THR     CB 1511   2.092   2.266   3.185
  148THR    OG1 1512   2.131   2.163   3.094
  148THR    HG1 1513   2.186   2.093   3.142
  148THR    CG2 1514   2.070   2.202   3.322
  148THR      C 1515   1.969   2.483   3.175
  148THR      O 1516   1.893   2.526   3.261
  149PHE      N 1517   2.026   2.565   3.086
  149PHE      H 1518   2.067   2.533   3.001
  149PHE     CA 1519   2.029   2.712   3.104
  149PHE     CB 1520   2.128   2.781   3.011
  149PHE     CG 1521   2.268   2.780   3.072
  149PHE    CD1 1522   2.348   2.667   3.062
  149PHE    HD1 1523   2.315   2.581   3.005
  149PHE    CD2 1524   2.311   2.889   3.148
  149PHE    HD2 1525   2.260   2.984   3.140
  149PHE    CE1 1526   2.469   2.661   3.129
  149PHE    HE1 1527   2.540   2.580   3.108
  149PHE    CE2 1528   2.431   2.881   3.218
  149PHE    HE2 1529   2.464   2.966   3.279
  149PHE     CZ 1530   2.509   2.767   3.209
  149PHE     HZ 1531   2.597   2.756   3.272
  149PHE      C 1532   1.892   2.782   3.101
  149PHE      O 1533   1.864   2.866   3.187
  150GLN      N 1534   1.803   2.734   3.013
  150GLN      H 1535   1.833   2.679   2.934
  150GLN     CA 1536   1.661   2.774   3.013
  150GLN     CB 1537   1.584   2.707   2.898
  150GLN     CG 1538   1.634   2.757   2.762
  150GLN     CD 1539   1.553   2.711   2.640
  150GLN    OE1 1540   1.504   2.600   2.626
  150GLN    NE2 1541   1.551   2.796   2.540
  150GLN   HE21 1542   1.603   2.882   2.543
  150GLN   HE22 1543   1.497   2.771   2.460
  150GLN      C 1544   1.593   2.742   3.148
  150GLN      O 1545   1.555   2.834   3.220
  151ALA      N 1546   1.606   2.617   3.192
  151ALA      H 1547   1.651   2.546   3.138
  151ALA     CA 1548   1.554   2.574   3.324
  151ALA     CB 1549   1.561   2.422   3.337
  151ALA      C 1550   1.620   2.637   3.448
  151ALA      O 1551   1.557   2.638   3.554
  152PHE      N 1552   1.747   2.674   3.438
  152PHE      H 1553   1.806   2.635   3.366
  152PHE     CA 1554   1.819   2.748   3.545
  152PHE     CB 1555   1.968   2.762   3.510
  152PHE     CG 1556   2.054   2.634   3.508
  152PHE    CD1 1557   2.035   2.527   3.595
  152PHE    HD1 1558   1.949   2.523   3.661
  152PHE    CD2 1559   2.167   2.633   3.426
  152PHE    HD2 1560   2.189   2.720   3.364
  152PHE    CE1 1561   2.127   2.423   3.600
  152PHE    HE1 1562   2.107   2.337   3.665
  152PHE    CE2 1563   2.259   2.529   3.431
  152PHE    HE2 1564   2.343   2.528   3.362
  152PHE     CZ 1565   2.240   2.424   3.519
  152PHE     HZ 1566   2.312   2.342   3.524
  152PHE      C 1567   1.757   2.885   3.576
  152PHE      O 1568   1.730   2.919   3.691
  153ARG      N 1569   1.712   2.951   3.470
  153ARG      H 1570   1.729   2.916   3.377
  153ARG     CA 1571   1.642   3.081   3.473
  153ARG     CB 1572   1.657   3.145   3.335
  153ARG     CG 1573   1.802   3.192   3.319
  153ARG     CD 1574   1.838   3.223   3.174
  153ARG     NE 1575   1.767   3.342   3.128
  153ARG     HE 1576   1.669   3.330   3.109
  153ARG     CZ 1577   1.818   3.466   3.124
  153ARG    NH1 1578   1.939   3.494   3.172
  153ARG   HH11 1579   1.992   3.425   3.222
  153ARG   HH12 1580   1.981   3.583   3.152
  153ARG    NH2 1581   1.743   3.564   3.074
  153ARG   HH21 1582   1.650   3.546   3.042
  153ARG   HH22 1583   1.781   3.657   3.067
  153ARG      C 1584   1.495   3.082   3.522
  153ARG      O 1585   1.414   3.167   3.485
  154THR      N 1586   1.466   2.995   3.619
  154THR      H 1587   1.536   2.933   3.657
  154THR     CA 1588   1.332   2.988   3.683
  154THR     CB 1589   1.256   2.861   3.643
  154THR    OG1 1590   1.313   2.745   3.703
  154THR    HG1 1591   1.260   2.667   3.667
  154THR    CG2 1592   1.248   2.843   3.491
  154THR      C 1593   1.344   2.995   3.836
  154THR      O 1594   1.438   2.941   3.895
  155THR      N 1595   1.247   3.061   3.901
  155THR      H 1596   1.162   3.089   3.857
  155THR     CA 1597   1.252   3.081   4.048
  155THR     CB 1598   1.178   3.205   4.098
  155THR    OG1 1599   1.040   3.201   4.061
  155THR    HG1 1600   0.990   3.261   4.126
  155THR    CG2 1601   1.245   3.334   4.049
  155THR      C 1602   1.209   2.960   4.133
  155THR      O 1603   1.209   2.967   4.256
  156ASP      N 1604   1.158   2.857   4.068
  156ASP      H 1605   1.113   2.867   3.978
  156ASP     CA 1606   1.137   2.723   4.126
  156ASP     CB 1607   0.997   2.674   4.087
  156ASP     CG 1608   0.952   2.694   3.941
  156ASP    OD1 1609   1.036   2.720   3.851
  156ASP    OD2 1610   0.831   2.683   3.919
  156ASP      C 1611   1.247   2.622   4.087
  156ASP      O 1612   1.349   2.607   4.155
  157VAL      N 1613   1.236   2.570   3.965
  157VAL      H 1614   1.163   2.607   3.905
  157VAL     CA 1615   1.321   2.464   3.906
  157VAL     CB 1616   1.259   2.424   3.771
  157VAL    CG1 1617   1.350   2.337   3.684
  157VAL    CG2 1618   1.127   2.352   3.796
  157VAL      C 1619   1.470   2.500   3.900
  157VAL      O 1620   1.554   2.417   3.936
  158GLY      N 1621   1.499   2.627   3.874
  158GLY      H 1622   1.432   2.686   3.827
  158GLY     CA 1623   1.636   2.684   3.882
  158GLY      C 1624   1.697   2.670   4.022
  158GLY      O 1625   1.792   2.594   4.040
  159ARG      N 1626   1.624   2.720   4.121
  159ARG      H 1627   1.540   2.770   4.101
  159ARG     CA 1628   1.663   2.708   4.263
  159ARG     CB 1629   1.567   2.787   4.353
  159ARG     CG 1630   1.564   2.936   4.317
  159ARG     CD 1631   1.479   3.019   4.414
  159ARG     NE 1632   1.541   3.029   4.547
  159ARG     HE 1633   1.491   2.985   4.621
  159ARG     CZ 1634   1.650   3.101   4.578
  159ARG    NH1 1635   1.712   3.179   4.490
  159ARG   HH11 1636   1.678   3.193   4.397
  159ARG   HH12 1637   1.794   3.232   4.518
  159ARG    NH2 1638   1.691   3.107   4.705
  159ARG   HH21 1639   1.642   3.067   4.782
  159ARG   HH22 1640   1.776   3.159   4.723
  159ARG      C 1641   1.669   2.562   4.310
  159ARG      O 1642   1.762   2.525   4.382
  160LYS      N 1643   1.580   2.478   4.257
  160LYS      H 1644   1.499   2.513   4.209
  160LYS     CA 1645   1.583   2.331   4.280
  160LYS     CB 1646   1.454   2.265   4.228
  160LYS     CG 1647   1.335   2.313   4.311
  160LYS     CD 1648   1.199   2.294   4.242
  160LYS     CE 1649   1.127   2.169   4.291
  160LYS     NZ 1650   0.982   2.179   4.268
  160LYS    HZ1 1651   0.937   2.103   4.316
  160LYS    HZ2 1652   0.947   2.265   4.303
  160LYS    HZ3 1653   0.960   2.174   4.171
  160LYS      C 1654   1.708   2.261   4.224
  160LYS      O 1655   1.783   2.202   4.302
  161LEU      N 1656   1.743   2.285   4.098
  161LEU      H 1657   1.683   2.335   4.034
  161LEU     CA 1658   1.871   2.234   4.043
  161LEU     CB 1659   1.884   2.247   3.891
  161LEU     CG 1660   1.816   2.136   3.812
  161LEU    CD1 1661   1.860   2.141   3.665
  161LEU    CD2 1662   1.844   1.998   3.870
  161LEU      C 1663   1.997   2.296   4.106
  161LEU      O 1664   2.087   2.226   4.153
  162ILE      N 1665   2.003   2.428   4.106
  162ILE      H 1666   1.925   2.485   4.077
  162ILE     CA 1667   2.125   2.500   4.150
  162ILE     CB 1668   2.131   2.641   4.090
  162ILE    CG1 1669   2.111   2.633   3.938
  162ILE    CG2 1670   2.268   2.703   4.117
  162ILE     CD 1671   2.052   2.764   3.885
  162ILE      C 1672   2.142   2.498   4.303
  162ILE      O 1673   2.228   2.424   4.352
  163ILE      N 1674   2.051   2.559   4.378
  163ILE      H 1675   1.963   2.591   4.342
  163ILE     CA 1676   2.066   2.570   4.525
  163ILE     CB 1677   1.983   2.688   4.578
  163ILE    CG1 1678   2.036   2.816   4.513
  163ILE    CG2 1679   1.991   2.701   4.731
  163ILE     CD 1680   1.942   2.935   4.531
  163ILE      C 1681   2.045   2.438   4.602
  163ILE      O 1682   2.129   2.405   4.686
  164ASP      N 1683   1.939   2.363   4.572
  164ASP      H 1684   1.860   2.398   4.520
  164ASP     CA 1685   1.918   2.229   4.633
  164ASP     CB 1686   1.774   2.179   4.619
  164ASP     CG 1687   1.673   2.236   4.720
  164ASP    OD1 1688   1.697   2.345   4.777
  164ASP    OD2 1689   1.569   2.170   4.738
  164ASP      C 1690   2.018   2.124   4.583
  164ASP      O 1691   2.116   2.093   4.651
  165GLN      N 1692   2.009   2.092   4.454
  165GLN      H 1693   1.934   2.128   4.397
  165GLN     CA 1694   2.092   1.986   4.394
  165GLN     CB 1695   2.027   1.935   4.265
  165GLN     CG 1696   1.904   1.852   4.297
  165GLN     CD 1697   1.837   1.807   4.168
  165GLN    OE1 1698   1.724   1.843   4.138
  165GLN    NE2 1699   1.895   1.707   4.107
  165GLN   HE21 1700   1.970   1.658   4.154
  165GLN   HE22 1701   1.863   1.677   4.018
  165GLN      C 1702   2.242   2.010   4.370
  165GLN      O 1703   2.312   1.919   4.326
  166ASN      N 1704   2.288   2.135   4.385
  166ASN      H 1705   2.227   2.209   4.413
  166ASN     CA 1706   2.427   2.176   4.357
  166ASN     CB 1707   2.523   2.114   4.460
  166ASN     CG 1708   2.633   2.213   4.500
  166ASN    OD1 1709   2.619   2.334   4.493
  166ASN    ND2 1710   2.749   2.166   4.536
  166ASN   HD21 1711   2.772   2.069   4.533
  166ASN   HD22 1712   2.815   2.235   4.565
  166ASN      C 1713   2.470   2.145   4.212
  166ASN      O 1714   2.588   2.123   4.181
  167VAL      N 1715   2.372   2.149   4.122
  167VAL      H 1716   2.277   2.168   4.149
  167VAL     CA 1717   2.389   2.105   3.982
  167VAL     CB 1718   2.252   2.089   3.914
  167VAL    CG1 1719   2.248   2.106   3.762
  167VAL    CG2 1720   2.201   1.948   3.946
  167VAL      C 1721   2.494   2.181   3.899
  167VAL      O 1722   2.571   2.116   3.828
  168PHE      N 1723   2.506   2.311   3.918
  168PHE      H 1724   2.437   2.365   3.966
  168PHE     CA 1725   2.609   2.388   3.846
  168PHE     CB 1726   2.581   2.537   3.858
  168PHE     CG 1727   2.614   2.611   3.728
  168PHE    CD1 1728   2.735   2.677   3.714
  168PHE    HD1 1729   2.817   2.652   3.780
  168PHE    CD2 1730   2.511   2.642   3.640
  168PHE    HD2 1731   2.414   2.595   3.652
  168PHE    CE1 1732   2.750   2.780   3.621
  168PHE    HE1 1733   2.843   2.836   3.617
  168PHE    CE2 1734   2.527   2.742   3.545
  168PHE    HE2 1735   2.442   2.774   3.484
  168PHE     CZ 1736   2.645   2.814   3.538
  168PHE     HZ 1737   2.651   2.905   3.477
  168PHE      C 1738   2.754   2.350   3.883
  168PHE      O 1739   2.829   2.310   3.794
  169ILE      N 1740   2.774   2.321   4.012
  169ILE      H 1741   2.702   2.335   4.080
  169ILE     CA 1742   2.900   2.267   4.067
  169ILE     CB 1743   2.891   2.264   4.221
  169ILE    CG1 1744   2.861   2.401   4.281
  169ILE    CG2 1745   3.013   2.200   4.288
  169ILE     CD 1746   2.970   2.505   4.257
  169ILE      C 1747   2.929   2.125   4.013
  169ILE      O 1748   3.029   2.102   3.944
  170GLU      N 1749   2.831   2.038   4.032
  170GLU      H 1750   2.747   2.064   4.081
  170GLU     CA 1751   2.841   1.894   3.998
  170GLU     CB 1752   2.734   1.817   4.076
  170GLU     CG 1753   2.758   1.825   4.227
  170GLU     CD 1754   2.881   1.746   4.273
  170GLU    OE1 1755   2.889   1.627   4.242
  170GLU    OE2 1756   2.955   1.796   4.360
  170GLU      C 1757   2.837   1.859   3.848
  170GLU      O 1758   2.905   1.765   3.806
  171GLY      N 1759   2.779   1.949   3.769
  171GLY      H 1760   2.743   2.034   3.806
  171GLY     CA 1761   2.756   1.926   3.625
  171GLY      C 1762   2.808   2.032   3.529
  171GLY      O 1763   2.903   2.005   3.455
  172THR      N 1764   2.754   2.154   3.536
  172THR      H 1765   2.676   2.176   3.594
  172THR     CA 1766   2.792   2.263   3.442
  172THR     CB 1767   2.712   2.391   3.468
  172THR    OG1 1768   2.576   2.359   3.500
  172THR    HG1 1769   2.529   2.447   3.516
  172THR    CG2 1770   2.713   2.487   3.350
  172THR      C 1771   2.943   2.296   3.448
  172THR      O 1772   3.008   2.291   3.344
  173LEU      N 1773   3.000   2.298   3.569
  173LEU      H 1774   2.945   2.308   3.653
  173LEU     CA 1775   3.146   2.313   3.587
  173LEU     CB 1776   3.185   2.329   3.735
  173LEU     CG 1777   3.337   2.339   3.752
  173LEU    CD1 1778   3.382   2.482   3.767
  173LEU    CD2 1779   3.385   2.252   3.867
  173LEU      C 1780   3.231   2.206   3.514
  173LEU      O 1781   3.300   2.247   3.420
  174PRO      N 1782   3.219   2.075   3.541
  174PRO     CA 1783   3.292   1.973   3.464
  174PRO     CB 1784   3.280   1.844   3.543
  174PRO     CG 1785   3.151   1.861   3.621
  174PRO     CD 1786   3.147   2.010   3.653
  174PRO      C 1787   3.252   1.959   3.316
  174PRO      O 1788   3.338   1.928   3.235
  175MET      N 1789   3.129   2.000   3.282
  175MET      H 1790   3.056   2.012   3.350
  175MET     CA 1791   3.086   2.013   3.141
  175MET     CB 1792   2.934   2.015   3.128
  175MET     CG 1793   2.877   1.875   3.153
  175MET     SD 1794   2.700   1.858   3.113
  175MET     CE 1795   2.730   1.836   2.939
  175MET      C 1796   3.145   2.133   3.065
  175MET      O 1797   3.136   2.138   2.943
  176GLY      N 1798   3.180   2.238   3.137
  176GLY      H 1799   3.129   2.261   3.221
  176GLY     CA 1800   3.263   2.348   3.083
  176GLY      C 1801   3.411   2.314   3.062
  176GLY      O 1802   3.487   2.401   3.019
  177VAL      N 1803   3.448   2.189   3.085
  177VAL      H 1804   3.383   2.120   3.113
  177VAL     CA 1805   3.587   2.141   3.079
  177VAL     CB 1806   3.627   2.101   3.222
  177VAL    CG1 1807   3.768   2.046   3.227
  177VAL    CG2 1808   3.617   2.217   3.322
  177VAL      C 1809   3.588   2.017   2.987
  177VAL      O 1810   3.500   1.931   2.998
  178VAL      N 1811   3.689   2.007   2.901
  178VAL      H 1812   3.761   2.078   2.894
  178VAL     CA 1813   3.703   1.888   2.815
  178VAL     CB 1814   3.785   1.914   2.689
  178VAL    CG1 1815   3.782   1.792   2.597
  178VAL    CG2 1816   3.732   2.034   2.612
  178VAL      C 1817   3.754   1.768   2.897
  178VAL      O 1818   3.676   1.677   2.923
  179ARG      N 1819   3.874   1.780   2.954
  179ARG      H 1820   3.937   1.852   2.924
  179ARG     CA 1821   3.930   1.678   3.045
  179ARG     CB 1822   4.077   1.705   3.081
  179ARG     CG 1823   4.097   1.793   3.205
  179ARG     CD 1824   4.243   1.821   3.237
  179ARG     NE 1825   4.250   1.936   3.328
  179ARG     HE 1826   4.249   2.026   3.282
  179ARG     CZ 1827   4.244   1.930   3.461
  179ARG    NH1 1828   4.219   1.817   3.527
  179ARG   HH11 1829   4.198   1.731   3.479
  179ARG   HH12 1830   4.217   1.818   3.627
  179ARG    NH2 1831   4.268   2.040   3.532
  179ARG   HH21 1832   4.283   2.128   3.488
  179ARG   HH22 1833   4.276   2.032   3.632
  179ARG      C 1834   3.848   1.663   3.175
  179ARG      O 1835   3.762   1.745   3.207
  180PRO      N 1836   3.861   1.548   3.240
  180PRO     CA 1837   3.812   1.537   3.378
  180PRO     CB 1838   3.800   1.388   3.402
  180PRO     CG 1839   3.761   1.341   3.262
  180PRO     CD 1840   3.858   1.418   3.173
  180PRO      C 1841   3.897   1.608   3.484
  180PRO      O 1842   4.019   1.616   3.477
  181LEU      N 1843   3.820   1.686   3.559
  181LEU      H 1844   3.728   1.709   3.529
  181LEU     CA 1845   3.859   1.746   3.689
  181LEU     CB 1846   3.746   1.836   3.738
  181LEU     CG 1847   3.743   1.975   3.673
  181LEU    CD1 1848   3.604   2.035   3.686
  181LEU    CD2 1849   3.843   2.066   3.745
  181LEU      C 1850   3.874   1.635   3.793
  181LEU      O 1851   3.776   1.569   3.826
  182THR      N 1852   3.992   1.628   3.854
  182THR      H 1853   4.065   1.694   3.834
  182THR     CA 1854   4.021   1.528   3.960
  182THR     CB 1855   4.170   1.527   4.001
  182THR    OG1 1856   4.211   1.655   4.051
  182THR    HG1 1857   4.226   1.715   3.968
  182THR    CG2 1858   4.256   1.481   3.884
  182THR      C 1859   3.937   1.551   4.086
  182THR      O 1860   3.884   1.660   4.108
  183GLU      N 1861   3.932   1.448   4.169
  183GLU      H 1862   3.942   1.355   4.133
  183GLU     CA 1863   3.880   1.454   4.307
  183GLU     CB 1864   3.939   1.332   4.379
  183GLU     CG 1865   3.910   1.326   4.529
  183GLU     CD 1866   3.811   1.215   4.562
  183GLU    OE1 1867   3.691   1.233   4.533
  183GLU    OE2 1868   3.857   1.111   4.612
  183GLU      C 1869   3.917   1.585   4.381
  183GLU      O 1870   3.832   1.673   4.398
  184VAL      N 1871   4.047   1.613   4.383
  184VAL      H 1872   4.111   1.553   4.335
  184VAL     CA 1873   4.104   1.733   4.449
  184VAL     CB 1874   4.256   1.714   4.468
  184VAL    CG1 1875   4.328   1.843   4.510
  184VAL    CG2 1876   4.279   1.608   4.576
  184VAL      C 1877   4.067   1.866   4.381
  184VAL      O 1878   4.020   1.956   4.451
  185GLU      N 1879   4.071   1.871   4.248
  185GLU      H 1880   4.104   1.794   4.193
  185GLU     CA 1881   4.028   1.989   4.170
  185GLU     CB 1882   4.064   1.970   4.022
  185GLU     CG 1883   4.215   1.982   3.997
  185GLU     CD 1884   4.264   1.915   3.868
  185GLU    OE1 1885   4.211   1.808   3.834
  185GLU    OE2 1886   4.363   1.963   3.809
  185GLU      C 1887   3.878   2.021   4.190
  185GLU      O 1888   3.845   2.132   4.232
  186MET      N 1889   3.795   1.916   4.187
  186MET      H 1890   3.824   1.824   4.158
  186MET     CA 1891   3.653   1.928   4.225
  186MET     CB 1892   3.572   1.803   4.188
  186MET     CG 1893   3.516   1.805   4.046
  186MET     SD 1894   3.410   1.949   4.002
  186MET     CE 1895   3.296   1.964   4.139
  186MET      C 1896   3.627   1.964   4.372
  186MET      O 1897   3.542   2.049   4.398
  187ASP      N 1898   3.702   1.906   4.466
  187ASP      H 1899   3.757   1.824   4.448
  187ASP     CA 1900   3.685   1.940   4.609
  187ASP     CB 1901   3.758   1.841   4.700
  187ASP     CG 1902   3.666   1.795   4.815
  187ASP    OD1 1903   3.546   1.778   4.788
  187ASP    OD2 1904   3.713   1.791   4.931
  187ASP      C 1905   3.718   2.086   4.646
  187ASP      O 1906   3.646   2.146   4.725
  188HIS      N 1907   3.821   2.143   4.583
  188HIS      H 1908   3.900   2.090   4.550
  188HIS     CA 1909   3.842   2.290   4.582
  188HIS     CB 1910   3.965   2.328   4.498
  188HIS     CG 1911   4.096   2.300   4.572
  188HIS    ND1 1912   4.146   2.375   4.669
  188HIS    CD2 1913   4.182   2.202   4.546
  188HIS    HD2 1914   4.180   2.136   4.458
  188HIS    CE1 1915   4.261   2.320   4.705
  188HIS    HE1 1916   4.318   2.346   4.794
  188HIS    NE2 1917   4.283   2.213   4.631
  188HIS    HE2 1918   4.347   2.139   4.655
  188HIS      C 1919   3.722   2.370   4.529
  188HIS      O 1920   3.662   2.449   4.602
  189TYR      N 1921   3.672   2.330   4.411
  189TYR      H 1922   3.719   2.260   4.357
  189TYR     CA 1923   3.553   2.391   4.349
  189TYR     CB 1924   3.528   2.331   4.210
  189TYR     CG 1925   3.617   2.388   4.098
  189TYR    CD1 1926   3.614   2.523   4.068
  189TYR    HD1 1927   3.534   2.586   4.108
  189TYR    CD2 1928   3.710   2.307   4.034
  189TYR    HD2 1929   3.701   2.199   4.041
  189TYR    CE1 1930   3.708   2.579   3.983
  189TYR    HE1 1931   3.723   2.687   3.986
  189TYR    CE2 1932   3.803   2.362   3.946
  189TYR    HE2 1933   3.878   2.298   3.899
  189TYR     CZ 1934   3.802   2.499   3.921
  189TYR     OH 1935   3.897   2.557   3.843
  189TYR     HH 1936   3.948   2.483   3.792
  189TYR      C 1937   3.425   2.384   4.434
  189TYR      O 1938   3.355   2.484   4.451
  190ARG      N 1939   3.404   2.270   4.500
  190ARG      H 1940   3.463   2.191   4.483
  190ARG     CA 1941   3.291   2.249   4.594
  190ARG     CB 1942   3.281   2.101   4.629
  190ARG     CG 1943   3.246   2.011   4.511
  190ARG     CD 1944   3.266   1.864   4.551
  190ARG     NE 1945   3.235   1.777   4.438
  190ARG     HE 1946   3.145   1.792   4.395
  190ARG     CZ 1947   3.309   1.674   4.394
  190ARG    NH1 1948   3.424   1.642   4.453
  190ARG   HH11 1949   3.451   1.690   4.537
  190ARG   HH12 1950   3.486   1.574   4.416
  190ARG    NH2 1951   3.257   1.590   4.304
  190ARG   HH21 1952   3.163   1.605   4.270
  190ARG   HH22 1953   3.309   1.509   4.277
  190ARG      C 1954   3.298   2.327   4.727
  190ARG      O 1955   3.196   2.377   4.774
  191GLU      N 1956   3.420   2.351   4.776
  191GLU      H 1957   3.503   2.334   4.722
  191GLU     CA 1958   3.445   2.400   4.915
  191GLU     CB 1959   3.596   2.415   4.942
  191GLU     CG 1960   3.624   2.438   5.091
  191GLU     CD 1961   3.773   2.461   5.119
  191GLU    OE1 1962   3.819   2.576   5.100
  191GLU    OE2 1963   3.837   2.363   5.162
  191GLU      C 1964   3.363   2.520   4.968
  191GLU      O 1965   3.288   2.498   5.064
  192PRO      N 1966   3.353   2.635   4.899
  192PRO     CA 1967   3.275   2.749   4.949
  192PRO     CB 1968   3.321   2.866   4.863
  192PRO     CG 1969   3.347   2.799   4.728
  192PRO     CD 1970   3.408   2.664   4.765
  192PRO      C 1971   3.122   2.732   4.941
  192PRO      O 1972   3.048   2.817   4.991
  193PHE      N 1973   3.077   2.626   4.874
  193PHE      H 1974   3.141   2.561   4.831
  193PHE     CA 1975   2.935   2.601   4.844
  193PHE     CB 1976   2.916   2.603   4.692
  193PHE     CG 1977   2.980   2.724   4.623
  193PHE    CD1 1978   2.969   2.854   4.673
  193PHE    HD1 1979   2.912   2.875   4.764
  193PHE    CD2 1980   3.064   2.700   4.515
  193PHE    HD2 1981   3.090   2.598   4.488
  193PHE    CE1 1982   3.042   2.957   4.616
  193PHE    HE1 1983   3.040   3.055   4.662
  193PHE    CE2 1984   3.134   2.804   4.454
  193PHE    HE2 1985   3.197   2.784   4.368
  193PHE     CZ 1986   3.123   2.933   4.505
  193PHE     HZ 1987   3.183   3.013   4.462
  193PHE      C 1988   2.882   2.468   4.903
  193PHE      O 1989   2.779   2.415   4.861
  194LEU      N 1990   2.956   2.414   5.000
  194LEU      H 1991   3.049   2.444   5.016
  194LEU     CA 1992   2.914   2.294   5.075
  194LEU     CB 1993   3.028   2.249   5.167
  194LEU     CG 1994   3.132   2.169   5.089
  194LEU    CD1 1995   3.269   2.181   5.153
  194LEU    CD2 1996   3.095   2.021   5.090
  194LEU      C 1997   2.782   2.310   5.152
  194LEU      O 1998   2.696   2.222   5.142
  195ASN      N 1999   2.762   2.426   5.215
  195ASN      H 2000   2.831   2.498   5.215
  195ASN     CA 2001   2.633   2.463   5.276
  195ASN     CB 2002   2.652   2.563   5.392
  195ASN     CG 2003   2.526   2.579   5.479
  195ASN    OD1 2004   2.416   2.605   5.432
  195ASN    ND2 2005   2.538   2.549   5.607
  195ASN   HD21 2006   2.623   2.513   5.644
  195ASN   HD22 2007   2.463   2.569   5.671
  195ASN      C 2008   2.538   2.521   5.168
  195ASN      O 2009   2.577   2.610   5.092
  196PRO      N 2010   2.414   2.470   5.165
  196PRO     CA 2011   2.309   2.515   5.072
  196PRO     CB 2012   2.189   2.428   5.106
  196PRO     CG 2013   2.257   2.297   5.143
  196PRO     CD 2014   2.375   2.344   5.229
  196PRO      C 2015   2.272   2.664   5.074
  196PRO      O 2016   2.252   2.722   4.967
  197VAL      N 2017   2.283   2.729   5.189
  197VAL      H 2018   2.298   2.682   5.277
  197VAL     CA 2019   2.260   2.875   5.195
  197VAL     CB 2020   2.249   2.932   5.337
  197VAL    CG1 2021   2.378   2.927   5.417
  197VAL    CG2 2022   2.188   3.072   5.329
  197VAL      C 2023   2.360   2.958   5.114
  197VAL      O 2024   2.320   3.044   5.034
  198ASP      N 2025   2.486   2.916   5.118
  198ASP      H 2026   2.515   2.834   5.168
  198ASP     CA 2027   2.598   2.988   5.054
  198ASP     CB 2028   2.731   2.934   5.110
  198ASP     CG 2029   2.756   2.958   5.261
  198ASP    OD1 2030   2.691   3.046   5.323
  198ASP    OD2 2031   2.852   2.896   5.313
  198ASP      C 2032   2.593   2.985   4.900
  198ASP      O 2033   2.662   3.064   4.836
  199ARG      N 2034   2.496   2.911   4.845
  199ARG      H 2035   2.427   2.869   4.904
  199ARG     CA 2036   2.472   2.887   4.700
  199ARG     CB 2037   2.410   2.748   4.681
  199ARG     CG 2038   2.503   2.635   4.727
  199ARG     CD 2039   2.434   2.501   4.705
  199ARG     NE 2040   2.512   2.394   4.769
  199ARG     HE 2041   2.611   2.410   4.771
  199ARG     CZ 2042   2.464   2.278   4.817
  199ARG    NH1 2043   2.336   2.243   4.803
  199ARG   HH11 2044   2.272   2.303   4.754
  199ARG   HH12 2045   2.300   2.158   4.843
  199ARG    NH2 2046   2.548   2.195   4.879
  199ARG   HH21 2047   2.645   2.219   4.888
  199ARG   HH22 2048   2.513   2.110   4.919
  199ARG      C 2049   2.390   2.989   4.618
  199ARG      O 2050   2.361   2.968   4.500
  200GLU      N 2051   2.353   3.102   4.680
  200GLU      H 2052   2.364   3.115   4.778
  200GLU     CA 2053   2.277   3.209   4.612
  200GLU     CB 2054   2.227   3.309   4.717
  200GLU     CG 2055   2.123   3.407   4.664
  200GLU     CD 2056   1.992   3.341   4.619
  200GLU    OE1 2057   1.958   3.234   4.674
  200GLU    OE2 2058   1.924   3.402   4.533
  200GLU      C 2059   2.344   3.278   4.491
  200GLU      O 2060   2.279   3.281   4.385
  201PRO      N 2061   2.472   3.319   4.497
  201PRO     CA 2062   2.542   3.381   4.381
  201PRO     CB 2063   2.684   3.411   4.428
  201PRO     CG 2064   2.674   3.419   4.580
  201PRO     CD 2065   2.561   3.322   4.614
  201PRO      C 2066   2.546   3.287   4.260
  201PRO      O 2067   2.514   3.330   4.150
  202LEU      N 2068   2.558   3.157   4.290
  202LEU      H 2069   2.597   3.126   4.376
  202LEU     CA 2070   2.547   3.051   4.188
  202LEU     CB 2071   2.564   2.910   4.247
  202LEU     CG 2072   2.699   2.885   4.315
  202LEU    CD1 2073   2.711   2.740   4.361
  202LEU    CD2 2074   2.820   2.925   4.231
  202LEU      C 2075   2.416   3.058   4.108
  202LEU      O 2076   2.423   3.079   3.988
  203TRP      N 2077   2.300   3.062   4.174
  203TRP      H 2078   2.296   3.056   4.274
  203TRP     CA 2079   2.170   3.078   4.103
  203TRP     CB 2080   2.055   3.041   4.198
  203TRP     CG 2081   1.914   3.068   4.143
  203TRP    CD1 2082   1.841   2.993   4.060
  203TRP    HD1 2083   1.868   2.893   4.027
  203TRP    CD2 2084   1.841   3.183   4.166
  203TRP    NE1 2085   1.728   3.055   4.028
  203TRP    HE1 2086   1.664   3.027   3.955
  203TRP    CE2 2087   1.723   3.171   4.094
  203TRP    CE3 2088   1.865   3.295   4.244
  203TRP    HE3 2089   1.953   3.300   4.308
  203TRP    CZ2 2090   1.629   3.272   4.100
  203TRP    HZ2 2091   1.533   3.260   4.050
  203TRP    CZ3 2092   1.771   3.396   4.249
  203TRP    HZ3 2093   1.778   3.470   4.330
  203TRP    CH2 2094   1.653   3.385   4.176
  203TRP    HH2 2095   1.574   3.459   4.188
  203TRP      C 2096   2.147   3.216   4.037
  203TRP      O 2097   2.081   3.227   3.934
  204ARG      N 2098   2.191   3.322   4.105
  204ARG      H 2099   2.227   3.315   4.198
  204ARG     CA 2100   2.171   3.460   4.055
  204ARG     CB 2101   2.183   3.557   4.173
  204ARG     CG 2102   2.152   3.702   4.137
  204ARG     CD 2103   2.020   3.725   4.063
  204ARG     NE 2104   1.902   3.713   4.150
  204ARG     HE 2105   1.922   3.700   4.247
  204ARG     CZ 2106   1.775   3.733   4.107
  204ARG    NH1 2107   1.749   3.762   3.980
  204ARG   HH11 2108   1.822   3.763   3.911
  204ARG   HH12 2109   1.660   3.799   3.954
  204ARG    NH2 2110   1.674   3.719   4.193
  204ARG   HH21 2111   1.690   3.690   4.287
  204ARG   HH22 2112   1.580   3.742   4.164
  204ARG      C 2113   2.253   3.498   3.930
  204ARG      O 2114   2.194   3.551   3.835
  205PHE      N 2115   2.374   3.442   3.917
  205PHE      H 2116   2.420   3.396   3.994
  205PHE     CA 2117   2.458   3.462   3.797
  205PHE     CB 2118   2.598   3.403   3.815
  205PHE     CG 2119   2.695   3.497   3.885
  205PHE    CD1 2120   2.713   3.627   3.839
  205PHE    HD1 2121   2.649   3.666   3.761
  205PHE    CD2 2122   2.784   3.444   3.976
  205PHE    HD2 2123   2.777   3.337   3.997
  205PHE    CE1 2124   2.822   3.701   3.881
  205PHE    HE1 2125   2.837   3.802   3.843
  205PHE    CE2 2126   2.892   3.519   4.021
  205PHE    HE2 2127   2.963   3.476   4.091
  205PHE     CZ 2128   2.913   3.646   3.970
  205PHE     HZ 2129   3.007   3.698   3.990
  205PHE      C 2130   2.398   3.426   3.660
  205PHE      O 2131   2.381   3.519   3.580
  206PRO      N 2132   2.345   3.305   3.637
  206PRO     CA 2133   2.277   3.269   3.510
  206PRO     CB 2134   2.244   3.121   3.526
  206PRO     CG 2135   2.221   3.109   3.675
  206PRO     CD 2136   2.336   3.191   3.729
  206PRO      C 2137   2.152   3.352   3.481
  206PRO      O 2138   2.122   3.387   3.367
  207ASN      N 2139   2.082   3.390   3.588
  207ASN      H 2140   2.098   3.347   3.677
  207ASN     CA 2141   1.967   3.482   3.580
  207ASN     CB 2142   1.901   3.494   3.716
  207ASN     CG 2143   1.807   3.376   3.726
  207ASN    OD1 2144   1.715   3.366   3.647
  207ASN    ND2 2145   1.842   3.274   3.801
  207ASN   HD21 2146   1.930   3.264   3.850
  207ASN   HD22 2147   1.769   3.207   3.815
  207ASN      C 2148   1.997   3.621   3.525
  207ASN      O 2149   1.921   3.672   3.443
  208GLU      N 2150   2.111   3.673   3.569
  208GLU      H 2151   2.163   3.631   3.644
  208GLU     CA 2152   2.166   3.799   3.517
  208GLU     CB 2153   2.267   3.855   3.618
  208GLU     CG 2154   2.199   3.901   3.747
  208GLU     CD 2155   2.154   4.047   3.744
  208GLU    OE1 2156   2.032   4.070   3.733
  208GLU    OE2 2157   2.237   4.133   3.777
  208GLU      C 2158   2.225   3.791   3.375
  208GLU      O 2159   2.237   3.894   3.311
  209LEU      N 2160   2.251   3.672   3.320
  209LEU      H 2161   2.241   3.586   3.370
  209LEU     CA 2162   2.303   3.659   3.181
  209LEU     CB 2163   2.315   3.513   3.137
  209LEU     CG 2164   2.433   3.440   3.199
  209LEU    CD1 2165   2.434   3.295   3.152
  209LEU    CD2 2166   2.565   3.510   3.165
  209LEU      C 2167   2.217   3.731   3.076
  209LEU      O 2168   2.095   3.707   3.073
  210PRO      N 2169   2.278   3.813   2.990
  210PRO     CA 2170   2.208   3.886   2.883
  210PRO     CB 2171   2.310   3.989   2.835
  210PRO     CG 2172   2.445   3.923   2.859
  210PRO     CD 2173   2.422   3.846   2.989
  210PRO      C 2174   2.160   3.791   2.773
  210PRO      O 2175   2.236   3.754   2.682
  211ILE      N 2176   2.043   3.735   2.802
  211ILE      H 2177   1.998   3.754   2.890
  211ILE     CA 2178   1.975   3.637   2.716
  211ILE     CB 2179   1.969   3.501   2.788
  211ILE    CG1 2180   2.109   3.438   2.796
  211ILE    CG2 2181   1.869   3.405   2.722
  211ILE     CD 2182   2.113   3.313   2.885
  211ILE      C 2183   1.836   3.689   2.677
  211ILE      O 2184   1.744   3.699   2.759
  212ALA      N 2185   1.832   3.741   2.555
  212ALA      H 2186   1.918   3.756   2.504
  212ALA     CA 2187   1.709   3.779   2.483
  212ALA     CB 2188   1.633   3.653   2.442
  212ALA      C 2189   1.618   3.878   2.557
  212ALA      O 2190   1.515   3.842   2.613
  213GLY      N 2191   1.667   4.001   2.567
  213GLY      H 2192   1.745   4.030   2.510
  213GLY     CA 2193   1.602   4.109   2.644
  213GLY      C 2194   1.604   4.093   2.797
  213GLY      O 2195   1.586   4.191   2.869
  214GLU      N 2196   1.639   3.974   2.848
  214GLU      H 2197   1.657   3.896   2.788
  214GLU     CA 2198   1.639   3.945   2.993
  214GLU     CB 2199   1.544   3.829   3.024
  214GLU     CG 2200   1.397   3.871   3.020
  214GLU     CD 2201   1.365   3.981   3.121
  214GLU    OE1 2202   1.284   4.068   3.084
  214GLU    OE2 2203   1.420   3.976   3.234
  214GLU      C 2204   1.775   3.918   3.058
  214GLU      O 2205   1.846   3.826   3.015
  215PRO      N 2206   1.808   3.992   3.166
  215PRO     CA 2207   1.735   4.110   3.218
  215PRO     CB 2208   1.775   4.122   3.365
  215PRO     CG 2209   1.853   3.994   3.396
  215PRO     CD 2210   1.910   3.950   3.262
  215PRO      C 2211   1.782   4.235   3.143
  215PRO      O 2212   1.902   4.252   3.120
  216ALA      N 2213   1.690   4.328   3.121
  216ALA      H 2214   1.594   4.315   3.145
  216ALA     CA 2215   1.716   4.449   3.039
  216ALA     CB 2216   1.587   4.528   3.023
  216ALA      C 2217   1.831   4.540   3.084
  216ALA      O 2218   1.907   4.590   3.001
  217ASN      N 2219   1.859   4.538   3.215
  217ASN      H 2220   1.801   4.490   3.280
  217ASN     CA 2221   1.973   4.609   3.274
  217ASN     CB 2222   1.959   4.614   3.427
  217ASN     CG 2223   1.968   4.481   3.501
  217ASN    OD1 2224   1.916   4.378   3.459
  217ASN    ND2 2225   2.042   4.484   3.609
  217ASN   HD21 2226   2.086   4.570   3.635
  217ASN   HD22 2227   2.054   4.403   3.668
  217ASN      C 2228   2.110   4.552   3.234
  217ASN      O 2229   2.194   4.625   3.182
  218ILE      N 2230   2.121   4.420   3.240
  218ILE      H 2231   2.050   4.364   3.286
  218ILE     CA 2232   2.242   4.349   3.194
  218ILE     CB 2233   2.251   4.209   3.255
  218ILE    CG1 2234   2.228   4.209   3.407
  218ILE    CG2 2235   2.386   4.144   3.221
  218ILE     CD 2236   2.318   4.306   3.484
  218ILE      C 2237   2.252   4.346   3.041
  218ILE      O 2238   2.360   4.368   2.986
  219VAL      N 2239   2.137   4.338   2.974
  219VAL      H 2240   2.052   4.309   3.019
  219VAL     CA 2241   2.131   4.353   2.827
  219VAL     CB 2242   1.994   4.320   2.767
  219VAL    CG1 2243   1.999   4.321   2.614
  219VAL    CG2 2244   1.946   4.183   2.813
  219VAL      C 2245   2.185   4.491   2.782
  219VAL      O 2246   2.291   4.494   2.719
  220ALA      N 2247   2.141   4.596   2.851
  220ALA      H 2248   2.063   4.589   2.915
  220ALA     CA 2249   2.192   4.734   2.830
  220ALA     CB 2250   2.113   4.832   2.917
  220ALA      C 2251   2.343   4.751   2.857
  220ALA      O 2252   2.421   4.774   2.764
  221LEU      N 2253   2.381   4.709   2.977
  221LEU      H 2254   2.310   4.684   3.044
  221LEU     CA 2255   2.517   4.713   3.034
  221LEU     CB 2256   2.506   4.636   3.166
  221LEU     CG 2257   2.550   4.717   3.286
  221LEU    CD1 2258   2.498   4.655   3.416
  221LEU    CD2 2259   2.702   4.719   3.288
  221LEU      C 2260   2.626   4.649   2.948
  221LEU      O 2261   2.731   4.708   2.920
  222VAL      N 2262   2.596   4.527   2.903
  222VAL      H 2263   2.510   4.482   2.925
  222VAL     CA 2264   2.688   4.450   2.817
  222VAL     CB 2265   2.662   4.299   2.833
  222VAL    CG1 2266   2.751   4.215   2.742
  222VAL    CG2 2267   2.680   4.257   2.979
  222VAL      C 2268   2.693   4.496   2.670
  222VAL      O 2269   2.802   4.501   2.613
  223GLU      N 2270   2.580   4.544   2.617
  223GLU      H 2271   2.492   4.541   2.666
  223GLU     CA 2272   2.575   4.606   2.482
  223GLU     CB 2273   2.431   4.645   2.443
  223GLU     CG 2274   2.340   4.526   2.408
  223GLU     CD 2275   2.193   4.562   2.384
  223GLU    OE1 2276   2.148   4.663   2.442
  223GLU    OE2 2277   2.121   4.485   2.317
  223GLU      C 2278   2.669   4.728   2.473
  223GLU      O 2279   2.772   4.720   2.405
  224GLU      N 2280   2.657   4.814   2.575
  224GLU      H 2281   2.577   4.811   2.636
  224GLU     CA 2282   2.743   4.932   2.595
  224GLU     CB 2283   2.702   5.006   2.722
  224GLU     CG 2284   2.567   5.075   2.704
  224GLU     CD 2285   2.520   5.157   2.825
  224GLU    OE1 2286   2.600   5.197   2.911
  224GLU    OE2 2287   2.398   5.177   2.835
  224GLU      C 2288   2.895   4.904   2.599
  224GLU      O 2289   2.972   4.972   2.531
  225TYR      N 2290   2.936   4.800   2.672
  225TYR      H 2291   2.877   4.751   2.735
  225TYR     CA 2292   3.079   4.762   2.672
  225TYR     CB 2293   3.122   4.685   2.798
  225TYR     CG 2294   3.071   4.542   2.817
  225TYR    CD1 2295   3.111   4.441   2.730
  225TYR    HD1 2296   3.161   4.464   2.637
  225TYR    CD2 2297   3.026   4.505   2.943
  225TYR    HD2 2298   2.986   4.580   3.012
  225TYR    CE1 2299   3.109   4.308   2.766
  225TYR    HE1 2300   3.137   4.232   2.693
  225TYR    CE2 2301   3.027   4.372   2.981
  225TYR    HE2 2302   2.991   4.345   3.080
  225TYR     CZ 2303   3.070   4.273   2.893
  225TYR     OH 2304   3.109   4.153   2.940
  225TYR     HH 2305   3.042   4.127   3.009
  225TYR      C 2306   3.133   4.697   2.544
  225TYR      O 2307   3.249   4.721   2.508
  226MET      N 2308   3.053   4.614   2.477
  226MET      H 2309   2.960   4.593   2.510
  226MET     CA 2310   3.095   4.548   2.351
  226MET     CB 2311   3.003   4.432   2.313
  226MET     CG 2312   3.017   4.310   2.406
  226MET     SD 2313   3.184   4.236   2.418
  226MET     CE 2314   3.228   4.218   2.247
  226MET      C 2315   3.111   4.646   2.234
  226MET      O 2316   3.199   4.630   2.149
  227ASP      N 2317   3.029   4.751   2.241
  227ASP      H 2318   2.936   4.740   2.280
  227ASP     CA 2319   3.049   4.877   2.168
  227ASP     CB 2320   2.942   4.978   2.210
  227ASP     CG 2321   2.819   4.970   2.120
  227ASP    OD1 2322   2.835   4.917   2.009
  227ASP    OD2 2323   2.719   5.036   2.153
  227ASP      C 2324   3.186   4.941   2.185
  227ASP      O 2325   3.263   4.951   2.089
  228TRP      N 2326   3.218   4.966   2.312
  228TRP      H 2327   3.148   4.964   2.384
  228TRP     CA 2328   3.348   5.019   2.353
  228TRP     CB 2329   3.346   5.047   2.503
  228TRP     CG 2330   3.480   5.097   2.556
  228TRP    CD1 2331   3.535   5.216   2.532
  228TRP    HD1 2332   3.482   5.303   2.494
  228TRP    CD2 2333   3.579   5.016   2.609
  228TRP    NE1 2334   3.665   5.212   2.562
  228TRP    HE1 2335   3.729   5.288   2.547
  228TRP    CE2 2336   3.695   5.091   2.609
  228TRP    CE3 2337   3.580   4.881   2.642
  228TRP    HE3 2338   3.486   4.827   2.654
  228TRP    CZ2 2339   3.815   5.027   2.638
  228TRP    HZ2 2340   3.905   5.087   2.655
  228TRP    CZ3 2341   3.700   4.818   2.669
  228TRP    HZ3 2342   3.701   4.714   2.700
  228TRP    CH2 2343   3.818   4.891   2.665
  228TRP    HH2 2344   3.914   4.840   2.682
  228TRP      C 2345   3.466   4.928   2.314
  228TRP      O 2346   3.551   4.975   2.240
  229LEU      N 2347   3.457   4.796   2.334
  229LEU      H 2348   3.388   4.758   2.397
  229LEU     CA 2349   3.566   4.703   2.295
  229LEU     CB 2350   3.528   4.559   2.329
  229LEU     CG 2351   3.654   4.476   2.352
  229LEU    CD1 2352   3.724   4.522   2.479
  229LEU    CD2 2353   3.623   4.326   2.359
  229LEU      C 2354   3.605   4.709   2.146
  229LEU      O 2355   3.722   4.729   2.113
  230HIS      N 2356   3.503   4.713   2.060
  230HIS      H 2357   3.408   4.705   2.091
  230HIS     CA 2358   3.523   4.728   1.915
  230HIS     CB 2359   3.394   4.693   1.842
  230HIS     CG 2360   3.360   4.544   1.834
  230HIS    ND1 2361   3.274   4.478   1.910
  230HIS    HD1 2362   3.220   4.517   1.986
  230HIS    CD2 2363   3.400   4.464   1.736
  230HIS    HD2 2364   3.464   4.494   1.653
  230HIS    CE1 2365   3.262   4.355   1.859
  230HIS    HE1 2366   3.195   4.278   1.898
  230HIS    NE2 2367   3.341   4.345   1.752
  230HIS      C 2368   3.571   4.868   1.871
  230HIS      O 2369   3.641   4.882   1.770
  231GLN      N 2370   3.522   4.972   1.938
  231GLN      H 2371   3.443   4.963   1.999
  231GLN     CA 2372   3.568   5.110   1.913
  231GLN     CB 2373   3.459   5.213   1.946
  231GLN     CG 2374   3.331   5.190   1.865
  231GLN     CD 2375   3.345   5.190   1.712
  231GLN    OE1 2376   3.289   5.107   1.643
  231GLN    NE2 2377   3.423   5.281   1.658
  231GLN   HE21 2378   3.476   5.344   1.714
  231GLN   HE22 2379   3.424   5.286   1.558
  231GLN      C 2380   3.700   5.151   1.981
  231GLN      O 2381   3.754   5.258   1.952
  232SER      N 2382   3.736   5.079   2.086
  232SER      H 2383   3.664   5.027   2.134
  232SER     CA 2384   3.862   5.094   2.162
  232SER     CB 2385   3.847   5.024   2.297
  232SER     OG 2386   3.968   5.032   2.373
  232SER     HG 2387   3.943   5.008   2.469
  232SER      C 2388   3.988   5.040   2.094
  232SER      O 2389   3.991   4.924   2.053
  233PRO      N 2390   4.090   5.126   2.080
  233PRO     CA 2391   4.223   5.084   2.033
  233PRO     CB 2392   4.290   5.212   1.983
  233PRO     CG 2393   4.223   5.323   2.063
  233PRO     CD 2394   4.079   5.273   2.081
  233PRO      C 2395   4.312   5.005   2.130
  233PRO      O 2396   4.420   4.963   2.088
  234VAL      N 2397   4.264   4.974   2.251
  234VAL      H 2398   4.179   5.015   2.286
  234VAL     CA 2399   4.346   4.909   2.356
  234VAL     CB 2400   4.263   4.904   2.486
  234VAL    CG1 2401   4.157   4.794   2.490
  234VAL    CG2 2402   4.354   4.899   2.608
  234VAL      C 2403   4.405   4.772   2.316
  234VAL      O 2404   4.334   4.698   2.246
  235PRO      N 2405   4.529   4.741   2.356
  235PRO     CA 2406   4.592   4.609   2.338
  235PRO     CB 2407   4.724   4.620   2.413
  235PRO     CG 2408   4.766   4.763   2.382
  235PRO     CD 2409   4.634   4.840   2.391
  235PRO      C 2410   4.509   4.490   2.384
  235PRO      O 2411   4.462   4.484   2.498
  236LYS      N 2412   4.475   4.405   2.288
  236LYS      H 2413   4.500   4.417   2.192
  236LYS     CA 2414   4.390   4.288   2.316
  236LYS     CB 2415   4.251   4.307   2.257
  236LYS     CG 2416   4.174   4.429   2.309
  236LYS     CD 2417   4.041   4.440   2.234
  236LYS     CE 2418   3.990   4.584   2.224
  236LYS     NZ 2419   4.080   4.667   2.144
  236LYS    HZ1 2420   4.035   4.752   2.116
  236LYS    HZ2 2421   4.162   4.690   2.199
  236LYS    HZ3 2422   4.112   4.616   2.064
  236LYS      C 2423   4.446   4.153   2.269
  236LYS      O 2424   4.489   4.132   2.155
  237LEU      N 2425   4.441   4.063   2.366
  237LEU      H 2426   4.417   4.091   2.460
  237LEU     CA 2427   4.474   3.921   2.351
  237LEU     CB 2428   4.589   3.893   2.448
  237LEU     CG 2429   4.621   3.745   2.473
  237LEU    CD1 2430   4.657   3.671   2.344
  237LEU    CD2 2431   4.731   3.735   2.577
  237LEU      C 2432   4.349   3.835   2.377
  237LEU      O 2433   4.296   3.830   2.488
  238LEU      N 2434   4.309   3.763   2.274
  238LEU      H 2435   4.356   3.767   2.186
  238LEU     CA 2436   4.190   3.676   2.279
  238LEU     CB 2437   4.091   3.726   2.174
  238LEU     CG 2438   3.960   3.650   2.155
  238LEU    CD1 2439   3.885   3.622   2.286
  238LEU    CD2 2440   3.872   3.730   2.059
  238LEU      C 2441   4.228   3.528   2.263
  238LEU      O 2442   4.289   3.485   2.166
  239PHE      N 2443   4.207   3.458   2.372
  239PHE      H 2444   4.166   3.498   2.455
  239PHE     CA 2445   4.227   3.313   2.377
  239PHE     CB 2446   4.271   3.277   2.518
  239PHE     CG 2447   4.413   3.320   2.549
  239PHE    CD1 2448   4.519   3.248   2.496
  239PHE    HD1 2449   4.499   3.163   2.430
  239PHE    CD2 2450   4.436   3.424   2.639
  239PHE    HD2 2451   4.352   3.479   2.680
  239PHE    CE1 2452   4.649   3.281   2.530
  239PHE    HE1 2453   4.731   3.219   2.494
  239PHE    CE2 2454   4.567   3.454   2.675
  239PHE    HE2 2455   4.586   3.538   2.741
  239PHE     CZ 2456   4.673   3.383   2.620
  239PHE     HZ 2457   4.775   3.405   2.652
  239PHE      C 2458   4.097   3.241   2.341
  239PHE      O 2459   3.990   3.281   2.386
  240TRP      N 2460   4.107   3.139   2.256
  240TRP      H 2461   4.194   3.115   2.212
  240TRP     CA 2462   3.989   3.061   2.216
  240TRP     CB 2463   3.918   3.124   2.096
  240TRP     CG 2464   3.997   3.119   1.965
  240TRP    CD1 2465   4.103   3.193   1.934
  240TRP    HD1 2466   4.142   3.276   1.992
  240TRP    CD2 2467   3.981   3.025   1.865
  240TRP    NE1 2468   4.156   3.148   1.820
  240TRP    HE1 2469   4.236   3.186   1.773
  240TRP    CE2 2470   4.084   3.046   1.775
  240TRP    CE3 2471   3.903   2.910   1.855
  240TRP    HE3 2472   3.816   2.897   1.919
  240TRP    CZ2 2473   4.110   2.952   1.676
  240TRP    HZ2 2474   4.186   2.971   1.601
  240TRP    CZ3 2475   3.934   2.812   1.762
  240TRP    HZ3 2476   3.894   2.712   1.774
  240TRP    CH2 2477   4.038   2.833   1.672
  240TRP    HH2 2478   4.079   2.751   1.613
  240TRP      C 2479   4.019   2.913   2.190
  240TRP      O 2480   4.134   2.869   2.198
  241GLY      N 2481   3.910   2.839   2.178
  241GLY      H 2482   3.819   2.875   2.199
  241GLY     CA 2483   3.918   2.696   2.148
  241GLY      C 2484   3.795   2.635   2.080
  241GLY      O 2485   3.689   2.694   2.062
  242THR      N 2486   3.827   2.520   2.023
  242THR      H 2487   3.923   2.490   2.017
  242THR     CA 2488   3.734   2.432   1.950
  242THR     CB 2489   3.809   2.358   1.838
  242THR    OG1 2490   3.903   2.448   1.779
  242THR    HG1 2491   3.875   2.481   1.687
  242THR    CG2 2492   3.714   2.303   1.731
  242THR      C 2493   3.684   2.326   2.049
  242THR      O 2494   3.767   2.261   2.113
  243PRO      N 2495   3.552   2.306   2.062
  243PRO     CA 2496   3.444   2.387   2.003
  243PRO     CB 2497   3.334   2.284   1.975
  243PRO     CG 2498   3.349   2.187   2.092
  243PRO     CD 2499   3.500   2.177   2.110
  243PRO      C 2500   3.390   2.507   2.083
  243PRO      O 2501   3.301   2.576   2.032
  244GLY      N 2502   3.443   2.530   2.203
  244GLY      H 2503   3.515   2.473   2.245
  244GLY     CA 2504   3.404   2.644   2.289
  244GLY      C 2505   3.262   2.633   2.345
  244GLY      O 2506   3.185   2.543   2.309
  245VAL      N 2507   3.229   2.719   2.441
  245VAL      H 2508   3.297   2.782   2.483
  245VAL     CA 2509   3.089   2.730   2.486
  245VAL     CB 2510   3.077   2.707   2.638
  245VAL    CG1 2511   2.933   2.726   2.686
  245VAL    CG2 2512   3.118   2.565   2.673
  245VAL      C 2513   3.026   2.859   2.432
  245VAL      O 2514   2.974   2.860   2.321
  246LEU      N 2515   3.054   2.970   2.500
  246LEU      H 2516   3.127   2.969   2.569
  246LEU     CA 2517   3.005   3.105   2.461
  246LEU     CB 2518   3.019   3.202   2.578
  246LEU     CG 2519   2.944   3.159   2.704
  246LEU    CD1 2520   2.960   3.268   2.809
  246LEU    CD2 2521   2.795   3.133   2.678
  246LEU      C 2522   3.078   3.162   2.339
  246LEU      O 2523   3.026   3.251   2.271
  247ILE      N 2524   3.202   3.115   2.318
  247ILE      H 2525   3.252   3.063   2.389
  247ILE     CA 2526   3.282   3.145   2.198
  247ILE     CB 2527   3.408   3.223   2.237
  247ILE    CG1 2528   3.374   3.359   2.299
  247ILE    CG2 2529   3.507   3.239   2.121
  247ILE     CD 2530   3.289   3.446   2.207
  247ILE      C 2531   3.314   3.017   2.118
  247ILE      O 2532   3.413   2.948   2.145
  248PRO      N 2533   3.232   2.987   2.017
  248PRO     CA 2534   3.269   2.893   1.910
  248PRO     CB 2535   3.137   2.866   1.836
  248PRO     CG 2536   3.056   2.992   1.861
  248PRO     CD 2537   3.092   3.032   2.003
  248PRO      C 2538   3.376   2.954   1.818
  248PRO      O 2539   3.381   3.077   1.803
  249PRO      N 2540   3.451   2.871   1.743
  249PRO     CA 2541   3.548   2.917   1.641
  249PRO     CB 2542   3.595   2.789   1.572
  249PRO     CG 2543   3.587   2.686   1.684
  249PRO     CD 2544   3.461   2.725   1.761
  249PRO      C 2545   3.485   3.013   1.539
  249PRO      O 2546   3.547   3.108   1.492
  250ALA      N 2547   3.356   2.992   1.511
  250ALA      H 2548   3.321   2.898   1.510
  250ALA     CA 2549   3.270   3.086   1.436
  250ALA     CB 2550   3.129   3.028   1.433
  250ALA      C 2551   3.272   3.234   1.480
  250ALA      O 2552   3.304   3.321   1.398
  251GLU      N 2553   3.236   3.263   1.605
  251GLU      H 2554   3.178   3.199   1.656
  251GLU     CA 2555   3.249   3.397   1.667
  251GLU     CB 2556   3.173   3.396   1.801
  251GLU     CG 2557   3.169   3.531   1.874
  251GLU     CD 2558   3.093   3.645   1.805
  251GLU    OE1 2559   2.982   3.623   1.752
  251GLU    OE2 2560   3.139   3.760   1.816
  251GLU      C 2561   3.394   3.447   1.685
  251GLU      O 2562   3.423   3.563   1.657
  252ALA      N 2563   3.485   3.353   1.710
  252ALA      H 2564   3.458   3.258   1.727
  252ALA     CA 2565   3.629   3.381   1.726
  252ALA     CB 2566   3.702   3.249   1.752
  252ALA      C 2567   3.692   3.456   1.607
  252ALA      O 2568   3.725   3.574   1.620
  253ALA      N 2569   3.680   3.396   1.489
  253ALA      H 2570   3.668   3.296   1.483
  253ALA     CA 2571   3.723   3.461   1.363
  253ALA     CB 2572   3.716   3.363   1.247
  253ALA      C 2573   3.652   3.593   1.328
  253ALA      O 2574   3.716   3.684   1.276
  254ARG      N 2575   3.526   3.609   1.370
  254ARG      H 2576   3.480   3.537   1.422
  254ARG     CA 2577   3.451   3.735   1.352
  254ARG     CB 2578   3.307   3.714   1.395
  254ARG     CG 2579   3.220   3.837   1.369
  254ARG     CD 2580   3.072   3.804   1.389
  254ARG     NE 2581   3.036   3.693   1.299
  254ARG     HE 2582   3.052   3.709   1.202
  254ARG     CZ 2583   3.001   3.571   1.340
  254ARG    NH1 2584   2.997   3.536   1.468
  254ARG   HH11 2585   3.021   3.600   1.542
  254ARG   HH12 2586   2.959   3.447   1.494
  254ARG    NH2 2587   2.979   3.475   1.251
  254ARG   HH21 2588   2.995   3.489   1.153
  254ARG   HH22 2589   2.943   3.386   1.283
  254ARG      C 2590   3.514   3.849   1.434
  254ARG      O 2591   3.540   3.958   1.383
  255LEU      N 2592   3.545   3.816   1.559
  255LEU      H 2593   3.517   3.729   1.600
  255LEU     CA 2594   3.618   3.908   1.649
  255LEU     CB 2595   3.607   3.861   1.793
  255LEU     CG 2596   3.463   3.868   1.844
  255LEU    CD1 2597   3.465   3.829   1.990
  255LEU    CD2 2598   3.399   4.006   1.828
  255LEU      C 2599   3.764   3.933   1.610
  255LEU      O 2600   3.809   4.047   1.611
  256ALA      N 2601   3.830   3.829   1.560
  256ALA      H 2602   3.800   3.735   1.578
  256ALA     CA 2603   3.962   3.845   1.496
  256ALA     CB 2604   4.013   3.706   1.459
  256ALA      C 2605   3.961   3.939   1.374
  256ALA      O 2606   4.057   4.012   1.348
  257LYS      N 2607   3.849   3.940   1.301
  257LYS      H 2608   3.792   3.857   1.295
  257LYS     CA 2609   3.819   4.042   1.199
  257LYS     CB 2610   3.709   3.991   1.105
  257LYS     CG 2611   3.684   4.082   0.984
  257LYS     CD 2612   3.562   4.172   1.003
  257LYS     CE 2613   3.573   4.298   0.917
  257LYS     NZ 2614   3.656   4.400   0.983
  257LYS    HZ1 2615   3.688   4.467   0.916
  257LYS    HZ2 2616   3.602   4.448   1.053
  257LYS    HZ3 2617   3.736   4.357   1.028
  257LYS      C 2618   3.787   4.183   1.253
  257LYS      O 2619   3.826   4.283   1.192
  258SER      N 2620   3.697   4.191   1.350
  258SER      H 2621   3.652   4.108   1.387
  258SER     CA 2622   3.641   4.319   1.399
  258SER     CB 2623   3.497   4.297   1.443
  258SER     OG 2624   3.496   4.208   1.554
  258SER     HG 2625   3.441   4.248   1.631
  258SER      C 2626   3.714   4.392   1.512
  258SER      O 2627   3.721   4.515   1.515
  259LEU      N 2628   3.761   4.315   1.609
  259LEU      H 2629   3.752   4.215   1.606
  259LEU     CA 2630   3.831   4.368   1.727
  259LEU     CB 2631   3.845   4.262   1.836
  259LEU     CG 2632   3.718   4.229   1.914
  259LEU    CD1 2633   3.755   4.124   2.017
  259LEU    CD2 2634   3.658   4.352   1.981
  259LEU      C 2635   3.969   4.425   1.695
  259LEU      O 2636   4.059   4.352   1.652
  260PRO      N 2637   3.988   4.551   1.734
  260PRO     CA 2638   4.113   4.626   1.714
  260PRO     CB 2639   4.080   4.768   1.757
  260PRO     CG 2640   3.929   4.773   1.744
  260PRO     CD 2641   3.886   4.637   1.795
  260PRO      C 2642   4.221   4.574   1.809
  260PRO      O 2643   4.190   4.541   1.924
  261ASN      N 2644   4.345   4.588   1.762
  261ASN      H 2645   4.360   4.628   1.672
  261ASN     CA 2646   4.469   4.551   1.834
  261ASN     CB 2647   4.487   4.650   1.949
  261ASN     CG 2648   4.631   4.673   1.993
  261ASN    OD1 2649   4.711   4.583   2.013
  261ASN    ND2 2650   4.656   4.797   2.031
  261ASN   HD21 2651   4.582   4.865   2.025
  261ASN   HD22 2652   4.746   4.819   2.066
  261ASN      C 2653   4.460   4.405   1.882
  261ASN      O 2654   4.460   4.377   2.002
  262CYS      N 2655   4.422   4.320   1.787
  262CYS      H 2656   4.436   4.343   1.690
  262CYS     CA 2657   4.383   4.180   1.813
  262CYS     CB 2658   4.263   4.143   1.725
  262CYS     SG 2659   4.179   3.988   1.774
  262CYS     HG 2660   4.156   4.025   1.901
  262CYS      C 2661   4.494   4.083   1.776
  262CYS      O 2662   4.545   4.088   1.664
  263LYS      N 2663   4.527   3.999   1.874
  263LYS      H 2664   4.503   4.018   1.970
  263LYS     CA 2665   4.605   3.877   1.848
  263LYS     CB 2666   4.751   3.894   1.891
  263LYS     CG 2667   4.836   3.784   1.827
  263LYS     CD 2668   4.984   3.796   1.864
  263LYS     CE 2669   5.068   3.675   1.824
  263LYS     NZ 2670   5.022   3.549   1.885
  263LYS    HZ1 2671   4.947   3.509   1.832
  263LYS    HZ2 2672   5.097   3.483   1.894
  263LYS    HZ3 2673   4.985   3.569   1.977
  263LYS      C 2674   4.538   3.758   1.918
  263LYS      O 2675   4.532   3.751   2.041
  264ALA      N 2676   4.459   3.686   1.839
  264ALA      H 2677   4.440   3.716   1.745
  264ALA     CA 2678   4.386   3.567   1.885
  264ALA     CB 2679   4.250   3.552   1.817
  264ALA      C 2680   4.463   3.434   1.880
  264ALA      O 2681   4.495   3.384   1.773
  265VAL      N 2682   4.457   3.366   1.994
  265VAL      H 2683   4.407   3.405   2.072
  265VAL     CA 2684   4.528   3.239   2.020
  265VAL     CB 2685   4.619   3.251   2.144
  265VAL    CG1 2686   4.704   3.126   2.166
  265VAL    CG2 2687   4.711   3.373   2.134
  265VAL      C 2688   4.435   3.117   2.039
  265VAL      O 2689   4.358   3.108   2.135
  266ASP      N 2690   4.444   3.031   1.939
  266ASP      H 2691   4.485   3.061   1.853
  266ASP     CA 2692   4.389   2.894   1.936
  266ASP     CB 2693   4.410   2.843   1.792
  266ASP     CG 2694   4.356   2.703   1.759
  266ASP    OD1 2695   4.349   2.618   1.849
  266ASP    OD2 2696   4.337   2.676   1.639
  266ASP      C 2697   4.462   2.805   2.037
  266ASP      O 2698   4.578   2.769   2.016
  267ILE      N 2699   4.396   2.777   2.150
  267ILE      H 2700   4.308   2.820   2.173
  267ILE     CA 2701   4.455   2.684   2.250
  267ILE     CB 2702   4.432   2.726   2.396
  267ILE    CG1 2703   4.287   2.717   2.439
  267ILE    CG2 2704   4.483   2.869   2.419
  267ILE     CD 2705   4.279   2.668   2.584
  267ILE      C 2706   4.430   2.534   2.226
  267ILE      O 2707   4.483   2.449   2.299
  268GLY      N 2708   4.380   2.506   2.106
  268GLY      H 2709   4.373   2.577   2.035
  268GLY     CA 2710   4.338   2.376   2.053
  268GLY      C 2711   4.197   2.336   2.097
  268GLY      O 2712   4.097   2.385   2.044
  269PRO      N 2713   4.190   2.234   2.184
  269PRO     CA 2714   4.064   2.175   2.232
  269PRO     CB 2715   4.100   2.028   2.244
  269PRO     CG 2716   4.246   2.030   2.291
  269PRO     CD 2717   4.306   2.152   2.224
  269PRO      C 2718   4.014   2.232   2.365
  269PRO      O 2719   4.087   2.240   2.464
  270GLY      N 2720   3.888   2.276   2.366
  270GLY      H 2721   3.832   2.278   2.283
  270GLY     CA 2722   3.832   2.343   2.484
  270GLY      C 2723   3.683   2.379   2.477
  270GLY      O 2724   3.623   2.385   2.370
  271LEU      N 2725   3.632   2.409   2.597
  271LEU      H 2726   3.690   2.416   2.679
  271LEU     CA 2727   3.491   2.446   2.621
  271LEU     CB 2728   3.420   2.334   2.700
  271LEU     CG 2729   3.385   2.213   2.613
  271LEU    CD1 2730   3.337   2.097   2.700
  271LEU    CD2 2731   3.278   2.250   2.511
  271LEU      C 2732   3.482   2.585   2.688
  271LEU      O 2733   3.524   2.682   2.625
  272ASN      N 2734   3.454   2.590   2.818
  272ASN      H 2735   3.456   2.506   2.874
  272ASN     CA 2736   3.441   2.717   2.894
  272ASN     CB 2737   3.310   2.725   2.975
  272ASN     CG 2738   3.288   2.865   3.035
  272ASN    OD1 2739   3.311   2.891   3.153
  272ASN    ND2 2740   3.267   2.961   2.948
  272ASN   HD21 2741   3.270   2.947   2.848
  272ASN   HD22 2742   3.242   3.054   2.983
  272ASN      C 2743   3.558   2.748   2.987
  272ASN      O 2744   3.597   2.864   2.995
  273LEU      N 2745   3.601   2.651   3.067
  273LEU      H 2746   3.559   2.559   3.066
  273LEU     CA 2747   3.719   2.665   3.156
  273LEU     CB 2748   3.711   2.571   3.276
  273LEU     CG 2749   3.621   2.617   3.390
  273LEU    CD1 2750   3.478   2.573   3.365
  273LEU    CD2 2751   3.671   2.560   3.522
  273LEU      C 2752   3.850   2.639   3.080
  273LEU      O 2753   3.910   2.531   3.089
  274LEU      N 2754   3.886   2.732   2.992
  274LEU      H 2755   3.841   2.822   2.987
  274LEU     CA 2756   4.000   2.712   2.899
  274LEU     CB 2757   4.000   2.823   2.794
  274LEU     CG 2758   3.890   2.799   2.692
  274LEU    CD1 2759   3.882   2.917   2.595
  274LEU    CD2 2760   3.918   2.669   2.615
  274LEU      C 2761   4.138   2.700   2.964
  274LEU      O 2762   4.223   2.624   2.917
  275GLN      N 2763   4.151   2.763   3.079
  275GLN      H 2764   4.078   2.825   3.110
  275GLN     CA 2765   4.271   2.760   3.165
  275GLN     CB 2766   4.257   2.867   3.274
  275GLN     CG 2767   4.200   3.000   3.224
  275GLN     CD 2768   4.048   3.008   3.239
  275GLN    OE1 2769   3.971   2.915   3.219
  275GLN    NE2 2770   3.997   3.123   3.275
  275GLN   HE21 2771   4.055   3.203   3.286
  275GLN   HE22 2772   3.897   3.128   3.288
  275GLN      C 2773   4.294   2.622   3.229
  275GLN      O 2774   4.408   2.583   3.255
  276GLU      N 2775   4.185   2.551   3.256
  276GLU      H 2776   4.100   2.598   3.284
  276GLU     CA 2777   4.189   2.406   3.286
  276GLU     CB 2778   4.055   2.353   3.338
  276GLU     CG 2779   4.007   2.403   3.476
  276GLU     CD 2780   4.088   2.365   3.601
  276GLU    OE1 2781   4.211   2.353   3.593
  276GLU    OE2 2782   4.030   2.364   3.711
  276GLU      C 2783   4.237   2.318   3.169
  276GLU      O 2784   4.301   2.214   3.192
  277ASP      N 2785   4.193   2.353   3.048
  277ASP      H 2786   4.118   2.419   3.038
  277ASP     CA 2787   4.228   2.283   2.923
  277ASP     CB 2788   4.112   2.289   2.823
  277ASP     CG 2789   4.012   2.177   2.855
  277ASP    OD1 2790   4.055   2.060   2.852
  277ASP    OD2 2791   3.901   2.205   2.907
  277ASP      C 2792   4.365   2.308   2.858
  277ASP      O 2793   4.423   2.213   2.804
  278ASN      N 2794   4.420   2.428   2.867
  278ASN      H 2795   4.363   2.509   2.887
  278ASN     CA 2796   4.560   2.453   2.824
  278ASN     CB 2797   4.566   2.469   2.671
  278ASN     CG 2798   4.705   2.451   2.611
  278ASN    OD1 2799   4.810   2.484   2.666
  278ASN    ND2 2800   4.706   2.406   2.487
  278ASN   HD21 2801   4.619   2.391   2.439
  278ASN   HD22 2802   4.794   2.380   2.448
  278ASN      C 2803   4.623   2.575   2.895
  278ASN      O 2804   4.644   2.680   2.833
  279PRO      N 2805   4.659   2.557   3.023
  279PRO     CA 2806   4.716   2.666   3.106
  279PRO     CB 2807   4.728   2.606   3.246
  279PRO     CG 2808   4.749   2.457   3.220
  279PRO     CD 2809   4.663   2.429   3.096
  279PRO      C 2810   4.851   2.716   3.053
  279PRO      O 2811   4.868   2.835   3.029
  280ASP      N 2812   4.935   2.620   3.017
  280ASP      H 2813   4.930   2.530   3.062
  280ASP     CA 2814   5.068   2.641   2.958
  280ASP     CB 2815   5.127   2.504   2.920
  280ASP     CG 2816   5.127   2.399   3.032
  280ASP    OD1 2817   5.100   2.432   3.149
  280ASP    OD2 2818   5.159   2.283   3.001
  280ASP      C 2819   5.066   2.736   2.838
  280ASP      O 2820   5.134   2.839   2.844
  281LEU      N 2821   4.981   2.710   2.737
  281LEU      H 2822   4.922   2.629   2.734
  281LEU     CA 2823   4.970   2.802   2.622
  281LEU     CB 2824   4.892   2.741   2.505
  281LEU     CG 2825   4.884   2.830   2.380
  281LEU    CD1 2826   5.022   2.871   2.328
  281LEU    CD2 2827   4.811   2.756   2.269
  281LEU      C 2828   4.916   2.941   2.661
  281LEU      O 2829   4.988   3.039   2.642
  282ILE      N 2830   4.810   2.943   2.742
  282ILE      H 2831   4.761   2.859   2.767
  282ILE     CA 2832   4.752   3.070   2.792
  282ILE     CB 2833   4.622   3.041   2.870
  282ILE    CG1 2834   4.519   2.978   2.776
  282ILE    CG2 2835   4.566   3.169   2.931
  282ILE     CD 2836   4.402   2.919   2.855
  282ILE      C 2837   4.852   3.153   2.875
  282ILE      O 2838   4.893   3.261   2.833
  283GLY      N 2839   4.909   3.089   2.976
  283GLY      H 2840   4.883   2.993   2.996
  283GLY     CA 2841   5.009   3.146   3.068
  283GLY      C 2842   5.137   3.195   2.997
  283GLY      O 2843   5.171   3.313   3.006
  284SER      N 2844   5.201   3.108   2.919
  284SER      H 2845   5.187   3.009   2.923
  284SER     CA 2846   5.319   3.153   2.841
  284SER     CB 2847   5.402   3.046   2.771
  284SER     OG 2848   5.472   2.952   2.852
  284SER     HG 2849   5.450   2.861   2.813
  284SER      C 2850   5.289   3.265   2.741
  284SER      O 2851   5.358   3.367   2.745
  285GLU      N 2852   5.172   3.260   2.677
  285GLU      H 2853   5.114   3.178   2.677
  285GLU     CA 2854   5.125   3.369   2.589
  285GLU     CB 2855   5.011   3.328   2.496
  285GLU     CG 2856   5.054   3.234   2.383
  285GLU     CD 2857   5.145   3.302   2.279
  285GLU    OE1 2858   5.090   3.364   2.186
  285GLU    OE2 2859   5.268   3.292   2.295
  285GLU      C 2860   5.089   3.501   2.659
  285GLU      O 2861   5.115   3.607   2.602
  286ILE      N 2862   5.031   3.498   2.780
  286ILE      H 2863   4.985   3.415   2.814
  286ILE     CA 2864   5.006   3.623   2.857
  286ILE     CB 2865   4.926   3.604   2.987
  286ILE    CG1 2866   4.793   3.535   2.959
  286ILE    CG2 2867   4.897   3.739   3.054
  286ILE     CD 2868   4.733   3.484   3.089
  286ILE      C 2869   5.137   3.697   2.889
  286ILE      O 2870   5.155   3.807   2.839
  287ALA      N 2871   5.234   3.630   2.951
  287ALA      H 2872   5.225   3.531   2.969
  287ALA     CA 2873   5.362   3.695   2.987
  287ALA     CB 2874   5.436   3.621   3.097
  287ALA      C 2875   5.454   3.732   2.869
  287ALA      O 2876   5.524   3.833   2.873
  288ARG      N 2877   5.438   3.657   2.759
  288ARG      H 2878   5.414   3.560   2.766
  288ARG     CA 2879   5.487   3.700   2.626
  288ARG     CB 2880   5.463   3.588   2.524
  288ARG     CG 2881   5.533   3.616   2.391
  288ARG     CD 2882   5.471   3.540   2.274
  288ARG     NE 2883   5.337   3.592   2.244
  288ARG     HE 2884   5.263   3.525   2.259
  288ARG     CZ 2885   5.308   3.705   2.177
  288ARG    NH1 2886   5.399   3.775   2.107
  288ARG   HH11 2887   5.493   3.743   2.100
  288ARG   HH12 2888   5.375   3.864   2.069
  288ARG    NH2 2889   5.189   3.762   2.194
  288ARG   HH21 2890   5.121   3.720   2.255
  288ARG   HH22 2891   5.168   3.848   2.149
  288ARG      C 2892   5.416   3.829   2.579
  288ARG      O 2893   5.483   3.928   2.552
  289TRP      N 2894   5.283   3.829   2.571
  289TRP      H 2895   5.229   3.747   2.595
  289TRP     CA 2896   5.204   3.949   2.534
  289TRP     CB 2897   5.056   3.913   2.549
  289TRP     CG 2898   4.957   4.027   2.531
  289TRP    CD1 2899   4.931   4.095   2.420
  289TRP    HD1 2900   4.989   4.090   2.329
  289TRP    CD2 2901   4.872   4.074   2.630
  289TRP    NE1 2902   4.831   4.181   2.443
  289TRP    HE1 2903   4.793   4.243   2.372
  289TRP    CE2 2904   4.793   4.171   2.570
  289TRP    CE3 2905   4.856   4.040   2.764
  289TRP    HE3 2906   4.921   3.966   2.810
  289TRP    CZ2 2907   4.695   4.234   2.647
  289TRP    HZ2 2908   4.629   4.307   2.601
  289TRP    CZ3 2909   4.759   4.104   2.840
  289TRP    HZ3 2910   4.747   4.079   2.945
  289TRP    CH2 2911   4.679   4.200   2.781
  289TRP    HH2 2912   4.603   4.251   2.841
  289TRP      C 2913   5.233   4.071   2.623
  289TRP      O 2914   5.250   4.182   2.573
  290LEU      N 2915   5.261   4.044   2.750
  290LEU      H 2916   5.231   3.957   2.791
  290LEU     CA 2917   5.309   4.146   2.844
  290LEU     CB 2918   5.319   4.092   2.987
  290LEU     CG 2919   5.183   4.056   3.050
  290LEU    CD1 2920   5.203   4.014   3.195
  290LEU    CD2 2921   5.080   4.169   3.043
  290LEU      C 2922   5.439   4.218   2.804
  290LEU      O 2923   5.460   4.330   2.851
  291SER      N 2924   5.521   4.162   2.715
  291SER      H 2925   5.506   4.070   2.678
  291SER     CA 2926   5.640   4.235   2.662
  291SER     CB 2927   5.749   4.142   2.606
  291SER     OG 2928   5.726   4.098   2.472
  291SER     HG 2929   5.820   4.099   2.428
  291SER      C 2930   5.609   4.343   2.558
  291SER      O 2931   5.698   4.421   2.521
  292THR      N 2932   5.489   4.339   2.500
  292THR      H 2933   5.419   4.272   2.529
  292THR     CA 2934   5.449   4.433   2.393
  292THR     CB 2935   5.375   4.367   2.274
  292THR    OG1 2936   5.241   4.330   2.306
  292THR    HG1 2937   5.185   4.414   2.315
  292THR    CG2 2938   5.454   4.249   2.217
  292THR      C 2939   5.367   4.556   2.439
  292THR      O 2940   5.300   4.618   2.356
  293LEU      N 2941   5.372   4.588   2.568
  293LEU      H 2942   5.433   4.544   2.634
  293LEU     CA 2943   5.288   4.694   2.627
  293LEU     CB 2944   5.217   4.641   2.751
  293LEU     CG 2945   5.129   4.519   2.728
  293LEU    CD1 2946   5.086   4.468   2.864
  293LEU    CD2 2947   5.007   4.550   2.641
  293LEU      C 2948   5.360   4.825   2.666
  293LEU     O1 2949   5.469   4.826   2.727
  293LEU     O2 2950   5.291   4.928   2.654
  294SiRMb  C21 2951   1.807   1.631   3.787
  294SiRMb   N2 2952   1.843   1.711   3.674
  294SiRMb  H27 2953   1.766   1.754   3.627
  294SiRMb  C20 2954   1.968   1.721   3.620
  294SiRMb  C19 2955   1.989   1.812   3.513
  294SiRMb  H26 2956   1.904   1.863   3.465
  294SiRMb  C18 2957   2.115   1.829   3.460
  294SiRMb  H25 2958   2.124   1.896   3.372
  294SiRMb  C17 2959   2.230   1.756   3.509
  294SiRMb  C16 2960   2.359   1.774   3.447
  294SiRMb  C31 2961   2.482   1.700   3.482
  294SiRMb  C26 2962   2.492   1.605   3.588
  294SiRMb  C27 2963   2.613   1.542   3.617
  294SiRMb  H38 2964   2.624   1.490   3.714
  294SiRMb  C28 2965   2.728   1.560   3.534
  294SiRMb   N3 2966   2.849   1.509   3.566
  294SiRMb  H39 2967   2.861   1.453   3.647
  294SiRMb  H40 2968   2.927   1.528   3.506
  294SiRMb  C29 2969   2.714   1.645   3.421
  294SiRMb  H41 2970   2.790   1.645   3.341
  294SiRMb  C30 2971   2.599   1.716   3.401
  294SiRMb  H42 2972   2.606   1.804   3.334
  294SiRMb  SI1 2973   2.343   1.562   3.681
  294SiRMb  C23 2974   2.206   1.662   3.616
  294SiRMb  C22 2975   2.079   1.645   3.668
  294SiRMb  H31 2976   2.062   1.560   3.737
  294SiRMb  C24 2977   2.364   1.587   3.861
  294SiRMb  C25 2978   2.310   1.385   3.660
  294SiRMb  C15 2979   2.366   1.865   3.327
  294SiRMb  C14 2980   2.325   1.813   3.205
  294SiRMb  H24 2981   2.267   1.720   3.205
  294SiRMb  C13 2982   2.345   1.881   3.088
  294SiRMb  H23 2983   2.310   1.836   2.993
  294SiRMb  C12 2984   2.406   2.007   3.086
  294SiRMb  C34 2985   2.439   2.065   3.209
  294SiRMb  H46 2986   2.475   2.169   3.213
  294SiRMb  C32 2987   2.420   1.996   3.330
  294SiRMb  C33 2988   2.435   2.070   3.457
  294SiRMb  C11 2989   2.411   2.081   2.954
  294SiRMb   O3 2990   2.309   2.076   2.883
  294SiRMb   N1 2991   2.499   2.186   2.937
  294SiRMb  H22 2992   2.471   2.267   2.886
  294SiRMb  C10 2993   2.636   2.183   2.977
  294SiRMb   C9 2994   2.686   2.300   3.060
  294SiRMb   O2 2995   2.694   2.419   2.981
  294SiRMb   C8 2996   2.815   2.416   2.903
  294SiRMb   C7 2997   2.942   2.458   2.977
  294SiRMb   O1 2998   2.919   2.521   3.102
  294SiRMb   C6 2999   2.953   2.660   3.098
  294SiRMb   C5 3000   2.837   2.743   3.046
  294SiRMb   C4 3001   2.852   2.891   3.076
  294SiRMb   C3 3002   2.815   2.918   3.221
  294SiRMb   C2 3003   2.931   2.969   3.304
  294SiRMb   C1 3004   2.974   3.101   3.250
  295CL      CL 3005   2.670   3.233   3.462
  296SOL     OW 3006   0.208   0.696   0.136
  296SOL    HW1 3007   0.145   0.626   0.175
  296SOL    HW2 3008   0.229   0.659   0.043
  297SOL     OW 3009   0.261   0.305   1.004
  297SOL    HW1 3010   0.301   0.263   1.088
  297SOL    HW2 3011   0.159   0.295   1.016
  298SOL     OW 3012   6.981   0.399   0.669
  298SOL    HW1 3013   6.924   0.408   0.753
  298SOL    HW2 3014   0.017   0.303   0.670
  299SOL     OW 3015   0.570   1.297   1.168
  299SOL    HW1 3016   0.481   1.313   1.121
  299SOL    HW2 3017   0.597   1.390   1.199
  300SOL     OW 3018   1.519   1.546   0.714
  300SOL    HW1 3019   1.506   1.493   0.801
  300SOL    HW2 3020   1.461   1.505   0.640
  301SOL     OW 3021   1.130   0.692   0.712
  301SOL    HW1 3022   1.168   0.777   0.667
  301SOL    HW2 3023   1.112   0.725   0.807
  302SOL     OW 3024   1.782   0.559   0.195
  302SOL    HW1 3025   1.710   0.617   0.155
  302SOL    HW2 3026   1.733   0.486   0.248
  303SOL     OW 3027   0.796   1.143   1.027
  303SOL    HW1 3028   0.712   1.186   1.067
  303SOL    HW2 3029   0.842   1.226   0.989
  304SOL     OW 3030   0.855   0.748   1.787
  304SOL    HW1 3031   0.839   0.802   1.871
  304SOL    HW2 3032   0.890   0.816   1.718
  305SOL     OW 3033   0.682   1.004   0.623
  305SOL    HW1 3034   0.769   1.007   0.678
  305SOL    HW2 3035   0.615   1.066   0.669
  306SOL     OW 3036   0.673   1.145   1.810
  306SOL    HW1 3037   0.733   1.216   1.853
  306SOL    HW2 3038   0.592   1.194   1.770
  307SOL     OW 3039   0.328   1.421   1.088
  307SOL    HW1 3040   0.244   1.382   1.045
  307SOL    HW2 3041   0.368   1.486   1.019
  308SOL     OW 3042   1.472   1.503   1.382
  308SOL    HW1 3043   1.532   1.587   1.385
  308SOL    HW2 3044   1.392   1.525   1.443
  309SOL     OW 3045   0.440   0.427   1.514
  309SOL    HW1 3046   0.526   0.380   1.483
  309SOL    HW2 3047   0.366   0.359   1.497
  310SOL     OW 3048   1.646   0.473   0.716
  310SOL    HW1 3049   1.615   0.524   0.633
  310SOL    HW2 3050   1.620   0.532   0.795
  311SOL     OW 3051   0.237   1.692   0.492
  311SOL    HW1 3052   0.243   1.782   0.542
  311SOL    HW2 3053   0.323   1.691   0.436
  312SOL     OW 3054   1.123   1.360   1.654
  312SOL    HW1 3055   1.183   1.359   1.735
  312SOL    HW2 3056   1.077   1.268   1.663
  313SOL     OW 3057   0.192   1.423   0.501
  313SOL    HW1 3058   0.226   1.516   0.528
  313SOL    HW2 3059   0.165   1.372   0.585
  314SOL     OW 3060   0.246   1.119   0.898
  314SOL    HW1 3061   0.257   1.035   0.956
  314SOL    HW2 3062   0.193   1.183   0.960
  315SOL     OW 3063   0.605   1.803   1.412
  315SOL    HW1 3064   0.526   1.776   1.472
  315SOL    HW2 3065   0.630   1.899   1.440
  316SOL     OW 3066   0.556   0.953   0.168
  316SOL    HW1 3067   0.594   0.997   0.085
  316SOL    HW2 3068   0.612   1.000   0.242
  317SOL     OW 3069   1.628   0.130   1.498
  317SOL    HW1 3070   1.657   0.213   1.446
  317SOL    HW2 3071   1.713   0.086   1.532
  318SOL     OW 3072   0.121   0.612   0.584
  318SOL    HW1 3073   0.059   0.537   0.620
  318SOL    HW2 3074   0.089   0.698   0.629
  319SOL     OW 3075   1.887   1.747   0.363
  319SOL    HW1 3076   1.972   1.730   0.422
  319SOL    HW2 3077   1.861   1.842   0.385
  320SOL     OW 3078   6.929   1.561   0.189
  320SOL    HW1 3079   6.968   1.471   0.219
  320SOL    HW2 3080   6.998   1.596   0.123
  321SOL     OW 3081   1.677   0.870   0.640
  321SOL    HW1 3082   1.773   0.847   0.622
  321SOL    HW2 3083   1.658   0.951   0.579
  322SOL     OW 3084   1.651   1.076   0.466
  322SOL    HW1 3085   1.739   1.115   0.433
  322SOL    HW2 3086   1.603   1.151   0.518
  323SOL     OW 3087   0.148   0.742   1.569
  323SOL    HW1 3088   0.248   0.744   1.549
  323SOL    HW2 3089   0.126   0.836   1.607
  324SOL     OW 3090   0.597   1.400   0.766
  324SOL    HW1 3091   0.569   1.305   0.790
  324SOL    HW2 3092   0.584   1.400   0.664
  325SOL     OW 3093   1.273   1.226   1.414
  325SOL    HW1 3094   1.308   1.162   1.342
  325SOL    HW2 3095   1.329   1.202   1.496
  326SOL     OW 3096   0.836   0.014   0.500
  326SOL    HW1 3097   0.869   0.108   0.478
  326SOL    HW2 3098   0.733   0.019   0.504
  327SOL     OW 3099   0.144   0.943   1.259
  327SOL    HW1 3100   0.236   0.895   1.262
  327SOL    HW2 3101   0.093   0.907   1.179
  328SOL     OW 3102   1.483   1.028   0.225
  328SOL    HW1 3103   1.424   0.948   0.251
  328SOL    HW2 3104   1.554   1.029   0.299
  329SOL     OW 3105   1.165   1.786   1.619
  329SOL    HW1 3106   1.170   1.854   1.545
  329SOL    HW2 3107   1.189   1.698   1.572
  330SOL     OW 3108   0.363   0.264   1.817
  330SOL    HW1 3109   0.422   0.321   1.875
  330SOL    HW2 3110   0.269   0.274   1.859
  331SOL     OW 3111   1.463   1.428   0.944
  331SOL    HW1 3112   1.402   1.451   1.023
  331SOL    HW2 3113   1.439   1.331   0.917
  332SOL     OW 3114   1.650   1.746   0.603
  332SOL    HW1 3115   1.643   1.711   0.508
  332SOL    HW2 3116   1.610   1.669   0.659
  333SOL     OW 3117   0.576   0.699   0.278
  333SOL    HW1 3118   0.579   0.793   0.236
  333SOL    HW2 3119   0.493   0.704   0.338
  334SOL     OW 3120   1.239   0.460   0.971
  334SOL    HW1 3121   1.245   0.361   0.942
  334SOL    HW2 3122   1.257   0.460   1.072
  335SOL     OW 3123   1.582   1.668   0.332
  335SOL    HW1 3124   1.678   1.635   0.329
  335SOL    HW2 3125   1.549   1.658   0.236
  336SOL     OW 3126   0.822   0.611   1.429
  336SOL    HW1 3127   0.803   0.568   1.522
  336SOL    HW2 3128   0.763   0.555   1.365
  337SOL     OW 3129   1.415   0.533   1.688
  337SOL    HW1 3130   1.430   0.580   1.778
  337SOL    HW2 3131   1.473   0.447   1.693
  338SOL     OW 3132   0.955   0.911   1.580
  338SOL    HW1 3133   1.016   0.838   1.538
  338SOL    HW2 3134   0.898   0.946   1.502
  339SOL     OW 3135   0.990   0.364   1.184
  339SOL    HW1 3136   0.930   0.443   1.202
  339SOL    HW2 3137   0.960   0.289   1.247
  340SOL     OW 3138   1.036   0.686   0.402
  340SOL    HW1 3139   1.054   0.707   0.500
  340SOL    HW2 3140   0.943   0.642   0.402
  341SOL     OW 3141   0.095   0.874   0.782
  341SOL    HW1 3142   0.161   0.831   0.849
  341SOL    HW2 3143   0.142   0.962   0.762
  342SOL     OW 3144   0.139   1.900   1.597
  342SOL    HW1 3145   0.135   1.865   1.694
  342SOL    HW2 3146   0.075   1.841   1.547
  343SOL     OW 3147   0.912   0.378   0.221
  343SOL    HW1 3148   0.906   0.436   0.137
  343SOL    HW2 3149   0.897   0.281   0.187
  344SOL     OW 3150   1.735   0.566   1.834
  344SOL    HW1 3151   1.696   0.649   1.787
  344SOL    HW2 3152   1.759   0.505   1.754
  345SOL     OW 3153   0.578   0.232   0.905
  345SOL    HW1 3154   0.571   0.243   1.006
  345SOL    HW2 3155   0.532   0.310   0.862
  346SOL     OW 3156   0.935   1.445   0.506
  346SOL    HW1 3157   0.929   1.525   0.441
  346SOL    HW2 3158   1.030   1.407   0.492
  347SOL     OW 3159   0.353   1.835   0.883
  347SOL    HW1 3160   0.401   1.744   0.895
  347SOL    HW2 3161   0.424   1.907   0.890
  348SOL     OW 3162   1.793   1.056   0.856
  348SOL    HW1 3163   1.727   1.054   0.779
  348SOL    HW2 3164   1.734   1.060   0.940
  349SOL     OW 3165   1.225   1.551   1.496
  349SOL    HW1 3166   1.190   1.474   1.556
  349SOL    HW2 3167   1.194   1.523   1.403
  350SOL     OW 3168   0.295   0.938   0.239
  350SOL    HW1 3169   0.391   0.946   0.202
  350SOL    HW2 3170   0.263   0.843   0.213
  351SOL     OW 3171   1.459   0.751   0.724
  351SOL    HW1 3172   1.470   0.725   0.822
  351SOL    HW2 3173   1.547   0.801   0.699
  352SOL     OW 3174   0.458   1.284   1.711
  352SOL    HW1 3175   0.430   1.280   1.611
  352SOL    HW2 3176   0.371   1.309   1.759
  353SOL     OW 3177   1.099   1.760   0.220
  353SOL    HW1 3178   1.030   1.710   0.278
  353SOL    HW2 3179   1.117   1.697   0.140
  354SOL     OW 3180   0.172   0.295   1.498
  354SOL    HW1 3181   0.120   0.379   1.523
  354SOL    HW2 3182   0.187   0.244   1.585
  355SOL     OW 3183   1.611   1.450   0.108
  355SOL    HW1 3184   1.557   1.530   0.075
  355SOL    HW2 3185   1.552   1.398   0.176
  356SOL     OW 3186   0.470   1.682   0.335
  356SOL    HW1 3187   0.515   1.763   0.381
  356SOL    HW2 3188   0.547   1.646   0.274
  357SOL     OW 3189   1.429   0.068   0.450
  357SOL    HW1 3190   1.417   0.006   0.370
  357SOL    HW2 3191   1.528   0.093   0.447
  358SOL     OW 3192   0.212   1.809   1.228
  358SOL    HW1 3193   0.286   1.752   1.269
  358SOL    HW2 3194   0.191   1.771   1.135
  359SOL     OW 3195   0.971   1.716   0.894
  359SOL    HW1 3196   1.063   1.677   0.878
  359SOL    HW2 3197   0.912   1.661   0.829
  360SOL     OW 3198   0.360   0.688   0.442
  360SOL    HW1 3199   0.394   0.593   0.462
  360SOL    HW2 3200   0.264   0.689   0.477
  361SOL     OW 3201   1.529   0.293   1.686
  361SOL    HW1 3202   1.520   0.252   1.780
  361SOL    HW2 3203   1.539   0.216   1.618
  362SOL     OW 3204   0.598   0.134   0.076
  362SOL    HW1 3205   0.698   0.120   0.096
  362SOL    HW2 3206   0.594   0.161   6.977
  363SOL     OW 3207   0.747   0.234   1.712
  363SOL    HW1 3208   0.715   0.198   1.805
  363SOL    HW2 3209   0.698   0.323   1.702
  364SOL     OW 3210   0.882   1.552   1.214
  364SOL    HW1 3211   0.877   1.524   1.116
  364SOL    HW2 3212   0.950   1.487   1.257
  365SOL     OW 3213   1.327   0.590   1.433
  365SOL    HW1 3214   1.369   0.570   1.525
  365SOL    HW2 3215   1.374   0.676   1.403
  366SOL     OW 3216   0.848   1.396   0.955
  366SOL    HW1 3217   0.947   1.400   0.925
  366SOL    HW2 3218   0.797   1.413   0.869
  367SOL     OW 3219   0.944   0.530   0.903
  367SOL    HW1 3220   0.903   0.515   0.809
  367SOL    HW2 3221   1.043   0.517   0.884
  368SOL     OW 3222   0.571   0.048   0.479
  368SOL    HW1 3223   0.497   0.042   0.551
  368SOL    HW2 3224   0.555   0.135   0.426
  369SOL     OW 3225   1.404   1.157   6.980
  369SOL    HW1 3226   1.446   1.093   0.049
  369SOL    HW2 3227   1.344   1.216   0.035
  370SOL     OW 3228   0.307   0.092   0.195
  370SOL    HW1 3229   0.380   0.133   0.137
  370SOL    HW2 3230   0.350   0.079   0.286
  371SOL     OW 3231   0.951   0.267   0.465
  371SOL    HW1 3232   0.922   0.308   0.376
  371SOL    HW2 3233   1.053   0.277   0.462
  372SOL     OW 3234   1.088   0.719   1.457
  372SOL    HW1 3235   1.021   0.642   1.459
  372SOL    HW2 3236   1.182   0.676   1.452
  373SOL     OW 3237   1.225   1.605   0.781
  373SOL    HW1 3238   1.232   1.675   0.707
  373SOL    HW2 3239   1.322   1.581   0.801
  374SOL     OW 3240   0.466   1.144   0.740
  374SOL    HW1 3241   0.386   1.135   0.803
  374SOL    HW2 3242   0.427   1.134   0.645
  375SOL     OW 3243   1.260   1.819   0.613
  375SOL    HW1 3244   1.319   1.884   0.558
  375SOL    HW2 3245   1.219   1.878   0.685
  376SOL     OW 3246   1.106   0.550   0.013
  376SOL    HW1 3247   1.010   0.581   0.025
  376SOL    HW2 3248   1.148   0.543   0.106
  377SOL     OW 3249   0.061   0.582   1.370
  377SOL    HW1 3250   0.158   0.567   1.339
  377SOL    HW2 3251   0.073   0.649   1.447
  378SOL     OW 3252   0.569   0.241   1.171
  378SOL    HW1 3253   0.599   0.144   1.173
  378SOL    HW2 3254   0.481   0.239   1.223
  379SOL     OW 3255   0.889   0.454   0.648
  379SOL    HW1 3256   0.831   0.516   0.591
  379SOL    HW2 3257   0.913   0.377   0.584
  380SOL     OW 3258   0.979   0.012   0.765
  380SOL    HW1 3259   0.931   0.024   0.676
  380SOL    HW2 3260   1.016   6.917   0.755
  381SOL     OW 3261   1.423   1.173   0.872
  381SOL    HW1 3262   1.379   1.084   0.894
  381SOL    HW2 3263   1.412   1.182   0.769
  382SOL     OW 3264   1.498   0.608   0.978
  382SOL    HW1 3265   1.435   0.528   0.984
  382SOL    HW2 3266   1.554   0.607   1.065
  383SOL     OW 3267   1.844   0.785   0.362
  383SOL    HW1 3268   1.905   0.732   0.425
  383SOL    HW2 3269   1.826   0.728   0.280
  384SOL     OW 3270   0.499   1.354   0.129
  384SOL    HW1 3271   0.460   1.313   0.213
  384SOL    HW2 3272   0.424   1.347   0.061
  385SOL     OW 3273   1.701   1.297   0.654
  385SOL    HW1 3274   1.803   1.301   0.651
  385SOL    HW2 3275   1.672   1.389   0.683
  386SOL     OW 3276   1.410   0.575   0.068
  386SOL    HW1 3277   1.365   0.552   0.157
  386SOL    HW2 3278   1.452   0.489   0.034
  387SOL     OW 3279   0.523   0.249   0.305
  387SOL    HW1 3280   0.562   0.193   0.228
  387SOL    HW2 3281   0.489   0.334   0.256
  388SOL     OW 3282   1.715   1.224   1.580
  388SOL    HW1 3283   1.810   1.187   1.579
  388SOL    HW2 3284   1.734   1.325   1.582
  389SOL     OW 3285   1.043   1.363   1.344
  389SOL    HW1 3286   0.959   1.327   1.390
  389SOL    HW2 3287   1.122   1.307   1.380
  390SOL     OW 3288   1.634   1.643   1.639
  390SOL    HW1 3289   1.630   1.683   1.544
  390SOL    HW2 3290   1.698   1.564   1.628
  391SOL     OW 3291   1.148   1.230   1.119
  391SOL    HW1 3292   1.071   1.266   1.173
  391SOL    HW2 3293   1.140   1.272   1.026
  392SOL     OW 3294   1.606   1.100   1.068
  392SOL    HW1 3295   1.611   1.173   1.141
  392SOL    HW2 3296   1.544   1.140   0.996
  393SOL     OW 3297   0.924   0.197   1.396
  393SOL    HW1 3298   0.923   0.102   1.362
  393SOL    HW2 3299   1.023   0.214   1.425
  394SOL     OW 3300   1.005   1.133   1.731
  394SOL    HW1 3301   0.911   1.157   1.761
  394SOL    HW2 3302   0.994   1.052   1.668
  395SOL     OW 3303   0.730   1.063   0.355
  395SOL    HW1 3304   0.710   1.041   0.453
  395SOL    HW2 3305   0.816   1.010   0.331
  396SOL     OW 3306   0.388   0.827   1.280
  396SOL    HW1 3307   0.474   0.833   1.336
  396SOL    HW2 3308   0.375   0.725   1.274
  397SOL     OW 3309   1.255   0.398   1.235
  397SOL    HW1 3310   1.269   0.469   1.309
  397SOL    HW2 3311   1.153   0.385   1.223
  398SOL     OW 3312   0.085   1.585   1.380
  398SOL    HW1 3313   0.082   1.670   1.325
  398SOL    HW2 3314   0.186   1.565   1.387
  399SOL     OW 3315   0.377   1.093   0.483
  399SOL    HW1 3316   0.352   1.167   0.416
  399SOL    HW2 3317   0.376   1.009   0.427
  400SOL     OW 3318   0.525   0.591   0.854
  400SOL    HW1 3319   0.561   0.652   0.778
  400SOL    HW2 3320   0.600   0.586   0.924
  401SOL     OW 3321   1.186   1.384   0.430
  401SOL    HW1 3322   1.244   1.468   0.441
  401SOL    HW2 3323   1.245   1.313   0.480
  402SOL     OW 3324   1.311   1.466   1.167
  402SOL    HW1 3325   1.379   1.466   1.245
  402SOL    HW2 3326   1.262   1.378   1.172
  403SOL     OW 3327   1.604   0.599   0.472
  403SOL    HW1 3328   1.533   0.664   0.503
  403SOL    HW2 3329   1.677   0.660   0.436
  404SOL     OW 3330   0.346   1.540   1.319
  404SOL    HW1 3331   0.332   1.489   1.229
  404SOL    HW2 3332   0.447   1.563   1.312
  405SOL     OW 3333   0.435   0.719   1.620
  405SOL    HW1 3334   0.507   0.770   1.568
  405SOL    HW2 3335   0.458   0.622   1.600
  406SOL     OW 3336   1.638   0.781   1.686
  406SOL    HW1 3337   1.540   0.811   1.689
  406SOL    HW2 3338   1.676   0.836   1.607
  407SOL     OW 3339   0.469   0.047   1.685
  407SOL    HW1 3340   0.397   6.987   1.728
  407SOL    HW2 3341   0.436   0.137   1.723
  408SOL     OW 3342   0.628   0.896   1.089
  408SOL    HW1 3343   0.677   0.983   1.072
  408SOL    HW2 3344   0.542   0.920   1.138
  409SOL     OW 3345   1.337   0.882   0.996
  409SOL    HW1 3346   1.253   0.839   0.958
  409SOL    HW2 3347   1.398   0.805   1.022
  410SOL     OW 3348   1.217   0.512   0.265
  410SOL    HW1 3349   1.244   0.442   0.334
  410SOL    HW2 3350   1.159   0.578   0.319
  411SOL     OW 3351   0.317   0.209   1.266
  411SOL    HW1 3352   0.247   0.240   1.334
  411SOL    HW2 3353   0.292   0.113   1.243
  412SOL     OW 3354   0.071   1.319   1.290
  412SOL    HW1 3355   0.088   1.240   1.356
  412SOL    HW2 3356   0.083   1.407   1.343
  413SOL     OW 3357   0.720   0.621   1.045
  413SOL    HW1 3358   0.808   0.598   0.997
  413SOL    HW2 3359   0.708   0.723   1.050
  414SOL     OW 3360   1.793   0.929   1.857
  414SOL    HW1 3361   1.728   0.874   1.801
  414SOL    HW2 3362   1.744   0.953   1.943
  415SOL     OW 3363   0.367   0.046   0.656
  415SOL    HW1 3364   0.333   0.139   0.678
  415SOL    HW2 3365   0.290   6.979   0.669
  416SOL     OW 3366   1.621   0.347   0.348
  416SOL    HW1 3367   1.648   0.269   0.410
  416SOL    HW2 3368   1.602   0.427   0.409
  417SOL     OW 3369   1.072   0.764   0.968
  417SOL    HW1 3370   1.044   0.794   1.063
  417SOL    HW2 3371   1.023   0.675   0.957
  418SOL     OW 3372   0.956   1.568   1.700
  418SOL    HW1 3373   0.950   1.626   1.614
  418SOL    HW2 3374   1.006   1.483   1.670
  419SOL     OW 3375   1.835   1.465   1.584
  419SOL    HW1 3376   1.865   1.503   1.492
  419SOL    HW2 3377   1.909   1.496   1.647
  420SOL     OW 3378   0.353   0.914   1.792
  420SOL    HW1 3379   0.424   0.914   1.865
  420SOL    HW2 3380   0.377   0.833   1.734
  421SOL     OW 3381   1.505   0.238   0.133
  421SOL    HW1 3382   1.423   0.194   0.173
  421SOL    HW2 3383   1.558   0.279   0.211
  422SOL     OW 3384   1.254   0.813   0.031
  422SOL    HW1 3385   1.310   0.726   0.031
  422SOL    HW2 3386   1.280   0.863   6.946
  423SOL     OW 3387   1.104   1.385   0.884
  423SOL    HW1 3388   1.083   1.319   0.805
  423SOL    HW2 3389   1.150   1.467   0.840
  424SOL     OW 3390   0.288   0.840   0.971
  424SOL    HW1 3391   0.383   0.860   0.944
  424SOL    HW2 3392   0.290   0.743   1.006
  425SOL     OW 3393   0.316   0.570   1.007
  425SOL    HW1 3394   0.295   0.470   0.997
  425SOL    HW2 3395   0.396   0.584   0.941
  426SOL     OW 3396   1.189   0.382   1.694
  426SOL    HW1 3397   1.131   0.429   1.767
  426SOL    HW2 3398   1.272   0.443   1.691
  427SOL     OW 3399   1.170   0.239   1.462
  427SOL    HW1 3400   1.189   0.302   1.541
  427SOL    HW2 3401   1.245   0.253   1.395
  428SOL     OW 3402   0.002   1.298   0.249
  428SOL    HW1 3403   6.933   1.317   0.322
  428SOL    HW2 3404   0.037   1.204   0.273
  429SOL     OW 3405   0.103   1.755   0.949
  429SOL    HW1 3406   0.072   1.698   0.869
  429SOL    HW2 3407   0.193   1.795   0.919
  430SOL     OW 3408   0.482   1.588   0.917
  430SOL    HW1 3409   0.555   1.662   0.914
  430SOL    HW2 3410   0.523   1.512   0.860
  431SOL     OW 3411   0.974   0.783   1.222
  431SOL    HW1 3412   1.028   0.762   1.307
  431SOL    HW2 3413   0.878   0.774   1.251
  432SOL     OW 3414   0.008   0.599   1.095
  432SOL    HW1 3415   0.078   0.541   1.049
  432SOL    HW2 3416   0.024   0.587   1.196
  433SOL     OW 3417   0.217   0.529   1.706
  433SOL    HW1 3418   0.303   0.494   1.663
  433SOL    HW2 3419   0.197   0.618   1.656
  434SOL     OW 3420   1.377   0.898   1.642
  434SOL    HW1 3421   1.402   0.997   1.642
  434SOL    HW2 3422   1.370   0.874   1.542
  435SOL     OW 3423   0.790   0.572   0.391
  435SOL    HW1 3424   0.820   0.498   0.328
  435SOL    HW2 3425   0.705   0.614   0.349
  436SOL     OW 3426   1.640   0.624   1.197
  436SOL    HW1 3427   1.611   0.556   1.266
  436SOL    HW2 3428   1.730   0.589   1.159
  437SOL     OW 3429   0.256   1.571   1.707
  437SOL    HW1 3430   0.213   1.639   1.771
  437SOL    HW2 3431   0.250   1.480   1.754
  438SOL     OW 3432   0.652   0.485   1.265
  438SOL    HW1 3433   0.626   0.389   1.238
  438SOL    HW2 3434   0.659   0.536   1.176
  439SOL     OW 3435   0.924   1.710   1.470
  439SOL    HW1 3436   0.913   1.647   1.391
  439SOL    HW2 3437   0.921   1.805   1.433
  440SOL     OW 3438   0.438   0.479   0.200
  440SOL    HW1 3439   0.501   0.559   0.206
  440SOL    HW2 3440   0.347   0.515   0.226
  441SOL     OW 3441   0.123   1.117   1.450
  441SOL    HW1 3442   0.122   1.051   1.530
  441SOL    HW2 3443   0.122   1.051   1.368
  442SOL     OW 3444   1.313   1.037   1.214
  442SOL    HW1 3445   1.330   0.981   1.129
  442SOL    HW2 3446   1.247   1.109   1.178
  443SOL     OW 3447   1.329   0.821   0.293
  443SOL    HW1 3448   1.244   0.825   0.346
  443SOL    HW2 3449   1.303   0.819   0.193
  444SOL     OW 3450   1.763   1.741   1.154
  444SOL    HW1 3451   1.834   1.764   1.082
  444SOL    HW2 3452   1.743   1.641   1.129
  445SOL     OW 3453   1.266   1.732   1.104
  445SOL    HW1 3454   1.352   1.750   1.050
  445SOL    HW2 3455   1.268   1.631   1.122
  446SOL     OW 3456   0.097   1.286   1.028
  446SOL    HW1 3457   0.086   1.291   1.131
  446SOL    HW2 3458   0.011   1.322   0.989
  447SOL     OW 3459   0.696   1.652   1.757
  447SOL    HW1 3460   0.673   1.743   1.721
  447SOL    HW2 3461   0.797   1.638   1.740
  448SOL     OW 3462   0.870   0.128   0.130
  448SOL    HW1 3463   0.950   0.120   0.066
  448SOL    HW2 3464   0.862   0.038   0.180
  449SOL     OW 3465   1.716   0.133   0.488
  449SOL    HW1 3466   1.800   0.126   0.428
  449SOL    HW2 3467   1.711   0.042   0.536
  450SOL     OW 3468   1.353   1.591   0.486
  450SOL    HW1 3469   1.438   1.615   0.435
  450SOL    HW2 3470   1.317   1.678   0.525
  451SOL     OW 3471   0.130   1.779   1.852
  451SOL    HW1 3472   0.069   1.717   1.906
  451SOL    HW2 3473   0.183   1.824   1.927
  452SOL     OW 3474   1.252   0.912   0.619
  452SOL    HW1 3475   1.337   0.867   0.652
  452SOL    HW2 3476   1.287   1.003   0.583
  453SOL     OW 3477   0.796   1.268   1.448
  453SOL    HW1 3478   0.762   1.324   1.529
  453SOL    HW2 3479   0.722   1.279   1.379
  454SOL     OW 3480   0.677   1.616   0.178
  454SOL    HW1 3481   0.744   1.643   0.104
  454SOL    HW2 3482   0.650   1.520   0.155
  455SOL     OW 3483   1.628   1.721   1.385
  455SOL    HW1 3484   1.682   1.728   1.296
  455SOL    HW2 3485   1.610   1.819   1.412
  456SOL     OW 3486   1.878   0.174   0.922
  456SOL    HW1 3487   1.869   0.082   0.881
  456SOL    HW2 3488   1.787   0.221   0.909
  457SOL     OW 3489   0.307   0.329   0.730
  457SOL    HW1 3490   0.244   0.405   0.709
  457SOL    HW2 3491   0.299   0.310   0.831
  458SOL     OW 3492   1.195   1.596   0.026
  458SOL    HW1 3493   1.198   1.502   0.071
  458SOL    HW2 3494   1.134   1.584   6.946
  459SOL     OW 3495   0.802   1.008   1.378
  459SOL    HW1 3496   0.832   1.012   1.282
  459SOL    HW2 3497   0.805   1.106   1.412
  460SOL     OW 3498   0.942   0.925   0.284
  460SOL    HW1 3499   0.997   0.965   0.206
  460SOL    HW2 3500   0.992   0.844   0.318
  461SOL     OW 3501   1.449   1.675   0.053
  461SOL    HW1 3502   1.350   1.645   0.053
  461SOL    HW2 3503   1.461   1.710   6.958
  462SOL     OW 3504   0.374   1.275   1.460
  462SOL    HW1 3505   0.371   1.356   1.398
  462SOL    HW2 3506   0.314   1.205   1.420
  463SOL     OW 3507   1.616   1.313   1.259
  463SOL    HW1 3508   1.715   1.309   1.286
  463SOL    HW2 3509   1.567   1.376   1.325
  464SOL     OW 3510   1.031   1.209   0.702
  464SOL    HW1 3511   0.990   1.118   0.720
  464SOL    HW2 3512   1.109   1.194   0.639
  465SOL     OW 3513   0.571   1.432   0.493
  465SOL    HW1 3514   0.638   1.412   0.418
  465SOL    HW2 3515   0.509   1.502   0.455
  466SOL     OW 3516   1.715   0.357   1.348
  466SOL    HW1 3517   1.788   0.429   1.350
  466SOL    HW2 3518   1.751   0.290   1.280
  467SOL     OW 3519   0.294   1.281   0.311
  467SOL    HW1 3520   0.232   1.307   0.236
  467SOL    HW2 3521   0.256   1.337   0.390
  468SOL     OW 3522   0.117   0.975   1.683
  468SOL    HW1 3523   0.071   1.029   1.757
  468SOL    HW2 3524   0.213   0.960   1.721
  469SOL     OW 3525   0.645   0.251   1.453
  469SOL    HW1 3526   0.733   0.262   1.403
  469SOL    HW2 3527   0.674   0.225   1.547
  470SOL     OW 3528   0.054   0.461   0.065
  470SOL    HW1 3529   6.983   0.413   0.011
  470SOL    HW2 3530   0.139   0.456   0.010
  471SOL     OW 3531   1.423   0.849   1.369
  471SOL    HW1 3532   1.376   0.926   1.318
  471SOL    HW2 3533   1.520   0.859   1.334
  472SOL     OW 3534   0.058   0.161   0.364
  472SOL    HW1 3535   0.098   0.256   0.360
  472SOL    HW2 3536   0.120   0.103   0.308
  473SOL     OW 3537   1.198   1.359   0.137
  473SOL    HW1 3538   1.100   1.342   0.158
  473SOL    HW2 3539   1.245   1.355   0.228
  474SOL     OW 3540   0.618   0.797   1.432
  474SOL    HW1 3541   0.665   0.888   1.427
  474SOL    HW2 3542   0.696   0.731   1.433
  475SOL     OW 3543   1.511   1.773   0.965
  475SOL    HW1 3544   1.544   1.795   0.872
  475SOL    HW2 3545   1.594   1.747   1.017
  476SOL     OW 3546   0.768   0.513   1.675
  476SOL    HW1 3547   0.788   0.600   1.727
  476SOL    HW2 3548   0.834   0.444   1.708
  477SOL     OW 3549   1.455   1.162   1.613
  477SOL    HW1 3550   1.449   1.171   1.716
  477SOL    HW2 3551   1.551   1.193   1.591
  478SOL     OW 3552   0.392   1.755   1.571
  478SOL    HW1 3553   0.310   1.814   1.562
  478SOL    HW2 3554   0.355   1.666   1.611
  479SOL     OW 3555   1.664   0.893   1.232
  479SOL    HW1 3556   1.663   0.797   1.195
  479SOL    HW2 3557   1.643   0.960   1.156
  480SOL     OW 3558   1.249   0.297   0.467
  480SOL    HW1 3559   1.312   0.216   0.463
  480SOL    HW2 3560   1.277   0.356   0.546
  481SOL     OW 3561   0.598   0.752   0.657
  481SOL    HW1 3562   0.627   0.851   0.655
  481SOL    HW2 3563   0.538   0.740   0.577
  482SOL     OW 3564   1.777   0.392   1.631
  482SOL    HW1 3565   1.770   0.421   1.534
  482SOL    HW2 3566   1.689   0.342   1.650
  483SOL     OW 3567   1.735   0.938   1.496
  483SOL    HW1 3568   1.705   1.035   1.509
  483SOL    HW2 3569   1.727   0.923   1.394
  484SOL     OW 3570   0.914   1.397   0.036
  484SOL    HW1 3571   0.852   1.361   0.108
  484SOL    HW2 3572   0.901   1.498   0.036
  485SOL     OW 3573   0.644   1.801   0.887
  485SOL    HW1 3574   0.631   1.901   0.871
  485SOL    HW2 3575   0.744   1.785   0.882
  486SOL     OW 3576   0.888   0.981   0.811
  486SOL    HW1 3577   0.950   0.910   0.849
  486SOL    HW2 3578   0.861   1.038   0.892
  487SOL     OW 3579   1.078   1.011   0.062
  487SOL    HW1 3580   1.114   1.070   6.989
  487SOL    HW2 3581   1.141   0.929   0.058
  488SOL     OW 3582   1.850   1.523   0.765
  488SOL    HW1 3583   1.852   1.624   0.770
  488SOL    HW2 3584   1.895   1.492   0.850
  489SOL     OW 3585   0.239   1.343   1.850
  489SOL    HW1 3586   0.163   1.278   1.830
  489SOL    HW2 3587   0.239   1.358   1.952
  490SOL     OW 3588   0.105   1.272   0.711
  490SOL    HW1 3589   0.172   1.221   0.769
  490SOL    HW2 3590   0.046   1.202   0.663
  491SOL     OW 3591   0.683   1.410   1.644
  491SOL    HW1 3592   0.595   1.360   1.665
  491SOL    HW2 3593   0.670   1.504   1.682
  492SOL     OW 3594   1.836   0.163   1.189
  492SOL    HW1 3595   1.740   0.128   1.170
  492SOL    HW2 3596   1.870   0.184   1.094
  493SOL     OW 3597   0.429   0.433   0.490
  493SOL    HW1 3598   0.490   0.372   0.435
  493SOL    HW2 3599   0.421   0.391   0.582
  494SOL     OW 3600   1.701   1.496   1.081
  494SOL    HW1 3601   1.640   1.484   1.000
  494SOL    HW2 3602   1.667   1.425   1.146
  495SOL     OW 3603   0.315   0.558   1.276
  495SOL    HW1 3604   0.393   0.503   1.310
  495SOL    HW2 3605   0.318   0.557   1.173
  496SOL     OW 3606   0.822   1.579   0.709
  496SOL    HW1 3607   0.873   1.528   0.634
  496SOL    HW2 3608   0.725   1.552   0.696
  497SOL     OW 3609   1.342   0.153   1.137
  497SOL    HW1 3610   1.443   0.137   1.151
  497SOL    HW2 3611   1.323   0.247   1.174
  498SOL     OW 3612   1.006   0.066   1.122
  498SOL    HW1 3613   0.949   6.990   1.088
  498SOL    HW2 3614   1.061   0.029   1.200
  499SOL     OW 3615   0.780   1.353   0.305
  499SOL    HW1 3616   0.759   1.254   0.308
  499SOL    HW2 3617   0.841   1.370   0.386
  500SOL     OW 3618   0.609   1.575   1.265
  500SOL    HW1 3619   0.609   1.663   1.320
  500SOL    HW2 3620   0.709   1.567   1.241
  501SOL     OW 3621   1.306   0.045   0.169
  501SOL    HW1 3622   1.328   6.961   0.117
  501SOL    HW2 3623   1.233   0.096   0.116
  502SOL     OW 3624   1.271   0.461   0.692
  502SOL    HW1 3625   1.220   0.545   0.661
  502SOL    HW2 3626   1.284   0.481   0.791
  503SOL     OW 3627   1.626   0.298   0.915
  503SOL    HW1 3628   1.555   0.230   0.895
  503SOL    HW2 3629   1.631   0.353   0.828
  504SOL     OW 3630   0.073   1.051   0.336
  504SOL    HW1 3631   0.169   1.018   0.317
  504SOL    HW2 3632   0.013   0.968   0.316
  505SOL     OW 3633   0.891   1.657   0.350
  505SOL    HW1 3634   0.805   1.636   0.299
  505SOL    HW2 3635   0.869   1.735   0.415
  506SOL     OW 3636   0.228   0.578   1.977
  506SOL    HW1 3637   0.163   0.519   2.028
  506SOL    HW2 3638   0.214   0.562   1.877
  507SOL     OW 3639   0.269   0.286   2.879
  507SOL    HW1 3640   0.306   0.236   2.960
  507SOL    HW2 3641   0.166   0.278   2.885
  508SOL     OW 3642   6.986   0.400   2.529
  508SOL    HW1 3643   6.926   0.433   2.605
  508SOL    HW2 3644   0.017   0.306   2.555
  509SOL     OW 3645   0.566   1.318   3.042
  509SOL    HW1 3646   0.478   1.319   2.992
  509SOL    HW2 3647   0.582   1.416   3.067
  510SOL     OW 3648   1.529   1.517   2.554
  510SOL    HW1 3649   1.484   1.497   2.644
  510SOL    HW2 3650   1.457   1.533   2.482
  511SOL     OW 3651   1.127   0.689   2.545
  511SOL    HW1 3652   1.157   0.785   2.527
  511SOL    HW2 3653   1.098   0.692   2.643
  512SOL     OW 3654   1.775   0.605   2.091
  512SOL    HW1 3655   1.762   0.590   1.989
  512SOL    HW2 3656   1.749   0.516   2.133
  513SOL     OW 3657   0.746   1.164   2.905
  513SOL    HW1 3658   0.678   1.214   2.964
  513SOL    HW2 3659   0.794   1.242   2.858
  514SOL     OW 3660   0.867   0.737   3.650
  514SOL    HW1 3661   0.832   0.796   3.724
  514SOL    HW2 3662   0.901   0.801   3.577
  515SOL     OW 3663   0.671   1.014   2.512
  515SOL    HW1 3664   0.751   1.000   2.576
  515SOL    HW2 3665   0.607   1.079   2.559
  516SOL     OW 3666   0.673   1.137   3.656
  516SOL    HW1 3667   0.733   1.211   3.694
  516SOL    HW2 3668   0.587   1.184   3.625
  517SOL     OW 3669   0.315   1.412   2.933
  517SOL    HW1 3670   0.238   1.371   2.882
  517SOL    HW2 3671   0.361   1.479   2.869
  518SOL     OW 3672   1.477   1.502   3.247
  518SOL    HW1 3673   1.543   1.581   3.255
  518SOL    HW2 3674   1.402   1.525   3.311
  519SOL     OW 3675   0.427   0.423   3.367
  519SOL    HW1 3676   0.517   0.375   3.352
  519SOL    HW2 3677   0.356   0.350   3.352
  520SOL     OW 3678   1.625   0.476   2.589
  520SOL    HW1 3679   1.588   0.513   2.502
  520SOL    HW2 3680   1.593   0.540   2.662
  521SOL     OW 3681   0.221   1.676   2.370
  521SOL    HW1 3682   0.242   1.768   2.415
  521SOL    HW2 3683   0.268   1.686   2.280
  522SOL     OW 3684   1.159   1.363   3.533
  522SOL    HW1 3685   1.215   1.352   3.616
  522SOL    HW2 3686   1.098   1.280   3.535
  523SOL     OW 3687   0.230   1.391   2.373
  523SOL    HW1 3688   0.240   1.492   2.380
  523SOL    HW2 3689   0.174   1.362   2.454
  524SOL     OW 3690   0.251   1.103   2.766
  524SOL    HW1 3691   0.255   1.012   2.813
  524SOL    HW2 3692   0.183   1.157   2.820
  525SOL     OW 3693   0.621   1.800   3.275
  525SOL    HW1 3694   0.535   1.776   3.328
  525SOL    HW2 3695   0.639   1.899   3.295
  526SOL     OW 3696   0.567   0.973   1.983
  526SOL    HW1 3697   0.606   1.030   1.904
  526SOL    HW2 3698   0.624   1.007   2.060
  527SOL     OW 3699   1.634   0.141   3.391
  527SOL    HW1 3700   1.615   0.200   3.312
  527SOL    HW2 3701   1.604   0.195   3.473
  528SOL     OW 3702   0.134   0.629   2.440
  528SOL    HW1 3703   0.076   0.557   2.484
  528SOL    HW2 3704   0.117   0.714   2.494
  529SOL     OW 3705   1.831   1.720   2.200
  529SOL    HW1 3706   1.908   1.704   2.267
  529SOL    HW2 3707   1.836   1.819   2.176
  530SOL     OW 3708   6.995   1.626   2.026
  530SOL    HW1 3709   0.023   1.529   2.018
  530SOL    HW2 3710   6.967   1.636   2.125
  531SOL     OW 3711   1.676   0.921   2.533
  531SOL    HW1 3712   1.761   0.875   2.501
  531SOL    HW2 3713   1.646   0.981   2.456
  532SOL     OW 3714   1.629   1.109   2.312
  532SOL    HW1 3715   1.722   1.098   2.272
  532SOL    HW2 3716   1.644   1.183   2.384
  533SOL     OW 3717   0.153   0.749   3.428
  533SOL    HW1 3718   0.254   0.754   3.408
  533SOL    HW2 3719   0.132   0.840   3.474
  534SOL     OW 3720   0.626   1.395   2.628
  534SOL    HW1 3721   0.575   1.307   2.642
  534SOL    HW2 3722   0.607   1.417   2.529
  535SOL     OW 3723   1.292   1.235   3.265
  535SOL    HW1 3724   1.313   1.164   3.194
  535SOL    HW2 3725   1.347   1.208   3.347
  536SOL     OW 3726   0.866   6.975   2.379
  536SOL    HW1 3727   0.883   0.073   2.355
  536SOL    HW2 3728   0.764   6.961   2.373
  537SOL     OW 3729   0.132   0.954   3.120
  537SOL    HW1 3730   0.229   0.922   3.114
  537SOL    HW2 3731   0.082   0.910   3.042
  538SOL     OW 3732   1.544   0.961   2.047
  538SOL    HW1 3733   1.467   0.902   2.078
  538SOL    HW2 3734   1.571   1.017   2.128
  539SOL     OW 3735   1.158   1.787   3.482
  539SOL    HW1 3736   1.180   1.863   3.418
  539SOL    HW2 3737   1.184   1.703   3.428
  540SOL     OW 3738   0.329   0.263   3.661
  540SOL    HW1 3739   0.400   0.316   3.710
  540SOL    HW2 3740   0.244   0.280   3.715
  541SOL     OW 3741   1.450   1.442   2.809
  541SOL    HW1 3742   1.398   1.459   2.896
  541SOL    HW2 3743   1.433   1.343   2.788
  542SOL     OW 3744   1.679   1.728   2.476
  542SOL    HW1 3745   1.673   1.691   2.382
  542SOL    HW2 3746   1.629   1.661   2.534
  543SOL     OW 3747   0.593   0.721   2.122
  543SOL    HW1 3748   0.593   0.807   2.066
  543SOL    HW2 3749   0.514   0.727   2.186
  544SOL     OW 3750   1.252   0.433   2.812
  544SOL    HW1 3751   1.178   0.363   2.822
  544SOL    HW2 3752   1.326   0.392   2.869
  545SOL     OW 3753   1.577   1.644   2.159
  545SOL    HW1 3754   1.676   1.661   2.181
  545SOL    HW2 3755   1.580   1.638   2.056
  546SOL     OW 3756   0.820   0.617   3.300
  546SOL    HW1 3757   0.798   0.567   3.388
  546SOL    HW2 3758   0.768   0.563   3.228
  547SOL     OW 3759   1.406   0.522   3.542
  547SOL    HW1 3760   1.405   0.567   3.634
  547SOL    HW2 3761   1.469   0.443   3.556
  548SOL     OW 3762   0.954   0.908   3.451
  548SOL    HW1 3763   1.010   0.834   3.407
  548SOL    HW2 3764   0.895   0.941   3.374
  549SOL     OW 3765   0.986   0.376   3.087
  549SOL    HW1 3766   0.923   0.438   3.137
  549SOL    HW2 3767   0.939   0.343   3.005
  550SOL     OW 3768   1.032   0.680   2.265
  550SOL    HW1 3769   1.058   0.693   2.363
  550SOL    HW2 3770   0.941   0.632   2.269
  551SOL     OW 3771   0.102   0.856   2.613
  551SOL    HW1 3772   0.161   0.830   2.694
  551SOL    HW2 3773   0.129   0.952   2.598
  552SOL     OW 3774   0.134   1.874   3.444
  552SOL    HW1 3775   0.139   1.851   3.545
  552SOL    HW2 3776   0.046   1.834   3.414
  553SOL     OW 3777   0.884   0.345   2.092
  553SOL    HW1 3778   0.923   0.405   2.020
  553SOL    HW2 3779   0.886   0.251   2.055
  554SOL     OW 3780   1.721   0.544   3.684
  554SOL    HW1 3781   1.685   0.633   3.648
  554SOL    HW2 3782   1.747   0.495   3.598
  555SOL     OW 3783   1.365   1.161   2.413
  555SOL    HW1 3784   1.457   1.155   2.368
  555SOL    HW2 3785   1.314   1.231   2.360
  556SOL     OW 3786   0.554   0.196   2.773
  556SOL    HW1 3787   0.551   0.230   2.870
  556SOL    HW2 3788   0.500   0.261   2.718
  557SOL     OW 3789   0.984   1.458   2.345
  557SOL    HW1 3790   0.946   1.530   2.281
  557SOL    HW2 3791   0.982   1.503   2.436
  558SOL     OW 3792   0.346   1.811   2.724
  558SOL    HW1 3793   0.377   1.714   2.742
  558SOL    HW2 3794   0.429   1.869   2.734
  559SOL     OW 3795   1.814   1.045   2.736
  559SOL    HW1 3796   1.755   1.023   2.654
  559SOL    HW2 3797   1.746   1.055   2.812
  560SOL     OW 3798   1.219   1.558   3.355
  560SOL    HW1 3799   1.205   1.476   3.416
  560SOL    HW2 3800   1.185   1.529   3.264
  561SOL     OW 3801   0.308   0.957   2.131
  561SOL    HW1 3802   0.387   0.971   2.068
  561SOL    HW2 3803   0.289   0.857   2.132
  562SOL     OW 3804   1.480   0.749   2.567
  562SOL    HW1 3805   1.478   0.708   2.661
  562SOL    HW2 3806   1.556   0.818   2.569
  563SOL     OW 3807   0.457   1.284   3.587
  563SOL    HW1 3808   0.428   1.283   3.487
  563SOL    HW2 3809   0.368   1.301   3.636
  564SOL     OW 3810   1.099   1.797   2.101
  564SOL    HW1 3811   1.023   1.742   2.143
  564SOL    HW2 3812   1.129   1.740   2.020
  565SOL     OW 3813   0.188   0.276   3.371
  565SOL    HW1 3814   0.130   0.360   3.366
  565SOL    HW2 3815   0.199   0.253   3.469
  566SOL     OW 3816   1.628   1.355   1.960
  566SOL    HW1 3817   1.602   1.451   1.934
  566SOL    HW2 3818   1.562   1.292   1.914
  567SOL     OW 3819   0.446   1.735   2.177
  567SOL    HW1 3820   0.493   1.790   2.250
  567SOL    HW2 3821   0.521   1.705   2.113
  568SOL     OW 3822   1.413   0.100   2.266
  568SOL    HW1 3823   1.389   0.062   2.174
  568SOL    HW2 3824   1.516   0.096   2.276
  569SOL     OW 3825   0.248   1.804   3.081
  569SOL    HW1 3826   0.291   1.722   3.125
  569SOL    HW2 3827   0.199   1.767   3.000
  570SOL     OW 3828   0.934   1.722   2.751
  570SOL    HW1 3829   1.022   1.680   2.779
  570SOL    HW2 3830   0.903   1.667   2.669
  571SOL     OW 3831   0.363   0.696   2.292
  571SOL    HW1 3832   0.397   0.599   2.295
  571SOL    HW2 3833   0.274   0.688   2.343
  572SOL     OW 3834   1.543   0.292   3.589
  572SOL    HW1 3835   1.550   0.292   3.692
  572SOL    HW2 3836   1.463   0.230   3.577
  573SOL     OW 3837   0.658   0.120   1.931
  573SOL    HW1 3838   0.683   0.049   2.002
  573SOL    HW2 3839   0.567   0.089   1.898
  574SOL     OW 3840   0.754   0.219   3.601
  574SOL    HW1 3841   0.852   0.188   3.600
  574SOL    HW2 3842   0.718   0.199   3.696
  575SOL     OW 3843   0.878   1.558   3.046
  575SOL    HW1 3844   0.869   1.521   2.951
  575SOL    HW2 3845   0.930   1.487   3.097
  576SOL     OW 3846   1.332   0.587   3.289
  576SOL    HW1 3847   1.370   0.565   3.382
  576SOL    HW2 3848   1.379   0.674   3.261
  577SOL     OW 3849   0.833   1.404   2.809
  577SOL    HW1 3850   0.924   1.398   2.760
  577SOL    HW2 3851   0.763   1.405   2.734
  578SOL     OW 3852   0.943   0.498   2.752
  578SOL    HW1 3853   0.924   0.491   2.650
  578SOL    HW2 3854   0.968   0.403   2.776
  579SOL     OW 3855   1.436   1.156   1.881
  579SOL    HW1 3856   1.474   1.081   1.940
  579SOL    HW2 3857   1.353   1.192   1.928
  580SOL     OW 3858   0.357   0.015   2.089
  580SOL    HW1 3859   0.379   0.114   2.102
  580SOL    HW2 3860   0.403   6.975   2.172
  581SOL     OW 3861   0.950   0.234   2.341
  581SOL    HW1 3862   0.921   0.293   2.262
  581SOL    HW2 3863   1.051   0.246   2.350
  582SOL     OW 3864   1.084   0.717   3.315
  582SOL    HW1 3865   1.017   0.641   3.324
  582SOL    HW2 3866   1.177   0.674   3.310
  583SOL     OW 3867   1.240   1.587   2.616
  583SOL    HW1 3868   1.257   1.667   2.555
  583SOL    HW2 3869   1.295   1.600   2.699
  584SOL     OW 3870   0.450   1.178   2.594
  584SOL    HW1 3871   0.375   1.152   2.659
  584SOL    HW2 3872   0.413   1.152   2.501
  585SOL     OW 3873   1.259   1.826   2.459
  585SOL    HW1 3874   1.320   1.894   2.411
  585SOL    HW2 3875   1.215   1.877   2.535
  586SOL     OW 3876   1.075   0.518   1.895
  586SOL    HW1 3877   1.037   0.611   1.880
  586SOL    HW2 3878   1.141   0.525   1.973
  587SOL     OW 3879   0.067   0.551   3.245
  587SOL    HW1 3880   0.163   0.553   3.208
  587SOL    HW2 3881   0.067   0.631   3.310
  588SOL     OW 3882   0.568   0.278   3.035
  588SOL    HW1 3883   0.640   0.229   3.086
  588SOL    HW2 3884   0.481   0.250   3.083
  589SOL     OW 3885   0.899   0.450   2.493
  589SOL    HW1 3886   0.832   0.503   2.436
  589SOL    HW2 3887   0.907   0.357   2.451
  590SOL     OW 3888   0.985   0.003   2.624
  590SOL    HW1 3889   0.930   0.014   2.537
  590SOL    HW2 3890   1.016   6.906   2.612
  591SOL     OW 3891   1.413   1.182   2.751
  591SOL    HW1 3892   1.348   1.105   2.772
  591SOL    HW2 3893   1.415   1.188   2.650
  592SOL     OW 3894   1.499   0.618   2.811
  592SOL    HW1 3895   1.427   0.550   2.833
  592SOL    HW2 3896   1.557   0.628   2.896
  593SOL     OW 3897   1.857   0.812   2.233
  593SOL    HW1 3898   1.908   0.757   2.304
  593SOL    HW2 3899   1.823   0.740   2.167
  594SOL     OW 3900   0.499   1.396   1.972
  594SOL    HW1 3901   0.416   1.388   2.030
  594SOL    HW2 3902   0.479   1.351   1.883
  595SOL     OW 3903   1.680   1.285   2.512
  595SOL    HW1 3904   1.782   1.289   2.520
  595SOL    HW2 3905   1.644   1.379   2.531
  596SOL     OW 3906   1.433   0.610   1.954
  596SOL    HW1 3907   1.372   0.565   2.024
  596SOL    HW2 3908   1.527   0.597   1.989
  597SOL     OW 3909   0.509   0.246   2.160
  597SOL    HW1 3910   0.596   0.197   2.146
  597SOL    HW2 3911   0.511   0.331   2.103
  598SOL     OW 3912   1.728   1.196   3.430
  598SOL    HW1 3913   1.829   1.182   3.428
  598SOL    HW2 3914   1.722   1.299   3.428
  599SOL     OW 3915   1.046   1.352   3.178
  599SOL    HW1 3916   0.962   1.318   3.227
  599SOL    HW2 3917   1.125   1.305   3.224
  600SOL     OW 3918   1.581   1.611   3.517
  600SOL    HW1 3919   1.591   1.659   3.428
  600SOL    HW2 3920   1.657   1.542   3.513
  601SOL     OW 3921   1.113   1.232   2.943
  601SOL    HW1 3922   1.065   1.281   3.018
  601SOL    HW2 3923   1.094   1.284   2.857
  602SOL     OW 3924   1.599   1.097   2.944
  602SOL    HW1 3925   1.609   1.166   3.019
  602SOL    HW2 3926   1.532   1.140   2.879
  603SOL     OW 3927   0.882   0.161   3.243
  603SOL    HW1 3928   0.914   0.143   3.148
  603SOL    HW2 3929   0.969   0.178   3.295
  604SOL     OW 3930   1.009   1.145   3.590
  604SOL    HW1 3931   0.918   1.165   3.629
  604SOL    HW2 3932   0.995   1.062   3.531
  605SOL     OW 3933   0.738   1.089   2.238
  605SOL    HW1 3934   0.714   1.066   2.335
  605SOL    HW2 3935   0.811   1.019   2.213
  606SOL     OW 3936   0.389   0.824   3.134
  606SOL    HW1 3937   0.479   0.824   3.185
  606SOL    HW2 3938   0.363   0.725   3.133
  607SOL     OW 3939   1.247   0.372   3.131
  607SOL    HW1 3940   1.269   0.459   3.180
  607SOL    HW2 3941   1.144   0.377   3.110
  608SOL     OW 3942   0.073   1.567   3.184
  608SOL    HW1 3943   0.040   1.656   3.219
  608SOL    HW2 3944   0.173   1.561   3.204
  609SOL     OW 3945   0.370   1.111   2.348
  609SOL    HW1 3946   0.425   1.176   2.295
  609SOL    HW2 3947   0.340   1.037   2.284
  610SOL     OW 3948   0.519   0.579   2.727
  610SOL    HW1 3949   0.551   0.635   2.646
  610SOL    HW2 3950   0.600   0.574   2.789
  611SOL     OW 3951   1.235   1.385   2.238
  611SOL    HW1 3952   1.300   1.456   2.276
  611SOL    HW2 3953   1.145   1.411   2.278
  612SOL     OW 3954   1.308   1.461   3.039
  612SOL    HW1 3955   1.378   1.461   3.115
  612SOL    HW2 3956   1.246   1.383   3.056
  613SOL     OW 3957   1.572   0.615   2.325
  613SOL    HW1 3958   1.523   0.677   2.390
  613SOL    HW2 3959   1.619   0.675   2.259
  614SOL     OW 3960   0.344   1.525   3.166
  614SOL    HW1 3961   0.326   1.474   3.078
  614SOL    HW2 3962   0.445   1.546   3.162
  615SOL     OW 3963   0.430   0.726   3.466
  615SOL    HW1 3964   0.499   0.772   3.407
  615SOL    HW2 3965   0.452   0.627   3.456
  616SOL     OW 3966   1.620   0.764   3.546
  616SOL    HW1 3967   1.524   0.800   3.541
  616SOL    HW2 3968   1.671   0.817   3.473
  617SOL     OW 3969   0.996   0.106   3.560
  617SOL    HW1 3970   1.064   0.154   3.500
  617SOL    HW2 3971   1.002   0.008   3.535
  618SOL     OW 3972   0.441   0.036   3.579
  618SOL    HW1 3973   0.371   6.974   3.623
  618SOL    HW2 3974   0.400   0.129   3.597
  619SOL     OW 3975   0.642   0.897   2.928
  619SOL    HW1 3976   0.662   0.997   2.917
  619SOL    HW2 3977   0.564   0.893   2.993
  620SOL     OW 3978   1.321   0.907   2.843
  620SOL    HW1 3979   1.251   0.855   2.791
  620SOL    HW2 3980   1.387   0.837   2.875
  621SOL     OW 3981   1.226   0.513   2.126
  621SOL    HW1 3982   1.246   0.434   2.190
  621SOL    HW2 3983   1.160   0.571   2.179
  622SOL     OW 3984   0.346   0.178   3.140
  622SOL    HW1 3985   0.278   0.189   3.215
  622SOL    HW2 3986   0.331   0.086   3.098
  623SOL     OW 3987   0.094   1.302   3.129
  623SOL    HW1 3988   0.081   1.233   3.204
  623SOL    HW2 3989   0.083   1.396   3.171
  624SOL     OW 3990   0.738   0.637   2.882
  624SOL    HW1 3991   0.820   0.612   2.825
  624SOL    HW2 3992   0.716   0.737   2.872
  625SOL     OW 3993   1.776   0.954   3.713
  625SOL    HW1 3994   1.713   0.894   3.659
  625SOL    HW2 3995   1.721   0.983   3.793
  626SOL     OW 3996   0.294   0.075   2.438
  626SOL    HW1 3997   0.328   0.132   2.515
  626SOL    HW2 3998   0.379   0.029   2.403
  627SOL     OW 3999   1.590   0.382   2.186
  627SOL    HW1 4000   1.622   0.309   2.249
  627SOL    HW2 4001   1.575   0.467   2.243
  628SOL     OW 4002   1.056   0.740   2.803
  628SOL    HW1 4003   1.037   0.761   2.902
  628SOL    HW2 4004   1.023   0.643   2.793
  629SOL     OW 4005   0.961   1.551   3.563
  629SOL    HW1 4006   0.952   1.607   3.476
  629SOL    HW2 4007   1.030   1.479   3.539
  630SOL     OW 4008   1.796   1.458   3.457
  630SOL    HW1 4009   1.852   1.507   3.386
  630SOL    HW2 4010   1.864   1.416   3.524
  631SOL     OW 4011   0.356   0.902   3.661
  631SOL    HW1 4012   0.432   0.921   3.725
  631SOL    HW2 4013   0.389   0.830   3.596
  632SOL     OW 4014   1.504   0.224   1.959
  632SOL    HW1 4015   1.415   0.204   2.004
  632SOL    HW2 4016   1.559   0.272   2.032
  633SOL     OW 4017   1.272   0.825   1.879
  633SOL    HW1 4018   1.341   0.751   1.899
  633SOL    HW2 4019   1.298   0.856   1.784
  634SOL     OW 4020   1.068   1.377   2.699
  634SOL    HW1 4021   1.077   1.288   2.647
  634SOL    HW2 4022   1.134   1.443   2.657
  635SOL     OW 4023   0.281   0.826   2.810
  635SOL    HW1 4024   0.373   0.829   2.767
  635SOL    HW2 4025   0.276   0.737   2.859
  636SOL     OW 4026   0.308   0.558   2.881
  636SOL    HW1 4027   0.284   0.459   2.868
  636SOL    HW2 4028   0.391   0.570   2.818
  637SOL     OW 4029   1.171   0.385   3.537
  637SOL    HW1 4030   1.117   0.412   3.620
  637SOL    HW2 4031   1.252   0.447   3.544
  638SOL     OW 4032   1.157   0.217   3.334
  638SOL    HW1 4033   1.165   0.296   3.400
  638SOL    HW2 4034   1.210   0.249   3.252
  639SOL     OW 4035   6.978   1.331   2.061
  639SOL    HW1 4036   6.899   1.361   2.117
  639SOL    HW2 4037   0.004   1.241   2.107
  640SOL     OW 4038   0.086   1.764   2.809
  640SOL    HW1 4039   0.062   1.705   2.728
  640SOL    HW2 4040   0.181   1.796   2.783
  641SOL     OW 4041   0.476   1.577   2.778
  641SOL    HW1 4042   0.545   1.654   2.781
  641SOL    HW2 4043   0.525   1.505   2.725
  642SOL     OW 4044   0.970   0.762   3.062
  642SOL    HW1 4045   1.014   0.747   3.153
  642SOL    HW2 4046   0.871   0.750   3.079
  643SOL     OW 4047   0.058   0.612   2.964
  643SOL    HW1 4048   0.153   0.588   2.934
  643SOL    HW2 4049   0.046   0.581   3.059
  644SOL     OW 4050   0.224   0.527   3.559
  644SOL    HW1 4051   0.307   0.482   3.522
  644SOL    HW2 4052   0.215   0.618   3.512
  645SOL     OW 4053   1.372   0.886   3.505
  645SOL    HW1 4054   1.400   0.985   3.504
  645SOL    HW2 4055   1.360   0.863   3.407
  646SOL     OW 4056   0.781   0.558   2.267
  646SOL    HW1 4057   0.785   0.474   2.211
  646SOL    HW2 4058   0.714   0.619   2.219
  647SOL     OW 4059   1.634   0.643   3.045
  647SOL    HW1 4060   1.603   0.581   3.120
  647SOL    HW2 4061   1.724   0.602   3.013
  648SOL     OW 4062   0.299   1.554   3.558
  648SOL    HW1 4063   0.254   1.628   3.612
  648SOL    HW2 4064   0.281   1.470   3.613
  649SOL     OW 4065   0.693   0.503   3.105
  649SOL    HW1 4066   0.642   0.418   3.078
  649SOL    HW2 4067   0.703   0.557   3.017
  650SOL     OW 4068   0.920   1.686   3.330
  650SOL    HW1 4069   0.910   1.650   3.236
  650SOL    HW2 4070   0.920   1.788   3.321
  651SOL     OW 4071   0.478   0.483   2.032
  651SOL    HW1 4072   0.533   0.567   2.048
  651SOL    HW2 4073   0.381   0.519   2.029
  652SOL     OW 4074   0.103   1.116   3.319
  652SOL    HW1 4075   0.118   1.052   3.399
  652SOL    HW2 4076   0.109   1.051   3.237
  653SOL     OW 4077   1.292   1.043   3.073
  653SOL    HW1 4078   1.315   0.991   2.987
  653SOL    HW2 4079   1.219   1.106   3.038
  654SOL     OW 4080   1.308   0.844   2.156
  654SOL    HW1 4081   1.223   0.823   2.205
  654SOL    HW2 4082   1.284   0.847   2.056
  655SOL     OW 4083   1.775   1.675   3.030
  655SOL    HW1 4084   1.789   1.732   2.946
  655SOL    HW2 4085   1.757   1.582   2.990
  656SOL     OW 4086   1.247   1.710   2.944
  656SOL    HW1 4087   1.321   1.773   2.972
  656SOL    HW2 4088   1.272   1.617   2.981
  657SOL     OW 4089   0.060   1.253   2.871
  657SOL    HW1 4090   0.082   1.270   2.971
  657SOL    HW2 4091   6.958   1.251   2.872
  658SOL     OW 4092   0.699   1.636   3.606
  658SOL    HW1 4093   0.680   1.734   3.586
  658SOL    HW2 4094   0.796   1.616   3.580
  659SOL     OW 4095   1.681   0.125   2.311
  659SOL    HW1 4096   1.779   0.131   2.277
  659SOL    HW2 4097   1.687   0.100   2.409
  660SOL     OW 4098   1.382   1.597   2.334
  660SOL    HW1 4099   1.457   1.620   2.265
  660SOL    HW2 4100   1.329   1.683   2.347
  661SOL     OW 4101   0.148   1.767   3.702
  661SOL    HW1 4102   0.089   1.709   3.762
  661SOL    HW2 4103   0.209   1.812   3.773
  662SOL     OW 4104   1.261   0.930   2.525
  662SOL    HW1 4105   1.343   0.870   2.541
  662SOL    HW2 4106   1.300   1.012   2.475
  663SOL     OW 4107   0.807   1.263   3.298
  663SOL    HW1 4108   0.780   1.314   3.385
  663SOL    HW2 4109   0.726   1.278   3.239
  664SOL     OW 4110   0.662   1.610   2.025
  664SOL    HW1 4111   0.684   1.628   1.927
  664SOL    HW2 4112   0.605   1.524   2.018
  665SOL     OW 4113   1.634   1.719   3.262
  665SOL    HW1 4114   1.674   1.719   3.167
  665SOL    HW2 4115   1.637   1.815   3.297
  666SOL     OW 4116   1.882   0.165   2.773
  666SOL    HW1 4117   1.869   0.065   2.765
  666SOL    HW2 4118   1.788   0.207   2.780
  667SOL     OW 4119   0.317   0.310   2.612
  667SOL    HW1 4120   0.256   0.385   2.587
  667SOL    HW2 4121   0.297   0.286   2.711
  668SOL     OW 4122   1.175   1.640   1.898
  668SOL    HW1 4123   1.195   1.541   1.916
  668SOL    HW2 4124   1.123   1.645   1.810
  669SOL     OW 4125   0.815   1.004   3.243
  669SOL    HW1 4126   0.852   1.001   3.149
  669SOL    HW2 4127   0.811   1.104   3.271
  670SOL     OW 4128   0.910   0.904   2.162
  670SOL    HW1 4129   0.980   0.944   2.098
  670SOL    HW2 4130   0.954   0.819   2.200
  671SOL     OW 4131   1.577   1.616   1.893
  671SOL    HW1 4132   1.476   1.617   1.889
  671SOL    HW2 4133   1.607   1.634   1.794
  672SOL     OW 4134   0.371   1.270   3.331
  672SOL    HW1 4135   0.386   1.351   3.271
  672SOL    HW2 4136   0.291   1.221   3.295
  673SOL     OW 4137   1.616   1.306   3.129
  673SOL    HW1 4138   1.716   1.311   3.155
  673SOL    HW2 4139   1.565   1.374   3.189
  674SOL     OW 4140   1.061   1.129   2.592
  674SOL    HW1 4141   0.981   1.074   2.624
  674SOL    HW2 4142   1.131   1.059   2.567
  675SOL     OW 4143   1.056   0.186   2.808
  675SOL    HW1 4144   1.023   0.126   2.729
  675SOL    HW2 4145   1.033   0.127   2.890
  676SOL     OW 4146   0.609   1.506   2.373
  676SOL    HW1 4147   0.666   1.461   2.300
  676SOL    HW2 4148   0.538   1.559   2.324
  677SOL     OW 4149   1.694   0.393   3.211
  677SOL    HW1 4150   1.770   0.461   3.215
  677SOL    HW2 4151   1.734   0.320   3.149
  678SOL     OW 4152   0.233   1.380   2.111
  678SOL    HW1 4153   0.131   1.375   2.103
  678SOL    HW2 4154   0.249   1.370   2.213
  679SOL     OW 4155   0.122   0.979   3.552
  679SOL    HW1 4156   0.082   1.049   3.617
  679SOL    HW2 4157   0.213   0.954   3.594
  680SOL     OW 4158   0.650   0.252   3.336
  680SOL    HW1 4159   0.740   0.224   3.295
  680SOL    HW2 4160   0.668   0.246   3.436
  681SOL     OW 4161   0.085   0.316   1.909
  681SOL    HW1 4162   0.003   0.259   1.933
  681SOL    HW2 4163   0.047   0.372   1.834
  682SOL     OW 4164   1.421   0.836   3.232
  682SOL    HW1 4165   1.368   0.903   3.175
  682SOL    HW2 4166   1.518   0.865   3.218
  683SOL     OW 4167   0.043   0.142   2.225
  683SOL    HW1 4168   0.081   0.237   2.212
  683SOL    HW2 4169   0.119   0.092   2.271
  684SOL     OW 4170   1.196   1.363   1.972
  684SOL    HW1 4171   1.097   1.342   1.969
  684SOL    HW2 4172   1.220   1.365   2.074
  685SOL     OW 4173   0.618   0.802   3.271
  685SOL    HW1 4174   0.671   0.890   3.271
  685SOL    HW2 4175   0.693   0.734   3.285
  686SOL     OW 4176   0.754   0.509   3.533
  686SOL    HW1 4177   0.787   0.586   3.591
  686SOL    HW2 4178   0.764   0.421   3.585
  687SOL     OW 4179   1.472   1.139   3.480
  687SOL    HW1 4180   1.464   1.159   3.580
  687SOL    HW2 4181   1.570   1.161   3.455
  688SOL     OW 4182   0.402   1.752   3.417
  688SOL    HW1 4183   0.315   1.805   3.414
  688SOL    HW2 4184   0.374   1.660   3.456
  689SOL     OW 4185   1.669   0.907   3.119
  689SOL    HW1 4186   1.662   0.814   3.077
  689SOL    HW2 4187   1.647   0.975   3.045
  690SOL     OW 4188   1.253   0.308   2.306
  690SOL    HW1 4189   1.319   0.228   2.303
  690SOL    HW2 4190   1.271   0.356   2.395
  691SOL     OW 4191   0.582   0.750   2.525
  691SOL    HW1 4192   0.614   0.847   2.523
  691SOL    HW2 4193   0.523   0.742   2.442
  692SOL     OW 4194   1.781   0.382   3.471
  692SOL    HW1 4195   1.745   0.397   3.376
  692SOL    HW2 4196   1.701   0.342   3.522
  693SOL     OW 4197   1.751   0.919   3.370
  693SOL    HW1 4198   1.735   1.018   3.391
  693SOL    HW2 4199   1.729   0.914   3.269
  694SOL     OW 4200   0.872   1.331   1.927
  694SOL    HW1 4201   0.830   1.356   2.017
  694SOL    HW2 4202   0.866   1.412   1.866
  695SOL     OW 4203   0.649   1.778   2.741
  695SOL    HW1 4204   0.644   1.878   2.719
  695SOL    HW2 4205   0.747   1.754   2.750
  696SOL     OW 4206   0.873   0.966   2.698
  696SOL    HW1 4207   0.933   0.892   2.733
  696SOL    HW2 4208   0.842   1.018   2.780
  697SOL     OW 4209   1.078   0.993   1.965
  697SOL    HW1 4210   1.063   1.064   1.894
  697SOL    HW2 4211   1.144   0.928   1.921
  698SOL     OW 4212   1.887   1.511   2.654
  698SOL    HW1 4213   1.841   1.597   2.629
  698SOL    HW2 4214   1.876   1.501   2.754
  699SOL     OW 4215   0.234   1.346   3.724
  699SOL    HW1 4216   0.146   1.300   3.706
  699SOL    HW2 4217   0.236   1.364   3.826
  700SOL     OW 4218   0.097   1.320   2.609
  700SOL    HW1 4219   0.096   1.290   2.707
  700SOL    HW2 4220   0.071   1.237   2.556
  701SOL     OW 4221   0.682   1.401   3.491
  701SOL    HW1 4222   0.601   1.351   3.527
  701SOL    HW2 4223   0.670   1.496   3.529
  702SOL     OW 4224   1.826   0.199   3.067
  702SOL    HW1 4225   1.770   0.118   3.033
  702SOL    HW2 4226   1.859   0.242   2.981
  703SOL     OW 4227   0.416   0.430   2.337
  703SOL    HW1 4228   0.461   0.355   2.282
  703SOL    HW2 4229   0.428   0.401   2.434
  704SOL     OW 4230   1.707   1.441   2.908
  704SOL    HW1 4231   1.628   1.467   2.849
  704SOL    HW2 4232   1.664   1.387   2.984
  705SOL     OW 4233   0.322   0.564   3.155
  705SOL    HW1 4234   0.379   0.506   3.219
  705SOL    HW2 4235   0.342   0.536   3.059
  706SOL     OW 4236   0.825   1.624   2.527
  706SOL    HW1 4237   0.814   1.700   2.460
  706SOL    HW2 4238   0.746   1.561   2.516
  707SOL     OW 4239   1.413   0.268   2.956
  707SOL    HW1 4240   1.462   0.195   3.006
  707SOL    HW2 4241   1.343   0.304   3.025
  708SOL     OW 4242   0.979   0.025   3.015
  708SOL    HW1 4243   0.901   6.960   3.008
  708SOL    HW2 4244   1.040   6.988   3.089
  709SOL     OW 4245   0.782   1.362   2.194
  709SOL    HW1 4246   0.761   1.261   2.200
  709SOL    HW2 4247   0.867   1.372   2.252
  710SOL     OW 4248   0.607   1.577   3.115
  710SOL    HW1 4249   0.607   1.663   3.173
  710SOL    HW2 4250   0.706   1.571   3.087
  711SOL     OW 4251   1.307   0.027   2.025
  711SOL    HW1 4252   1.358   6.954   1.972
  711SOL    HW2 4253   1.224   6.983   2.063
  712SOL     OW 4254   1.259   0.440   2.542
  712SOL    HW1 4255   1.219   0.530   2.514
  712SOL    HW2 4256   1.253   0.445   2.645
  713SOL     OW 4257   1.636   0.295   2.792
  713SOL    HW1 4258   1.543   0.275   2.827
  713SOL    HW2 4259   1.623   0.349   2.705
  714SOL     OW 4260   0.057   1.092   2.155
  714SOL    HW1 4261   0.155   1.061   2.145
  714SOL    HW2 4262   0.005   1.003   2.171
  715SOL     OW 4263   0.883   1.655   2.184
  715SOL    HW1 4264   0.802   1.625   2.127
  715SOL    HW2 4265   0.853   1.735   2.241
  716SOL     OW 4266   0.223   0.579   3.831
  716SOL    HW1 4267   0.157   0.512   3.871
  716SOL    HW2 4268   0.219   0.565   3.729
  717SOL     OW 4269   0.263   0.296   4.749
  717SOL    HW1 4270   0.304   0.252   4.832
  717SOL    HW2 4271   0.162   0.278   4.754
  718SOL     OW 4272   0.010   0.408   4.397
  718SOL    HW1 4273   6.936   0.430   4.464
  718SOL    HW2 4274   0.026   0.306   4.406
  719SOL     OW 4275   0.597   1.300   4.907
  719SOL    HW1 4276   0.505   1.292   4.867
  719SOL    HW2 4277   0.607   1.397   4.940
  720SOL     OW 4278   1.554   1.493   4.427
  720SOL    HW1 4279   1.518   1.481   4.523
  720SOL    HW2 4280   1.474   1.496   4.362
  721SOL     OW 4281   1.123   0.679   4.410
  721SOL    HW1 4282   1.159   0.774   4.396
  721SOL    HW2 4283   1.097   0.676   4.508
  722SOL     OW 4284   1.767   0.619   3.953
  722SOL    HW1 4285   1.756   0.605   3.853
  722SOL    HW2 4286   1.741   0.531   3.996
  723SOL     OW 4287   0.779   1.159   4.765
  723SOL    HW1 4288   0.712   1.209   4.825
  723SOL    HW2 4289   0.819   1.236   4.710
  724SOL     OW 4290   0.891   0.733   5.499
  724SOL    HW1 4291   0.852   0.791   5.573
  724SOL    HW2 4292   0.930   0.799   5.431
  725SOL     OW 4293   0.678   1.007   4.383
  725SOL    HW1 4294   0.764   1.002   4.437
  725SOL    HW2 4295   0.620   1.081   4.422
  726SOL     OW 4296   0.674   1.155   5.542
  726SOL    HW1 4297   0.736   1.231   5.573
  726SOL    HW2 4298   0.590   1.199   5.502
  727SOL     OW 4299   0.299   1.441   4.816
  727SOL    HW1 4300   0.225   1.384   4.775
  727SOL    HW2 4301   0.350   1.484   4.738
  728SOL     OW 4302   1.478   1.539   5.096
  728SOL    HW1 4303   1.541   1.619   5.111
  728SOL    HW2 4304   1.407   1.549   5.170
  729SOL     OW 4305   0.416   0.435   5.235
  729SOL    HW1 4306   0.508   0.393   5.216
  729SOL    HW2 4307   0.348   0.361   5.220
  730SOL     OW 4308   1.592   0.476   4.449
  730SOL    HW1 4309   1.530   0.502   4.373
  730SOL    HW2 4310   1.662   0.549   4.450
  731SOL     OW 4311   0.245   1.666   4.251
  731SOL    HW1 4312   0.249   1.764   4.281
  731SOL    HW2 4313   0.327   1.663   4.190
  732SOL     OW 4314   1.127   1.367   5.394
  732SOL    HW1 4315   1.182   1.352   5.477
  732SOL    HW2 4316   1.072   1.280   5.391
  733SOL     OW 4317   0.242   1.388   4.249
  733SOL    HW1 4318   0.251   1.490   4.258
  733SOL    HW2 4319   0.189   1.357   4.331
  734SOL     OW 4320   0.250   1.116   4.626
  734SOL    HW1 4321   0.262   1.027   4.674
  734SOL    HW2 4322   0.187   1.169   4.690
  735SOL     OW 4323   0.583   1.817   5.102
  735SOL    HW1 4324   0.520   1.782   5.176
  735SOL    HW2 4325   0.622   1.902   5.143
  736SOL     OW 4326   0.562   0.990   3.851
  736SOL    HW1 4327   0.606   1.038   3.770
  736SOL    HW2 4328   0.620   1.024   3.929
  737SOL     OW 4329   1.636   0.129   5.245
  737SOL    HW1 4330   1.640   0.215   5.190
  737SOL    HW2 4331   1.734   0.102   5.264
  738SOL     OW 4332   0.131   0.632   4.299
  738SOL    HW1 4333   0.084   0.552   4.343
  738SOL    HW2 4334   0.109   0.714   4.356
  739SOL     OW 4335   6.999   1.622   3.893
  739SOL    HW1 4336   6.969   1.525   3.886
  739SOL    HW2 4337   6.981   1.647   3.991
  740SOL     OW 4338   1.662   0.889   4.366
  740SOL    HW1 4339   1.745   0.834   4.347
  740SOL    HW2 4340   1.658   0.964   4.298
  741SOL     OW 4341   1.639   1.118   4.160
  741SOL    HW1 4342   1.736   1.102   4.133
  741SOL    HW2 4343   1.646   1.179   4.243
  742SOL     OW 4344   0.153   0.719   5.295
  742SOL    HW1 4345   0.249   0.730   5.263
  742SOL    HW2 4346   0.133   0.808   5.344
  743SOL     OW 4347   0.609   1.400   4.493
  743SOL    HW1 4348   0.561   1.308   4.500
  743SOL    HW2 4349   0.591   1.424   4.394
  744SOL     OW 4350   1.274   1.234   5.155
  744SOL    HW1 4351   1.288   1.160   5.085
  744SOL    HW2 4352   1.337   1.208   5.231
  745SOL     OW 4353   0.838   6.997   4.157
  745SOL    HW1 4354   0.881   0.087   4.181
  745SOL    HW2 4355   0.742   0.002   4.194
  746SOL     OW 4356   0.153   0.981   4.974
  746SOL    HW1 4357   0.245   0.936   4.973
  746SOL    HW2 4358   0.094   0.932   4.905
  747SOL     OW 4359   1.542   0.979   3.929
  747SOL    HW1 4360   1.460   0.927   3.963
  747SOL    HW2 4361   1.576   1.028   4.013
  748SOL     OW 4362   1.163   1.802   5.350
  748SOL    HW1 4363   1.170   1.877   5.281
  748SOL    HW2 4364   1.197   1.718   5.303
  749SOL     OW 4365   0.341   0.247   5.605
  749SOL    HW1 4366   0.396   0.325   5.641
  749SOL    HW2 4367   0.244   0.271   5.625
  750SOL     OW 4368   1.467   1.432   4.677
  750SOL    HW1 4369   1.412   1.464   4.757
  750SOL    HW2 4370   1.435   1.336   4.657
  751SOL     OW 4371   1.623   1.748   4.403
  751SOL    HW1 4372   1.662   1.779   4.315
  751SOL    HW2 4373   1.603   1.648   4.395
  752SOL     OW 4374   0.586   0.718   3.984
  752SOL    HW1 4375   0.593   0.806   3.935
  752SOL    HW2 4376   0.511   0.731   4.053
  753SOL     OW 4377   1.234   0.400   4.663
  753SOL    HW1 4378   1.163   0.327   4.682
  753SOL    HW2 4379   1.316   0.359   4.709
  754SOL     OW 4380   1.577   1.643   4.037
  754SOL    HW1 4381   1.633   1.721   4.074
  754SOL    HW2 4382   1.556   1.664   3.939
  755SOL     OW 4383   0.789   0.629   5.169
  755SOL    HW1 4384   0.773   0.583   5.260
  755SOL    HW2 4385   0.759   0.561   5.098
  756SOL     OW 4386   1.402   0.514   5.386
  756SOL    HW1 4387   1.396   0.564   5.475
  756SOL    HW2 4388   1.468   0.437   5.407
  757SOL     OW 4389   0.973   0.920   5.308
  757SOL    HW1 4390   1.027   0.842   5.266
  757SOL    HW2 4391   0.901   0.940   5.238
  758SOL     OW 4392   1.012   0.391   4.903
  758SOL    HW1 4393   0.962   0.439   4.976
  758SOL    HW2 4394   0.951   0.317   4.872
  759SOL     OW 4395   1.027   0.672   4.120
  759SOL    HW1 4396   1.052   0.685   4.219
  759SOL    HW2 4397   0.940   0.616   4.121
  760SOL     OW 4398   0.098   0.852   4.465
  760SOL    HW1 4399   0.161   0.826   4.543
  760SOL    HW2 4400   0.114   0.952   4.458
  761SOL     OW 4401   0.128   1.853   5.310
  761SOL    HW1 4402   0.126   1.834   5.412
  761SOL    HW2 4403   0.039   1.818   5.277
  762SOL     OW 4404   0.895   0.335   3.956
  762SOL    HW1 4405   0.952   0.381   3.885
  762SOL    HW2 4406   0.902   0.236   3.936
  763SOL     OW 4407   1.734   0.588   5.557
  763SOL    HW1 4408   1.699   0.673   5.510
  763SOL    HW2 4409   1.753   0.525   5.479
  764SOL     OW 4410   1.365   1.155   4.293
  764SOL    HW1 4411   1.451   1.155   4.239
  764SOL    HW2 4412   1.304   1.219   4.244
  765SOL     OW 4413   0.556   0.204   4.633
  765SOL    HW1 4414   0.562   0.235   4.730
  765SOL    HW2 4415   0.541   0.285   4.575
  766SOL     OW 4416   0.983   1.455   4.226
  766SOL    HW1 4417   0.959   1.538   4.169
  766SOL    HW2 4418   1.000   1.489   4.321
  767SOL     OW 4419   0.356   1.814   4.612
  767SOL    HW1 4420   0.395   1.719   4.614
  767SOL    HW2 4421   0.437   1.877   4.609
  768SOL     OW 4422   1.793   1.139   4.638
  768SOL    HW1 4423   1.757   1.092   4.556
  768SOL    HW2 4424   1.726   1.116   4.713
  769SOL     OW 4425   1.243   1.559   5.236
  769SOL    HW1 4426   1.215   1.480   5.296
  769SOL    HW2 4427   1.206   1.534   5.146
  770SOL     OW 4428   0.324   0.981   3.999
  770SOL    HW1 4429   0.407   0.999   3.942
  770SOL    HW2 4430   0.300   0.885   3.979
  771SOL     OW 4431   1.452   0.745   4.448
  771SOL    HW1 4432   1.467   0.694   4.536
  771SOL    HW2 4433   1.537   0.803   4.436
  772SOL     OW 4434   0.458   1.281   5.451
  772SOL    HW1 4435   0.425   1.266   5.353
  772SOL    HW2 4436   0.372   1.314   5.498
  773SOL     OW 4437   1.094   1.771   3.938
  773SOL    HW1 4438   1.025   1.716   3.992
  773SOL    HW2 4439   1.123   1.710   3.860
  774SOL     OW 4440   0.174   0.283   5.225
  774SOL    HW1 4441   0.116   0.367   5.217
  774SOL    HW2 4442   0.165   0.251   5.321
  775SOL     OW 4443   1.631   1.367   3.801
  775SOL    HW1 4444   1.576   1.451   3.792
  775SOL    HW2 4445   1.571   1.289   3.772
  776SOL     OW 4446   0.465   1.704   4.092
  776SOL    HW1 4447   0.514   1.781   4.140
  776SOL    HW2 4448   0.515   1.690   4.004
  777SOL     OW 4449   1.442   0.076   4.128
  777SOL    HW1 4450   1.403   0.047   4.038
  777SOL    HW2 4451   1.545   0.082   4.121
  778SOL     OW 4452   0.952   1.719   4.609
  778SOL    HW1 4453   1.041   1.675   4.634
  778SOL    HW2 4454   0.911   1.660   4.534
  779SOL     OW 4455   0.373   0.689   4.178
  779SOL    HW1 4456   0.399   0.589   4.180
  779SOL    HW2 4457   0.279   0.688   4.222
  780SOL     OW 4458   1.552   0.301   5.466
  780SOL    HW1 4459   1.529   0.284   5.565
  780SOL    HW2 4460   1.535   0.211   5.420
  781SOL     OW 4461   0.627   0.121   3.813
  781SOL    HW1 4462   0.670   0.040   3.864
  781SOL    HW2 4463   0.566   0.077   3.745
  782SOL     OW 4464   0.752   0.230   5.445
  782SOL    HW1 4465   0.850   0.197   5.443
  782SOL    HW2 4466   0.716   0.203   5.539
  783SOL     OW 4467   0.898   1.555   4.929
  783SOL    HW1 4468   0.882   1.518   4.834
  783SOL    HW2 4469   0.957   1.484   4.975
  784SOL     OW 4470   1.331   0.612   5.135
  784SOL    HW1 4471   1.366   0.569   5.222
  784SOL    HW2 4472   1.392   0.694   5.120
  785SOL     OW 4473   0.830   1.413   4.667
  785SOL    HW1 4474   0.923   1.410   4.620
  785SOL    HW2 4475   0.761   1.404   4.593
  786SOL     OW 4476   0.960   0.531   4.630
  786SOL    HW1 4477   0.948   0.506   4.530
  786SOL    HW2 4478   1.009   0.451   4.671
  787SOL     OW 4479   0.585   0.032   4.219
  787SOL    HW1 4480   0.510   0.022   4.287
  787SOL    HW2 4481   0.556   0.109   4.158
  788SOL     OW 4482   1.443   1.174   3.749
  788SOL    HW1 4483   1.467   1.098   3.813
  788SOL    HW2 4484   1.361   1.221   3.788
  789SOL     OW 4485   0.291   0.045   3.967
  789SOL    HW1 4486   0.353   0.084   3.897
  789SOL    HW2 4487   0.345   0.042   4.052
  790SOL     OW 4488   0.956   0.236   4.212
  790SOL    HW1 4489   0.928   0.299   4.137
  790SOL    HW2 4490   1.059   0.237   4.210
  791SOL     OW 4491   1.088   0.707   5.200
  791SOL    HW1 4492   1.035   0.622   5.220
  791SOL    HW2 4493   1.183   0.676   5.175
  792SOL     OW 4494   1.250   1.575   4.484
  792SOL    HW1 4495   1.255   1.657   4.422
  792SOL    HW2 4496   1.316   1.590   4.559
  793SOL     OW 4497   0.460   1.177   4.462
  793SOL    HW1 4498   0.383   1.147   4.523
  793SOL    HW2 4499   0.427   1.156   4.365
  794SOL     OW 4500   1.268   1.808   4.337
  794SOL    HW1 4501   1.333   1.852   4.268
  794SOL    HW2 4502   1.286   1.858   4.423
  795SOL     OW 4503   1.072   0.517   3.747
  795SOL    HW1 4504   1.024   0.606   3.734
  795SOL    HW2 4505   1.140   0.527   3.824
  796SOL     OW 4506   0.060   0.549   5.097
  796SOL    HW1 4507   0.157   0.558   5.061
  796SOL    HW2 4508   0.058   0.618   5.173
  797SOL     OW 4509   0.562   0.268   4.903
  797SOL    HW1 4510   0.628   0.234   4.971
  797SOL    HW2 4511   0.473   0.246   4.949
  798SOL     OW 4512   0.921   0.457   4.371
  798SOL    HW1 4513   0.851   0.506   4.316
  798SOL    HW2 4514   0.927   0.364   4.329
  799SOL     OW 4515   0.976   6.999   4.494
  799SOL    HW1 4516   0.928   0.032   4.411
  799SOL    HW2 4517   1.002   6.903   4.469
  800SOL     OW 4518   1.392   1.170   4.621
  800SOL    HW1 4519   1.335   1.090   4.644
  800SOL    HW2 4520   1.400   1.167   4.519
  801SOL     OW 4521   1.465   0.620   4.703
  801SOL    HW1 4522   1.399   0.544   4.718
  801SOL    HW2 4523   1.535   0.615   4.779
  802SOL     OW 4524   1.863   0.836   4.099
  802SOL    HW1 4525   1.894   0.783   4.181
  802SOL    HW2 4526   1.832   0.761   4.037
  803SOL     OW 4527   0.502   1.421   3.841
  803SOL    HW1 4528   0.416   1.408   3.895
  803SOL    HW2 4529   0.490   1.367   3.756
  804SOL     OW 4530   1.680   1.259   4.381
  804SOL    HW1 4531   1.782   1.273   4.380
  804SOL    HW2 4532   1.638   1.351   4.399
  805SOL     OW 4533   1.434   0.592   3.809
  805SOL    HW1 4534   1.372   0.548   3.881
  805SOL    HW2 4535   1.526   0.553   3.825
  806SOL     OW 4536   0.531   0.236   4.042
  806SOL    HW1 4537   0.587   0.200   3.964
  806SOL    HW2 4538   0.503   0.329   4.006
  807SOL     OW 4539   1.731   1.232   5.284
  807SOL    HW1 4540   1.826   1.201   5.262
  807SOL    HW2 4541   1.748   1.331   5.306
  808SOL     OW 4542   1.032   1.347   5.059
  808SOL    HW1 4543   0.952   1.317   5.116
  808SOL    HW2 4544   1.115   1.310   5.108
  809SOL     OW 4545   1.584   1.600   5.385
  809SOL    HW1 4546   1.598   1.662   5.305
  809SOL    HW2 4547   1.668   1.542   5.383
  810SOL     OW 4548   1.148   1.233   4.840
  810SOL    HW1 4549   1.078   1.276   4.900
  810SOL    HW2 4550   1.126   1.257   4.745
  811SOL     OW 4551   1.591   1.106   4.818
  811SOL    HW1 4552   1.593   1.181   4.888
  811SOL    HW2 4553   1.518   1.133   4.752
  812SOL     OW 4554   0.916   0.215   5.119
  812SOL    HW1 4555   0.922   0.147   5.044
  812SOL    HW2 4556   1.014   0.225   5.151
  813SOL     OW 4557   1.004   1.137   5.463
  813SOL    HW1 4558   0.909   1.160   5.493
  813SOL    HW2 4559   0.993   1.059   5.396
  814SOL     OW 4560   0.724   1.067   4.071
  814SOL    HW1 4561   0.700   1.034   4.164
  814SOL    HW2 4562   0.811   1.015   4.048
  815SOL     OW 4563   0.392   0.836   4.986
  815SOL    HW1 4564   0.473   0.830   5.050
  815SOL    HW2 4565   0.362   0.738   4.975
  816SOL     OW 4566   1.270   0.379   4.989
  816SOL    HW1 4567   1.287   0.471   5.031
  816SOL    HW2 4568   1.174   0.382   4.951
  817SOL     OW 4569   0.082   1.626   5.098
  817SOL    HW1 4570   6.980   1.621   5.097
  817SOL    HW2 4571   0.105   1.595   5.192
  818SOL     OW 4572   0.361   1.123   4.227
  818SOL    HW1 4573   0.324   1.213   4.198
  818SOL    HW2 4574   0.347   1.057   4.150
  819SOL     OW 4575   0.507   0.582   4.570
  819SOL    HW1 4576   0.533   0.641   4.489
  819SOL    HW2 4577   0.591   0.591   4.628
  820SOL     OW 4578   1.235   1.375   4.112
  820SOL    HW1 4579   1.298   1.446   4.154
  820SOL    HW2 4580   1.143   1.395   4.151
  821SOL     OW 4581   1.298   1.485   4.901
  821SOL    HW1 4582   1.372   1.498   4.973
  821SOL    HW2 4583   1.257   1.393   4.914
  822SOL     OW 4584   1.576   0.618   4.178
  822SOL    HW1 4585   1.536   0.684   4.244
  822SOL    HW2 4586   1.635   0.673   4.116
  823SOL     OW 4587   0.356   1.497   5.058
  823SOL    HW1 4588   0.330   1.458   4.964
  823SOL    HW2 4589   0.458   1.512   5.048
  824SOL     OW 4590   0.432   0.734   5.355
  824SOL    HW1 4591   0.494   0.786   5.292
  824SOL    HW2 4592   0.463   0.638   5.343
  825SOL     OW 4593   1.645   0.797   5.406
  825SOL    HW1 4594   1.546   0.825   5.405
  825SOL    HW2 4595   1.687   0.853   5.328
  826SOL     OW 4596   0.993   0.114   5.408
  826SOL    HW1 4597   1.037   0.194   5.365
  826SOL    HW2 4598   1.035   0.034   5.362
  827SOL     OW 4599   0.454   0.034   5.464
  827SOL    HW1 4600   0.379   6.968   5.495
  827SOL    HW2 4601   0.416   0.122   5.501
  828SOL     OW 4602   0.661   0.882   4.805
  828SOL    HW1 4603   0.691   0.979   4.812
  828SOL    HW2 4604   0.564   0.880   4.833
  829SOL     OW 4605   1.321   0.844   4.786
  829SOL    HW1 4606   1.236   0.809   4.742
  829SOL    HW2 4607   1.392   0.775   4.760
  830SOL     OW 4608   1.246   0.497   3.981
  830SOL    HW1 4609   1.258   0.410   4.034
  830SOL    HW2 4610   1.183   0.554   4.036
  831SOL     OW 4611   0.329   0.198   5.015
  831SOL    HW1 4612   0.251   0.217   5.080
  831SOL    HW2 4613   0.314   0.106   4.972
  832SOL     OW 4614   0.081   1.329   5.032
  832SOL    HW1 4615   0.079   1.252   5.100
  832SOL    HW2 4616   0.105   1.414   5.082
  833SOL     OW 4617   0.721   0.633   4.707
  833SOL    HW1 4618   0.818   0.610   4.678
  833SOL    HW2 4619   0.715   0.734   4.731
  834SOL     OW 4620   1.783   0.958   5.576
  834SOL    HW1 4621   1.733   0.906   5.503
  834SOL    HW2 4622   1.721   0.956   5.656
  835SOL     OW 4623   0.347   0.049   4.358
  835SOL    HW1 4624   0.326   0.137   4.407
  835SOL    HW2 4625   0.286   6.977   4.397
  836SOL     OW 4626   1.604   0.386   4.046
  836SOL    HW1 4627   1.647   0.319   4.109
  836SOL    HW2 4628   1.587   0.471   4.105
  837SOL     OW 4629   1.062   0.763   4.708
  837SOL    HW1 4630   1.029   0.784   4.804
  837SOL    HW2 4631   1.028   0.667   4.688
  838SOL     OW 4632   0.964   1.575   5.425
  838SOL    HW1 4633   0.961   1.627   5.335
  838SOL    HW2 4634   1.010   1.486   5.401
  839SOL     OW 4635   1.831   1.487   5.319
  839SOL    HW1 4636   1.854   1.528   5.228
  839SOL    HW2 4637   1.907   1.516   5.380
  840SOL     OW 4638   0.343   0.857   5.573
  840SOL    HW1 4639   0.431   0.887   5.614
  840SOL    HW2 4640   0.375   0.797   5.494
  841SOL     OW 4641   1.507   0.226   3.850
  841SOL    HW1 4642   1.409   0.221   3.873
  841SOL    HW2 4643   1.549   0.280   3.928
  842SOL     OW 4644   1.286   0.807   3.752
  842SOL    HW1 4645   1.349   0.729   3.774
  842SOL    HW2 4646   1.308   0.831   3.654
  843SOL     OW 4647   1.064   1.381   4.554
  843SOL    HW1 4648   1.071   1.288   4.504
  843SOL    HW2 4649   1.146   1.437   4.525
  844SOL     OW 4650   0.276   0.831   4.656
  844SOL    HW1 4651   0.369   0.833   4.619
  844SOL    HW2 4652   0.264   0.737   4.696
  845SOL     OW 4653   0.300   0.565   4.726
  845SOL    HW1 4654   0.278   0.464   4.719
  845SOL    HW2 4655   0.382   0.574   4.662
  846SOL     OW 4656   1.153   0.414   5.384
  846SOL    HW1 4657   1.117   0.416   5.481
  846SOL    HW2 4658   1.246   0.455   5.393
  847SOL     OW 4659   1.172   0.238   5.188
  847SOL    HW1 4660   1.177   0.309   5.264
  847SOL    HW2 4661   1.233   0.274   5.114
  848SOL     OW 4662   6.980   1.327   3.921
  848SOL    HW1 4663   6.904   1.344   3.987
  848SOL    HW2 4664   0.020   1.240   3.960
  849SOL     OW 4665   0.102   1.765   4.688
  849SOL    HW1 4666   0.070   1.715   4.605
  849SOL    HW2 4667   0.195   1.798   4.661
  850SOL     OW 4668   0.478   1.573   4.659
  850SOL    HW1 4669   0.556   1.634   4.688
  850SOL    HW2 4670   0.522   1.504   4.597
  851SOL     OW 4671   0.964   0.784   4.964
  851SOL    HW1 4672   1.020   0.763   5.048
  851SOL    HW2 4673   0.870   0.757   4.990
  852SOL     OW 4674   0.054   0.612   4.827
  852SOL    HW1 4675   0.148   0.588   4.795
  852SOL    HW2 4676   0.043   0.576   4.922
  853SOL     OW 4677   0.229   0.510   5.449
  853SOL    HW1 4678   0.311   0.470   5.404
  853SOL    HW2 4679   0.218   0.602   5.406
  854SOL     OW 4680   1.385   0.913   5.385
  854SOL    HW1 4681   1.415   1.011   5.381
  854SOL    HW2 4682   1.376   0.885   5.288
  855SOL     OW 4683   0.786   0.522   4.124
  855SOL    HW1 4684   0.802   0.448   4.053
  855SOL    HW2 4685   0.706   0.576   4.093
  856SOL     OW 4686   1.625   0.624   4.921
  856SOL    HW1 4687   1.586   0.567   4.994
  856SOL    HW2 4688   1.708   0.571   4.887
  857SOL     OW 4689   0.264   1.583   5.438
  857SOL    HW1 4690   0.225   1.648   5.506
  857SOL    HW2 4691   0.255   1.490   5.483
  858SOL     OW 4692   0.694   0.510   4.944
  858SOL    HW1 4693   0.646   0.422   4.923
  858SOL    HW2 4694   0.704   0.555   4.851
  859SOL     OW 4695   0.920   1.693   5.185
  859SOL    HW1 4696   0.914   1.653   5.092
  859SOL    HW2 4697   0.921   1.794   5.176
  860SOL     OW 4698   0.460   0.478   3.929
  860SOL    HW1 4699   0.521   0.561   3.926
  860SOL    HW2 4700   0.368   0.519   3.908
  861SOL     OW 4701   0.109   1.110   5.195
  861SOL    HW1 4702   0.125   1.038   5.267
  861SOL    HW2 4703   0.115   1.056   5.104
  862SOL     OW 4704   1.300   1.037   4.974
  862SOL    HW1 4705   1.317   0.963   4.903
  862SOL    HW2 4706   1.236   1.100   4.924
  863SOL     OW 4707   1.311   0.863   4.024
  863SOL    HW1 4708   1.229   0.832   4.074
  863SOL    HW2 4709   1.297   0.838   3.925
  864SOL     OW 4710   1.746   1.733   4.875
  864SOL    HW1 4711   1.820   1.759   4.809
  864SOL    HW2 4712   1.737   1.632   4.861
  865SOL     OW 4713   1.234   1.719   4.777
  865SOL    HW1 4714   1.326   1.760   4.760
  865SOL    HW2 4715   1.253   1.629   4.824
  866SOL     OW 4716   0.076   1.261   4.764
  866SOL    HW1 4717   0.067   1.244   4.865
  866SOL    HW2 4718   6.984   1.289   4.734
  867SOL     OW 4719   0.711   1.646   5.478
  867SOL    HW1 4720   0.698   1.744   5.456
  867SOL    HW2 4721   0.810   1.624   5.455
  868SOL     OW 4722   1.706   0.136   4.177
  868SOL    HW1 4723   1.796   0.143   4.127
  868SOL    HW2 4724   1.732   0.169   4.271
  869SOL     OW 4725   1.382   1.576   4.213
  869SOL    HW1 4726   1.456   1.595   4.143
  869SOL    HW2 4727   1.341   1.666   4.235
  870SOL     OW 4728   0.115   1.784   5.583
  870SOL    HW1 4729   0.059   1.713   5.632
  870SOL    HW2 4730   0.169   1.827   5.659
  871SOL     OW 4731   1.250   0.922   4.392
  871SOL    HW1 4732   1.327   0.859   4.418
  871SOL    HW2 4733   1.297   0.998   4.341
  872SOL     OW 4734   0.803   1.261   5.189
  872SOL    HW1 4735   0.763   1.321   5.264
  872SOL    HW2 4736   0.733   1.264   5.116
  873SOL     OW 4737   0.669   1.623   3.887
  873SOL    HW1 4738   0.682   1.642   3.788
  873SOL    HW2 4739   0.609   1.538   3.883
  874SOL     OW 4740   1.644   1.743   5.143
  874SOL    HW1 4741   1.685   1.752   5.050
  874SOL    HW2 4742   1.633   1.840   5.178
  875SOL     OW 4743   1.874   0.189   4.662
  875SOL    HW1 4744   1.849   0.103   4.617
  875SOL    HW2 4745   1.783   0.241   4.663
  876SOL     OW 4746   0.297   0.308   4.475
  876SOL    HW1 4747   0.220   0.370   4.453
  876SOL    HW2 4748   0.294   0.291   4.576
  877SOL     OW 4749   1.196   1.614   3.746
  877SOL    HW1 4750   1.205   1.514   3.766
  877SOL    HW2 4751   1.139   1.624   3.661
  878SOL     OW 4752   0.799   1.003   5.121
  878SOL    HW1 4753   0.841   0.997   5.029
  878SOL    HW2 4754   0.814   1.099   5.157
  879SOL     OW 4755   0.936   0.918   4.026
  879SOL    HW1 4756   1.008   0.949   3.959
  879SOL    HW2 4757   0.962   0.824   4.057
  880SOL     OW 4758   1.491   1.663   3.765
  880SOL    HW1 4759   1.398   1.624   3.757
  880SOL    HW2 4760   1.530   1.655   3.668
  881SOL     OW 4761   0.358   1.268   5.209
  881SOL    HW1 4762   0.359   1.356   5.156
  881SOL    HW2 4763   0.282   1.210   5.176
  882SOL     OW 4764   1.601   1.322   5.000
  882SOL    HW1 4765   1.663   1.287   5.071
  882SOL    HW2 4766   1.552   1.402   5.044
  883SOL     OW 4767   1.067   1.138   4.445
  883SOL    HW1 4768   0.993   1.079   4.487
  883SOL    HW2 4769   1.131   1.069   4.406
  884SOL     OW 4770   1.069   0.175   4.679
  884SOL    HW1 4771   1.028   0.116   4.605
  884SOL    HW2 4772   1.039   0.128   4.766
  885SOL     OW 4773   0.599   1.500   4.242
  885SOL    HW1 4774   0.650   1.450   4.168
  885SOL    HW2 4775   0.534   1.561   4.193
  886SOL     OW 4776   1.717   0.348   5.088
  886SOL    HW1 4777   1.779   0.429   5.075
  886SOL    HW2 4778   1.759   0.279   5.025
  887SOL     OW 4779   0.243   1.384   3.984
  887SOL    HW1 4780   0.141   1.390   3.974
  887SOL    HW2 4781   0.258   1.388   4.086
  888SOL     OW 4782   0.137   0.953   5.425
  888SOL    HW1 4783   0.086   1.016   5.488
  888SOL    HW2 4784   0.216   0.918   5.482
  889SOL     OW 4785   0.659   0.275   5.185
  889SOL    HW1 4786   0.757   0.267   5.154
  889SOL    HW2 4787   0.669   0.258   5.286
  890SOL     OW 4788   0.057   0.333   3.784
  890SOL    HW1 4789   6.981   0.277   3.823
  890SOL    HW2 4790   0.015   0.367   3.698
  891SOL     OW 4791   1.466   0.854   5.118
  891SOL    HW1 4792   1.414   0.924   5.066
  891SOL    HW2 4793   1.560   0.857   5.077
  892SOL     OW 4794   0.069   0.154   4.089
  892SOL    HW1 4795   0.102   0.252   4.089
  892SOL    HW2 4796   0.149   0.099   4.054
  893SOL     OW 4797   1.225   1.335   3.840
  893SOL    HW1 4798   1.138   1.283   3.833
  893SOL    HW2 4799   1.237   1.351   3.942
  894SOL     OW 4800   0.600   0.814   5.152
  894SOL    HW1 4801   0.651   0.902   5.143
  894SOL    HW2 4802   0.679   0.747   5.155
  895SOL     OW 4803   1.524   1.745   4.676
  895SOL    HW1 4804   1.563   1.781   4.589
  895SOL    HW2 4805   1.597   1.753   4.746
  896SOL     OW 4806   0.748   0.514   5.408
  896SOL    HW1 4807   0.802   0.584   5.459
  896SOL    HW2 4808   0.758   0.423   5.452
  897SOL     OW 4809   1.472   1.169   5.356
  897SOL    HW1 4810   1.467   1.168   5.459
  897SOL    HW2 4811   1.567   1.202   5.334
  898SOL     OW 4812   0.395   1.757   5.291
  898SOL    HW1 4813   0.308   1.811   5.293
  898SOL    HW2 4814   0.365   1.669   5.336
  899SOL     OW 4815   1.708   0.890   4.968
  899SOL    HW1 4816   1.682   0.798   4.931
  899SOL    HW2 4817   1.674   0.960   4.900
  900SOL     OW 4818   1.245   0.271   4.163
  900SOL    HW1 4819   1.320   0.201   4.167
  900SOL    HW2 4820   1.257   0.330   4.247
  901SOL     OW 4821   0.576   0.756   4.379
  901SOL    HW1 4822   0.612   0.853   4.381
  901SOL    HW2 4823   0.516   0.750   4.297
  902SOL     OW 4824   1.779   0.393   5.352
  902SOL    HW1 4825   1.760   0.398   5.252
  902SOL    HW2 4826   1.694   0.346   5.390
  903SOL     OW 4827   1.756   0.958   5.236
  903SOL    HW1 4828   1.722   1.054   5.248
  903SOL    HW2 4829   1.764   0.941   5.135
  904SOL     OW 4830   0.845   1.317   3.771
  904SOL    HW1 4831   0.808   1.354   3.858
  904SOL    HW2 4832   0.869   1.397   3.715
  905SOL     OW 4833   0.673   1.761   4.687
  905SOL    HW1 4834   0.657   1.857   4.656
  905SOL    HW2 4835   0.771   1.744   4.666
  906SOL     OW 4836   0.896   0.974   4.567
  906SOL    HW1 4837   0.949   0.897   4.609
  906SOL    HW2 4838   0.859   1.027   4.645
  907SOL     OW 4839   1.107   0.998   3.820
  907SOL    HW1 4840   1.082   1.053   3.739
  907SOL    HW2 4841   1.171   0.926   3.786
  908SOL     OW 4842   1.832   1.576   4.573
  908SOL    HW1 4843   1.747   1.598   4.524
  908SOL    HW2 4844   1.804   1.520   4.654
  909SOL     OW 4845   0.239   1.359   5.576
  909SOL    HW1 4846   0.167   1.295   5.539
  909SOL    HW2 4847   0.229   1.363   5.679
  910SOL     OW 4848   0.091   1.289   4.467
  910SOL    HW1 4849   0.037   1.224   4.406
  910SOL    HW2 4850   0.151   1.230   4.524
  911SOL     OW 4851   0.673   1.412   5.362
  911SOL    HW1 4852   0.585   1.368   5.391
  911SOL    HW2 4853   0.671   1.505   5.407
  912SOL     OW 4854   1.862   0.159   4.944
  912SOL    HW1 4855   1.772   0.118   4.910
  912SOL    HW2 4856   1.903   0.190   4.856
  913SOL     OW 4857   0.402   0.418   4.228
  913SOL    HW1 4858   0.468   0.355   4.183
  913SOL    HW2 4859   0.394   0.385   4.325
  914SOL     OW 4860   1.717   1.469   4.792
  914SOL    HW1 4861   1.630   1.456   4.739
  914SOL    HW2 4862   1.702   1.409   4.874
  915SOL     OW 4863   0.317   0.567   5.006
  915SOL    HW1 4864   0.372   0.514   5.074
  915SOL    HW2 4865   0.346   0.537   4.912
  916SOL     OW 4866   0.806   1.605   4.402
  916SOL    HW1 4867   0.796   1.592   4.302
  916SOL    HW2 4868   0.733   1.544   4.439
  917SOL     OW 4869   1.410   0.243   4.802
  917SOL    HW1 4870   1.470   0.170   4.841
  917SOL    HW2 4871   1.362   0.284   4.884
  918SOL     OW 4872   0.975   0.043   4.897
  918SOL    HW1 4873   0.914   6.964   4.880
  918SOL    HW2 4874   1.042   0.014   4.970
  919SOL     OW 4875   0.773   1.375   4.057
  919SOL    HW1 4876   0.757   1.274   4.054
  919SOL    HW2 4877   0.860   1.387   4.111
  920SOL     OW 4878   0.606   1.562   5.006
  920SOL    HW1 4879   0.600   1.659   5.041
  920SOL    HW2 4880   0.706   1.553   4.992
  921SOL     OW 4881   1.289   0.014   3.913
  921SOL    HW1 4882   1.330   6.939   3.855
  921SOL    HW2 4883   1.205   6.976   3.955
  922SOL     OW 4884   1.257   0.431   4.390
  922SOL    HW1 4885   1.216   0.521   4.366
  922SOL    HW2 4886   1.247   0.432   4.492
  923SOL     OW 4887   1.633   0.300   4.650
  923SOL    HW1 4888   1.543   0.285   4.695
  923SOL    HW2 4889   1.614   0.363   4.570
  924SOL     OW 4890   0.071   1.084   4.022
  924SOL    HW1 4891   0.171   1.058   4.012
  924SOL    HW2 4892   0.017   0.996   4.021
  925SOL     OW 4893   0.894   1.651   4.064
  925SOL    HW1 4894   0.814   1.626   4.004
  925SOL    HW2 4895   0.870   1.733   4.118
  926SOL     OW 4896   0.211   0.581   5.727
  926SOL    HW1 4897   0.162   0.534   5.803
  926SOL    HW2 4898   0.194   0.527   5.643
  927SOL     OW 4899   0.227   0.257   6.559
  927SOL    HW1 4900   0.267   0.350   6.582
  927SOL    HW2 4901   0.132   0.262   6.599
  928SOL     OW 4902   0.015   0.396   6.282
  928SOL    HW1 4903   6.930   0.403   6.338
  928SOL    HW2 4904   0.050   0.300   6.295
  929SOL     OW 4905   0.573   1.265   6.778
  929SOL    HW1 4906   0.495   1.299   6.721
  929SOL    HW2 4907   0.584   1.333   6.852
  930SOL     OW 4908   1.527   1.537   6.320
  930SOL    HW1 4909   1.499   1.489   6.406
  930SOL    HW2 4910   1.460   1.517   6.246
  931SOL     OW 4911   1.129   0.687   6.322
  931SOL    HW1 4912   1.164   0.770   6.274
  931SOL    HW2 4913   1.097   0.722   6.412
  932SOL     OW 4914   1.769   0.605   5.826
  932SOL    HW1 4915   1.752   0.602   5.725
  932SOL    HW2 4916   1.729   0.519   5.862
  933SOL     OW 4917   0.731   1.144   6.603
  933SOL    HW1 4918   0.673   1.184   6.679
  933SOL    HW2 4919   0.779   1.228   6.568
  934SOL     OW 4920   0.681   1.014   6.216
  934SOL    HW1 4921   0.747   0.997   6.292
  934SOL    HW2 4922   0.609   1.076   6.255
  935SOL     OW 4923   0.354   1.385   6.641
  935SOL    HW1 4924   0.264   1.358   6.603
  935SOL    HW2 4925   0.387   1.471   6.594
  936SOL     OW 4926   1.624   0.439   6.314
  936SOL    HW1 4927   1.592   0.494   6.234
  936SOL    HW2 4928   1.599   0.494   6.397
  937SOL     OW 4929   0.247   1.668   6.086
  937SOL    HW1 4930   0.251   1.757   6.138
  937SOL    HW2 4931   0.297   1.690   6.000
  938SOL     OW 4932   0.233   1.394   6.095
  938SOL    HW1 4933   0.249   1.494   6.112
  938SOL    HW2 4934   0.182   1.357   6.176
  939SOL     OW 4935   0.238   1.116   6.490
  939SOL    HW1 4936   0.265   1.025   6.528
  939SOL    HW2 4937   0.197   1.166   6.570
  940SOL     OW 4938   0.581   1.813   6.934
  940SOL    HW1 4939   0.497   1.793   6.991
  940SOL    HW2 4940   0.618   1.897   6.980
  941SOL     OW 4941   0.568   0.976   5.718
  941SOL    HW1 4942   0.608   1.038   5.645
  941SOL    HW2 4943   0.615   1.013   5.802
  942SOL     OW 4944   0.121   0.642   6.143
  942SOL    HW1 4945   0.074   0.568   6.196
  942SOL    HW2 4946   0.122   0.722   6.205
  943SOL     OW 4947   1.845   1.741   5.925
  943SOL    HW1 4948   1.923   1.708   5.984
  943SOL    HW2 4949   1.863   1.841   5.911
  944SOL     OW 4950   6.980   1.606   5.750
  944SOL    HW1 4951   6.972   1.504   5.753
  944SOL    HW2 4952   6.956   1.638   5.843
  945SOL     OW 4953   1.676   0.879   6.221
  945SOL    HW1 4954   1.727   0.926   6.297
  945SOL    HW2 4955   1.693   0.935   6.139
  946SOL     OW 4956   1.652   1.131   6.025
  946SOL    HW1 4957   1.748   1.108   5.997
  946SOL    HW2 4958   1.664   1.205   6.095
  947SOL     OW 4959   0.603   1.417   6.359
  947SOL    HW1 4960   0.569   1.321   6.376
  947SOL    HW2 4961   0.590   1.422   6.256
  948SOL     OW 4962   0.836   0.002   6.097
  948SOL    HW1 4963   0.863   0.101   6.093
  948SOL    HW2 4964   0.733   0.001   6.105
  949SOL     OW 4965   0.162   0.929   6.838
  949SOL    HW1 4966   0.264   0.928   6.832
  949SOL    HW2 4967   0.128   0.890   6.751
  950SOL     OW 4968   1.535   0.976   5.809
  950SOL    HW1 4969   1.454   0.921   5.844
  950SOL    HW2 4970   1.578   1.019   5.891
  951SOL     OW 4971   1.428   1.407   6.545
  951SOL    HW1 4972   1.368   1.424   6.626
  951SOL    HW2 4973   1.424   1.305   6.528
  952SOL     OW 4974   1.625   1.743   6.166
  952SOL    HW1 4975   1.627   1.698   6.076
  952SOL    HW2 4976   1.603   1.668   6.232
  953SOL     OW 4977   0.586   0.714   5.838
  953SOL    HW1 4978   0.585   0.805   5.791
  953SOL    HW2 4979   0.505   0.714   5.900
  954SOL     OW 4980   1.310   0.370   6.544
  954SOL    HW1 4981   1.215   0.332   6.538
  954SOL    HW2 4982   1.351   0.320   6.624
  955SOL     OW 4983   1.571   1.639   5.887
  955SOL    HW1 4984   1.672   1.647   5.895
  955SOL    HW2 4985   1.556   1.664   5.787
  956SOL     OW 4986   0.831   0.591   0.015
  956SOL    HW1 4987   0.781   0.648   0.082
  956SOL    HW2 4988   0.757   0.543   6.959
  957SOL     OW 4989   0.976   0.349   6.812
  957SOL    HW1 4990   0.924   0.424   6.853
  957SOL    HW2 4991   0.912   0.297   6.753
  958SOL     OW 4992   1.047   0.681   5.966
  958SOL    HW1 4993   1.054   0.688   6.067
  958SOL    HW2 4994   0.958   0.629   5.953
  959SOL     OW 4995   0.095   0.855   6.357
  959SOL    HW1 4996   0.151   0.812   6.431
  959SOL    HW2 4997   0.125   0.952   6.359
  960SOL     OW 4998   0.101   1.806   0.173
  960SOL    HW1 4999   0.083   1.872   0.249
  960SOL    HW2 5000   0.044   1.840   0.097
  961SOL     OW 5001   0.902   0.326   5.824
  961SOL    HW1 5002   0.948   0.388   5.758
  961SOL    HW2 5003   0.899   0.236   5.779
  962SOL     OW 5004   1.373   1.159   6.144
  962SOL    HW1 5005   1.462   1.158   6.095
  962SOL    HW2 5006   1.315   1.217   6.083
  963SOL     OW 5007   0.553   0.223   6.506
  963SOL    HW1 5008   0.500   0.303   6.540
  963SOL    HW2 5009   0.570   0.243   6.408
  964SOL     OW 5010   0.977   1.434   6.041
  964SOL    HW1 5011   0.942   1.512   5.982
  964SOL    HW2 5012   1.010   1.477   6.127
  965SOL     OW 5013   0.346   1.829   6.458
  965SOL    HW1 5014   0.396   1.742   6.484
  965SOL    HW2 5015   0.416   1.905   6.456
  966SOL     OW 5016   1.770   1.029   6.420
  966SOL    HW1 5017   1.746   1.118   6.375
  966SOL    HW2 5018   1.730   1.034   6.514
  967SOL     OW 5019   0.298   0.962   5.854
  967SOL    HW1 5020   0.362   0.987   5.779
  967SOL    HW2 5021   0.287   0.861   5.846
  968SOL     OW 5022   1.470   0.747   6.306
  968SOL    HW1 5023   1.496   0.702   6.394
  968SOL    HW2 5024   1.556   0.797   6.275
  969SOL     OW 5025   1.085   1.778   5.810
  969SOL    HW1 5026   1.007   1.725   5.852
  969SOL    HW2 5027   1.114   1.723   5.727
  970SOL     OW 5028   1.604   1.349   5.678
  970SOL    HW1 5029   1.552   1.429   5.646
  970SOL    HW2 5030   1.550   1.266   5.649
  971SOL     OW 5031   0.449   1.740   5.893
  971SOL    HW1 5032   0.500   1.785   5.970
  971SOL    HW2 5033   0.522   1.702   5.830
  972SOL     OW 5034   1.425   0.081   6.010
  972SOL    HW1 5035   1.401   0.045   5.917
  972SOL    HW2 5036   1.528   0.088   6.013
  973SOL     OW 5037   0.244   1.826   6.785
  973SOL    HW1 5038   0.304   1.759   6.834
  973SOL    HW2 5039   0.207   1.773   6.706
  974SOL     OW 5040   0.967   1.701   6.467
  974SOL    HW1 5041   1.058   1.656   6.460
  974SOL    HW2 5042   0.909   1.648   6.399
  975SOL     OW 5043   0.357   0.682   6.001
  975SOL    HW1 5044   0.391   0.588   6.023
  975SOL    HW2 5045   0.264   0.684   6.044
  976SOL     OW 5046   0.642   0.122   5.660
  976SOL    HW1 5047   0.683   0.050   5.722
  976SOL    HW2 5048   0.580   0.070   5.598
  977SOL     OW 5049   0.860   1.535   6.777
  977SOL    HW1 5050   0.865   1.506   6.679
  977SOL    HW2 5051   0.889   1.453   6.830
  978SOL     OW 5052   0.838   1.395   6.543
  978SOL    HW1 5053   0.931   1.401   6.497
  978SOL    HW2 5054   0.769   1.408   6.470
  979SOL     OW 5055   0.947   0.540   6.505
  979SOL    HW1 5056   0.931   0.531   6.403
  979SOL    HW2 5057   1.000   0.456   6.527
  980SOL     OW 5058   0.572   0.029   6.087
  980SOL    HW1 5059   0.494   0.028   6.156
  980SOL    HW2 5060   0.555   0.107   6.024
  981SOL     OW 5061   1.437   1.145   5.619
  981SOL    HW1 5062   1.471   1.075   5.688
  981SOL    HW2 5063   1.344   1.170   5.652
  982SOL     OW 5064   0.295   0.022   5.840
  982SOL    HW1 5065   0.336   0.076   5.765
  982SOL    HW2 5066   0.357   0.031   5.919
  983SOL     OW 5067   0.953   0.253   6.082
  983SOL    HW1 5068   0.931   0.292   5.989
  983SOL    HW2 5069   1.055   0.248   6.083
  984SOL     OW 5070   1.228   1.591   6.387
  984SOL    HW1 5071   1.248   1.655   6.309
  984SOL    HW2 5072   1.318   1.581   6.435
  985SOL     OW 5073   0.473   1.175   6.314
  985SOL    HW1 5074   0.403   1.152   6.383
  985SOL    HW2 5075   0.431   1.147   6.223
  986SOL     OW 5076   1.281   1.797   6.210
  986SOL    HW1 5077   1.326   1.865   6.148
  986SOL    HW2 5078   1.214   1.853   6.266
  987SOL     OW 5079   1.062   0.504   5.627
  987SOL    HW1 5080   1.028   0.594   5.592
  987SOL    HW2 5081   1.138   0.522   5.693
  988SOL     OW 5082   0.577   0.219   6.778
  988SOL    HW1 5083   0.580   0.191   6.680
  988SOL    HW2 5084   0.478   0.220   6.804
  989SOL     OW 5085   0.914   0.474   6.235
  989SOL    HW1 5086   0.835   0.520   6.194
  989SOL    HW2 5087   0.921   0.381   6.191
  990SOL     OW 5088   0.948   6.978   6.391
  990SOL    HW1 5089   0.895   0.007   6.310
  990SOL    HW2 5090   0.993   6.893   6.358
  991SOL     OW 5091   1.415   1.139   6.480
  991SOL    HW1 5092   1.359   1.055   6.494
  991SOL    HW2 5093   1.412   1.156   6.380
  992SOL     OW 5094   1.528   0.593   6.537
  992SOL    HW1 5095   1.452   0.529   6.557
  992SOL    HW2 5096   1.566   0.621   6.630
  993SOL     OW 5097   1.865   0.814   5.961
  993SOL    HW1 5098   1.894   0.759   6.044
  993SOL    HW2 5099   1.830   0.739   5.899
  994SOL     OW 5100   0.485   1.397   5.747
  994SOL    HW1 5101   0.394   1.394   5.795
  994SOL    HW2 5102   0.468   1.358   5.656
  995SOL     OW 5103   1.682   1.296   6.265
  995SOL    HW1 5104   1.785   1.295   6.259
  995SOL    HW2 5105   1.656   1.393   6.285
  996SOL     OW 5106   1.414   0.598   5.664
  996SOL    HW1 5107   1.368   0.554   5.746
  996SOL    HW2 5108   1.511   0.570   5.669
  997SOL     OW 5109   0.534   0.233   5.898
  997SOL    HW1 5110   0.584   0.194   5.818
  997SOL    HW2 5111   0.500   0.323   5.862
  998SOL     OW 5112   1.757   1.214   0.143
  998SOL    HW1 5113   1.834   1.219   0.208
  998SOL    HW2 5114   1.711   1.306   0.144
  999SOL     OW 5115   1.117   1.248   6.686
  999SOL    HW1 5116   1.031   1.205   6.720
  999SOL    HW2 5117   1.096   1.283   6.592
 1000SOL     OW 5118   1.617   1.092   6.651
 1000SOL    HW1 5119   1.617   1.167   6.722
 1000SOL    HW2 5120   1.536   1.110   6.590
 1001SOL     OW 5121   0.725   1.075   5.942
 1001SOL    HW1 5122   0.710   1.049   6.041
 1001SOL    HW2 5123   0.805   1.016   5.909
 1002SOL     OW 5124   0.439   0.826   6.864
 1002SOL    HW1 5125   0.463   0.836   6.961
 1002SOL    HW2 5126   0.400   0.733   6.854
 1003SOL     OW 5127   1.246   0.360   6.849
 1003SOL    HW1 5128   1.247   0.447   6.904
 1003SOL    HW2 5129   1.148   0.357   6.817
 1004SOL     OW 5130   0.070   1.593   6.939
 1004SOL    HW1 5131   0.028   1.657   6.873
 1004SOL    HW2 5132   0.171   1.600   6.924
 1005SOL     OW 5133   0.376   1.104   6.079
 1005SOL    HW1 5134   0.438   1.161   6.024
 1005SOL    HW2 5135   0.339   1.034   6.015
 1006SOL     OW 5136   0.631   0.542   6.404
 1006SOL    HW1 5137   0.624   0.612   6.329
 1006SOL    HW2 5138   0.547   0.554   6.460
 1007SOL     OW 5139   1.223   1.344   5.967
 1007SOL    HW1 5140   1.262   1.431   6.006
 1007SOL    HW2 5141   1.125   1.345   5.993
 1008SOL     OW 5142   1.267   1.458   6.773
 1008SOL    HW1 5143   1.306   1.436   6.864
 1008SOL    HW2 5144   1.204   1.378   6.752
 1009SOL     OW 5145   1.573   0.593   6.083
 1009SOL    HW1 5146   1.507   0.647   6.140
 1009SOL    HW2 5147   1.620   0.663   6.026
 1010SOL     OW 5148   0.325   1.562   6.843
 1010SOL    HW1 5149   0.331   1.484   6.776
 1010SOL    HW2 5150   0.420   1.556   6.882
 1011SOL     OW 5151   0.582   0.883   6.610
 1011SOL    HW1 5152   0.632   0.972   6.616
 1011SOL    HW2 5153   0.547   0.861   6.703
 1012SOL     OW 5154   1.304   0.873   6.559
 1012SOL    HW1 5155   1.218   0.818   6.548
 1012SOL    HW2 5156   1.378   0.807   6.578
 1013SOL     OW 5157   1.251   0.490   5.858
 1013SOL    HW1 5158   1.256   0.402   5.910
 1013SOL    HW2 5159   1.189   0.549   5.914
 1014SOL     OW 5160   0.320   0.196   6.874
 1014SOL    HW1 5161   0.222   0.218   6.888
 1014SOL    HW2 5162   0.324   0.095   6.866
 1015SOL     OW 5163   0.726   0.639   6.669
 1015SOL    HW1 5164   0.782   0.590   6.598
 1015SOL    HW2 5165   0.674   0.711   6.618
 1016SOL     OW 5166   0.361   0.047   6.240
 1016SOL    HW1 5167   0.317   0.133   6.271
 1016SOL    HW2 5168   0.296   6.969   6.256
 1017SOL     OW 5169   1.601   0.377   5.929
 1017SOL    HW1 5170   1.626   0.300   5.992
 1017SOL    HW2 5171   1.586   0.459   5.991
 1018SOL     OW 5172   1.037   0.772   6.574
 1018SOL    HW1 5173   1.006   0.787   6.671
 1018SOL    HW2 5174   0.996   0.679   6.548
 1019SOL     OW 5175   1.899   1.511   0.237
 1019SOL    HW1 5176   1.870   1.524   0.141
 1019SOL    HW2 5177   1.907   1.604   0.281
 1020SOL     OW 5178   1.500   0.239   5.724
 1020SOL    HW1 5179   1.402   0.237   5.749
 1020SOL    HW2 5180   1.546   0.293   5.800
 1021SOL     OW 5181   1.263   0.821   5.601
 1021SOL    HW1 5182   1.322   0.740   5.624
 1021SOL    HW2 5183   1.306   0.860   5.515
 1022SOL     OW 5184   1.073   1.370   6.437
 1022SOL    HW1 5185   1.083   1.288   6.374
 1022SOL    HW2 5186   1.145   1.440   6.415
 1023SOL     OW 5187   0.304   0.852   6.566
 1023SOL    HW1 5188   0.403   0.875   6.557
 1023SOL    HW2 5189   0.307   0.751   6.585
 1024SOL     OW 5190   1.128   0.196   0.033
 1024SOL    HW1 5191   1.109   0.282   0.084
 1024SOL    HW2 5192   1.174   0.231   6.948
 1025SOL     OW 5193   6.969   1.328   5.783
 1025SOL    HW1 5194   6.899   1.348   5.855
 1025SOL    HW2 5195   0.009   1.241   5.823
 1026SOL     OW 5196   0.097   1.754   6.532
 1026SOL    HW1 5197   0.077   1.687   6.457
 1026SOL    HW2 5198   0.186   1.797   6.502
 1027SOL     OW 5199   0.472   1.595   6.524
 1027SOL    HW1 5200   0.550   1.653   6.560
 1027SOL    HW2 5201   0.516   1.532   6.457
 1028SOL     OW 5202   0.954   0.793   6.833
 1028SOL    HW1 5203   1.034   0.767   6.888
 1028SOL    HW2 5204   0.877   0.737   6.867
 1029SOL     OW 5205   0.037   0.616   6.694
 1029SOL    HW1 5206   0.107   0.576   6.631
 1029SOL    HW2 5207   0.056   0.570   6.782
 1030SOL     OW 5208   0.806   0.567   5.931
 1030SOL    HW1 5209   0.802   0.468   5.906
 1030SOL    HW2 5210   0.725   0.617   5.892
 1031SOL     OW 5211   1.630   0.655   6.778
 1031SOL    HW1 5212   1.605   0.585   6.850
 1031SOL    HW2 5213   1.727   0.629   6.761
 1032SOL     OW 5214   0.660   0.464   6.863
 1032SOL    HW1 5215   0.636   0.373   6.822
 1032SOL    HW2 5216   0.667   0.530   6.784
 1033SOL     OW 5217   0.881   1.673   0.004
 1033SOL    HW1 5218   0.869   1.643   6.906
 1033SOL    HW2 5219   0.917   1.767   6.997
 1034SOL     OW 5220   0.466   0.475   5.774
 1034SOL    HW1 5221   0.529   0.555   5.784
 1034SOL    HW2 5222   0.374   0.520   5.772
 1035SOL     OW 5223   0.116   1.103   0.045
 1035SOL    HW1 5224   0.147   1.049   0.125
 1035SOL    HW2 5225   0.126   1.037   6.966
 1036SOL     OW 5226   1.220   0.984   6.782
 1036SOL    HW1 5227   1.255   0.940   6.695
 1036SOL    HW2 5228   1.218   1.083   6.761
 1037SOL     OW 5229   1.307   0.841   5.875
 1037SOL    HW1 5230   1.223   0.812   5.923
 1037SOL    HW2 5231   1.286   0.837   5.775
 1038SOL     OW 5232   1.764   1.744   6.714
 1038SOL    HW1 5233   1.847   1.761   6.655
 1038SOL    HW2 5234   1.748   1.642   6.703
 1039SOL     OW 5235   1.293   1.735   6.767
 1039SOL    HW1 5236   1.366   1.766   6.702
 1039SOL    HW2 5237   1.291   1.633   6.759
 1040SOL     OW 5238   0.087   1.259   6.663
 1040SOL    HW1 5239   0.025   1.188   6.708
 1040SOL    HW2 5240   0.020   1.312   6.608
 1041SOL     OW 5241   1.695   0.126   6.041
 1041SOL    HW1 5242   1.791   0.134   6.001
 1041SOL    HW2 5243   1.708   0.100   6.139
 1042SOL     OW 5244   1.362   1.576   6.073
 1042SOL    HW1 5245   1.420   1.596   5.992
 1042SOL    HW2 5246   1.333   1.667   6.113
 1043SOL     OW 5247   1.270   0.915   6.237
 1043SOL    HW1 5248   1.346   0.853   6.269
 1043SOL    HW2 5249   1.317   0.995   6.194
 1044SOL     OW 5250   0.650   1.616   5.747
 1044SOL    HW1 5251   0.681   1.623   5.649
 1044SOL    HW2 5252   0.598   1.527   5.752
 1045SOL     OW 5253   1.874   0.164   6.502
 1045SOL    HW1 5254   1.859   0.067   6.527
 1045SOL    HW2 5255   1.778   0.202   6.498
 1046SOL     OW 5256   0.299   0.321   6.306
 1046SOL    HW1 5257   0.238   0.402   6.307
 1046SOL    HW2 5258   0.285   0.283   6.401
 1047SOL     OW 5259   1.180   1.631   5.608
 1047SOL    HW1 5260   1.199   1.532   5.628
 1047SOL    HW2 5261   1.117   1.633   5.527
 1048SOL     OW 5262   0.804   1.053   6.987
 1048SOL    HW1 5263   0.805   1.001   6.901
 1048SOL    HW2 5264   0.899   1.047   0.023
 1049SOL     OW 5265   0.918   0.930   5.843
 1049SOL    HW1 5266   0.994   0.974   5.787
 1049SOL    HW2 5267   0.959   0.846   5.882
 1050SOL     OW 5268   1.526   1.688   5.628
 1050SOL    HW1 5269   1.430   1.659   5.616
 1050SOL    HW2 5270   1.569   1.661   5.538
 1051SOL     OW 5271   1.614   1.283   6.846
 1051SOL    HW1 5272   1.690   1.292   6.913
 1051SOL    HW2 5273   1.540   1.237   6.900
 1052SOL     OW 5274   1.067   1.129   6.315
 1052SOL    HW1 5275   0.992   1.068   6.350
 1052SOL    HW2 5276   1.133   1.066   6.271
 1053SOL     OW 5277   1.066   0.198   6.529
 1053SOL    HW1 5278   1.012   0.135   6.469
 1053SOL    HW2 5279   1.075   0.146   6.618
 1054SOL     OW 5280   0.584   1.448   6.095
 1054SOL    HW1 5281   0.642   1.413   6.017
 1054SOL    HW2 5282   0.526   1.520   6.055
 1055SOL     OW 5283   1.657   0.433   6.925
 1055SOL    HW1 5284   1.712   0.426   0.010
 1055SOL    HW2 5285   1.703   0.368   6.860
 1056SOL     OW 5286   0.229   1.378   5.836
 1056SOL    HW1 5287   0.127   1.378   5.827
 1056SOL    HW2 5288   0.244   1.374   5.939
 1057SOL     OW 5289   0.061   0.326   5.652
 1057SOL    HW1 5290   6.980   0.267   5.679
 1057SOL    HW2 5291   0.028   0.365   5.565
 1058SOL     OW 5292   0.066   0.152   5.947
 1058SOL    HW1 5293   0.098   0.248   5.933
 1058SOL    HW2 5294   0.144   0.091   5.921
 1059SOL     OW 5295   1.196   1.365   5.693
 1059SOL    HW1 5296   1.109   1.314   5.698
 1059SOL    HW2 5297   1.232   1.363   5.789
 1060SOL     OW 5298   1.522   1.750   6.592
 1060SOL    HW1 5299   1.540   1.805   6.509
 1060SOL    HW2 5300   1.612   1.748   6.643
 1061SOL     OW 5301   1.460   1.291   0.273
 1061SOL    HW1 5302   1.444   1.284   0.373
 1061SOL    HW2 5303   1.467   1.192   0.246
 1062SOL     OW 5304   0.377   1.795   0.093
 1062SOL    HW1 5305   0.282   1.827   0.113
 1062SOL    HW2 5306   0.410   1.750   0.178
 1063SOL     OW 5307   1.673   0.913   6.854
 1063SOL    HW1 5308   1.645   0.817   6.833
 1063SOL    HW2 5309   1.641   0.972   6.775
 1064SOL     OW 5310   1.241   0.276   6.032
 1064SOL    HW1 5311   1.308   0.197   6.028
 1064SOL    HW2 5312   1.270   0.331   6.114
 1065SOL     OW 5313   0.592   0.734   6.214
 1065SOL    HW1 5314   0.639   0.823   6.211
 1065SOL    HW2 5315   0.515   0.741   6.148
 1066SOL     OW 5316   1.776   0.925   0.099
 1066SOL    HW1 5317   1.766   1.023   0.129
 1066SOL    HW2 5318   1.733   0.926   0.005
 1067SOL     OW 5319   0.860   1.337   5.639
 1067SOL    HW1 5320   0.822   1.360   5.732
 1067SOL    HW2 5321   0.884   1.423   5.592
 1068SOL     OW 5322   0.677   1.770   6.558
 1068SOL    HW1 5323   0.652   1.857   6.513
 1068SOL    HW2 5324   0.771   1.751   6.526
 1069SOL     OW 5325   0.876   0.968   6.441
 1069SOL    HW1 5326   0.916   0.892   6.496
 1069SOL    HW2 5327   0.821   1.024   6.506
 1070SOL     OW 5328   1.108   1.020   5.680
 1070SOL    HW1 5329   1.070   1.070   5.599
 1070SOL    HW2 5330   1.161   0.941   5.640
 1071SOL     OW 5331   1.865   1.522   6.421
 1071SOL    HW1 5332   1.778   1.522   6.473
 1071SOL    HW2 5333   1.933   1.478   6.482
 1072SOL     OW 5334   0.092   1.292   6.327
 1072SOL    HW1 5335   0.156   1.233   6.380
 1072SOL    HW2 5336   0.030   1.227   6.276
 1073SOL     OW 5337   1.798   0.239   6.784
 1073SOL    HW1 5338   1.774   0.140   6.791
 1073SOL    HW2 5339   1.823   0.247   6.686
 1074SOL     OW 5340   0.412   0.425   6.078
 1074SOL    HW1 5341   0.486   0.366   6.041
 1074SOL    HW2 5342   0.392   0.385   6.171
 1075SOL     OW 5343   1.703   1.490   6.673
 1075SOL    HW1 5344   1.609   1.468   6.642
 1075SOL    HW2 5345   1.719   1.427   6.752
 1076SOL     OW 5346   0.285   0.545   6.903
 1076SOL    HW1 5347   0.357   0.480   6.934
 1076SOL    HW2 5348   0.294   0.539   6.800
 1077SOL     OW 5349   0.817   1.584   6.274
 1077SOL    HW1 5350   0.815   1.601   6.174
 1077SOL    HW2 5351   0.739   1.521   6.292
 1078SOL     OW 5352   1.443   0.213   6.730
 1078SOL    HW1 5353   1.528   0.211   6.785
 1078SOL    HW2 5354   1.374   0.257   6.792
 1079SOL     OW 5355   1.051   0.044   6.748
 1079SOL    HW1 5356   0.953   0.028   6.731
 1079SOL    HW2 5357   1.078   6.982   6.825
 1080SOL     OW 5358   0.770   1.343   5.907
 1080SOL    HW1 5359   0.754   1.242   5.911
 1080SOL    HW2 5360   0.856   1.357   5.963
 1081SOL     OW 5361   0.596   1.551   6.868
 1081SOL    HW1 5362   0.599   1.651   6.892
 1081SOL    HW2 5363   0.684   1.537   6.818
 1082SOL     OW 5364   1.294   0.009   5.778
 1082SOL    HW1 5365   1.340   6.936   5.722
 1082SOL    HW2 5366   1.220   6.964   5.831
 1083SOL     OW 5367   1.283   0.427   6.269
 1083SOL    HW1 5368   1.225   0.511   6.267
 1083SOL    HW2 5369   1.315   0.419   6.366
 1084SOL     OW 5370   1.622   0.260   6.515
 1084SOL    HW1 5371   1.532   0.244   6.559
 1084SOL    HW2 5372   1.607   0.310   6.426
 1085SOL     OW 5373   0.049   1.093   5.892
 1085SOL    HW1 5374   0.146   1.058   5.885
 1085SOL    HW2 5375   6.993   1.007   5.907
 1086SOL     OW 5376   0.875   1.644   5.912
 1086SOL    HW1 5377   0.789   1.629   5.857
 1086SOL    HW2 5378   0.861   1.726   5.975
 1087SOL     OW 5379   0.233   2.512   0.147
 1087SOL    HW1 5380   0.150   2.463   0.179
 1087SOL    HW2 5381   0.247   2.482   0.050
 1088SOL     OW 5382   0.253   2.138   1.004
 1088SOL    HW1 5383   0.282   2.115   1.100
 1088SOL    HW2 5384   0.172   2.079   0.987
 1089SOL     OW 5385   6.961   2.206   0.665
 1089SOL    HW1 5386   6.921   2.208   0.761
 1089SOL    HW2 5387   0.057   2.173   0.677
 1090SOL     OW 5388   0.574   3.169   1.133
 1090SOL    HW1 5389   0.481   3.182   1.094
 1090SOL    HW2 5390   0.594   3.258   1.179
 1091SOL     OW 5391   1.560   3.390   0.722
 1091SOL    HW1 5392   1.519   3.358   0.812
 1091SOL    HW2 5393   1.485   3.382   0.652
 1092SOL     OW 5394   1.103   2.569   0.703
 1092SOL    HW1 5395   1.154   2.655   0.676
 1092SOL    HW2 5396   1.092   2.574   0.804
 1093SOL     OW 5397   1.788   2.406   0.218
 1093SOL    HW1 5398   1.768   2.375   0.123
 1093SOL    HW2 5399   1.731   2.342   0.274
 1094SOL     OW 5400   0.727   3.011   0.981
 1094SOL    HW1 5401   0.657   3.060   1.039
 1094SOL    HW2 5402   0.785   3.092   0.959
 1095SOL     OW 5403   0.892   2.648   1.817
 1095SOL    HW1 5404   0.916   2.727   1.878
 1095SOL    HW2 5405   0.907   2.686   1.721
 1096SOL     OW 5406   0.683   2.896   0.610
 1096SOL    HW1 5407   0.760   2.891   0.676
 1096SOL    HW2 5408   0.603   2.931   0.662
 1097SOL     OW 5409   0.673   3.010   1.810
 1097SOL    HW1 5410   0.729   3.090   1.844
 1097SOL    HW2 5411   0.586   3.054   1.776
 1098SOL     OW 5412   0.304   3.310   1.077
 1098SOL    HW1 5413   0.227   3.254   1.042
 1098SOL    HW2 5414   0.344   3.361   0.998
 1099SOL     OW 5415   1.462   3.356   1.384
 1099SOL    HW1 5416   1.522   3.440   1.374
 1099SOL    HW2 5417   1.398   3.378   1.460
 1100SOL     OW 5418   0.420   2.268   1.537
 1100SOL    HW1 5419   0.503   2.215   1.510
 1100SOL    HW2 5420   0.338   2.212   1.508
 1101SOL     OW 5421   1.663   2.329   0.769
 1101SOL    HW1 5422   1.612   2.369   0.691
 1101SOL    HW2 5423   1.624   2.374   0.852
 1102SOL     OW 5424   0.201   3.540   0.514
 1102SOL    HW1 5425   0.241   3.629   0.549
 1102SOL    HW2 5426   0.217   3.538   0.413
 1103SOL     OW 5427   1.127   3.221   1.677
 1103SOL    HW1 5428   1.201   3.186   1.736
 1103SOL    HW2 5429   1.065   3.139   1.673
 1104SOL     OW 5430   0.276   3.272   0.550
 1104SOL    HW1 5431   0.260   3.373   0.549
 1104SOL    HW2 5432   0.207   3.230   0.614
 1105SOL     OW 5433   0.241   2.981   0.894
 1105SOL    HW1 5434   0.241   2.891   0.940
 1105SOL    HW2 5435   0.182   3.040   0.957
 1106SOL     OW 5436   0.605   3.660   1.401
 1106SOL    HW1 5437   0.528   3.638   1.466
 1106SOL    HW2 5438   0.633   3.756   1.423
 1107SOL     OW 5439   0.562   2.822   0.163
 1107SOL    HW1 5440   0.617   2.836   0.078
 1107SOL    HW2 5441   0.610   2.885   0.228
 1108SOL     OW 5442   1.614   1.962   1.505
 1108SOL    HW1 5443   1.656   2.035   1.449
 1108SOL    HW2 5444   1.598   2.002   1.598
 1109SOL     OW 5445   0.139   2.453   0.583
 1109SOL    HW1 5446   0.052   2.405   0.605
 1109SOL    HW2 5447   0.130   2.543   0.631
 1110SOL     OW 5448   1.900   3.609   0.377
 1110SOL    HW1 5449   1.977   3.587   0.443
 1110SOL    HW2 5450   1.875   3.705   0.396
 1111SOL     OW 5451   6.935   3.449   0.159
 1111SOL    HW1 5452   6.990   3.377   0.206
 1111SOL    HW2 5453   6.993   3.535   0.162
 1112SOL     OW 5454   1.672   2.762   0.668
 1112SOL    HW1 5455   1.754   2.722   0.623
 1112SOL    HW2 5456   1.648   2.839   0.603
 1113SOL     OW 5457   1.640   2.977   0.493
 1113SOL    HW1 5458   1.706   2.998   0.420
 1113SOL    HW2 5459   1.661   3.042   0.571
 1114SOL     OW 5460   0.160   2.576   1.573
 1114SOL    HW1 5461   0.259   2.587   1.549
 1114SOL    HW2 5462   0.131   2.667   1.610
 1115SOL     OW 5463   0.606   3.253   0.772
 1115SOL    HW1 5464   0.559   3.163   0.780
 1115SOL    HW2 5465   0.599   3.274   0.672
 1116SOL     OW 5466   1.266   3.091   1.415
 1116SOL    HW1 5467   1.289   3.017   1.347
 1116SOL    HW2 5468   1.332   3.079   1.494
 1117SOL     OW 5469   0.845   1.871   0.501
 1117SOL    HW1 5470   0.874   1.967   0.475
 1117SOL    HW2 5471   0.743   1.870   0.491
 1118SOL     OW 5472   0.140   2.812   1.263
 1118SOL    HW1 5473   0.236   2.778   1.249
 1118SOL    HW2 5474   0.085   2.774   1.186
 1119SOL     OW 5475   1.495   2.877   0.214
 1119SOL    HW1 5476   1.416   2.817   0.247
 1119SOL    HW2 5477   1.579   2.833   0.250
 1120SOL     OW 5478   1.151   3.672   1.604
 1120SOL    HW1 5479   1.177   3.749   1.543
 1120SOL    HW2 5480   1.179   3.586   1.557
 1121SOL     OW 5481   0.334   2.073   1.891
 1121SOL    HW1 5482   0.392   2.154   1.916
 1121SOL    HW2 5483   0.237   2.109   1.896
 1122SOL     OW 5484   1.449   3.280   0.938
 1122SOL    HW1 5485   1.393   3.297   1.024
 1122SOL    HW2 5486   1.425   3.182   0.914
 1123SOL     OW 5487   1.643   3.610   0.604
 1123SOL    HW1 5488   1.631   3.579   0.508
 1123SOL    HW2 5489   1.616   3.528   0.659
 1124SOL     OW 5490   0.608   2.586   0.279
 1124SOL    HW1 5491   0.602   2.681   0.237
 1124SOL    HW2 5492   0.533   2.589   0.350
 1125SOL     OW 5493   1.254   2.234   0.938
 1125SOL    HW1 5494   1.168   2.182   0.954
 1125SOL    HW2 5495   1.327   2.175   0.980
 1126SOL     OW 5496   1.580   3.519   0.330
 1126SOL    HW1 5497   1.668   3.469   0.319
 1126SOL    HW2 5498   1.541   3.519   0.237
 1127SOL     OW 5499   0.743   2.453   1.525
 1127SOL    HW1 5500   0.786   2.369   1.561
 1127SOL    HW2 5501   0.723   2.428   1.428
 1128SOL     OW 5502   1.392   2.324   1.662
 1128SOL    HW1 5503   1.453   2.382   1.721
 1128SOL    HW2 5504   1.431   2.230   1.678
 1129SOL     OW 5505   0.937   2.734   1.568
 1129SOL    HW1 5506   0.992   2.658   1.525
 1129SOL    HW2 5507   0.881   2.771   1.490
 1130SOL     OW 5508   1.038   2.260   1.205
 1130SOL    HW1 5509   0.957   2.244   1.263
 1130SOL    HW2 5510   1.029   2.199   1.123
 1131SOL     OW 5511   1.011   2.555   0.418
 1131SOL    HW1 5512   1.030   2.577   0.516
 1131SOL    HW2 5513   0.924   2.499   0.418
 1132SOL     OW 5514   0.093   2.677   0.750
 1132SOL    HW1 5515   0.162   2.678   0.827
 1132SOL    HW2 5516   0.016   2.728   0.793
 1133SOL     OW 5517   0.142   3.760   1.587
 1133SOL    HW1 5518   0.140   3.732   1.687
 1133SOL    HW2 5519   0.073   3.702   1.543
 1134SOL     OW 5520   0.888   2.266   0.217
 1134SOL    HW1 5521   0.942   2.317   0.146
 1134SOL    HW2 5522   0.906   2.168   0.191
 1135SOL     OW 5523   1.626   2.402   1.793
 1135SOL    HW1 5524   1.645   2.487   1.738
 1135SOL    HW2 5525   1.718   2.358   1.800
 1136SOL     OW 5526   1.355   3.011   0.561
 1136SOL    HW1 5527   1.445   3.011   0.511
 1136SOL    HW2 5528   1.299   3.081   0.510
 1137SOL     OW 5529   0.566   2.066   0.878
 1137SOL    HW1 5530   0.572   2.081   0.980
 1137SOL    HW2 5531   0.566   2.159   0.837
 1138SOL     OW 5532   0.950   3.282   0.512
 1138SOL    HW1 5533   0.937   3.363   0.449
 1138SOL    HW2 5534   0.947   3.325   0.604
 1139SOL     OW 5535   0.337   3.682   0.880
 1139SOL    HW1 5536   0.380   3.588   0.884
 1139SOL    HW2 5537   0.406   3.744   0.922
 1140SOL     OW 5538   1.802   2.895   0.887
 1140SOL    HW1 5539   1.736   2.868   0.814
 1140SOL    HW2 5540   1.748   2.895   0.973
 1141SOL     OW 5541   1.226   3.418   1.515
 1141SOL    HW1 5542   1.195   3.342   1.578
 1141SOL    HW2 5543   1.195   3.389   1.424
 1142SOL     OW 5544   0.303   2.783   0.245
 1142SOL    HW1 5545   0.398   2.800   0.207
 1142SOL    HW2 5546   0.278   2.687   0.219
 1143SOL     OW 5547   1.455   2.610   0.717
 1143SOL    HW1 5548   1.463   2.560   0.804
 1143SOL    HW2 5549   1.541   2.667   0.710
 1144SOL     OW 5550   0.457   3.146   1.722
 1144SOL    HW1 5551   0.434   3.133   1.621
 1144SOL    HW2 5552   0.368   3.179   1.762
 1145SOL     OW 5553   1.107   3.610   0.233
 1145SOL    HW1 5554   1.040   3.568   0.300
 1145SOL    HW2 5555   1.117   3.542   0.158
 1146SOL     OW 5556   0.178   2.149   1.474
 1146SOL    HW1 5557   0.099   2.213   1.472
 1146SOL    HW2 5558   0.148   2.065   1.526
 1147SOL     OW 5559   1.571   3.308   0.094
 1147SOL    HW1 5560   1.537   3.394   0.052
 1147SOL    HW2 5561   1.531   3.229   0.043
 1148SOL     OW 5562   0.478   3.547   0.335
 1148SOL    HW1 5563   0.512   3.624   0.394
 1148SOL    HW2 5564   0.562   3.518   0.283
 1149SOL     OW 5565   1.404   1.985   0.457
 1149SOL    HW1 5566   1.386   1.941   0.365
 1149SOL    HW2 5567   1.507   1.981   0.469
 1150SOL     OW 5568   0.224   3.665   1.227
 1150SOL    HW1 5569   0.278   3.585   1.261
 1150SOL    HW2 5570   0.175   3.630   1.145
 1151SOL     OW 5571   0.957   3.573   0.902
 1151SOL    HW1 5572   1.050   3.530   0.888
 1151SOL    HW2 5573   0.902   3.520   0.832
 1152SOL     OW 5574   0.400   2.562   0.456
 1152SOL    HW1 5575   0.399   2.459   0.462
 1152SOL    HW2 5576   0.305   2.589   0.478
 1153SOL     OW 5577   1.505   2.085   1.744
 1153SOL    HW1 5578   1.520   2.106   1.846
 1153SOL    HW2 5579   1.462   1.993   1.745
 1154SOL     OW 5580   0.784   2.162   1.729
 1154SOL    HW1 5581   0.875   2.112   1.726
 1154SOL    HW2 5582   0.736   2.115   1.807
 1155SOL     OW 5583   0.876   3.399   1.211
 1155SOL    HW1 5584   0.876   3.366   1.115
 1155SOL    HW2 5585   0.935   3.333   1.262
 1156SOL     OW 5586   1.343   2.472   1.425
 1156SOL    HW1 5587   1.385   2.430   1.509
 1156SOL    HW2 5588   1.400   2.554   1.400
 1157SOL     OW 5589   0.822   3.267   0.950
 1157SOL    HW1 5590   0.914   3.258   0.905
 1157SOL    HW2 5591   0.753   3.270   0.874
 1158SOL     OW 5592   0.917   2.367   0.913
 1158SOL    HW1 5593   0.902   2.356   0.811
 1158SOL    HW2 5594   0.967   2.282   0.939
 1159SOL     OW 5595   0.577   1.906   0.456
 1159SOL    HW1 5596   0.526   1.934   0.539
 1159SOL    HW2 5597   0.564   1.984   0.389
 1160SOL     OW 5598   1.457   3.057   0.009
 1160SOL    HW1 5599   1.490   2.976   0.065
 1160SOL    HW2 5600   1.361   3.069   0.043
 1161SOL     OW 5601   0.939   2.117   0.458
 1161SOL    HW1 5602   0.924   2.183   0.381
 1161SOL    HW2 5603   1.041   2.114   0.468
 1162SOL     OW 5604   1.072   2.527   1.454
 1162SOL    HW1 5605   1.058   2.442   1.507
 1162SOL    HW2 5606   1.174   2.527   1.438
 1163SOL     OW 5607   1.184   3.468   0.787
 1163SOL    HW1 5608   1.199   3.528   0.705
 1163SOL    HW2 5609   1.274   3.460   0.831
 1164SOL     OW 5610   0.455   3.012   0.737
 1164SOL    HW1 5611   0.377   3.000   0.803
 1164SOL    HW2 5612   0.411   3.004   0.644
 1165SOL     OW 5613   1.252   3.668   0.615
 1165SOL    HW1 5614   1.313   3.732   0.562
 1165SOL    HW2 5615   1.226   3.722   0.696
 1166SOL     OW 5616   1.051   2.382   0.020
 1166SOL    HW1 5617   0.997   2.464   0.046
 1166SOL    HW2 5618   1.137   2.383   0.075
 1167SOL     OW 5619   0.052   2.409   1.383
 1167SOL    HW1 5620   0.141   2.422   1.334
 1167SOL    HW2 5621   0.055   2.485   1.452
 1168SOL     OW 5622   0.568   2.108   1.155
 1168SOL    HW1 5623   0.635   2.045   1.197
 1168SOL    HW2 5624   0.478   2.088   1.202
 1169SOL     OW 5625   0.878   2.311   0.649
 1169SOL    HW1 5626   0.830   2.365   0.577
 1169SOL    HW2 5627   0.907   2.227   0.599
 1170SOL     OW 5628   0.973   1.952   0.754
 1170SOL    HW1 5629   0.945   1.920   0.661
 1170SOL    HW2 5630   0.971   1.869   0.814
 1171SOL     OW 5631   1.407   3.021   0.876
 1171SOL    HW1 5632   1.351   2.943   0.910
 1171SOL    HW2 5633   1.407   3.012   0.775
 1172SOL     OW 5634   1.489   2.427   0.986
 1172SOL    HW1 5635   1.414   2.360   1.002
 1172SOL    HW2 5636   1.535   2.444   1.077
 1173SOL     OW 5637   1.786   2.645   0.396
 1173SOL    HW1 5638   1.863   2.595   0.443
 1173SOL    HW2 5639   1.796   2.625   0.296
 1174SOL     OW 5640   0.486   3.224   0.138
 1174SOL    HW1 5641   0.423   3.204   0.215
 1174SOL    HW2 5642   0.422   3.239   0.061
 1175SOL     OW 5643   1.686   3.145   0.690
 1175SOL    HW1 5644   1.788   3.147   0.678
 1175SOL    HW2 5645   1.652   3.240   0.705
 1176SOL     OW 5646   1.341   2.386   0.054
 1176SOL    HW1 5647   1.320   2.376   0.155
 1176SOL    HW2 5648   1.439   2.359   0.041
 1177SOL     OW 5649   0.521   2.107   0.284
 1177SOL    HW1 5650   0.579   2.073   0.206
 1177SOL    HW2 5651   0.487   2.197   0.247
 1178SOL     OW 5652   1.735   3.073   1.484
 1178SOL    HW1 5653   1.835   3.053   1.497
 1178SOL    HW2 5654   1.709   3.131   1.566
 1179SOL     OW 5655   1.025   3.195   1.338
 1179SOL    HW1 5656   0.940   3.169   1.391
 1179SOL    HW2 5657   1.104   3.153   1.388
 1180SOL     OW 5658   1.581   3.498   1.620
 1180SOL    HW1 5659   1.604   3.519   1.522
 1180SOL    HW2 5660   1.631   3.412   1.642
 1181SOL     OW 5661   1.106   3.083   1.109
 1181SOL    HW1 5662   1.056   3.123   1.189
 1181SOL    HW2 5663   1.087   3.145   1.030
 1182SOL     OW 5664   1.593   2.953   1.084
 1182SOL    HW1 5665   1.603   3.027   1.154
 1182SOL    HW2 5666   1.535   2.994   1.010
 1183SOL     OW 5667   0.943   1.987   1.373
 1183SOL    HW1 5668   0.977   1.942   1.286
 1183SOL    HW2 5669   1.028   2.017   1.422
 1184SOL     OW 5670   0.974   2.992   1.716
 1184SOL    HW1 5671   0.880   3.018   1.746
 1184SOL    HW2 5672   0.964   2.910   1.656
 1185SOL     OW 5673   0.745   2.953   0.330
 1185SOL    HW1 5674   0.724   2.938   0.430
 1185SOL    HW2 5675   0.827   2.893   0.311
 1186SOL     OW 5676   0.393   2.700   1.239
 1186SOL    HW1 5677   0.464   2.706   1.313
 1186SOL    HW2 5678   0.356   2.605   1.250
 1187SOL     OW 5679   1.301   2.245   1.262
 1187SOL    HW1 5680   1.324   2.329   1.316
 1187SOL    HW2 5681   1.202   2.257   1.235
 1188SOL     OW 5682   0.067   3.417   1.336
 1188SOL    HW1 5683   0.009   3.479   1.391
 1188SOL    HW2 5684   0.165   3.431   1.361
 1189SOL     OW 5685   0.342   2.960   0.489
 1189SOL    HW1 5686   0.316   3.036   0.426
 1189SOL    HW2 5687   0.355   2.880   0.428
 1190SOL     OW 5688   0.522   2.412   0.828
 1190SOL    HW1 5689   0.544   2.480   0.754
 1190SOL    HW2 5690   0.597   2.424   0.895
 1191SOL     OW 5691   1.193   3.197   0.437
 1191SOL    HW1 5692   1.247   3.279   0.459
 1191SOL    HW2 5693   1.096   3.217   0.466
 1192SOL     OW 5694   1.314   3.321   1.168
 1192SOL    HW1 5695   1.379   3.325   1.248
 1192SOL    HW2 5696   1.242   3.257   1.198
 1193SOL     OW 5697   1.582   2.450   0.489
 1193SOL    HW1 5698   1.508   2.510   0.523
 1193SOL    HW2 5699   1.648   2.515   0.445
 1194SOL     OW 5700   0.340   3.419   1.313
 1194SOL    HW1 5701   0.318   3.370   1.223
 1194SOL    HW2 5702   0.443   3.420   1.308
 1195SOL     OW 5703   0.440   2.523   1.635
 1195SOL    HW1 5704   0.490   2.587   1.572
 1195SOL    HW2 5705   0.448   2.431   1.590
 1196SOL     OW 5706   1.649   2.633   1.664
 1196SOL    HW1 5707   1.553   2.671   1.664
 1196SOL    HW2 5708   1.692   2.686   1.587
 1197SOL     OW 5709   1.002   1.992   1.743
 1197SOL    HW1 5710   1.086   2.033   1.779
 1197SOL    HW2 5711   1.036   1.908   1.695
 1198SOL     OW 5712   0.510   1.900   1.762
 1198SOL    HW1 5713   0.472   1.833   1.693
 1198SOL    HW2 5714   0.430   1.956   1.795
 1199SOL     OW 5715   0.630   2.753   1.057
 1199SOL    HW1 5716   0.662   2.849   1.038
 1199SOL    HW2 5717   0.538   2.762   1.098
 1200SOL     OW 5718   1.311   2.728   1.022
 1200SOL    HW1 5719   1.227   2.681   0.988
 1200SOL    HW2 5720   1.375   2.653   1.047
 1201SOL     OW 5721   1.197   2.384   0.285
 1201SOL    HW1 5722   1.221   2.308   0.350
 1201SOL    HW2 5723   1.139   2.447   0.340
 1202SOL     OW 5724   0.322   2.051   1.252
 1202SOL    HW1 5725   0.276   2.081   1.339
 1202SOL    HW2 5726   0.283   1.956   1.236
 1203SOL     OW 5727   0.079   3.160   1.287
 1203SOL    HW1 5728   0.107   3.093   1.359
 1203SOL    HW2 5729   0.075   3.254   1.330
 1204SOL     OW 5730   0.755   2.502   1.089
 1204SOL    HW1 5731   0.813   2.457   1.017
 1204SOL    HW2 5732   0.717   2.592   1.055
 1205SOL     OW 5733   1.715   2.754   1.887
 1205SOL    HW1 5734   1.698   2.703   1.800
 1205SOL    HW2 5735   1.684   2.850   1.869
 1206SOL     OW 5736   0.309   1.917   0.622
 1206SOL    HW1 5737   0.282   2.014   0.636
 1206SOL    HW2 5738   0.322   1.877   0.716
 1207SOL     OW 5739   1.619   2.221   0.358
 1207SOL    HW1 5740   1.625   2.140   0.421
 1207SOL    HW2 5741   1.592   2.303   0.415
 1208SOL     OW 5742   1.067   2.586   0.984
 1208SOL    HW1 5743   1.041   2.603   1.081
 1208SOL    HW2 5744   1.020   2.499   0.958
 1209SOL     OW 5745   0.953   3.432   1.691
 1209SOL    HW1 5746   0.948   3.486   1.603
 1209SOL    HW2 5747   1.010   3.349   1.671
 1210SOL     OW 5748   1.898   3.367   1.647
 1210SOL    HW1 5749   1.912   3.361   1.546
 1210SOL    HW2 5750   1.977   3.426   1.677
 1211SOL     OW 5751   0.370   2.749   1.778
 1211SOL    HW1 5752   0.438   2.788   1.843
 1211SOL    HW2 5753   0.401   2.655   1.755
 1212SOL     OW 5754   1.486   2.116   0.136
 1212SOL    HW1 5755   1.448   2.035   0.185
 1212SOL    HW2 5756   1.550   2.164   0.200
 1213SOL     OW 5757   1.295   2.645   0.030
 1213SOL    HW1 5758   1.319   2.544   0.035
 1213SOL    HW2 5759   1.373   2.687   6.983
 1214SOL     OW 5760   1.070   3.224   0.872
 1214SOL    HW1 5761   1.068   3.148   0.802
 1214SOL    HW2 5762   1.121   3.303   0.830
 1215SOL     OW 5763   0.265   2.689   0.955
 1215SOL    HW1 5764   0.356   2.693   0.910
 1215SOL    HW2 5765   0.269   2.614   1.024
 1216SOL     OW 5766   0.337   2.392   1.019
 1216SOL    HW1 5767   0.305   2.295   1.000
 1216SOL    HW2 5768   0.402   2.411   0.940
 1217SOL     OW 5769   1.122   2.303   1.675
 1217SOL    HW1 5770   1.092   2.345   1.764
 1217SOL    HW2 5771   1.225   2.312   1.673
 1218SOL     OW 5772   1.175   2.076   1.481
 1218SOL    HW1 5773   1.161   2.153   1.547
 1218SOL    HW2 5774   1.237   2.112   1.409
 1219SOL     OW 5775   0.000   3.170   0.236
 1219SOL    HW1 5776   6.925   3.191   0.304
 1219SOL    HW2 5777   0.023   3.071   0.250
 1220SOL     OW 5778   0.082   3.631   0.958
 1220SOL    HW1 5779   0.054   3.566   0.884
 1220SOL    HW2 5780   0.175   3.662   0.927
 1221SOL     OW 5781   0.476   3.450   0.898
 1221SOL    HW1 5782   0.546   3.526   0.897
 1221SOL    HW2 5783   0.523   3.371   0.852
 1222SOL     OW 5784   0.949   2.644   1.234
 1222SOL    HW1 5785   0.998   2.595   1.311
 1222SOL    HW2 5786   0.866   2.590   1.210
 1223SOL     OW 5787   0.072   2.474   1.099
 1223SOL    HW1 5788   0.164   2.434   1.078
 1223SOL    HW2 5789   0.027   2.418   1.170
 1224SOL     OW 5790   0.222   2.366   1.731
 1224SOL    HW1 5791   0.297   2.315   1.683
 1224SOL    HW2 5792   0.220   2.457   1.682
 1225SOL     OW 5793   1.410   2.756   1.637
 1225SOL    HW1 5794   1.432   2.857   1.638
 1225SOL    HW2 5795   1.398   2.737   1.537
 1226SOL     OW 5796   0.773   2.412   0.401
 1226SOL    HW1 5797   0.807   2.355   0.321
 1226SOL    HW2 5798   0.704   2.478   0.363
 1227SOL     OW 5799   1.629   2.480   1.203
 1227SOL    HW1 5800   1.620   2.416   1.282
 1227SOL    HW2 5801   1.716   2.453   1.157
 1228SOL     OW 5802   0.261   3.435   1.690
 1228SOL    HW1 5803   0.225   3.505   1.754
 1228SOL    HW2 5804   0.249   3.345   1.737
 1229SOL     OW 5805   0.656   2.345   1.282
 1229SOL    HW1 5806   0.630   2.259   1.235
 1229SOL    HW2 5807   0.684   2.410   1.206
 1230SOL     OW 5808   0.911   3.572   1.457
 1230SOL    HW1 5809   0.897   3.531   1.365
 1230SOL    HW2 5810   0.922   3.672   1.442
 1231SOL     OW 5811   0.466   2.356   0.190
 1231SOL    HW1 5812   0.527   2.431   0.224
 1231SOL    HW2 5813   0.376   2.403   0.178
 1232SOL     OW 5814   0.147   2.972   1.468
 1232SOL    HW1 5815   0.143   2.905   1.547
 1232SOL    HW2 5816   0.137   2.908   1.384
 1233SOL     OW 5817   1.295   2.910   1.221
 1233SOL    HW1 5818   1.310   2.843   1.145
 1233SOL    HW2 5819   1.223   2.973   1.180
 1234SOL     OW 5820   1.302   2.723   0.290
 1234SOL    HW1 5821   1.227   2.688   0.347
 1234SOL    HW2 5822   1.286   2.689   0.194
 1235SOL     OW 5823   1.768   3.606   1.139
 1235SOL    HW1 5824   1.850   3.629   1.080
 1235SOL    HW2 5825   1.748   3.507   1.117
 1236SOL     OW 5826   1.284   3.578   1.082
 1236SOL    HW1 5827   1.374   3.605   1.042
 1236SOL    HW2 5828   1.300   3.486   1.125
 1237SOL     OW 5829   0.076   3.123   1.031
 1237SOL    HW1 5830   0.073   3.127   1.135
 1237SOL    HW2 5831   6.978   3.132   1.004
 1238SOL     OW 5832   0.702   3.496   1.774
 1238SOL    HW1 5833   0.671   3.583   1.735
 1238SOL    HW2 5834   0.799   3.484   1.739
 1239SOL     OW 5835   0.936   2.006   0.159
 1239SOL    HW1 5836   1.023   2.038   0.111
 1239SOL    HW2 5837   0.967   1.919   0.203
 1240SOL     OW 5838   1.667   1.984   0.487
 1240SOL    HW1 5839   1.756   1.993   0.437
 1240SOL    HW2 5840   1.669   1.897   0.544
 1241SOL     OW 5841   1.371   3.427   0.529
 1241SOL    HW1 5842   1.436   3.436   0.451
 1241SOL    HW2 5843   1.323   3.517   0.538
 1242SOL     OW 5844   0.134   3.654   1.835
 1242SOL    HW1 5845   0.078   3.592   1.896
 1242SOL    HW2 5846   0.189   3.702   1.907
 1243SOL     OW 5847   1.250   2.781   0.638
 1243SOL    HW1 5848   1.333   2.729   0.669
 1243SOL    HW2 5849   1.289   2.866   0.594
 1244SOL     OW 5850   0.780   3.115   1.448
 1244SOL    HW1 5851   0.748   3.178   1.525
 1244SOL    HW2 5852   0.711   3.127   1.375
 1245SOL     OW 5853   0.702   3.491   0.195
 1245SOL    HW1 5854   0.738   3.526   0.106
 1245SOL    HW2 5855   0.675   3.394   0.177
 1246SOL     OW 5856   1.609   3.578   1.362
 1246SOL    HW1 5857   1.673   3.584   1.282
 1246SOL    HW2 5858   1.590   3.676   1.386
 1247SOL     OW 5859   1.853   2.049   0.962
 1247SOL    HW1 5860   1.889   1.953   0.943
 1247SOL    HW2 5861   1.768   2.057   0.904
 1248SOL     OW 5862   0.248   2.194   0.684
 1248SOL    HW1 5863   0.222   2.287   0.651
 1248SOL    HW2 5864   0.279   2.205   0.780
 1249SOL     OW 5865   1.198   3.425   0.047
 1249SOL    HW1 5866   1.199   3.327   0.079
 1249SOL    HW2 5867   1.127   3.431   6.976
 1250SOL     OW 5868   0.767   2.841   1.387
 1250SOL    HW1 5869   0.810   2.820   1.297
 1250SOL    HW2 5870   0.781   2.941   1.405
 1251SOL     OW 5871   0.938   2.786   0.268
 1251SOL    HW1 5872   1.007   2.802   0.194
 1251SOL    HW2 5873   0.968   2.703   0.320
 1252SOL     OW 5874   1.444   3.550   0.028
 1252SOL    HW1 5875   1.350   3.510   0.047
 1252SOL    HW2 5876   1.438   3.578   6.931
 1253SOL     OW 5877   0.381   3.128   1.469
 1253SOL    HW1 5878   0.383   3.206   1.404
 1253SOL    HW2 5879   0.297   3.075   1.449
 1254SOL     OW 5880   1.609   3.168   1.264
 1254SOL    HW1 5881   1.672   3.128   1.335
 1254SOL    HW2 5882   1.545   3.227   1.320
 1255SOL     OW 5883   1.022   3.007   0.708
 1255SOL    HW1 5884   0.966   2.933   0.753
 1255SOL    HW2 5885   1.092   2.957   0.655
 1256SOL     OW 5886   1.024   2.094   0.985
 1256SOL    HW1 5887   0.998   2.062   0.891
 1256SOL    HW2 5888   1.033   2.007   1.041
 1257SOL     OW 5889   0.620   3.367   0.522
 1257SOL    HW1 5890   0.671   3.325   0.443
 1257SOL    HW2 5891   0.536   3.406   0.481
 1258SOL     OW 5892   1.690   2.242   1.358
 1258SOL    HW1 5893   1.768   2.309   1.370
 1258SOL    HW2 5894   1.732   2.167   1.300
 1259SOL     OW 5895   0.274   3.160   0.316
 1259SOL    HW1 5896   0.182   3.180   0.278
 1259SOL    HW2 5897   0.277   3.210   0.408
 1260SOL     OW 5898   0.129   2.821   1.683
 1260SOL    HW1 5899   0.079   2.866   1.762
 1260SOL    HW2 5900   0.225   2.802   1.720
 1261SOL     OW 5901   0.699   2.065   1.471
 1261SOL    HW1 5902   0.791   2.037   1.433
 1261SOL    HW2 5903   0.718   2.098   1.565
 1262SOL     OW 5904   0.060   2.250   0.057
 1262SOL    HW1 5905   6.971   2.236   0.012
 1262SOL    HW2 5906   0.118   2.296   6.988
 1263SOL     OW 5907   1.449   2.723   1.372
 1263SOL    HW1 5908   1.402   2.800   1.323
 1263SOL    HW2 5909   1.547   2.755   1.381
 1264SOL     OW 5910   0.004   2.046   0.304
 1264SOL    HW1 5911   6.981   2.095   0.219
 1264SOL    HW2 5912   0.068   2.110   0.354
 1265SOL     OW 5913   1.225   3.173   0.136
 1265SOL    HW1 5914   1.147   3.126   0.182
 1265SOL    HW2 5915   1.295   3.185   0.211
 1266SOL     OW 5916   0.579   2.662   1.456
 1266SOL    HW1 5917   0.639   2.743   1.437
 1266SOL    HW2 5918   0.648   2.591   1.483
 1267SOL     OW 5919   1.532   3.643   0.962
 1267SOL    HW1 5920   1.568   3.701   0.886
 1267SOL    HW2 5921   1.612   3.624   1.022
 1268SOL     OW 5922   1.438   3.023   1.614
 1268SOL    HW1 5923   1.386   3.028   1.703
 1268SOL    HW2 5924   1.525   3.072   1.639
 1269SOL     OW 5925   0.393   3.622   1.558
 1269SOL    HW1 5926   0.312   3.682   1.548
 1269SOL    HW2 5927   0.353   3.531   1.588
 1270SOL     OW 5928   1.721   2.735   1.200
 1270SOL    HW1 5929   1.678   2.642   1.194
 1270SOL    HW2 5930   1.658   2.803   1.155
 1271SOL     OW 5931   1.226   2.186   0.476
 1271SOL    HW1 5932   1.297   2.111   0.468
 1271SOL    HW2 5933   1.255   2.244   0.557
 1272SOL     OW 5934   0.587   2.605   0.649
 1272SOL    HW1 5935   0.640   2.691   0.635
 1272SOL    HW2 5936   0.519   2.603   0.572
 1273SOL     OW 5937   1.773   2.220   1.612
 1273SOL    HW1 5938   1.713   2.245   1.533
 1273SOL    HW2 5939   1.711   2.191   1.687
 1274SOL     OW 5940   1.711   2.797   1.464
 1274SOL    HW1 5941   1.716   2.899   1.467
 1274SOL    HW2 5942   1.754   2.769   1.375
 1275SOL     OW 5943   0.907   3.262   0.016
 1275SOL    HW1 5944   0.852   3.218   0.088
 1275SOL    HW2 5945   0.893   3.363   0.027
 1276SOL     OW 5946   0.640   3.663   0.887
 1276SOL    HW1 5947   0.631   3.766   0.882
 1276SOL    HW2 5948   0.735   3.643   0.915
 1277SOL     OW 5949   0.875   2.815   0.828
 1277SOL    HW1 5950   0.913   2.740   0.884
 1277SOL    HW2 5951   0.831   2.881   0.893
 1278SOL     OW 5952   1.104   2.834   0.049
 1278SOL    HW1 5953   1.132   2.896   6.973
 1278SOL    HW2 5954   1.174   2.759   0.043
 1279SOL     OW 5955   1.870   3.434   0.849
 1279SOL    HW1 5956   1.777   3.428   0.810
 1279SOL    HW2 5957   1.887   3.346   0.897
 1280SOL     OW 5958   0.230   3.220   1.837
 1280SOL    HW1 5959   0.154   3.161   1.802
 1280SOL    HW2 5960   0.224   3.221   1.939
 1281SOL     OW 5961   0.098   3.139   0.710
 1281SOL    HW1 5962   0.152   3.075   0.769
 1281SOL    HW2 5963   0.038   3.078   0.652
 1282SOL     OW 5964   0.672   3.270   1.636
 1282SOL    HW1 5965   0.589   3.219   1.667
 1282SOL    HW2 5966   0.669   3.357   1.691
 1283SOL     OW 5967   1.804   2.028   1.224
 1283SOL    HW1 5968   1.814   1.927   1.227
 1283SOL    HW2 5969   1.821   2.049   1.125
 1284SOL     OW 5970   0.420   2.290   0.474
 1284SOL    HW1 5971   0.498   2.244   0.427
 1284SOL    HW2 5972   0.419   2.255   0.570
 1285SOL     OW 5973   1.677   3.358   1.077
 1285SOL    HW1 5974   1.598   3.339   1.015
 1285SOL    HW2 5975   1.669   3.286   1.150
 1286SOL     OW 5976   0.310   2.438   1.274
 1286SOL    HW1 5977   0.368   2.380   1.333
 1286SOL    HW2 5978   0.330   2.406   1.177
 1287SOL     OW 5979   0.829   3.472   0.687
 1287SOL    HW1 5980   0.832   3.544   0.615
 1287SOL    HW2 5981   0.746   3.416   0.667
 1288SOL     OW 5982   1.435   2.091   1.075
 1288SOL    HW1 5983   1.459   2.000   1.112
 1288SOL    HW2 5984   1.400   2.146   1.156
 1289SOL     OW 5985   1.033   1.864   1.140
 1289SOL    HW1 5986   0.984   1.799   1.077
 1289SOL    HW2 5987   1.128   1.822   1.143
 1290SOL     OW 5988   0.763   3.235   0.309
 1290SOL    HW1 5989   0.724   3.142   0.297
 1290SOL    HW2 5990   0.837   3.223   0.379
 1291SOL     OW 5991   0.606   3.430   1.258
 1291SOL    HW1 5992   0.601   3.522   1.303
 1291SOL    HW2 5993   0.708   3.422   1.241
 1292SOL     OW 5994   1.343   1.883   0.210
 1292SOL    HW1 5995   1.393   1.816   0.152
 1292SOL    HW2 5996   1.247   1.846   0.217
 1293SOL     OW 5997   1.283   2.344   0.689
 1293SOL    HW1 5998   1.230   2.431   0.686
 1293SOL    HW2 5999   1.275   2.309   0.785
 1294SOL     OW 6000   1.605   2.072   0.834
 1294SOL    HW1 6001   1.543   2.070   0.914
 1294SOL    HW2 6002   1.615   2.170   0.804
 1295SOL     OW 6003   0.079   2.918   0.315
 1295SOL    HW1 6004   0.175   2.880   0.310
 1295SOL    HW2 6005   0.016   2.836   0.317
 1296SOL     OW 6006   0.909   3.505   0.380
 1296SOL    HW1 6007   0.825   3.499   0.321
 1296SOL    HW2 6008   0.899   3.595   0.430
 1297SOL     OW 6009   0.227   2.528   1.989
 1297SOL    HW1 6010   0.196   2.469   2.065
 1297SOL    HW2 6011   0.237   2.469   1.907
 1298SOL     OW 6012   0.267   2.135   2.840
 1298SOL    HW1 6013   0.315   2.126   2.930
 1298SOL    HW2 6014   0.168   2.119   2.864
 1299SOL     OW 6015   6.979   2.268   2.493
 1299SOL    HW1 6016   6.930   2.253   2.583
 1299SOL    HW2 6017   0.032   2.184   2.479
 1300SOL     OW 6018   0.567   3.182   3.034
 1300SOL    HW1 6019   0.473   3.189   2.997
 1300SOL    HW2 6020   0.592   3.277   3.063
 1301SOL     OW 6021   1.458   3.413   2.595
 1301SOL    HW1 6022   1.361   3.404   2.626
 1301SOL    HW2 6023   1.453   3.419   2.493
 1302SOL     OW 6024   1.134   2.543   2.556
 1302SOL    HW1 6025   1.162   2.643   2.553
 1302SOL    HW2 6026   1.077   2.537   2.639
 1303SOL     OW 6027   0.710   3.007   2.883
 1303SOL    HW1 6028   0.651   3.064   2.946
 1303SOL    HW2 6029   0.764   3.080   2.839
 1304SOL     OW 6030   0.775   2.619   3.645
 1304SOL    HW1 6031   0.812   2.642   3.738
 1304SOL    HW2 6032   0.819   2.689   3.584
 1305SOL     OW 6033   0.675   2.856   2.484
 1305SOL    HW1 6034   0.744   2.847   2.559
 1305SOL    HW2 6035   0.603   2.920   2.520
 1306SOL     OW 6036   0.685   3.019   3.664
 1306SOL    HW1 6037   0.727   3.099   3.713
 1306SOL    HW2 6038   0.592   3.051   3.632
 1307SOL     OW 6039   0.306   3.293   2.958
 1307SOL    HW1 6040   0.229   3.245   2.911
 1307SOL    HW2 6041   0.353   3.351   2.886
 1308SOL     OW 6042   1.495   3.400   3.219
 1308SOL    HW1 6043   1.482   3.463   3.300
 1308SOL    HW2 6044   1.482   3.307   3.257
 1309SOL     OW 6045   0.413   2.264   3.417
 1309SOL    HW1 6046   0.505   2.225   3.401
 1309SOL    HW2 6047   0.345   2.196   3.382
 1310SOL     OW 6048   1.600   2.358   2.525
 1310SOL    HW1 6049   1.505   2.326   2.504
 1310SOL    HW2 6050   1.583   2.433   2.592
 1311SOL     OW 6051   0.216   3.533   2.377
 1311SOL    HW1 6052   0.237   3.624   2.423
 1311SOL    HW2 6053   0.260   3.548   2.286
 1312SOL     OW 6054   1.113   3.215   3.481
 1312SOL    HW1 6055   1.203   3.188   3.520
 1312SOL    HW2 6056   1.046   3.142   3.516
 1313SOL     OW 6057   0.242   3.253   2.372
 1313SOL    HW1 6058   0.245   3.355   2.383
 1313SOL    HW2 6059   0.178   3.215   2.443
 1314SOL     OW 6060   0.255   2.980   2.744
 1314SOL    HW1 6061   0.242   2.891   2.792
 1314SOL    HW2 6062   0.192   3.042   2.799
 1315SOL     OW 6063   0.587   3.678   3.245
 1315SOL    HW1 6064   0.515   3.643   3.309
 1315SOL    HW2 6065   0.628   3.762   3.291
 1316SOL     OW 6066   0.562   2.853   1.998
 1316SOL    HW1 6067   0.607   2.905   1.921
 1316SOL    HW2 6068   0.609   2.893   2.080
 1317SOL     OW 6069   1.627   1.958   3.401
 1317SOL    HW1 6070   1.637   2.035   3.333
 1317SOL    HW2 6071   1.599   2.004   3.489
 1318SOL     OW 6072   0.129   2.502   2.414
 1318SOL    HW1 6073   0.065   2.431   2.450
 1318SOL    HW2 6074   0.097   2.590   2.456
 1319SOL     OW 6075   0.010   3.502   2.023
 1319SOL    HW1 6076   0.021   3.402   2.014
 1319SOL    HW2 6077   6.972   3.517   2.117
 1320SOL     OW 6078   0.168   2.576   3.426
 1320SOL    HW1 6079   0.270   2.586   3.422
 1320SOL    HW2 6080   0.134   2.661   3.472
 1321SOL     OW 6081   0.584   3.251   2.633
 1321SOL    HW1 6082   0.549   3.154   2.633
 1321SOL    HW2 6083   0.578   3.280   2.535
 1322SOL     OW 6084   0.812   1.857   2.351
 1322SOL    HW1 6085   0.852   1.952   2.356
 1322SOL    HW2 6086   0.710   1.869   2.365
 1323SOL     OW 6087   0.141   2.813   3.098
 1323SOL    HW1 6088   0.237   2.777   3.090
 1323SOL    HW2 6089   0.086   2.760   3.031
 1324SOL     OW 6090   1.449   2.901   2.073
 1324SOL    HW1 6091   1.408   2.811   2.103
 1324SOL    HW2 6092   1.538   2.883   2.029
 1325SOL     OW 6093   1.169   3.663   3.480
 1325SOL    HW1 6094   1.211   3.740   3.428
 1325SOL    HW2 6095   1.169   3.585   3.413
 1326SOL     OW 6096   0.358   2.083   3.696
 1326SOL    HW1 6097   0.392   2.169   3.734
 1326SOL    HW2 6098   0.256   2.089   3.712
 1327SOL     OW 6099   0.585   2.565   2.124
 1327SOL    HW1 6100   0.578   2.663   2.095
 1327SOL    HW2 6101   0.513   2.554   2.196
 1328SOL     OW 6102   1.271   2.188   2.760
 1328SOL    HW1 6103   1.173   2.172   2.783
 1328SOL    HW2 6104   1.319   2.109   2.803
 1329SOL     OW 6105   0.779   2.482   3.304
 1329SOL    HW1 6106   0.734   2.451   3.393
 1329SOL    HW2 6107   0.734   2.421   3.235
 1330SOL     OW 6108   0.926   2.770   3.465
 1330SOL    HW1 6109   0.974   2.681   3.446
 1330SOL    HW2 6110   0.899   2.806   3.372
 1331SOL     OW 6111   0.976   2.271   3.105
 1331SOL    HW1 6112   0.904   2.275   3.175
 1331SOL    HW2 6113   0.935   2.231   3.021
 1332SOL     OW 6114   1.042   2.558   2.270
 1332SOL    HW1 6115   1.064   2.576   2.368
 1332SOL    HW2 6116   0.956   2.505   2.273
 1333SOL     OW 6117   0.066   2.706   2.606
 1333SOL    HW1 6118   0.166   2.702   2.627
 1333SOL    HW2 6119   0.029   2.704   2.701
 1334SOL     OW 6120   0.124   3.738   3.438
 1334SOL    HW1 6121   0.122   3.727   3.540
 1334SOL    HW2 6122   0.056   3.670   3.407
 1335SOL     OW 6123   0.875   2.312   2.042
 1335SOL    HW1 6124   0.966   2.348   2.010
 1335SOL    HW2 6125   0.875   2.213   2.020
 1336SOL     OW 6126   1.721   2.441   3.675
 1336SOL    HW1 6127   1.651   2.514   3.677
 1336SOL    HW2 6128   1.701   2.383   3.595
 1337SOL     OW 6129   1.318   2.993   2.401
 1337SOL    HW1 6130   1.375   2.983   2.318
 1337SOL    HW2 6131   1.271   3.084   2.386
 1338SOL     OW 6132   0.577   2.047   2.721
 1338SOL    HW1 6133   0.573   2.056   2.824
 1338SOL    HW2 6134   0.581   2.141   2.686
 1339SOL     OW 6135   0.975   3.325   2.359
 1339SOL    HW1 6136   0.960   3.398   2.288
 1339SOL    HW2 6137   0.947   3.369   2.446
 1340SOL     OW 6138   0.366   3.689   2.741
 1340SOL    HW1 6139   0.408   3.598   2.766
 1340SOL    HW2 6140   0.442   3.758   2.748
 1341SOL     OW 6141   1.200   3.426   3.318
 1341SOL    HW1 6142   1.172   3.346   3.374
 1341SOL    HW2 6143   1.227   3.390   3.226
 1342SOL     OW 6144   0.310   2.819   2.112
 1342SOL    HW1 6145   0.398   2.842   2.065
 1342SOL    HW2 6146   0.284   2.726   2.079
 1343SOL     OW 6147   0.459   3.126   3.582
 1343SOL    HW1 6148   0.431   3.117   3.482
 1343SOL    HW2 6149   0.378   3.170   3.627
 1344SOL     OW 6150   1.127   3.591   2.107
 1344SOL    HW1 6151   1.032   3.564   2.139
 1344SOL    HW2 6152   1.139   3.550   2.014
 1345SOL     OW 6153   0.180   2.131   3.329
 1345SOL    HW1 6154   0.105   2.200   3.338
 1345SOL    HW2 6155   0.150   2.048   3.381
 1346SOL     OW 6156   1.509   3.217   2.022
 1346SOL    HW1 6157   1.493   3.291   1.951
 1346SOL    HW2 6158   1.538   3.138   1.965
 1347SOL     OW 6159   0.441   3.583   2.207
 1347SOL    HW1 6160   0.491   3.643   2.274
 1347SOL    HW2 6161   0.511   3.552   2.139
 1348SOL     OW 6162   1.417   2.001   2.317
 1348SOL    HW1 6163   1.410   1.957   2.225
 1348SOL    HW2 6164   1.516   2.002   2.342
 1349SOL     OW 6165   0.245   3.651   3.082
 1349SOL    HW1 6166   0.297   3.572   3.120
 1349SOL    HW2 6167   0.191   3.616   3.003
 1350SOL     OW 6168   0.933   3.593   2.729
 1350SOL    HW1 6169   1.005   3.529   2.763
 1350SOL    HW2 6170   0.889   3.543   2.649
 1351SOL     OW 6171   0.396   2.520   2.328
 1351SOL    HW1 6172   0.425   2.429   2.368
 1351SOL    HW2 6173   0.298   2.529   2.359
 1352SOL     OW 6174   1.521   2.067   3.618
 1352SOL    HW1 6175   1.514   2.081   3.720
 1352SOL    HW2 6176   1.439   2.016   3.592
 1353SOL     OW 6177   0.669   2.022   1.932
 1353SOL    HW1 6178   0.719   1.947   1.978
 1353SOL    HW2 6179   0.608   1.975   1.862
 1354SOL     OW 6180   0.783   2.148   3.563
 1354SOL    HW1 6181   0.866   2.087   3.565
 1354SOL    HW2 6182   0.736   2.119   3.650
 1355SOL     OW 6183   0.907   3.409   3.074
 1355SOL    HW1 6184   0.888   3.375   2.980
 1355SOL    HW2 6185   0.964   3.338   3.121
 1356SOL     OW 6186   1.237   2.480   3.248
 1356SOL    HW1 6187   1.320   2.473   3.304
 1356SOL    HW2 6188   1.256   2.545   3.173
 1357SOL     OW 6189   0.804   3.271   2.797
 1357SOL    HW1 6190   0.890   3.250   2.744
 1357SOL    HW2 6191   0.728   3.271   2.728
 1358SOL     OW 6192   0.940   2.352   2.792
 1358SOL    HW1 6193   0.907   2.349   2.694
 1358SOL    HW2 6194   0.972   2.256   2.812
 1359SOL     OW 6195   0.547   1.896   2.368
 1359SOL    HW1 6196   0.471   1.904   2.435
 1359SOL    HW2 6197   0.535   1.976   2.304
 1360SOL     OW 6198   1.310   3.030   1.846
 1360SOL    HW1 6199   1.368   2.975   1.910
 1360SOL    HW2 6200   1.287   3.113   1.899
 1361SOL     OW 6201   0.250   1.888   2.074
 1361SOL    HW1 6202   0.302   1.961   2.025
 1361SOL    HW2 6203   0.323   1.829   2.119
 1362SOL     OW 6204   0.919   2.110   2.378
 1362SOL    HW1 6205   0.888   2.183   2.317
 1362SOL    HW2 6206   1.021   2.121   2.384
 1363SOL     OW 6207   1.029   2.533   3.397
 1363SOL    HW1 6208   0.944   2.495   3.353
 1363SOL    HW2 6209   1.110   2.512   3.335
 1364SOL     OW 6210   1.207   3.442   2.672
 1364SOL    HW1 6211   1.214   3.521   2.607
 1364SOL    HW2 6212   1.217   3.482   2.767
 1365SOL     OW 6213   0.468   3.003   2.580
 1365SOL    HW1 6214   0.393   2.992   2.651
 1365SOL    HW2 6215   0.419   2.988   2.490
 1366SOL     OW 6216   1.262   3.665   2.492
 1366SOL    HW1 6217   1.308   3.736   2.434
 1366SOL    HW2 6218   1.197   3.721   2.549
 1367SOL     OW 6219   1.067   2.439   1.899
 1367SOL    HW1 6220   1.057   2.531   1.857
 1367SOL    HW2 6221   1.159   2.439   1.944
 1368SOL     OW 6222   0.051   2.402   3.245
 1368SOL    HW1 6223   0.144   2.407   3.200
 1368SOL    HW2 6224   0.061   2.473   3.319
 1369SOL     OW 6225   0.579   2.093   3.010
 1369SOL    HW1 6226   0.633   2.023   3.060
 1369SOL    HW2 6227   0.487   2.087   3.058
 1370SOL     OW 6228   0.856   2.342   2.541
 1370SOL    HW1 6229   0.814   2.387   2.459
 1370SOL    HW2 6230   0.875   2.247   2.514
 1371SOL     OW 6231   1.020   1.952   2.621
 1371SOL    HW1 6232   0.978   1.942   2.529
 1371SOL    HW2 6233   0.987   1.872   2.676
 1372SOL     OW 6234   1.389   3.017   2.795
 1372SOL    HW1 6235   1.325   2.943   2.820
 1372SOL    HW2 6236   1.386   3.027   2.695
 1373SOL     OW 6237   1.420   2.399   2.931
 1373SOL    HW1 6238   1.374   2.333   2.869
 1373SOL    HW2 6239   1.504   2.353   2.965
 1374SOL     OW 6240   0.482   3.251   2.011
 1374SOL    HW1 6241   0.390   3.249   2.058
 1374SOL    HW2 6242   0.463   3.220   1.916
 1375SOL     OW 6243   1.392   2.473   1.936
 1375SOL    HW1 6244   1.363   2.418   2.016
 1375SOL    HW2 6245   1.487   2.442   1.913
 1376SOL     OW 6246   0.524   2.079   2.160
 1376SOL    HW1 6247   0.579   2.053   2.078
 1376SOL    HW2 6248   0.487   2.170   2.130
 1377SOL     OW 6249   1.032   3.185   3.191
 1377SOL    HW1 6250   0.941   3.153   3.227
 1377SOL    HW2 6251   1.091   3.183   3.273
 1378SOL     OW 6252   1.554   3.517   3.495
 1378SOL    HW1 6253   1.582   3.613   3.475
 1378SOL    HW2 6254   1.632   3.469   3.541
 1379SOL     OW 6255   1.093   3.096   2.942
 1379SOL    HW1 6256   1.063   3.138   3.031
 1379SOL    HW2 6257   1.061   3.157   2.866
 1380SOL     OW 6258   1.490   3.128   3.023
 1380SOL    HW1 6259   1.462   3.052   3.083
 1380SOL    HW2 6260   1.459   3.094   2.931
 1381SOL     OW 6261   0.936   1.950   3.246
 1381SOL    HW1 6262   0.966   1.919   3.153
 1381SOL    HW2 6263   1.024   1.979   3.290
 1382SOL     OW 6264   0.954   3.023   3.571
 1382SOL    HW1 6265   0.862   3.035   3.612
 1382SOL    HW2 6266   0.953   2.924   3.543
 1383SOL     OW 6267   0.711   2.940   2.217
 1383SOL    HW1 6268   0.694   2.907   2.313
 1383SOL    HW2 6269   0.793   2.885   2.186
 1384SOL     OW 6270   0.390   2.690   3.102
 1384SOL    HW1 6271   0.453   2.703   3.183
 1384SOL    HW2 6272   0.357   2.593   3.111
 1385SOL     OW 6273   1.239   2.227   3.147
 1385SOL    HW1 6274   1.250   2.322   3.183
 1385SOL    HW2 6275   1.140   2.229   3.120
 1386SOL     OW 6276   0.069   3.438   3.206
 1386SOL    HW1 6277   0.038   3.534   3.200
 1386SOL    HW2 6278   0.160   3.438   3.252
 1387SOL     OW 6279   0.355   2.966   2.342
 1387SOL    HW1 6280   0.380   3.049   2.290
 1387SOL    HW2 6281   0.329   2.895   2.273
 1388SOL     OW 6282   0.520   2.449   2.716
 1388SOL    HW1 6283   0.551   2.496   2.629
 1388SOL    HW2 6284   0.594   2.467   2.783
 1389SOL     OW 6285   1.225   3.237   2.338
 1389SOL    HW1 6286   1.276   3.327   2.333
 1389SOL    HW2 6287   1.125   3.262   2.350
 1390SOL     OW 6288   1.284   3.333   3.055
 1390SOL    HW1 6289   1.377   3.349   3.093
 1390SOL    HW2 6290   1.286   3.237   3.022
 1391SOL     OW 6291   1.547   2.496   2.285
 1391SOL    HW1 6292   1.526   2.509   2.384
 1391SOL    HW2 6293   1.473   2.541   2.233
 1392SOL     OW 6294   0.363   3.382   3.205
 1392SOL    HW1 6295   0.336   3.345   3.112
 1392SOL    HW2 6296   0.464   3.397   3.196
 1393SOL     OW 6297   0.434   2.573   3.482
 1393SOL    HW1 6298   0.496   2.625   3.418
 1393SOL    HW2 6299   0.488   2.489   3.507
 1394SOL     OW 6300   0.991   1.985   3.608
 1394SOL    HW1 6301   1.058   2.055   3.575
 1394SOL    HW2 6302   1.030   1.896   3.576
 1395SOL     OW 6303   0.527   1.888   3.629
 1395SOL    HW1 6304   0.484   1.825   3.561
 1395SOL    HW2 6305   0.452   1.958   3.646
 1396SOL     OW 6306   0.607   2.734   2.918
 1396SOL    HW1 6307   0.624   2.834   2.922
 1396SOL    HW2 6308   0.528   2.713   2.979
 1397SOL     OW 6309   1.252   2.742   2.856
 1397SOL    HW1 6310   1.160   2.703   2.830
 1397SOL    HW2 6311   1.312   2.661   2.867
 1398SOL     OW 6312   1.223   2.381   2.148
 1398SOL    HW1 6313   1.220   2.299   2.209
 1398SOL    HW2 6314   1.174   2.455   2.199
 1399SOL     OW 6315   0.337   2.056   3.116
 1399SOL    HW1 6316   0.282   2.080   3.200
 1399SOL    HW2 6317   0.311   1.957   3.098
 1400SOL     OW 6318   0.069   3.169   3.147
 1400SOL    HW1 6319   0.094   3.094   3.212
 1400SOL    HW2 6320   0.078   3.260   3.194
 1401SOL     OW 6321   0.728   2.490   2.914
 1401SOL    HW1 6322   0.812   2.453   2.867
 1401SOL    HW2 6323   0.713   2.590   2.891
 1402SOL     OW 6324   0.292   1.908   2.479
 1402SOL    HW1 6325   0.256   2.002   2.498
 1402SOL    HW2 6326   0.306   1.869   2.574
 1403SOL     OW 6327   1.608   2.239   2.223
 1403SOL    HW1 6328   1.665   2.202   2.297
 1403SOL    HW2 6329   1.586   2.335   2.254
 1404SOL     OW 6330   1.020   2.601   2.819
 1404SOL    HW1 6331   1.001   2.623   2.919
 1404SOL    HW2 6332   1.001   2.499   2.816
 1405SOL     OW 6333   0.943   3.431   3.550
 1405SOL    HW1 6334   0.944   3.492   3.466
 1405SOL    HW2 6335   0.993   3.348   3.521
 1406SOL     OW 6336   0.360   2.773   3.648
 1406SOL    HW1 6337   0.428   2.793   3.721
 1406SOL    HW2 6338   0.393   2.687   3.603
 1407SOL     OW 6339   1.511   2.114   2.003
 1407SOL    HW1 6340   1.444   2.047   2.042
 1407SOL    HW2 6341   1.555   2.163   2.084
 1408SOL     OW 6342   1.267   2.692   1.857
 1408SOL    HW1 6343   1.322   2.606   1.876
 1408SOL    HW2 6344   1.311   2.728   1.771
 1409SOL     OW 6345   1.045   3.222   2.686
 1409SOL    HW1 6346   1.048   3.136   2.629
 1409SOL    HW2 6347   1.127   3.280   2.667
 1410SOL     OW 6348   0.259   2.697   2.812
 1410SOL    HW1 6349   0.357   2.708   2.788
 1410SOL    HW2 6350   0.255   2.610   2.865
 1411SOL     OW 6351   0.301   2.409   2.855
 1411SOL    HW1 6352   0.273   2.315   2.827
 1411SOL    HW2 6353   0.382   2.430   2.793
 1412SOL     OW 6354   1.096   2.216   3.500
 1412SOL    HW1 6355   1.013   2.274   3.506
 1412SOL    HW2 6356   1.173   2.280   3.491
 1413SOL     OW 6357   1.174   2.019   3.341
 1413SOL    HW1 6358   1.149   2.100   3.400
 1413SOL    HW2 6359   1.228   2.059   3.264
 1414SOL     OW 6360   6.975   3.193   2.054
 1414SOL    HW1 6361   6.897   3.218   2.116
 1414SOL    HW2 6362   0.004   3.102   2.093
 1415SOL     OW 6363   0.111   3.612   2.815
 1415SOL    HW1 6364   0.095   3.539   2.746
 1415SOL    HW2 6365   0.199   3.656   2.785
 1416SOL     OW 6366   0.476   3.445   2.794
 1416SOL    HW1 6367   0.555   3.508   2.817
 1416SOL    HW2 6368   0.518   3.371   2.735
 1417SOL     OW 6369   0.944   2.617   3.071
 1417SOL    HW1 6370   0.971   2.613   3.168
 1417SOL    HW2 6371   0.849   2.581   3.068
 1418SOL     OW 6372   0.058   2.469   2.964
 1418SOL    HW1 6373   0.155   2.442   2.942
 1418SOL    HW2 6374   0.032   2.426   3.052
 1419SOL     OW 6375   0.238   2.371   3.590
 1419SOL    HW1 6376   0.308   2.319   3.536
 1419SOL    HW2 6377   0.234   2.462   3.543
 1420SOL     OW 6378   0.773   2.405   2.281
 1420SOL    HW1 6379   0.805   2.368   2.191
 1420SOL    HW2 6380   0.697   2.469   2.257
 1421SOL     OW 6381   0.232   3.459   3.566
 1421SOL    HW1 6382   0.200   3.522   3.639
 1421SOL    HW2 6383   0.238   3.366   3.610
 1422SOL     OW 6384   0.649   2.337   3.118
 1422SOL    HW1 6385   0.628   2.248   3.073
 1422SOL    HW2 6386   0.667   2.404   3.042
 1423SOL     OW 6387   0.928   3.582   3.324
 1423SOL    HW1 6388   0.923   3.533   3.236
 1423SOL    HW2 6389   0.944   3.681   3.302
 1424SOL     OW 6390   0.450   2.312   2.043
 1424SOL    HW1 6391   0.493   2.404   2.057
 1424SOL    HW2 6392   0.358   2.317   2.094
 1425SOL     OW 6393   0.139   2.966   3.316
 1425SOL    HW1 6394   0.142   2.900   3.396
 1425SOL    HW2 6395   0.129   2.904   3.233
 1426SOL     OW 6396   1.275   2.919   3.057
 1426SOL    HW1 6397   1.270   2.841   2.991
 1426SOL    HW2 6398   1.206   2.986   3.024
 1427SOL     OW 6399   1.307   2.687   2.142
 1427SOL    HW1 6400   1.215   2.696   2.182
 1427SOL    HW2 6401   1.295   2.679   2.041
 1428SOL     OW 6402   1.228   3.559   2.915
 1428SOL    HW1 6403   1.325   3.586   2.892
 1428SOL    HW2 6404   1.237   3.476   2.977
 1429SOL     OW 6405   0.082   3.119   2.886
 1429SOL    HW1 6406   0.066   3.131   2.987
 1429SOL    HW2 6407   6.991   3.135   2.843
 1430SOL     OW 6408   0.688   3.500   3.620
 1430SOL    HW1 6409   0.657   3.593   3.591
 1430SOL    HW2 6410   0.787   3.493   3.590
 1431SOL     OW 6411   1.746   1.987   2.408
 1431SOL    HW1 6412   1.791   1.968   2.318
 1431SOL    HW2 6413   1.730   1.895   2.453
 1432SOL     OW 6414   1.367   3.474   2.333
 1432SOL    HW1 6415   1.364   3.511   2.239
 1432SOL    HW2 6416   1.328   3.549   2.392
 1433SOL     OW 6417   0.113   3.681   3.710
 1433SOL    HW1 6418   0.062   3.614   3.769
 1433SOL    HW2 6419   0.174   3.723   3.781
 1434SOL     OW 6420   1.220   2.798   2.556
 1434SOL    HW1 6421   1.291   2.777   2.625
 1434SOL    HW2 6422   1.259   2.874   2.495
 1435SOL     OW 6423   0.788   3.118   3.297
 1435SOL    HW1 6424   0.755   3.167   3.383
 1435SOL    HW2 6425   0.716   3.142   3.229
 1436SOL     OW 6426   0.634   3.479   2.033
 1436SOL    HW1 6427   0.663   3.492   1.934
 1436SOL    HW2 6428   0.582   3.390   2.028
 1437SOL     OW 6429   0.235   2.154   2.567
 1437SOL    HW1 6430   0.200   2.249   2.575
 1437SOL    HW2 6431   0.258   2.130   2.665
 1438SOL     OW 6432   1.172   3.488   1.868
 1438SOL    HW1 6433   1.166   3.387   1.889
 1438SOL    HW2 6434   1.110   3.507   1.790
 1439SOL     OW 6435   0.835   2.859   3.230
 1439SOL    HW1 6436   0.844   2.862   3.129
 1439SOL    HW2 6437   0.817   2.957   3.260
 1440SOL     OW 6438   0.910   2.787   2.136
 1440SOL    HW1 6439   0.978   2.824   2.068
 1440SOL    HW2 6440   0.958   2.711   2.184
 1441SOL     OW 6441   1.446   3.415   1.843
 1441SOL    HW1 6442   1.349   3.444   1.841
 1441SOL    HW2 6443   1.492   3.459   1.762
 1442SOL     OW 6444   0.379   3.118   3.329
 1442SOL    HW1 6445   0.383   3.206   3.278
 1442SOL    HW2 6446   0.296   3.067   3.298
 1443SOL     OW 6447   1.024   2.978   2.574
 1443SOL    HW1 6448   0.949   2.927   2.622
 1443SOL    HW2 6449   1.100   2.909   2.570
 1444SOL     OW 6450   1.016   2.094   2.849
 1444SOL    HW1 6451   1.011   2.044   2.759
 1444SOL    HW2 6452   1.030   2.018   2.918
 1445SOL     OW 6453   0.609   3.361   2.385
 1445SOL    HW1 6454   0.666   3.320   2.309
 1445SOL    HW2 6455   0.528   3.401   2.339
 1446SOL     OW 6456   1.677   2.157   3.217
 1446SOL    HW1 6457   1.669   2.240   3.160
 1446SOL    HW2 6458   1.737   2.093   3.162
 1447SOL     OW 6459   0.232   3.231   2.107
 1447SOL    HW1 6460   0.129   3.228   2.096
 1447SOL    HW2 6461   0.245   3.232   2.210
 1448SOL     OW 6462   0.119   2.812   3.542
 1448SOL    HW1 6463   0.064   2.865   3.611
 1448SOL    HW2 6464   0.214   2.804   3.587
 1449SOL     OW 6465   0.697   2.055   3.322
 1449SOL    HW1 6466   0.789   2.014   3.297
 1449SOL    HW2 6467   0.712   2.098   3.414
 1450SOL     OW 6468   0.095   2.201   1.899
 1450SOL    HW1 6469   7.000   2.180   1.872
 1450SOL    HW2 6470   0.129   2.275   1.837
 1451SOL     OW 6471   0.079   2.077   2.172
 1451SOL    HW1 6472   0.028   2.079   2.084
 1451SOL    HW2 6473   0.139   1.995   2.159
 1452SOL     OW 6474   1.200   3.239   1.990
 1452SOL    HW1 6475   1.121   3.190   2.028
 1452SOL    HW2 6476   1.269   3.252   2.064
 1453SOL     OW 6477   0.588   2.686   3.294
 1453SOL    HW1 6478   0.636   2.775   3.306
 1453SOL    HW2 6479   0.665   2.618   3.291
 1454SOL     OW 6480   1.489   3.576   2.809
 1454SOL    HW1 6481   1.482   3.524   2.721
 1454SOL    HW2 6482   1.565   3.641   2.793
 1455SOL     OW 6483   0.664   2.408   3.526
 1455SOL    HW1 6484   0.705   2.487   3.582
 1455SOL    HW2 6485   0.704   2.322   3.564
 1456SOL     OW 6486   0.388   3.616   3.424
 1456SOL    HW1 6487   0.307   3.675   3.405
 1456SOL    HW2 6488   0.344   3.534   3.469
 1457SOL     OW 6489   1.205   2.173   2.351
 1457SOL    HW1 6490   1.280   2.105   2.331
 1457SOL    HW2 6491   1.252   2.234   2.420
 1458SOL     OW 6492   0.588   2.599   2.502
 1458SOL    HW1 6493   0.623   2.696   2.498
 1458SOL    HW2 6494   0.514   2.594   2.432
 1459SOL     OW 6495   0.843   3.222   1.915
 1459SOL    HW1 6496   0.822   3.247   2.012
 1459SOL    HW2 6497   0.863   3.306   1.863
 1460SOL     OW 6498   0.663   3.639   2.808
 1460SOL    HW1 6499   0.662   3.739   2.799
 1460SOL    HW2 6500   0.757   3.611   2.777
 1461SOL     OW 6501   0.848   2.814   2.699
 1461SOL    HW1 6502   0.895   2.733   2.738
 1461SOL    HW2 6503   0.803   2.865   2.775
 1462SOL     OW 6504   1.072   2.860   1.938
 1462SOL    HW1 6505   1.058   2.931   1.866
 1462SOL    HW2 6506   1.157   2.812   1.904
 1463SOL     OW 6507   0.246   3.230   3.702
 1463SOL    HW1 6508   0.178   3.170   3.654
 1463SOL    HW2 6509   0.226   3.229   3.802
 1464SOL     OW 6510   0.084   3.143   2.574
 1464SOL    HW1 6511   0.006   3.088   2.534
 1464SOL    HW2 6512   0.151   3.075   2.609
 1465SOL     OW 6513   0.668   3.268   3.483
 1465SOL    HW1 6514   0.593   3.212   3.523
 1465SOL    HW2 6515   0.666   3.356   3.536
 1466SOL     OW 6516   1.823   1.981   3.081
 1466SOL    HW1 6517   1.862   1.894   3.112
 1466SOL    HW2 6518   1.747   1.955   3.016
 1467SOL     OW 6519   0.470   2.281   2.418
 1467SOL    HW1 6520   0.497   2.235   2.332
 1467SOL    HW2 6521   0.422   2.213   2.476
 1468SOL     OW 6522   0.308   2.427   3.131
 1468SOL    HW1 6523   0.357   2.367   3.197
 1468SOL    HW2 6524   0.329   2.391   3.037
 1469SOL     OW 6525   0.810   3.480   2.524
 1469SOL    HW1 6526   0.811   3.565   2.467
 1469SOL    HW2 6527   0.732   3.422   2.489
 1470SOL     OW 6528   1.319   2.006   3.010
 1470SOL    HW1 6529   1.419   1.983   2.996
 1470SOL    HW2 6530   1.310   2.095   3.060
 1471SOL     OW 6531   1.031   1.867   3.004
 1471SOL    HW1 6532   0.966   1.795   2.973
 1471SOL    HW2 6533   1.125   1.824   2.990
 1472SOL     OW 6534   0.778   3.236   2.193
 1472SOL    HW1 6535   0.751   3.138   2.191
 1472SOL    HW2 6536   0.860   3.243   2.254
 1473SOL     OW 6537   0.618   3.434   3.131
 1473SOL    HW1 6538   0.606   3.532   3.161
 1473SOL    HW2 6539   0.719   3.426   3.119
 1474SOL     OW 6540   1.337   1.909   2.063
 1474SOL    HW1 6541   1.369   1.843   1.994
 1474SOL    HW2 6542   1.239   1.879   2.085
 1475SOL     OW 6543   1.322   2.336   2.531
 1475SOL    HW1 6544   1.260   2.418   2.535
 1475SOL    HW2 6545   1.307   2.284   2.619
 1476SOL     OW 6546   0.057   2.938   2.150
 1476SOL    HW1 6547   0.154   2.907   2.140
 1476SOL    HW2 6548   0.003   2.851   2.169
 1477SOL     OW 6549   0.882   3.519   2.184
 1477SOL    HW1 6550   0.801   3.486   2.131
 1477SOL    HW2 6551   0.851   3.599   2.241
 1478SOL     OW 6552   0.204   2.508   3.846
 1478SOL    HW1 6553   0.180   2.442   3.920
 1478SOL    HW2 6554   0.226   2.454   3.762
 1479SOL     OW 6555   0.270   2.132   4.691
 1479SOL    HW1 6556   0.310   2.120   4.785
 1479SOL    HW2 6557   0.188   2.071   4.689
 1480SOL     OW 6558   0.023   2.284   4.395
 1480SOL    HW1 6559   6.980   2.245   4.479
 1480SOL    HW2 6560   0.015   2.205   4.327
 1481SOL     OW 6561   0.574   3.176   4.904
 1481SOL    HW1 6562   0.485   3.182   4.853
 1481SOL    HW2 6563   0.590   3.274   4.933
 1482SOL     OW 6564   1.517   3.411   4.438
 1482SOL    HW1 6565   1.515   3.383   4.536
 1482SOL    HW2 6566   1.420   3.424   4.410
 1483SOL     OW 6567   1.106   2.555   4.441
 1483SOL    HW1 6568   1.208   2.565   4.446
 1483SOL    HW2 6569   1.077   2.594   4.531
 1484SOL     OW 6570   0.731   2.999   4.761
 1484SOL    HW1 6571   0.670   3.054   4.824
 1484SOL    HW2 6572   0.772   3.074   4.706
 1485SOL     OW 6573   0.837   2.659   5.549
 1485SOL    HW1 6574   0.894   2.722   5.607
 1485SOL    HW2 6575   0.869   2.687   5.454
 1486SOL     OW 6576   0.670   2.880   4.404
 1486SOL    HW1 6577   0.747   2.866   4.471
 1486SOL    HW2 6578   0.608   2.949   4.446
 1487SOL     OW 6579   0.653   3.007   5.542
 1487SOL    HW1 6580   0.721   3.084   5.551
 1487SOL    HW2 6581   0.568   3.051   5.502
 1488SOL     OW 6582   0.321   3.277   4.819
 1488SOL    HW1 6583   0.245   3.237   4.765
 1488SOL    HW2 6584   0.369   3.344   4.757
 1489SOL     OW 6585   1.469   3.356   5.113
 1489SOL    HW1 6586   1.528   3.441   5.117
 1489SOL    HW2 6587   1.417   3.360   5.201
 1490SOL     OW 6588   0.411   2.266   5.287
 1490SOL    HW1 6589   0.493   2.215   5.256
 1490SOL    HW2 6590   0.328   2.212   5.257
 1491SOL     OW 6591   0.208   3.571   4.206
 1491SOL    HW1 6592   0.247   3.642   4.269
 1491SOL    HW2 6593   0.283   3.560   4.137
 1492SOL     OW 6594   1.126   3.239   5.425
 1492SOL    HW1 6595   1.155   3.223   5.521
 1492SOL    HW2 6596   1.072   3.152   5.402
 1493SOL     OW 6597   0.227   3.255   4.240
 1493SOL    HW1 6598   0.245   3.344   4.285
 1493SOL    HW2 6599   0.185   3.198   4.315
 1494SOL     OW 6600   0.247   2.950   4.641
 1494SOL    HW1 6601   0.253   2.855   4.679
 1494SOL    HW2 6602   0.186   3.002   4.707
 1495SOL     OW 6603   0.611   3.654   5.143
 1495SOL    HW1 6604   0.527   3.633   5.197
 1495SOL    HW2 6605   0.634   3.752   5.164
 1496SOL     OW 6606   0.529   2.881   3.858
 1496SOL    HW1 6607   0.588   2.912   3.780
 1496SOL    HW2 6608   0.593   2.897   3.938
 1497SOL     OW 6609   1.626   1.987   5.245
 1497SOL    HW1 6610   1.645   2.065   5.180
 1497SOL    HW2 6611   1.593   2.029   5.331
 1498SOL     OW 6612   0.144   2.487   4.273
 1498SOL    HW1 6613   0.091   2.415   4.325
 1498SOL    HW2 6614   0.103   2.575   4.304
 1499SOL     OW 6615   0.002   3.500   3.888
 1499SOL    HW1 6616   0.036   3.406   3.874
 1499SOL    HW2 6617   6.981   3.508   3.988
 1500SOL     OW 6618   0.132   2.569   5.286
 1500SOL    HW1 6619   0.233   2.577   5.269
 1500SOL    HW2 6620   0.106   2.662   5.323
 1501SOL     OW 6621   0.580   3.274   4.485
 1501SOL    HW1 6622   0.531   3.183   4.492
 1501SOL    HW2 6623   0.570   3.297   4.385
 1502SOL     OW 6624   1.277   3.089   5.166
 1502SOL    HW1 6625   1.308   3.018   5.100
 1502SOL    HW2 6626   1.345   3.081   5.243
 1503SOL     OW 6627   0.869   1.874   4.241
 1503SOL    HW1 6628   0.818   1.929   4.173
 1503SOL    HW2 6629   0.795   1.838   4.301
 1504SOL     OW 6630   0.152   2.825   4.965
 1504SOL    HW1 6631   0.251   2.802   4.953
 1504SOL    HW2 6632   0.101   2.774   4.893
 1505SOL     OW 6633   1.143   3.678   5.316
 1505SOL    HW1 6634   1.206   3.741   5.266
 1505SOL    HW2 6635   1.176   3.583   5.291
 1506SOL     OW 6636   0.354   2.085   5.600
 1506SOL    HW1 6637   0.403   2.167   5.633
 1506SOL    HW2 6638   0.254   2.110   5.609
 1507SOL     OW 6639   1.411   3.280   4.674
 1507SOL    HW1 6640   1.378   3.317   4.764
 1507SOL    HW2 6641   1.328   3.241   4.631
 1508SOL     OW 6642   0.614   2.542   4.002
 1508SOL    HW1 6643   0.695   2.592   3.963
 1508SOL    HW2 6644   0.547   2.613   4.030
 1509SOL     OW 6645   1.244   2.214   4.672
 1509SOL    HW1 6646   1.154   2.170   4.690
 1509SOL    HW2 6647   1.311   2.152   4.719
 1510SOL     OW 6648   0.740   2.451   5.246
 1510SOL    HW1 6649   0.795   2.371   5.276
 1510SOL    HW2 6650   0.722   2.435   5.147
 1511SOL     OW 6651   1.384   2.340   5.390
 1511SOL    HW1 6652   1.400   2.403   5.470
 1511SOL    HW2 6653   1.438   2.255   5.410
 1512SOL     OW 6654   0.944   2.723   5.321
 1512SOL    HW1 6655   1.004   2.661   5.266
 1512SOL    HW2 6656   0.892   2.783   5.254
 1513SOL     OW 6657   0.985   2.264   4.935
 1513SOL    HW1 6658   0.890   2.274   4.965
 1513SOL    HW2 6659   0.985   2.204   4.852
 1514SOL     OW 6660   0.073   2.691   4.475
 1514SOL    HW1 6661   0.171   2.711   4.491
 1514SOL    HW2 6662   0.037   2.684   4.569
 1515SOL     OW 6663   0.105   3.751   5.305
 1515SOL    HW1 6664   0.112   3.722   5.403
 1515SOL    HW2 6665   0.015   3.718   5.276
 1516SOL     OW 6666   0.877   2.156   3.951
 1516SOL    HW1 6667   0.943   2.187   3.882
 1516SOL    HW2 6668   0.796   2.123   3.898
 1517SOL     OW 6669   1.710   2.455   5.562
 1517SOL    HW1 6670   1.679   2.542   5.514
 1517SOL    HW2 6671   1.723   2.386   5.486
 1518SOL     OW 6672   0.575   2.023   4.611
 1518SOL    HW1 6673   0.572   2.067   4.704
 1518SOL    HW2 6674   0.547   2.095   4.545
 1519SOL     OW 6675   0.360   3.671   4.604
 1519SOL    HW1 6676   0.400   3.579   4.631
 1519SOL    HW2 6677   0.421   3.741   4.646
 1520SOL     OW 6678   1.215   3.422   5.251
 1520SOL    HW1 6679   1.196   3.347   5.320
 1520SOL    HW2 6680   1.172   3.389   5.166
 1521SOL     OW 6681   0.286   2.842   3.990
 1521SOL    HW1 6682   0.363   2.866   3.926
 1521SOL    HW2 6683   0.266   2.745   3.966
 1522SOL     OW 6684   1.361   2.584   4.521
 1522SOL    HW1 6685   1.369   2.526   4.605
 1522SOL    HW2 6686   1.456   2.607   4.502
 1523SOL     OW 6687   0.448   3.145   5.450
 1523SOL    HW1 6688   0.414   3.142   5.351
 1523SOL    HW2 6689   0.369   3.189   5.500
 1524SOL     OW 6690   1.087   3.645   3.967
 1524SOL    HW1 6691   1.010   3.590   4.007
 1524SOL    HW2 6692   1.108   3.601   3.877
 1525SOL     OW 6693   0.172   2.151   5.214
 1525SOL    HW1 6694   0.101   2.219   5.186
 1525SOL    HW2 6695   0.124   2.073   5.260
 1526SOL     OW 6696   1.573   3.199   3.812
 1526SOL    HW1 6697   1.549   3.299   3.803
 1526SOL    HW2 6698   1.556   3.162   3.721
 1527SOL     OW 6699   0.447   3.579   4.060
 1527SOL    HW1 6700   0.498   3.642   4.123
 1527SOL    HW2 6701   0.520   3.548   3.995
 1528SOL     OW 6702   1.439   1.909   4.164
 1528SOL    HW1 6703   1.402   1.885   4.070
 1528SOL    HW2 6704   1.539   1.924   4.152
 1529SOL     OW 6705   0.222   3.669   4.929
 1529SOL    HW1 6706   0.268   3.585   4.967
 1529SOL    HW2 6707   0.157   3.637   4.857
 1530SOL     OW 6708   0.936   3.572   4.585
 1530SOL    HW1 6709   1.014   3.512   4.609
 1530SOL    HW2 6710   0.887   3.525   4.506
 1531SOL     OW 6711   0.401   2.527   4.221
 1531SOL    HW1 6712   0.444   2.438   4.249
 1531SOL    HW2 6713   0.301   2.517   4.242
 1532SOL     OW 6714   1.503   2.102   5.460
 1532SOL    HW1 6715   1.514   2.105   5.564
 1532SOL    HW2 6716   1.447   2.019   5.446
 1533SOL     OW 6717   0.686   2.023   3.790
 1533SOL    HW1 6718   0.736   1.946   3.832
 1533SOL    HW2 6719   0.620   1.976   3.725
 1534SOL     OW 6720   0.775   2.146   5.450
 1534SOL    HW1 6721   0.859   2.085   5.449
 1534SOL    HW2 6722   0.729   2.116   5.536
 1535SOL     OW 6723   0.884   3.432   4.905
 1535SOL    HW1 6724   0.870   3.391   4.813
 1535SOL    HW2 6725   0.915   3.357   4.965
 1536SOL     OW 6726   1.350   2.458   5.126
 1536SOL    HW1 6727   1.383   2.422   5.216
 1536SOL    HW2 6728   1.401   2.547   5.112
 1537SOL     OW 6729   0.808   3.252   4.651
 1537SOL    HW1 6730   0.900   3.248   4.606
 1537SOL    HW2 6731   0.740   3.271   4.577
 1538SOL     OW 6732   0.914   2.373   4.615
 1538SOL    HW1 6733   0.969   2.416   4.541
 1538SOL    HW2 6734   0.960   2.288   4.645
 1539SOL     OW 6735   0.590   1.915   4.224
 1539SOL    HW1 6736   0.507   1.917   4.286
 1539SOL    HW2 6737   0.567   1.989   4.154
 1540SOL     OW 6738   0.295   1.845   3.916
 1540SOL    HW1 6739   0.316   1.942   3.931
 1540SOL    HW2 6740   0.342   1.794   3.990
 1541SOL     OW 6741   1.081   2.535   5.171
 1541SOL    HW1 6742   1.056   2.442   5.198
 1541SOL    HW2 6743   1.182   2.532   5.153
 1542SOL     OW 6744   1.247   3.413   4.445
 1542SOL    HW1 6745   1.244   3.501   4.391
 1542SOL    HW2 6746   1.278   3.442   4.537
 1543SOL     OW 6747   0.446   3.032   4.461
 1543SOL    HW1 6748   0.371   2.996   4.521
 1543SOL    HW2 6749   0.415   3.009   4.364
 1544SOL     OW 6750   1.281   3.669   4.345
 1544SOL    HW1 6751   1.336   3.725   4.279
 1544SOL    HW2 6752   1.232   3.735   4.404
 1545SOL     OW 6753   0.041   2.379   5.103
 1545SOL    HW1 6754   0.135   2.402   5.065
 1545SOL    HW2 6755   0.030   2.453   5.174
 1546SOL     OW 6756   0.580   2.117   4.877
 1546SOL    HW1 6757   0.654   2.053   4.903
 1546SOL    HW2 6758   0.499   2.091   4.933
 1547SOL     OW 6759   0.971   1.956   4.490
 1547SOL    HW1 6760   0.961   1.911   4.399
 1547SOL    HW2 6761   0.978   1.876   4.554
 1548SOL     OW 6762   1.415   2.424   4.735
 1548SOL    HW1 6763   1.357   2.343   4.709
 1548SOL    HW2 6764   1.507   2.379   4.752
 1549SOL     OW 6765   0.467   3.284   3.905
 1549SOL    HW1 6766   0.373   3.284   3.946
 1549SOL    HW2 6767   0.457   3.228   3.821
 1550SOL     OW 6768   0.520   2.072   4.021
 1550SOL    HW1 6769   0.570   2.050   3.935
 1550SOL    HW2 6770   0.478   2.164   3.996
 1551SOL     OW 6771   1.734   3.089   5.299
 1551SOL    HW1 6772   1.805   3.062   5.230
 1551SOL    HW2 6773   1.758   3.186   5.322
 1552SOL     OW 6774   1.082   3.214   5.038
 1552SOL    HW1 6775   0.997   3.181   5.086
 1552SOL    HW2 6776   1.157   3.171   5.097
 1553SOL     OW 6777   1.600   3.475   5.376
 1553SOL    HW1 6778   1.602   3.530   5.290
 1553SOL    HW2 6779   1.681   3.412   5.368
 1554SOL     OW 6780   1.139   3.035   4.838
 1554SOL    HW1 6781   1.103   3.101   4.908
 1554SOL    HW2 6782   1.123   3.078   4.748
 1555SOL     OW 6783   0.930   1.972   5.110
 1555SOL    HW1 6784   0.969   1.943   5.018
 1555SOL    HW2 6785   1.013   2.009   5.161
 1556SOL     OW 6786   0.981   3.016   5.414
 1556SOL    HW1 6787   0.920   3.013   5.495
 1556SOL    HW2 6788   1.022   2.923   5.414
 1557SOL     OW 6789   0.722   2.911   4.050
 1557SOL    HW1 6790   0.706   2.887   4.147
 1557SOL    HW2 6791   0.775   2.834   4.008
 1558SOL     OW 6792   0.400   2.686   4.977
 1558SOL    HW1 6793   0.467   2.687   5.055
 1558SOL    HW2 6794   0.346   2.600   4.992
 1559SOL     OW 6795   1.241   2.226   5.039
 1559SOL    HW1 6796   1.293   2.314   5.056
 1559SOL    HW2 6797   1.153   2.252   4.992
 1560SOL     OW 6798   0.052   3.434   5.061
 1560SOL    HW1 6799   6.993   3.486   5.126
 1560SOL    HW2 6800   0.150   3.452   5.084
 1561SOL     OW 6801   0.373   2.989   4.211
 1561SOL    HW1 6802   0.376   3.080   4.168
 1561SOL    HW2 6803   0.338   2.924   4.141
 1562SOL     OW 6804   0.510   2.438   4.583
 1562SOL    HW1 6805   0.523   2.500   4.501
 1562SOL    HW2 6806   0.592   2.455   4.638
 1563SOL     OW 6807   1.292   3.364   4.908
 1563SOL    HW1 6808   1.362   3.366   4.984
 1563SOL    HW2 6809   1.212   3.312   4.946
 1564SOL     OW 6810   0.334   3.441   5.033
 1564SOL    HW1 6811   0.324   3.368   4.960
 1564SOL    HW2 6812   0.434   3.459   5.034
 1565SOL     OW 6813   0.402   2.544   5.323
 1565SOL    HW1 6814   0.468   2.605   5.272
 1565SOL    HW2 6815   0.435   2.449   5.310
 1566SOL     OW 6816   1.609   2.667   5.439
 1566SOL    HW1 6817   1.510   2.688   5.426
 1566SOL    HW2 6818   1.652   2.707   5.352
 1567SOL     OW 6819   0.987   1.990   5.473
 1567SOL    HW1 6820   1.054   2.067   5.470
 1567SOL    HW2 6821   1.042   1.910   5.440
 1568SOL     OW 6822   0.526   1.894   5.486
 1568SOL    HW1 6823   0.480   1.829   5.420
 1568SOL    HW2 6824   0.453   1.961   5.512
 1569SOL     OW 6825   0.581   2.746   4.777
 1569SOL    HW1 6826   0.620   2.840   4.772
 1569SOL    HW2 6827   0.519   2.744   4.858
 1570SOL     OW 6828   1.308   2.672   4.812
 1570SOL    HW1 6829   1.232   2.660   4.746
 1570SOL    HW2 6830   1.354   2.580   4.815
 1571SOL     OW 6831   0.286   2.067   4.962
 1571SOL    HW1 6832   0.270   2.086   5.061
 1571SOL    HW2 6833   0.190   2.057   4.923
 1572SOL     OW 6834   0.080   3.165   5.005
 1572SOL    HW1 6835   0.095   3.099   5.083
 1572SOL    HW2 6836   0.062   3.259   5.043
 1573SOL     OW 6837   0.750   2.523   4.794
 1573SOL    HW1 6838   0.799   2.477   4.717
 1573SOL    HW2 6839   0.703   2.607   4.757
 1574SOL     OW 6840   1.748   2.832   5.605
 1574SOL    HW1 6841   1.691   2.772   5.544
 1574SOL    HW2 6842   1.686   2.839   5.688
 1575SOL     OW 6843   0.347   1.911   4.351
 1575SOL    HW1 6844   0.300   2.003   4.352
 1575SOL    HW2 6845   0.329   1.872   4.444
 1576SOL     OW 6846   1.044   2.611   4.700
 1576SOL    HW1 6847   1.031   2.645   4.797
 1576SOL    HW2 6848   1.013   2.514   4.704
 1577SOL     OW 6849   0.973   3.452   5.433
 1577SOL    HW1 6850   0.975   3.491   5.338
 1577SOL    HW2 6851   1.025   3.363   5.425
 1578SOL     OW 6852   1.838   3.349   5.323
 1578SOL    HW1 6853   1.862   3.371   5.225
 1578SOL    HW2 6854   1.919   3.384   5.376
 1579SOL     OW 6855   0.354   2.755   5.507
 1579SOL    HW1 6856   0.430   2.792   5.562
 1579SOL    HW2 6857   0.385   2.667   5.466
 1580SOL     OW 6858   1.489   2.075   3.878
 1580SOL    HW1 6859   1.428   2.002   3.914
 1580SOL    HW2 6860   1.550   2.106   3.952
 1581SOL     OW 6861   1.077   3.231   4.559
 1581SOL    HW1 6862   1.053   3.142   4.511
 1581SOL    HW2 6863   1.134   3.287   4.494
 1582SOL     OW 6864   0.278   2.682   4.701
 1582SOL    HW1 6865   0.380   2.684   4.696
 1582SOL    HW2 6866   0.256   2.595   4.749
 1583SOL     OW 6867   0.304   2.394   4.743
 1583SOL    HW1 6868   0.281   2.300   4.707
 1583SOL    HW2 6869   0.378   2.423   4.676
 1584SOL     OW 6870   1.142   2.227   5.437
 1584SOL    HW1 6871   1.098   2.295   5.500
 1584SOL    HW2 6872   1.235   2.269   5.417
 1585SOL     OW 6873   1.148   2.061   5.226
 1585SOL    HW1 6874   1.152   2.125   5.306
 1585SOL    HW2 6875   1.191   2.117   5.150
 1586SOL     OW 6876   6.960   3.164   3.896
 1586SOL    HW1 6877   6.889   3.207   3.955
 1586SOL    HW2 6878   6.990   3.085   3.956
 1587SOL     OW 6879   0.102   3.605   4.671
 1587SOL    HW1 6880   0.104   3.521   4.613
 1587SOL    HW2 6881   0.191   3.650   4.649
 1588SOL     OW 6882   0.480   3.442   4.675
 1588SOL    HW1 6883   0.561   3.496   4.708
 1588SOL    HW2 6884   0.519   3.377   4.605
 1589SOL     OW 6885   0.957   2.660   4.953
 1589SOL    HW1 6886   1.006   2.616   5.033
 1589SOL    HW2 6887   0.872   2.608   4.939
 1590SOL     OW 6888   0.061   2.463   4.827
 1590SOL    HW1 6889   0.148   2.421   4.792
 1590SOL    HW2 6890   0.032   2.415   4.911
 1591SOL     OW 6891   0.225   2.380   5.465
 1591SOL    HW1 6892   0.295   2.325   5.414
 1591SOL    HW2 6893   0.219   2.468   5.410
 1592SOL     OW 6894   1.374   2.783   5.345
 1592SOL    HW1 6895   1.402   2.883   5.346
 1592SOL    HW2 6896   1.400   2.750   5.250
 1593SOL     OW 6897   0.790   2.368   4.143
 1593SOL    HW1 6898   0.793   2.338   4.047
 1593SOL    HW2 6899   0.715   2.438   4.144
 1594SOL     OW 6900   0.244   3.458   5.452
 1594SOL    HW1 6901   0.195   3.526   5.510
 1594SOL    HW2 6902   0.235   3.366   5.497
 1595SOL     OW 6903   0.664   2.353   4.991
 1595SOL    HW1 6904   0.632   2.269   4.941
 1595SOL    HW2 6905   0.684   2.423   4.918
 1596SOL     OW 6906   0.923   3.546   5.171
 1596SOL    HW1 6907   0.887   3.536   5.077
 1596SOL    HW2 6908   0.933   3.644   5.192
 1597SOL     OW 6909   0.445   2.315   3.951
 1597SOL    HW1 6910   0.498   2.402   3.964
 1597SOL    HW2 6911   0.349   2.333   3.980
 1598SOL     OW 6912   0.130   2.966   5.181
 1598SOL    HW1 6913   0.123   2.892   5.252
 1598SOL    HW2 6914   0.131   2.913   5.090
 1599SOL     OW 6915   1.320   2.887   4.977
 1599SOL    HW1 6916   1.316   2.806   4.912
 1599SOL    HW2 6917   1.252   2.950   4.933
 1600SOL     OW 6918   1.699   3.629   4.854
 1600SOL    HW1 6919   1.792   3.641   4.814
 1600SOL    HW2 6920   1.675   3.528   4.841
 1601SOL     OW 6921   1.245   3.597   4.779
 1601SOL    HW1 6922   1.335   3.630   4.743
 1601SOL    HW2 6923   1.267   3.510   4.829
 1602SOL     OW 6924   0.067   3.110   4.751
 1602SOL    HW1 6925   0.072   3.134   4.853
 1602SOL    HW2 6926   6.971   3.130   4.727
 1603SOL     OW 6927   0.702   3.496   5.464
 1603SOL    HW1 6928   0.671   3.588   5.435
 1603SOL    HW2 6929   0.804   3.491   5.445
 1604SOL     OW 6930   0.110   3.668   5.573
 1604SOL    HW1 6931   0.064   3.599   5.634
 1604SOL    HW2 6932   0.177   3.706   5.640
 1605SOL     OW 6933   0.816   3.120   5.157
 1605SOL    HW1 6934   0.785   3.171   5.241
 1605SOL    HW2 6935   0.742   3.141   5.090
 1606SOL     OW 6936   0.638   3.485   3.894
 1606SOL    HW1 6937   0.665   3.489   3.795
 1606SOL    HW2 6938   0.577   3.400   3.897
 1607SOL     OW 6939   1.612   3.579   5.120
 1607SOL    HW1 6940   1.660   3.594   5.031
 1607SOL    HW2 6941   1.601   3.672   5.160
 1608SOL     OW 6942   0.282   2.170   4.403
 1608SOL    HW1 6943   0.189   2.211   4.391
 1608SOL    HW2 6944   0.298   2.183   4.503
 1609SOL     OW 6945   1.184   3.528   3.730
 1609SOL    HW1 6946   1.140   3.439   3.708
 1609SOL    HW2 6947   1.161   3.585   3.647
 1610SOL     OW 6948   0.804   2.847   5.129
 1610SOL    HW1 6949   0.846   2.829   5.038
 1610SOL    HW2 6950   0.816   2.949   5.144
 1611SOL     OW 6951   1.453   3.447   3.750
 1611SOL    HW1 6952   1.356   3.476   3.757
 1611SOL    HW2 6953   1.483   3.469   3.654
 1612SOL     OW 6954   0.365   3.121   5.200
 1612SOL    HW1 6955   0.393   3.183   5.125
 1612SOL    HW2 6956   0.288   3.064   5.166
 1613SOL     OW 6957   1.559   3.142   4.973
 1613SOL    HW1 6958   1.658   3.141   5.001
 1613SOL    HW2 6959   1.516   3.213   5.034
 1614SOL     OW 6960   1.013   2.997   4.448
 1614SOL    HW1 6961   0.964   2.916   4.486
 1614SOL    HW2 6962   1.079   2.964   4.378
 1615SOL     OW 6963   1.002   2.095   4.721
 1615SOL    HW1 6964   0.982   2.053   4.630
 1615SOL    HW2 6965   1.019   2.014   4.783
 1616SOL     OW 6966   0.595   3.345   4.227
 1616SOL    HW1 6967   0.666   3.295   4.171
 1616SOL    HW2 6968   0.534   3.388   4.159
 1617SOL     OW 6969   1.713   2.202   5.109
 1617SOL    HW1 6970   1.685   2.277   5.047
 1617SOL    HW2 6971   1.761   2.136   5.044
 1618SOL     OW 6972   0.212   3.251   3.974
 1618SOL    HW1 6973   0.117   3.218   3.958
 1618SOL    HW2 6974   0.219   3.257   4.078
 1619SOL     OW 6975   0.109   2.811   5.408
 1619SOL    HW1 6976   0.066   2.874   5.478
 1619SOL    HW2 6977   0.204   2.792   5.448
 1620SOL     OW 6978   0.695   2.051   5.209
 1620SOL    HW1 6979   0.784   2.019   5.168
 1620SOL    HW2 6980   0.722   2.092   5.300
 1621SOL     OW 6981   0.090   2.137   3.744
 1621SOL    HW1 6982   0.028   2.083   3.803
 1621SOL    HW2 6983   0.038   2.219   3.716
 1622SOL     OW 6984   1.466   2.699   5.109
 1622SOL    HW1 6985   1.415   2.775   5.061
 1622SOL    HW2 6986   1.565   2.721   5.099
 1623SOL     OW 6987   0.591   2.660   5.184
 1623SOL    HW1 6988   0.654   2.741   5.173
 1623SOL    HW2 6989   0.657   2.588   5.219
 1624SOL     OW 6990   1.491   3.676   4.678
 1624SOL    HW1 6991   1.513   3.751   4.612
 1624SOL    HW2 6992   1.574   3.664   4.737
 1625SOL     OW 6993   1.471   3.032   5.351
 1625SOL    HW1 6994   1.462   3.037   5.453
 1625SOL    HW2 6995   1.569   3.058   5.331
 1626SOL     OW 6996   0.386   3.610   5.291
 1626SOL    HW1 6997   0.308   3.666   5.257
 1626SOL    HW2 6998   0.338   3.536   5.346
 1627SOL     OW 6999   1.717   2.728   4.973
 1627SOL    HW1 7000   1.738   2.636   4.936
 1627SOL    HW2 7001   1.658   2.774   4.906
 1628SOL     OW 7002   0.584   2.621   4.396
 1628SOL    HW1 7003   0.613   2.720   4.394
 1628SOL    HW2 7004   0.517   2.608   4.319
 1629SOL     OW 7005   1.729   2.245   5.387
 1629SOL    HW1 7006   1.727   2.241   5.284
 1629SOL    HW2 7007   1.652   2.185   5.419
 1630SOL     OW 7008   1.722   2.778   5.233
 1630SOL    HW1 7009   1.763   2.866   5.263
 1630SOL    HW2 7010   1.740   2.774   5.132
 1631SOL     OW 7011   0.825   3.236   3.762
 1631SOL    HW1 7012   0.819   3.277   3.854
 1631SOL    HW2 7013   0.856   3.307   3.696
 1632SOL     OW 7014   0.684   3.626   4.690
 1632SOL    HW1 7015   0.666   3.722   4.660
 1632SOL    HW2 7016   0.777   3.603   4.653
 1633SOL     OW 7017   0.866   2.809   4.595
 1633SOL    HW1 7018   0.929   2.740   4.636
 1633SOL    HW2 7019   0.833   2.865   4.674
 1634SOL     OW 7020   0.228   3.226   5.580
 1634SOL    HW1 7021   0.160   3.156   5.551
 1634SOL    HW2 7022   0.232   3.227   5.683
 1635SOL     OW 7023   0.119   3.120   4.457
 1635SOL    HW1 7024   0.149   3.071   4.542
 1635SOL    HW2 7025   0.054   3.057   4.408
 1636SOL     OW 7026   0.656   3.272   5.330
 1636SOL    HW1 7027   0.587   3.217   5.381
 1636SOL    HW2 7028   0.664   3.360   5.383
 1637SOL     OW 7029   1.817   2.017   4.941
 1637SOL    HW1 7030   1.774   1.928   4.919
 1637SOL    HW2 7031   1.878   2.039   4.865
 1638SOL     OW 7032   0.500   2.275   4.278
 1638SOL    HW1 7033   0.507   2.254   4.179
 1638SOL    HW2 7034   0.418   2.227   4.316
 1639SOL     OW 7035   1.646   3.375   4.828
 1639SOL    HW1 7036   1.575   3.308   4.800
 1639SOL    HW2 7037   1.708   3.322   4.888
 1640SOL     OW 7038   0.293   2.424   5.009
 1640SOL    HW1 7039   0.369   2.379   5.057
 1640SOL    HW2 7040   0.308   2.402   4.909
 1641SOL     OW 7041   0.812   3.456   4.381
 1641SOL    HW1 7042   0.845   3.480   4.289
 1641SOL    HW2 7043   0.724   3.406   4.367
 1642SOL     OW 7044   1.344   2.039   4.869
 1642SOL    HW1 7045   1.440   2.065   4.844
 1642SOL    HW2 7046   1.313   2.106   4.940
 1643SOL     OW 7047   1.037   1.875   4.882
 1643SOL    HW1 7048   0.973   1.799   4.863
 1643SOL    HW2 7049   1.130   1.838   4.855
 1644SOL     OW 7050   0.774   3.214   4.056
 1644SOL    HW1 7051   0.731   3.122   4.052
 1644SOL    HW2 7052   0.869   3.195   4.024
 1645SOL     OW 7053   0.606   3.445   4.959
 1645SOL    HW1 7054   0.612   3.521   5.029
 1645SOL    HW2 7055   0.696   3.453   4.912
 1646SOL     OW 7056   1.336   1.858   3.928
 1646SOL    HW1 7057   1.366   1.810   3.843
 1646SOL    HW2 7058   1.234   1.836   3.935
 1647SOL     OW 7059   0.048   2.956   4.040
 1647SOL    HW1 7060   0.145   2.920   4.024
 1647SOL    HW2 7061   6.990   2.869   4.052
 1648SOL     OW 7062   0.881   3.510   4.064
 1648SOL    HW1 7063   0.789   3.488   4.023
 1648SOL    HW2 7064   0.871   3.596   4.119
 1649SOL     OW 7065   0.233   2.517   5.725
 1649SOL    HW1 7066   0.214   2.444   5.794
 1649SOL    HW2 7067   0.243   2.472   5.636
 1650SOL     OW 7068   0.257   2.113   6.578
 1650SOL    HW1 7069   0.299   2.112   6.671
 1650SOL    HW2 7070   0.166   2.069   6.596
 1651SOL     OW 7071   6.994   2.251   6.218
 1651SOL    HW1 7072   6.956   2.231   6.312
 1651SOL    HW2 7073   0.038   2.165   6.187
 1652SOL     OW 7074   0.545   3.114   6.779
 1652SOL    HW1 7075   0.473   3.158   6.719
 1652SOL    HW2 7076   0.563   3.176   6.856
 1653SOL     OW 7077   1.531   3.397   6.313
 1653SOL    HW1 7078   1.503   3.340   6.393
 1653SOL    HW2 7079   1.463   3.382   6.237
 1654SOL     OW 7080   1.092   2.573   6.304
 1654SOL    HW1 7081   1.144   2.656   6.273
 1654SOL    HW2 7082   1.075   2.589   6.403
 1655SOL     OW 7083   1.776   2.444   5.819
 1655SOL    HW1 7084   1.752   2.453   5.718
 1655SOL    HW2 7085   1.724   2.361   5.850
 1656SOL     OW 7086   0.713   3.008   6.601
 1656SOL    HW1 7087   0.651   3.046   6.675
 1656SOL    HW2 7088   0.758   3.092   6.563
 1657SOL     OW 7089   0.666   2.863   6.237
 1657SOL    HW1 7090   0.741   2.850   6.305
 1657SOL    HW2 7091   0.597   2.925   6.282
 1658SOL     OW 7092   0.354   3.239   6.628
 1658SOL    HW1 7093   0.265   3.220   6.584
 1658SOL    HW2 7094   0.389   3.327   6.587
 1659SOL     OW 7095   1.649   2.319   6.363
 1659SOL    HW1 7096   1.596   2.353   6.283
 1659SOL    HW2 7097   1.615   2.375   6.442
 1660SOL     OW 7098   0.248   3.537   6.097
 1660SOL    HW1 7099   0.266   3.623   6.151
 1660SOL    HW2 7100   0.306   3.552   6.014
 1661SOL     OW 7101   0.244   3.251   6.106
 1661SOL    HW1 7102   0.251   3.353   6.119
 1661SOL    HW2 7103   0.188   3.215   6.184
 1662SOL     OW 7104   0.274   2.925   6.477
 1662SOL    HW1 7105   0.254   2.832   6.516
 1662SOL    HW2 7106   0.227   2.991   6.539
 1663SOL     OW 7107   0.599   3.678   6.956
 1663SOL    HW1 7108   0.506   3.659   6.996
 1663SOL    HW2 7109   0.628   3.765   0.003
 1664SOL     OW 7110   0.565   2.856   5.742
 1664SOL    HW1 7111   0.604   2.906   5.660
 1664SOL    HW2 7112   0.616   2.900   5.820
 1665SOL     OW 7113   0.140   2.484   6.126
 1665SOL    HW1 7114   0.078   2.416   6.171
 1665SOL    HW2 7115   0.114   2.575   6.163
 1666SOL     OW 7116   1.847   3.593   5.979
 1666SOL    HW1 7117   1.938   3.568   6.021
 1666SOL    HW2 7118   1.867   3.680   5.931
 1667SOL     OW 7119   0.026   3.490   5.750
 1667SOL    HW1 7120   0.039   3.390   5.757
 1667SOL    HW2 7121   6.965   3.516   5.828
 1668SOL     OW 7122   1.677   2.741   6.209
 1668SOL    HW1 7123   1.740   2.693   6.143
 1668SOL    HW2 7124   1.643   2.821   6.154
 1669SOL     OW 7125   1.642   2.973   6.054
 1669SOL    HW1 7126   1.733   2.966   6.009
 1669SOL    HW2 7127   1.651   3.050   6.122
 1670SOL     OW 7128   0.586   3.299   6.331
 1670SOL    HW1 7129   0.546   3.204   6.340
 1670SOL    HW2 7130   0.585   3.315   6.228
 1671SOL     OW 7131   0.838   1.851   6.080
 1671SOL    HW1 7132   0.875   1.948   6.082
 1671SOL    HW2 7133   0.740   1.860   6.109
 1672SOL     OW 7134   0.171   2.824   6.833
 1672SOL    HW1 7135   0.269   2.804   6.813
 1672SOL    HW2 7136   0.115   2.783   6.757
 1673SOL     OW 7137   1.554   2.821   5.799
 1673SOL    HW1 7138   1.462   2.775   5.804
 1673SOL    HW2 7139   1.563   2.870   5.887
 1674SOL     OW 7140   1.446   3.266   6.553
 1674SOL    HW1 7141   1.390   3.288   6.637
 1674SOL    HW2 7142   1.434   3.165   6.537
 1675SOL     OW 7143   1.675   3.607   6.221
 1675SOL    HW1 7144   1.712   3.582   6.130
 1675SOL    HW2 7145   1.607   3.534   6.247
 1676SOL     OW 7146   0.586   2.573   5.830
 1676SOL    HW1 7147   0.590   2.673   5.807
 1676SOL    HW2 7148   0.516   2.570   5.906
 1677SOL     OW 7149   1.273   2.194   6.539
 1677SOL    HW1 7150   1.179   2.163   6.566
 1677SOL    HW2 7151   1.336   2.140   6.599
 1678SOL     OW 7152   1.575   3.514   5.895
 1678SOL    HW1 7153   1.668   3.543   5.920
 1678SOL    HW2 7154   1.576   3.500   5.792
 1679SOL     OW 7155   0.803   2.507   0.049
 1679SOL    HW1 7156   0.747   2.541   0.127
 1679SOL    HW2 7157   0.747   2.437   0.001
 1680SOL     OW 7158   1.017   2.275   6.762
 1680SOL    HW1 7159   1.012   2.311   6.858
 1680SOL    HW2 7160   0.942   2.211   6.751
 1681SOL     OW 7161   1.002   2.513   6.044
 1681SOL    HW1 7162   1.032   2.533   6.141
 1681SOL    HW2 7163   0.917   2.458   6.055
 1682SOL     OW 7164   0.106   2.735   6.337
 1682SOL    HW1 7165   0.148   2.692   6.421
 1682SOL    HW2 7166   0.156   2.823   6.329
 1683SOL     OW 7167   0.071   3.672   0.131
 1683SOL    HW1 7168   0.055   3.728   0.215
 1683SOL    HW2 7169   0.047   3.737   0.057
 1684SOL     OW 7170   0.886   2.316   5.769
 1684SOL    HW1 7171   0.966   2.357   5.716
 1684SOL    HW2 7172   0.907   2.217   5.769
 1685SOL     OW 7173   1.366   3.014   6.151
 1685SOL    HW1 7174   1.448   2.999   6.093
 1685SOL    HW2 7175   1.309   3.081   6.098
 1686SOL     OW 7176   0.540   2.038   6.445
 1686SOL    HW1 7177   0.550   2.052   6.546
 1686SOL    HW2 7178   0.552   2.128   6.401
 1687SOL     OW 7179   0.969   3.299   6.067
 1687SOL    HW1 7180   0.924   3.371   6.008
 1687SOL    HW2 7181   0.993   3.347   6.153
 1688SOL     OW 7182   0.335   3.688   6.460
 1688SOL    HW1 7183   0.379   3.597   6.486
 1688SOL    HW2 7184   0.408   3.759   6.464
 1689SOL     OW 7185   1.820   2.888   6.393
 1689SOL    HW1 7186   1.758   2.832   6.332
 1689SOL    HW2 7187   1.773   2.895   6.483
 1690SOL     OW 7188   0.319   2.808   5.844
 1690SOL    HW1 7189   0.409   2.832   5.800
 1690SOL    HW2 7190   0.299   2.712   5.816
 1691SOL     OW 7191   1.469   2.610   6.310
 1691SOL    HW1 7192   1.482   2.574   6.405
 1691SOL    HW2 7193   1.557   2.658   6.285
 1692SOL     OW 7194   1.070   3.633   5.816
 1692SOL    HW1 7195   0.995   3.581   5.862
 1692SOL    HW2 7196   1.103   3.573   5.738
 1693SOL     OW 7197   1.622   3.212   5.688
 1693SOL    HW1 7198   1.600   3.310   5.664
 1693SOL    HW2 7199   1.547   3.152   5.651
 1694SOL     OW 7200   0.457   3.604   5.912
 1694SOL    HW1 7201   0.510   3.660   5.980
 1694SOL    HW2 7202   0.528   3.575   5.843
 1695SOL     OW 7203   1.384   1.970   6.026
 1695SOL    HW1 7204   1.370   1.924   5.934
 1695SOL    HW2 7205   1.484   1.978   6.041
 1696SOL     OW 7206   0.235   3.684   6.803
 1696SOL    HW1 7207   0.291   3.599   6.820
 1696SOL    HW2 7208   0.186   3.663   6.716
 1697SOL     OW 7209   0.965   3.571   6.470
 1697SOL    HW1 7210   1.054   3.522   6.470
 1697SOL    HW2 7211   0.905   3.516   6.406
 1698SOL     OW 7212   0.396   2.544   6.022
 1698SOL    HW1 7213   0.421   2.455   6.068
 1698SOL    HW2 7214   0.296   2.551   6.044
 1699SOL     OW 7215   0.669   2.015   5.667
 1699SOL    HW1 7216   0.713   1.942   5.722
 1699SOL    HW2 7217   0.617   1.963   5.592
 1700SOL     OW 7218   0.851   3.396   6.762
 1700SOL    HW1 7219   0.845   3.358   6.666
 1700SOL    HW2 7220   0.874   3.316   6.821
 1701SOL     OW 7221   0.813   3.259   6.534
 1701SOL    HW1 7222   0.906   3.251   6.489
 1701SOL    HW2 7223   0.749   3.286   6.460
 1702SOL     OW 7224   0.940   2.408   6.502
 1702SOL    HW1 7225   0.925   2.396   6.400
 1702SOL    HW2 7226   0.960   2.315   6.539
 1703SOL     OW 7227   0.560   1.894   6.096
 1703SOL    HW1 7228   0.477   1.902   6.156
 1703SOL    HW2 7229   0.552   1.971   6.027
 1704SOL     OW 7230   1.428   3.021   5.618
 1704SOL    HW1 7231   1.473   2.944   5.668
 1704SOL    HW2 7232   1.329   3.001   5.631
 1705SOL     OW 7233   0.260   1.898   5.787
 1705SOL    HW1 7234   0.311   1.968   5.732
 1705SOL    HW2 7235   0.334   1.839   5.829
 1706SOL     OW 7236   0.934   2.097   6.101
 1706SOL    HW1 7237   0.895   2.168   6.040
 1706SOL    HW2 7238   1.034   2.122   6.105
 1707SOL     OW 7239   1.227   3.425   6.400
 1707SOL    HW1 7240   1.244   3.495   6.326
 1707SOL    HW2 7241   1.313   3.419   6.453
 1708SOL     OW 7242   0.457   3.037   6.312
 1708SOL    HW1 7243   0.389   2.997   6.378
 1708SOL    HW2 7244   0.422   3.012   6.218
 1709SOL     OW 7245   1.270   3.659   6.214
 1709SOL    HW1 7246   1.316   3.725   6.149
 1709SOL    HW2 7247   1.186   3.709   6.249
 1710SOL     OW 7248   1.074   2.418   5.617
 1710SOL    HW1 7249   1.077   2.516   5.589
 1710SOL    HW2 7250   1.152   2.405   5.684
 1711SOL     OW 7251   0.580   2.046   6.725
 1711SOL    HW1 7252   0.615   1.955   6.754
 1711SOL    HW2 7253   0.492   2.058   6.777
 1712SOL     OW 7254   0.867   2.328   6.252
 1712SOL    HW1 7255   0.800   2.358   6.181
 1712SOL    HW2 7256   0.868   2.227   6.252
 1713SOL     OW 7257   1.076   1.909   6.343
 1713SOL    HW1 7258   1.013   1.932   6.267
 1713SOL    HW2 7259   1.031   1.832   6.395
 1714SOL     OW 7260   1.410   2.990   6.500
 1714SOL    HW1 7261   1.359   2.902   6.509
 1714SOL    HW2 7262   1.415   3.007   6.400
 1715SOL     OW 7263   1.516   2.459   6.559
 1715SOL    HW1 7264   1.446   2.387   6.573
 1715SOL    HW2 7265   1.557   2.471   6.654
 1716SOL     OW 7266   1.821   2.645   5.988
 1716SOL    HW1 7267   1.892   2.602   6.050
 1716SOL    HW2 7268   1.806   2.574   5.915
 1717SOL     OW 7269   0.495   3.259   5.790
 1717SOL    HW1 7270   0.394   3.257   5.810
 1717SOL    HW2 7271   0.512   3.195   5.715
 1718SOL     OW 7272   1.670   3.163   6.261
 1718SOL    HW1 7273   1.773   3.157   6.260
 1718SOL    HW2 7274   1.643   3.261   6.271
 1719SOL     OW 7275   1.425   2.478   5.622
 1719SOL    HW1 7276   1.383   2.435   5.704
 1719SOL    HW2 7277   1.526   2.479   5.639
 1720SOL     OW 7278   0.536   2.080   5.897
 1720SOL    HW1 7279   0.583   2.060   5.808
 1720SOL    HW2 7280   0.488   2.167   5.874
 1721SOL     OW 7281   1.736   3.080   0.160
 1721SOL    HW1 7282   1.835   3.087   0.184
 1721SOL    HW2 7283   1.702   3.175   0.149
 1722SOL     OW 7284   1.118   3.125   6.688
 1722SOL    HW1 7285   1.039   3.085   6.737
 1722SOL    HW2 7286   1.088   3.142   6.591
 1723SOL     OW 7287   1.621   2.937   6.680
 1723SOL    HW1 7288   1.627   3.029   6.727
 1723SOL    HW2 7289   1.538   2.940   6.621
 1724SOL     OW 7290   0.703   2.951   5.973
 1724SOL    HW1 7291   0.686   2.931   6.073
 1724SOL    HW2 7292   0.777   2.882   5.951
 1725SOL     OW 7293   0.413   2.682   6.834
 1725SOL    HW1 7294   0.467   2.707   6.916
 1725SOL    HW2 7295   0.359   2.600   6.862
 1726SOL     OW 7296   1.272   2.222   6.849
 1726SOL    HW1 7297   1.293   2.290   6.923
 1726SOL    HW2 7298   1.186   2.253   6.803
 1727SOL     OW 7299   0.037   3.479   6.880
 1727SOL    HW1 7300   6.991   3.511   6.964
 1727SOL    HW2 7301   0.133   3.513   6.886
 1728SOL     OW 7302   0.377   2.965   6.068
 1728SOL    HW1 7303   0.429   3.037   6.020
 1728SOL    HW2 7304   0.349   2.897   5.997
 1729SOL     OW 7305   0.523   2.421   6.435
 1729SOL    HW1 7306   0.544   2.476   6.350
 1729SOL    HW2 7307   0.599   2.442   6.499
 1730SOL     OW 7308   1.222   3.214   5.981
 1730SOL    HW1 7309   1.263   3.303   6.010
 1730SOL    HW2 7310   1.123   3.216   6.008
 1731SOL     OW 7311   1.271   3.328   6.766
 1731SOL    HW1 7312   1.302   3.298   6.858
 1731SOL    HW2 7313   1.203   3.254   6.738
 1732SOL     OW 7314   1.548   2.459   6.078
 1732SOL    HW1 7315   1.487   2.504   6.147
 1732SOL    HW2 7316   1.591   2.534   6.025
 1733SOL     OW 7317   0.329   3.434   6.832
 1733SOL    HW1 7318   0.316   3.348   6.779
 1733SOL    HW2 7319   0.423   3.420   6.871
 1734SOL     OW 7320   0.586   2.741   6.627
 1734SOL    HW1 7321   0.619   2.837   6.635
 1734SOL    HW2 7322   0.524   2.722   6.706
 1735SOL     OW 7323   1.322   2.724   6.583
 1735SOL    HW1 7324   1.231   2.680   6.573
 1735SOL    HW2 7325   1.383   2.654   6.623
 1736SOL     OW 7326   1.246   2.368   5.827
 1736SOL    HW1 7327   1.246   2.286   5.888
 1736SOL    HW2 7328   1.207   2.441   5.886
 1737SOL     OW 7329   0.335   2.066   6.840
 1737SOL    HW1 7330   0.308   2.067   6.940
 1737SOL    HW2 7331   0.301   1.971   6.814
 1738SOL     OW 7332   0.041   3.217   6.835
 1738SOL    HW1 7333   0.110   3.183   6.904
 1738SOL    HW2 7334   0.050   3.319   6.847
 1739SOL     OW 7335   0.720   2.500   6.664
 1739SOL    HW1 7336   0.808   2.483   6.616
 1739SOL    HW2 7337   0.686   2.594   6.640
 1740SOL     OW 7338   0.290   1.901   6.206
 1740SOL    HW1 7339   0.270   2.000   6.225
 1740SOL    HW2 7340   0.306   1.864   6.301
 1741SOL     OW 7341   1.608   2.240   5.936
 1741SOL    HW1 7342   1.624   2.161   5.999
 1741SOL    HW2 7343   1.579   2.319   5.997
 1742SOL     OW 7344   1.043   2.631   6.590
 1742SOL    HW1 7345   1.005   2.644   6.684
 1742SOL    HW2 7346   1.012   2.536   6.561
 1743SOL     OW 7347   1.837   3.379   0.238
 1743SOL    HW1 7348   1.835   3.393   0.137
 1743SOL    HW2 7349   1.886   3.458   0.281
 1744SOL     OW 7350   1.505   2.101   5.723
 1744SOL    HW1 7351   1.429   2.045   5.759
 1744SOL    HW2 7352   1.545   2.154   5.802
 1745SOL     OW 7353   1.350   2.742   5.606
 1745SOL    HW1 7354   1.372   2.642   5.608
 1745SOL    HW2 7355   1.336   2.767   5.507
 1746SOL     OW 7356   1.054   3.219   6.433
 1746SOL    HW1 7357   1.060   3.137   6.369
 1746SOL    HW2 7358   1.130   3.284   6.408
 1747SOL     OW 7359   0.256   2.668   6.560
 1747SOL    HW1 7360   0.354   2.682   6.540
 1747SOL    HW2 7361   0.257   2.578   6.609
 1748SOL     OW 7362   0.323   2.379   6.622
 1748SOL    HW1 7363   0.292   2.285   6.595
 1748SOL    HW2 7364   0.399   2.401   6.554
 1749SOL     OW 7365   1.177   2.087   0.077
 1749SOL    HW1 7366   1.268   2.068   0.118
 1749SOL    HW2 7367   1.200   2.118   6.983
 1750SOL     OW 7368   6.978   3.180   5.790
 1750SOL    HW1 7369   6.905   3.206   5.856
 1750SOL    HW2 7370   0.005   3.087   5.825
 1751SOL     OW 7371   0.093   3.617   6.554
 1751SOL    HW1 7372   0.071   3.541   6.490
 1751SOL    HW2 7373   0.177   3.660   6.511
 1752SOL     OW 7374   0.464   3.456   6.523
 1752SOL    HW1 7375   0.537   3.523   6.555
 1752SOL    HW2 7376   0.510   3.397   6.453
 1753SOL     OW 7377   0.950   2.651   6.847
 1753SOL    HW1 7378   1.042   2.635   6.887
 1753SOL    HW2 7379   0.887   2.596   6.905
 1754SOL     OW 7380   0.045   2.477   6.707
 1754SOL    HW1 7381   0.089   2.428   6.630
 1754SOL    HW2 7382   6.982   2.410   6.751
 1755SOL     OW 7383   0.759   2.387   6.007
 1755SOL    HW1 7384   0.810   2.372   5.919
 1755SOL    HW2 7385   0.690   2.458   5.984
 1756SOL     OW 7386   0.681   2.293   6.838
 1756SOL    HW1 7387   0.640   2.217   6.785
 1756SOL    HW2 7388   0.698   2.371   6.772
 1757SOL     OW 7389   0.880   3.534   6.988
 1757SOL    HW1 7390   0.860   3.492   6.895
 1757SOL    HW2 7391   0.882   3.633   6.968
 1758SOL     OW 7392   0.460   2.314   5.771
 1758SOL    HW1 7393   0.495   2.409   5.785
 1758SOL    HW2 7394   0.367   2.314   5.818
 1759SOL     OW 7395   0.119   2.987   0.041
 1759SOL    HW1 7396   0.153   2.934   0.120
 1759SOL    HW2 7397   0.140   2.932   6.957
 1760SOL     OW 7398   1.247   2.917   6.808
 1760SOL    HW1 7399   1.292   2.856   6.741
 1760SOL    HW2 7400   1.221   3.001   6.756
 1761SOL     OW 7401   1.296   2.744   5.888
 1761SOL    HW1 7402   1.206   2.726   5.931
 1761SOL    HW2 7403   1.272   2.769   5.790
 1762SOL     OW 7404   1.755   3.611   6.724
 1762SOL    HW1 7405   1.834   3.638   6.665
 1762SOL    HW2 7406   1.737   3.513   6.696
 1763SOL     OW 7407   1.283   3.595   6.784
 1763SOL    HW1 7408   1.344   3.627   6.708
 1763SOL    HW2 7409   1.276   3.493   6.770
 1764SOL     OW 7410   0.083   3.083   6.587
 1764SOL    HW1 7411   0.067   3.109   6.685
 1764SOL    HW2 7412   6.991   3.053   6.556
 1765SOL     OW 7413   1.670   2.003   6.077
 1765SOL    HW1 7414   1.749   1.995   6.014
 1765SOL    HW2 7415   1.666   1.915   6.130
 1766SOL     OW 7416   1.361   3.444   6.078
 1766SOL    HW1 7417   1.425   3.472   6.002
 1766SOL    HW2 7418   1.323   3.532   6.117
 1767SOL     OW 7419   1.256   2.784   6.269
 1767SOL    HW1 7420   1.335   2.720   6.288
 1767SOL    HW2 7421   1.297   2.863   6.219
 1768SOL     OW 7422   0.647   3.491   5.742
 1768SOL    HW1 7423   0.667   3.494   5.642
 1768SOL    HW2 7424   0.598   3.402   5.754
 1769SOL     OW 7425   1.843   2.007   6.544
 1769SOL    HW1 7426   1.869   1.909   6.529
 1769SOL    HW2 7427   1.749   2.023   6.505
 1770SOL     OW 7428   0.277   2.156   6.304
 1770SOL    HW1 7429   0.215   2.236   6.306
 1770SOL    HW2 7430   0.291   2.132   6.403
 1771SOL     OW 7431   1.184   3.498   5.616
 1771SOL    HW1 7432   1.191   3.397   5.630
 1771SOL    HW2 7433   1.120   3.511   5.537
 1772SOL     OW 7434   0.780   2.844   6.985
 1772SOL    HW1 7435   0.831   2.805   6.906
 1772SOL    HW2 7436   0.850   2.862   0.055
 1773SOL     OW 7437   0.881   2.757   5.902
 1773SOL    HW1 7438   0.945   2.797   5.828
 1773SOL    HW2 7439   0.932   2.677   5.937
 1774SOL     OW 7440   1.542   3.464   5.630
 1774SOL    HW1 7441   1.442   3.472   5.629
 1774SOL    HW2 7442   1.569   3.478   5.530
 1775SOL     OW 7443   1.629   3.165   6.830
 1775SOL    HW1 7444   1.726   3.155   6.867
 1775SOL    HW2 7445   1.568   3.117   6.899
 1776SOL     OW 7446   1.048   2.981   6.307
 1776SOL    HW1 7447   0.969   2.925   6.339
 1776SOL    HW2 7448   1.120   2.914   6.282
 1777SOL     OW 7449   1.033   2.057   6.566
 1777SOL    HW1 7450   1.056   2.008   6.478
 1777SOL    HW2 7451   1.041   1.990   6.642
 1778SOL     OW 7452   0.608   3.369   6.073
 1778SOL    HW1 7453   0.663   3.319   6.003
 1778SOL    HW2 7454   0.528   3.404   6.023
 1779SOL     OW 7455   1.729   2.239   0.011
 1779SOL    HW1 7456   1.685   2.319   6.963
 1779SOL    HW2 7457   1.725   2.166   6.938
 1780SOL     OW 7458   0.232   3.234   5.842
 1780SOL    HW1 7459   0.131   3.220   5.831
 1780SOL    HW2 7460   0.246   3.228   5.945
 1781SOL     OW 7461   0.679   2.042   0.066
 1781SOL    HW1 7462   0.698   2.120   0.004
 1781SOL    HW2 7463   0.769   2.017   0.109
 1782SOL     OW 7464   0.100   2.191   5.618
 1782SOL    HW1 7465   0.003   2.187   5.593
 1782SOL    HW2 7466   0.135   2.279   5.579
 1783SOL     OW 7467   0.093   2.053   5.941
 1783SOL    HW1 7468   0.017   2.003   5.893
 1783SOL    HW2 7469   0.173   1.999   5.909
 1784SOL     OW 7470   1.188   3.236   5.697
 1784SOL    HW1 7471   1.129   3.156   5.719
 1784SOL    HW2 7472   1.253   3.238   5.775
 1785SOL     OW 7473   1.501   3.635   6.601
 1785SOL    HW1 7474   1.525   3.671   6.509
 1785SOL    HW2 7475   1.591   3.619   6.647
 1786SOL     OW 7476   1.455   3.135   0.291
 1786SOL    HW1 7477   1.473   3.035   0.274
 1786SOL    HW2 7478   1.529   3.184   0.243
 1787SOL     OW 7479   0.375   3.656   0.093
 1787SOL    HW1 7480   0.286   3.705   0.095
 1787SOL    HW2 7481   0.402   3.635   0.189
 1788SOL     OW 7482   1.659   2.781   6.896
 1788SOL    HW1 7483   1.645   2.680   6.876
 1788SOL    HW2 7484   1.644   2.833   6.809
 1789SOL     OW 7485   1.200   2.170   6.083
 1789SOL    HW1 7486   1.269   2.094   6.074
 1789SOL    HW2 7487   1.238   2.232   6.157
 1790SOL     OW 7488   0.582   2.594   6.229
 1790SOL    HW1 7489   0.620   2.690   6.233
 1790SOL    HW2 7490   0.510   2.599   6.157
 1791SOL     OW 7491   1.771   2.795   0.133
 1791SOL    HW1 7492   1.757   2.896   0.135
 1791SOL    HW2 7493   1.732   2.768   0.041
 1792SOL     OW 7494   0.802   3.237   5.608
 1792SOL    HW1 7495   0.812   3.239   5.710
 1792SOL    HW2 7496   0.845   3.321   5.570
 1793SOL     OW 7497   0.635   3.654   6.542
 1793SOL    HW1 7498   0.609   3.747   6.510
 1793SOL    HW2 7499   0.730   3.639   6.511
 1794SOL     OW 7500   0.864   2.826   6.437
 1794SOL    HW1 7501   0.912   2.757   6.494
 1794SOL    HW2 7502   0.806   2.882   6.501
 1795SOL     OW 7503   1.861   3.420   6.407
 1795SOL    HW1 7504   1.797   3.455   6.336
 1795SOL    HW2 7505   1.806   3.389   6.488
 1796SOL     OW 7506   0.096   3.159   6.321
 1796SOL    HW1 7507   0.122   3.114   6.408
 1796SOL    HW2 7508   0.040   3.091   6.269
 1797SOL     OW 7509   1.765   2.065   6.810
 1797SOL    HW1 7510   1.775   1.965   6.794
 1797SOL    HW2 7511   1.801   2.107   6.724
 1798SOL     OW 7512   0.447   2.303   6.137
 1798SOL    HW1 7513   0.503   2.241   6.080
 1798SOL    HW2 7514   0.402   2.247   6.209
 1799SOL     OW 7515   1.702   3.366   6.636
 1799SOL    HW1 7516   1.612   3.333   6.600
 1799SOL    HW2 7517   1.714   3.309   6.721
 1800SOL     OW 7518   0.303   2.420   6.897
 1800SOL    HW1 7519   0.382   2.361   6.921
 1800SOL    HW2 7520   0.291   2.402   6.796
 1801SOL     OW 7521   0.810   3.457   6.272
 1801SOL    HW1 7522   0.808   3.492   6.177
 1801SOL    HW2 7523   0.722   3.405   6.283
 1802SOL     OW 7524   1.434   2.073   6.712
 1802SOL    HW1 7525   1.510   2.042   6.771
 1802SOL    HW2 7526   1.373   2.130   6.775
 1803SOL     OW 7527   1.052   1.850   6.778
 1803SOL    HW1 7528   1.012   1.796   6.703
 1803SOL    HW2 7529   1.148   1.815   6.789
 1804SOL     OW 7530   0.786   3.211   5.895
 1804SOL    HW1 7531   0.752   3.116   5.910
 1804SOL    HW2 7532   0.866   3.219   5.958
 1805SOL     OW 7533   0.592   3.411   6.879
 1805SOL    HW1 7534   0.599   3.510   6.907
 1805SOL    HW2 7535   0.669   3.399   6.813
 1806SOL     OW 7536   1.317   1.884   5.778
 1806SOL    HW1 7537   1.351   1.822   5.706
 1806SOL    HW2 7538   1.218   1.854   5.796
 1807SOL     OW 7539   1.279   2.312   6.301
 1807SOL    HW1 7540   1.218   2.393   6.307
 1807SOL    HW2 7541   1.276   2.266   6.394
 1808SOL     OW 7542   1.584   2.067   6.473
 1808SOL    HW1 7543   1.522   2.075   6.554
 1808SOL    HW2 7544   1.590   2.158   6.426
 1809SOL     OW 7545   0.073   2.921   5.858
 1809SOL    HW1 7546   0.168   2.880   5.853
 1809SOL    HW2 7547   0.010   2.840   5.879
 1810SOL     OW 7548   0.859   3.510   5.925
 1810SOL    HW1 7549   0.780   3.501   5.859
 1810SOL    HW2 7550   0.852   3.598   5.976
 1811SOL     OW 7551   0.255   4.377   0.136
 1811SOL    HW1 7552   0.180   4.320   0.174
 1811SOL    HW2 7553   0.260   4.357   0.036
 1812SOL     OW 7554   0.273   3.995   1.013
 1812SOL    HW1 7555   0.307   3.976   1.109
 1812SOL    HW2 7556   0.173   3.972   1.023
 1813SOL     OW 7557   6.973   4.108   0.652
 1813SOL    HW1 7558   6.928   4.097   0.745
 1813SOL    HW2 7559   0.011   4.017   0.632
 1814SOL     OW 7560   0.572   5.029   1.152
 1814SOL    HW1 7561   0.483   5.030   1.104
 1814SOL    HW2 7562   0.585   5.124   1.186
 1815SOL     OW 7563   1.551   5.253   0.715
 1815SOL    HW1 7564   1.515   5.220   0.807
 1815SOL    HW2 7565   1.472   5.248   0.649
 1816SOL     OW 7566   1.122   4.429   0.717
 1816SOL    HW1 7567   1.162   4.515   0.677
 1816SOL    HW2 7568   1.108   4.448   0.816
 1817SOL     OW 7569   1.763   4.239   0.187
 1817SOL    HW1 7570   1.721   4.329   0.201
 1817SOL    HW2 7571   1.716   4.175   0.253
 1818SOL     OW 7572   0.742   4.865   1.020
 1818SOL    HW1 7573   0.672   4.914   1.079
 1818SOL    HW2 7574   0.785   4.947   0.979
 1819SOL     OW 7575   0.896   4.461   1.799
 1819SOL    HW1 7576   0.869   4.523   1.874
 1819SOL    HW2 7577   0.925   4.520   1.720
 1820SOL     OW 7578   0.695   4.767   0.609
 1820SOL    HW1 7579   0.767   4.755   0.679
 1820SOL    HW2 7580   0.612   4.803   0.658
 1821SOL     OW 7581   0.691   4.865   1.800
 1821SOL    HW1 7582   0.739   4.949   1.834
 1821SOL    HW2 7583   0.600   4.901   1.765
 1822SOL     OW 7584   0.308   5.183   1.075
 1822SOL    HW1 7585   0.237   5.128   1.028
 1822SOL    HW2 7586   0.362   5.233   1.002
 1823SOL     OW 7587   1.478   5.222   1.391
 1823SOL    HW1 7588   1.539   5.306   1.396
 1823SOL    HW2 7589   1.408   5.235   1.463
 1824SOL     OW 7590   0.420   4.130   1.546
 1824SOL    HW1 7591   0.505   4.083   1.517
 1824SOL    HW2 7592   0.340   4.076   1.512
 1825SOL     OW 7593   1.628   4.174   0.750
 1825SOL    HW1 7594   1.565   4.205   0.677
 1825SOL    HW2 7595   1.605   4.232   0.831
 1826SOL     OW 7596   0.199   5.402   0.515
 1826SOL    HW1 7597   0.248   5.487   0.546
 1826SOL    HW2 7598   0.228   5.382   0.419
 1827SOL     OW 7599   1.106   5.079   1.667
 1827SOL    HW1 7600   1.172   5.077   1.744
 1827SOL    HW2 7601   1.064   4.986   1.668
 1828SOL     OW 7602   0.281   5.118   0.548
 1828SOL    HW1 7603   0.262   5.216   0.565
 1828SOL    HW2 7604   0.221   5.064   0.613
 1829SOL     OW 7605   0.257   4.839   0.900
 1829SOL    HW1 7606   0.267   4.753   0.952
 1829SOL    HW2 7607   0.186   4.893   0.955
 1830SOL     OW 7608   0.623   5.522   1.415
 1830SOL    HW1 7609   0.544   5.500   1.476
 1830SOL    HW2 7610   0.648   5.619   1.438
 1831SOL     OW 7611   0.563   4.660   0.147
 1831SOL    HW1 7612   0.624   4.677   0.066
 1831SOL    HW2 7613   0.609   4.721   0.217
 1832SOL     OW 7614   1.578   3.847   1.431
 1832SOL    HW1 7615   1.614   3.937   1.398
 1832SOL    HW2 7616   1.556   3.865   1.528
 1833SOL     OW 7617   0.155   4.339   0.557
 1833SOL    HW1 7618   0.074   4.283   0.584
 1833SOL    HW2 7619   0.137   4.427   0.607
 1834SOL     OW 7620   1.887   5.446   0.374
 1834SOL    HW1 7621   1.971   5.429   0.433
 1834SOL    HW2 7622   1.853   5.536   0.406
 1835SOL     OW 7623   6.971   5.267   0.151
 1835SOL    HW1 7624   6.971   5.167   0.174
 1835SOL    HW2 7625   0.023   5.307   0.228
 1836SOL     OW 7626   1.682   4.609   0.648
 1836SOL    HW1 7627   1.752   4.562   0.591
 1836SOL    HW2 7628   1.662   4.694   0.594
 1837SOL     OW 7629   1.649   4.835   0.480
 1837SOL    HW1 7630   1.713   4.860   0.404
 1837SOL    HW2 7631   1.666   4.905   0.555
 1838SOL     OW 7632   0.139   4.436   1.577
 1838SOL    HW1 7633   0.239   4.438   1.559
 1838SOL    HW2 7634   0.120   4.527   1.619
 1839SOL     OW 7635   0.612   5.115   0.761
 1839SOL    HW1 7636   0.574   5.020   0.770
 1839SOL    HW2 7637   0.603   5.133   0.660
 1840SOL     OW 7638   1.268   4.944   1.415
 1840SOL    HW1 7639   1.299   4.878   1.341
 1840SOL    HW2 7640   1.332   4.931   1.494
 1841SOL     OW 7641   0.855   3.719   0.510
 1841SOL    HW1 7642   0.883   3.816   0.484
 1841SOL    HW2 7643   0.753   3.721   0.499
 1842SOL     OW 7644   0.144   4.675   1.247
 1842SOL    HW1 7645   0.240   4.639   1.245
 1842SOL    HW2 7646   0.093   4.628   1.171
 1843SOL     OW 7647   1.474   4.751   0.226
 1843SOL    HW1 7648   1.401   4.682   0.254
 1843SOL    HW2 7649   1.559   4.717   0.268
 1844SOL     OW 7650   1.212   5.515   1.630
 1844SOL    HW1 7651   1.209   5.596   1.570
 1844SOL    HW2 7652   1.207   5.434   1.567
 1845SOL     OW 7653   0.328   3.934   1.870
 1845SOL    HW1 7654   0.388   4.016   1.880
 1845SOL    HW2 7655   0.237   3.967   1.904
 1846SOL     OW 7656   1.441   5.151   0.944
 1846SOL    HW1 7657   1.394   5.165   1.035
 1846SOL    HW2 7658   1.422   5.053   0.917
 1847SOL     OW 7659   1.652   5.466   0.600
 1847SOL    HW1 7660   1.617   5.441   0.506
 1847SOL    HW2 7661   1.624   5.385   0.656
 1848SOL     OW 7662   0.614   4.437   0.297
 1848SOL    HW1 7663   0.597   4.526   0.248
 1848SOL    HW2 7664   0.546   4.435   0.376
 1849SOL     OW 7665   1.272   4.054   0.914
 1849SOL    HW1 7666   1.177   4.029   0.946
 1849SOL    HW2 7667   1.336   4.013   0.982
 1850SOL     OW 7668   1.595   5.404   0.346
 1850SOL    HW1 7669   1.697   5.399   0.348
 1850SOL    HW2 7670   1.573   5.353   0.260
 1851SOL     OW 7671   0.779   4.369   1.451
 1851SOL    HW1 7672   0.764   4.332   1.547
 1851SOL    HW2 7673   0.743   4.294   1.391
 1852SOL     OW 7674   1.397   4.207   1.672
 1852SOL    HW1 7675   1.406   4.267   1.754
 1852SOL    HW2 7676   1.456   4.124   1.690
 1853SOL     OW 7677   0.963   4.611   1.570
 1853SOL    HW1 7678   1.004   4.526   1.527
 1853SOL    HW2 7679   0.897   4.646   1.498
 1854SOL     OW 7680   1.030   4.089   1.233
 1854SOL    HW1 7681   0.949   4.144   1.255
 1854SOL    HW2 7682   1.011   4.039   1.146
 1855SOL     OW 7683   1.020   4.417   0.413
 1855SOL    HW1 7684   1.035   4.445   0.510
 1855SOL    HW2 7685   0.937   4.356   0.414
 1856SOL     OW 7686   0.082   4.520   0.746
 1856SOL    HW1 7687   0.168   4.527   0.803
 1856SOL    HW2 7688   0.014   4.552   0.814
 1857SOL     OW 7689   0.125   5.621   1.588
 1857SOL    HW1 7690   0.127   5.592   1.687
 1857SOL    HW2 7691   0.059   5.559   1.543
 1858SOL     OW 7692   0.870   4.084   0.216
 1858SOL    HW1 7693   0.912   4.147   0.148
 1858SOL    HW2 7694   0.908   3.990   0.192
 1859SOL     OW 7695   1.676   4.313   1.860
 1859SOL    HW1 7696   1.657   4.382   1.785
 1859SOL    HW2 7697   1.758   4.261   1.831
 1860SOL     OW 7698   1.355   4.877   0.585
 1860SOL    HW1 7699   1.440   4.877   0.529
 1860SOL    HW2 7700   1.291   4.941   0.535
 1861SOL     OW 7701   0.590   3.929   0.899
 1861SOL    HW1 7702   0.585   3.934   1.003
 1861SOL    HW2 7703   0.600   4.025   0.870
 1862SOL     OW 7704   0.957   5.160   0.519
 1862SOL    HW1 7705   0.947   5.233   0.446
 1862SOL    HW2 7706   1.000   5.205   0.598
 1863SOL     OW 7707   0.346   5.529   0.863
 1863SOL    HW1 7708   0.384   5.434   0.875
 1863SOL    HW2 7709   0.420   5.589   0.899
 1864SOL     OW 7710   1.803   4.774   0.887
 1864SOL    HW1 7711   1.748   4.750   0.805
 1864SOL    HW2 7712   1.740   4.762   0.966
 1865SOL     OW 7713   1.207   5.282   1.489
 1865SOL    HW1 7714   1.176   5.213   1.557
 1865SOL    HW2 7715   1.186   5.239   1.399
 1866SOL     OW 7716   0.299   4.639   0.242
 1866SOL    HW1 7717   0.390   4.659   0.198
 1866SOL    HW2 7718   0.276   4.542   0.218
 1867SOL     OW 7719   1.456   4.482   0.708
 1867SOL    HW1 7720   1.451   4.445   0.802
 1867SOL    HW2 7721   1.549   4.529   0.700
 1868SOL     OW 7722   0.472   4.991   1.721
 1868SOL    HW1 7723   0.441   4.985   1.622
 1868SOL    HW2 7724   0.388   5.025   1.770
 1869SOL     OW 7725   1.114   5.471   0.224
 1869SOL    HW1 7726   1.048   5.425   0.289
 1869SOL    HW2 7727   1.129   5.399   0.151
 1870SOL     OW 7728   0.183   4.010   1.479
 1870SOL    HW1 7729   0.099   4.068   1.473
 1870SOL    HW2 7730   0.155   3.922   1.523
 1871SOL     OW 7731   0.478   5.406   0.338
 1871SOL    HW1 7732   0.518   5.484   0.392
 1871SOL    HW2 7733   0.560   5.375   0.281
 1872SOL     OW 7734   1.407   3.830   0.471
 1872SOL    HW1 7735   1.394   3.800   0.374
 1872SOL    HW2 7736   1.509   3.834   0.486
 1873SOL     OW 7737   0.237   5.524   1.228
 1873SOL    HW1 7738   0.291   5.450   1.275
 1873SOL    HW2 7739   0.181   5.475   1.159
 1874SOL     OW 7740   0.961   5.420   0.910
 1874SOL    HW1 7741   1.055   5.381   0.900
 1874SOL    HW2 7742   0.905   5.372   0.838
 1875SOL     OW 7743   0.428   4.385   0.493
 1875SOL    HW1 7744   0.450   4.287   0.519
 1875SOL    HW2 7745   0.326   4.390   0.501
 1876SOL     OW 7746   1.527   3.961   1.721
 1876SOL    HW1 7747   1.519   3.983   1.822
 1876SOL    HW2 7748   1.481   3.871   1.718
 1877SOL     OW 7749   0.768   3.985   1.720
 1877SOL    HW1 7750   0.854   3.927   1.725
 1877SOL    HW2 7751   0.721   3.958   1.807
 1878SOL     OW 7752   0.894   5.277   1.215
 1878SOL    HW1 7753   0.883   5.240   1.120
 1878SOL    HW2 7754   0.954   5.210   1.264
 1879SOL     OW 7755   1.335   4.331   1.423
 1879SOL    HW1 7756   1.374   4.288   1.507
 1879SOL    HW2 7757   1.394   4.413   1.399
 1880SOL     OW 7758   0.821   5.114   0.952
 1880SOL    HW1 7759   0.918   5.116   0.917
 1880SOL    HW2 7760   0.761   5.120   0.869
 1881SOL     OW 7761   0.930   4.235   0.911
 1881SOL    HW1 7762   0.911   4.219   0.810
 1881SOL    HW2 7763   0.964   4.144   0.942
 1882SOL     OW 7764   0.590   3.769   0.466
 1882SOL    HW1 7765   0.538   3.790   0.551
 1882SOL    HW2 7766   0.575   3.850   0.403
 1883SOL     OW 7767   1.436   4.889   6.996
 1883SOL    HW1 7768   1.459   4.813   0.062
 1883SOL    HW2 7769   1.379   4.950   0.052
 1884SOL     OW 7770   0.948   3.975   0.469
 1884SOL    HW1 7771   0.924   4.035   0.390
 1884SOL    HW2 7772   1.050   3.982   0.476
 1885SOL     OW 7773   1.075   4.395   1.458
 1885SOL    HW1 7774   1.037   4.308   1.493
 1885SOL    HW2 7775   1.176   4.378   1.445
 1886SOL     OW 7776   1.214   5.320   0.807
 1886SOL    HW1 7777   1.234   5.386   0.731
 1886SOL    HW2 7778   1.303   5.311   0.854
 1887SOL     OW 7779   0.467   4.863   0.731
 1887SOL    HW1 7780   0.388   4.849   0.796
 1887SOL    HW2 7781   0.423   4.850   0.637
 1888SOL     OW 7782   1.270   5.520   0.632
 1888SOL    HW1 7783   1.338   5.588   0.594
 1888SOL    HW2 7784   1.201   5.577   0.678
 1889SOL     OW 7785   1.068   4.280   0.007
 1889SOL    HW1 7786   0.983   4.323   0.045
 1889SOL    HW2 7787   1.135   4.271   0.083
 1890SOL     OW 7788   0.047   4.268   1.380
 1890SOL    HW1 7789   0.139   4.280   1.336
 1890SOL    HW2 7790   0.051   4.337   1.456
 1891SOL     OW 7791   0.579   3.949   1.169
 1891SOL    HW1 7792   0.635   3.890   1.229
 1891SOL    HW2 7793   0.484   3.941   1.210
 1892SOL     OW 7794   0.884   4.166   0.654
 1892SOL    HW1 7795   0.835   4.220   0.583
 1892SOL    HW2 7796   0.913   4.081   0.604
 1893SOL     OW 7797   0.985   3.808   0.756
 1893SOL    HW1 7798   0.961   3.784   0.660
 1893SOL    HW2 7799   0.969   3.723   0.811
 1894SOL     OW 7800   1.414   4.897   0.856
 1894SOL    HW1 7801   1.351   4.822   0.881
 1894SOL    HW2 7802   1.413   4.893   0.753
 1895SOL     OW 7803   1.497   4.299   0.983
 1895SOL    HW1 7804   1.441   4.217   1.000
 1895SOL    HW2 7805   1.548   4.317   1.070
 1896SOL     OW 7806   1.780   4.497   0.374
 1896SOL    HW1 7807   1.865   4.459   0.419
 1896SOL    HW2 7808   1.802   4.535   0.282
 1897SOL     OW 7809   0.485   5.106   0.151
 1897SOL    HW1 7810   0.426   5.059   0.219
 1897SOL    HW2 7811   0.423   5.124   0.073
 1898SOL     OW 7812   1.690   5.011   0.671
 1898SOL    HW1 7813   1.792   5.020   0.668
 1898SOL    HW2 7814   1.650   5.103   0.688
 1899SOL     OW 7815   1.370   4.259   0.072
 1899SOL    HW1 7816   1.333   4.248   0.167
 1899SOL    HW2 7817   1.440   4.186   0.060
 1900SOL     OW 7818   0.513   3.966   0.301
 1900SOL    HW1 7819   0.543   3.927   0.211
 1900SOL    HW2 7820   0.489   4.063   0.272
 1901SOL     OW 7821   1.733   4.949   1.578
 1901SOL    HW1 7822   1.824   4.910   1.601
 1901SOL    HW2 7823   1.753   5.050   1.589
 1902SOL     OW 7824   1.031   5.082   1.348
 1902SOL    HW1 7825   0.943   5.054   1.394
 1902SOL    HW2 7826   1.104   5.026   1.393
 1903SOL     OW 7827   1.628   5.406   1.658
 1903SOL    HW1 7828   1.616   5.431   1.560
 1903SOL    HW2 7829   1.705   5.337   1.655
 1904SOL     OW 7830   1.128   4.958   1.116
 1904SOL    HW1 7831   1.068   4.993   1.191
 1904SOL    HW2 7832   1.107   5.017   1.036
 1905SOL     OW 7833   1.583   4.821   1.068
 1905SOL    HW1 7834   1.597   4.892   1.141
 1905SOL    HW2 7835   1.529   4.870   0.995
 1906SOL     OW 7836   0.953   3.831   1.367
 1906SOL    HW1 7837   0.974   3.795   1.272
 1906SOL    HW2 7838   1.040   3.875   1.401
 1907SOL     OW 7839   0.968   4.827   1.736
 1907SOL    HW1 7840   0.869   4.841   1.756
 1907SOL    HW2 7841   0.971   4.748   1.670
 1908SOL     OW 7842   0.734   4.799   0.326
 1908SOL    HW1 7843   0.719   4.792   0.428
 1908SOL    HW2 7844   0.820   4.743   0.307
 1909SOL     OW 7845   0.389   4.565   1.238
 1909SOL    HW1 7846   0.456   4.572   1.315
 1909SOL    HW2 7847   0.350   4.471   1.247
 1910SOL     OW 7848   1.292   4.117   1.266
 1910SOL    HW1 7849   1.307   4.206   1.315
 1910SOL    HW2 7850   1.189   4.113   1.248
 1911SOL     OW 7851   0.056   5.290   1.326
 1911SOL    HW1 7852   6.975   5.327   1.378
 1911SOL    HW2 7853   0.140   5.311   1.379
 1912SOL     OW 7854   0.362   4.810   0.484
 1912SOL    HW1 7855   0.326   4.886   0.426
 1912SOL    HW2 7856   0.356   4.727   0.426
 1913SOL     OW 7857   0.532   4.286   0.851
 1913SOL    HW1 7858   0.565   4.352   0.778
 1913SOL    HW2 7859   0.598   4.300   0.927
 1914SOL     OW 7860   1.187   5.036   0.453
 1914SOL    HW1 7861   1.248   5.117   0.444
 1914SOL    HW2 7862   1.091   5.070   0.473
 1915SOL     OW 7863   1.316   5.189   1.186
 1915SOL    HW1 7864   1.385   5.201   1.263
 1915SOL    HW2 7865   1.266   5.103   1.208
 1916SOL     OW 7866   1.582   4.314   0.463
 1916SOL    HW1 7867   1.510   4.375   0.503
 1916SOL    HW2 7868   1.653   4.381   0.433
 1917SOL     OW 7869   0.347   5.290   1.320
 1917SOL    HW1 7870   0.325   5.247   1.229
 1917SOL    HW2 7871   0.449   5.291   1.316
 1918SOL     OW 7872   0.411   4.402   1.616
 1918SOL    HW1 7873   0.469   4.465   1.559
 1918SOL    HW2 7874   0.446   4.308   1.594
 1919SOL     OW 7875   1.621   4.512   1.691
 1919SOL    HW1 7876   1.527   4.552   1.699
 1919SOL    HW2 7877   1.658   4.553   1.603
 1920SOL     OW 7878   0.988   3.830   1.759
 1920SOL    HW1 7879   1.051   3.908   1.753
 1920SOL    HW2 7880   1.035   3.757   1.704
 1921SOL     OW 7881   0.506   3.742   1.771
 1921SOL    HW1 7882   0.469   3.685   1.694
 1921SOL    HW2 7883   0.431   3.808   1.793
 1922SOL     OW 7884   0.603   4.616   1.026
 1922SOL    HW1 7885   0.642   4.710   1.026
 1922SOL    HW2 7886   0.524   4.616   1.090
 1923SOL     OW 7887   1.337   4.559   1.025
 1923SOL    HW1 7888   1.243   4.528   1.002
 1923SOL    HW2 7889   1.394   4.475   1.027
 1924SOL     OW 7890   1.204   4.227   0.283
 1924SOL    HW1 7891   1.226   4.152   0.350
 1924SOL    HW2 7892   1.157   4.299   0.339
 1925SOL     OW 7893   0.329   3.910   1.262
 1925SOL    HW1 7894   0.277   3.938   1.346
 1925SOL    HW2 7895   0.292   3.814   1.242
 1926SOL     OW 7896   0.097   5.037   1.275
 1926SOL    HW1 7897   0.091   4.980   1.358
 1926SOL    HW2 7898   0.085   5.137   1.303
 1927SOL     OW 7899   0.731   4.375   1.050
 1927SOL    HW1 7900   0.807   4.341   0.990
 1927SOL    HW2 7901   0.698   4.468   1.017
 1928SOL     OW 7902   1.776   4.652   1.876
 1928SOL    HW1 7903   1.721   4.599   1.808
 1928SOL    HW2 7904   1.714   4.656   1.957
 1929SOL     OW 7905   0.292   3.764   0.624
 1929SOL    HW1 7906   0.270   3.863   0.640
 1929SOL    HW2 7907   0.303   3.726   0.719
 1930SOL     OW 7908   1.625   4.074   0.354
 1930SOL    HW1 7909   1.630   3.998   0.424
 1930SOL    HW2 7910   1.601   4.160   0.406
 1931SOL     OW 7911   1.068   4.460   0.986
 1931SOL    HW1 7912   1.038   4.470   1.085
 1931SOL    HW2 7913   1.023   4.372   0.957
 1932SOL     OW 7914   0.963   5.298   1.702
 1932SOL    HW1 7915   0.958   5.347   1.611
 1932SOL    HW2 7916   1.008   5.207   1.681
 1933SOL     OW 7917   0.387   4.614   1.790
 1933SOL    HW1 7918   0.454   4.627   1.866
 1933SOL    HW2 7919   0.406   4.523   1.747
 1934SOL     OW 7920   1.499   4.011   0.128
 1934SOL    HW1 7921   1.450   3.927   0.156
 1934SOL    HW2 7922   1.559   4.037   0.208
 1935SOL     OW 7923   1.304   4.517   0.028
 1935SOL    HW1 7924   1.341   4.422   0.040
 1935SOL    HW2 7925   1.343   4.554   6.942
 1936SOL     OW 7926   1.076   5.094   0.881
 1936SOL    HW1 7927   1.068   5.018   0.810
 1936SOL    HW2 7928   1.136   5.168   0.841
 1937SOL     OW 7929   0.273   4.543   0.940
 1937SOL    HW1 7930   0.368   4.534   0.907
 1937SOL    HW2 7931   0.255   4.470   1.008
 1938SOL     OW 7932   0.316   4.253   1.013
 1938SOL    HW1 7933   0.300   4.151   1.001
 1938SOL    HW2 7934   0.387   4.277   0.941
 1939SOL     OW 7935   1.147   4.101   1.688
 1939SOL    HW1 7936   1.104   4.153   1.765
 1939SOL    HW2 7937   1.242   4.141   1.687
 1940SOL     OW 7938   1.180   3.939   1.467
 1940SOL    HW1 7939   1.166   4.004   1.545
 1940SOL    HW2 7940   1.231   3.991   1.396
 1941SOL     OW 7941   0.006   5.020   0.243
 1941SOL    HW1 7942   6.933   5.041   0.314
 1941SOL    HW2 7943   0.030   4.920   0.256
 1942SOL     OW 7944   0.092   5.489   0.948
 1942SOL    HW1 7945   0.073   5.412   0.884
 1942SOL    HW2 7946   0.186   5.520   0.919
 1943SOL     OW 7947   0.485   5.302   0.905
 1943SOL    HW1 7948   0.552   5.378   0.919
 1943SOL    HW2 7949   0.534   5.233   0.846
 1944SOL     OW 7950   0.955   4.473   1.227
 1944SOL    HW1 7951   0.998   4.446   1.317
 1944SOL    HW2 7952   0.858   4.446   1.234
 1945SOL     OW 7953   0.066   4.339   1.103
 1945SOL    HW1 7954   0.145   4.280   1.076
 1945SOL    HW2 7955   0.018   4.297   1.181
 1946SOL     OW 7956   0.230   4.223   1.739
 1946SOL    HW1 7957   0.305   4.172   1.692
 1946SOL    HW2 7958   0.225   4.312   1.689
 1947SOL     OW 7959   1.382   4.632   1.653
 1947SOL    HW1 7960   1.413   4.730   1.648
 1947SOL    HW2 7961   1.363   4.606   1.556
 1948SOL     OW 7962   0.787   4.262   0.404
 1948SOL    HW1 7963   0.802   4.193   0.329
 1948SOL    HW2 7964   0.719   4.331   0.370
 1949SOL     OW 7965   1.643   4.345   1.212
 1949SOL    HW1 7966   1.622   4.271   1.277
 1949SOL    HW2 7967   1.734   4.316   1.172
 1950SOL     OW 7968   0.257   5.310   1.702
 1950SOL    HW1 7969   0.218   5.377   1.768
 1950SOL    HW2 7970   0.253   5.218   1.747
 1951SOL     OW 7971   0.662   4.207   1.270
 1951SOL    HW1 7972   0.635   4.117   1.230
 1951SOL    HW2 7973   0.673   4.271   1.190
 1952SOL     OW 7974   0.931   5.437   1.459
 1952SOL    HW1 7975   0.923   5.378   1.376
 1952SOL    HW2 7976   0.905   5.530   1.429
 1953SOL     OW 7977   0.470   4.211   0.210
 1953SOL    HW1 7978   0.529   4.287   0.246
 1953SOL    HW2 7979   0.387   4.260   0.177
 1954SOL     OW 7980   0.153   4.830   1.462
 1954SOL    HW1 7981   0.156   4.761   1.539
 1954SOL    HW2 7982   0.135   4.773   1.376
 1955SOL     OW 7983   1.310   4.775   1.211
 1955SOL    HW1 7984   1.327   4.702   1.141
 1955SOL    HW2 7985   1.240   4.839   1.170
 1956SOL     OW 7986   1.313   4.562   0.290
 1956SOL    HW1 7987   1.230   4.543   0.344
 1956SOL    HW2 7988   1.291   4.547   0.191
 1957SOL     OW 7989   1.748   5.468   1.135
 1957SOL    HW1 7990   1.834   5.490   1.084
 1957SOL    HW2 7991   1.730   5.368   1.115
 1958SOL     OW 7992   1.246   5.450   1.119
 1958SOL    HW1 7993   1.337   5.478   1.082
 1958SOL    HW2 7994   1.257   5.352   1.145
 1959SOL     OW 7995   0.072   4.975   1.020
 1959SOL    HW1 7996   0.078   4.991   1.123
 1959SOL    HW2 7997   6.974   4.991   0.999
 1960SOL     OW 7998   0.705   5.359   1.771
 1960SOL    HW1 7999   0.672   5.450   1.741
 1960SOL    HW2 8000   0.803   5.351   1.740
 1961SOL     OW 8001   0.955   3.842   0.146
 1961SOL    HW1 8002   1.036   3.880   0.094
 1961SOL    HW2 8003   0.987   3.752   0.183
 1962SOL     OW 8004   1.675   3.859   0.506
 1962SOL    HW1 8005   1.758   3.863   0.446
 1962SOL    HW2 8006   1.678   3.769   0.557
 1963SOL     OW 8007   1.361   5.289   0.515
 1963SOL    HW1 8008   1.414   5.297   0.428
 1963SOL    HW2 8009   1.323   5.382   0.533
 1964SOL     OW 8010   0.136   5.530   1.841
 1964SOL    HW1 8011   0.090   5.468   1.910
 1964SOL    HW2 8012   0.188   5.589   1.906
 1965SOL     OW 8013   1.250   4.633   0.611
 1965SOL    HW1 8014   1.331   4.573   0.632
 1965SOL    HW2 8015   1.291   4.725   0.593
 1966SOL     OW 8016   0.789   4.997   1.449
 1966SOL    HW1 8017   0.751   5.058   1.526
 1966SOL    HW2 8018   0.713   4.994   1.383
 1967SOL     OW 8019   0.693   5.341   0.194
 1967SOL    HW1 8020   0.735   5.373   0.106
 1967SOL    HW2 8021   0.656   5.248   0.175
 1968SOL     OW 8022   1.624   5.446   1.384
 1968SOL    HW1 8023   1.687   5.451   1.303
 1968SOL    HW2 8024   1.608   5.542   1.415
 1969SOL     OW 8025   1.864   3.907   0.961
 1969SOL    HW1 8026   1.892   3.808   0.949
 1969SOL    HW2 8027   1.765   3.915   0.930
 1970SOL     OW 8028   0.252   4.022   0.694
 1970SOL    HW1 8029   0.179   4.091   0.681
 1970SOL    HW2 8030   0.287   4.037   0.788
 1971SOL     OW 8031   1.199   5.278   0.051
 1971SOL    HW1 8032   1.206   5.180   0.084
 1971SOL    HW2 8033   1.158   5.272   6.959
 1972SOL     OW 8034   0.785   4.723   1.402
 1972SOL    HW1 8035   0.808   4.718   1.304
 1972SOL    HW2 8036   0.800   4.821   1.430
 1973SOL     OW 8037   0.940   4.649   0.270
 1973SOL    HW1 8038   1.013   4.667   0.199
 1973SOL    HW2 8039   0.974   4.570   0.325
 1974SOL     OW 8040   1.445   5.445   0.049
 1974SOL    HW1 8041   1.356   5.397   0.042
 1974SOL    HW2 8042   1.513   5.367   0.051
 1975SOL     OW 8043   0.376   4.992   1.468
 1975SOL    HW1 8044   0.374   5.066   1.399
 1975SOL    HW2 8045   0.295   4.932   1.447
 1976SOL     OW 8046   1.614   5.035   1.257
 1976SOL    HW1 8047   1.710   5.017   1.290
 1976SOL    HW2 8048   1.572   5.101   1.324
 1977SOL     OW 8049   1.026   4.877   0.716
 1977SOL    HW1 8050   0.984   4.793   0.757
 1977SOL    HW2 8051   1.090   4.842   0.647
 1978SOL     OW 8052   1.028   3.956   0.986
 1978SOL    HW1 8053   1.010   3.922   0.890
 1978SOL    HW2 8054   1.032   3.869   1.041
 1979SOL     OW 8055   0.629   5.221   0.508
 1979SOL    HW1 8056   0.682   5.182   0.430
 1979SOL    HW2 8057   0.547   5.263   0.465
 1980SOL     OW 8058   1.713   4.096   1.368
 1980SOL    HW1 8059   1.790   4.165   1.376
 1980SOL    HW2 8060   1.755   4.020   1.309
 1981SOL     OW 8061   0.272   5.011   0.312
 1981SOL    HW1 8062   0.173   5.012   0.287
 1981SOL    HW2 8063   0.277   5.061   0.403
 1982SOL     OW 8064   0.145   4.683   1.691
 1982SOL    HW1 8065   0.095   4.736   1.765
 1982SOL    HW2 8066   0.239   4.663   1.732
 1983SOL     OW 8067   0.702   3.915   1.449
 1983SOL    HW1 8068   0.796   3.893   1.411
 1983SOL    HW2 8069   0.720   3.942   1.546
 1984SOL     OW 8070   0.061   4.105   0.067
 1984SOL    HW1 8071   6.976   4.045   0.072
 1984SOL    HW2 8072   0.042   4.158   6.983
 1985SOL     OW 8073   1.441   4.581   1.373
 1985SOL    HW1 8074   1.401   4.656   1.316
 1985SOL    HW2 8075   1.538   4.612   1.391
 1986SOL     OW 8076   0.008   3.890   0.312
 1986SOL    HW1 8077   6.953   3.922   0.231
 1986SOL    HW2 8078   0.073   3.965   0.339
 1987SOL     OW 8079   1.213   5.027   0.150
 1987SOL    HW1 8080   1.137   4.986   0.203
 1987SOL    HW2 8081   1.292   5.031   0.217
 1988SOL     OW 8082   0.572   4.542   1.446
 1988SOL    HW1 8083   0.620   4.632   1.452
 1988SOL    HW2 8084   0.654   4.478   1.445
 1989SOL     OW 8085   1.515   5.506   0.964
 1989SOL    HW1 8086   1.554   5.576   0.901
 1989SOL    HW2 8087   1.593   5.475   1.021
 1990SOL     OW 8088   0.716   4.262   1.681
 1990SOL    HW1 8089   0.770   4.320   1.746
 1990SOL    HW2 8090   0.732   4.164   1.706
 1991SOL     OW 8091   1.462   4.898   1.617
 1991SOL    HW1 8092   1.461   4.895   1.721
 1991SOL    HW2 8093   1.559   4.922   1.593
 1992SOL     OW 8094   0.404   5.494   1.581
 1992SOL    HW1 8095   0.323   5.551   1.560
 1992SOL    HW2 8096   0.360   5.406   1.614
 1993SOL     OW 8097   1.723   4.606   1.182
 1993SOL    HW1 8098   1.683   4.513   1.197
 1993SOL    HW2 8099   1.652   4.665   1.137
 1994SOL     OW 8100   1.228   4.036   0.474
 1994SOL    HW1 8101   1.296   3.958   0.479
 1994SOL    HW2 8102   1.253   4.099   0.553
 1995SOL     OW 8103   0.605   4.472   0.673
 1995SOL    HW1 8104   0.644   4.564   0.658
 1995SOL    HW2 8105   0.534   4.459   0.599
 1996SOL     OW 8106   1.759   4.086   1.634
 1996SOL    HW1 8107   1.733   4.100   1.536
 1996SOL    HW2 8108   1.676   4.044   1.677
 1997SOL     OW 8109   1.699   4.659   1.463
 1997SOL    HW1 8110   1.720   4.752   1.499
 1997SOL    HW2 8111   1.754   4.649   1.378
 1998SOL     OW 8112   0.900   5.123   0.013
 1998SOL    HW1 8113   0.848   5.086   0.092
 1998SOL    HW2 8114   0.894   5.224   0.022
 1999SOL     OW 8115   0.631   5.544   0.904
 1999SOL    HW1 8116   0.631   5.646   0.891
 1999SOL    HW2 8117   0.727   5.514   0.894
 2000SOL     OW 8118   0.908   4.661   0.829
 2000SOL    HW1 8119   0.953   4.585   0.880
 2000SOL    HW2 8120   0.866   4.722   0.899
 2001SOL     OW 8121   1.112   4.697   0.072
 2001SOL    HW1 8122   1.130   4.771   0.006
 2001SOL    HW2 8123   1.181   4.624   0.048
 2002SOL     OW 8124   1.879   5.289   0.841
 2002SOL    HW1 8125   1.788   5.297   0.797
 2002SOL    HW2 8126   1.874   5.206   0.899
 2003SOL     OW 8127   0.249   5.078   1.840
 2003SOL    HW1 8128   0.174   5.026   1.792
 2003SOL    HW2 8129   0.234   5.074   1.941
 2004SOL     OW 8130   0.112   4.992   0.713
 2004SOL    HW1 8131   0.041   4.933   0.668
 2004SOL    HW2 8132   0.163   4.929   0.776
 2005SOL     OW 8133   0.664   5.143   1.623
 2005SOL    HW1 8134   0.591   5.083   1.665
 2005SOL    HW2 8135   0.664   5.227   1.682
 2006SOL     OW 8136   1.812   3.899   1.219
 2006SOL    HW1 8137   1.820   3.797   1.219
 2006SOL    HW2 8138   1.836   3.926   1.123
 2007SOL     OW 8139   0.482   4.132   0.538
 2007SOL    HW1 8140   0.511   4.069   0.464
 2007SOL    HW2 8141   0.460   4.079   0.621
 2008SOL     OW 8142   1.683   5.220   1.062
 2008SOL    HW1 8143   1.600   5.202   1.006
 2008SOL    HW2 8144   1.673   5.156   1.141
 2009SOL     OW 8145   0.303   4.293   1.274
 2009SOL    HW1 8146   0.362   4.234   1.330
 2009SOL    HW2 8147   0.316   4.264   1.175
 2010SOL     OW 8148   0.814   5.343   0.690
 2010SOL    HW1 8149   0.850   5.349   0.595
 2010SOL    HW2 8150   0.728   5.288   0.679
 2011SOL     OW 8151   1.440   3.977   1.102
 2011SOL    HW1 8152   1.477   3.900   1.156
 2011SOL    HW2 8153   1.381   4.030   1.169
 2012SOL     OW 8154   1.039   3.716   1.130
 2012SOL    HW1 8155   0.991   3.655   1.062
 2012SOL    HW2 8156   1.132   3.672   1.140
 2013SOL     OW 8157   0.775   5.083   0.313
 2013SOL    HW1 8158   0.744   4.985   0.304
 2013SOL    HW2 8159   0.845   5.081   0.387
 2014SOL     OW 8160   0.616   5.299   1.254
 2014SOL    HW1 8161   0.619   5.384   1.313
 2014SOL    HW2 8162   0.715   5.285   1.232
 2015SOL     OW 8163   1.351   3.760   0.212
 2015SOL    HW1 8164   1.390   3.689   0.150
 2015SOL    HW2 8165   1.254   3.729   0.227
 2016SOL     OW 8166   1.274   4.194   0.682
 2016SOL    HW1 8167   1.220   4.280   0.697
 2016SOL    HW2 8168   1.276   4.147   0.774
 2017SOL     OW 8169   1.606   3.918   0.878
 2017SOL    HW1 8170   1.526   3.926   0.940
 2017SOL    HW2 8171   1.607   4.004   0.822
 2018SOL     OW 8172   0.081   4.779   0.313
 2018SOL    HW1 8173   0.171   4.729   0.308
 2018SOL    HW2 8174   0.007   4.706   0.304
 2019SOL     OW 8175   0.914   5.373   0.367
 2019SOL    HW1 8176   0.834   5.365   0.303
 2019SOL    HW2 8177   0.901   5.463   0.418
 2020SOL     OW 8178   0.237   4.391   1.983
 2020SOL    HW1 8179   0.207   4.324   2.053
 2020SOL    HW2 8180   0.268   4.337   1.903
 2021SOL     OW 8181   0.262   3.990   2.855
 2021SOL    HW1 8182   0.303   3.977   2.948
 2021SOL    HW2 8183   0.168   3.949   2.864
 2022SOL     OW 8184   6.974   4.116   2.496
 2022SOL    HW1 8185   6.941   4.103   2.593
 2022SOL    HW2 8186   0.027   4.033   2.475
 2023SOL     OW 8187   0.575   5.027   3.047
 2023SOL    HW1 8188   0.487   5.028   2.995
 2023SOL    HW2 8189   0.586   5.124   3.078
 2024SOL     OW 8190   1.551   5.255   2.588
 2024SOL    HW1 8191   1.506   5.229   2.677
 2024SOL    HW2 8192   1.486   5.225   2.515
 2025SOL     OW 8193   1.107   4.430   2.555
 2025SOL    HW1 8194   1.155   4.521   2.554
 2025SOL    HW2 8195   1.066   4.423   2.648
 2026SOL     OW 8196   1.771   4.349   2.108
 2026SOL    HW1 8197   1.733   4.333   2.014
 2026SOL    HW2 8198   1.710   4.299   2.172
 2027SOL     OW 8199   0.713   4.878   2.867
 2027SOL    HW1 8200   0.659   4.926   2.940
 2027SOL    HW2 8201   0.773   4.953   2.833
 2028SOL     OW 8202   0.894   4.460   3.658
 2028SOL    HW1 8203   0.863   4.536   3.717
 2028SOL    HW2 8204   0.919   4.508   3.570
 2029SOL     OW 8205   0.685   4.718   2.524
 2029SOL    HW1 8206   0.758   4.694   2.593
 2029SOL    HW2 8207   0.622   4.782   2.573
 2030SOL     OW 8208   0.665   4.872   3.678
 2030SOL    HW1 8209   0.724   4.950   3.708
 2030SOL    HW2 8210   0.579   4.915   3.641
 2031SOL     OW 8211   0.318   5.160   2.961
 2031SOL    HW1 8212   0.244   5.118   2.907
 2031SOL    HW2 8213   0.367   5.226   2.899
 2032SOL     OW 8214   1.482   5.230   3.254
 2032SOL    HW1 8215   1.542   5.313   3.264
 2032SOL    HW2 8216   1.398   5.251   3.309
 2033SOL     OW 8217   0.397   4.112   3.427
 2033SOL    HW1 8218   0.484   4.070   3.396
 2033SOL    HW2 8219   0.319   4.064   3.379
 2034SOL     OW 8220   0.220   5.397   2.363
 2034SOL    HW1 8221   0.231   5.493   2.399
 2034SOL    HW2 8222   0.282   5.398   2.282
 2035SOL     OW 8223   0.229   5.121   2.372
 2035SOL    HW1 8224   0.247   5.219   2.394
 2035SOL    HW2 8225   0.176   5.080   2.449
 2036SOL     OW 8226   0.244   4.839   2.761
 2036SOL    HW1 8227   0.258   4.751   2.812
 2036SOL    HW2 8228   0.172   4.887   2.819
 2037SOL     OW 8229   0.594   5.524   3.252
 2037SOL    HW1 8230   0.521   5.492   3.317
 2037SOL    HW2 8231   0.626   5.613   3.291
 2038SOL     OW 8232   0.563   4.713   2.000
 2038SOL    HW1 8233   0.605   4.761   1.919
 2038SOL    HW2 8234   0.621   4.745   2.077
 2039SOL     OW 8235   1.580   3.808   3.415
 2039SOL    HW1 8236   1.528   3.868   3.350
 2039SOL    HW2 8237   1.677   3.837   3.413
 2040SOL     OW 8238   0.127   4.347   2.418
 2040SOL    HW1 8239   0.061   4.278   2.452
 2040SOL    HW2 8240   0.101   4.436   2.461
 2041SOL     OW 8241   1.857   5.465   2.227
 2041SOL    HW1 8242   1.935   5.439   2.287
 2041SOL    HW2 8243   1.880   5.560   2.199
 2042SOL     OW 8244   0.021   5.372   2.028
 2042SOL    HW1 8245   0.003   5.277   2.000
 2042SOL    HW2 8246   6.980   5.381   2.121
 2043SOL     OW 8247   1.652   4.650   2.532
 2043SOL    HW1 8248   1.753   4.631   2.547
 2043SOL    HW2 8249   1.650   4.698   2.441
 2044SOL     OW 8250   1.640   4.830   2.321
 2044SOL    HW1 8251   1.731   4.829   2.275
 2044SOL    HW2 8252   1.648   4.907   2.388
 2045SOL     OW 8253   0.144   4.432   3.429
 2045SOL    HW1 8254   0.245   4.432   3.410
 2045SOL    HW2 8255   0.128   4.526   3.468
 2046SOL     OW 8256   0.581   5.140   2.633
 2046SOL    HW1 8257   0.544   5.044   2.642
 2046SOL    HW2 8258   0.579   5.158   2.532
 2047SOL     OW 8259   1.281   4.967   3.271
 2047SOL    HW1 8260   1.307   4.887   3.213
 2047SOL    HW2 8261   1.308   4.948   3.368
 2048SOL     OW 8262   0.816   3.721   2.376
 2048SOL    HW1 8263   0.860   3.814   2.374
 2048SOL    HW2 8264   0.715   3.741   2.386
 2049SOL     OW 8265   0.145   4.677   3.130
 2049SOL    HW1 8266   0.240   4.637   3.132
 2049SOL    HW2 8267   0.097   4.639   3.048
 2050SOL     OW 8268   1.553   4.671   2.045
 2050SOL    HW1 8269   1.468   4.629   2.086
 2050SOL    HW2 8270   1.591   4.724   2.123
 2051SOL     OW 8271   1.152   5.551   3.462
 2051SOL    HW1 8272   1.185   5.623   3.399
 2051SOL    HW2 8273   1.187   5.461   3.425
 2052SOL     OW 8274   0.327   3.934   3.775
 2052SOL    HW1 8275   0.385   4.017   3.788
 2052SOL    HW2 8276   0.232   3.972   3.785
 2053SOL     OW 8277   1.418   5.168   2.816
 2053SOL    HW1 8278   1.372   5.187   2.907
 2053SOL    HW2 8279   1.408   5.066   2.805
 2054SOL     OW 8280   1.649   5.473   2.474
 2054SOL    HW1 8281   1.644   5.443   2.377
 2054SOL    HW2 8282   1.621   5.389   2.525
 2055SOL     OW 8283   0.585   4.432   2.139
 2055SOL    HW1 8284   0.584   4.526   2.100
 2055SOL    HW2 8285   0.501   4.423   2.197
 2056SOL     OW 8286   1.241   4.109   2.815
 2056SOL    HW1 8287   1.163   4.043   2.815
 2056SOL    HW2 8288   1.280   4.095   2.910
 2057SOL     OW 8289   1.606   5.377   2.194
 2057SOL    HW1 8290   1.701   5.416   2.207
 2057SOL    HW2 8291   1.605   5.359   2.092
 2058SOL     OW 8292   0.785   4.358   3.354
 2058SOL    HW1 8293   0.761   4.319   3.446
 2058SOL    HW2 8294   0.763   4.286   3.286
 2059SOL     OW 8295   1.387   4.209   3.527
 2059SOL    HW1 8296   1.399   4.267   3.610
 2059SOL    HW2 8297   1.433   4.119   3.549
 2060SOL     OW 8298   0.958   4.609   3.433
 2060SOL    HW1 8299   1.003   4.526   3.390
 2060SOL    HW2 8300   0.898   4.648   3.360
 2061SOL     OW 8301   0.983   4.201   3.118
 2061SOL    HW1 8302   0.936   4.120   3.151
 2061SOL    HW2 8303   1.077   4.169   3.092
 2062SOL     OW 8304   1.024   4.414   2.285
 2062SOL    HW1 8305   1.047   4.429   2.385
 2062SOL    HW2 8306   0.938   4.356   2.286
 2063SOL     OW 8307   0.092   4.577   2.599
 2063SOL    HW1 8308   0.158   4.541   2.670
 2063SOL    HW2 8309   0.108   4.676   2.608
 2064SOL     OW 8310   0.126   5.612   3.458
 2064SOL    HW1 8311   0.132   5.578   3.555
 2064SOL    HW2 8312   0.052   5.557   3.418
 2065SOL     OW 8313   0.900   4.152   2.057
 2065SOL    HW1 8314   0.969   4.200   1.997
 2065SOL    HW2 8315   0.888   4.062   2.013
 2066SOL     OW 8316   1.709   4.273   3.659
 2066SOL    HW1 8317   1.663   4.357   3.622
 2066SOL    HW2 8318   1.777   4.250   3.588
 2067SOL     OW 8319   1.367   4.877   2.421
 2067SOL    HW1 8320   1.452   4.857   2.368
 2067SOL    HW2 8321   1.319   4.949   2.366
 2068SOL     OW 8322   0.572   3.926   2.742
 2068SOL    HW1 8323   0.579   3.938   2.844
 2068SOL    HW2 8324   0.583   4.019   2.702
 2069SOL     OW 8325   0.980   5.177   2.380
 2069SOL    HW1 8326   0.953   5.245   2.308
 2069SOL    HW2 8327   0.957   5.226   2.467
 2070SOL     OW 8328   0.331   5.538   2.724
 2070SOL    HW1 8329   0.377   5.447   2.744
 2070SOL    HW2 8330   0.400   5.609   2.748
 2071SOL     OW 8331   1.810   4.817   2.742
 2071SOL    HW1 8332   1.735   4.822   2.673
 2071SOL    HW2 8333   1.765   4.794   2.832
 2072SOL     OW 8334   1.228   5.307   3.357
 2072SOL    HW1 8335   1.214   5.236   3.431
 2072SOL    HW2 8336   1.176   5.270   3.279
 2073SOL     OW 8337   0.305   4.689   2.126
 2073SOL    HW1 8338   0.390   4.713   2.075
 2073SOL    HW2 8339   0.282   4.595   2.095
 2074SOL     OW 8340   1.474   4.456   2.562
 2074SOL    HW1 8341   1.451   4.434   2.658
 2074SOL    HW2 8342   1.550   4.527   2.564
 2075SOL     OW 8343   0.446   5.001   3.601
 2075SOL    HW1 8344   0.420   4.989   3.501
 2075SOL    HW2 8345   0.358   5.027   3.646
 2076SOL     OW 8346   1.084   5.515   2.107
 2076SOL    HW1 8347   1.014   5.458   2.156
 2076SOL    HW2 8348   1.107   5.462   2.022
 2077SOL     OW 8349   0.164   4.009   3.334
 2077SOL    HW1 8350   0.085   4.072   3.320
 2077SOL    HW2 8351   0.129   3.925   3.382
 2078SOL     OW 8352   1.626   5.063   1.959
 2078SOL    HW1 8353   1.605   5.160   1.935
 2078SOL    HW2 8354   1.558   5.001   1.915
 2079SOL     OW 8355   0.437   5.443   2.200
 2079SOL    HW1 8356   0.493   5.500   2.265
 2079SOL    HW2 8357   0.502   5.417   2.126
 2080SOL     OW 8358   1.368   3.837   2.287
 2080SOL    HW1 8359   1.327   3.820   2.194
 2080SOL    HW2 8360   1.467   3.845   2.271
 2081SOL     OW 8361   0.225   5.537   3.084
 2081SOL    HW1 8362   0.284   5.472   3.139
 2081SOL    HW2 8363   0.189   5.482   3.007
 2082SOL     OW 8364   0.961   5.439   2.730
 2082SOL    HW1 8365   1.051   5.389   2.728
 2082SOL    HW2 8366   0.902   5.388   2.663
 2083SOL     OW 8367   0.382   4.383   2.332
 2083SOL    HW1 8368   0.418   4.294   2.371
 2083SOL    HW2 8369   0.284   4.385   2.364
 2084SOL     OW 8370   1.489   3.969   3.620
 2084SOL    HW1 8371   1.561   3.955   3.688
 2084SOL    HW2 8372   1.504   3.899   3.547
 2085SOL     OW 8373   0.666   3.854   1.942
 2085SOL    HW1 8374   0.733   3.782   1.967
 2085SOL    HW2 8375   0.598   3.805   1.881
 2086SOL     OW 8376   0.775   3.998   3.593
 2086SOL    HW1 8377   0.866   3.949   3.594
 2086SOL    HW2 8378   0.728   3.960   3.677
 2087SOL     OW 8379   0.895   5.277   3.080
 2087SOL    HW1 8380   0.884   5.255   2.981
 2087SOL    HW2 8381   0.955   5.204   3.120
 2088SOL     OW 8382   1.334   4.333   3.268
 2088SOL    HW1 8383   1.371   4.290   3.353
 2088SOL    HW2 8384   1.363   4.430   3.262
 2089SOL     OW 8385   0.814   5.149   2.798
 2089SOL    HW1 8386   0.907   5.138   2.755
 2089SOL    HW2 8387   0.747   5.157   2.721
 2090SOL     OW 8388   0.959   4.259   2.781
 2090SOL    HW1 8389   0.927   4.245   2.684
 2090SOL    HW2 8390   0.983   4.165   2.812
 2091SOL     OW 8391   0.546   3.765   2.380
 2091SOL    HW1 8392   0.457   3.773   2.431
 2091SOL    HW2 8393   0.543   3.842   2.310
 2092SOL     OW 8394   1.449   4.867   1.883
 2092SOL    HW1 8395   1.487   4.787   1.936
 2092SOL    HW2 8396   1.360   4.890   1.927
 2093SOL     OW 8397   0.263   3.734   2.061
 2093SOL    HW1 8398   0.323   3.807   2.024
 2093SOL    HW2 8399   0.325   3.676   2.119
 2094SOL     OW 8400   0.931   3.967   2.366
 2094SOL    HW1 8401   0.895   4.029   2.295
 2094SOL    HW2 8402   1.032   3.987   2.362
 2095SOL     OW 8403   1.076   4.399   3.310
 2095SOL    HW1 8404   1.017   4.317   3.306
 2095SOL    HW2 8405   1.171   4.365   3.287
 2096SOL     OW 8406   1.207   5.331   2.663
 2096SOL    HW1 8407   1.231   5.372   2.572
 2096SOL    HW2 8408   1.293   5.305   2.710
 2097SOL     OW 8409   0.469   4.888   2.601
 2097SOL    HW1 8410   0.394   4.858   2.663
 2097SOL    HW2 8411   0.435   4.865   2.506
 2098SOL     OW 8412   1.268   5.532   2.446
 2098SOL    HW1 8413   1.300   5.605   2.380
 2098SOL    HW2 8414   1.269   5.579   2.535
 2099SOL     OW 8415   1.071   4.270   1.888
 2099SOL    HW1 8416   1.013   4.352   1.863
 2099SOL    HW2 8417   1.145   4.299   1.951
 2100SOL     OW 8418   0.060   4.258   3.226
 2100SOL    HW1 8419   0.158   4.268   3.193
 2100SOL    HW2 8420   0.055   4.330   3.299
 2101SOL     OW 8421   0.571   3.949   3.026
 2101SOL    HW1 8422   0.621   3.878   3.078
 2101SOL    HW2 8423   0.478   3.946   3.070
 2102SOL     OW 8424   0.879   4.189   2.535
 2102SOL    HW1 8425   0.827   4.233   2.460
 2102SOL    HW2 8426   0.900   4.095   2.503
 2103SOL     OW 8427   1.064   3.792   2.617
 2103SOL    HW1 8428   1.004   3.824   2.542
 2103SOL    HW2 8429   1.010   3.721   2.668
 2104SOL     OW 8430   1.422   4.885   2.791
 2104SOL    HW1 8431   1.371   4.801   2.821
 2104SOL    HW2 8432   1.426   4.874   2.690
 2105SOL     OW 8433   1.368   4.341   2.840
 2105SOL    HW1 8434   1.302   4.261   2.832
 2105SOL    HW2 8435   1.454   4.293   2.867
 2106SOL     OW 8436   1.842   4.561   2.254
 2106SOL    HW1 8437   1.934   4.544   2.295
 2106SOL    HW2 8438   1.827   4.482   2.189
 2107SOL     OW 8439   0.501   5.138   2.026
 2107SOL    HW1 8440   0.405   5.121   2.059
 2107SOL    HW2 8441   0.508   5.096   1.936
 2108SOL     OW 8442   1.694   5.020   2.520
 2108SOL    HW1 8443   1.797   5.021   2.517
 2108SOL    HW2 8444   1.664   5.113   2.547
 2109SOL     OW 8445   1.396   4.355   1.932
 2109SOL    HW1 8446   1.356   4.320   2.021
 2109SOL    HW2 8447   1.495   4.331   1.937
 2110SOL     OW 8448   0.534   3.939   2.169
 2110SOL    HW1 8449   0.590   3.908   2.089
 2110SOL    HW2 8450   0.493   4.027   2.132
 2111SOL     OW 8451   1.714   4.979   3.450
 2111SOL    HW1 8452   1.807   4.938   3.445
 2111SOL    HW2 8453   1.734   5.079   3.455
 2112SOL     OW 8454   1.047   5.068   3.193
 2112SOL    HW1 8455   0.973   5.056   3.264
 2112SOL    HW2 8456   1.129   5.023   3.238
 2113SOL     OW 8457   1.637   5.394   3.537
 2113SOL    HW1 8458   1.625   5.427   3.441
 2113SOL    HW2 8459   1.704   5.317   3.524
 2114SOL     OW 8460   1.086   4.958   2.939
 2114SOL    HW1 8461   1.062   5.001   3.028
 2114SOL    HW2 8462   1.068   5.025   2.865
 2115SOL     OW 8463   1.654   4.838   2.971
 2115SOL    HW1 8464   1.632   4.892   3.056
 2115SOL    HW2 8465   1.578   4.862   2.907
 2116SOL     OW 8466   0.951   3.847   3.235
 2116SOL    HW1 8467   0.982   3.806   3.146
 2116SOL    HW2 8468   1.037   3.892   3.275
 2117SOL     OW 8469   0.971   4.803   3.633
 2117SOL    HW1 8470   0.950   4.897   3.601
 2117SOL    HW2 8471   0.964   4.742   3.551
 2118SOL     OW 8472   0.741   4.804   2.213
 2118SOL    HW1 8473   0.731   4.787   2.313
 2118SOL    HW2 8474   0.817   4.738   2.183
 2119SOL     OW 8475   0.397   4.553   3.114
 2119SOL    HW1 8476   0.473   4.554   3.183
 2119SOL    HW2 8477   0.369   4.454   3.111
 2120SOL     OW 8478   0.071   5.286   3.213
 2120SOL    HW1 8479   0.022   5.373   3.217
 2120SOL    HW2 8480   0.171   5.303   3.226
 2121SOL     OW 8481   0.381   4.830   2.352
 2121SOL    HW1 8482   0.425   4.899   2.294
 2121SOL    HW2 8483   0.340   4.761   2.289
 2122SOL     OW 8484   0.561   4.282   2.732
 2122SOL    HW1 8485   0.583   4.337   2.647
 2122SOL    HW2 8486   0.631   4.304   2.803
 2123SOL     OW 8487   1.220   5.072   2.267
 2123SOL    HW1 8488   1.266   5.160   2.295
 2123SOL    HW2 8489   1.126   5.077   2.306
 2124SOL     OW 8490   1.312   5.204   3.058
 2124SOL    HW1 8491   1.388   5.213   3.129
 2124SOL    HW2 8492   1.258   5.124   3.090
 2125SOL     OW 8493   1.572   4.332   2.312
 2125SOL    HW1 8494   1.521   4.359   2.397
 2125SOL    HW2 8495   1.601   4.421   2.273
 2126SOL     OW 8496   0.343   5.303   3.186
 2126SOL    HW1 8497   0.322   5.243   3.104
 2126SOL    HW2 8498   0.445   5.298   3.187
 2127SOL     OW 8499   0.415   4.407   3.443
 2127SOL    HW1 8500   0.488   4.464   3.398
 2127SOL    HW2 8501   0.454   4.314   3.449
 2128SOL     OW 8502   1.624   4.514   3.549
 2128SOL    HW1 8503   1.525   4.534   3.564
 2128SOL    HW2 8504   1.644   4.565   3.463
 2129SOL     OW 8505   1.004   3.857   3.612
 2129SOL    HW1 8506   1.068   3.934   3.592
 2129SOL    HW2 8507   1.042   3.778   3.559
 2130SOL     OW 8508   0.507   3.746   3.626
 2130SOL    HW1 8509   0.469   3.690   3.548
 2130SOL    HW2 8510   0.430   3.803   3.659
 2131SOL     OW 8511   0.579   4.627   2.891
 2131SOL    HW1 8512   0.622   4.720   2.887
 2131SOL    HW2 8513   0.524   4.624   2.977
 2132SOL     OW 8514   1.294   4.609   2.851
 2132SOL    HW1 8515   1.198   4.583   2.824
 2132SOL    HW2 8516   1.336   4.516   2.865
 2133SOL     OW 8517   1.218   4.270   2.141
 2133SOL    HW1 8518   1.219   4.178   2.187
 2133SOL    HW2 8519   1.150   4.324   2.196
 2134SOL     OW 8520   0.314   3.910   3.125
 2134SOL    HW1 8521   0.256   3.938   3.206
 2134SOL    HW2 8522   0.296   3.809   3.110
 2135SOL     OW 8523   0.080   5.036   3.142
 2135SOL    HW1 8524   0.081   4.969   3.221
 2135SOL    HW2 8525   0.083   5.132   3.181
 2136SOL     OW 8526   0.746   4.386   2.935
 2136SOL    HW1 8527   0.826   4.352   2.881
 2136SOL    HW2 8528   0.709   4.472   2.892
 2137SOL     OW 8529   1.748   4.698   3.718
 2137SOL    HW1 8530   1.719   4.622   3.657
 2137SOL    HW2 8531   1.682   4.696   3.796
 2138SOL     OW 8532   0.293   3.763   2.491
 2138SOL    HW1 8533   0.271   3.861   2.514
 2138SOL    HW2 8534   0.319   3.725   2.584
 2139SOL     OW 8535   1.578   4.092   2.198
 2139SOL    HW1 8536   1.656   4.042   2.236
 2139SOL    HW2 8537   1.568   4.180   2.253
 2140SOL     OW 8538   1.053   4.492   2.843
 2140SOL    HW1 8539   1.036   4.510   2.944
 2140SOL    HW2 8540   1.029   4.392   2.832
 2141SOL     OW 8541   0.973   5.314   3.579
 2141SOL    HW1 8542   0.965   5.354   3.484
 2141SOL    HW2 8543   1.033   5.231   3.566
 2142SOL     OW 8544   1.836   5.226   3.437
 2142SOL    HW1 8545   1.853   5.248   3.338
 2142SOL    HW2 8546   1.926   5.247   3.482
 2143SOL     OW 8547   0.372   4.618   3.654
 2143SOL    HW1 8548   0.440   4.652   3.721
 2143SOL    HW2 8549   0.408   4.531   3.617
 2144SOL     OW 8550   1.463   3.991   1.975
 2144SOL    HW1 8551   1.383   3.942   2.014
 2144SOL    HW2 8552   1.515   4.029   2.056
 2145SOL     OW 8553   1.252   4.572   1.881
 2145SOL    HW1 8554   1.304   4.485   1.897
 2145SOL    HW2 8555   1.288   4.599   1.788
 2146SOL     OW 8556   1.051   5.109   2.701
 2146SOL    HW1 8557   1.070   5.023   2.645
 2146SOL    HW2 8558   1.118   5.182   2.674
 2147SOL     OW 8559   0.281   4.564   2.815
 2147SOL    HW1 8560   0.382   4.571   2.807
 2147SOL    HW2 8561   0.263   4.489   2.880
 2148SOL     OW 8562   0.322   4.267   2.864
 2148SOL    HW1 8563   0.298   4.171   2.839
 2148SOL    HW2 8564   0.408   4.286   2.809
 2149SOL     OW 8565   1.131   4.124   3.546
 2149SOL    HW1 8566   1.097   4.172   3.630
 2149SOL    HW2 8567   1.225   4.163   3.529
 2150SOL     OW 8568   1.163   3.951   3.340
 2150SOL    HW1 8569   1.154   4.027   3.407
 2150SOL    HW2 8570   1.250   3.973   3.287
 2151SOL     OW 8571   6.976   5.066   2.042
 2151SOL    HW1 8572   6.901   5.095   2.104
 2151SOL    HW2 8573   0.001   4.975   2.083
 2152SOL     OW 8574   0.092   5.461   2.814
 2152SOL    HW1 8575   0.068   5.400   2.736
 2152SOL    HW2 8576   0.179   5.505   2.782
 2153SOL     OW 8577   0.469   5.324   2.796
 2153SOL    HW1 8578   0.545   5.392   2.812
 2153SOL    HW2 8579   0.511   5.251   2.737
 2154SOL     OW 8580   0.959   4.523   3.096
 2154SOL    HW1 8581   1.004   4.474   3.175
 2154SOL    HW2 8582   0.874   4.469   3.079
 2155SOL     OW 8583   0.069   4.347   2.956
 2155SOL    HW1 8584   0.155   4.309   2.918
 2155SOL    HW2 8585   0.047   4.295   3.040
 2156SOL     OW 8586   0.228   4.229   3.595
 2156SOL    HW1 8587   0.296   4.173   3.540
 2156SOL    HW2 8588   0.225   4.319   3.547
 2157SOL     OW 8589   1.360   4.605   3.511
 2157SOL    HW1 8590   1.381   4.706   3.519
 2157SOL    HW2 8591   1.334   4.595   3.413
 2158SOL     OW 8592   0.788   4.276   2.265
 2158SOL    HW1 8593   0.823   4.232   2.178
 2158SOL    HW2 8594   0.708   4.332   2.237
 2159SOL     OW 8595   0.242   5.317   3.581
 2159SOL    HW1 8596   0.203   5.384   3.647
 2159SOL    HW2 8597   0.233   5.224   3.624
 2160SOL     OW 8598   0.626   4.224   3.127
 2160SOL    HW1 8599   0.633   4.133   3.083
 2160SOL    HW2 8600   0.668   4.290   3.061
 2161SOL     OW 8601   0.924   5.405   3.330
 2161SOL    HW1 8602   0.910   5.359   3.241
 2161SOL    HW2 8603   0.929   5.504   3.313
 2162SOL     OW 8604   0.464   4.175   2.053
 2162SOL    HW1 8605   0.516   4.262   2.056
 2162SOL    HW2 8606   0.378   4.188   2.108
 2163SOL     OW 8607   0.099   4.840   3.325
 2163SOL    HW1 8608   0.120   4.772   3.399
 2163SOL    HW2 8609   0.102   4.781   3.238
 2164SOL     OW 8610   1.258   4.783   3.059
 2164SOL    HW1 8611   1.277   4.712   2.988
 2164SOL    HW2 8612   1.185   4.843   3.017
 2165SOL     OW 8613   1.321   4.579   2.153
 2165SOL    HW1 8614   1.254   4.537   2.216
 2165SOL    HW2 8615   1.281   4.577   2.058
 2166SOL     OW 8616   1.745   5.481   3.014
 2166SOL    HW1 8617   1.818   5.491   2.943
 2166SOL    HW2 8618   1.709   5.384   3.002
 2167SOL     OW 8619   1.254   5.468   2.964
 2167SOL    HW1 8620   1.330   5.488   2.899
 2167SOL    HW2 8621   1.275   5.377   3.005
 2168SOL     OW 8622   0.046   4.948   2.896
 2168SOL    HW1 8623   0.053   4.973   2.996
 2168SOL    HW2 8624   6.949   4.968   2.872
 2169SOL     OW 8625   0.702   5.355   3.627
 2169SOL    HW1 8626   0.682   5.449   3.596
 2169SOL    HW2 8627   0.803   5.339   3.613
 2170SOL     OW 8628   1.364   5.298   2.339
 2170SOL    HW1 8629   1.441   5.315   2.273
 2170SOL    HW2 8630   1.325   5.390   2.360
 2171SOL     OW 8631   0.115   5.527   3.715
 2171SOL    HW1 8632   0.070   5.458   3.777
 2171SOL    HW2 8633   0.171   5.580   3.783
 2172SOL     OW 8634   1.256   4.652   2.525
 2172SOL    HW1 8635   1.337   4.590   2.533
 2172SOL    HW2 8636   1.292   4.734   2.474
 2173SOL     OW 8637   0.803   4.999   3.321
 2173SOL    HW1 8638   0.747   5.054   3.389
 2173SOL    HW2 8639   0.753   5.010   3.233
 2174SOL     OW 8640   0.671   5.350   2.040
 2174SOL    HW1 8641   0.694   5.360   1.940
 2174SOL    HW2 8642   0.615   5.263   2.040
 2175SOL     OW 8643   1.633   5.452   3.264
 2175SOL    HW1 8644   1.677   5.450   3.171
 2175SOL    HW2 8645   1.630   5.552   3.291
 2176SOL     OW 8646   0.256   4.017   2.581
 2176SOL    HW1 8647   0.200   4.100   2.580
 2176SOL    HW2 8648   0.277   4.001   2.680
 2177SOL     OW 8649   1.173   5.357   1.902
 2177SOL    HW1 8650   1.195   5.258   1.919
 2177SOL    HW2 8651   1.129   5.363   1.810
 2178SOL     OW 8652   0.791   4.731   3.254
 2178SOL    HW1 8653   0.846   4.717   3.171
 2178SOL    HW2 8654   0.806   4.826   3.288
 2179SOL     OW 8655   0.931   4.642   2.126
 2179SOL    HW1 8656   1.010   4.694   2.088
 2179SOL    HW2 8657   0.967   4.562   2.179
 2180SOL     OW 8658   1.594   5.336   1.915
 2180SOL    HW1 8659   1.495   5.350   1.903
 2180SOL    HW2 8660   1.631   5.361   1.821
 2181SOL     OW 8661   0.367   4.971   3.342
 2181SOL    HW1 8662   0.396   5.036   3.271
 2181SOL    HW2 8663   0.293   4.915   3.303
 2182SOL     OW 8664   1.602   4.988   3.187
 2182SOL    HW1 8665   1.698   5.015   3.209
 2182SOL    HW2 8666   1.544   5.063   3.229
 2183SOL     OW 8667   1.053   4.854   2.593
 2183SOL    HW1 8668   0.978   4.800   2.635
 2183SOL    HW2 8669   1.129   4.788   2.581
 2184SOL     OW 8670   1.028   3.944   2.835
 2184SOL    HW1 8671   1.044   3.893   2.748
 2184SOL    HW2 8672   1.024   3.873   2.909
 2185SOL     OW 8673   0.611   5.230   2.377
 2185SOL    HW1 8674   0.671   5.186   2.306
 2185SOL    HW2 8675   0.536   5.273   2.323
 2186SOL     OW 8676   0.236   5.093   2.108
 2186SOL    HW1 8677   0.134   5.100   2.096
 2186SOL    HW2 8678   0.248   5.091   2.211
 2187SOL     OW 8679   0.139   4.683   3.544
 2187SOL    HW1 8680   0.093   4.736   3.619
 2187SOL    HW2 8681   0.232   4.657   3.585
 2188SOL     OW 8682   0.706   3.893   3.345
 2188SOL    HW1 8683   0.799   3.882   3.301
 2188SOL    HW2 8684   0.724   3.937   3.436
 2189SOL     OW 8685   0.091   4.076   1.930
 2189SOL    HW1 8686   0.007   4.042   1.885
 2189SOL    HW2 8687   0.130   4.147   1.867
 2190SOL     OW 8688   1.369   4.621   3.243
 2190SOL    HW1 8689   1.319   4.677   3.173
 2190SOL    HW2 8690   1.457   4.669   3.262
 2191SOL     OW 8691   0.059   3.945   2.173
 2191SOL    HW1 8692   0.046   4.001   2.088
 2191SOL    HW2 8693   0.074   3.851   2.135
 2192SOL     OW 8694   1.211   5.084   1.975
 2192SOL    HW1 8695   1.142   5.011   1.982
 2192SOL    HW2 8696   1.237   5.099   2.073
 2193SOL     OW 8697   0.598   4.541   3.289
 2193SOL    HW1 8698   0.648   4.631   3.284
 2193SOL    HW2 8699   0.678   4.476   3.307
 2194SOL     OW 8700   1.494   5.516   2.815
 2194SOL    HW1 8701   1.556   5.523   2.734
 2194SOL    HW2 8702   1.553   5.478   2.888
 2195SOL     OW 8703   0.711   4.258   3.589
 2195SOL    HW1 8704   0.785   4.318   3.627
 2195SOL    HW2 8705   0.740   4.159   3.599
 2196SOL     OW 8706   1.473   4.864   3.494
 2196SOL    HW1 8707   1.450   4.892   3.591
 2196SOL    HW2 8708   1.554   4.925   3.472
 2197SOL     OW 8709   0.394   5.481   3.424
 2197SOL    HW1 8710   0.307   5.534   3.418
 2197SOL    HW2 8711   0.362   5.387   3.451
 2198SOL     OW 8712   1.189   4.046   2.321
 2198SOL    HW1 8713   1.266   3.978   2.324
 2198SOL    HW2 8714   1.201   4.105   2.406
 2199SOL     OW 8715   0.593   4.448   2.521
 2199SOL    HW1 8716   0.627   4.545   2.516
 2199SOL    HW2 8717   0.522   4.441   2.448
 2200SOL     OW 8718   1.631   4.698   3.345
 2200SOL    HW1 8719   1.583   4.757   3.415
 2200SOL    HW2 8720   1.669   4.765   3.280
 2201SOL     OW 8721   0.834   5.095   1.894
 2201SOL    HW1 8722   0.827   5.118   1.993
 2201SOL    HW2 8723   0.867   5.176   1.844
 2202SOL     OW 8724   0.651   5.530   2.786
 2202SOL    HW1 8725   0.635   5.628   2.760
 2202SOL    HW2 8726   0.746   5.505   2.764
 2203SOL     OW 8727   0.863   4.659   2.721
 2203SOL    HW1 8728   0.932   4.595   2.762
 2203SOL    HW2 8729   0.837   4.724   2.795
 2204SOL     OW 8730   1.121   4.794   1.953
 2204SOL    HW1 8731   1.060   4.812   1.872
 2204SOL    HW2 8732   1.171   4.709   1.925
 2205SOL     OW 8733   1.823   5.311   2.757
 2205SOL    HW1 8734   1.754   5.288   2.687
 2205SOL    HW2 8735   1.853   5.220   2.797
 2206SOL     OW 8736   0.214   5.079   3.710
 2206SOL    HW1 8737   0.144   5.039   3.645
 2206SOL    HW2 8738   0.184   5.058   3.805
 2207SOL     OW 8739   0.096   5.015   2.591
 2207SOL    HW1 8740   0.018   4.957   2.558
 2207SOL    HW2 8741   0.162   4.952   2.639
 2208SOL     OW 8742   0.641   5.136   3.477
 2208SOL    HW1 8743   0.579   5.075   3.529
 2208SOL    HW2 8744   0.655   5.218   3.538
 2209SOL     OW 8745   0.467   4.151   2.424
 2209SOL    HW1 8746   0.489   4.104   2.337
 2209SOL    HW2 8747   0.413   4.086   2.480
 2210SOL     OW 8748   1.638   5.243   2.985
 2210SOL    HW1 8749   1.566   5.208   2.923
 2210SOL    HW2 8750   1.695   5.163   3.008
 2211SOL     OW 8751   0.310   4.284   3.133
 2211SOL    HW1 8752   0.396   4.248   3.174
 2211SOL    HW2 8753   0.318   4.258   3.034
 2212SOL     OW 8754   0.804   5.348   2.528
 2212SOL    HW1 8755   0.804   5.432   2.469
 2212SOL    HW2 8756   0.720   5.297   2.500
 2213SOL     OW 8757   1.027   3.711   3.009
 2213SOL    HW1 8758   0.957   3.639   2.993
 2213SOL    HW2 8759   1.116   3.664   2.986
 2214SOL     OW 8760   0.787   5.083   2.193
 2214SOL    HW1 8761   0.769   4.982   2.183
 2214SOL    HW2 8762   0.862   5.088   2.262
 2215SOL     OW 8763   0.611   5.286   3.131
 2215SOL    HW1 8764   0.605   5.382   3.171
 2215SOL    HW2 8765   0.712   5.277   3.119
 2216SOL     OW 8766   1.283   3.786   2.039
 2216SOL    HW1 8767   1.331   3.733   1.968
 2216SOL    HW2 8768   1.204   3.723   2.066
 2217SOL     OW 8769   1.213   4.184   2.543
 2217SOL    HW1 8770   1.180   4.282   2.538
 2217SOL    HW2 8771   1.232   4.164   2.641
 2218SOL     OW 8772   0.049   4.812   2.146
 2218SOL    HW1 8773   0.147   4.778   2.146
 2218SOL    HW2 8774   6.991   4.726   2.161
 2219SOL     OW 8775   0.882   5.375   2.209
 2219SOL    HW1 8776   0.803   5.362   2.143
 2219SOL    HW2 8777   0.859   5.459   2.264
 2220SOL     OW 8778   0.215   4.385   3.851
 2220SOL    HW1 8779   0.201   4.311   3.919
 2220SOL    HW2 8780   0.244   4.340   3.765
 2221SOL     OW 8781   0.264   3.984   4.709
 2221SOL    HW1 8782   0.312   3.968   4.797
 2221SOL    HW2 8783   0.165   3.973   4.738
 2222SOL     OW 8784   6.970   4.105   4.366
 2222SOL    HW1 8785   6.917   4.097   4.455
 2222SOL    HW2 8786   0.054   4.050   4.380
 2223SOL     OW 8787   0.581   5.033   4.914
 2223SOL    HW1 8788   0.493   5.035   4.863
 2223SOL    HW2 8789   0.588   5.128   4.952
 2224SOL     OW 8790   1.552   5.243   4.434
 2224SOL    HW1 8791   1.504   5.226   4.524
 2224SOL    HW2 8792   1.482   5.239   4.358
 2225SOL     OW 8793   1.120   4.405   4.438
 2225SOL    HW1 8794   1.150   4.502   4.419
 2225SOL    HW2 8795   1.023   4.408   4.463
 2226SOL     OW 8796   1.789   4.321   3.909
 2226SOL    HW1 8797   1.761   4.297   3.812
 2226SOL    HW2 8798   1.762   4.243   3.967
 2227SOL     OW 8799   0.747   4.875   4.770
 2227SOL    HW1 8800   0.679   4.921   4.832
 2227SOL    HW2 8801   0.783   4.957   4.719
 2228SOL     OW 8802   0.897   4.470   5.526
 2228SOL    HW1 8803   0.863   4.533   5.598
 2228SOL    HW2 8804   0.918   4.528   5.443
 2229SOL     OW 8805   0.685   4.725   4.382
 2229SOL    HW1 8806   0.765   4.713   4.444
 2229SOL    HW2 8807   0.622   4.790   4.428
 2230SOL     OW 8808   0.696   4.867   5.541
 2230SOL    HW1 8809   0.740   4.952   5.577
 2230SOL    HW2 8810   0.607   4.899   5.502
 2231SOL     OW 8811   0.328   5.151   4.817
 2231SOL    HW1 8812   0.245   5.109   4.776
 2231SOL    HW2 8813   0.368   5.214   4.746
 2232SOL     OW 8814   1.478   5.217   5.125
 2232SOL    HW1 8815   1.541   5.299   5.115
 2232SOL    HW2 8816   1.416   5.242   5.202
 2233SOL     OW 8817   0.422   4.114   5.276
 2233SOL    HW1 8818   0.505   4.063   5.246
 2233SOL    HW2 8819   0.340   4.062   5.242
 2234SOL     OW 8820   1.563   4.140   4.428
 2234SOL    HW1 8821   1.483   4.167   4.371
 2234SOL    HW2 8822   1.626   4.219   4.429
 2235SOL     OW 8823   0.223   5.393   4.236
 2235SOL    HW1 8824   0.239   5.484   4.282
 2235SOL    HW2 8825   0.277   5.403   4.150
 2236SOL     OW 8826   1.119   5.063   5.392
 2236SOL    HW1 8827   1.181   5.066   5.472
 2236SOL    HW2 8828   1.070   4.974   5.401
 2237SOL     OW 8829   0.224   5.121   4.252
 2237SOL    HW1 8830   0.235   5.223   4.256
 2237SOL    HW2 8831   0.160   5.095   4.326
 2238SOL     OW 8832   0.267   4.837   4.638
 2238SOL    HW1 8833   0.268   4.759   4.704
 2238SOL    HW2 8834   0.195   4.900   4.679
 2239SOL     OW 8835   0.630   5.529   5.159
 2239SOL    HW1 8836   0.534   5.513   5.196
 2239SOL    HW2 8837   0.639   5.631   5.152
 2240SOL     OW 8838   0.555   4.716   3.858
 2240SOL    HW1 8839   0.600   4.766   3.778
 2240SOL    HW2 8840   0.616   4.747   3.934
 2241SOL     OW 8841   1.601   3.822   5.247
 2241SOL    HW1 8842   1.605   3.898   5.181
 2241SOL    HW2 8843   1.695   3.813   5.286
 2242SOL     OW 8844   0.131   4.335   4.280
 2242SOL    HW1 8845   0.059   4.271   4.313
 2242SOL    HW2 8846   0.110   4.425   4.323
 2243SOL     OW 8847   1.845   5.473   4.075
 2243SOL    HW1 8848   1.927   5.456   4.135
 2243SOL    HW2 8849   1.850   5.572   4.053
 2244SOL     OW 8850   0.011   5.363   3.897
 2244SOL    HW1 8851   0.044   5.268   3.890
 2244SOL    HW2 8852   6.966   5.373   3.988
 2245SOL     OW 8853   1.669   4.614   4.361
 2245SOL    HW1 8854   1.762   4.631   4.397
 2245SOL    HW2 8855   1.658   4.680   4.284
 2246SOL     OW 8856   1.660   4.836   4.190
 2246SOL    HW1 8857   1.750   4.834   4.139
 2246SOL    HW2 8858   1.671   4.909   4.262
 2247SOL     OW 8859   0.142   4.440   5.297
 2247SOL    HW1 8860   0.245   4.440   5.285
 2247SOL    HW2 8861   0.126   4.527   5.348
 2248SOL     OW 8862   0.614   5.138   4.489
 2248SOL    HW1 8863   0.562   5.050   4.505
 2248SOL    HW2 8864   0.600   5.155   4.389
 2249SOL     OW 8865   1.278   4.955   5.152
 2249SOL    HW1 8866   1.294   4.872   5.094
 2249SOL    HW2 8867   1.342   4.942   5.231
 2250SOL     OW 8868   0.852   3.733   4.215
 2250SOL    HW1 8869   0.879   3.833   4.208
 2250SOL    HW2 8870   0.750   3.737   4.220
 2251SOL     OW 8871   0.180   4.691   4.972
 2251SOL    HW1 8872   0.266   4.635   4.975
 2251SOL    HW2 8873   0.121   4.648   4.901
 2252SOL     OW 8874   1.542   4.701   3.925
 2252SOL    HW1 8875   1.459   4.654   3.965
 2252SOL    HW2 8876   1.594   4.733   4.006
 2253SOL     OW 8877   1.152   5.531   5.321
 2253SOL    HW1 8878   1.190   5.607   5.264
 2253SOL    HW2 8879   1.192   5.443   5.284
 2254SOL     OW 8880   0.344   3.932   5.590
 2254SOL    HW1 8881   0.404   4.013   5.592
 2254SOL    HW2 8882   0.251   3.969   5.604
 2255SOL     OW 8883   1.449   5.159   4.677
 2255SOL    HW1 8884   1.398   5.180   4.764
 2255SOL    HW2 8885   1.424   5.061   4.654
[truncated: 1,073,102 more chars]
