# Supplementary material for: A locally activatable sensor for robust quantification of organellar glutathione
Source: Nat Chem. 2023 Jun 15;15(10):1415–21. doi: 10.1038/s41557-023-01249-3 (PMC10533397; doi:10.1038/s41557-023-01249-3)
Supplement: Supplementary file 3 — Atomic coordinates for starting, ending and selected time-points of MD simulations. [file 41557_2023_1249_MOESM3_ESM.zip › halotag-SiR_xyz-coord/HT-TRaQG_closed-500ns.gro]

HaloTag w/ closed SiR bound to Asp106 and Cl in crystal structure position, neutralized, and solvated in 0.15 M NaCl solution in water
32720
    4ILE      N    1   6.930   0.301   1.540 -0.1176  0.4379 -0.3724
    4ILE     H1    2   7.017   0.265   1.574 -0.2326  0.5216  0.0095
    4ILE     H2    3   6.946   0.393   1.503 -0.1115  1.1012  1.2249
    4ILE     H3    4   6.880   0.318   1.625 -3.5494  0.2662 -2.1636
    4ILE     CA    5   6.836   0.223   1.458 -0.1520  0.0044  0.0745
    4ILE     CB    6   6.886   0.204   1.314  0.2991  0.5093  0.1626
    4ILE    CG1    7   7.018   0.127   1.312 -0.0350 -0.0623  0.1821
    4ILE    CG2    8   6.886   0.334   1.234 -0.4395  0.3964 -0.0264
    4ILE     CD    9   0.021   0.089   1.171 -0.0977  0.4579  0.0198
    4ILE      C   10   6.807   0.090   1.527 -0.2218  0.2122  0.4465
    4ILE      O   11   6.846   0.074   1.643 -0.0999  0.4735  0.4411
    5GLY      N   12   6.726   7.041   1.478 -0.0397 -0.0077  0.5634
    5GLY      H   13   6.669   0.005   1.396  1.1439 -0.1792 -0.2898
    5GLY     CA   14   6.683   6.929   1.563  0.3197 -0.1791  0.5191
    5GLY      C   15   6.572   6.980   1.655  0.1378 -0.0977  0.2565
    5GLY      O   16   6.466   7.029   1.615  0.4285  0.2401 -0.1159
    6THR      N   17   6.594   6.964   1.785  0.3596 -0.3877  0.1838
    6THR      H   18   6.676   6.920   1.822  2.3234  3.2211  0.5988
    6THR     CA   19   6.491   6.996   1.885  0.2747  0.0479 -0.0420
    6THR     CB   20   6.546   6.962   2.023 -0.2997 -0.4172  0.0739
    6THR    OG1   21   6.445   6.986   2.122 -0.2452  0.4034 -0.0570
    6THR    HG1   22   6.422   6.907   2.180 -0.2415  0.6707  0.3115
    6THR    CG2   23   6.673   7.041   2.055 -0.0956 -0.6695 -0.1197
    6THR      C   24   6.437   0.094   1.878  0.3811  0.0914  0.0177
    6THR      O   25   6.507   0.192   1.852  0.2696  0.3312  0.5893
    7GLY      N   26   6.305   0.102   1.863  0.3543 -0.3319  0.0333
    7GLY      H   27   6.258   0.013   1.867 -1.3459  0.5534  2.4556
    7GLY     CA   28   6.210   0.213   1.844  0.5725 -0.1755 -0.1449
    7GLY      C   29   6.199   0.277   1.706  0.7379  0.6885  0.2391
    7GLY      O   30   6.128   0.377   1.693  0.0835  0.2341  0.2983
    8PHE      N   31   6.284   0.235   1.613  0.4562 -0.2160  0.3869
    8PHE      H   32   6.342   0.153   1.618  0.9665  0.0647 -0.5489
    8PHE     CA   33   6.285   0.297   1.479  0.0875 -0.6829  0.1626
    8PHE     CB   34   6.435   0.328   1.478 -0.1894  0.6790 -0.1958
    8PHE     CG   35   6.472   0.437   1.377 -0.3965  0.4124 -0.5640
    8PHE    CD1   36   6.467   0.571   1.415  0.1699  0.4953 -0.7646
    8PHE    HD1   37   6.406   0.603   1.499  0.0571  1.1796 -1.0946
    8PHE    CD2   38   6.525   0.403   1.253  0.1349  0.5410 -0.3784
    8PHE    HD2   39   6.509   0.300   1.222  1.6728 -0.2788  1.3680
    8PHE    CE1   40   6.524   0.674   1.341  0.2544  0.8659 -0.1877
    8PHE    HE1   41   6.510   0.776   1.376 -2.0701  2.0796 -4.0116
    8PHE    CE2   42   6.572   0.507   1.174  0.1952  0.4069 -0.5196
    8PHE    HE2   43   6.608   0.480   1.075  1.8954  0.5690  0.0155
    8PHE     CZ   44   6.577   0.639   1.217  0.3673  0.2251  0.0337
    8PHE     HZ   45   6.625   0.718   1.158 -0.7405 -1.4330 -3.3687
    8PHE      C   46   6.240   0.204   1.366  0.5531  0.0530 -0.6376
    8PHE      O   47   6.302   0.099   1.355  0.0610 -0.3106 -0.0135
    9PRO      N   48   6.148   0.253   1.283 -0.1396 -0.3742 -0.1343
    9PRO     CA   49   6.096   0.168   1.175 -0.2653 -0.1195 -0.2737
    9PRO     CB   50   5.990   0.259   1.112  0.0650  0.2998 -0.2267
    9PRO     CG   51   6.038   0.402   1.137 -0.1012  0.2141  0.6207
    9PRO     CD   52   6.107   0.393   1.273  0.3233 -0.1997  0.3811
    9PRO      C   53   6.203   0.128   1.073 -0.0895 -0.1440 -0.0810
    9PRO      O   54   6.310   0.186   1.061 -0.2990  0.2013 -0.2960
   10PHE      N   55   6.166   0.023   1.000  0.2982 -0.2702 -0.0969
   10PHE      H   56   6.076   7.029   1.018  1.2206 -2.3401  0.3435
   10PHE     CA   57   6.251   7.002   0.900 -0.0860 -0.5074 -0.2725
   10PHE     CB   58   6.303   0.051   0.790  0.0525  0.4510  0.5985
   10PHE     CG   59   6.190   0.121   0.716 -0.0275 -0.1869  0.1112
   10PHE    CD1   60   6.188   0.260   0.727 -0.1335 -0.1143 -0.7425
   10PHE    HD1   61   6.263   0.313   0.785 -0.4323 -0.1976 -0.2771
   10PHE    CD2   62   6.105   0.052   0.630 -0.1521 -0.1388  0.1954
   10PHE    HD2   63   6.109   6.988   0.626  0.9538 -0.0982 -0.2940
   10PHE    CE1   64   6.094   0.331   0.654 -0.1831 -0.0157 -0.5826
   10PHE    HE1   65   6.111   0.437   0.637  1.0914  0.0715  1.0833
   10PHE    CE2   66   6.013   0.124   0.555  0.1482  0.0688  0.0258
   10PHE    HE2   67   5.937   0.071   0.498  0.2441  0.7139 -0.7299
   10PHE     CZ   68   6.006   0.262   0.570 -0.7045  0.0456 -0.0977
   10PHE     HZ   69   5.932   0.313   0.508  0.1440 -2.4840 -3.4924
   10PHE      C   70   6.366   6.919   0.958 -0.0930 -0.1708  0.2334
   10PHE      O   71   6.447   6.965   1.037 -0.3301 -0.0011  0.3765
   11ASP      N   72   6.388   6.813   0.880  0.2609 -0.1159  0.2602
   11ASP      H   73   6.322   6.775   0.816  1.6549 -0.8373 -0.8143
   11ASP     CA   74   6.496   6.716   0.907  0.1156 -0.3392  0.0329
   11ASP     CB   75   6.495   6.593   0.816  0.1529 -0.3747  0.0809
   11ASP     CG   76   6.367   6.512   0.836 -0.2278  0.2047  0.0203
   11ASP    OD1   77   6.280   6.526   0.747 -0.2566  0.8364  0.1437
   11ASP    OD2   78   6.365   6.422   0.922  0.2731 -0.2745 -0.4585
   11ASP      C   79   6.641   6.763   0.895  0.0745 -0.2583 -0.1407
   11ASP      O   80   6.686   6.811   0.792  0.3168  0.4400  0.2901
   12PRO      N   81   6.708   6.766   1.010 -0.1010  0.0888 -0.0475
   12PRO     CA   82   6.850   6.799   1.000 -0.0666 -0.1805 -0.4664
   12PRO     CB   83   6.894   6.810   1.146 -0.1553 -0.1497 -0.4422
   12PRO     CG   84   6.789   6.738   1.231  0.0008  0.3036  0.1358
   12PRO     CD   85   6.663   6.728   1.145  0.1495 -0.1486 -0.0308
   12PRO      C   86   6.931   6.691   0.928  0.1329 -0.3534  0.0133
   12PRO      O   87   6.892   6.575   0.943  0.0164 -0.3156 -0.0013
   13HIS      N   88   7.031   6.740   0.855  0.3578  0.0777  0.6069
   13HIS      H   89   0.001   6.835   0.829  1.6070 -0.0793  0.6423
   13HIS     CA   90   0.072   6.645   0.782  0.4064  0.4556  0.1697
   13HIS     CB   91   0.017   6.619   0.642 -0.1080  0.0641  0.4414
   13HIS     CG   92   0.091   6.504   0.574 -0.1077  0.4731 -0.2576
   13HIS    ND1   93   0.155   6.407   0.638  0.4610  0.7884 -0.3475
   13HIS    CD2   94   0.090   6.471   0.445  0.2358  0.1382 -0.1762
   13HIS    HD2   95   0.063   6.535   0.361 -0.4154 -2.1124 -1.7875
   13HIS    CE1   96   0.199   6.319   0.550 -0.1749 -0.0314  0.1404
   13HIS    HE1   97   0.283   6.250   0.562  0.3558  0.8664  1.8759
   13HIS    NE2   98   0.151   6.354   0.431 -0.4266 -0.2550  0.1758
   13HIS    HE2   99   0.179   6.318   0.342 -0.5504  3.2806 -1.4528
   13HIS      C  100   0.213   6.705   0.776  0.5290  0.1361 -0.1565
   13HIS      O  101   0.234   6.826   0.766  0.1033  0.1570 -0.8971
   14TYR      N  102   0.311   6.618   0.750  0.4394 -0.2757  0.8507
   14TYR      H  103   0.290   6.527   0.715  1.9030  0.2122 -1.5153
   14TYR     CA  104   0.452   6.657   0.751  0.3670  0.0178  0.1849
   14TYR     CB  105   0.537   6.562   0.836  0.3411 -0.0966  0.0823
   14TYR     CG  106   0.545   6.412   0.807  0.0933 -0.0767 -0.0927
   14TYR    CD1  107   0.438   6.325   0.824 -0.1253  0.2429  0.1622
   14TYR    HD1  108   0.344   6.351   0.872 -0.3118 -1.2159  0.6341
   14TYR    CD2  109   0.660   6.358   0.750 -0.0229 -0.3527 -0.0690
   14TYR    HD2  110   0.736   6.437   0.743  0.5620 -1.0357 -2.1330
   14TYR    CE1  111   0.457   6.195   0.780 -0.0259  0.2253  0.2569
   14TYR    HE1  112   0.375   6.125   0.799 -0.9447  0.4581 -2.3940
   14TYR    CE2  113   0.679   6.232   0.695  0.2692 -0.2362 -0.2376
   14TYR    HE2  114   0.740   6.225   0.605 -0.3818  0.7479 -0.7743
   14TYR     CZ  115   0.571   6.147   0.717  0.0427  0.2088  0.3943
   14TYR     OH  116   0.575   6.011   0.710 -0.1776  0.2265 -0.0812
   14TYR     HH  117   0.668   5.985   0.683  0.6909  0.8280  2.0848
   14TYR      C  118   0.522   6.673   0.616  0.5035 -0.3226  0.2153
   14TYR      O  119   0.488   6.604   0.520  0.1337  0.1024  0.0392
   15VAL      N  120   0.617   6.766   0.611  0.3695 -0.2118 -0.2292
   15VAL      H  121   0.627   6.826   0.691 -0.1785 -2.9493  2.0390
   15VAL     CA  122   0.716   6.763   0.503  0.2341  0.1811 -0.3673
   15VAL     CB  123   0.692   6.896   0.431 -0.1271  0.4133  0.1810
   15VAL    CG1  124   0.760   7.022   0.486 -0.4024  0.4823  0.3676
   15VAL    CG2  125   0.719   6.869   0.283  0.7136  0.2023  0.3703
   15VAL      C  126   0.858   6.750   0.557 -0.1689 -0.3302  0.5818
   15VAL      O  127   0.891   6.809   0.660 -0.1264  0.3584  0.1742
   16GLU      N  128   0.942   6.664   0.500  0.0945  0.5097 -0.3300
   16GLU      H  129   0.921   6.602   0.424  0.2194  0.3177 -0.2102
   16GLU     CA  130   1.084   6.650   0.538 -0.0914  0.3248  0.3119
   16GLU     CB  131   1.134   6.506   0.522 -0.6966  0.1717 -0.2355
   16GLU     CG  132   1.077   6.410   0.626 -0.1035  0.0954  0.0216
   16GLU     CD  133   1.079   6.263   0.584 -0.2641 -0.0739  0.5962
   16GLU    OE1  134   1.177   6.220   0.521 -0.4401  0.3973 -0.0049
   16GLU    OE2  135   0.986   6.189   0.623 -0.4312 -0.0405  0.2603
   16GLU      C  136   1.164   6.758   0.467 -0.1780  0.0361 -0.2298
   16GLU      O  137   1.249   6.739   0.379  0.1700  0.1489  0.0794
   17VAL      N  138   1.166   6.869   0.541 -0.0031 -0.2820  0.2453
   17VAL      H  139   1.104   6.880   0.619 -0.3296 -1.6220  0.2055
   17VAL     CA  140   1.265   6.975   0.520 -0.3484 -0.1050 -0.5455
   17VAL     CB  141   1.215   0.062   0.581  0.0942  0.0708 -0.5598
   17VAL    CG1  142   1.330   0.163   0.582  0.0710  0.0939  0.7526
   17VAL    CG2  143   1.105   0.109   0.486 -0.7126 -0.0006  0.3333
   17VAL      C  144   1.397   6.924   0.579 -0.8063 -0.2577  0.3567
   17VAL      O  145   1.403   6.910   0.701 -1.0101 -0.0898  0.3881
   18LEU      N  146   1.498   6.894   0.499 -0.4121  0.4780  0.5678
   18LEU      H  147   1.489   6.916   0.402 -2.4935  0.4805  0.7240
   18LEU     CA  148   1.638   6.863   0.531 -0.3774  0.2161  0.1800
   18LEU     CB  149   1.715   6.985   0.582 -0.3749  0.2666  0.0534
   18LEU     CG  150   1.728   0.052   0.478  0.0582  0.0368 -0.1421
   18LEU    CD1  151   1.770   0.188   0.536  0.1972 -0.0749  0.0198
   18LEU    CD2  152   1.834   0.018   0.373  0.2324  0.1093  0.0106
   18LEU      C  153   1.644   6.746   0.630 -0.1627  0.0684 -0.0059
   18LEU      O  154   1.672   6.772   0.747  0.6179 -0.2750 -0.1139
   19GLY      N  155   1.569   6.640   0.600 -0.2319  0.3011 -0.6762
   19GLY      H  156   1.534   6.637   0.507  0.0187  2.6966 -0.9236
   19GLY     CA  157   1.550   6.526   0.691  0.3187  1.1779  0.5641
   19GLY      C  158   1.436   6.523   0.793  0.0195  0.0007  0.2103
   19GLY      O  159   1.370   6.420   0.805  0.5398 -0.3454  0.1072
   20GLU      N  160   1.409   6.643   0.845  0.1869  0.1399 -0.0231
   20GLU      H  161   1.462   6.718   0.805 -0.6006 -0.5106 -2.4489
   20GLU     CA  162   1.324   6.684   0.957  0.1793  0.1062 -0.0166
   20GLU     CB  163   1.392   6.786   1.048 -0.2859 -0.3324  0.8404
   20GLU     CG  164   1.524   6.744   1.114  0.2828 -0.0505 -0.0969
   20GLU     CD  165   1.522   6.611   1.189 -0.3416 -0.1376 -0.2614
   20GLU    OE1  166   1.617   6.530   1.177  0.0956  0.2791  0.2731
   20GLU    OE2  167   1.422   6.576   1.256 -0.1076 -0.6060 -0.1466
   20GLU      C  168   1.182   6.728   0.919  0.0385  0.1723  0.5628
   20GLU      O  169   1.168   6.811   0.829 -0.0359 -0.0780  0.3409
   21ARG      N  170   1.091   6.688   1.006  0.3724 -0.2376  0.7277
   21ARG      H  171   1.114   6.619   1.075  0.0181 -1.5170 -0.3674
   21ARG     CA  172   0.947   6.717   0.992  0.4280 -0.0978  0.4385
   21ARG     CB  173   0.855   6.626   1.073  0.2313  0.0350  0.3642
   21ARG     CG  174   0.870   6.478   1.037 -0.1749  0.0661  0.0560
   21ARG     CD  175   0.761   6.394   1.105  0.1643  0.0711  0.6060
   21ARG     NE  176   0.784   6.266   1.038 -0.2442  0.2724  0.0744
   21ARG     HE  177   0.871   6.260   0.988 -0.8390  0.0648 -0.9593
   21ARG     CZ  178   0.705   6.158   1.046  0.0153  0.1078  0.4847
   21ARG    NH1  179   0.589   6.171   1.112 -0.3266  0.3513 -0.1482
   21ARG   HH11  180   0.547   6.250   1.157 -1.2961 -1.5766  2.6245
   21ARG   HH12  181   0.550   6.082   1.138  2.6605 -1.0347  0.0167
   21ARG    NH2  182   0.740   6.035   1.006 -0.4019  0.0642  0.2499
   21ARG   HH21  183   0.828   6.024   0.961 -0.6590 -1.5724  0.1095
   21ARG   HH22  184   0.675   5.959   1.005 -0.0327 -0.3478  2.5952
   21ARG      C  185   0.916   6.864   1.018 -0.1025 -0.0869 -0.2377
   21ARG      O  186   0.912   6.905   1.134 -0.5018 -0.1125 -0.2402
   22MET      N  187   0.852   6.923   0.917 -0.6483  0.3505  0.3530
   22MET      H  188   0.864   6.881   0.827 -0.8684  3.2947 -1.1798
   22MET     CA  189   0.795   0.013   0.921 -0.3607  0.5012 -0.4268
   22MET     CB  190   0.869   0.100   0.820 -0.2195 -0.1383 -0.8782
   22MET     CG  191   0.865   0.252   0.839  0.1278 -0.1660 -0.5767
   22MET     SD  192   0.698   0.315   0.880  0.3247 -0.0013 -0.0206
   22MET     CE  193   0.706   0.492   0.895  0.3505 -0.0060  0.0242
   22MET      C  194   0.645   0.001   0.893 -0.3796  0.1244 -0.1808
   22MET      O  195   0.612   6.975   0.798 -0.4098  0.1664 -0.2019
   23HIS      N  196   0.562   0.035   0.991 -0.1362  0.5725 -0.1252
   23HIS      H  197   0.590   0.101   1.061 -1.8780  0.1078  1.0752
   23HIS     CA  198   0.418   0.002   0.985 -0.0048  0.0110 -0.2724
   23HIS     CB  199   0.364   6.998   1.120 -0.2598  0.3241 -0.2604
   23HIS     CG  200   0.387   6.849   1.142  0.2139  0.4850  0.3817
   23HIS    ND1  201   0.495   6.792   1.195  0.4148 -0.1808 -0.6932
   23HIS    HD1  202   0.580   6.835   1.226  0.7187 -1.6004  0.5799
   23HIS    CD2  203   0.304   6.749   1.111  0.4361  0.1878  0.7335
   23HIS    HD2  204   0.220   6.755   1.042  1.3646  1.9166 -0.3330
   23HIS    CE1  205   0.479   6.660   1.194  0.0240 -0.1583  0.4486
   23HIS    HE1  206   0.566   6.596   1.211  0.8850  1.2198  1.4227
   23HIS    NE2  207   0.359   6.633   1.144  0.1555 -0.1240  0.1124
   23HIS      C  208   0.330   0.117   0.935  0.2678  0.1319 -0.4817
   23HIS      O  209   0.343   0.230   0.980 -0.5288  0.1288 -0.2314
   24TYR      N  210   0.243   0.076   0.843 -0.4459 -0.3214  0.3784
   24TYR      H  211   0.235   7.024   0.818  2.2427 -0.1765 -1.3770
   24TYR     CA  212   0.142   0.164   0.781  0.0003  0.0551  0.1839
   24TYR     CB  213   0.171   0.183   0.632 -0.0946 -0.3307  0.1135
   24TYR     CG  214   0.179   0.064   0.536 -0.0511 -0.0893 -0.1850
   24TYR    CD1  215   0.282   7.015   0.535  0.3981  0.4030 -0.4220
   24TYR    HD1  216   0.376   7.024   0.589  0.3310 -0.5712 -0.1259
   24TYR    CD2  217   0.071   0.051   0.449  0.2648  0.4717 -0.6658
   24TYR    HD2  218   7.039   0.128   0.453  1.7016  1.9720 -0.5013
   24TYR    CE1  219   0.276   6.906   0.449 -0.0437  0.0830  0.0137
   24TYR    HE1  220   0.345   6.824   0.471  0.1806  0.0644 -0.7566
   24TYR    CE2  221   0.063   6.986   0.365 -0.3278 -0.0646  0.0840
   24TYR    HE2  222   7.015   6.956   0.315 -0.3517  0.4751 -0.2012
   24TYR     CZ  223   0.166   6.893   0.366 -0.0007  0.2932 -0.0765
   24TYR     OH  224   0.178   6.797   0.271  0.3443  0.2677 -0.0058
   24TYR     HH  225   0.246   6.731   0.305 -1.6091 -0.6083  2.4649
   24TYR      C  226   0.007   0.093   0.782  0.1106 -0.1738 -0.4164
   24TYR      O  227   0.002   7.016   0.800 -0.1106 -0.0991  0.0680
   25VAL      N  228   6.945   0.166   0.754  0.0492  0.0364  0.3287
   25VAL      H  229   6.952   0.263   0.729 -1.2727 -0.0154 -0.3238
   25VAL     CA  230   6.812   0.103   0.746  0.2777 -0.4550  0.4032
   25VAL     CB  231   6.700   0.198   0.789  0.2043 -0.3436 -0.0346
   25VAL    CG1  232   6.672   0.191   0.939 -0.5484 -0.5329 -0.1798
   25VAL    CG2  233   6.726   0.338   0.732  0.4993 -0.2515  0.3245
   25VAL      C  234   6.792   0.054   0.603  0.2565 -0.0212  0.2559
   25VAL      O  235   6.797   0.136   0.511  0.3236  0.0252  0.3013
   26ASP      N  236   6.737   6.978   0.593  0.3267 -0.0561  0.2921
   26ASP      H  237   6.723   6.922   0.675 -1.1598  1.0817  0.8719
   26ASP     CA  238   6.691   6.911   0.470  0.3857  0.0770  0.1980
   26ASP     CB  239   6.706   6.759   0.469  0.0438  0.0455 -0.5207
   26ASP     CG  240   6.682   6.687   0.336  0.2227 -0.0806 -0.4849
   26ASP    OD1  241   6.735   6.735   0.234  0.6055  0.1540 -0.1779
   26ASP    OD2  242   6.629   6.574   0.345 -0.5806  0.3328  0.1253
   26ASP      C  243   6.545   6.951   0.452  0.2022 -0.5187  0.3673
   26ASP      O  244   6.446   6.882   0.478 -0.3709  0.0698 -0.1902
   27VAL      N  245   6.528   0.030   0.407 -0.1060 -0.5497  0.3944
   27VAL      H  246   6.615   0.079   0.404  0.0806 -0.9032 -0.1551
   27VAL     CA  247   6.407   0.105   0.371  0.2766 -0.2428 -0.2735
   27VAL     CB  248   6.437   0.251   0.336  0.2507 -0.1490  0.0938
   27VAL    CG1  249   6.471   0.319   0.469 -0.4886  0.0573  0.1826
   27VAL    CG2  250   6.550   0.267   0.235  0.3233 -0.6330  0.0950
   27VAL      C  251   6.311   0.043   0.269 -0.0779 -0.5212  0.2221
   27VAL      O  252   6.362   7.021   0.179  0.5448 -0.1014  0.2549
   28GLY      N  253   6.182   0.055   0.298 -0.0248  0.0618  0.2205
   28GLY      H  254   6.159   0.083   0.391  1.5660  2.7192 -0.0778
   28GLY     CA  255   6.064   0.035   0.212 -0.0239  0.6524  0.0745
   28GLY      C  256   6.080   0.097   0.073  1.0078  0.0007 -0.1094
   28GLY      O  257   6.105   0.019   7.027 -0.0105 -1.0174  0.4522
   29PRO      N  258   6.079   0.230   0.062 -0.1436  0.0334  0.2314
   29PRO     CA  259   6.103   0.308   6.984  0.4096 -0.3672  0.0797
   29PRO     CB  260   6.099   0.453   7.033 -0.2827 -0.2002 -0.4709
   29PRO     CG  261   5.982   0.439   0.086 -0.2712  0.2025 -0.3994
   29PRO     CD  262   6.024   0.316   0.167 -0.1483  0.4393 -0.1031
   29PRO      C  263   6.245   0.285   6.931  0.4273 -0.3082  0.0995
   29PRO      O  264   6.341   0.331   6.993 -0.3569  0.6927  0.6002
   30ARG      N  265   6.257   0.188   6.840  0.1246  0.3914 -0.6949
   30ARG      H  266   6.184   0.128   6.808  1.9632 -1.2764 -1.9534
   30ARG     CA  267   6.386   0.152   6.779  0.1725 -0.3507 -0.1697
   30ARG     CB  268   6.397   0.002   6.753  0.6586 -0.3113 -0.1876
   30ARG     CG  269   6.370   6.955   6.872 -0.1552 -0.1087 -0.2113
   30ARG     CD  270   6.381   6.807   6.836  0.0695 -0.1014 -0.1754
   30ARG     NE  271   6.402   6.742   6.967 -0.1874 -0.4052 -0.2842
   30ARG     HE  272   6.495   6.708   6.977 -0.9422 -2.5579 -0.1643
   30ARG     CZ  273   6.316   6.720   0.022  0.1644  0.3115  0.1830
   30ARG    NH1  274   6.186   6.752   0.021 -0.0608 -0.5912 -0.1142
   30ARG   HH11  275   6.155   6.820   7.000 -0.5715  0.5584  1.2676
   30ARG   HH12  276   6.116   6.705   0.075  1.5361 -1.8174  0.9632
   30ARG    NH2  277   6.360   6.646   0.125 -0.2519 -0.1720  0.0175
   30ARG   HH21  278   6.453   6.609   0.135 -0.4038 -1.1208 -1.6643
   30ARG   HH22  279   6.292   6.636   0.198 -2.7979 -0.2269 -2.2115
   30ARG      C  280   6.430   0.223   6.651 -0.1113 -0.0918 -0.1261
   30ARG      O  281   6.548   0.223   6.618 -0.0903 -0.2299 -0.0539
   31ASP      N  282   6.327   0.274   6.585 -0.2827  0.0337  0.2335
   31ASP      H  283   6.232   0.268   6.616 -0.9058  0.6704 -1.3936
   31ASP     CA  284   6.334   0.319   6.445  0.4233 -0.2355  0.1782
   31ASP     CB  285   6.198   0.337   6.377  0.6267 -0.3063 -0.2540
   31ASP     CG  286   6.158   0.199   6.324 -1.1033  0.1103 -0.1104
   31ASP    OD1  287   6.099   0.120   6.400 -0.1171 -0.2261  0.3201
   31ASP    OD2  288   6.166   0.186   6.200 -0.3130 -0.1450 -0.0353
   31ASP      C  289   6.411   0.448   6.419 -0.1222 -0.0427 -0.5379
   31ASP      O  290   6.518   0.444   6.359  0.1547  0.1074 -0.0589
   32GLY      N  291   6.360   0.556   6.478  0.1200 -0.1513 -0.1228
   32GLY      H  292   6.283   0.543   6.541 -0.3418 -1.6494 -0.9411
   32GLY     CA  293   6.411   0.693   6.460 -0.8276  0.1443 -0.5991
   32GLY      C  294   6.555   0.728   6.494 -0.7362 -0.1740 -0.6563
   32GLY      O  295   6.624   0.644   6.552 -0.1504  0.5123 -0.3346
   33THR      N  296   6.585   0.857   6.505 -0.2656 -0.3565  0.3874
   33THR      H  297   6.524   0.927   6.467 -0.9805  0.0773  2.2050
   33THR     CA  298   6.711   0.920   6.547 -0.4408  0.2584  0.0018
   33THR     CB  299   6.728   1.066   6.505  0.0594  0.1344 -0.2288
   33THR    OG1  300   6.612   1.145   6.528  0.3077  0.3635  0.2518
   33THR    HG1  301   6.624   1.238   6.494  2.0383 -0.3834 -1.3123
   33THR    CG2  302   6.785   1.063   6.363  0.2302 -0.0006 -0.1578
   33THR      C  303   6.744   0.893   6.694  0.1183 -0.8246 -0.3155
   33THR      O  304   6.653   0.886   6.777  0.1128 -0.3369 -0.2798
   34PRO      N  305   6.869   0.861   6.724  0.2703 -0.0749 -0.1444
   34PRO     CA  306   6.926   0.856   6.860  0.2483 -0.1455 -0.1380
   34PRO     CB  307   0.030   0.824   6.847  0.3597  0.2580  0.1494
   34PRO     CG  308   0.020   0.719   6.737 -0.3503  0.0090  0.4463
   34PRO     CD  309   6.953   0.769   6.646  0.2226 -0.0093 -0.2727
   34PRO      C  310   6.899   0.988   6.933  0.3958 -0.3375  0.2647
   34PRO      O  311   6.937   1.095   6.885 -0.0542 -0.2431  0.1190
   35VAL      N  312   6.814   0.977   7.035 -0.0080  0.3339  0.0082
   35VAL      H  313   6.776   0.887   0.012 -1.0678  0.6680 -0.4027
   35VAL     CA  314   6.782   1.081   0.089 -0.3759  0.0193  0.2211
   35VAL     CB  315   6.632   1.104   0.108 -0.3795  0.1199  0.0743
   35VAL    CG1  316   6.602   1.242   0.166 -0.6293  0.0782  0.0462
   35VAL    CG2  317   6.557   1.105   7.019  0.0851  0.3922 -0.1868
   35VAL      C  318   6.855   1.057   0.221  0.5766 -0.4469 -0.3727
   35VAL      O  319   6.825   0.963   0.294 -0.0567 -0.1692 -0.2661
   36LEU      N  320   6.961   1.136   0.234 -0.4649  0.8284  0.6530
   36LEU      H  321   6.966   1.225   0.189 -0.7676 -0.4130 -2.0316
   36LEU     CA  322   0.032   1.101   0.319 -0.2195  0.1620  0.0531
   36LEU     CB  323   0.151   1.117   0.225 -0.0789 -0.0114  0.2015
   36LEU     CG  324   0.244   0.997   0.205 -0.2372 -0.0834 -0.1121
   36LEU    CD1  325   0.373   1.041   0.135  0.1180 -0.3626  0.3645
   36LEU    CD2  326   0.280   0.915   0.328  0.4818  0.2234 -0.1120
   36LEU      C  327   0.027   1.191   0.443  0.1840 -0.2126  0.3395
   36LEU      O  328   0.023   1.313   0.436 -0.1351 -0.2188  0.4075
   37PHE      N  329   7.042   1.122   0.552  0.1999 -0.1326  0.3945
   37PHE      H  330   7.023   1.024   0.550  0.4364 -0.1638 -1.5954
   37PHE     CA  331   7.026   1.183   0.685 -0.3171 -0.1346  0.3376
   37PHE     CB  332   6.931   1.089   0.760  0.0113 -0.5085  0.2904
   37PHE     CG  333   6.788   1.113   0.712  0.0169 -0.1474  0.4554
   37PHE    CD1  334   6.709   1.201   0.786 -0.0326  0.0688  0.1478
   37PHE    HD1  335   6.740   1.239   0.883 -1.1980 -0.2682  0.6645
   37PHE    CD2  336   6.741   1.057   0.594  0.2867  0.4105  0.0775
   37PHE    HD2  337   6.811   1.002   0.532 -0.1062  1.3018 -1.1859
   37PHE    CE1  338   6.582   1.229   0.738  0.1038  0.1512 -0.1704
   37PHE    HE1  339   6.521   1.304   0.789 -0.4291 -0.5751  0.2921
   37PHE    CE2  340   6.613   1.086   0.547  0.2342 -0.5740 -0.4206
   37PHE    HE2  341   6.586   1.054   0.447  0.1351 -0.4480 -0.4344
   37PHE     CZ  342   6.531   1.169   0.623  0.6296 -0.4971 -0.0727
   37PHE     HZ  343   6.432   1.199   0.590  0.8868  1.0928  0.4849
   37PHE      C  344   0.108   1.202   0.768 -0.2556  0.1898  0.1682
   37PHE      O  345   0.144   1.123   0.856 -0.3174 -0.6850 -0.5802
   38LEU      N  346   0.158   1.325   0.762  0.3761 -0.0922 -0.4351
   38LEU      H  347   0.115   1.393   0.702  1.9083 -0.0031 -1.5209
   38LEU     CA  348   0.282   1.373   0.825  0.0245  0.1058  0.1070
   38LEU     CB  349   0.367   1.448   0.722  0.3352 -0.2671  0.0889
   38LEU     CG  350   0.449   1.361   0.627  0.5678 -0.4045  0.4144
   38LEU    CD1  351   0.362   1.277   0.533 -0.2860  0.5427  0.3403
   38LEU    CD2  352   0.541   1.445   0.538  0.0793  0.1458  0.4216
   38LEU      C  353   0.259   1.458   0.951 -0.5691 -0.2281  0.2285
   38LEU      O  354   0.171   1.544   0.949 -0.2975  0.0507  0.2208
   39HIS      N  355   0.311   1.410   1.064  0.0639 -0.1723 -0.0329
   39HIS      H  356   0.339   1.315   1.077 -1.2967 -0.5001  0.7187
   39HIS     CA  357   0.299   1.482   1.192 -0.0158  0.0290 -0.1523
   39HIS     CB  358   0.179   1.431   1.273  0.1971 -0.0551  0.1116
   39HIS     CG  359   0.185   1.281   1.302  0.2156 -0.0884 -0.0570
   39HIS    ND1  360   0.162   1.237   1.426  0.2623 -0.4501 -0.1778
   39HIS    HD1  361   0.174   1.283   1.513 -0.6832 -0.9727  0.2458
   39HIS    CD2  362   0.156   1.182   1.218  0.1737 -0.4468  0.3742
   39HIS    HD2  363   0.162   1.185   1.109 -1.0899  0.4022  0.3110
   39HIS    CE1  364   0.114   1.113   1.415  0.0890 -0.4333  0.3814
   39HIS    HE1  365   0.097   1.050   1.502 -0.2254  0.0878  0.7088
   39HIS    NE2  366   0.109   1.079   1.287  0.2674 -0.4812  0.3874
   39HIS      C  367   0.422   1.477   1.283  0.4573 -0.0528 -0.7903
   39HIS      O  368   0.456   1.589   1.321 -1.1025  0.0000  0.5386
   40GLY      N  369   0.493   1.365   1.284  0.0549 -0.3067  0.0362
   40GLY      H  370   0.472   1.300   1.211 -1.0012  2.2422 -2.1350
   40GLY     CA  371   0.609   1.346   1.371  0.2756  0.5243 -0.0647
   40GLY      C  372   0.584   1.378   1.519 -0.1369 -0.2004  0.0294
   40GLY      O  373   0.472   1.370   1.568 -0.2284 -0.2594 -0.1892
   41ASN      N  374   0.678   1.445   1.585  0.1104 -0.3644 -0.1548
   41ASN      H  375   0.766   1.459   1.538 -0.7888 -1.7883 -2.4267
   41ASN     CA  376   0.663   1.497   1.722  0.0755  0.1182 -0.3393
   41ASN     CB  377   0.799   1.553   1.763 -0.0388  0.0171  0.1903
   41ASN     CG  378   0.876   1.453   1.849 -0.4093  0.0100  0.5115
   41ASN    OD1  379   0.858   1.452   1.971  0.0246 -0.1484  0.5764
   41ASN    ND2  380   0.950   1.366   1.782  0.4943  0.6383  0.6806
   41ASN   HD21  381   0.951   1.359   1.682 -2.6453 -0.4681  0.6167
   41ASN   HD22  382   0.999   1.295   1.832 -0.8669 -0.9279 -0.1248
   41ASN      C  383   0.555   1.605   1.723 -0.7010 -0.6473  0.0242
   41ASN      O  384   0.558   1.690   1.634  0.1671 -0.1516  0.5167
   42PRO      N  385   0.481   1.609   1.833 -0.8084 -0.6558 -0.0477
   42PRO     CA  386   0.453   1.520   1.947  0.1581 -0.1511  0.5954
   42PRO     CB  387   0.390   1.607   2.055 -0.0246  0.4826 -0.0170
   42PRO     CG  388   0.323   1.722   1.978 -0.0140  0.6402  0.2076
   42PRO     CD  389   0.414   1.738   1.856 -0.3571 -0.3927 -0.1953
   42PRO      C  390   0.366   1.396   1.923  0.3107 -0.1685  0.1111
   42PRO      O  391   0.369   1.303   2.003 -0.2122  0.0064  0.3391
   43THR      N  392   0.261   1.418   1.844  0.4511 -0.3971 -0.1366
   43THR      H  393   0.275   1.460   1.754 -0.8143 -0.8080 -0.5470
   43THR     CA  394   0.136   1.341   1.851 -0.1430  0.5439 -0.2314
   43THR     CB  395   0.027   1.408   1.769 -0.6823 -0.1780 -0.1179
   43THR    OG1  396   0.069   1.412   1.632  0.0990  0.1613  0.1280
   43THR    HG1  397   0.143   1.478   1.622  0.4473 -0.4998 -2.4176
   43THR    CG2  398   7.034   1.545   1.827 -0.0100  0.0139 -0.1251
   43THR      C  399   0.152   1.197   1.802  0.1631  0.4163  0.2346
   43THR      O  400   0.232   1.175   1.711  0.3459  0.5655  0.3592
   44SER      N  401   0.085   1.105   1.872  0.0434 -0.0193 -0.4478
   44SER      H  402   0.033   1.128   1.953  1.9288 -0.0946  0.8552
   44SER     CA  403   0.095   0.963   1.835  0.0153 -0.1968  0.2194
   44SER     CB  404   0.073   0.878   1.960 -0.3497  0.1963  0.4255
   44SER     OG  405   6.984   0.877   2.011 -0.4581  0.1425  0.1401
   44SER     HG  406   6.983   0.828   2.098  1.4886 -0.8495 -0.3231
   44SER      C  407   7.035   0.934   1.727 -0.0859 -0.1239  0.2986
   44SER      O  408   6.926   0.991   1.729  0.1854  0.4189 -0.1195
   45SER      N  409   0.022   0.833   1.647  0.0944 -0.2699  0.5520
   45SER      H  410   0.092   0.771   1.682  1.4895  1.2422  0.5788
   45SER     CA  411   6.991   0.800   1.525  0.4620  0.4060  0.1317
   45SER     CB  412   0.007   0.684   1.446 -0.1709  0.1104  0.0743
   45SER     OG  413   7.028   0.561   1.515 -0.1241  0.0956  0.0636
   45SER     HG  414   0.071   0.513   1.512 -0.6881 -0.9774  0.2159
   45SER      C  415   6.840   0.778   1.532  0.6493 -0.9673  0.1641
   45SER      O  416   6.772   0.785   1.429  0.2266 -0.1646  0.4859
   46TYR      N  417   6.793   0.745   1.652  0.0765 -0.1163  0.1839
   46TYR      H  418   6.857   0.704   1.716  0.3913  0.2736  0.1246
   46TYR     CA  419   6.650   0.745   1.686  0.0903  0.2735  0.2545
   46TYR     CB  420   6.646   0.705   1.834  0.3618 -0.5572  0.0439
   46TYR     CG  421   6.505   0.694   1.892  0.1592  0.2417 -0.2762
   46TYR    CD1  422   6.477   0.789   1.989 -0.2617  0.2793 -0.4320
   46TYR    HD1  423   6.559   0.854   2.021 -0.0682 -1.2430  2.4590
   46TYR    CD2  424   6.423   0.582   1.880  0.1770  0.2373 -0.3554
   46TYR    HD2  425   6.421   0.529   1.785 -1.0917  0.5015 -0.4977
   46TYR    CE1  426   6.373   0.781   2.080 -0.6128 -0.2242 -0.8716
   46TYR    HE1  427   6.358   0.860   2.155  1.6327  1.0719 -1.6907
   46TYR    CE2  428   6.321   0.565   1.973  0.1660 -0.1912 -0.4414
   46TYR    HE2  429   6.264   0.473   1.962  2.3336 -1.7413  0.6331
   46TYR     CZ  430   6.298   0.665   2.068 -0.3379 -0.4696 -0.2665
   46TYR     OH  431   6.213   0.638   2.170 -0.1526 -0.1545 -0.0255
   46TYR     HH  432   6.182   0.543   2.158 -0.5780  0.2191 -2.3565
   46TYR      C  433   6.572   0.873   1.657 -0.2400  0.2357  0.9639
   46TYR      O  434   6.451   0.864   1.637 -0.0844  0.1946 -0.0056
   47VAL      N  435   6.644   0.984   1.643  0.1337 -0.1381 -0.1705
   47VAL      H  436   6.743   0.988   1.657  0.1294 -0.2392 -0.1072
   47VAL     CA  437   6.582   1.114   1.615 -0.2061 -0.1097  0.6688
   47VAL     CB  438   6.687   1.226   1.610 -0.4350  0.0727 -0.1653
   47VAL    CG1  439   6.735   1.240   1.754 -0.6914  0.1081 -0.0829
   47VAL    CG2  440   6.803   1.189   1.518 -0.2002 -0.2088  0.2442
   47VAL      C  441   6.487   1.118   1.495  0.2439  0.1565  0.3165
   47VAL      O  442   6.381   1.181   1.506  0.0044 -0.0616 -0.6400
   48TRP      N  443   6.502   1.034   1.393 -0.4752  0.1527  0.2049
   48TRP      H  444   6.554   0.950   1.409 -1.1010 -0.3097 -0.1589
   48TRP     CA  445   6.433   1.034   1.264 -0.0981  0.4281  0.0007
   48TRP     CB  446   6.528   1.020   1.145 -0.2541  0.5944 -0.1457
   48TRP     CG  447   6.658   1.100   1.160 -0.0333  0.2238 -0.0566
   48TRP    CD1  448   6.777   1.049   1.190 -0.0618  0.2025  0.0204
   48TRP    HD1  449   6.786   0.942   1.211  0.0269  0.2956  0.4720
   48TRP    CD2  450   6.681   1.228   1.111  0.3687 -0.1010 -0.7345
   48TRP    NE1  451   6.876   1.133   1.166  0.0946  0.1135  0.3485
   48TRP    HE1  452   6.971   1.120   1.197  0.6661 -0.2194 -1.4156
   48TRP    CE2  453   6.819   1.242   1.114  0.3174  0.2854  0.4590
   48TRP    CE3  454   6.597   1.337   1.091 -0.4081 -0.4869  0.3210
   48TRP    HE3  455   6.494   1.318   1.060  0.8728 -0.9056 -4.4631
   48TRP    CZ2  456   6.876   1.368   1.110  0.6224  0.1288 -0.3147
   48TRP    HZ2  457   6.984   1.376   1.122  1.0831 -2.2481 -2.1626
   48TRP    CZ3  458   6.656   1.462   1.076  0.1368 -0.7090  0.6092
   48TRP    HZ3  459   6.591   1.545   1.050  0.8127 -0.3498  0.0472
   48TRP    CH2  460   6.794   1.476   1.080  0.1334 -0.3056 -0.5547
   48TRP    HH2  461   6.838   1.563   1.031 -1.7405  1.1627  0.2467
   48TRP      C  462   6.323   0.928   1.256  0.4475 -0.1588  0.2748
   48TRP      O  463   6.260   0.916   1.152 -0.0805 -0.0133  0.5770
   49ARG      N  464   6.276   0.885   1.373 -0.1239  0.0109  0.1062
   49ARG      H  465   6.316   0.922   1.456  0.8035 -2.6134  0.9286
   49ARG     CA  466   6.173   0.781   1.387  0.3908 -0.5236 -0.0359
   49ARG     CB  467   6.157   0.728   1.529  0.0830 -0.0489  0.1079
   49ARG     CG  468   6.122   0.834   1.635 -0.4808 -0.0842 -0.0396
   49ARG     CD  469   6.127   0.782   1.779  0.1140  0.8956  0.3077
   49ARG     NE  470   6.094   0.885   1.878 -0.2361  0.4981  0.6105
   49ARG     HE  471   6.003   0.880   1.918 -0.3708 -1.2421  0.1866
   49ARG     CZ  472   6.166   0.994   1.907  0.6396  0.2030 -0.4002
   49ARG    NH1  473   6.275   1.043   1.845  0.7945  0.2052 -0.1260
   49ARG   HH11  474   6.317   0.998   1.767  2.6363  0.1998  0.8252
   49ARG   HH12  475   6.312   1.127   1.885 -0.1777  0.8178 -0.4751
   49ARG    NH2  476   6.115   1.074   2.002  0.3971  0.1769 -0.5076
   49ARG   HH21  477   6.023   1.049   2.032  1.1571 -2.5509 -0.1167
   49ARG   HH22  478   6.166   1.149   2.045  1.7851 -0.7766 -0.4096
   49ARG      C  479   6.034   0.803   1.325  0.4312 -0.0515  0.0393
   49ARG      O  480   5.961   0.709   1.294  0.2300  0.1754 -0.1724
   50ASN      N  481   5.997   0.931   1.330 -0.3994 -0.3128  0.8366
   50ASN      H  482   6.040   1.007   1.379 -0.1158  0.6671 -0.8504
   50ASN     CA  483   5.879   0.989   1.264  0.2747  0.0219 -0.0887
   50ASN     CB  484   5.798   1.080   1.355  0.5354  0.0657  0.1026
   50ASN     CG  485   5.717   1.025   1.473  0.0364  0.0261 -0.2548
   50ASN    OD1  486   5.772   0.982   1.574  0.0891 -0.1383 -0.3535
   50ASN    ND2  487   5.584   1.036   1.469  0.0610  0.1340 -0.9193
   50ASN   HD21  488   5.528   1.076   1.397 -0.8003 -1.2978 -1.0954
   50ASN   HD22  489   5.541   0.996   1.550 -1.6186  3.3220 -0.0984
   50ASN      C  490   5.895   1.060   1.130  0.0597 -0.2803 -0.2766
   50ASN      O  491   5.804   1.056   1.048 -0.1403  0.5426 -0.1067
   51ILE      N  492   6.014   1.110   1.096  0.0633 -0.2487 -0.2184
   51ILE      H  493   6.086   1.124   1.164 -0.6789 -2.2451  1.0605
   51ILE     CA  494   6.037   1.173   0.965  0.6010 -0.5716 -0.2808
   51ILE     CB  495   6.159   1.265   0.974  0.1633 -0.0147 -0.0280
   51ILE    CG1  496   6.138   1.360   1.093 -0.0179 -0.2087  0.0965
   51ILE    CG2  497   6.178   1.337   0.840 -0.3041 -0.6335 -0.4327
   51ILE     CD  498   6.259   1.451   1.114 -0.1467 -0.0973  0.3588
   51ILE      C  499   6.060   1.071   0.853 -0.2927 -0.4944 -0.5400
   51ILE      O  500   5.996   1.091   0.750 -0.2855  0.2440 -0.4058
   52ILE      N  501   6.126   0.961   0.887 -0.4194 -0.4945 -0.2913
   52ILE      H  502   6.163   0.942   0.978 -2.7242 -1.9242  0.4309
   52ILE     CA  503   6.151   0.862   0.782  0.0647 -0.3039 -0.3599
   52ILE     CB  504   6.276   0.777   0.808 -0.1262 -0.4081  0.2368
   52ILE    CG1  505   6.266   0.683   0.928  0.1019 -0.4744  0.2049
   52ILE    CG2  506   6.403   0.863   0.797  0.2194 -0.9667 -0.2029
   52ILE     CD  507   6.377   0.578   0.917  0.6175  0.0283  0.6165
   52ILE      C  508   6.032   0.777   0.738 -0.2240 -0.4730  0.7114
   52ILE      O  509   6.041   0.714   0.632 -0.3653  0.0741  0.3726
   53PRO      N  510   5.922   0.760   0.810 -0.5914  0.3973  0.3696
   53PRO     CA  511   5.799   0.704   0.751  0.0463 -0.1403 -0.4656
   53PRO     CB  512   5.706   0.660   0.864  0.4003 -0.3601 -0.2557
   53PRO     CG  513   5.800   0.641   0.983 -0.0947 -0.3032  0.1477
   53PRO     CD  514   5.917   0.736   0.955 -0.6403  0.4431  0.3754
   53PRO      C  515   5.737   0.816   0.668 -0.4178  0.1877  0.3150
   53PRO      O  516   5.684   0.798   0.559 -0.1495 -0.1475  0.2399
   54HIS      N  517   5.735   0.934   0.730 -0.5741  0.1267  0.4269
   54HIS      H  518   5.742   0.940   0.829 -1.4598  1.6072  0.4316
   54HIS     CA  519   5.684   1.057   0.668 -0.2838 -0.1286 -0.3347
   54HIS     CB  520   5.675   1.176   0.764 -0.2674 -0.1283 -0.3336
   54HIS     CG  521   5.569   1.177   0.875  0.1642 -0.2497  0.0848
   54HIS    ND1  522   5.446   1.135   0.845  0.0559  0.3502 -0.3256
   54HIS    CD2  523   5.565   1.230   0.997  0.0430 -1.1869  0.4935
   54HIS    HD2  524   5.655   1.265   1.047 -0.0709 -0.8009  0.4302
   54HIS    CE1  525   5.369   1.156   0.952  0.1543  0.0617 -0.1969
   54HIS    HE1  526   5.265   1.132   0.973  1.2727 -2.0368  4.0917
   54HIS    NE2  527   5.442   1.215   1.046 -0.4515  0.6742 -0.0997
   54HIS    HE2  528   5.422   1.217   1.144 -0.4205  0.2897 -0.0830
   54HIS      C  529   5.737   1.117   0.537  0.0979  0.1932 -0.0344
   54HIS      O  530   5.673   1.192   0.463 -0.3402 -0.5641 -0.4296
   55VAL      N  531   5.861   1.082   0.505  0.0387  0.0916 -0.1471
   55VAL      H  532   5.916   1.033   0.571 -1.1198  0.8160  1.4214
   55VAL     CA  533   5.922   1.125   0.378 -0.0265 -0.3187 -0.3202
   55VAL     CB  534   6.073   1.103   0.372  0.0161 -0.1728  0.1513
   55VAL    CG1  535   6.133   1.212   0.461  0.2354  0.3024 -0.5693
   55VAL    CG2  536   6.119   0.969   0.430  0.0628 -0.3908 -0.3810
   55VAL      C  537   5.843   1.073   0.258 -0.1133  0.1013 -0.4450
   55VAL      O  538   5.787   0.964   0.257  0.0437  0.0219 -0.6497
   56ALA      N  539   5.886   1.132   0.146  0.1114  0.1550 -0.3303
   56ALA      H  540   5.949   1.209   0.142 -0.5524  0.6592 -1.4605
   56ALA     CA  541   5.822   1.105   0.017  0.0416  0.0575 -0.2759
   56ALA     CB  542   5.888   1.189   6.953 -0.1726  0.3722 -0.1649
   56ALA      C  543   5.832   0.957   7.024 -0.0044 -0.0786  0.2404
   56ALA      O  544   5.936   0.897   0.006  0.1033  0.0752  0.1712
   57PRO      N  545   5.735   0.893   6.960 -0.1786 -0.3383  0.7577
   57PRO     CA  546   5.712   0.748   6.967  0.1519 -0.4063  0.5168
   57PRO     CB  547   5.560   0.727   6.956  0.1058  0.2220 -0.0492
   57PRO     CG  548   5.529   0.842   6.860  0.2366 -0.1642 -0.5580
   57PRO     CD  549   5.623   0.959   6.891  0.3765 -0.3722 -0.2027
   57PRO      C  550   5.792   0.652   6.879 -0.2333  0.1035 -0.4056
   57PRO      O  551   5.765   0.533   6.892  0.2913 -0.0074 -0.2754
   58THR      N  552   5.861   0.704   6.778 -0.0130 -0.1794 -0.4006
   58THR      H  553   5.864   0.802   6.761 -0.4949  0.0072  0.5636
   58THR     CA  554   5.950   0.618   6.697  0.3815 -0.1315 -0.0254
   58THR     CB  555   5.930   0.610   6.545  0.2081 -0.0656 -0.0066
   58THR    OG1  556   5.922   0.746   6.502 -0.4195  0.1331  0.7085
   58THR    HG1  557   6.012   0.773   6.467 -1.0834  1.0419 -0.4100
   58THR    CG2  558   5.807   0.533   6.497  0.0704 -0.0689  0.3444
   58THR      C  559   6.099   0.634   6.726  0.3364  0.1751  0.0492
   58THR      O  560   6.181   0.547   6.694 -0.3772 -0.4038 -0.2435
   59HIS      N  561   6.131   0.747   6.788 -0.0187  0.6118 -0.5544
   59HIS      H  562   6.068   0.824   6.779  1.4851  1.8602 -0.8405
   59HIS     CA  563   6.264   0.800   6.820  0.2187  0.2288 -0.8944
   59HIS     CB  564   6.245   0.945   6.866  0.2680  0.0218 -0.2151
   59HIS     CG  565   6.249   1.022   6.734 -0.5119 -0.0721 -0.2962
   59HIS    ND1  566   6.144   1.071   6.668 -0.4780 -0.3437 -0.5501
   59HIS    CD2  567   6.361   1.075   6.686 -0.4366  0.1890  0.1571
   59HIS    HD2  568   6.462   1.063   6.726  0.4110  0.4749 -1.7922
   59HIS    CE1  569   6.197   1.162   6.587 -0.3678 -0.1006 -0.2059
   59HIS    HE1  570   6.139   1.227   6.521 -1.2711  0.1060  0.7646
   59HIS    NE2  571   6.330   1.168   6.596 -0.3913  0.0832  0.0312
   59HIS    HE2  572   6.386   1.239   6.555 -0.1768 -0.3304 -0.4021
   59HIS      C  573   6.346   0.716   6.918 -0.2063  0.4295 -0.3664
   59HIS      O  574   6.295   0.688   7.027  0.0254 -0.2602 -0.4366
   60ARG      N  575   6.472   0.682   6.893 -0.2480 -0.3383  0.4319
   60ARG      H  576   6.524   0.735   6.826 -3.5320 -0.6760 -2.7045
   60ARG     CA  577   6.555   0.588   6.970  0.2340 -0.2816 -0.0156
   60ARG     CB  578   6.664   0.553   6.869  0.0373  0.1907 -0.3947
   60ARG     CG  579   6.698   0.404   6.872 -0.0474  0.1793 -0.0107
   60ARG     CD  580   6.823   0.376   6.788  0.0125  0.1068  0.1019
   60ARG     NE  581   6.814   0.386   6.642 -0.2927 -0.3391  0.0860
   60ARG     HE  582   6.723   0.411   6.607 -0.0099  2.6059  1.1382
   60ARG     CZ  583   6.916   0.368   6.556 -0.0622  1.1439  0.0161
   60ARG    NH1  584   7.040   0.356   6.605 -0.0631 -0.0917 -0.2422
   60ARG   HH11  585   0.019   0.348   6.701 -1.0805  1.5623  0.2046
   60ARG   HH12  586   0.069   0.352   6.537  1.0482  0.0552  0.9293
   60ARG    NH2  587   6.874   0.357   6.429 -0.7033  0.2074  0.2930
   60ARG   HH21  588   6.780   0.383   6.407 -0.2245  2.0625  0.2073
   60ARG   HH22  589   6.932   0.329   6.353 -1.0057 -1.5314  0.6752
   60ARG      C  590   6.607   0.658   0.050 -0.2722  0.4194 -0.1903
   60ARG      O  591   6.708   0.729   0.055  0.1974 -0.2378 -0.2539
   61CYS      N  592   6.516   0.659   0.148 -0.4945 -0.0738 -0.3869
   61CYS      H  593   6.437   0.600   0.132  1.0863 -1.7746 -2.7341
   61CYS     CA  594   6.530   0.718   0.282 -0.5345 -0.1812 -0.3357
   61CYS     CB  595   6.392   0.750   0.339 -0.2107  0.3268  0.1707
   61CYS     SG  596   6.265   0.619   0.357  0.2388 -0.1120  0.1683
   61CYS     HG  597   6.170   0.677   0.285 -0.0703  3.0800  2.8925
   61CYS      C  598   6.633   0.658   0.378 -0.0924  0.4554 -0.4108
   61CYS      O  599   6.603   0.631   0.494 -0.2322  0.8322 -0.3560
   62ILE      N  600   6.759   0.679   0.340  0.1209 -0.3372 -0.1632
   62ILE      H  601   6.777   0.744   0.266 -0.6256 -1.6865 -1.5710
   62ILE     CA  602   6.875   0.616   0.405  0.1502 -0.2362 -0.1150
   62ILE     CB  603   6.985   0.574   0.307  0.1908 -0.0921 -0.1309
   62ILE    CG1  604   6.925   0.488   0.196  0.3636 -0.2490 -0.1027
   62ILE    CG2  605   0.054   0.499   0.376  0.2847  0.4978  0.3654
   62ILE     CD  606   7.024   0.477   0.080  0.5063  0.1090 -0.0155
   62ILE      C  607   6.920   0.686   0.533 -0.8185  0.3423 -0.0778
   62ILE      O  608   6.965   0.801   0.525 -0.3387  0.1861  0.3243
   63ALA      N  609   6.869   0.639   0.646  0.4149 -0.0686  0.3259
   63ALA      H  610   6.795   0.573   0.652 -1.2177  1.7501  1.8241
   63ALA     CA  611   6.912   0.683   0.779 -0.0316 -0.1013  0.4819
   63ALA     CB  612   6.800   0.658   0.881 -0.0147 -0.6923  0.3551
   63ALA      C  613   7.029   0.601   0.833 -0.0819  0.1330  0.9543
   63ALA      O  614   7.013   0.481   0.852 -0.2275  0.0969  0.6081
   64PRO      N  615   0.108   0.650   0.836 -0.0951  0.2198  0.1436
   64PRO     CA  616   0.231   0.579   0.875 -0.1152  0.1340  0.0497
   64PRO     CB  617   0.346   0.663   0.820 -0.1891  0.0447 -0.2464
   64PRO     CG  618   0.282   0.754   0.715 -0.1678 -0.3499 -0.6052
   64PRO     CD  619   0.144   0.780   0.776  0.0547  0.0026 -0.2433
   64PRO      C  620   0.250   0.580   1.026  0.2856 -0.0088  0.0004
   64PRO      O  621   0.176   0.654   1.090  0.1767 -0.1990  0.0946
   65ASP      N  622   0.317   0.483   1.088  0.0573 -0.1237  0.0648
   65ASP      H  623   0.357   0.406   1.040  1.0896  0.8641 -0.6954
   65ASP     CA  624   0.339   0.495   1.233  0.2725 -0.1696  0.0361
   65ASP     CB  625   0.275   0.371   1.295  0.1808 -0.0850  0.1125
   65ASP     CG  626   0.254   0.373   1.446 -0.2558  0.2227  0.0480
   65ASP    OD1  627   0.244   0.488   1.493 -0.0166  0.1232  0.3436
   65ASP    OD2  628   0.204   0.276   1.507 -0.6065  0.6273  0.4187
   65ASP      C  629   0.486   0.525   1.264  0.2019  0.1106  0.1070
   65ASP      O  630   0.578   0.466   1.207  0.6064  0.5769  0.2746
   66LEU      N  631   0.502   0.611   1.364  0.3025 -0.1740  0.3346
   66LEU      H  632   0.423   0.610   1.425 -0.5954 -0.8535 -0.8106
   66LEU     CA  633   0.629   0.674   1.403  0.3576  0.0056 -0.1294
   66LEU     CB  634   0.619   0.771   1.521  0.1442  0.1586 -0.2748
   66LEU     CG  635   0.531   0.890   1.480  0.5072  0.7354  0.6014
   66LEU    CD1  636   0.503   0.976   1.603  0.3598  0.4638  0.7587
   66LEU    CD2  637   0.612   0.972   1.379 -0.2251  0.1889 -0.4410
   66LEU      C  638   0.742   0.577   1.440  0.1534  0.0407  0.5957
   66LEU      O  639   0.723   0.488   1.523  0.3883 -0.1877  0.4042
   67ILE      N  640   0.860   0.600   1.385 -0.0158 -0.0093  0.2122
   67ILE      H  641   0.866   0.670   1.313 -0.4679  1.8928  1.9358
   67ILE     CA  642   0.976   0.514   1.413 -0.1254 -0.3286 -0.2858
   67ILE     CB  643   1.091   0.536   1.315  0.0077 -0.0470 -0.0704
   67ILE    CG1  644   1.156   0.674   1.322 -0.2106  0.0502  0.0144
   67ILE    CG2  645   1.042   0.497   1.176 -0.2492 -0.0407  0.0194
   67ILE     CD  646   1.286   0.696   1.244 -0.1201 -0.4982  0.0129
   67ILE      C  647   1.013   0.510   1.562 -0.4956  0.5781 -0.1576
   67ILE      O  648   1.018   0.615   1.625 -0.3248  0.5017 -0.0421
   68GLY      N  649   1.047   0.394   1.617 -0.3540  0.6376 -0.1186
   68GLY      H  650   1.039   0.309   1.564  1.5860 -0.1856  0.7764
   68GLY     CA  651   1.077   0.371   1.759 -0.0632  0.1148 -0.2602
   68GLY      C  652   0.958   0.395   1.853  0.0313  0.1332 -0.1444
   68GLY      O  653   0.921   0.300   1.921 -0.1274 -0.0365 -0.4636
   69MET      N  654   0.908   0.518   1.861  0.0884  0.1588 -0.1781
   69MET      H  655   0.951   0.595   1.815  0.5248 -0.2972 -0.5455
   69MET     CA  656   0.788   0.556   1.937  0.2599  0.0183  0.1609
   69MET     CB  657   0.773   0.705   1.909  0.6630  0.0331  0.0260
   69MET     CG  658   0.661   0.757   1.999  0.2811 -0.2676 -0.2715
   69MET     SD  659   0.489   0.760   1.939  0.1633  0.0518  0.0757
   69MET     CE  660   0.466   0.936   1.957  0.0458  0.0215  0.2254
   69MET      C  661   0.662   0.472   1.914 -0.0177  0.4892 -0.0208
   69MET      O  662   0.628   0.399   2.006  0.3509 -0.4623 -0.6302
   70GLY      N  663   0.616   0.467   1.789  0.5060 -0.1166 -0.1939
   70GLY      H  664   0.671   0.495   1.711 -0.0546 -0.2151 -0.6336
   70GLY     CA  665   0.491   0.396   1.758  0.1489  0.1420  0.6315
   70GLY      C  666   0.522   0.247   1.742  0.5204  0.2750  0.0998
   70GLY      O  667   0.613   0.199   1.810  0.4841  0.0161 -0.0372
   71LYS      N  668   0.449   0.190   1.647  0.2171  0.4932  0.2026
   71LYS      H  669   0.364   0.238   1.626  0.1380  0.2911  0.0636
   71LYS     CA  670   0.470   0.049   1.613 -0.1513  0.2527  0.9370
   71LYS     CB  671   0.359   7.034   1.527  0.4362  0.3835  0.0763
   71LYS     CG  672   0.226   7.021   1.601  0.1521  0.0471 -0.4845
   71LYS     CD  673   0.159   6.889   1.562 -0.1097  0.0266  0.0366
   71LYS     CE  674   0.029   6.852   1.635 -0.1498  0.1928  0.0497
   71LYS     NZ  675   0.045   6.827   1.779 -0.2889  0.1649  0.0608
   71LYS    HZ1  676   0.061   6.914   1.827  2.0230 -0.0041 -0.2486
   71LYS    HZ2  677   7.013   6.776   1.816  0.8653 -2.1146 -0.5354
   71LYS    HZ3  678   0.127   6.770   1.789 -2.4080 -2.9998  0.4595
   71LYS      C  679   0.604   0.022   1.544 -0.4638 -0.0558  0.4458
   71LYS      O  680   0.671   6.970   1.578 -0.0985  0.1153  0.2213
   72SER      N  681   0.643   0.116   1.458  0.1894 -0.0014  0.7959
   72SER      H  682   0.592   0.202   1.459 -0.4873 -0.4036  1.9193
   72SER     CA  683   0.757   0.090   1.368 -0.1203 -0.2889  0.4831
   72SER     CB  684   0.760   0.202   1.264 -0.3396 -0.1878  0.5843
   72SER     OG  685   0.644   0.204   1.180  0.3029  0.1325 -0.3216
   72SER     HG  686   0.620   0.301   1.170  1.6363  0.3928 -1.1324
   72SER      C  687   0.896   0.085   1.431 -0.0814 -0.0740  0.4153
   72SER      O  688   0.936   0.175   1.505 -0.5165  0.0665  0.4827
   73ASP      N  689   0.978   7.036   1.384  0.3221  0.3715  0.2144
   73ASP      H  690   0.951   6.964   1.321  1.0747  1.5604 -1.5386
   73ASP     CA  691   1.117   7.023   1.429  0.3552  0.1431  0.0459
   73ASP     CB  692   1.173   6.888   1.384 -0.0760 -0.0059 -0.0502
   73ASP     CG  693   1.099   6.770   1.447 -0.4870  0.2320 -0.0831
   73ASP    OD1  694   1.121   6.748   1.568  0.4221 -0.7207 -0.4001
   73ASP    OD2  695   1.011   6.705   1.386  0.3451 -0.6942 -0.3225
   73ASP      C  696   1.210   0.086   1.374 -0.1085  0.6315  0.2075
   73ASP      O  697   1.199   0.130   1.260  0.6724 -0.0301 -0.1341
   74LYS      N  698   1.330   0.088   1.432 -0.0417 -0.1042  0.1054
   74LYS      H  699   1.367   0.018   1.493  1.0190  0.1621 -0.2015
   74LYS     CA  700   1.433   0.182   1.384  0.4308 -0.6341  0.0732
   74LYS     CB  701   1.469   0.277   1.499  0.0242 -0.7436  0.2941
   74LYS     CG  702   1.513   0.213   1.631  0.2037 -0.1754  0.5114
   74LYS     CD  703   1.588   0.312   1.720  0.3633  0.0594  0.1164
   74LYS     CE  704   1.642   0.246   1.847 -0.0960 -0.0745  0.2454
   74LYS     NZ  705   1.717   0.121   1.829 -0.1563 -0.1049  0.2037
   74LYS    HZ1  706   1.798   0.140   1.774 -0.2888 -1.8429 -0.6699
   74LYS    HZ2  707   1.748   0.089   1.919  0.4166  2.9204  1.2163
   74LYS    HZ3  708   1.655   0.055   1.788 -0.1386 -0.3655  0.5833
   74LYS      C  709   1.560   0.117   1.329  0.6069 -0.1760 -0.0633
   74LYS      O  710   1.623   0.029   1.388  0.3016 -0.1590  0.2871
   75PRO      N  711   1.583   0.137   1.199  0.1592  0.4576 -0.0470
   75PRO     CA  712   1.717   0.116   1.144  0.2029  0.1996  0.1542
   75PRO     CB  713   1.711   0.134   0.992  0.2542 -0.0975  0.1171
   75PRO     CG  714   1.572   0.192   0.969  0.1888 -0.2555  0.1107
   75PRO     CD  715   1.487   0.176   1.095 -0.1224 -0.4145 -0.1185
   75PRO      C  716   1.823   0.212   1.199  0.5491  0.2713 -0.6283
   75PRO      O  717   1.791   0.312   1.262  0.4507 -0.4517  0.4979
   76ASP      N  718   1.949   0.169   1.188  0.4667 -0.1521  0.0443
   76ASP      H  719   1.963   0.080   1.144  1.3828 -0.1844  0.3882
   76ASP     CA  720   2.073   0.231   1.237  0.3808  0.0306  0.0293
   76ASP     CB  721   2.185   0.128   1.227  0.2258 -0.1773  0.4149
   76ASP     CG  722   2.256   0.109   1.361 -0.5368 -0.2048  0.8194
   76ASP    OD1  723   2.276   7.038   1.404 -0.2687 -0.3437  0.3232
   76ASP    OD2  724   2.296   0.205   1.430 -0.1380  0.0448  0.2370
   76ASP      C  725   2.106   0.356   1.155  0.1130  0.4994  0.6310
   76ASP      O  726   2.200   0.359   1.077  0.0104 -0.2162  0.4768
   77LEU      N  727   2.034   0.465   1.182  0.1101  0.7942 -0.5236
   77LEU      H  728   1.946   0.452   1.228 -0.3250  2.1975 -0.9051
   77LEU     CA  729   2.059   0.595   1.117 -0.0102  0.9495 -0.2635
   77LEU     CB  730   1.931   0.667   1.075  0.0633  0.7526 -0.8456
   77LEU     CG  731   1.818   0.599   0.998  0.0102 -0.2814  0.1167
   77LEU    CD1  732   1.692   0.686   0.989  0.1306 -0.0852  0.3109
   77LEU    CD2  733   1.879   0.552   0.867  0.4056  0.0558  0.1784
   77LEU      C  734   2.138   0.699   1.196  0.8032  0.2462 -0.1315
   77LEU      O  735   2.168   0.672   1.312  0.3093  0.0273 -0.0505
   78GLY      N  736   2.169   0.815   1.140 -0.2175  0.3774 -0.4435
   78GLY      H  737   2.171   0.822   1.040 -1.0737  0.5238 -0.4576
   78GLY     CA  738   2.228   0.924   1.219  0.0214 -0.5960  0.7557
   78GLY      C  739   2.129   1.008   1.300  0.1119  0.2672 -0.0034
   78GLY      O  740   2.166   1.097   1.376 -0.5006  0.2512  0.3164
   79TYR      N  741   2.007   0.996   1.248  0.1790 -0.0874 -0.0842
   79TYR      H  742   2.000   0.955   1.157  1.7839  1.9020 -1.1949
   79TYR     CA  743   1.883   1.041   1.313  0.3106 -0.3580  0.3592
   79TYR     CB  744   1.864   0.990   1.455 -0.0578 -0.3666  0.3064
   79TYR     CG  745   1.870   0.838   1.465  0.1654 -0.3688  0.1276
   79TYR    CD1  746   1.787   0.753   1.393 -0.3564  0.1011  0.1680
   79TYR    HD1  747   1.720   0.789   1.315  0.0466  0.0647 -0.1977
   79TYR    CD2  748   1.961   0.775   1.550 -0.0430 -0.2576  0.4331
   79TYR    HD2  749   2.028   0.831   1.615  0.3585 -1.4870  1.1001
   79TYR    CE1  750   1.800   0.614   1.401 -0.1727  0.1446  0.6363
   79TYR    HE1  751   1.726   0.554   1.349 -0.7375 -0.6359  2.2556
   79TYR    CE2  752   1.974   0.637   1.557  0.6479 -0.2329 -0.2036
   79TYR    HE2  753   2.054   0.595   1.618  0.8242  1.7209  1.0201
   79TYR     CZ  754   1.895   0.551   1.481  0.0855 -0.0563  0.1743
   79TYR     OH  755   1.909   0.417   1.499  0.3378 -0.0512  0.0153
   79TYR     HH  756   1.833   0.377   1.448 -1.1620  0.7390  1.5224
   79TYR      C  757   1.857   1.192   1.300  0.3052 -0.3615  0.3289
   79TYR      O  758   1.751   1.241   1.338  0.2171  0.1768 -0.5891
   80PHE      N  759   1.938   1.262   1.221 -0.4074 -0.0644 -0.1435
   80PHE      H  760   2.014   1.209   1.184 -0.3155  0.8496 -1.3256
   80PHE     CA  761   1.946   1.404   1.183 -0.3165 -0.1362 -0.3905
   80PHE     CB  762   2.085   1.449   1.138 -0.0323 -0.5077  0.1177
   80PHE     CG  763   2.176   1.477   1.258 -0.0360 -0.6172  0.1472
   80PHE    CD1  764   2.259   1.379   1.311  0.2151 -0.3755  0.2043
   80PHE    HD1  765   2.237   1.281   1.270  0.3464 -0.3655  0.1098
   80PHE    CD2  766   2.183   1.609   1.302  0.1486 -0.5401 -0.1103
   80PHE    HD2  767   2.147   1.687   1.235 -1.4437 -2.0595 -1.1200
   80PHE    CE1  768   2.359   1.414   1.401 -0.0898  0.4455  0.2322
   80PHE    HE1  769   2.445   1.351   1.425 -0.2068 -0.7256 -2.1775
   80PHE    CE2  770   2.272   1.641   1.404 -0.3335 -0.6248  0.3411
   80PHE    HE2  771   2.280   1.744   1.440  1.4647 -0.8667  0.7414
   80PHE     CZ  772   2.359   1.544   1.452  0.5810  0.3024  0.6150
   80PHE     HZ  773   2.438   1.579   1.518 -0.7209  0.7157  2.0281
   80PHE      C  774   1.856   1.419   1.060 -0.1789  0.0272 -0.4714
   80PHE      O  775   1.861   1.327   0.979  0.5150 -0.2628 -0.0985
   81PHE      N  776   1.804   1.538   1.027 -0.2618  0.1225 -0.0053
   81PHE      H  777   1.828   1.624   1.072 -2.2829  0.3889  0.6591
   81PHE     CA  778   1.715   1.554   0.912 -0.1360 -0.2235 -0.1535
   81PHE     CB  779   1.702   1.706   0.894 -0.3367 -0.2626 -0.3415
   81PHE     CG  780   1.561   1.742   0.940 -0.1682 -0.6033  0.4566
   81PHE    CD1  781   1.546   1.799   1.065  0.3958 -0.1282  0.3130
   81PHE    HD1  782   1.634   1.802   1.129 -0.0187 -0.8400  0.9425
   81PHE    CD2  783   1.446   1.716   0.866 -0.1193  0.0714  0.1380
   81PHE    HD2  784   1.447   1.673   0.766 -0.4307  0.8801 -0.2230
   81PHE    CE1  785   1.422   1.836   1.117  0.2197  0.1716 -0.3090
   81PHE    HE1  786   1.423   1.896   1.209  1.6950 -1.5102  0.8487
   81PHE    CE2  787   1.324   1.746   0.925 -0.0340  0.4790  0.1125
   81PHE    HE2  788   1.234   1.725   0.867  0.0983 -1.2659  0.4727
   81PHE     CZ  789   1.305   1.810   1.047 -0.1262  0.1915  0.2511
   81PHE     HZ  790   1.204   1.845   1.070  0.1297  1.4679 -0.4426
   81PHE      C  791   1.750   1.499   0.773  0.2731  0.0092 -0.1446
   81PHE      O  792   1.653   1.475   0.702 -0.0654 -0.0323  0.3246
   82ASP      N  793   1.877   1.497   0.734  0.1574  0.7333 -0.5860
   82ASP      H  794   1.949   1.556   0.772  1.4543 -0.5506 -0.9642
   82ASP     CA  795   1.928   1.422   0.619  0.3827  0.0650 -0.0574
   82ASP     CB  796   2.081   1.423   0.630  0.3628 -0.4628  0.3088
   82ASP     CG  797   2.166   1.496   0.526 -0.2304  0.1487  0.2447
   82ASP    OD1  798   2.165   1.621   0.531  0.2833  0.1841 -0.4005
   82ASP    OD2  799   2.240   1.428   0.452  0.3448  1.0695 -0.0458
   82ASP      C  800   1.890   1.273   0.616 -0.1522  0.1982  0.0182
   82ASP      O  801   1.836   1.227   0.516 -0.1267 -0.1829  0.1777
   83ASP      N  802   1.903   1.208   0.731 -0.5140  0.3578  0.1514
   83ASP      H  803   1.933   1.253   0.815  2.1470 -0.4495 -0.2643
   83ASP     CA  804   1.871   1.066   0.753  0.3714  0.1485  0.1130
   83ASP     CB  805   1.906   1.012   0.892 -0.8534 -0.0787  0.3376
   83ASP     CG  806   2.058   1.010   0.906 -0.8495  0.0700  0.3129
   83ASP    OD1  807   2.113   1.092   0.983  0.2807  0.0769 -0.4788
   83ASP    OD2  808   2.115   0.909   0.860 -0.4557  0.4071  0.0494
   83ASP      C  809   1.721   1.039   0.744  0.3685  0.1787  0.0732
   83ASP      O  810   1.677   0.975   0.648 -0.0908  0.4578  0.0977
   84HIS      N  811   1.644   1.123   0.812 -0.2890  0.0379 -0.4837
   84HIS      H  812   1.680   1.202   0.862 -0.7538 -0.0404 -0.0269
   84HIS     CA  813   1.498   1.129   0.798 -0.3331  0.2001  0.0360
   84HIS     CB  814   1.456   1.240   0.894 -0.0241  0.3127  0.0404
   84HIS     CG  815   1.457   1.185   1.037  0.7425 -0.4460 -0.2450
   84HIS    ND1  816   1.414   1.065   1.075 -0.3589  0.0492  0.1307
   84HIS    CD2  817   1.490   1.254   1.146  0.6034 -0.0001 -0.4828
   84HIS    HD2  818   1.533   1.355   1.141  0.7732 -0.1196 -4.0261
   84HIS    CE1  819   1.432   1.057   1.207  0.9075 -0.0702 -0.0364
   84HIS    HE1  820   1.412   0.971   1.269  0.9665 -0.7574 -0.9500
   84HIS    NE2  821   1.485   1.172   1.250  0.3889  0.2663 -0.2802
   84HIS    HE2  822   1.511   1.195   1.343  2.8334  2.6646 -1.4218
   84HIS      C  823   1.443   1.157   0.658 -0.0154 -0.0951 -0.1506
   84HIS      O  824   1.352   1.086   0.616 -0.2324 -0.1209  0.3535
   85VAL      N  825   1.510   1.241   0.579 -0.2093  0.5430  0.3512
   85VAL      H  826   1.561   1.319   0.616  1.0570  0.1063 -0.4182
   85VAL     CA  827   1.474   1.249   0.437  0.5554  0.2805  0.1408
   85VAL     CB  828   1.498   1.381   0.362 -0.1446  0.1700 -0.2850
   85VAL    CG1  829   1.403   1.491   0.409 -0.3422  0.1010 -0.5193
   85VAL    CG2  830   1.642   1.432   0.365 -0.2832  0.5804 -0.5451
   85VAL      C  831   1.508   1.130   0.347  0.5256  0.7449 -0.4905
   85VAL      O  832   1.428   1.087   0.264  0.5041 -0.4834  0.1554
   86ARG      N  833   1.627   1.074   0.365  0.2372  0.2069 -0.2453
   86ARG      H  834   1.696   1.118   0.421 -3.0216  1.0122  3.5248
   86ARG     CA  835   1.666   0.952   0.292 -0.1225 -0.0175 -0.0636
   86ARG     CB  836   1.812   0.914   0.312 -0.0939 -0.0521 -0.3362
   86ARG     CG  837   1.915   1.019   0.268 -0.0083  0.0491  0.1059
   86ARG     CD  838   2.059   0.969   0.289 -0.1428 -0.4113 -0.0616
   86ARG     NE  839   2.109   0.970   0.427 -0.8332  0.1440  0.1887
   86ARG     HE  840   2.056   0.926   0.499 -1.5780  1.0006  0.1841
   86ARG     CZ  841   2.225   1.029   0.457 -0.2531 -0.6122 -0.5484
   86ARG    NH1  842   2.289   1.099   0.362 -0.7437 -0.2606 -0.6219
   86ARG   HH11  843   2.266   1.085   0.266  1.7023 -2.2389 -1.0476
   86ARG   HH12  844   2.378   1.140   0.381 -0.6030  0.1863 -2.1285
   86ARG    NH2  845   2.265   1.030   0.585 -0.0388  0.0196 -0.6205
   86ARG   HH21  846   2.212   0.981   0.654 -1.1440  0.8156 -0.8707
   86ARG   HH22  847   2.326   1.103   0.616 -0.7672  0.7804 -0.9450
   86ARG      C  848   1.569   0.841   0.334 -0.4030  0.2531  0.0107
   86ARG      O  849   1.520   0.776   0.242 -0.3760 -0.2785  0.3660
   87PHE      N  850   1.549   0.814   0.463 -0.2157  0.8425  0.1660
   87PHE      H  851   1.618   0.840   0.531  1.6143 -0.6007 -1.0171
   87PHE     CA  852   1.448   0.721   0.515 -0.1325  0.6198 -0.0672
   87PHE     CB  853   1.475   0.715   0.665 -0.1020 -0.2781 -0.1063
   87PHE     CG  854   1.377   0.631   0.747  0.1978 -0.1907  0.3500
   87PHE    CD1  855   1.264   0.695   0.797  0.1078  0.1600 -0.2885
   87PHE    HD1  856   1.236   0.788   0.746 -0.1139  1.4663  2.0951
   87PHE    CD2  857   1.406   0.497   0.766 -0.3049 -0.4065 -0.3432
   87PHE    HD2  858   1.496   0.456   0.719  0.9775  1.0661  0.7543
   87PHE    CE1  859   1.172   0.607   0.853  0.7891 -0.0766  0.4729
   87PHE    HE1  860   1.070   0.640   0.873  0.7350 -0.0650  0.1804
   87PHE    CE2  861   1.313   0.414   0.827 -0.2376 -0.3456 -0.1559
   87PHE    HE2  862   1.323   0.305   0.836  0.6883 -0.3870 -1.4027
   87PHE     CZ  863   1.191   0.470   0.861 -0.2374 -0.2758 -0.2670
   87PHE     HZ  864   1.120   0.411   0.919  0.5626  0.2674  1.3389
   87PHE      C  865   1.301   0.749   0.480 -0.2244  0.1188 -0.0807
   87PHE      O  866   1.234   0.648   0.461  0.1094 -0.0655 -0.2920
   88MET      N  867   1.254   0.872   0.467 -0.2604  0.0792 -0.3155
   88MET      H  868   1.290   0.948   0.521 -0.2055 -0.2736  0.1389
   88MET     CA  869   1.127   0.895   0.395 -0.5719  0.1326  0.2504
   88MET     CB  870   1.097   1.044   0.377  0.0211  0.1958 -0.2349
   88MET     CG  871   0.953   1.071   0.332 -0.0804 -0.3597 -0.2540
   88MET     SD  872   0.821   0.961   0.396 -0.0634 -0.2117  0.0368
   88MET     CE  873   0.683   1.067   0.356  0.0418 -0.2032 -0.3036
   88MET      C  874   1.140   0.838   0.254 -0.3620 -0.0242  0.3317
   88MET      O  875   1.050   0.761   0.219 -0.0986  0.0119 -0.4281
   89ASP      N  876   1.236   0.871   0.168 -0.1409 -0.4629  0.4044
   89ASP      H  877   1.279   0.961   0.173  0.3576 -0.6792 -0.0110
   89ASP     CA  878   1.244   0.800   0.040  0.0865  0.0979  0.1043
   89ASP     CB  879   1.348   0.860   6.990  0.3922  0.0781  0.4256
   89ASP     CG  880   1.309   0.996   6.931  0.4389 -0.2643 -0.4023
   89ASP    OD1  881   1.359   1.094   6.989  0.0992 -0.2710 -0.0896
   89ASP    OD2  882   1.245   1.004   6.824 -0.3263 -0.1704  0.0489
   89ASP      C  883   1.251   0.647   0.046  0.0896  0.0839 -0.2287
   89ASP      O  884   1.168   0.587   7.024 -0.1824  0.3535 -0.1392
   90ALA      N  885   1.322   0.596   0.147 -0.2463  0.0666 -0.0012
   90ALA      H  886   1.398   0.650   0.183  0.6457  0.1160 -1.8323
   90ALA     CA  887   1.309   0.452   0.172 -0.2471  0.0994  0.1912
   90ALA     CB  888   1.392   0.421   0.297 -0.1296 -0.1606  0.0504
   90ALA      C  889   1.171   0.388   0.191 -0.1598 -0.1007  0.1525
   90ALA      O  890   1.143   0.282   0.135 -0.2148  0.2808 -0.5642
   91PHE      N  891   1.089   0.458   0.268 -0.0316  0.4179 -0.1766
   91PHE      H  892   1.118   0.537   0.323  0.2263  1.7416 -2.0954
   91PHE     CA  893   0.945   0.435   0.285  0.0103  0.3908  0.1438
   91PHE     CB  894   0.883   0.516   0.399 -0.1281  0.1485  0.2430
   91PHE     CG  895   0.737   0.478   0.425 -0.0354 -0.1747  0.2916
   91PHE    CD1  896   0.699   0.369   0.503  0.0200 -0.6165 -0.2905
   91PHE    HD1  897   0.781   0.324   0.558  0.4729  0.0399 -0.4114
   91PHE    CD2  898   0.641   0.564   0.373 -0.0068 -0.2266  0.1525
   91PHE    HD2  899   0.679   0.639   0.304 -0.7113  1.2961  1.3682
   91PHE    CE1  900   0.568   0.359   0.548  0.0703 -0.2156 -0.0420
   91PHE    HE1  901   0.540   0.272   0.608 -1.3453  1.3248  1.6365
   91PHE    CE2  902   0.507   0.546   0.406  0.0348  0.1879  0.5596
   91PHE    HE2  903   0.428   0.613   0.375  1.0985  0.6416 -1.3292
   91PHE     CZ  904   0.473   0.447   0.498  0.0439 -0.0391  0.3212
   91PHE     HZ  905   0.373   0.442   0.540 -0.1486 -1.9016 -0.2811
   91PHE      C  906   0.857   0.446   0.161  0.2911  0.0335 -0.0890
   91PHE      O  907   0.796   0.349   0.116  0.2369 -0.3099  0.7072
   92ILE      N  908   0.874   0.555   0.086 -0.8119  0.4344  0.2231
   92ILE      H  909   0.946   0.619   0.114 -0.7931  1.2088 -1.4744
   92ILE     CA  910   0.816   0.580   6.999  0.0523  0.3835 -0.1740
   92ILE     CB  911   0.844   0.720   6.946  0.1136  0.3284 -0.2876
   92ILE    CG1  912   0.807   0.829   0.002 -0.1738  0.2336 -0.2907
   92ILE    CG2  913   0.777   0.743   6.810 -0.8197  0.3272  0.1655
   92ILE     CD  914   0.660   0.835   0.042 -0.1110 -0.7617  0.1189
   92ILE      C  915   0.856   0.471   6.898 -0.2683 -0.5597  0.6940
   92ILE      O  916   0.774   0.430   6.817  0.3742 -0.0506 -0.2283
   93GLU      N  917   0.984   0.441   6.878 -0.3088 -0.3658  0.1316
   93GLU      H  918   1.059   0.494   6.919  0.1266  0.1599 -1.2665
   93GLU     CA  919   1.032   0.335   6.788 -0.3740 -0.1997 -0.1017
   93GLU     CB  920   1.184   0.340   6.778 -0.3879  0.4254 -0.0485
   93GLU     CG  921   1.234   0.474   6.725 -0.0299  0.3977  0.2155
   93GLU     CD  922   1.385   0.494   6.710 -0.0511  0.1890 -0.2749
   93GLU    OE1  923   1.453   0.390   6.726 -0.3661 -0.0006 -0.1472
   93GLU    OE2  924   1.426   0.589   6.640 -0.2280  0.1428 -0.4440
   93GLU      C  925   0.985   0.192   6.820 -0.3901 -0.2110 -0.1750
   93GLU      O  926   0.940   0.122   6.729 -0.5783 -0.2281 -0.0700
   94ALA      N  927   0.997   0.143   6.943  0.7085  0.0511 -0.1701
   94ALA      H  928   1.042   0.200   7.012 -0.2274  0.0184  0.4779
   94ALA     CA  929   0.944   0.015   6.990 -0.2376  0.5778  0.2273
   94ALA     CB  930   0.978   7.043   0.093 -0.1607 -0.1853  0.1288
   94ALA      C  931   0.793   7.043   6.970 -0.1275  0.0136 -0.1879
   94ALA      O  932   0.752   6.932   6.938 -0.1880 -0.0689  0.1651
   95LEU      N  933   0.711   0.101   6.993 -0.1255  0.0235 -0.2247
   95LEU      H  934   0.742   0.186   7.036 -0.6755  0.9724 -1.6253
   95LEU     CA  935   0.568   0.097   6.957 -0.0833  0.0316 -0.3951
   95LEU     CB  936   0.492   0.202   7.038  0.2206 -0.2043  0.2074
   95LEU     CG  937   0.490   0.183   0.145 -0.0887 -0.6037  0.1532
   95LEU    CD1  938   0.409   0.297   0.208  0.0397 -0.2054 -0.3905
   95LEU    CD2  939   0.439   0.045   0.188 -0.3370 -0.5546  0.0193
   95LEU      C  940   0.529   0.118   6.811 -0.7427  0.2250 -0.1908
   95LEU      O  941   0.413   0.139   6.774 -0.4255  0.3610 -1.1348
   96GLY      N  942   0.631   0.146   6.731 -0.2359 -0.4970  0.1976
   96GLY      H  943   0.725   0.116   6.750 -1.4403 -4.3687  0.8443
   96GLY     CA  944   0.601   0.184   6.592 -0.3973 -0.0879  0.3439
   96GLY      C  945   0.508   0.305   6.574  0.0189  0.1283 -0.3951
   96GLY      O  946   0.432   0.302   6.478 -0.4795  0.0168 -0.0043
   97LEU      N  947   0.531   0.404   6.659  0.6572 -0.0647 -0.3356
   97LEU      H  948   0.581   0.382   6.743  0.4127  1.7680  0.3415
   97LEU     CA  949   0.450   0.527   6.651 -0.1022 -0.5400 -0.1005
   97LEU     CB  950   0.433   0.595   6.786 -0.6743 -0.0442 -0.4202
   97LEU     CG  951   0.384   0.515   6.907 -0.0188  0.3093  0.0858
   97LEU    CD1  952   0.394   0.608   7.028 -0.0511 -0.0563  0.3705
   97LEU    CD2  953   0.247   0.448   6.897  0.2847 -0.2370 -0.4971
   97LEU      C  954   0.495   0.629   6.546  0.3275 -0.2568  0.3515
   97LEU      O  955   0.611   0.670   6.546  0.1380  0.2916  0.1746
   98GLU      N  956   0.406   0.654   6.450  0.6459 -0.5367 -0.0205
   98GLU      H  957   0.337   0.585   6.426  2.8633 -2.8046 -0.3100
   98GLU     CA  958   0.406   0.766   6.355  0.4593 -0.1643  0.4111
   98GLU     CB  959   0.352   0.713   6.222  0.4128 -0.4259  0.5337
   98GLU     CG  960   0.461   0.629   6.154  0.0665 -0.6080  0.1945
   98GLU     CD  961   0.433   0.618   6.004 -0.4634  0.4546  0.1995
   98GLU    OE1  962   0.485   0.699   5.925  0.1157  0.1895  0.3055
   98GLU    OE2  963   0.396   0.505   5.964  0.6073 -0.0572  0.6051
   98GLU      C  964   0.357   0.904   6.398  0.6283  0.1797 -0.4790
   98GLU      O  965   0.405   0.972   6.488 -0.0707 -0.0484  0.0719
   99GLU      N  966   0.234   0.936   6.357  0.2733  0.1214  0.5134
   99GLU      H  967   0.168   0.869   6.325 -0.9531  1.3110  0.4673
   99GLU     CA  968   0.177   1.072   6.366  0.1828  0.0856  0.4738
   99GLU     CB  969   0.065   1.099   6.266  0.2025 -0.6221  0.2544
   99GLU     CG  970   0.123   1.100   6.124 -0.3831 -0.4020  0.0100
   99GLU     CD  971   0.005   1.124   6.030 -0.1055  0.1266 -0.2093
   99GLU    OE1  972   7.028   1.240   5.989  0.2493  0.2857  0.0428
   99GLU    OE2  973   6.972   1.032   5.996  0.3029 -0.3421  0.0959
   99GLU      C  974   0.126   1.105   6.506  0.5645  0.0553  0.6232
   99GLU      O  975   0.027   1.042   6.542  0.1393  0.1145 -0.3913
  100VAL      N  976   0.183   1.205   6.572  0.9955 -0.0666  0.4347
  100VAL      H  977   0.257   1.260   6.532  0.7092  1.2943  1.6812
  100VAL     CA  978   0.149   1.225   6.713  0.4974  0.5520  0.2304
  100VAL     CB  979   0.279   1.221   6.794  0.5218 -0.3985  0.1538
  100VAL    CG1  980   0.321   1.075   6.812  0.0651 -0.4592  0.7757
  100VAL    CG2  981   0.393   1.315   6.754  0.0969  0.1071  0.1288
  100VAL      C  982   0.076   1.356   6.745 -0.3114  0.1810 -0.0986
  100VAL      O  983   0.120   1.460   6.696 -0.2582  0.0395 -0.3548
  101VAL      N  984   7.025   1.343   6.836 -0.3076  0.5913 -0.0349
  101VAL      H  985   6.999   1.250   6.862  1.1737  0.1416 -0.1045
  101VAL     CA  986   6.961   1.454   6.908 -0.2412  0.4103  0.3065
  101VAL     CB  987   6.808   1.450   6.902 -0.2297 -0.0612  0.2234
  101VAL    CG1  988   6.726   1.569   6.952 -0.0634  0.2828 -0.3134
  101VAL    CG2  989   6.758   1.404   6.766 -0.1248  0.5605 -0.0309
  101VAL      C  990   7.002   1.454   0.010  0.1315  0.3636  0.2047
  101VAL      O  991   6.993   1.347   0.071  0.2148  0.2343 -0.0097
  102LEU      N  992   0.009   1.569   0.053  0.5245  0.3171 -0.1421
  102LEU      H  993   0.017   1.651   7.042  0.9745 -0.2821 -0.9786
  102LEU     CA  994   0.062   1.586   0.189 -0.1017 -0.1341  0.1659
  102LEU     CB  995   0.202   1.645   0.202 -0.2201  0.3136 -0.5233
  102LEU     CG  996   0.312   1.570   0.127 -0.0520 -0.1989  0.2194
  102LEU    CD1  997   0.440   1.651   0.147 -0.0740 -0.0661 -0.1621
  102LEU    CD2  998   0.347   1.436   0.192  0.2377  0.0140  0.5034
  102LEU      C  999   7.009   1.656   0.285 -0.3616 -0.4560  0.1375
  102LEU      O 1000   6.950   1.758   0.249  0.3215  0.0487  0.4312
  103VAL      N 1001   6.984   1.586   0.395  0.4674 -0.3261  0.4138
  103VAL      H 1002   7.001   1.487   0.399  0.4022 -0.3355  0.4449
  103VAL     CA 1003   6.923   1.643   0.516 -0.0509 -0.4257  0.2020
  103VAL     CB 1004   6.818   1.547   0.573 -0.0070 -0.4123  0.3064
  103VAL    CG1 1005   6.737   1.618   0.681  0.0831  0.2145 -0.0351
  103VAL    CG2 1006   6.720   1.509   0.461  0.5325  0.3930 -0.4547
  103VAL      C 1007   7.031   1.665   0.623  0.0317 -0.0269  0.0376
  103VAL      O 1008   0.048   1.569   0.668  0.8446  0.6596  0.4071
  104ILE      N 1009   0.023   1.789   0.652  0.2857 -0.0348 -0.2469
  104ILE      H 1010   7.019   1.873   0.628 -0.2008 -0.1475  0.3235
  104ILE     CA 1011   0.140   1.818   0.736 -0.1678  0.2281  0.3021
  104ILE     CB 1012   0.254   1.882   0.657  0.0952 -0.0785  0.4284
  104ILE    CG1 1013   0.208   2.013   0.592 -0.0940 -0.4258 -0.1363
  104ILE    CG2 1014   0.314   1.788   0.553 -0.0517  0.1502  0.1341
  104ILE     CD 1015   0.320   2.087   0.519 -0.1962  0.1047  0.2363
  104ILE      C 1016   0.113   1.907   0.858 -0.2245  0.0860  0.3941
  104ILE      O 1017   0.068   2.022   0.855  0.4029  0.3201 -0.2620
  105HIS      N 1018   0.140   1.839   0.969  0.1669  0.0378  0.2706
  105HIS      H 1019   0.156   1.740   0.966 -0.7397 -0.3018  3.2171
  105HIS     CA 1020   0.129   1.890   1.106 -0.0421 -0.0290  0.2793
  105HIS     CB 1021   0.039   1.800   1.191  0.2613 -0.3435  0.2680
  105HIS     CG 1022   0.027   1.836   1.340 -0.1663 -0.2298  0.2072
  105HIS    ND1 1023   0.034   1.752   1.443  0.4491  0.0335  0.3840
  105HIS    CD2 1024   7.002   1.941   1.383  0.0096 -0.0551  0.0686
  105HIS    HD2 1025   6.945   2.011   1.322 -1.4455  0.3065  1.7748
  105HIS    CE1 1026   7.022   1.810   1.548  0.1992  0.1218  0.2016
  105HIS    HE1 1027   7.032   1.785   1.654 -1.8945 -1.2934  0.1392
  105HIS    NE2 1028   6.971   1.927   1.511 -0.2032 -0.1096  0.0116
  105HIS    HE2 1029   6.923   1.991   1.570 -1.3716  0.1319 -1.1602
  105HIS      C 1030   0.270   1.879   1.165 -0.1533  0.0446  0.5606
  105HIS      O 1031   0.349   1.789   1.135 -0.3081 -0.0562  0.4516
  106ASP      N 1032   0.308   1.979   1.243 -0.6330  0.5835  0.1089
  106ASP      H 1033   0.249   2.058   1.262  0.5612  0.9783  2.7135
  106ASP     CA 1034   0.432   1.982   1.322 -0.2151 -0.6783 -0.4791
  106ASP     CB 1035   0.404   1.911   1.454  0.2648  0.0997  0.0567
  106ASP     CG 1036   0.447   1.992   1.575  0.2857  0.0670  0.0712
  106ASP    OD1 1037   0.561   1.978   1.625  0.2177  0.4301  0.3391
  106ASP    OD2 1038   0.355   2.058   1.627  0.0973  0.1984 -0.4287
  106ASP      C 1039   0.569   1.953   1.259  0.0595  0.1855 -0.2987
  106ASP      O 1040   0.613   2.006   1.158 -0.3398 -0.0630 -0.6086
  107TRP      N 1041   0.631   1.845   1.305 -0.1225  0.0388 -0.3993
  107TRP      H 1042   0.601   1.793   1.385  0.4108 -1.6654 -1.2405
  107TRP     CA 1043   0.759   1.792   1.255  0.1089  0.2864 -0.0716
  107TRP     CB 1044   0.819   1.688   1.349  0.3143  0.3556 -0.1259
  107TRP     CG 1045   0.965   1.652   1.322  0.2238  0.1555 -0.3443
  107TRP    CD1 1046   1.075   1.723   1.347  0.0165  0.3824 -0.0681
  107TRP    HD1 1047   1.083   1.813   1.407  0.0495  1.6278 -1.8404
  107TRP    CD2 1048   1.005   1.547   1.240  0.2440  0.0267 -0.1698
  107TRP    NE1 1049   1.182   1.669   1.291  0.0281  0.1269  0.1996
  107TRP    HE1 1050   1.274   1.708   1.285 -0.5115  1.2238 -1.5555
  107TRP    CE2 1051   1.143   1.560   1.225  0.3023 -0.0301  0.2900
  107TRP    CE3 1052   0.936   1.436   1.193  0.1351  0.0793 -0.1352
  107TRP    HE3 1053   0.829   1.441   1.172 -0.0519 -0.4239  0.6446
  107TRP    CZ2 1054   1.213   1.467   1.150  0.1192  0.1261 -0.0803
  107TRP    HZ2 1055   1.310   1.491   1.107 -0.1290  1.0474 -0.1427
  107TRP    CZ3 1056   1.008   1.336   1.128  0.3853  0.3936 -0.3459
  107TRP    HZ3 1057   0.968   1.243   1.087  1.5641  0.4074 -1.5931
  107TRP    CH2 1058   1.141   1.359   1.098  0.5384 -0.1442 -0.1047
  107TRP    HH2 1059   1.180   1.316   1.005  0.0925 -1.3087  0.2308
  107TRP      C 1060   0.749   1.728   1.116  0.1905 -0.1583  0.1249
  107TRP      O 1061   0.834   1.757   1.032 -0.0697 -0.3063 -0.1964
  108GLY      N 1062   0.624   1.695   1.081  0.2495 -0.4581  0.2000
  108GLY      H 1063   0.551   1.685   1.148  0.0065  0.2275  0.0426
  108GLY     CA 1064   0.599   1.655   0.942  0.2761 -0.0164  0.0680
  108GLY      C 1065   0.612   1.766   0.837  0.1729 -0.2144 -0.1535
  108GLY      O 1066   0.633   1.736   0.720 -0.0755 -0.0273 -0.2483
  109SER      N 1067   0.601   1.892   0.877  0.5900 -0.2319  0.0167
  109SER      H 1068   0.579   1.911   0.973  0.9963  2.2950 -0.3210
  109SER     CA 1069   0.609   2.014   0.795  0.2705 -0.0729  0.2205
  109SER     CB 1070   0.549   2.138   0.861  0.0348 -0.1078  0.0715
  109SER     OG 1071   0.623   2.196   0.968 -0.1290 -0.1783  0.2233
  109SER     HG 1072   0.636   2.124   1.036  0.6215 -0.4581 -0.2012
  109SER      C 1073   0.754   2.053   0.764  0.1518  0.0573 -0.1807
  109SER      O 1074   0.792   2.040   0.648 -0.3123 -0.4434 -0.2829
  110ALA      N 1075   0.842   2.045   0.864 -0.2758  0.0821  0.2030
  110ALA      H 1076   0.811   2.040   0.959  0.5993  2.5972  0.6943
  110ALA     CA 1077   0.987   2.057   0.845 -0.2739 -0.1311  0.0792
  110ALA     CB 1078   1.050   2.068   0.984 -0.0323  0.2621 -0.0589
  110ALA      C 1079   1.045   1.943   0.760 -0.3019  0.0554 -0.1911
  110ALA      O 1080   1.146   1.958   0.692 -0.0052  0.1598  0.2672
  111LEU      N 1081   0.992   1.823   0.782  0.2743 -0.1278  0.2400
  111LEU      H 1082   0.963   1.803   0.875 -0.9502  2.4857  0.5346
  111LEU     CA 1083   1.018   1.712   0.689  0.0889 -0.0736  0.1212
  111LEU     CB 1084   0.962   1.582   0.748 -0.1851 -0.1390 -0.2783
  111LEU     CG 1085   0.993   1.458   0.665  0.3468  0.1731 -0.5543
  111LEU    CD1 1086   1.144   1.438   0.652  0.4337  0.3011  0.2358
  111LEU    CD2 1087   0.907   1.340   0.713  0.5837  0.1389 -0.2136
  111LEU      C 1088   0.973   1.732   0.544  0.1509  0.5398  0.1832
  111LEU      O 1089   1.058   1.739   0.456  0.7451 -1.1247  0.5747
  112GLY      N 1090   0.844   1.752   0.519  0.0759  0.4233  0.4626
  112GLY      H 1091   0.775   1.743   0.590 -1.2161  0.4596 -0.7564
  112GLY     CA 1092   0.780   1.769   0.387  0.3103  0.0618  0.3012
  112GLY      C 1093   0.836   1.885   0.304  0.0849 -0.1152 -0.0984
  112GLY      O 1094   0.857   1.864   0.185 -0.0761 -0.1555 -0.1200
  113PHE      N 1095   0.885   1.992   0.365 -0.1039 -0.0827 -0.0008
  113PHE      H 1096   0.871   2.027   0.457 -0.6851 -1.5341  0.4847
  113PHE     CA 1097   0.954   2.096   0.285  0.0750 -0.3177 -0.1534
  113PHE     CB 1098   0.974   2.213   0.381 -0.0102 -0.0634 -0.4453
  113PHE     CG 1099   0.850   2.294   0.420  0.2050  0.1821 -0.2666
  113PHE    CD1 1100   0.838   2.330   0.554 -0.1162 -0.2945 -0.1650
  113PHE    HD1 1101   0.917   2.296   0.621 -0.0930  0.0172 -0.0329
  113PHE    CD2 1102   0.751   2.327   0.329  0.3173  0.9920 -0.1021
  113PHE    HD2 1103   0.760   2.326   0.220 -0.8132 -1.1555 -0.2276
  113PHE    CE1 1104   0.722   2.393   0.598  0.4065  0.2723  0.4324
  113PHE    HE1 1105   0.717   2.448   0.692  0.7927  0.1863  0.5031
  113PHE    CE2 1106   0.635   2.387   0.377 -0.0766  0.3319 -0.2158
  113PHE    HE2 1107   0.584   2.451   0.306 -1.2056 -0.7257 -0.3775
  113PHE     CZ 1108   0.617   2.422   0.511  0.5865 -0.2504  0.0346
  113PHE     HZ 1109   0.551   2.506   0.533  1.3626  0.4546 -0.2423
  113PHE      C 1110   1.085   2.046   0.224 -0.2562 -0.6123 -0.6262
  113PHE      O 1111   1.105   2.049   0.102  0.7538 -0.1271 -0.4556
  114HIS      N 1112   1.172   1.978   0.296 -0.1456  0.1951  0.0196
  114HIS      H 1113   1.176   2.000   0.394  0.5432  0.8457 -0.1450
  114HIS     CA 1114   1.290   1.915   0.234 -0.2369  0.4021 -0.3626
  114HIS     CB 1115   1.378   1.863   0.347 -0.5539  0.4576 -0.0880
  114HIS     CG 1116   1.429   1.963   0.451 -0.0267  0.4021 -0.2917
  114HIS    ND1 1117   1.459   2.091   0.427 -0.1728  0.4309 -0.3168
  114HIS    CD2 1118   1.428   1.946   0.583  0.4515 -0.4070 -0.3852
  114HIS    HD2 1119   1.406   1.857   0.642 -0.3239 -0.0889 -0.1791
  114HIS    CE1 1120   1.465   2.156   0.543  0.1356 -0.0723 -0.0469
  114HIS    HE1 1121   1.510   2.255   0.548  0.1278 -0.0770  0.1076
  114HIS    NE2 1122   1.444   2.066   0.639  0.3583 -0.4234 -0.3236
  114HIS    HE2 1123   1.442   2.093   0.735  3.5409  1.6754 -0.7023
  114HIS      C 1124   1.252   1.794   0.148  0.2507 -0.4032  0.5329
  114HIS      O 1125   1.317   1.744   0.057  0.3540 -0.4725  0.6459
  115TRP      N 1126   1.141   1.728   0.179 -0.2664  0.0692 -0.2684
  115TRP      H 1127   1.114   1.728   0.275 -0.7564 -0.1713 -0.4034
  115TRP     CA 1128   1.096   1.608   0.107  0.0305 -0.2094  0.0102
  115TRP     CB 1129   1.027   1.513   0.206  0.2229 -0.1932  0.1598
  115TRP     CG 1130   1.021   1.376   0.138 -0.2529  0.1900 -0.5748
  115TRP    CD1 1131   1.126   1.303   0.102 -0.0764 -0.1033  0.5098
  115TRP    HD1 1132   1.227   1.315   0.141  0.6358 -3.2603 -0.0694
  115TRP    CD2 1133   0.913   1.324   0.068 -0.5595 -0.1839  0.1771
  115TRP    NE1 1134   1.087   1.216   0.009 -0.1229 -0.0736  0.5022
  115TRP    HE1 1135   1.145   1.137   7.034 -0.5038 -0.3108  0.3202
  115TRP    CE2 1136   0.959   1.233   7.019  0.0546  0.2948  0.0095
  115TRP    CE3 1137   0.779   1.361   0.061 -0.5530 -0.0785  0.5822
  115TRP    HE3 1138   0.750   1.453   0.113  0.6579 -0.4129  1.9023
  115TRP    CZ2 1139   0.872   1.177   6.927 -0.0534  0.5233 -0.0270
  115TRP    HZ2 1140   0.903   1.087   6.873  2.1804  0.8587  0.6190
  115TRP    CZ3 1141   0.690   1.304   7.015 -0.2756 -0.2765  0.4333
  115TRP    HZ3 1142   0.585   1.333   7.018  0.2862  2.4707 -1.7640
  115TRP    CH2 1143   0.737   1.210   6.924 -0.1207  0.2550 -0.0373
  115TRP    HH2 1144   0.670   1.180   6.844 -1.1015  1.2463  0.3799
  115TRP      C 1145   1.019   1.629   7.022 -0.1673  0.0911  0.1755
  115TRP      O 1146   1.052   1.554   6.931 -0.2118  0.1876  0.0797
  116ALA      N 1147   0.935   1.732   7.018 -0.3174 -0.0261  0.2836
  116ALA      H 1148   0.914   1.786   0.055  1.6567 -0.5325  1.1779
  116ALA     CA 1149   0.867   1.776   6.895  0.0378  0.2329  0.1771
  116ALA     CB 1150   0.746   1.868   6.913 -0.1345  0.2230 -0.8320
  116ALA      C 1151   0.957   1.843   6.791  0.0439 -0.0314  0.0085
  116ALA      O 1152   0.936   1.827   6.671  0.1522 -0.1142  0.0003
  117LYS      N 1153   1.059   1.911   6.845  0.7382 -0.4169 -0.7974
  117LYS      H 1154   1.058   1.937   6.941 -1.9810  2.7817 -1.4940
  117LYS     CA 1155   1.169   1.969   6.768  0.3775  0.4315 -0.6834
  117LYS     CB 1156   1.244   2.059   6.867  0.1434  0.1954 -0.2887
  117LYS     CG 1157   1.345   2.137   6.783  0.5815  0.0277  0.0807
  117LYS     CD 1158   1.273   2.225   6.680 -0.0067 -0.7846 -0.2082
  117LYS     CE 1159   1.380   2.319   6.625  0.0905 -0.8243 -0.0884
  117LYS     NZ 1160   1.307   2.412   6.538  0.4665 -0.3017  0.1491
  117LYS    HZ1 1161   1.209   2.403   6.554 -0.1459 -0.5877 -3.0736
  117LYS    HZ2 1162   1.332   2.507   6.556  0.0709 -0.3811  1.1742
  117LYS    HZ3 1163   1.324   2.397   6.440  0.3204  0.4252  0.0049
  117LYS      C 1164   1.259   1.862   6.706  0.1926 -0.1432  0.0348
  117LYS      O 1165   1.279   1.868   6.585  0.0112  0.5927  0.0423
  118ARG      N 1166   1.282   1.747   6.769 -0.0463 -0.1253  0.1543
  118ARG      H 1167   1.250   1.744   6.864  0.2250 -0.5295  0.2370
  118ARG     CA 1168   1.341   1.625   6.712  0.2313  0.0120  0.1459
  118ARG     CB 1169   1.374   1.518   6.817 -0.0422  0.3739  0.6047
  118ARG     CG 1170   1.507   1.542   6.888  0.3175  0.0875  0.0390
  118ARG     CD 1171   1.523   1.461   7.017 -0.1030 -0.2828 -0.1386
  118ARG     NE 1172   1.558   1.319   6.999 -0.4184 -0.3794 -0.0038
  118ARG     HE 1173   1.482   1.258   6.979  0.2086 -0.8303 -1.0617
  118ARG     CZ 1174   1.676   1.259   7.019 -0.1726  0.1888  0.2812
  118ARG    NH1 1175   1.790   1.317   0.014 -0.1135  0.2830 -0.0226
  118ARG   HH11 1176   1.785   1.413   0.043  2.4742  0.5337 -0.2179
  118ARG   HH12 1177   1.877   1.269   0.004  0.3931  1.0850  0.3998
  118ARG    NH2 1178   1.677   1.125   7.013 -0.2528  0.1944  0.1380
  118ARG   HH21 1179   1.593   1.074   6.998  1.0378 -1.7464 -0.8602
  118ARG   HH22 1180   1.763   1.075   7.012 -1.5194 -2.1036  0.5063
  118ARG      C 1181   1.251   1.560   6.606  0.1291  0.3907 -0.0007
  118ARG      O 1182   1.304   1.495   6.515  0.3350 -0.0359  0.4205
  119ASN      N 1183   1.122   1.589   6.608  0.0277  0.0590 -0.9057
  119ASN      H 1184   1.091   1.676   6.647  0.3095 -0.1681 -0.1486
  119ASN     CA 1185   1.022   1.521   6.525  0.0729 -0.3480 -0.6295
  119ASN     CB 1186   0.956   1.409   6.606 -0.0718  0.0622 -0.1754
  119ASN     CG 1187   1.061   1.305   6.647 -0.3644 -0.0550  0.2789
  119ASN    OD1 1188   1.107   1.227   6.564  0.2480  0.9338 -0.3311
  119ASN    ND2 1189   1.107   1.318   6.771  0.0775  0.2487  0.0880
  119ASN   HD21 1190   1.057   1.376   6.836  2.6265  1.2656  1.2616
  119ASN   HD22 1191   1.194   1.275   6.793 -0.3053 -1.3198 -1.2384
  119ASN      C 1192   0.924   1.605   6.444 -0.0683 -0.2357 -0.3445
  119ASN      O 1193   0.810   1.564   6.424 -0.1826 -0.1888  0.2008
  120PRO      N 1194   0.964   1.709   6.370 -0.2575 -0.2715 -0.5002
  120PRO     CA 1195   0.878   1.808   6.304  0.0707  0.3627  0.0084
  120PRO     CB 1196   0.979   1.906   6.245  0.4187 -0.1422 -0.2396
  120PRO     CG 1197   1.085   1.812   6.186  0.4737 -0.1219 -0.1737
  120PRO     CD 1198   1.096   1.716   6.304 -0.0985 -0.1909 -0.1775
  120PRO      C 1199   0.783   1.751   6.198  0.1282 -0.1807  0.2432
  120PRO      O 1200   0.680   1.814   6.173  0.4225 -0.0442 -0.6463
  121GLU      N 1201   0.801   1.630   6.146  0.0915 -0.0067 -0.1768
  121GLU      H 1202   0.888   1.582   6.159 -0.1461 -0.7041 -1.0950
  121GLU     CA 1203   0.712   1.572   6.045 -0.0695  0.1663 -0.1352
  121GLU     CB 1204   0.796   1.495   5.943  0.2786  0.2104  0.1184
  121GLU     CG 1205   0.876   1.370   5.982  0.0681  0.1412  0.3285
  121GLU     CD 1206   0.973   1.406   6.095  0.1076  0.1091  0.3046
  121GLU    OE1 1207   1.088   1.446   6.066  0.0486  0.0988  0.0487
  121GLU    OE2 1208   0.935   1.381   6.211  0.0982 -0.1701  0.2409
  121GLU      C 1209   0.602   1.491   6.115 -0.0225  0.0415 -0.2058
  121GLU      O 1210   0.486   1.499   6.076 -0.0357  0.0476 -0.1653
  122ARG      N 1211   0.624   1.430   6.231 -0.2533  0.4923  0.0787
  122ARG      H 1212   0.718   1.427   6.264 -0.3882  0.1277  0.4325
  122ARG     CA 1213   0.524   1.354   6.307 -0.2586  0.0850 -0.3315
  122ARG     CB 1214   0.588   1.252   6.401  0.3555  0.6671 -0.1121
  122ARG     CG 1215   0.705   1.172   6.344  0.4873  0.3255  0.6257
  122ARG     CD 1216   0.754   1.065   6.442  0.0077 -0.0004  0.5089
  122ARG     NE 1217   0.840   0.964   6.379  0.0453  0.2170  0.2062
  122ARG     HE 1218   0.802   0.923   6.296 -0.7507  2.0659 -0.3765
  122ARG     CZ 1219   0.958   0.927   6.431 -0.2146 -0.5557  0.2562
  122ARG    NH1 1220   0.998   0.978   6.549  0.0281  0.1883 -0.1441
  122ARG   HH11 1221   0.941   1.042   6.600 -0.3640 -0.8211  0.7249
  122ARG   HH12 1222   1.096   0.976   6.570  0.7827  2.2080 -2.9110
  122ARG    NH2 1223   1.050   0.872   6.351 -0.2805 -0.1641 -0.0912
  122ARG   HH21 1224   1.029   0.845   6.257  1.3859 -0.8414 -0.3039
  122ARG   HH22 1225   1.144   0.868   6.384 -0.0365 -1.0417 -0.8303
  122ARG      C 1226   0.431   1.438   6.395  0.0156 -0.0482  0.0853
  122ARG      O 1227   0.323   1.389   6.425 -0.2074  0.3076 -0.1316
  123VAL      N 1228   0.476   1.549   6.454  0.0503  0.3623 -0.7009
  123VAL      H 1229   0.569   1.583   6.443  0.3880  0.5118  1.9701
  123VAL     CA 1230   0.398   1.633   6.546  0.2664 -0.0802 -0.1046
  123VAL     CB 1231   0.497   1.727   6.614 -0.3249  0.6752 -0.2693
  123VAL    CG1 1232   0.569   1.824   6.520  0.0661  0.6279 -0.0218
  123VAL    CG2 1233   0.423   1.789   6.733 -0.2615  0.4673 -0.1210
  123VAL      C 1234   0.273   1.694   6.482  0.1229  0.0073  0.2553
  123VAL      O 1235   0.292   1.780   6.396 -0.2280  0.0647  0.2310
  124LYS      N 1236   0.153   1.640   6.503 -0.2009  0.5708 -0.0982
  124LYS      H 1237   0.141   1.555   6.555 -2.0578 -0.5093 -2.1443
  124LYS     CA 1238   0.025   1.687   6.449 -0.2079  0.4104 -0.2245
  124LYS     CB 1239   6.969   1.573   6.445  0.5694 -0.3207  0.5534
  124LYS     CG 1240   7.006   1.453   6.357 -0.5590 -0.2011 -0.1111
  124LYS     CD 1241   7.012   1.490   6.209  0.0768  0.2795  0.0302
  124LYS     CE 1242   6.877   1.528   6.147 -0.0673  0.0290  0.1916
  124LYS     NZ 1243   6.800   1.408   6.111 -0.1015  0.0377  0.2353
  124LYS    HZ1 1244   6.745   1.372   6.187  0.1808  1.5454  1.1889
  124LYS    HZ2 1245   6.740   1.431   6.035  0.1245  1.2815  0.4146
  124LYS    HZ3 1246   6.863   1.342   6.070  2.0688  2.6198 -0.8821
  124LYS      C 1247   7.002   1.794   6.536  0.3617  0.2465  0.4306
  124LYS      O 1248   6.940   1.881   6.475 -0.2835 -0.4560  0.0677
  125GLY      N 1249   7.008   1.796   6.668 -0.4688  0.0308  0.4728
  125GLY      H 1250   0.002   1.726   6.728  1.0471  1.5797  1.4030
  125GLY     CA 1251   6.949   1.899   6.756  0.0481  0.1934  0.6353
  125GLY      C 1252   6.981   1.903   6.905 -0.1215 -0.0412  0.6795
  125GLY      O 1253   0.010   1.813   6.943 -0.0709 -0.3878 -0.2164
  126ILE      N 1254   6.975   2.024   6.960  0.1408  0.1569  0.2728
  126ILE      H 1255   6.937   2.100   6.907  0.3877  0.8945  1.1374
  126ILE     CA 1256   7.019   2.059   0.051  0.2854 -0.0782  0.2857
  126ILE     CB 1257   0.073   2.176   0.054 -0.0832  0.2390  0.1036
  126ILE    CG1 1258   0.182   2.161   6.992  0.0352  0.1310  0.2379
  126ILE    CG2 1259   0.137   2.219   0.186 -0.3090  0.3855  0.1654
  126ILE     CD 1260   0.255   2.027   6.986 -0.1891  0.0236 -0.0942
  126ILE      C 1261   6.903   2.102   0.140  0.0354 -0.1344 -0.0133
  126ILE      O 1262   6.811   2.174   0.100  0.2158 -0.2089 -0.5639
  127ALA      N 1263   6.889   2.031   0.251  0.1395 -0.5865 -0.2883
  127ALA      H 1264   6.912   1.933   0.252 -0.1184 -0.6473 -0.3328
  127ALA     CA 1265   6.799   2.067   0.362  0.2409 -0.1300 -0.3514
  127ALA     CB 1266   6.695   1.957   0.385  0.2460 -0.1774 -0.5528
  127ALA      C 1267   6.874   2.107   0.489 -0.5137 -0.2421  0.1343
  127ALA      O 1268   6.924   2.026   0.567  0.0766  0.3140  0.3413
  128PHE      N 1269   6.874   2.237   0.517 -0.0645 -0.0618 -0.6811
  128PHE      H 1270   6.811   2.294   0.464  0.8919  0.5680 -1.1778
  128PHE     CA 1271   6.939   2.307   0.629 -0.4038 -0.3779 -0.2867
  128PHE     CB 1272   6.960   2.456   0.600  0.2862 -0.5135 -0.4841
  128PHE     CG 1273   7.042   2.479   0.472  0.3169 -1.0389 -0.5653
  128PHE    CD1 1274   0.135   2.468   0.479  0.3304 -0.4406  0.5611
  128PHE    HD1 1275   0.173   2.393   0.548 -1.5013 -1.2121  0.7978
  128PHE    CD2 1276   6.981   2.541   0.364  0.2333  0.3253  0.2346
  128PHE    HD2 1277   6.873   2.537   0.353  0.0887  1.5200  0.9992
  128PHE    CE1 1278   0.219   2.528   0.385 -0.4537  0.3385  0.3433
  128PHE    HE1 1279   0.328   2.521   0.390 -0.3222 -0.6056 -2.2723
  128PHE    CE2 1280   0.021   2.594   0.267  0.3358 -0.5285 -0.1444
  128PHE    HE2 1281   7.022   2.649   0.184 -1.6500 -0.4230  0.9397
  128PHE     CZ 1282   0.160   2.581   0.272  0.3798 -0.1158 -0.3178
  128PHE     HZ 1283   0.221   2.635   0.199 -0.2830  1.8208  0.4947
  128PHE      C 1284   6.839   2.297   0.745  0.3813  0.1116  0.4421
  128PHE      O 1285   6.724   2.341   0.733  0.1307 -0.6332  0.0935
  129MET      N 1286   6.888   2.254   0.861  0.6913 -0.2670  0.1715
  129MET      H 1287   6.979   2.213   0.862 -0.3530 -2.8281 -1.0780
  129MET     CA 1288   6.820   2.259   0.991  0.0294  0.6766 -0.2018
  129MET     CB 1289   6.724   2.141   1.002  0.1999  0.4309 -1.2166
  129MET     CG 1290   6.781   2.004   0.964 -0.0783 -0.0061 -0.1131
  129MET     SD 1291   6.664   1.864   0.982  0.0198 -0.0488  0.1855
  129MET     CE 1292   6.665   1.869   1.160 -0.5408  0.1114  0.1848
  129MET      C 1293   6.930   2.246   1.096 -0.2624 -0.1013  0.0137
  129MET      O 1294   7.009   2.151   1.102  0.0714  0.1416 -0.4301
  130GLU      N 1295   6.951   2.357   1.165 -0.4279 -0.1488  0.1405
  130GLU      H 1296   6.885   2.432   1.162  1.3918  1.6745  2.0187
  130GLU     CA 1297   0.028   2.382   1.244 -0.4163  0.0359  0.0651
  130GLU     CB 1298   0.013   2.318   1.383  0.2400 -0.1142  0.0711
  130GLU     CG 1299   6.970   2.394   1.482  0.2577 -0.1652  0.1258
  130GLU     CD 1300   7.028   2.522   1.544 -0.5904  0.0875  0.4094
  130GLU    OE1 1301   0.057   2.496   1.642  0.3023  0.1628 -0.2318
  130GLU    OE2 1302   6.993   2.635   1.504 -0.1705  0.0489 -0.0730
  130GLU      C 1303   0.161   2.351   1.175 -0.6489 -0.0373 -0.3515
  130GLU      O 1304   0.232   2.262   1.220  0.0977  0.6298 -0.1837
  131PHE      N 1305   0.208   2.436   1.083 -0.5645 -0.0658 -0.3348
  131PHE      H 1306   0.162   2.513   1.039  2.4095  1.0062 -1.8309
  131PHE     CA 1307   0.339   2.415   1.019 -0.5388  0.6014 -0.5070
  131PHE     CB 1308   0.328   2.425   0.867 -0.4195  0.4547 -0.5258
  131PHE     CG 1309   0.318   2.565   0.806 -0.1846  0.7531  0.1085
  131PHE    CD1 1310   0.429   2.638   0.765 -0.0769  0.2580 -0.5023
  131PHE    HD1 1311   0.527   2.602   0.796  0.4535  1.9647 -0.0829
  131PHE    CD2 1312   0.190   2.605   0.768 -0.1775  0.0426 -0.6869
  131PHE    HD2 1313   0.107   2.536   0.778  0.6098 -0.6977  1.1489
  131PHE    CE1 1314   0.417   2.748   0.680 -0.1420  0.4803 -0.2112
  131PHE    HE1 1315   0.504   2.791   0.630  0.5781  2.3396  2.4531
  131PHE    CE2 1316   0.181   2.716   0.684 -0.5846  0.4948 -0.0482
  131PHE    HE2 1317   0.081   2.734   0.644 -0.9022  0.5204  0.7376
  131PHE     CZ 1318   0.291   2.786   0.637 -0.3388  0.2418  0.1434
  131PHE     HZ 1319   0.273   2.878   0.580  0.4140  0.6721  0.5817
  131PHE      C 1320   0.446   2.494   1.094 -0.1042 -0.0222 -0.4666
  131PHE      O 1321   0.424   2.609   1.129 -0.0014  0.0496 -0.6357
  132ILE      N 1322   0.572   2.452   1.079 -0.0069  0.2468 -0.4148
  132ILE      H 1323   0.599   2.366   1.034  1.3062  0.6488 -0.4087
  132ILE     CA 1324   0.682   2.528   1.139  0.2105 -0.0115 -0.4819
  132ILE     CB 1325   0.806   2.442   1.165  0.3187  0.1908 -0.3261
  132ILE    CG1 1326   0.763   2.316   1.239  0.6527  0.2458 -0.0391
  132ILE    CG2 1327   0.903   2.529   1.245 -0.2205  0.7588 -0.2720
  132ILE     CD 1328   0.885   2.223   1.253  0.2420 -0.3279 -0.2235
  132ILE      C 1329   0.724   2.644   1.048  0.4501 -0.1112 -0.4982
  132ILE      O 1330   0.805   2.626   0.957  0.7694 -0.0894 -0.2222
  133ARG      N 1331   0.649   2.753   1.057  0.9729  0.1883  0.3613
  133ARG      H 1332   0.571   2.749   1.120  0.2119  1.0946 -0.4723
  133ARG     CA 1333   0.658   2.880   0.983 -0.2015  0.3254  0.4283
  133ARG     CB 1334   0.554   2.975   1.043 -0.1986  0.2490  0.5561
  133ARG     CG 1335   0.582   3.122   1.014 -0.5065  0.1509 -0.3020
  133ARG     CD 1336   0.464   3.194   1.080 -0.4991 -0.1123 -0.0020
  133ARG     NE 1337   0.483   3.197   1.226 -0.2325  0.3659 -0.0448
  133ARG     HE 1338   0.467   3.106   1.266  0.5685 -0.0754 -0.6756
  133ARG     CZ 1339   0.503   3.316   1.284 -1.5229  0.4970  0.1571
  133ARG    NH1 1340   0.513   3.429   1.212 -0.0981  0.2258 -0.1052
  133ARG   HH11 1341   0.512   3.427   1.112  2.5838 -0.4498 -0.1976
  133ARG   HH12 1342   0.551   3.507   1.261  2.7885 -0.8832 -0.3885
  133ARG    NH2 1343   0.525   3.313   1.416 -0.1958  0.5164 -0.0443
  133ARG   HH21 1344   0.528   3.222   1.458  2.1872  0.6261  0.1292
  133ARG   HH22 1345   0.518   3.391   1.478 -0.4849  1.3462 -1.0865
  133ARG      C 1346   0.803   2.930   0.989 -0.1836  0.3823 -0.3827
  133ARG      O 1347   0.849   2.970   1.096 -0.2565  0.3878 -0.3532
  134PRO      N 1348   0.855   2.962   0.871 -0.3800  0.3062 -0.4911
  134PRO     CA 1349   0.991   3.016   0.861 -0.1106 -0.2376  0.1587
  134PRO     CB 1350   1.013   3.017   0.710 -0.4164  0.1104  0.1167
  134PRO     CG 1351   0.938   2.895   0.656  0.0414  0.0067 -0.2988
  134PRO     CD 1352   0.811   2.913   0.740 -0.0553 -0.2980 -0.3787
  134PRO      C 1353   1.011   3.157   0.919 -0.1578 -0.2756  0.2677
  134PRO      O 1354   0.934   3.243   0.877 -0.2411 -0.4946 -0.0329
  135ILE      N 1355   1.084   3.170   1.029 -0.0927 -0.1491  0.2094
  135ILE      H 1356   1.126   3.091   1.074 -0.0148 -0.2138  0.0235
  135ILE     CA 1357   1.104   3.299   1.097 -0.5904  0.3225 -0.5236
  135ILE     CB 1358   1.016   3.320   1.221  0.1341 -0.1557  0.0774
  135ILE    CG1 1359   1.009   3.210   1.327  0.3070  0.2050  0.4716
  135ILE    CG2 1360   0.878   3.344   1.161  0.2818 -0.2600 -0.3027
  135ILE     CD 1361   0.922   3.237   1.450 -0.1105  0.9339  0.0246
  135ILE      C 1362   1.250   3.329   1.130 -0.4306 -0.4286 -0.5205
  135ILE      O 1363   1.306   3.240   1.193 -0.3571  0.1144  0.1939
  136PRO      N 1364   1.310   3.436   1.077 -0.6319  0.1079  0.3222
  136PRO     CA 1365   1.445   3.472   1.121 -0.7967  0.6378  0.4036
  136PRO     CB 1366   1.490   3.576   1.018  0.3541 -0.2441 -0.0056
  136PRO     CG 1367   1.415   3.529   0.893 -0.1722  0.4822  0.0275
  136PRO     CD 1368   1.276   3.496   0.947 -0.0453  0.3742  0.2907
  136PRO      C 1369   1.455   3.534   1.260  0.2321 -0.0574  0.6544
  136PRO      O 1370   1.538   3.489   1.339  0.7291 -0.1191  0.0997
  137THR      N 1371   1.355   3.616   1.295 -0.0871 -0.0067 -0.3447
  137THR      H 1372   1.303   3.673   1.232  1.7911  2.0061 -0.1757
  137THR     CA 1373   1.337   3.670   1.430  0.2108 -0.1279 -0.2543
  137THR     CB 1374   1.304   3.819   1.429 -0.0201 -0.1649  0.5301
  137THR    OG1 1375   1.217   3.866   1.325  0.4120  0.3296  0.3852
  137THR    HG1 1376   1.207   3.965   1.337 -0.5135  0.2804  0.0960
  137THR    CG2 1377   1.437   3.895   1.432 -0.1809  0.1759 -0.5011
  137THR      C 1378   1.229   3.588   1.501 -0.1300  0.6203  0.0995
  137THR      O 1379   1.125   3.562   1.441  0.1391 -0.2409  0.0006
  138TRP      N 1380   1.255   3.571   1.631 -0.3064  1.1066  0.2025
  138TRP      H 1381   1.337   3.597   1.682 -1.4258  3.3896  0.9864
  138TRP     CA 1382   1.168   3.508   1.731  0.2116  0.3381  0.1810
  138TRP     CB 1383   1.257   3.474   1.850  0.5708 -0.0076 -0.1853
  138TRP     CG 1384   1.368   3.575   1.880  0.7286 -0.3615  0.4497
  138TRP    CD1 1385   1.341   3.682   1.953 -0.1965 -0.4037  0.1795
  138TRP    HD1 1386   1.261   3.689   2.026 -1.1955  1.5853 -1.0008
  138TRP    CD2 1387   1.493   3.595   1.822  0.6211 -0.1346  0.2947
  138TRP    NE1 1388   1.436   3.775   1.941 -0.4264 -0.1723  0.1253
  138TRP    HE1 1389   1.429   3.870   1.970  1.5215 -0.5416  2.1268
  138TRP    CE2 1390   1.526   3.726   1.856 -0.0826  0.0263  0.3709
  138TRP    CE3 1391   1.573   3.524   1.732  0.3909  0.4524 -0.3879
  138TRP    HE3 1392   1.549   3.423   1.701 -1.2930  0.8908 -0.6293
  138TRP    CZ2 1393   1.639   3.786   1.802 -0.2653 -0.0523 -0.1055
  138TRP    HZ2 1394   1.680   3.878   1.842  1.2345 -1.0876  0.8752
  138TRP    CZ3 1395   1.681   3.585   1.670  0.3687  0.3099 -0.5673
  138TRP    HZ3 1396   1.761   3.528   1.624  0.9285  0.8598 -0.2887
  138TRP    CH2 1397   1.714   3.715   1.709  0.1978  0.1548  0.1043
  138TRP    HH2 1398   1.810   3.753   1.676  0.6923 -1.5780 -0.6107
  138TRP      C 1399   1.038   3.580   1.769 -0.1390 -0.0746 -0.2235
  138TRP      O 1400   1.039   3.699   1.801 -0.4942 -0.1186 -0.0467
  139ASP      N 1401   0.927   3.514   1.738 -0.4895  0.3778  0.0675
  139ASP      H 1402   0.932   3.415   1.728  0.4032  0.4552 -0.2866
  139ASP     CA 1403   0.797   3.583   1.748 -0.3645  0.5788  0.3186
  139ASP     CB 1404   0.704   3.511   1.650  0.1753 -0.4773  0.5656
  139ASP     CG 1405   0.588   3.607   1.621  0.6056 -0.1095  0.0079
  139ASP    OD1 1406   0.480   3.553   1.588  0.0119  0.6625  0.6231
  139ASP    OD2 1407   0.610   3.728   1.602  0.5447 -0.0756  0.1470
  139ASP      C 1408   0.734   3.588   1.887 -0.6999  0.0310  0.1884
  139ASP      O 1409   0.784   3.525   1.981 -0.1996 -0.0438 -0.1269
  140GLU      N 1410   0.638   3.678   1.903 -0.1059  0.6773  0.1420
  140GLU      H 1411   0.607   3.729   1.823  0.7160  1.1672  0.1241
  140GLU     CA 1412   0.556   3.700   2.023 -0.1734 -0.1253  0.2462
  140GLU     CB 1413   0.497   3.841   2.010 -0.2037 -0.1307  0.3217
  140GLU     CG 1414   0.610   3.944   2.012 -0.2712 -0.0387 -0.3247
  140GLU     CD 1415   0.562   4.089   1.999  0.1963  0.1488  0.0460
  140GLU    OE1 1416   0.561   4.136   1.884  0.4818 -0.2714 -0.1294
  140GLU    OE2 1417   0.543   4.161   2.100 -0.6605 -0.4222  0.3022
  140GLU      C 1418   0.454   3.589   2.048 -0.3684 -0.0006  0.0166
  140GLU      O 1419   0.338   3.614   2.017 -0.2996  0.5989  0.2366
  141TRP      N 1420   0.498   3.469   2.087 -0.5134 -0.1917 -0.4031
  141TRP      H 1421   0.592   3.443   2.066 -0.0797 -1.7625  2.9247
  141TRP     CA 1422   0.412   3.357   2.128 -0.0416 -0.3518  0.1556
  141TRP     CB 1423   0.490   3.225   2.138  0.1398 -0.2425  0.1980
  141TRP     CG 1424   0.562   3.191   2.008  0.3221 -0.1247  0.2683
  141TRP    CD1 1425   0.502   3.129   1.907 -0.0499  0.4070  0.1565
  141TRP    HD1 1426   0.396   3.104   1.905 -0.6747  2.6428  1.6564
  141TRP    CD2 1427   0.699   3.182   1.983  0.3601 -0.0808  0.4559
  141TRP    NE1 1428   0.589   3.088   1.815  0.2521  0.4439  0.4249
  141TRP    HE1 1429   0.571   3.036   1.731 -1.1477  1.9061 -0.2219
  141TRP    CE2 1430   0.711   3.109   1.865  0.3189 -0.2940  0.5833
  141TRP    CE3 1431   0.818   3.228   2.036  0.5708 -0.9001  0.7096
  141TRP    HE3 1432   0.818   3.295   2.122 -1.5705 -0.4383  0.3960
  141TRP    CZ2 1433   0.837   3.086   1.813 -0.1298 -0.6802 -0.3501
  141TRP    HZ2 1434   0.851   3.006   1.740  1.5218 -0.3034 -0.4842
  141TRP    CZ3 1435   0.945   3.218   1.980  0.1621 -0.4314 -0.3312
  141TRP    HZ3 1436   1.031   3.264   2.029 -0.1422 -0.3658  0.1490
  141TRP    CH2 1437   0.954   3.143   1.863 -0.1662 -0.8181 -0.1091
  141TRP    HH2 1438   1.048   3.107   1.822  0.9494 -0.6642  2.1526
  141TRP      C 1439   0.333   3.378   2.257  0.0806 -0.0705  0.1856
  141TRP      O 1440   0.391   3.438   2.346  0.4154 -0.2040  0.0592
  142PRO      N 1441   0.219   3.311   2.274  0.1330 -0.1073  0.3948
  142PRO     CA 1442   0.144   3.310   2.400 -0.2782 -0.1392  0.1524
  142PRO     CB 1443   0.019   3.224   2.378 -0.2435 -0.1838  0.1300
  142PRO     CG 1444   7.042   3.236   2.227  0.1950 -0.5003  0.0392
  142PRO     CD 1445   0.139   3.245   2.170  0.1168  0.5447 -0.0147
  142PRO      C 1446   0.230   3.253   2.514  0.2761  0.3187 -0.0314
  142PRO      O 1447   0.302   3.157   2.487 -0.1174 -0.0712  0.2920
  143GLU      N 1448   0.205   3.296   2.637 -0.5639 -0.4921  0.0930
  143GLU      H 1449   0.122   3.348   2.653 -0.5352 -0.8902  1.6930
  143GLU     CA 1450   0.299   3.267   2.747 -0.4990 -0.0732  0.1470
  143GLU     CB 1451   0.247   3.347   2.866  0.0554  0.0324  0.3214
  143GLU     CG 1452   0.112   3.328   2.936 -0.2703 -0.2585 -0.3817
  143GLU     CD 1453   7.041   3.291   2.843 -0.3729 -0.4976 -0.1590
  143GLU    OE1 1454   7.001   3.373   2.757  0.9366  0.3058 -0.0285
  143GLU    OE2 1455   7.008   3.170   2.841 -0.3264 -0.5149  0.1134
  143GLU      C 1456   0.327   3.122   2.784 -0.1659 -0.0742 -0.0999
  143GLU      O 1457   0.441   3.098   2.822 -0.2243  0.2307  0.2705
  144PHE      N 1458   0.227   3.035   2.772 -0.0301 -0.2889  0.3263
  144PHE      H 1459   0.132   3.064   2.784 -0.5211 -1.5723 -0.1969
  144PHE     CA 1460   0.244   2.889   2.783  0.2355 -0.2195  0.8731
  144PHE     CB 1461   0.119   2.802   2.779 -0.0173  0.1656  0.1175
  144PHE     CG 1462   0.048   2.813   2.644 -0.0590 -0.2293  0.1049
  144PHE    CD1 1463   6.985   2.901   2.643  0.2385  0.1348 -0.0270
  144PHE    HD1 1464   6.975   2.962   2.733  0.1185 -0.8834  0.6632
  144PHE    CD2 1465   0.079   2.742   2.529  0.3696 -0.5921  0.4413
  144PHE    HD2 1466   0.160   2.670   2.539  0.6320 -0.1290  1.8817
  144PHE    CE1 1467   6.908   2.914   2.528 -0.3162 -0.8295  0.2221
  144PHE    HE1 1468   6.825   2.984   2.524  0.9681  0.6851 -1.1287
  144PHE    CE2 1469   0.009   2.760   2.410  0.4237  0.2540  0.5280
  144PHE    HE2 1470   0.037   2.708   2.318  0.1161 -0.6137  0.9071
  144PHE     CZ 1471   6.944   2.846   2.413 -0.0549 -0.3273  0.0038
  144PHE     HZ 1472   6.895   2.869   2.318  0.4045 -1.1961 -0.4629
  144PHE      C 1473   0.354   2.826   2.697 -0.2367  0.0802  0.0442
  144PHE      O 1474   0.422   2.730   2.732 -0.3703  0.0597  0.2495
  145ALA      N 1475   0.363   2.898   2.585 -0.3586  0.0369  0.0055
  145ALA      H 1476   0.293   2.959   2.549  0.5225  0.5614 -0.8918
  145ALA     CA 1477   0.458   2.856   2.480 -0.5526 -0.6135  0.0818
  145ALA     CB 1478   0.383   2.853   2.347 -0.0355 -0.6366 -0.2121
  145ALA      C 1479   0.586   2.938   2.457 -0.8986 -0.2008 -0.4113
  145ALA      O 1480   0.682   2.886   2.402 -0.3593  0.1844  0.1578
  146ARG      N 1481   0.582   3.063   2.502  0.2179  0.0119 -0.8867
  146ARG      H 1482   0.507   3.093   2.560 -0.3888  3.0308 -2.9956
  146ARG     CA 1483   0.685   3.160   2.464  0.1882  0.1865 -0.5209
  146ARG     CB 1484   0.645   3.301   2.508 -0.3110 -0.1159  0.0172
  146ARG     CG 1485   0.738   3.414   2.462 -0.3041 -0.2007 -0.1795
  146ARG     CD 1486   0.696   3.539   2.540 -0.2777 -0.1660 -0.2203
  146ARG     NE 1487   0.747   3.651   2.461 -0.2043 -0.2359 -0.2723
  146ARG     HE 1488   0.797   3.627   2.378 -1.3278 -2.6999 -0.3034
  146ARG     CZ 1489   0.732   3.781   2.492  0.1194 -0.3011  0.1774
  146ARG    NH1 1490   0.668   3.822   2.602 -0.5663 -0.0483 -0.3042
  146ARG   HH11 1491   0.620   3.754   2.657 -1.5190  0.3350 -0.6496
  146ARG   HH12 1492   0.641   3.918   2.616 -2.8228 -0.6840  0.0889
  146ARG    NH2 1493   0.744   3.873   2.395 -0.0416  0.1920  0.6226
  146ARG   HH21 1494   0.786   3.843   2.310  1.5662  2.5027  0.4996
  146ARG   HH22 1495   0.713   3.968   2.400  2.4844  1.2977 -2.0841
  146ARG      C 1496   0.826   3.121   2.512  0.1329  0.4019 -0.1742
  146ARG      O 1497   0.910   3.097   2.426  0.4045 -0.0555  0.2156
  147GLU      N 1498   0.852   3.097   2.640 -0.0744 -0.5775 -0.3089
  147GLU      H 1499   0.789   3.120   2.714  0.7883  1.2871 -0.0900
  147GLU     CA 1500   0.981   3.048   2.691  0.0489  0.2156  0.1546
  147GLU     CB 1501   0.978   3.059   2.843  0.5930  0.5797  0.1419
  147GLU     CG 1502   1.115   3.041   2.909  0.4324  0.4667  0.4477
  147GLU     CD 1503   1.123   3.028   3.061  0.1049  0.0310  0.4301
  147GLU    OE1 1504   1.117   3.134   3.127  0.0502  0.0188  0.4448
  147GLU    OE2 1505   1.126   2.917   3.118 -0.2451 -0.0478  0.2959
  147GLU      C 1506   1.015   2.911   2.633  0.0344  0.1659  0.2645
  147GLU      O 1507   1.134   2.890   2.609  0.1367  0.4097  0.5546
  148THR      N 1508   0.922   2.816   2.622  0.3894 -0.1395 -0.1534
  148THR      H 1509   0.828   2.834   2.651  0.1569  0.8761 -1.4312
  148THR     CA 1510   0.948   2.684   2.563  0.0017 -0.1031 -0.4063
  148THR     CB 1511   0.838   2.579   2.574 -0.4010  0.3837  0.3076
  148THR    OG1 1512   0.709   2.629   2.537 -0.2699  0.2644 -0.3334
  148THR    HG1 1513   0.689   2.605   2.442 -1.5684  1.6512 -0.4505
  148THR    CG2 1514   0.831   2.529   2.718  0.1820  0.5797  0.4037
  148THR      C 1515   1.007   2.696   2.422  0.0558  0.4038 -0.3431
  148THR      O 1516   1.119   2.648   2.399  0.0740  0.4132 -0.2747
  149PHE      N 1517   0.934   2.770   2.340 -0.1806  0.0611 -0.4455
  149PHE      H 1518   0.842   2.801   2.364 -1.2866 -2.9215 -0.4923
  149PHE     CA 1519   0.980   2.801   2.203  0.1459  0.2137 -0.3044
  149PHE     CB 1520   0.864   2.869   2.131 -0.0269  0.2774  0.0289
  149PHE     CG 1521   0.759   2.768   2.082  0.0070  0.2550  0.0024
  149PHE    CD1 1522   0.631   2.820   2.071 -0.0317  0.1111 -0.2261
  149PHE    HD1 1523   0.605   2.914   2.120 -1.5559 -0.3484 -0.0961
  149PHE    CD2 1524   0.797   2.645   2.030 -0.2950 -0.0767  0.5661
  149PHE    HD2 1525   0.893   2.595   2.046 -0.5929 -0.3476  1.6271
  149PHE    CE1 1526   0.536   2.741   2.007 -0.2881  0.2877 -0.0623
  149PHE    HE1 1527   0.433   2.777   2.005 -0.3885 -0.0194 -0.4802
  149PHE    CE2 1528   0.703   2.575   1.956 -0.4690  0.5966  0.1468
  149PHE    HE2 1529   0.729   2.487   1.897  2.4430  1.2542  0.3048
  149PHE     CZ 1530   0.572   2.621   1.948 -0.5037  0.4032 -0.4290
  149PHE     HZ 1531   0.508   2.566   1.879  0.8809  0.8190 -2.1231
  149PHE      C 1532   1.110   2.877   2.181  0.0505  0.4329 -0.1164
  149PHE      O 1533   1.175   2.861   2.078 -0.0018 -0.6336  0.0009
  150GLN      N 1534   1.149   2.962   2.275 -0.0919  0.4855 -0.1058
  150GLN      H 1535   1.086   3.003   2.342 -0.1459  0.1991  0.0203
  150GLN     CA 1536   1.282   3.025   2.280  0.2400 -0.2147 -0.0607
  150GLN     CB 1537   1.276   3.164   2.345 -0.0791 -0.1541 -0.2198
  150GLN     CG 1538   1.210   3.257   2.243  0.4652  0.3518 -0.1113
  150GLN     CD 1539   1.213   3.405   2.283  0.7524  0.3521 -0.1300
  150GLN    OE1 1540   1.270   3.477   2.201  0.1954  0.4567 -0.4327
  150GLN    NE2 1541   1.175   3.442   2.405 -0.9299 -0.2811 -0.4390
  150GLN   HE21 1542   1.140   3.376   2.472 -0.9914 -1.0822 -1.2367
  150GLN   HE22 1543   1.209   3.531   2.433  0.3371 -1.0191  0.4692
  150GLN      C 1544   1.394   2.935   2.334  0.2519  0.0581  0.3775
  150GLN      O 1545   1.499   2.938   2.270  0.2937 -0.5182  0.4171
  151ALA      N 1546   1.359   2.832   2.409  0.0981 -0.5565 -0.5228
  151ALA      H 1547   1.265   2.829   2.442 -0.5393  0.1674 -2.2012
  151ALA     CA 1548   1.454   2.725   2.445  0.0119 -0.4942 -0.1028
  151ALA     CB 1549   1.394   2.642   2.558  0.3886  0.3231  0.7063
  151ALA      C 1550   1.478   2.641   2.319 -0.0979 -0.0092 -0.4497
  151ALA      O 1551   1.595   2.638   2.284 -0.1188 -0.2202 -0.5037
  152PHE      N 1552   1.369   2.620   2.245 -0.2844  0.5479 -0.3415
  152PHE      H 1553   1.282   2.608   2.292  0.2936  0.5219  0.7528
  152PHE     CA 1554   1.382   2.545   2.119  0.2289  0.0695 -0.0084
  152PHE     CB 1555   1.243   2.509   2.068  0.4229 -0.2659 -0.3097
  152PHE     CG 1556   1.193   2.375   2.121  0.1544 -0.0136  0.0862
  152PHE    CD1 1557   1.121   2.368   2.240  0.5165  0.1161  0.3157
  152PHE    HD1 1558   1.063   2.451   2.280 -2.5311 -2.0679  0.7526
  152PHE    CD2 1559   1.224   2.263   2.045  0.3184 -0.0441  0.1982
  152PHE    HD2 1560   1.312   2.270   1.980  0.8867 -0.8810  0.8456
  152PHE    CE1 1561   1.068   2.245   2.279  0.3191  0.1915  0.2861
  152PHE    HE1 1562   1.023   2.232   2.377 -1.0213 -1.3814 -0.4894
  152PHE    CE2 1563   1.168   2.143   2.087 -0.3475  0.1191 -0.2127
  152PHE    HE2 1564   1.187   2.058   2.021  0.1757  2.3301 -3.1395
  152PHE     CZ 1565   1.093   2.131   2.203  0.3994  0.2098  0.2852
  152PHE     HZ 1566   1.056   2.032   2.230 -0.6103  0.3349 -0.5869
  152PHE      C 1567   1.472   2.609   2.012 -0.5448  0.6341 -0.3280
  152PHE      O 1568   1.483   2.554   1.902  0.7430 -0.2015  0.2000
  153ARG      N 1569   1.513   2.732   2.037  0.2722  0.2532  0.2482
  153ARG      H 1570   1.444   2.787   2.084  0.9678  0.4886  1.0313
  153ARG     CA 1571   1.621   2.802   1.965  0.3662 -0.3863 -0.2394
  153ARG     CB 1572   1.642   2.947   2.008 -0.2754 -0.4068  0.1477
  153ARG     CG 1573   1.569   3.054   1.926  0.0636 -0.2238  0.0853
  153ARG     CD 1574   1.557   3.182   2.009 -0.2962 -0.2486  0.0720
  153ARG     NE 1575   1.684   3.245   2.049 -0.3349  0.1239 -0.3890
  153ARG     HE 1576   1.762   3.184   2.033 -0.8471 -0.2716 -1.4874
  153ARG     CZ 1577   1.699   3.364   2.110 -0.2225 -0.0675 -0.0390
  153ARG    NH1 1578   1.596   3.450   2.116  0.3413  0.6479 -0.5087
  153ARG   HH11 1579   1.510   3.423   2.072  0.3383 -2.1889  1.0185
  153ARG   HH12 1580   1.581   3.520   2.185 -0.3572 -2.1540  2.4002
  153ARG    NH2 1581   1.814   3.393   2.172  0.1909  0.9552 -1.2387
  153ARG   HH21 1582   1.875   3.315   2.185 -0.7727  0.0651 -1.8505
  153ARG   HH22 1583   1.832   3.482   2.214 -1.2219  3.1162 -4.7815
  153ARG      C 1584   1.749   2.717   1.957  0.3451 -0.4438  0.0069
  153ARG      O 1585   1.766   2.641   1.861 -0.6182 -0.2061 -0.3650
  154THR      N 1586   1.833   2.726   2.059  0.4078  0.2185 -0.0991
  154THR      H 1587   1.820   2.798   2.128 -0.1901 -0.4949  0.5484
  154THR     CA 1588   1.933   2.627   2.101  0.0570 -0.0166  0.1878
  154THR     CB 1589   1.980   2.663   2.242  0.1133  0.0470  0.1531
  154THR    OG1 1590   1.870   2.701   2.325  0.0598 -0.3203  0.2544
  154THR    HG1 1591   1.812   2.624   2.349  0.6098 -0.3231  1.6895
  154THR    CG2 1592   2.086   2.772   2.231 -0.1158  0.2087 -0.4761
  154THR      C 1593   1.875   2.486   2.106  0.2636 -0.0939  0.4743
  154THR      O 1594   1.820   2.448   2.209 -0.4366  0.0256  0.1572
  155THR      N 1595   1.918   2.394   2.019 -0.0166 -0.0073  0.2395
  155THR      H 1596   1.997   2.421   1.963  0.8380 -2.0884  0.3745
  155THR     CA 1597   1.875   2.255   2.005 -0.5194  0.1839 -0.1383
  155THR     CB 1598   1.922   2.183   1.878  0.0026 -0.7418  0.5715
  155THR    OG1 1599   2.060   2.194   1.840 -0.3509  0.0396 -0.5200
  155THR    HG1 1600   2.094   2.118   1.784  1.2501 -0.0881  0.5708
  155THR    CG2 1601   1.832   2.228   1.764  0.4361 -0.2965  0.4023
  155THR      C 1602   1.896   2.172   2.132 -0.1296  0.5483  0.0348
  155THR      O 1603   1.814   2.086   2.162 -0.2047  0.5050 -0.2960
  156ASP      N 1604   2.003   2.199   2.206 -0.1769  0.9214 -0.0288
  156ASP      H 1605   2.055   2.284   2.198  2.2034  0.1453  4.1361
  156ASP     CA 1606   2.047   2.124   2.326 -0.4563  0.1295 -0.4143
  156ASP     CB 1607   2.192   2.157   2.359 -0.6770  0.3239  0.3666
  156ASP     CG 1608   2.214   2.295   2.422  0.2604  0.1057  0.5395
  156ASP    OD1 1609   2.156   2.391   2.365 -0.2392 -0.2295  0.4768
  156ASP    OD2 1610   2.309   2.310   2.501  0.4364 -0.1256  0.3740
  156ASP      C 1611   1.953   2.137   2.446 -0.4436 -0.3614 -0.3510
  156ASP      O 1612   1.913   2.034   2.501 -0.0779 -0.2987  0.0331
  157VAL      N 1613   1.905   2.254   2.487 -0.1811 -0.4116  0.1021
  157VAL      H 1614   1.945   2.337   2.449  0.3068  0.5155  2.4826
  157VAL     CA 1615   1.800   2.268   2.590 -0.0342 -0.3949  0.2498
  157VAL     CB 1616   1.777   2.414   2.629 -0.4305 -0.4092  0.0698
  157VAL    CG1 1617   1.683   2.435   2.748 -0.2511  0.6029  0.0450
  157VAL    CG2 1618   1.911   2.488   2.630 -0.2360 -0.7605 -0.0453
  157VAL      C 1619   1.670   2.210   2.535 -0.3060  0.4001  0.0373
  157VAL      O 1620   1.587   2.159   2.609  0.2259 -0.3023  0.1608
  158GLY      N 1621   1.651   2.219   2.403  0.0356 -0.7666 -0.1027
  158GLY      H 1622   1.711   2.277   2.348 -1.5515  0.3209 -0.7591
  158GLY     CA 1623   1.534   2.160   2.336 -0.2562  0.0161 -0.2961
  158GLY      C 1624   1.541   2.007   2.337 -0.7779 -0.0107 -0.8950
  158GLY      O 1625   1.444   1.950   2.386 -0.3202  0.0793  0.1220
  159ARG      N 1626   1.661   1.951   2.323 -0.7704 -0.2498  0.1062
  159ARG      H 1627   1.726   1.995   2.262  0.2776 -1.4130  0.3312
  159ARG     CA 1628   1.673   1.805   2.341 -0.0489 -0.2223 -0.1673
  159ARG     CB 1629   1.820   1.763   2.327  0.0711 -0.0054  0.4166
  159ARG     CG 1630   1.836   1.611   2.321 -0.3843 -0.0436  0.0824
  159ARG     CD 1631   1.987   1.583   2.316 -0.4101 -0.0654 -0.6209
  159ARG     NE 1632   2.031   1.453   2.369 -0.2109  0.1575 -0.2388
  159ARG     HE 1633   2.036   1.379   2.302 -0.5548 -0.3537  0.2869
  159ARG     CZ 1634   2.087   1.436   2.489 -0.4628 -0.0317 -0.1475
  159ARG    NH1 1635   2.090   1.529   2.586  0.5124 -0.0326 -0.1670
  159ARG   HH11 1636   2.057   1.622   2.572 -1.1422  0.0079  3.0611
  159ARG   HH12 1637   2.118   1.505   2.679 -1.8560 -0.2973  0.5385
  159ARG    NH2 1638   2.099   1.309   2.533 -0.3151 -0.0171 -0.1461
  159ARG   HH21 1639   2.070   1.238   2.469 -0.4654  0.6216 -0.8186
  159ARG   HH22 1640   2.135   1.295   2.625  0.3364  0.3861 -0.3273
  159ARG      C 1641   1.639   1.780   2.488  0.4410  0.0884  0.0030
  159ARG      O 1642   1.563   1.687   2.512  0.3280  0.0475 -0.4981
  160LYS      N 1643   1.682   1.860   2.585  0.1760  0.2224  0.0126
  160LYS      H 1644   1.753   1.930   2.574  2.4473 -1.5608  2.0256
  160LYS     CA 1645   1.653   1.838   2.728  0.0796 -0.1214 -0.0578
  160LYS     CB 1646   1.725   1.938   2.820 -0.3965  0.0902  0.0848
  160LYS     CG 1647   1.872   1.903   2.841 -0.2172  0.5216 -0.4555
  160LYS     CD 1648   1.922   1.959   2.974 -0.3424  0.3439 -0.3351
  160LYS     CE 1649   2.068   1.926   3.005 -0.5395 -0.0065  0.2495
  160LYS     NZ 1650   2.105   1.990   3.131 -0.0475 -0.0813  0.1451
  160LYS    HZ1 1651   2.082   2.088   3.130  2.5119  0.8789  4.5658
  160LYS    HZ2 1652   2.064   1.944   3.210  1.5862 -0.3843  0.8650
  160LYS    HZ3 1653   2.204   1.995   3.146  0.2490  0.1215 -1.6802
  160LYS      C 1654   1.504   1.828   2.760  0.0713  0.1748  0.0041
  160LYS      O 1655   1.461   1.739   2.834 -0.2136  0.3746  0.0763
  161LEU      N 1656   1.432   1.916   2.692  0.2464  0.1581 -0.2039
  161LEU      H 1657   1.471   1.973   2.619  1.4239 -0.5999 -0.1888
  161LEU     CA 1658   1.286   1.916   2.707  0.2296  0.0743 -0.3708
  161LEU     CB 1659   1.228   2.055   2.680  0.0731 -0.0282 -0.5645
  161LEU     CG 1660   1.290   2.170   2.759  0.0093 -0.2343 -0.2111
  161LEU    CD1 1661   1.226   2.301   2.712 -0.2350 -0.2611  0.0457
  161LEU    CD2 1662   1.247   2.164   2.906  0.3341 -0.0984 -0.1097
  161LEU      C 1663   1.202   1.809   2.637  0.1803  0.1579 -0.4392
  161LEU      O 1664   1.115   1.752   2.702  0.0777  0.2428 -0.5010
  162ILE      N 1665   1.236   1.787   2.510  0.1647  0.8280 -0.5620
  162ILE      H 1666   1.292   1.852   2.458  0.6837  0.3954 -0.5600
  162ILE     CA 1667   1.177   1.680   2.428 -0.0914  0.2125  0.4090
  162ILE     CB 1668   1.209   1.713   2.282 -0.1750 -0.0601  0.3280
  162ILE    CG1 1669   1.113   1.647   2.183  0.0638  0.3232 -0.1647
  162ILE    CG2 1670   1.351   1.669   2.245  0.0192  0.5711  0.2953
  162ILE     CD 1671   0.982   1.724   2.196 -0.0703  0.1289 -0.3617
  162ILE      C 1672   1.198   1.537   2.479  0.1125  0.1606  0.1803
  162ILE      O 1673   1.113   1.452   2.456 -0.4062  0.7190 -0.0107
  163ILE      N 1674   1.314   1.503   2.533 -0.1663 -0.4208  0.4097
  163ILE      H 1675   1.386   1.571   2.539 -1.5824  0.9970  3.3938
  163ILE     CA 1676   1.353   1.369   2.579 -0.1101 -0.3832  0.4711
  163ILE     CB 1677   1.454   1.291   2.494  0.0735 -0.3167  0.6256
  163ILE    CG1 1678   1.585   1.361   2.457 -0.4515  0.2762 -0.1508
  163ILE    CG2 1679   1.384   1.236   2.370  0.2041 -0.1513  0.4784
  163ILE     CD 1680   1.687   1.361   2.571  0.3946 -0.3421 -0.8978
  163ILE      C 1681   1.381   1.346   2.728 -0.4200 -0.2407  0.5499
  163ILE      O 1682   1.395   1.227   2.755 -0.2852 -0.2957  0.2349
  164ASP      N 1683   1.371   1.449   2.813 -0.1984  0.3062 -0.0774
  164ASP      H 1684   1.309   1.526   2.801 -1.9325 -0.7450  1.5309
  164ASP     CA 1685   1.423   1.430   2.949 -0.2993  0.2265 -0.0501
  164ASP     CB 1686   1.570   1.472   2.950 -0.2195 -0.0569  0.2409
  164ASP     CG 1687   1.632   1.498   3.087 -0.5207 -0.0361  0.3731
  164ASP    OD1 1688   1.669   1.617   3.101 -0.2641 -0.1044  0.2745
  164ASP    OD2 1689   1.683   1.404   3.151  0.1839  0.2409  0.2286
  164ASP      C 1690   1.345   1.489   3.067 -0.1871  0.0421  0.1155
  164ASP      O 1691   1.342   1.422   3.170  0.2254  0.2615  0.2719
  165GLN      N 1692   1.343   1.622   3.062  0.1783  0.0293 -0.4938
  165GLN      H 1693   1.408   1.676   3.008  1.2814 -0.8518 -0.0991
  165GLN     CA 1694   1.261   1.693   3.161  0.2032  0.2553 -0.6350
  165GLN     CB 1695   1.289   1.843   3.165 -0.1298  0.3000  0.3880
  165GLN     CG 1696   1.431   1.861   3.220  0.0056  0.1847  0.0818
  165GLN     CD 1697   1.455   2.010   3.242  0.2626  0.1293  0.1724
  165GLN    OE1 1698   1.383   2.083   3.310  0.2674  0.3024 -0.0086
  165GLN    NE2 1699   1.580   2.049   3.216  0.3527 -0.1981  0.1153
  165GLN   HE21 1700   1.650   1.981   3.194  0.6570  0.2150 -0.2081
  165GLN   HE22 1701   1.605   2.145   3.218  0.9655 -0.2577 -2.1263
  165GLN      C 1702   1.110   1.666   3.167  0.2782 -0.0566 -0.0740
  165GLN      O 1703   1.043   1.717   3.077 -0.0339 -0.4053 -0.0433
  166ASN      N 1704   1.060   1.592   3.265  0.1178  0.0889 -0.0457
  166ASN      H 1705   1.116   1.560   3.341  1.4512  0.1084 -0.9939
  166ASN     CA 1706   0.920   1.547   3.263  0.2679 -0.3901  0.0795
  166ASN     CB 1707   0.892   1.427   3.354  0.1999 -0.2980  0.1822
  166ASN     CG 1708   0.912   1.440   3.505  0.3359 -0.0923  0.1465
  166ASN    OD1 1709   1.019   1.432   3.565  0.2874  0.4874  0.3181
  166ASN    ND2 1710   0.802   1.431   3.578  0.4449  0.2178  0.3489
  166ASN   HD21 1711   0.714   1.415   3.533 -0.0893  1.5052  0.8742
  166ASN   HD22 1712   0.804   1.447   3.677  1.8177 -1.8326  0.7210
  166ASN      C 1713   0.805   1.648   3.270  0.2823 -0.3452 -0.3092
  166ASN      O 1714   0.698   1.625   3.215 -0.1354  0.1127  0.3030
  167VAL      N 1715   0.842   1.763   3.327 -0.3037 -0.4578  0.3141
  167VAL      H 1716   0.913   1.763   3.398 -0.9630  2.9152  1.1169
  167VAL     CA 1717   0.768   1.889   3.331  0.0725 -0.2192 -0.1079
  167VAL     CB 1718   0.851   1.998   3.399  0.5679 -0.5771 -0.1336
  167VAL    CG1 1719   0.855   1.965   3.548  0.0488 -0.4096 -0.0807
  167VAL    CG2 1720   0.992   2.011   3.342  0.4243 -0.2604 -0.4217
  167VAL      C 1721   0.713   1.934   3.195 -0.2152  0.3056  0.1765
  167VAL      O 1722   0.591   1.944   3.190 -0.2564 -0.2290  0.0761
  168PHE      N 1723   0.794   1.912   3.091 -0.1635  0.2929  0.2189
  168PHE      H 1724   0.892   1.901   3.104 -0.0820  0.7442  0.0136
  168PHE     CA 1725   0.750   1.935   2.952  0.2275 -0.9555 -0.1265
  168PHE     CB 1726   0.865   1.997   2.872 -0.0699  0.0600  0.2132
  168PHE     CG 1727   0.841   2.035   2.726  0.6308  0.4037  0.1832
  168PHE    CD1 1728   0.876   1.952   2.621  0.0349  0.4623 -0.0682
  168PHE    HD1 1729   0.922   1.856   2.644 -1.0263  0.1273  0.7172
  168PHE    CD2 1730   0.753   2.140   2.701  0.1700 -0.1502 -0.5360
  168PHE    HD2 1731   0.750   2.221   2.774  1.2774  0.8713 -1.5746
  168PHE    CE1 1732   0.836   1.970   2.489 -0.1947 -0.3824 -0.1145
  168PHE    HE1 1733   0.854   1.896   2.411  2.2691 -0.5555  0.5416
  168PHE    CE2 1734   0.706   2.159   2.571 -0.1558 -0.2444 -0.4339
  168PHE    HE2 1735   0.618   2.221   2.556 -0.5466  0.0469  2.5572
  168PHE     CZ 1736   0.747   2.074   2.468 -0.0676 -0.3185 -0.3388
  168PHE     HZ 1737   0.690   2.084   2.376 -1.4393  0.6933  0.5686
  168PHE      C 1738   0.695   1.811   2.882 -0.4591 -0.5470 -0.3240
  168PHE      O 1739   0.574   1.807   2.863 -0.5178  0.1878 -0.1231
  169ILE      N 1740   0.762   1.697   2.896  0.1742 -0.0725  0.5923
  169ILE      H 1741   0.847   1.694   2.949  0.5117 -1.7535  0.0181
  169ILE     CA 1742   0.714   1.571   2.838 -0.3039  0.3122  0.1453
  169ILE     CB 1743   0.812   1.457   2.865 -0.1649  0.3766 -0.0886
  169ILE    CG1 1744   0.957   1.507   2.853  0.0494 -0.2267 -0.0474
  169ILE    CG2 1745   0.786   1.340   2.770 -0.4172  0.2126  0.1837
  169ILE     CD 1746   1.048   1.388   2.883  0.1252 -0.0851  0.2911
  169ILE      C 1747   0.574   1.517   2.870  0.2047 -1.2740 -0.2084
  169ILE      O 1748   0.486   1.514   2.785 -0.2752  0.6823  0.1589
  170GLU      N 1749   0.540   1.506   2.998  0.0868 -0.3187 -0.1493
  170GLU      H 1750   0.604   1.539   3.068  0.6927  0.0675 -0.8739
  170GLU     CA 1751   0.413   1.455   3.051 -0.0991  0.0695 -0.2153
  170GLU     CB 1752   0.406   1.451   3.204 -0.4694 -0.6758 -0.2464
  170GLU     CG 1753   0.497   1.342   3.261 -0.0396 -0.4550 -0.5032
  170GLU     CD 1754   0.462   1.331   3.410  0.0472  0.3015 -0.4207
  170GLU    OE1 1755   0.522   1.392   3.500 -0.3617  0.0624  0.0162
  170GLU    OE2 1756   0.353   1.274   3.435  0.1084  0.3332 -0.0887
  170GLU      C 1757   0.286   1.528   3.007 -0.2738  0.1357  0.3979
  170GLU      O 1758   0.201   1.470   2.940 -0.0852  0.1083  0.1829
  171GLY      N 1759   0.312   1.658   3.001  0.0182  0.0704  0.2364
  171GLY      H 1760   0.396   1.688   3.046  0.2443  0.2715 -0.3168
  171GLY     CA 1761   0.216   1.766   2.974 -0.5042 -0.4261  0.0965
  171GLY      C 1762   0.175   1.824   2.839 -0.1537 -0.4478 -0.0180
  171GLY      O 1763   0.073   1.891   2.823  0.0050 -0.1978  0.0217
  172THR      N 1764   0.256   1.794   2.737 -0.1884 -0.3061 -0.0873
  172THR      H 1765   0.342   1.744   2.748  0.2346  0.6823  1.3788
  172THR     CA 1766   0.243   1.847   2.600 -0.1562 -0.6586 -0.2276
  172THR     CB 1767   0.350   1.789   2.508  0.0103 -0.5261 -0.1178
  172THR    OG1 1768   0.356   1.647   2.523  0.4308 -0.5205 -0.2167
  172THR    HG1 1769   0.362   1.605   2.433  1.1241  0.0820 -0.4542
  172THR    CG2 1770   0.486   1.856   2.523 -0.1409 -0.1580 -0.3768
  172THR      C 1771   0.107   1.830   2.532 -0.3033 -0.4116  0.0028
  172THR      O 1772   0.036   1.925   2.501 -0.0631  0.0835  0.9331
  173LEU      N 1773   0.057   1.707   2.525  0.0391 -0.5214 -0.5098
  173LEU      H 1774   0.114   1.624   2.522  0.5175 -0.1947 -3.0612
  173LEU     CA 1775   6.967   1.678   2.475 -0.2156 -0.3725  0.0935
  173LEU     CB 1776   6.948   1.537   2.419  0.0165 -0.3497 -0.0432
  173LEU     CG 1777   7.044   1.528   2.300  0.0303 -0.5825 -0.0140
  173LEU    CD1 1778   0.136   1.467   2.329  0.5812  0.6352 -0.0169
  173LEU    CD2 1779   6.977   1.441   2.194 -0.0882 -0.3240 -0.1515
  173LEU      C 1780   6.845   1.721   2.558 -0.3123 -0.3008 -0.0849
  173LEU      O 1781   6.743   1.738   2.491 -0.3606  0.0702  0.0815
  174PRO      N 1782   6.857   1.719   2.690  0.0162 -0.2633 -0.1138
  174PRO     CA 1783   6.748   1.784   2.763  0.2015 -0.4682  0.3499
  174PRO     CB 1784   6.758   1.726   2.904 -0.0962 -0.1718  0.4960
  174PRO     CG 1785   6.897   1.664   2.919 -0.1367 -0.3652  0.0954
  174PRO     CD 1786   6.931   1.625   2.775  0.3292  0.1421  0.0629
  174PRO      C 1787   6.738   1.937   2.754 -0.2519 -0.5057  0.1962
  174PRO      O 1788   6.633   1.994   2.783 -0.0302 -0.0464  0.1081
  175MET      N 1789   6.855   2.000   2.742 -0.5864  0.1171  0.1501
  175MET      H 1790   6.945   1.965   2.768  0.0469  0.8356 -1.0231
  175MET     CA 1791   6.860   2.145   2.721 -0.2359  0.1372  0.3573
  175MET     CB 1792   6.998   2.190   2.768 -0.3371  0.6177  0.1974
  175MET     CG 1793   6.995   2.214   2.920 -0.0516 -0.7516  0.4272
  175MET     SD 1794   0.118   2.264   2.972 -0.2455  0.3101  0.0577
  175MET     CE 1795   0.139   2.405   2.865  0.5277  0.1610  0.0090
  175MET      C 1796   6.835   2.192   2.577  0.5592  0.0106  0.1711
  175MET      O 1797   6.758   2.286   2.559  0.0829 -0.3940  0.0633
  176GLY      N 1798   6.888   2.129   2.473 -0.3149 -0.1706 -0.1733
  176GLY      H 1799   6.940   2.044   2.480 -0.0036 -0.0355 -0.8006
  176GLY     CA 1800   6.874   2.178   2.335  0.5229 -0.0473 -0.2169
  176GLY      C 1801   6.742   2.167   2.259  0.2644  0.8006  0.1037
  176GLY      O 1802   6.738   2.182   2.137  0.6585  0.2117  0.0189
  177VAL      N 1803   6.634   2.147   2.334  0.5832 -0.2911  0.2799
  177VAL      H 1804   6.651   2.132   2.431  1.0926 -2.6625 -0.1103
  177VAL     CA 1805   6.495   2.118   2.297  0.5417  0.2498  0.0120
  177VAL     CB 1806   6.459   1.970   2.310  0.5364  0.2651  0.1772
  177VAL    CG1 1807   6.442   1.906   2.447  0.2405  0.1411  0.0841
  177VAL    CG2 1808   6.345   1.923   2.218  1.0875 -0.2140 -0.2722
  177VAL      C 1809   6.393   2.201   2.376 -0.1917 -0.3336 -0.3082
  177VAL      O 1810   6.420   2.229   2.492 -0.1206  0.5074 -0.5219
  178VAL      N 1811   6.294   2.260   2.309  0.0722  0.6856  0.1845
  178VAL      H 1812   6.264   2.234   2.217 -0.7933  1.9656  0.0809
  178VAL     CA 1813   6.190   2.337   2.379 -0.2711  0.2617  0.1444
  178VAL     CB 1814   6.135   2.458   2.304 -0.0684  0.2208 -0.0737
  178VAL    CG1 1815   6.047   2.541   2.398 -0.0747 -0.2234  0.3158
  178VAL    CG2 1816   6.238   2.551   2.240  0.1373 -0.0974 -0.2066
  178VAL      C 1817   6.085   2.254   2.453  0.2571 -0.2567  0.3295
  178VAL      O 1818   6.072   2.257   2.576  0.3233 -0.0852  0.3329
  179ARG      N 1819   6.043   2.152   2.379 -0.3955  0.3585 -0.1692
  179ARG      H 1820   6.066   2.150   2.282  0.1678 -1.2341 -0.0395
  179ARG     CA 1821   5.938   2.052   2.403  0.0608 -0.1469 -0.2636
  179ARG     CB 1822   5.917   1.981   2.269 -0.1378  0.2638 -0.4535
  179ARG     CG 1823   5.822   2.056   2.175 -0.3321  0.3703 -0.1732
  179ARG     CD 1824   5.753   1.960   2.079  0.2883 -0.0251 -0.2299
  179ARG     NE 1825   5.671   2.024   1.975 -0.1621  0.3336  0.3445
  179ARG     HE 1826   5.631   2.113   1.996 -1.2655 -0.2300  0.7858
  179ARG     CZ 1827   5.621   1.957   1.870  0.1542  0.3177  0.2045
  179ARG    NH1 1828   5.643   1.827   1.847 -0.4841  0.2063  0.2151
  179ARG   HH11 1829   5.695   1.785   1.922  0.1179  0.1623 -0.2206
  179ARG   HH12 1830   5.635   1.791   1.754 -1.3722  1.2353 -0.1308
  179ARG    NH2 1831   5.553   2.023   1.775  0.4275  0.5233  0.1509
  179ARG   HH21 1832   5.529   2.120   1.771 -1.5191  0.0337 -1.0930
  179ARG   HH22 1833   5.530   1.970   1.694  1.9809  1.5588 -1.0331
  179ARG      C 1834   5.982   1.943   2.501  0.3714  0.2370  0.0268
  179ARG      O 1835   6.084   1.879   2.480  0.1171 -0.1371 -0.0844
  180PRO      N 1836   5.913   1.915   2.612  0.5336  1.0590  0.3451
  180PRO     CA 1837   5.960   1.814   2.707 -0.3067  0.1776 -0.1473
  180PRO     CB 1838   5.855   1.808   2.818 -0.1497 -0.1980 -0.0174
  180PRO     CG 1839   5.802   1.952   2.813  0.6198  0.0878 -0.0641
  180PRO     CD 1840   5.800   1.993   2.666 -0.4233  0.0011 -0.0839
  180PRO      C 1841   5.988   1.673   2.657 -0.0158  0.1830 -0.0065
  180PRO      O 1842   5.897   1.616   2.596  0.1707  0.2119 -0.3127
  181LEU      N 1843   6.096   1.612   2.704 -0.2719 -0.0701  0.2576
  181LEU      H 1844   6.153   1.655   2.774  0.8262 -1.1971  0.0955
  181LEU     CA 1845   6.123   1.471   2.672 -0.0197 -0.0760  0.4919
  181LEU     CB 1846   6.274   1.444   2.672 -0.0765 -0.4001  0.2459
  181LEU     CG 1847   6.345   1.532   2.569 -0.0865 -0.1813  0.4247
  181LEU    CD1 1848   6.493   1.500   2.590 -0.0054 -0.4586 -0.4985
  181LEU    CD2 1849   6.311   1.486   2.427  0.0612 -0.4151  0.4637
  181LEU      C 1850   6.059   1.382   2.778  0.3669 -0.6687  0.2382
  181LEU      O 1851   6.070   1.399   2.900  0.5334 -0.2976  0.1729
  182THR      N 1852   6.014   1.264   2.736 -0.1400 -0.2999 -0.2711
  182THR      H 1853   6.003   1.237   2.641 -0.0470 -3.0989  0.4331
  182THR     CA 1854   5.985   1.146   2.818 -0.1279 -0.0082  0.1592
  182THR     CB 1855   5.859   1.071   2.773  0.2946 -1.0518  0.6713
  182THR    OG1 1856   5.834   1.084   2.633 -0.0326  0.1675  0.8305
  182THR    HG1 1857   5.906   1.026   2.595  1.1625 -0.2536  3.5433
  182THR    CG2 1858   5.738   1.114   2.857 -0.0414 -0.2540 -0.1992
  182THR      C 1859   6.101   1.047   2.832 -0.0168  0.1381  0.2614
  182THR      O 1860   6.195   1.037   2.753 -0.1994  0.2034  0.0362
  183GLU      N 1861   6.071   0.954   2.922 -0.5422 -0.1372 -0.1915
  183GLU      H 1862   5.977   0.939   2.953 -0.6974  1.9852  0.4830
  183GLU     CA 1863   6.176   0.867   2.978 -0.1150  0.4847 -0.0145
  183GLU     CB 1864   6.121   0.776   3.088  0.7826 -0.2136 -0.1293
  183GLU     CG 1865   6.053   0.864   3.192 -0.3175 -0.5483 -0.5403
  183GLU     CD 1866   6.000   0.779   3.308  0.0196  0.4068  0.3357
  183GLU    OE1 1867   5.882   0.736   3.308  0.0961  0.1955  0.1718
  183GLU    OE2 1868   6.084   0.750   3.395  0.2046  0.2693  0.1122
  183GLU      C 1869   6.251   0.776   2.880  0.1151  0.4812  0.1645
  183GLU      O 1870   6.374   0.783   2.876  0.1511 -0.0542  0.1568
  184VAL      N 1871   6.186   0.701   2.791  0.5300  0.2323  0.0679
  184VAL      H 1872   6.086   0.693   2.788  0.4437 -0.1609  2.1848
  184VAL     CA 1873   6.253   0.613   2.694 -0.2137 -0.1493 -0.1033
  184VAL     CB 1874   6.165   0.499   2.642 -0.3758  0.0665 -0.3040
  184VAL    CG1 1875   6.054   0.542   2.546 -0.0838  0.6984 -0.3604
  184VAL    CG2 1876   6.237   0.367   2.613 -0.1645  0.1608 -0.2125
  184VAL      C 1877   6.330   0.684   2.583 -0.1954 -0.1630 -0.0998
  184VAL      O 1878   6.441   0.642   2.552  0.0204  0.5262 -0.2763
  185GLU      N 1879   6.285   0.799   2.534  0.4995  0.0503 -0.2502
  185GLU      H 1880   6.188   0.823   2.532  0.0679 -1.3815  1.2290
  185GLU     CA 1881   6.366   0.896   2.460  0.5091 -0.1594 -0.5170
  185GLU     CB 1882   6.287   1.016   2.409 -0.0181 -0.0997  0.4226
  185GLU     CG 1883   6.167   0.979   2.322  0.4555 -0.1626 -0.2160
  185GLU     CD 1884   6.035   0.955   2.396  0.7351  0.6620  0.5627
  185GLU    OE1 1885   6.028   0.915   2.514 -0.2744 -0.4631  0.1417
  185GLU    OE2 1886   5.928   0.966   2.331  0.3595 -0.7635  0.9069
  185GLU      C 1887   6.483   0.962   2.533 -0.0519 -0.3284  0.5479
  185GLU      O 1888   6.593   0.927   2.490  0.0309 -0.0698  0.5485
  186MET      N 1889   6.466   0.995   2.661 -0.2501 -0.0612  0.4545
  186MET      H 1890   6.378   0.998   2.708  0.2217  0.5379  1.3228
  186MET     CA 1891   6.575   1.050   2.743 -0.2524  0.3933  0.1519
  186MET     CB 1892   6.520   1.092   2.879 -0.0601  0.6582  0.1477
  186MET     CG 1893   6.588   1.221   2.925  0.1851  0.5666  0.0443
  186MET     SD 1894   6.530   1.285   3.086 -0.0647  0.1273  0.1286
  186MET     CE 1895   6.354   1.269   3.065  0.0046 -0.8454  0.2689
  186MET      C 1896   6.688   0.949   2.763 -0.1983  0.3312 -0.4289
  186MET      O 1897   6.803   0.983   2.737  0.2592 -0.5799  0.3405
  187ASP      N 1898   6.656   0.826   2.801  0.5502  0.2557 -0.0237
  187ASP      H 1899   6.566   0.796   2.831  1.2738  0.3354  2.4381
  187ASP     CA 1900   6.761   0.723   2.803  0.5128  0.2217  0.2611
  187ASP     CB 1901   6.707   0.593   2.862 -0.3161  0.5713  0.2765
  187ASP     CG 1902   6.689   0.589   3.014 -0.3183 -0.1830  0.2612
  187ASP    OD1 1903   6.758   0.664   3.086 -0.0429 -0.1622 -0.0218
  187ASP    OD2 1904   6.599   0.516   3.061 -0.2546 -0.2581  0.2671
  187ASP      C 1905   6.841   0.693   2.676 -0.1468 -0.3186 -0.0321
  187ASP      O 1906   6.961   0.721   2.676 -0.0757 -0.6127  0.0796
  188HIS      N 1907   6.771   0.660   2.567 -0.1841 -0.4985  0.0452
  188HIS      H 1908   6.673   0.645   2.575  0.1025 -2.1593  0.7243
  188HIS     CA 1909   6.816   0.641   2.429 -0.1145 -0.1206  0.0143
  188HIS     CB 1910   6.702   0.620   2.329  0.4133 -0.3562 -0.5397
  188HIS     CG 1911   6.630   0.486   2.350  0.3944 -0.2706 -0.0523
  188HIS    ND1 1912   6.683   0.380   2.408  0.1454 -0.2591  0.1967
  188HIS    CD2 1913   6.517   0.449   2.290  0.0745  0.0429  0.3453
  188HIS    HD2 1914   6.447   0.511   2.234  2.3850  1.6241 -0.9832
  188HIS    CE1 1915   6.610   0.274   2.373 -0.3160  0.0651  0.1729
  188HIS    HE1 1916   6.646   0.172   2.359  0.0019  0.3166 -0.9969
  188HIS    NE2 1917   6.504   0.317   2.305 -0.2019  0.0251 -0.0310
  188HIS    HE2 1918   6.437   0.265   2.253 -1.2535  1.4564 -0.1728
  188HIS      C 1919   6.890   0.763   2.373 -0.4868 -0.0978 -0.4383
  188HIS      O 1920   6.948   0.745   2.266 -0.4183  0.0146 -0.4206
  189TYR      N 1921   6.870   0.886   2.422  0.0461 -0.4490  0.6881
  189TYR      H 1922   6.783   0.895   2.471  0.9472  0.7221  2.1407
  189TYR     CA 1923   6.948   1.004   2.385 -0.2418 -0.4406  0.1079
  189TYR     CB 1924   6.861   1.130   2.382 -0.2833 -0.4691  0.1492
  189TYR     CG 1925   6.745   1.141   2.284 -0.0575  0.3349 -0.0369
  189TYR    CD1 1926   6.730   1.063   2.169 -0.0785 -0.5389  0.5485
  189TYR    HD1 1927   6.759   0.958   2.174  1.6977 -0.1035  0.2112
  189TYR    CD2 1928   6.642   1.225   2.322 -0.1590 -0.0532  0.5630
  189TYR    HD2 1929   6.649   1.272   2.420 -1.0264 -2.6221  1.9486
  189TYR    CE1 1930   6.627   1.098   2.083  0.4254 -0.2236  0.0607
  189TYR    HE1 1931   6.618   1.036   1.993 -0.1734 -3.4758  2.1700
  189TYR    CE2 1932   6.531   1.250   2.241  0.4632 -0.0283 -0.2996
  189TYR    HE2 1933   6.457   1.323   2.274  2.6621  3.3642 -2.2768
  189TYR     CZ 1934   6.527   1.188   2.117  0.7708  0.3852 -0.5200
  189TYR     OH 1935   6.429   1.217   2.027  0.4332 -0.4679 -0.4405
  189TYR     HH 1936   6.359   1.280   2.062 -0.1926  0.0783 -2.5617
  189TYR      C 1937   0.029   1.018   2.471 -0.1870 -0.1541 -0.0160
  189TYR      O 1938   0.136   1.028   2.412 -0.1854  0.2741  0.0530
  190ARG      N 1939   0.012   1.014   2.603 -0.7601  0.5523 -0.0575
  190ARG      H 1940   6.970   1.014   2.652 -0.0952  0.4674  1.1884
  190ARG     CA 1941   0.120   1.034   2.701 -0.0874 -0.0495 -0.6644
  190ARG     CB 1942   0.068   1.062   2.842 -0.0365  0.1978 -0.6949
  190ARG     CG 1943   7.017   1.181   2.851 -0.0250  0.1720 -0.1997
  190ARG     CD 1944   6.959   1.187   2.993  0.2277  0.0458 -0.0913
  190ARG     NE 1945   7.044   1.179   3.113  0.5281  0.7054 -0.2521
  190ARG     HE 1946   0.044   1.090   3.123 -0.0302  0.5751  1.2921
  190ARG     CZ 1947   0.011   1.263   3.217  0.4949  0.3069  0.0747
  190ARG    NH1 1948   6.978   1.370   3.234 -0.0271  0.0137 -0.4220
  190ARG   HH11 1949   6.905   1.378   3.166  0.5004 -0.3605 -1.0394
  190ARG   HH12 1950   6.987   1.423   3.318 -2.5603 -0.1361  0.0111
  190ARG    NH2 1951   0.073   1.207   3.321  0.4338 -0.0927 -0.1003
  190ARG   HH21 1952   0.088   1.108   3.326  1.8564  0.1471  1.7458
  190ARG   HH22 1953   0.138   1.257   3.379  1.5170 -2.1031  0.5347
  190ARG      C 1954   0.217   0.915   2.705  0.0741  0.1042  0.5180
  190ARG      O 1955   0.333   0.946   2.679  0.0764 -0.2638  0.0760
  191GLU      N 1956   0.179   0.789   2.722 -0.2734  0.1166 -0.1014
  191GLU      H 1957   0.084   0.766   2.741  0.1164 -2.0739 -0.5139
  191GLU     CA 1958   0.279   0.682   2.740 -0.2706  0.1857  0.3198
  191GLU     CB 1959   0.208   0.558   2.794  0.3204 -0.2032  0.2138
  191GLU     CG 1960   0.309   0.464   2.861  0.5340 -0.3526 -0.3104
  191GLU     CD 1961   0.241   0.364   2.955  0.2062  0.1035 -0.0518
  191GLU    OE1 1962   0.289   0.248   2.956 -0.2684 -0.0916  0.2288
  191GLU    OE2 1963   0.141   0.393   3.023  0.1238  0.5391 -0.3522
  191GLU      C 1964   0.372   0.651   2.623 -0.0085  0.8445  0.3462
  191GLU      O 1965   0.491   0.644   2.652 -0.0131 -0.2058  0.1564
  192PRO      N 1966   0.329   0.653   2.497 -0.0093 -0.0236  0.3255
  192PRO     CA 1967   0.400   0.663   2.369 -0.3761  0.0334  0.1235
  192PRO     CB 1968   0.295   0.686   2.260  0.2219 -0.9810 -0.6873
  192PRO     CG 1969   0.181   0.597   2.311 -0.7210  0.5187 -0.1147
  192PRO     CD 1970   0.188   0.630   2.460  0.0791  0.0069 -0.0359
  192PRO      C 1971   0.502   0.778   2.374 -0.0262 -0.2519 -0.3407
  192PRO      O 1972   0.620   0.745   2.367  0.0740  0.0431 -0.0738
  193PHE      N 1973   0.461   0.904   2.388 -0.0000 -0.2921  0.1437
  193PHE      H 1974   0.366   0.935   2.394 -0.0579 -0.2872 -0.6361
  193PHE     CA 1975   0.557   1.015   2.392  0.0312 -0.3054 -0.1632
  193PHE     CB 1976   0.490   1.151   2.375  0.1577 -0.1436  0.5833
  193PHE     CG 1977   0.572   1.280   2.380  0.2456 -0.1645 -0.1278
  193PHE    CD1 1978   0.571   1.363   2.492 -0.7851  0.1597 -0.3590
  193PHE    HD1 1979   0.515   1.327   2.578  2.0828 -0.7734  1.2821
  193PHE    CD2 1980   0.630   1.322   2.262  0.3301 -0.1870 -0.0948
  193PHE    HD2 1981   0.619   1.268   2.168 -0.9460  0.2489 -0.2154
  193PHE    CE1 1982   0.637   1.485   2.496  0.2042 -0.3623 -0.3843
  193PHE    HE1 1983   0.648   1.547   2.585 -1.6191  2.4025 -1.9633
  193PHE    CE2 1984   0.692   1.447   2.264  0.1095 -0.0614 -0.7245
  193PHE    HE2 1985   0.732   1.494   2.175 -0.3636 -1.5802 -1.7862
  193PHE     CZ 1986   0.702   1.524   2.379 -0.2820 -0.1934 -0.5989
  193PHE     HZ 1987   0.766   1.612   2.384 -1.3748  0.5744  0.4347
  193PHE      C 1988   0.655   1.011   2.510 -0.1666  1.0898  0.0575
  193PHE      O 1989   0.771   1.053   2.499  0.3205 -0.1680  0.2641
  194LEU      N 1990   0.606   0.955   2.620 -0.0187  0.0935 -0.3781
  194LEU      H 1991   0.507   0.948   2.634 -0.0234 -0.7629 -0.7454
  194LEU     CA 1992   0.689   0.921   2.736 -0.3779  0.2505 -0.0763
  194LEU     CB 1993   0.590   0.898   2.851 -0.0058  0.2511  0.2444
  194LEU     CG 1994   0.576   1.031   2.926 -0.8711  0.2739  0.0544
  194LEU    CD1 1995   0.449   1.037   3.011 -0.6367  0.2166  0.4131
  194LEU    CD2 1996   0.699   1.074   3.007 -0.2472 -0.8461 -0.2690
  194LEU      C 1997   0.795   0.811   2.723 -0.2648  0.2667  0.6514
  194LEU      O 1998   0.848   0.770   2.826 -0.1067 -0.6419  0.2152
  195ASN      N 1999   0.803   0.746   2.608 -0.3858 -0.0830  0.8386
  195ASN      H 2000   0.733   0.768   2.539 -1.6930  1.4449  2.5630
  195ASN     CA 2001   0.910   0.653   2.571 -0.5438 -0.0049  0.1655
  195ASN     CB 2002   0.907   0.618   2.422  0.1325 -0.2389  0.2030
  195ASN     CG 2003   1.018   0.529   2.366  0.1190  0.0957 -0.3749
  195ASN    OD1 2004   1.139   0.550   2.369  0.0769  0.2834  0.1476
  195ASN    ND2 2005   0.976   0.411   2.321 -0.1294  0.1224 -0.2165
  195ASN   HD21 2006   0.879   0.391   2.309  0.2107  0.0002 -3.5421
  195ASN   HD22 2007   1.038   0.343   2.281 -0.6771  0.4621 -1.6925
  195ASN      C 2008   1.051   0.704   2.601 -0.6192 -0.0539  0.6072
  195ASN      O 2009   1.085   0.818   2.571 -0.3842 -0.2685  0.0270
  196PRO      N 2010   1.129   0.635   2.684  0.4574  0.6327  0.1906
  196PRO     CA 2011   1.271   0.664   2.711  0.5744  0.2614 -0.0091
  196PRO     CB 2012   1.308   0.608   2.849 -0.0294 -0.2665 -0.0534
  196PRO     CG 2013   1.166   0.585   2.902 -0.0940 -0.1168 -0.1577
  196PRO     CD 2014   1.069   0.552   2.789  0.1573  0.0567 -0.4285
  196PRO      C 2015   1.354   0.603   2.599 -0.4396  0.1272 -0.7048
  196PRO      O 2016   1.394   0.666   2.501  0.0630  0.4767 -0.2832
  197VAL      N 2017   1.367   0.471   2.608 -0.6333  0.1641  0.1407
  197VAL      H 2018   1.329   0.429   2.691  4.0278 -1.2936  1.9100
  197VAL     CA 2019   1.457   0.375   2.543 -0.4716  0.3186  0.1351
  197VAL     CB 2020   1.452   0.235   2.604  0.1237  0.0560 -0.4011
  197VAL    CG1 2021   1.508   0.252   2.745 -0.0150  0.9063 -0.4429
  197VAL    CG2 2022   1.317   0.162   2.597  0.1443 -0.0292  0.0431
  197VAL      C 2023   1.467   0.354   2.392 -0.0464 -0.2085  0.2346
  197VAL      O 2024   1.570   0.300   2.351  0.1322 -0.1552  0.6092
  198ASP      N 2025   1.369   0.402   2.317 -0.1852 -0.4706  0.2453
  198ASP      H 2026   1.274   0.417   2.346 -1.1327 -1.6418 -1.9478
  198ASP     CA 2027   1.385   0.408   2.171 -0.8148  0.2538  0.1997
  198ASP     CB 2028   1.261   0.343   2.109 -0.5988 -0.0319  0.0662
  198ASP     CG 2029   1.240   0.195   2.143 -0.1856 -0.1141 -0.0284
  198ASP    OD1 2030   1.320   0.105   2.111 -0.1947 -0.2115  0.2220
  198ASP    OD2 2031   1.130   0.169   2.196  0.1929  0.2634  0.9514
  198ASP      C 2032   1.404   0.552   2.120  0.0259 -0.0115 -0.2612
  198ASP      O 2033   1.496   0.581   2.045 -0.0637  0.3977 -0.2142
  199ARG      N 2034   1.327   0.641   2.182  0.0276 -0.0547 -0.1972
  199ARG      H 2035   1.275   0.602   2.258  1.0254 -2.5805 -0.6900
  199ARG     CA 2036   1.340   0.785   2.157 -0.0802 -0.0374 -0.1526
  199ARG     CB 2037   1.234   0.864   2.234 -0.3712 -0.6401  0.0707
  199ARG     CG 2038   1.094   0.838   2.176 -0.4029  0.1966 -0.2399
  199ARG     CD 2039   0.982   0.931   2.224 -0.1938  0.3450 -0.0358
  199ARG     NE 2040   0.992   1.071   2.178 -0.2456  0.2592 -0.3124
  199ARG     HE 2041   1.002   1.084   2.080  1.6201  0.9801 -0.0517
  199ARG     CZ 2042   1.002   1.183   2.251 -0.8107  0.0557  0.0907
  199ARG    NH1 2043   1.013   1.172   2.384 -0.1709  0.0238  0.0397
  199ARG   HH11 2044   1.002   1.083   2.427  0.6048 -0.6109 -1.0351
  199ARG   HH12 2045   1.005   1.253   2.442 -0.0196  0.8968 -1.1208
  199ARG    NH2 2046   1.007   1.301   2.187 -0.3089  0.0621  0.1377
  199ARG   HH21 2047   1.000   1.312   2.088  0.9580  0.5136  0.0844
  199ARG   HH22 2048   1.021   1.386   2.237  1.5894 -0.1755  0.0898
  199ARG      C 2049   1.476   0.844   2.196  0.0510 -0.2485 -0.2917
  199ARG      O 2050   1.522   0.942   2.137  0.1079 -0.2645 -0.2741
  200GLU      N 2051   1.541   0.783   2.294  0.1936  0.4872  0.0817
  200GLU      H 2052   1.490   0.733   2.364 -0.2565 -1.3423 -1.4509
  200GLU     CA 2053   1.673   0.834   2.333  0.2964  0.3725 -0.1124
  200GLU     CB 2054   1.726   0.772   2.462  0.6034  0.5437 -0.1543
  200GLU     CG 2055   1.659   0.816   2.592  0.0205  0.3273 -0.3808
  200GLU     CD 2056   1.737   0.778   2.718 -0.5171  0.2723 -0.0628
  200GLU    OE1 2057   1.734   0.845   2.824 -0.1336  0.4078 -0.1376
  200GLU    OE2 2058   1.804   0.673   2.710 -0.2180  0.4460  0.1252
  200GLU      C 2059   1.783   0.816   2.227  0.0455  0.5603 -0.4087
  200GLU      O 2060   1.834   0.916   2.177  0.3310  0.3585 -0.5261
  201PRO      N 2061   1.793   0.703   2.159  0.2079  0.0519  0.4440
  201PRO     CA 2062   1.873   0.686   2.037 -0.1696  0.3397  0.1546
  201PRO     CB 2063   1.854   0.538   2.001 -0.1032  0.3307  0.1572
  201PRO     CG 2064   1.852   0.467   2.137 -0.0589 -0.4647 -0.2515
  201PRO     CD 2065   1.764   0.568   2.211  0.6594 -0.1486  0.1830
  201PRO      C 2066   1.824   0.775   1.922  0.0849 -0.0603 -0.2682
  201PRO      O 2067   1.904   0.862   1.886 -0.0006  0.0160 -0.2723
  202LEU      N 2068   1.695   0.784   1.895 -0.0187 -0.3617  0.1110
  202LEU      H 2069   1.630   0.718   1.931 -0.5453  0.0115 -0.1291
  202LEU     CA 2070   1.646   0.886   1.801  0.0535  0.0540  0.5207
  202LEU     CB 2071   1.493   0.885   1.796  0.0616  0.5326 -0.0516
  202LEU     CG 2072   1.436   0.748   1.760  0.0639  0.4622  0.2133
  202LEU    CD1 2073   1.284   0.764   1.751  0.0157 -0.2505 -0.3418
  202LEU    CD2 2074   1.494   0.694   1.629  0.0517  0.1482  0.3358
  202LEU      C 2075   1.689   1.033   1.815  0.1750  0.0430  0.2803
  202LEU      O 2076   1.680   1.105   1.716 -0.2172 -0.3197  0.0508
  203TRP      N 2077   1.703   1.075   1.941 -0.6402  0.2406  0.3067
  203TRP      H 2078   1.660   1.026   2.017  0.4883 -1.3551 -0.0318
  203TRP     CA 2079   1.759   1.208   1.968  0.0300 -0.0769  0.4980
  203TRP     CB 2080   1.653   1.297   2.034 -0.2068 -0.0161  0.0405
  203TRP     CG 2081   1.511   1.315   1.979 -0.2554 -0.0798  0.1463
  203TRP    CD1 2082   1.409   1.231   1.964 -0.1663 -0.0582 -0.5859
  203TRP    HD1 2083   1.420   1.122   1.961  2.1259  0.1345 -1.9886
  203TRP    CD2 2084   1.464   1.438   1.936 -0.0211  0.1185  0.4522
  203TRP    NE1 2085   1.306   1.294   1.908 -0.4309  0.1123  0.0819
  203TRP    HE1 2086   1.217   1.250   1.893 -1.4211  1.5483  1.4822
  203TRP    CE2 2087   1.335   1.422   1.887  0.1886 -0.0473 -0.0524
  203TRP    CE3 2088   1.520   1.565   1.925  0.0719  0.0301 -0.1811
  203TRP    HE3 2089   1.612   1.581   1.981 -0.6446 -0.8327  1.3145
  203TRP    CZ2 2090   1.274   1.527   1.820 -0.6904 -0.3770  0.2204
  203TRP    HZ2 2091   1.170   1.503   1.796 -0.4879 -1.0784  0.0007
  203TRP    CZ3 2092   1.461   1.667   1.851  0.0827 -0.1953 -0.4978
  203TRP    HZ3 2093   1.505   1.766   1.846 -1.5000  1.0820  4.6660
  203TRP    CH2 2094   1.332   1.651   1.800 -0.1841 -0.6014  0.2873
  203TRP    HH2 2095   1.277   1.729   1.748  0.3091  0.3798  1.1886
  203TRP      C 2096   1.890   1.218   2.046  0.5258  0.8526 -0.4289
  203TRP      O 2097   1.909   1.309   2.127  0.0638  0.7249 -0.1747
  204ARG      N 2098   1.991   1.134   2.020 -0.3076 -0.1949 -0.3458
  204ARG      H 2099   1.972   1.048   1.972 -2.0720 -0.4182  0.6608
  204ARG     CA 2100   2.125   1.141   2.080 -0.3850  0.2688 -0.2196
  204ARG     CB 2101   2.196   1.008   2.055 -0.2449  0.3224 -0.0998
  204ARG     CG 2102   2.225   0.978   1.908  0.8107  0.5583  0.0464
  204ARG     CD 2103   2.283   0.842   1.869  0.3519  0.3850 -0.0405
  204ARG     NE 2104   2.292   0.844   1.723  0.3514 -0.2270 -0.0518
  204ARG     HE 2105   2.305   0.936   1.685 -1.7072 -0.5294 -1.6345
  204ARG     CZ 2106   2.297   0.743   1.635  0.7727  0.1392 -0.4643
  204ARG    NH1 2107   2.287   0.616   1.678 -0.6700  0.2197 -0.4872
  204ARG   HH11 2108   2.267   0.590   1.773  1.8113 -1.0432 -0.2159
  204ARG   HH12 2109   2.307   0.548   1.608  0.1616  2.0490 -2.1207
  204ARG    NH2 2110   2.349   0.763   1.514  0.3493  0.4901 -0.5901
  204ARG   HH21 2111   2.405   0.840   1.484 -0.7168  0.9120 -1.5948
  204ARG   HH22 2112   2.308   0.707   1.441 -1.1154 -0.1692  0.6961
  204ARG      C 2113   2.215   1.257   2.040  0.4553 -0.1980  0.3041
  204ARG      O 2114   2.300   1.296   2.121  0.1461  0.0925  0.4885
  205PHE      N 2115   2.182   1.312   1.923  0.4637  0.3820  0.5690
  205PHE      H 2116   2.165   1.246   1.850  0.6578 -1.6762  2.2719
  205PHE     CA 2117   2.222   1.441   1.867  0.0681  0.1677 -0.2250
  205PHE     CB 2118   2.339   1.427   1.770  0.1510 -0.6594 -0.0101
  205PHE     CG 2119   2.469   1.416   1.851  0.1907 -0.1980 -0.0095
  205PHE    CD1 2120   2.534   1.293   1.855 -0.0076 -0.3087 -0.1760
  205PHE    HD1 2121   2.491   1.203   1.811  1.8878 -1.5091  0.3165
  205PHE    CD2 2122   2.521   1.533   1.906 -0.2678  0.4143 -0.8446
  205PHE    HD2 2123   2.464   1.625   1.913  0.4490  0.8060 -0.0248
  205PHE    CE1 2124   2.659   1.287   1.915 -0.1590  0.1090  0.1884
  205PHE    HE1 2125   2.699   1.186   1.927 -0.4225  0.0592  0.6444
  205PHE    CE2 2126   2.647   1.520   1.965 -0.5342 -0.6088 -0.4718
  205PHE    HE2 2127   2.693   1.611   2.002 -1.1574 -0.5188  0.1009
  205PHE     CZ 2128   2.718   1.401   1.968  0.1785 -0.1670  0.4073
  205PHE     HZ 2129   2.821   1.395   2.002  0.0223 -0.8102  0.7849
  205PHE      C 2130   2.100   1.503   1.798 -0.0316  0.1576 -0.0599
  205PHE      O 2131   2.050   1.446   1.701  0.1593  0.0674 -0.1068
  206PRO      N 2132   2.047   1.609   1.859 -0.3824 -0.1152  0.1127
  206PRO     CA 2133   1.912   1.652   1.822 -0.2476  0.2340  0.0249
  206PRO     CB 2134   1.886   1.757   1.930 -0.1015  0.1291  0.1618
  206PRO     CG 2135   2.022   1.827   1.940 -0.0872  0.1203  0.0337
  206PRO     CD 2136   2.119   1.708   1.940 -0.2314  0.0022 -0.1599
  206PRO      C 2137   1.902   1.701   1.677  0.5381 -0.0173 -0.1171
  206PRO      O 2138   1.996   1.765   1.629 -0.0581  0.9502 -0.0029
  207ASN      N 2139   1.793   1.667   1.609  0.3907  0.6175 -0.1965
  207ASN      H 2140   1.737   1.588   1.634  0.0939  0.2573 -1.8610
  207ASN     CA 2141   1.761   1.723   1.476  0.2261 -0.2369 -0.5209
  207ASN     CB 2142   1.648   1.653   1.400 -0.0143 -0.0212 -0.3638
  207ASN     CG 2143   1.517   1.643   1.478  0.4999  0.4576  0.5868
  207ASN    OD1 2144   1.427   1.726   1.467  0.0284 -0.1357 -0.1215
  207ASN    ND2 2145   1.516   1.541   1.563  0.4111 -0.4739 -0.5020
  207ASN   HD21 2146   1.585   1.469   1.562  0.4001 -0.4741 -1.2777
  207ASN   HD22 2147   1.453   1.546   1.641 -0.5969 -0.6712 -1.2757
  207ASN      C 2148   1.740   1.873   1.493 -0.8324 -0.3520 -0.7582
  207ASN      O 2149   1.677   1.923   1.586  0.0584 -0.4717 -0.0687
  208GLU      N 2150   1.785   1.933   1.383  0.3388 -0.5211 -0.3896
  208GLU      H 2151   1.814   1.871   1.311  2.0920 -0.4895  0.2476
  208GLU     CA 2152   1.800   2.076   1.352 -0.1719 -0.4363 -0.2640
  208GLU     CB 2153   1.887   2.108   1.230  0.2794 -0.5602  0.0207
  208GLU     CG 2154   1.872   2.015   1.110  0.2752  0.0635 -0.4672
  208GLU     CD 2155   1.955   1.887   1.120  0.0940 -0.0130  0.0703
  208GLU    OE1 2156   1.909   1.790   1.184  0.4689 -0.1253  0.1720
  208GLU    OE2 2157   2.066   1.882   1.062 -0.0677  0.6521 -0.3090
  208GLU      C 2158   1.668   2.152   1.341  0.0237 -0.0892 -0.2385
  208GLU      O 2159   1.636   2.217   1.242  0.4534 -0.0156 -0.3297
  209LEU      N 2160   1.593   2.148   1.451  0.1526 -0.0338 -0.1482
  209LEU      H 2161   1.623   2.091   1.528 -0.4564 -1.1047 -0.6815
  209LEU     CA 2162   1.462   2.212   1.472  0.2376  0.0863  0.0217
  209LEU     CB 2163   1.417   2.186   1.616 -0.1490 -0.6329 -0.2235
  209LEU     CG 2164   1.364   2.047   1.650 -0.0006 -0.6347  0.0002
  209LEU    CD1 2165   1.343   2.035   1.801 -0.0001 -0.1127  0.0420
  209LEU    CD2 2166   1.233   2.010   1.580  0.0166  0.2439 -0.5142
  209LEU      C 2167   1.451   2.361   1.441 -0.0865  0.1080  0.2386
  209LEU      O 2168   1.497   2.446   1.516 -0.0610 -0.0105  0.3570
  210PRO      N 2169   1.388   2.388   1.326 -0.4437 -0.0802  0.3896
  210PRO     CA 2170   1.383   2.515   1.254 -0.5595 -0.3298 -0.0478
  210PRO     CB 2171   1.355   2.466   1.112 -0.7732  0.3077 -0.2331
  210PRO     CG 2172   1.263   2.345   1.131  0.0720 -0.3065  0.0699
  210PRO     CD 2173   1.298   2.287   1.268  0.4923 -0.6139 -0.1647
  210PRO      C 2174   1.275   2.602   1.321  0.1448  0.2139  0.3944
  210PRO      O 2175   1.173   2.633   1.261  0.1587 -0.5081 -0.0169
  211ILE      N 2176   1.292   2.633   1.449 -0.0334  0.2346  0.4130
  211ILE      H 2177   1.375   2.612   1.502 -0.0219  0.6841  0.5801
  211ILE     CA 2178   1.188   2.712   1.516 -0.2457  0.3074 -0.0046
  211ILE     CB 2179   1.149   2.667   1.657  0.2658 -0.2087 -0.0248
  211ILE    CG1 2180   1.109   2.521   1.677  0.3980 -0.2677 -0.1878
  211ILE    CG2 2181   1.042   2.760   1.715 -0.0041 -0.0843 -0.7094
  211ILE     CD 2182   0.974   2.478   1.618  0.3416  0.1220 -0.3469
  211ILE      C 2183   1.194   2.864   1.498  0.3019  0.2055 -0.7350
  211ILE      O 2184   1.101   2.930   1.453 -0.5098 -0.3794  0.0405
  212ALA      N 2185   1.303   2.925   1.545 -0.2954  0.4093  0.4203
  212ALA      H 2186   1.370   2.873   1.598 -0.0027 -0.1500 -0.4875
  212ALA     CA 2187   1.338   3.067   1.529 -0.7456  0.4579 -0.1512
  212ALA     CB 2188   1.259   3.150   1.631 -0.6022 -0.2668  0.5622
  212ALA      C 2189   1.486   3.104   1.524 -0.5766 -0.2093 -0.1483
  212ALA      O 2190   1.566   3.052   1.602  0.1391  0.1349 -0.6430
  213GLY      N 2191   1.533   3.171   1.419  0.0312 -0.1334  0.1662
  213GLY      H 2192   1.481   3.196   1.337  0.6581  0.8068  0.0472
  213GLY     CA 2193   1.672   3.217   1.422  0.1037 -0.3813  0.7583
  213GLY      C 2194   1.784   3.120   1.384  0.2371 -0.0803  0.3780
  213GLY      O 2195   1.856   3.147   1.288 -0.6601  0.3300 -0.1978
  214GLU      N 2196   1.805   3.027   1.477 -0.1477 -0.3077  0.2413
  214GLU      H 2197   1.740   3.015   1.551 -1.2074 -2.9950 -0.9964
  214GLU     CA 2198   1.914   2.928   1.477  0.2032  0.0720  0.1141
  214GLU     CB 2199   2.009   2.939   1.597 -0.0399  0.2077  0.2978
  214GLU     CG 2200   2.082   3.073   1.594 -0.2449  0.3116 -0.1364
  214GLU     CD 2201   2.212   3.094   1.671  0.1243 -0.2486 -0.6031
  214GLU    OE1 2202   2.214   3.081   1.796 -0.6998 -0.1104 -0.5750
  214GLU    OE2 2203   2.319   3.099   1.606  0.2301  0.0602 -0.4084
  214GLU      C 2204   1.865   2.784   1.461  0.1274  0.1087  0.0204
  214GLU      O 2205   1.753   2.765   1.507  0.1174 -0.1567 -0.1078
  215PRO      N 2206   1.932   2.690   1.395  0.3840  0.1601  0.2081
  215PRO     CA 2207   2.045   2.723   1.306  0.2901  0.0444  0.0457
  215PRO     CB 2208   2.118   2.589   1.298 -0.1444 -0.1702 -0.3597
  215PRO     CG 2209   2.012   2.482   1.325 -0.4014  0.1742  0.0009
  215PRO     CD 2210   1.904   2.546   1.413  0.0250  0.2606  0.4687
  215PRO      C 2211   2.021   2.785   1.168  0.1474 -0.1680 -0.0258
  215PRO      O 2212   1.924   2.761   1.097 -0.2603  0.0368  0.4532
  216ALA      N 2213   2.117   2.873   1.143 -0.4638  0.4581 -0.1853
  216ALA      H 2214   2.189   2.892   1.210 -0.6091 -0.4926  0.2488
  216ALA     CA 2215   2.114   2.965   1.029  0.2245 -0.0946 -0.6548
  216ALA     CB 2216   2.251   3.032   1.018  0.4903 -0.5642 -0.2182
  216ALA      C 2217   2.076   2.901   0.895 -0.8301 -0.5788 -0.1321
  216ALA      O 2218   1.977   2.940   0.833 -0.4248  0.0749 -0.3768
  217ASN      N 2219   2.140   2.791   0.857 -0.6611 -0.4960 -0.0834
  217ASN      H 2220   2.227   2.769   0.902 -0.0925  1.2621 -0.2248
  217ASN     CA 2221   2.125   2.715   0.732  0.1490  0.2302 -0.6341
  217ASN     CB 2222   2.234   2.608   0.727 -0.2211 -0.1880  0.0965
  217ASN     CG 2223   2.270   2.535   0.857  0.1701  0.3415  0.2892
  217ASN    OD1 2224   2.185   2.496   0.938  0.4149  0.0450  0.4010
  217ASN    ND2 2225   2.402   2.529   0.869  0.2183  0.3496 -0.2165
  217ASN   HD21 2226   2.475   2.567   0.812 -0.0968 -0.2885 -1.0768
  217ASN   HD22 2227   2.414   2.497   0.963 -1.4328 -0.1792 -0.1458
  217ASN      C 2228   1.987   2.655   0.708  0.3491 -0.5538  0.1104
  217ASN      O 2229   1.919   2.682   0.609  0.6407  0.2501  0.1268
  218ILE      N 2230   1.934   2.586   0.809 -0.4911 -0.3298 -0.1680
  218ILE      H 2231   1.998   2.564   0.883  1.5043 -0.2811 -1.7870
  218ILE     CA 2232   1.799   2.529   0.802 -0.3746 -0.6053 -0.1497
  218ILE     CB 2233   1.787   2.415   0.904 -0.1428 -0.0613  0.4931
  218ILE    CG1 2234   1.666   2.327   0.870 -0.0848 -0.0271  0.1891
  218ILE    CG2 2235   1.782   2.455   1.051 -0.2257  0.0852  0.4503
  218ILE     CD 2236   1.720   2.193   0.821  0.0472  0.0585  0.0991
  218ILE      C 2237   1.679   2.623   0.790  0.6068  0.6161 -0.6117
  218ILE      O 2238   1.593   2.594   0.706 -0.3508  0.1304  0.5151
  219VAL      N 2239   1.686   2.727   0.872 -0.0939 -0.3291  0.6699
  219VAL      H 2240   1.757   2.735   0.942  0.2192 -0.1838  0.3345
  219VAL     CA 2241   1.585   2.833   0.871  0.0077 -0.2368 -0.3737
  219VAL     CB 2242   1.600   2.937   0.983 -0.2105 -0.1893 -0.3867
  219VAL    CG1 2243   1.516   3.063   0.960 -0.0189  0.0685  0.3276
  219VAL    CG2 2244   1.566   2.876   1.119 -0.6155  0.0004 -0.4012
  219VAL      C 2245   1.579   2.901   0.734 -0.2530  0.3851 -0.0607
  219VAL      O 2246   1.476   2.911   0.668 -0.4113 -0.3860  0.0576
  220ALA      N 2247   1.695   2.926   0.673 -0.3050 -0.2474 -0.4308
  220ALA      H 2248   1.781   2.919   0.723 -0.5346  0.7334  0.1286
  220ALA     CA 2249   1.724   2.952   0.532  0.2955 -0.2214 -0.3032
  220ALA     CB 2250   1.874   2.984   0.526  0.4023 -0.7053 -0.2584
  220ALA      C 2251   1.671   2.856   0.426  0.0705 -0.0498 -0.3463
  220ALA      O 2252   1.584   2.896   0.348  0.2137  0.5570 -0.1956
  221LEU      N 2253   1.709   2.729   0.426  0.1461 -0.0279  0.1016
  221LEU      H 2254   1.782   2.697   0.487 -0.3932 -0.2492  0.6419
  221LEU     CA 2255   1.642   2.620   0.352  0.1200 -0.1711  0.3348
  221LEU     CB 2256   1.701   2.488   0.401  0.1633 -0.3005 -0.0631
  221LEU     CG 2257   1.839   2.465   0.339  0.1310 -0.2113 -0.1679
  221LEU    CD1 2258   1.908   2.337   0.387  0.9004  0.3207  0.1490
  221LEU    CD2 2259   1.832   2.466   0.186  0.1147  0.1362 -0.1652
  221LEU      C 2260   1.490   2.607   0.356  0.0718  0.2023 -0.1359
  221LEU      O 2261   1.430   2.627   0.251 -0.0536  0.0370 -0.0971
  222VAL      N 2262   1.432   2.619   0.476  0.0482 -0.0953 -0.1151
  222VAL      H 2263   1.480   2.609   0.563 -0.1101  1.7926  0.2314
  222VAL     CA 2264   1.286   2.611   0.483  0.0699 -0.2077  0.1886
  222VAL     CB 2265   1.229   2.579   0.622  0.6319  0.3093  0.5425
  222VAL    CG1 2266   1.265   2.435   0.659 -0.4390 -0.2320 -0.4558
  222VAL    CG2 2267   1.265   2.676   0.735  0.5817  0.3382  0.5338
  222VAL      C 2268   1.212   2.731   0.425  0.3038 -0.1150  0.0836
  222VAL      O 2269   1.105   2.717   0.366  0.1540  0.3018  0.2507
  223GLU      N 2270   1.276   2.847   0.438  0.3119 -0.1123  0.0220
  223GLU      H 2271   1.362   2.851   0.488 -0.7589 -3.5364  2.4613
  223GLU     CA 2272   1.232   2.977   0.385  0.1372 -0.1752  0.0117
  223GLU     CB 2273   1.317   3.091   0.441 -0.0179 -0.2260  0.3534
  223GLU     CG 2274   1.249   3.225   0.409  0.1598 -0.2792 -0.2624
  223GLU     CD 2275   1.332   3.347   0.451 -0.4258  0.1011 -0.1994
  223GLU    OE1 2276   1.369   3.418   0.355  0.0156 -0.2134 -0.2644
  223GLU    OE2 2277   1.370   3.361   0.569  0.0682 -0.1110 -0.3297
  223GLU      C 2278   1.229   2.981   0.232 -0.2797 -0.2700  0.0145
  223GLU      O 2279   1.134   3.014   0.161 -0.2377 -0.1292  0.0226
  224GLU      N 2280   1.347   2.936   0.188 -0.1364 -0.0697  0.1900
  224GLU      H 2281   1.414   2.897   0.251  0.3670  1.7501  0.8274
  224GLU     CA 2282   1.373   2.924   0.044 -0.2135  0.1806  0.1538
  224GLU     CB 2283   1.523   2.910   0.017 -0.2516  0.2760 -0.1122
  224GLU     CG 2284   1.574   2.921   6.918  0.4638  0.1936  0.1318
  224GLU     CD 2285   1.727   2.927   6.923  0.4783 -0.3219  0.4539
  224GLU    OE1 2286   1.779   3.013   6.997  0.3800  0.2867 -0.1696
  224GLU    OE2 2287   1.795   2.864   6.840 -0.2311  0.2556 -0.5919
  224GLU      C 2288   1.293   2.816   7.016  0.2677  0.1373 -0.3182
  224GLU      O 2289   1.225   2.845   6.917 -0.4232 -0.0225  0.0980
  225TYR      N 2290   1.262   2.699   0.028  0.0286  0.3366 -0.0377
  225TYR      H 2291   1.333   2.643   0.072 -0.8123  1.6149  3.2097
  225TYR     CA 2292   1.163   2.603   7.025  0.0398  0.1814  0.2492
  225TYR     CB 2293   1.196   2.475   0.058 -0.2799 -0.3117 -0.4160
  225TYR     CG 2294   1.325   2.394   0.042  0.0118  0.0568  0.0384
  225TYR    CD1 2295   1.351   2.291   0.132 -0.2246 -0.3629 -0.3673
  225TYR    HD1 2296   1.291   2.275   0.222  1.0485 -4.5903 -0.0655
  225TYR    CD2 2297   1.419   2.421   6.989  0.0034 -0.5982 -0.1586
  225TYR    HD2 2298   1.408   2.514   6.933 -2.8252  1.3284  3.1924
  225TYR    CE1 2299   1.470   2.220   0.125  0.1219  0.1606  0.0805
  225TYR    HE1 2300   1.518   2.169   0.208 -3.0101 -0.0732  1.8740
  225TYR    CE2 2301   1.539   2.351   6.973  0.3675  0.0304 -0.2251
  225TYR    HE2 2302   1.585   2.348   6.875  1.5360  0.8668  0.2777
  225TYR     CZ 2303   1.557   2.249   0.020  0.2079  0.3888  0.2139
  225TYR     OH 2304   1.660   2.162   7.044 -0.6614 -0.5688 -0.2114
  225TYR     HH 2305   1.739   2.202   6.996  0.5840 -1.7745  0.7466
  225TYR      C 2306   1.021   2.657   7.044 -0.2825 -0.6949  0.4035
  225TYR      O 2307   0.941   2.636   6.953 -0.0143  0.2578 -0.0611
  226MET      N 2308   0.989   2.731   0.105  0.1247 -0.2359  0.2090
  226MET      H 2309   1.034   2.718   0.194 -1.0362 -2.8513  0.5042
  226MET     CA 2310   0.867   2.811   0.113  0.5619  0.4599  0.0273
  226MET     CB 2311   0.838   2.884   0.245  0.2025  0.1408  0.1260
  226MET     CG 2312   0.771   2.789   0.345  0.1490 -0.2446 -0.2710
  226MET     SD 2313   0.598   2.753   0.297  0.0070 -0.0206  0.0707
  226MET     CE 2314   0.540   2.920   0.320 -0.5598  0.0266 -1.5907
  226MET      C 2315   0.845   2.907   7.041 -0.2612 -0.4393 -0.5748
  226MET      O 2316   0.738   2.913   6.982 -0.4380  0.8004 -0.1599
  227ASP      N 2317   0.949   2.981   7.003 -0.1044 -0.4500 -0.1684
  227ASP      H 2318   1.032   2.987   0.014 -0.9741  1.8104  1.0340
  227ASP     CA 2319   0.940   3.074   6.889 -0.3397 -0.5173 -0.2046
  227ASP     CB 2320   1.057   3.172   6.883 -0.4822 -0.3281  0.0807
  227ASP     CG 2321   1.022   3.288   6.790  0.1015 -0.3319 -0.1491
  227ASP    OD1 2322   1.068   3.291   6.674 -0.4202 -0.3312 -0.3577
  227ASP    OD2 2323   0.958   3.382   6.842  0.1071 -0.5122  0.1882
  227ASP      C 2324   0.926   3.013   6.750  0.5458 -0.1226 -0.4744
  227ASP      O 2325   0.840   3.045   6.667 -0.2153  0.3536  0.4789
  228TRP      N 2326   0.983   2.893   6.741  0.1401 -0.3320 -0.3150
  228TRP      H 2327   1.052   2.859   6.805 -2.6600 -1.4830  2.3437
  228TRP     CA 2328   0.948   2.795   6.638 -0.1233 -0.2324 -0.3202
  228TRP     CB 2329   1.054   2.685   6.638  0.2347  0.1109 -0.4082
  228TRP     CG 2330   1.029   2.562   6.551 -0.0822 -0.0363 -0.1105
  228TRP    CD1 2331   1.043   2.564   6.419  0.0688 -0.5252 -0.1062
  228TRP    HD1 2332   1.085   2.653   6.372 -0.3422  0.1518  0.7728
  228TRP    CD2 2333   0.970   2.439   6.581  0.3751 -0.2175  0.0556
  228TRP    NE1 2334   0.996   2.457   6.356 -0.2005 -0.3615 -0.1822
  228TRP    HE1 2335   0.997   2.429   6.260 -0.7455 -1.5816  0.1602
  228TRP    CE2 2336   0.948   2.384   6.456 -0.2005 -0.0242  0.0681
  228TRP    CE3 2337   0.934   2.376   6.700  0.1876 -0.0632  0.0812
  228TRP    HE3 2338   0.974   2.410   6.795  0.0094 -1.9589  0.8726
  228TRP    CZ2 2339   0.884   2.260   6.449 -0.0563 -0.0764 -0.3600
  228TRP    HZ2 2340   0.872   2.211   6.353 -1.3930 -0.7150  0.1145
  228TRP    CZ3 2341   0.867   2.255   6.691 -0.2182  0.1627  0.0648
  228TRP    HZ3 2342   0.824   2.221   6.786  0.2914 -0.7426 -0.0214
  228TRP    CH2 2343   0.844   2.198   6.566  0.6641  0.0363 -0.0457
  228TRP    HH2 2344   0.803   2.097   6.561 -1.8804  0.9895 -0.2189
  228TRP      C 2345   0.803   2.745   6.636 -0.2342  0.0492  0.4668
  228TRP      O 2346   0.733   2.776   6.540  0.4309 -0.5392 -0.2261
  229LEU      N 2347   0.747   2.704   6.749 -0.1948 -0.1784  0.4035
  229LEU      H 2348   0.797   2.679   6.833 -2.4869  1.3358  2.3506
  229LEU     CA 2349   0.604   2.674   6.760 -0.2922  0.0178 -0.2916
  229LEU     CB 2350   0.580   2.630   6.905 -0.0011 -0.4586 -0.3859
  229LEU     CG 2351   0.437   2.589   6.940  0.0342  0.1522  0.4854
  229LEU    CD1 2352   0.381   2.473   6.859 -0.1808  0.5180  0.1076
  229LEU    CD2 2353   0.443   2.556   0.045 -0.3121  0.2781  0.5301
  229LEU      C 2354   0.509   2.786   6.717 -0.5248  0.1033  0.4287
  229LEU      O 2355   0.398   2.756   6.674 -0.1233 -0.9151  0.0797
  230HIS      N 2356   0.546   2.911   6.745  0.5932  0.1270 -1.0179
  230HIS      H 2357   0.620   2.929   6.811 -0.6336  0.7801  0.2391
  230HIS     CA 2358   0.471   3.030   6.702  0.0837  0.1039 -0.2232
  230HIS     CB 2359   0.548   3.152   6.753  0.0789 -0.0728  0.2130
  230HIS     CG 2360   0.468   3.281   6.733  0.1730 -0.0029  0.2851
  230HIS    ND1 2361   0.482   3.359   6.627 -0.1423 -0.6375 -0.2307
  230HIS    CD2 2362   0.408   3.352   6.828  0.2811  0.0922  0.2820
  230HIS    HD2 2363   0.361   3.313   6.918 -0.0644 -0.2099 -0.0237
  230HIS    CE1 2364   0.437   3.479   6.661  0.1472 -0.7419  0.5266
  230HIS    HE1 2365   0.447   3.569   6.600  1.3681 -1.6045 -0.5878
  230HIS    NE2 2366   0.390   3.477   6.786  0.0183  0.1292  0.4997
  230HIS    HE2 2367   0.377   3.557   6.845 -1.6799 -0.8820  1.5807
  230HIS      C 2368   0.450   3.020   6.551  0.3108  0.1301 -0.2562
  230HIS      O 2369   0.339   3.025   6.498 -0.1874 -0.1204  0.7449
  231GLN      N 2370   0.558   2.996   6.477  0.2627  0.4515 -0.4348
  231GLN      H 2371   0.632   2.950   6.527 -2.6581 -1.5122  2.5065
  231GLN     CA 2372   0.561   2.985   6.331 -0.2650  0.5274 -0.4522
  231GLN     CB 2373   0.711   2.979   6.299 -0.1872 -0.0816  0.0131
  231GLN     CG 2374   0.796   3.088   6.364  0.0227 -0.1729 -0.1090
  231GLN     CD 2375   0.943   3.066   6.329 -0.0374  0.1055 -0.5455
  231GLN    OE1 2376   0.987   3.025   6.222  0.0324 -0.8734 -0.1508
  231GLN    NE2 2377   1.026   3.090   6.430  0.5061 -0.0501 -0.9496
  231GLN   HE21 2378   0.990   3.119   6.519 -0.4668 -0.0721 -1.3316
  231GLN   HE22 2379   1.123   3.101   6.406 -0.3256  2.3337 -3.7247
  231GLN      C 2380   0.495   2.856   6.281 -0.2966  0.2087  0.3866
  231GLN      O 2381   0.415   2.865   6.187 -0.4518 -0.2605  0.4735
  232SER      N 2382   0.523   2.740   6.340  0.7454  0.2662  0.0182
  232SER      H 2383   0.584   2.737   6.419 -0.0144  0.5223  0.6249
  232SER     CA 2384   0.469   2.612   6.293  0.6739  0.2502  0.1423
  232SER     CB 2385   0.518   2.492   6.374  0.7286  0.0764 -0.1454
  232SER     OG 2386   0.490   2.368   6.309 -0.1386  0.2519 -0.1262
  232SER     HG 2387   0.568   2.352   6.247 -0.8914 -0.9334 -0.8123
  232SER      C 2388   0.317   2.601   6.294  0.6671  0.3162 -0.0670
  232SER      O 2389   0.259   2.600   6.402  0.2039  0.5567 -0.3073
  233PRO      N 2390   0.262   2.567   6.177 -0.1049 -0.3491  0.4796
  233PRO     CA 2391   0.118   2.548   6.158  0.0330 -0.2029 -0.7990
  233PRO     CB 2392   0.096   2.527   6.008 -0.4210  0.0102 -0.7640
  233PRO     CG 2393   0.212   2.598   5.939  0.2960 -0.1157  0.2729
  233PRO     CD 2394   0.321   2.592   6.045  0.0211 -0.2954  0.5457
  233PRO      C 2395   0.040   2.450   6.247 -0.0461  0.4508 -0.1414
  233PRO      O 2396   6.963   2.453   6.236 -0.0266  0.1111 -0.4486
  234VAL      N 2397   0.108   2.369   6.328 -0.3409 -0.0406 -0.3817
  234VAL      H 2398   0.208   2.369   6.326 -0.3104 -1.3590  0.2338
  234VAL     CA 2399   0.050   2.275   6.425 -0.2258  0.6854  0.4010
  234VAL     CB 2400   0.160   2.206   6.506  0.1344  0.4101 -0.3148
  234VAL    CG1 2401   0.226   2.097   6.422  0.0907  0.1474 -0.0119
  234VAL    CG2 2402   0.266   2.299   6.565  0.4534 -0.1280 -0.0291
  234VAL      C 2403   6.980   2.337   6.506 -0.5972  0.3895  0.1045
  234VAL      O 2404   7.020   2.430   6.576  0.0419 -0.3016  0.6862
  235PRO      N 2405   6.859   2.283   6.506 -0.3658 -0.1327 -0.0818
  235PRO     CA 2406   6.743   2.334   6.580 -0.2003 -0.5502  0.4776
  235PRO     CB 2407   6.627   2.240   6.546  0.4139 -1.0147 -0.3633
  235PRO     CG 2408   6.668   2.211   6.401  0.2842  0.4820 -0.7216
  235PRO     CD 2409   6.813   2.167   6.427  0.0992 -0.0230 -0.5207
  235PRO      C 2410   6.780   2.327   6.728  0.4451  0.1528  0.3545
  235PRO      O 2411   6.844   2.236   6.782 -0.1156 -0.6488 -0.3166
  236LYS      N 2412   6.722   2.424   6.798 -0.3304 -0.0856  0.0497
  236LYS      H 2413   6.678   2.500   6.750 -1.1635 -0.9201 -0.5398
  236LYS     CA 2414   6.737   2.441   6.943 -0.4761 -0.4624  0.1115
  236LYS     CB 2415   6.823   2.564   6.971 -0.0422 -0.7229 -0.0767
  236LYS     CG 2416   6.959   2.569   6.899  0.1065 -0.1807  0.2327
  236LYS     CD 2417   7.004   2.710   6.863 -0.0405 -0.2573 -0.2544
  236LYS     CE 2418   0.079   2.721   6.768 -0.1083  0.8082 -0.2375
  236LYS     NZ 2419   0.049   2.698   6.626 -0.1215 -0.1787 -0.0863
  236LYS    HZ1 2420   0.030   2.601   6.612  0.6239 -0.1491 -1.5409
  236LYS    HZ2 2421   7.009   2.748   6.608  0.4122 -0.1239 -2.9758
  236LYS    HZ3 2422   0.116   2.725   6.556  1.5037 -2.8128  0.3318
  236LYS      C 2423   6.607   2.465   7.021 -0.3896 -0.2590  0.1942
  236LYS      O 2424   6.519   2.545   6.990 -0.1819 -0.2556 -0.4016
  237LEU      N 2425   6.614   2.414   0.098  0.4387 -0.2310  0.1669
  237LEU      H 2426   6.685   2.345   0.116  0.3758 -0.0775  1.0425
  237LEU     CA 2427   6.510   2.420   0.202  0.2304 -0.0811 -0.0499
  237LEU     CB 2428   6.436   2.286   0.201  0.2341 -0.0826 -0.0935
  237LEU     CG 2429   6.321   2.257   0.297  0.0102 -0.0317 -0.3458
  237LEU    CD1 2430   6.191   2.319   0.244 -0.3969 -0.5110  0.0777
  237LEU    CD2 2431   6.297   2.107   0.309 -0.1041  0.0503  0.5729
  237LEU      C 2432   6.564   2.447   0.343 -0.2545 -0.2075  0.1620
  237LEU      O 2433   6.633   2.358   0.392 -0.3080 -0.3034  0.0656
  238LEU      N 2434   6.539   2.567   0.395 -0.0164 -0.0420 -0.1069
  238LEU      H 2435   6.490   2.634   0.339  0.6255 -0.1514 -0.8291
  238LEU     CA 2436   6.571   2.619   0.528 -0.0721 -0.1917 -0.0357
  238LEU     CB 2437   6.607   2.767   0.521 -0.3444 -0.1036  0.3713
  238LEU     CG 2438   6.673   2.837   0.640  0.1326 -0.3818  0.2745
  238LEU    CD1 2439   6.825   2.823   0.640  0.1559 -0.1465  0.7657
  238LEU    CD2 2440   6.622   2.981   0.633  0.5258 -0.2556 -0.0661
  238LEU      C 2441   6.465   2.603   0.638 -0.3498 -0.6385 -0.3683
  238LEU      O 2442   6.352   2.643   0.613 -0.1779 -0.0737 -0.2370
  239PHE      N 2443   6.503   2.527   0.741 -0.0552 -0.4535 -0.3392
  239PHE      H 2444   6.596   2.491   0.748 -0.0556 -0.4928 -0.5132
  239PHE     CA 2445   6.414   2.500   0.854  0.2353 -0.1309 -0.0333
  239PHE     CB 2446   6.413   2.353   0.894 -0.2315 -0.0835  0.1388
  239PHE     CG 2447   6.339   2.267   0.792  0.3302  0.7521 -0.9984
  239PHE    CD1 2448   6.415   2.175   0.720  0.2647  0.5330 -0.7911
  239PHE    HD1 2449   6.524   2.176   0.723  0.3586 -1.3753 -2.1589
  239PHE    CD2 2450   6.200   2.254   0.799  0.4108  0.0069 -0.6529
  239PHE    HD2 2451   6.144   2.336   0.842 -0.0867 -1.3036  1.3226
  239PHE    CE1 2452   6.349   2.074   0.652 -0.0697 -0.0537  0.3650
  239PHE    HE1 2453   6.411   2.001   0.599  2.5128 -0.5688  3.7995
  239PHE    CE2 2454   6.136   2.150   0.732 -0.7853  0.3131 -0.0013
  239PHE    HE2 2455   6.036   2.117   0.760 -0.9759  1.0847  0.2479
  239PHE     CZ 2456   6.211   2.060   0.658 -0.0341 -0.0587  1.2025
  239PHE     HZ 2457   6.160   1.984   0.598  0.3214  0.5495  0.1193
  239PHE      C 2458   6.464   2.584   0.972  0.4498  0.8624 -0.8216
  239PHE      O 2459   6.584   2.584   1.002  0.2291  0.4385  0.0941
  240TRP      N 2460   6.380   2.681   1.005  0.0506  0.4777 -0.7050
  240TRP      H 2461   6.285   2.688   0.973  0.0987 -0.6612 -1.1324
  240TRP     CA 2462   6.436   2.766   1.111 -0.5484 -0.1393  0.1154
  240TRP     CB 2463   6.487   2.894   1.045 -0.4429  0.0986  0.6486
  240TRP     CG 2464   6.373   2.968   0.975 -0.5123 -0.3044  0.3349
  240TRP    CD1 2465   6.306   2.928   0.867 -0.0660  0.1574 -0.1202
  240TRP    HD1 2466   6.315   2.829   0.823  2.6572  0.1890  0.1940
  240TRP    CD2 2467   6.324   3.092   1.012  0.0362 -0.0494  0.2096
  240TRP    NE1 2468   6.215   3.022   0.838 -0.5222 -0.1540  0.2790
  240TRP    HE1 2469   6.125   2.995   0.804  0.2238 -0.9936 -1.1297
  240TRP    CE2 2470   6.221   3.123   0.924  0.1569 -0.0170  0.0784
  240TRP    CE3 2471   6.351   3.179   1.117 -0.1381 -0.1810  0.3635
  240TRP    HE3 2472   6.411   3.143   1.200  3.2862  2.2661 -0.8310
  240TRP    CZ2 2473   6.141   3.235   0.942  0.0776 -0.0912  0.1885
  240TRP    HZ2 2474   6.054   3.261   0.882  0.2304  1.0858  0.4616
  240TRP    CZ3 2475   6.277   3.296   1.135 -0.0179 -0.1040  0.3604
  240TRP    HZ3 2476   6.303   3.373   1.207  2.9530 -0.0876 -0.5953
  240TRP    CH2 2477   6.173   3.321   1.046 -0.1673 -0.3353  0.4696
  240TRP    HH2 2478   6.102   3.400   1.068 -0.1190  0.6271 -2.4777
  240TRP      C 2479   6.338   2.809   1.221 -0.2249  0.3822  0.2010
  240TRP      O 2480   6.218   2.819   1.193 -0.1368 -0.1729 -0.4123
  241GLY      N 2481   6.387   2.837   1.341  0.0140 -0.7044  0.3659
  241GLY      H 2482   6.487   2.837   1.344  0.1041 -2.7011 -1.1864
  241GLY     CA 2483   6.309   2.869   1.462 -0.2610  0.1732 -0.0323
  241GLY      C 2484   6.388   2.937   1.575 -0.1492 -0.1572  0.0909
  241GLY      O 2485   6.511   2.935   1.578 -0.1358 -0.3955 -0.5371
  242THR      N 2486   6.315   2.973   1.680 -0.2445  0.1387 -0.0753
  242THR      H 2487   6.222   2.935   1.682  0.5651 -2.1241 -1.3779
  242THR     CA 2488   6.354   3.058   1.793  0.1230 -0.0656 -0.0487
  242THR     CB 2489   6.267   3.183   1.801 -0.4460 -0.4995  0.5690
  242THR    OG1 2490   6.333   3.276   1.888  0.1052 -0.1086 -0.2603
  242THR    HG1 2491   6.270   3.284   1.965 -3.5234 -0.0448 -2.9206
  242THR    CG2 2492   6.119   3.160   1.833 -0.5528 -0.0280  0.4185
  242THR      C 2493   6.368   2.995   1.931 -0.0368  1.1293  0.5269
  242THR      O 2494   6.283   2.918   1.975  0.4231  0.2384 -0.1197
  243PRO      N 2495   6.481   3.016   1.998  0.3003  0.6334  0.1251
  243PRO     CA 2496   6.607   3.061   1.937  0.5595 -0.0402  0.1632
  243PRO     CB 2497   6.671   3.147   2.046  0.3250 -0.3935  0.5841
  243PRO     CG 2498   6.631   3.074   2.174  0.1678 -0.2254  0.6327
  243PRO     CD 2499   6.488   3.029   2.145  0.1255  0.2018  0.1711
  243PRO      C 2500   6.694   2.946   1.884 -0.0738 -0.4409 -0.0174
  243PRO      O 2501   6.746   2.871   1.965  0.5485  0.2354  0.2215
  244GLY      N 2502   6.710   2.942   1.752  0.1307  0.1421 -0.0131
  244GLY      H 2503   6.629   2.956   1.694  0.2309 -1.5257 -0.6000
  244GLY     CA 2504   6.820   2.868   1.689 -0.0688  0.3287 -0.5869
  244GLY      C 2505   6.961   2.908   1.735 -0.3752 -0.4265  1.0734
  244GLY      O 2506   6.984   3.020   1.780 -0.0722  0.1871 -0.5427
  245VAL      N 2507   0.008   2.811   1.735 -0.2744 -0.3400  0.2062
  245VAL      H 2508   7.034   2.724   1.689  0.8217 -1.4941  1.8499
  245VAL     CA 2509   0.143   2.822   1.791 -0.2174 -0.1592  0.0361
  245VAL     CB 2510   0.153   2.751   1.926 -0.4106 -0.7246 -0.2407
  245VAL    CG1 2511   0.071   2.832   2.027  0.1260  0.2316 -0.5532
  245VAL    CG2 2512   0.096   2.610   1.934 -0.2098 -0.7882  0.1048
  245VAL      C 2513   0.263   2.779   1.706 -0.2621  0.2256 -0.2261
  245VAL      O 2514   0.364   2.844   1.730 -0.2289 -0.0907  0.5374
  246LEU      N 2515   0.244   2.696   1.603 -0.3498  0.3535 -0.3123
  246LEU      H 2516   0.172   2.627   1.606 -0.7994  0.8259  1.1154
  246LEU     CA 2517   0.337   2.683   1.490  0.0348 -0.1296  0.0564
  246LEU     CB 2518   0.348   2.538   1.442 -0.3649 -0.2288  0.2586
  246LEU     CG 2519   0.432   2.454   1.538 -0.3647 -0.3184  0.1802
  246LEU    CD1 2520   0.429   2.314   1.477 -0.4636 -0.2607  0.0533
  246LEU    CD2 2521   0.578   2.500   1.543 -0.4372 -0.1377  0.7105
  246LEU      C 2522   0.288   2.779   1.381 -0.1692 -0.5508 -0.2254
  246LEU      O 2523   0.363   2.870   1.347 -0.3583 -0.4110 -0.2647
  247ILE      N 2524   0.157   2.791   1.359 -0.1292  0.5369  0.0738
  247ILE      H 2525   0.086   2.738   1.405  0.5417  0.9472  1.6600
  247ILE     CA 2526   0.108   2.908   1.285 -0.3642  0.3413 -0.0794
  247ILE     CB 2527   0.060   2.883   1.142 -0.2794 -0.0486 -0.0419
  247ILE    CG1 2528   6.997   2.775   1.134 -0.6285  0.2586  0.4224
  247ILE    CG2 2529   0.183   2.852   1.056 -0.1374  0.0628  0.1193
  247ILE     CD 2530   6.929   2.756   0.998  0.0099  0.2904  0.0935
  247ILE      C 2531   0.006   2.984   1.371 -0.3419  0.1100  0.1566
  247ILE      O 2532   6.939   2.938   1.389 -0.3625  0.1392  0.1045
  248PRO      N 2533   0.038   3.108   1.407  0.3648  0.0834 -0.3592
  248PRO     CA 2534   6.984   3.196   1.470  0.1313  0.1258 -0.7784
  248PRO     CB 2535   0.020   3.319   1.511 -0.0351 -0.2775  0.8609
  248PRO     CG 2536   0.157   3.258   1.543 -0.0181 -0.6076  0.1843
  248PRO     CD 2537   0.176   3.152   1.434  0.3951 -0.0537 -0.2902
  248PRO      C 2538   6.876   3.234   1.369 -0.3846 -0.1423 -0.3374
  248PRO      O 2539   6.908   3.269   1.255 -0.2630 -0.2038 -0.3216
  249PRO      N 2540   6.754   3.260   1.416 -0.0454 -0.1393  0.5584
  249PRO     CA 2541   6.639   3.286   1.328  0.3073  0.5362  0.2889
  249PRO     CB 2542   6.515   3.293   1.418  0.1695  0.0789  0.1410
  249PRO     CG 2543   6.577   3.320   1.555  0.0259  0.5932  0.1061
  249PRO     CD 2544   6.707   3.240   1.554 -0.2134  0.1949  0.5506
  249PRO      C 2545   6.653   3.403   1.230 -0.3834  0.5286  0.1769
  249PRO      O 2546   6.644   3.377   1.111  0.5083  0.1579  0.1855
  250ALA      N 2547   6.698   3.519   1.277 -0.5436  0.5629  0.2486
  250ALA      H 2548   6.688   3.553   1.370 -1.1832 -2.9440  1.6156
  250ALA     CA 2549   6.732   3.624   1.179  0.1305  0.1875  0.0724
  250ALA     CB 2550   6.763   3.751   1.258  0.2864  0.0622  0.2139
  250ALA      C 2551   6.846   3.604   1.079  0.1881  0.6417  0.0449
  250ALA      O 2552   6.843   3.637   0.961 -0.4925 -0.1088 -0.1543
  251GLU      N 2553   6.957   3.555   1.132 -0.0134 -0.3355 -0.4120
  251GLU      H 2554   6.982   3.584   1.225  1.1100 -0.3419 -0.6899
  251GLU     CA 2555   0.028   3.500   1.060  0.3203 -0.3035  0.0881
  251GLU     CB 2556   0.131   3.437   1.154  0.0840 -0.0468  0.5201
  251GLU     CG 2557   0.215   3.544   1.225  0.4416 -0.4328  0.6783
  251GLU     CD 2558   0.151   3.653   1.310  0.2307 -0.0264  0.0117
  251GLU    OE1 2559   0.213   3.761   1.310  0.7125 -0.3030 -0.0551
  251GLU    OE2 2560   0.043   3.632   1.371  0.3221 -0.6853 -0.0424
  251GLU      C 2561   7.038   3.395   0.954  0.0944 -0.1678  0.0264
  251GLU      O 2562   0.064   3.385   0.854 -0.2430 -0.4552 -0.1868
  252ALA      N 2563   6.939   3.314   0.989  0.2760  0.0167  1.0013
  252ALA      H 2564   6.921   3.301   1.087 -0.8407 -2.1492  0.5931
  252ALA     CA 2565   6.878   3.215   0.898  0.1408  0.6651  0.3770
  252ALA     CB 2566   6.803   3.117   0.989  0.7839 -0.5688 -0.4030
  252ALA      C 2567   6.800   3.290   0.791  0.3719  0.3118 -0.0427
  252ALA      O 2568   6.817   3.275   0.670 -0.0681 -0.1785 -0.0476
  253ALA      N 2569   6.699   3.366   0.832  0.5163  0.6105 -0.2369
  253ALA      H 2570   6.656   3.350   0.921  0.8620 -1.2413 -0.3649
  253ALA     CA 2571   6.629   3.459   0.742 -0.4901 -0.1079 -0.2150
  253ALA     CB 2572   6.526   3.547   0.813  0.2412  0.9170 -0.3944
  253ALA      C 2573   6.714   3.541   0.644 -0.4057  0.0945  0.0278
  253ALA      O 2574   6.681   3.542   0.526 -0.3219  0.7900  0.0017
  254ARG      N 2575   6.824   3.597   0.695 -0.1650 -0.1442 -0.2320
  254ARG      H 2576   6.824   3.636   0.786  1.9756 -0.1045 -0.2101
  254ARG     CA 2577   6.933   3.644   0.608 -0.0520 -0.1441 -0.0894
  254ARG     CB 2578   7.042   3.703   0.699 -0.0721  0.3814 -0.4058
  254ARG     CG 2579   7.004   3.844   0.745 -0.3669  0.0705  0.3206
  254ARG     CD 2580   0.068   3.885   0.844 -0.0679 -0.4655  0.2201
  254ARG     NE 2581   0.032   4.020   0.892  0.1001 -0.3812  0.1111
  254ARG     HE 2582   7.002   4.019   0.958 -0.8113 -0.9375 -0.8899
  254ARG     CZ 2583   0.071   4.134   0.834 -0.2858 -0.2641  0.0767
  254ARG    NH1 2584   0.142   4.133   0.721 -0.2436 -0.8823  0.1071
  254ARG   HH11 2585   0.180   4.053   0.674  2.7302  0.6401 -0.3350
  254ARG   HH12 2586   0.181   4.222   0.698 -2.1354  0.8116  2.9363
  254ARG    NH2 2587   0.044   4.254   0.888  0.0682 -0.2762  0.2825
  254ARG   HH21 2588   7.027   4.268   0.965 -0.3212  1.5046 -0.3222
  254ARG   HH22 2589   0.101   4.333   0.868  1.7275 -0.8922  2.1616
  254ARG      C 2590   6.997   3.549   0.506  0.1980 -0.0253 -0.0444
  254ARG      O 2591   6.999   3.573   0.386 -0.4830  0.0462 -0.0457
  255LEU      N 2592   7.028   3.425   0.545  0.2445  0.0384  0.1240
  255LEU      H 2593   7.005   3.391   0.636 -2.2643 -2.7560 -1.3887
  255LEU     CA 2594   0.024   3.319   0.452  0.2975  0.1740 -0.0088
  255LEU     CB 2595   0.071   3.196   0.531  0.6052 -0.0602 -0.5501
  255LEU     CG 2596   0.201   3.224   0.607  0.1802  0.1619  0.1044
  255LEU    CD1 2597   0.210   3.131   0.728 -0.0419  0.1213  0.0913
  255LEU    CD2 2598   0.317   3.204   0.510  0.2364  0.0896  0.1858
  255LEU      C 2599   6.962   3.277   0.351  0.2036  0.2047  0.0771
  255LEU      O 2600   6.988   3.273   0.231 -1.0188 -0.4909 -0.1745
  256ALA      N 2601   6.835   3.281   0.391 -0.0217  0.3090 -0.6296
  256ALA      H 2602   6.818   3.286   0.490  0.4767  1.2865 -0.5845
  256ALA     CA 2603   6.719   3.250   0.308 -0.3656 -0.0823 -0.0120
  256ALA     CB 2604   6.588   3.238   0.386 -0.5507  0.7854 -0.1769
  256ALA      C 2605   6.698   3.348   0.192  0.5272 -0.2757 -0.3445
  256ALA      O 2606   6.698   3.307   0.076 -0.1627 -0.1625 -0.3933
  257LYS      N 2607   6.700   3.476   0.228  0.1841 -0.4698  0.3869
  257LYS      H 2608   6.696   3.497   0.325  0.1580 -2.0062  0.7529
  257LYS     CA 2609   6.689   3.585   0.130  0.1090 -0.5395  0.3172
  257LYS     CB 2610   6.629   3.718   0.175  0.1834 -0.2489 -0.4340
  257LYS     CG 2611   6.512   3.742   0.080  0.2616  0.2927 -0.3971
  257LYS     CD 2612   6.433   3.867   0.122 -0.2880 -0.0848 -0.3013
  257LYS     CE 2613   6.314   3.889   0.030 -0.4461 -0.2668 -0.1420
  257LYS     NZ 2614   6.215   3.985   0.082  0.0144  0.3104 -0.3226
  257LYS    HZ1 2615   6.130   4.000   0.032  0.3889 -0.3595 -1.1977
  257LYS    HZ2 2616   6.181   3.953   0.170 -0.6083 -1.9967 -1.3117
  257LYS    HZ3 2617   6.257   4.075   0.097  0.5152 -0.2248  1.7774
  257LYS      C 2618   6.812   3.605   0.042  0.0794  0.4789  0.4960
  257LYS      O 2619   6.801   3.635   6.968  0.3084  0.1460  0.3885
  258SER      N 2620   6.928   3.562   0.092 -0.1110 -0.4666  0.1401
  258SER      H 2621   6.941   3.537   0.187  1.0465  0.1766  0.1671
  258SER     CA 2622   0.012   3.562   0.020 -0.1963 -0.6388 -0.0142
  258SER     CB 2623   0.122   3.572   0.126 -0.0838 -0.8530 -0.1099
  258SER     OG 2624   0.255   3.560   0.076 -0.0179  0.1039 -0.1919
  258SER     HG 2625   0.317   3.507   0.133  0.5432 -0.9826 -1.7214
  258SER      C 2626   0.027   3.446   6.966 -0.2820 -0.2462 -0.4891
  258SER      O 2627   0.030   3.469   6.845 -0.9111 -0.3556 -0.5286
  259LEU      N 2628   0.016   3.322   7.011  0.0947 -0.1707 -0.1818
  259LEU      H 2629   7.016   3.311   0.054 -0.4272  1.6553 -0.1844
  259LEU     CA 2630   0.031   3.203   6.925 -0.2743 -0.3117 -0.0523
  259LEU     CB 2631   0.056   3.077   7.009  0.3127 -0.3606 -0.2922
  259LEU     CG 2632   0.203   3.074   0.003  0.2409  0.2632  0.0441
  259LEU    CD1 2633   0.247   3.171   0.114  0.2870  0.1782  0.1002
  259LEU    CD2 2634   0.239   2.934   0.054  0.0090  0.0388 -0.4051
  259LEU      C 2635   6.970   3.180   6.817 -0.5709  0.9130 -0.0431
  259LEU      O 2636   6.854   3.163   6.854 -0.3839  0.0939  0.1857
  260PRO      N 2637   7.003   3.199   6.690 -0.0830 -0.5194 -0.1552
  260PRO     CA 2638   6.908   3.175   6.579 -0.3089 -0.3618  0.0031
  260PRO     CB 2639   6.990   3.209   6.455 -0.1854  0.2653  0.2501
  260PRO     CG 2640   0.078   3.273   6.497  0.3954 -0.4064 -0.5254
  260PRO     CD 2641   0.095   3.223   6.641 -0.2164 -0.2199 -0.3860
  260PRO      C 2642   6.852   3.033   6.586 -0.5114 -0.3126 -0.5696
  260PRO      O 2643   6.922   2.936   6.616  0.2820  0.4043 -0.0547
  261ASN      N 2644   6.732   3.030   6.530 -0.6578  0.0406 -0.2739
  261ASN      H 2645   6.698   3.117   6.493  0.2202 -0.3390 -2.0737
  261ASN     CA 2646   6.645   2.912   6.529  0.1445 -0.5513 -0.3013
  261ASN     CB 2647   6.680   2.813   6.417 -0.0320 -0.6560 -0.2634
  261ASN     CG 2648   6.566   2.726   6.364 -0.3134 -0.4460 -0.0064
  261ASN    OD1 2649   6.522   2.621   6.413  0.1869 -0.6959 -0.0876
  261ASN    ND2 2650   6.509   2.776   6.255  0.4202  0.4212  0.0028
  261ASN   HD21 2651   6.553   2.854   6.210  0.5546  1.1266  1.2894
  261ASN   HD22 2652   6.452   2.714   6.201 -0.0331  2.6469 -2.2410
  261ASN      C 2653   6.624   2.846   6.665 -0.0454 -0.1067 -0.1157
  261ASN      O 2654   6.665   2.737   6.706  0.4902  0.3161  0.5020
  262CYS      N 2655   6.568   2.922   6.759 -0.3136 -0.2994 -0.1163
  262CYS      H 2656   6.513   2.999   6.728 -1.7359 -1.5364 -0.7655
  262CYS     CA 2657   6.542   2.865   6.892 -0.6250 -0.5040 -0.2649
  262CYS     CB 2658   6.651   2.914   6.987 -0.6490 -0.7644 -0.1035
  262CYS     SG 2659   6.625   2.840   0.108 -0.2987 -0.0304  0.2874
  262CYS     HG 2660   6.717   2.921   0.159  0.8937  0.6495 -2.7315
  262CYS      C 2661   6.407   2.899   6.956 -0.1727 -0.3696  0.6423
  262CYS      O 2662   6.345   3.002   6.928  0.2952 -0.3016 -0.1921
  263LYS      N 2663   6.355   2.797   7.024 -0.0367 -0.6875  0.2772
  263LYS      H 2664   6.391   2.704   7.022 -0.9055 -1.0506  0.7308
  263LYS     CA 2665   6.231   2.807   0.058 -0.1484  0.2570  0.0003
  263LYS     CB 2666   6.138   2.687   0.041  0.2206 -0.0109 -0.1422
  263LYS     CG 2667   6.090   2.686   6.940 -0.3626  0.0093  0.0456
  263LYS     CD 2668   6.001   2.567   6.904  0.1200 -0.4158  0.2420
  263LYS     CE 2669   5.892   2.555   7.011 -0.3555 -0.0441 -0.1971
  263LYS     NZ 2670   5.841   2.417   7.013  0.0300 -0.1822  0.1507
  263LYS    HZ1 2671   5.901   2.342   7.042 -0.2341 -1.0447 -1.4131
  263LYS    HZ2 2672   5.752   2.415   0.015 -0.1746  1.0307 -0.1663
  263LYS    HZ3 2673   5.814   2.391   6.920 -0.5968 -0.5465  0.4217
  263LYS      C 2674   6.269   2.817   0.206 -0.2695 -0.1695  0.0622
  263LYS      O 2675   6.349   2.738   0.256  0.1800 -0.1410 -0.5877
  264ALA      N 2676   6.200   2.905   0.278  0.1870  0.1928  0.0598
  264ALA      H 2677   6.117   2.948   0.243 -0.6439 -0.9093  0.6103
  264ALA     CA 2678   6.222   2.922   0.423 -0.1542  0.0367  0.1315
  264ALA     CB 2679   6.261   3.069   0.441  0.2943 -0.1035  0.3180
  264ALA      C 2680   6.103   2.876   0.506 -0.0717  0.3063  0.4011
  264ALA      O 2681   6.001   2.944   0.502  0.0297  0.4457  0.1521
  265VAL      N 2682   6.113   2.753   0.557 -0.3333  0.0139 -0.2395
  265VAL      H 2683   6.194   2.694   0.552 -0.0926  0.1481  1.4854
  265VAL     CA 2684   6.007   2.700   0.644 -0.3468  0.2685 -0.1014
  265VAL     CB 2685   6.003   2.547   0.644 -0.2361  0.2635  0.1577
  265VAL    CG1 2686   5.904   2.477   0.737 -0.5068  0.4469  0.0121
  265VAL    CG2 2687   5.996   2.490   0.502  0.8084  0.8508 -0.1418
  265VAL      C 2688   6.019   2.746   0.790 -0.0349 -0.1085 -0.0054
  265VAL      O 2689   6.118   2.711   0.853 -0.0832 -0.2220  0.0064
  266ASP      N 2690   5.914   2.808   0.844 -0.1961 -0.1606 -0.2551
  266ASP      H 2691   5.824   2.787   0.806  0.6901 -0.5106 -2.2576
  266ASP     CA 2692   5.909   2.870   0.977 -0.4171 -0.3799 -0.1597
  266ASP     CB 2693   5.835   3.004   0.971  0.4238  0.1284  0.5208
  266ASP     CG 2694   5.836   3.091   1.097  0.5170  0.4202  0.3204
  266ASP    OD1 2695   5.850   3.215   1.099  0.2707  0.4590 -0.0861
  266ASP    OD2 2696   5.786   3.040   1.199 -0.1938  0.0406 -0.2044
  266ASP      C 2697   5.850   2.780   1.085  0.0376 -0.4790  0.0079
  266ASP      O 2698   5.729   2.773   1.109  0.0416  0.4163  0.3103
  267ILE      N 2699   5.941   2.715   1.158  0.3292  0.0476  0.1164
  267ILE      H 2700   6.037   2.741   1.164  1.3715 -3.5154  1.2088
  267ILE     CA 2701   5.898   2.619   1.261 -0.1165 -0.0162 -0.1250
  267ILE     CB 2702   6.000   2.506   1.278  0.2237  0.3099  0.0117
  267ILE    CG1 2703   6.040   2.452   1.141 -0.2252  0.0335 -0.0115
  267ILE    CG2 2704   5.941   2.400   1.371  0.0116  0.6985  0.3274
  267ILE     CD 2705   6.160   2.358   1.160  0.2781  0.6523 -0.0818
  267ILE      C 2706   5.860   2.689   1.392  0.0017 -0.4044  0.1172
  267ILE      O 2707   5.764   2.657   1.462 -0.1342  0.4210  0.3110
  268GLY      N 2708   5.912   2.810   1.408 -0.2078 -0.3115  0.1038
  268GLY      H 2709   5.923   2.873   1.331 -0.9236  0.0211  0.2708
  268GLY     CA 2710   5.884   2.892   1.527  0.0618 -0.1463  0.0546
  268GLY      C 2711   5.947   2.847   1.659  0.1606 -0.1863 -0.0062
  268GLY      O 2712   6.069   2.861   1.670  0.1353  0.0331  0.0011
  269PRO      N 2713   5.864   2.826   1.761 -0.3383  0.3908 -0.2861
  269PRO     CA 2714   5.909   2.765   1.887 -0.2558 -0.0462 -0.5236
  269PRO     CB 2715   5.779   2.739   1.964 -0.0793  0.8170  0.0816
  269PRO     CG 2716   5.665   2.750   1.862 -0.0221 -0.4376 -0.1381
  269PRO     CD 2717   5.719   2.848   1.757 -0.5240 -0.8151 -0.7525
  269PRO      C 2718   5.985   2.633   1.873 -0.4478 -0.2792  0.5597
  269PRO      O 2719   5.930   2.542   1.811 -0.6667  0.0137  0.3227
  270GLY      N 2720   6.117   2.646   1.888 -0.3372 -0.3505 -0.3017
  270GLY      H 2721   6.161   2.734   1.906  0.4734 -0.3039 -2.3288
  270GLY     CA 2722   6.213   2.537   1.869  0.2368  0.1460 -0.2799
  270GLY      C 2723   6.359   2.581   1.861  0.2473  0.0592 -0.5966
  270GLY      O 2724   6.386   2.691   1.812  0.1822  0.0534 -0.6462
  271LEU      N 2725   6.443   2.500   1.925  0.1875  0.2069 -0.3267
  271LEU      H 2726   6.405   2.425   1.978 -1.5777  1.0003 -0.3991
  271LEU     CA 2727   6.588   2.520   1.943  0.0865  0.5177  0.1445
  271LEU     CB 2728   6.617   2.478   2.087  0.1027  0.8809  0.2489
  271LEU     CG 2729   6.706   2.584   2.151  0.3489  0.6867  0.2308
  271LEU    CD1 2730   6.629   2.682   2.240 -0.0422  0.2792  0.3431
  271LEU    CD2 2731   6.817   2.517   2.233  0.3428 -0.0608 -0.3611
  271LEU      C 2732   6.678   2.446   1.844 -0.1124  0.1447  0.2405
  271LEU      O 2733   6.637   2.438   1.728  0.2596  0.1387  0.1084
  272ASN      N 2734   6.762   2.359   1.900 -0.0368  0.3095  0.3834
  272ASN      H 2735   6.741   2.325   1.991  0.7401  1.6010  1.0656
  272ASN     CA 2736   6.851   2.276   1.817 -0.5191 -0.4476  0.6181
  272ASN     CB 2737   6.985   2.253   1.887 -0.1444 -0.1245  0.0117
  272ASN     CG 2738   0.035   2.162   1.810  0.4559  0.2823  0.2586
  272ASN    OD1 2739   0.023   2.039   1.811 -0.1998  0.3375 -0.1980
  272ASN    ND2 2740   0.106   2.217   1.712  0.2226 -0.4021 -0.3084
  272ASN   HD21 2741   0.106   2.316   1.694 -0.0112 -0.3099  0.1830
  272ASN   HD22 2742   0.183   2.171   1.668  2.0839  0.3570  1.9275
  272ASN      C 2743   6.781   2.147   1.775 -0.1127 -0.3022 -0.5291
  272ASN      O 2744   6.806   2.107   1.661  0.1956 -0.5600 -0.3736
  273LEU      N 2745   6.725   2.072   1.870 -0.3788  0.1991 -0.2912
  273LEU      H 2746   6.748   2.086   1.967  0.0388  0.5452 -0.4372
  273LEU     CA 2747   6.664   1.943   1.836 -0.0341 -0.1803  0.4905
  273LEU     CB 2748   6.633   1.869   1.966 -0.0185 -0.4800  0.3242
  273LEU     CG 2749   6.733   1.768   2.022  0.2519 -0.7051 -0.5509
  273LEU    CD1 2750   6.861   1.832   2.075 -0.6020  0.1496  0.5208
  273LEU    CD2 2751   6.673   1.691   2.140 -0.6395 -0.3632 -0.7758
  273LEU      C 2752   6.535   1.953   1.754  0.0922 -0.2162  0.2860
  273LEU      O 2753   6.429   1.898   1.783 -0.1525  0.0840 -0.0364
  274LEU      N 2754   6.548   1.996   1.629  0.0954  0.4720  0.5196
  274LEU      H 2755   6.639   2.020   1.596  0.0820  0.1386  0.2359
  274LEU     CA 2756   6.432   2.007   1.539  0.1514  0.0462  0.3906
  274LEU     CB 2757   6.462   2.095   1.417  0.1047 -0.2188  0.1877
  274LEU     CG 2758   6.501   2.238   1.457 -0.6188 -0.0792  0.4186
  274LEU    CD1 2759   6.622   2.275   1.371 -0.3260 -0.4055  0.6874
  274LEU    CD2 2760   6.382   2.325   1.416 -0.1371  0.2538 -0.3072
  274LEU      C 2761   6.359   1.882   1.490  0.0766  0.3754 -0.3503
  274LEU      O 2762   6.237   1.878   1.471  0.1361 -0.1617 -0.6316
  275GLN      N 2763   6.425   1.768   1.506 -0.2748  0.2253  0.0538
  275GLN      H 2764   6.525   1.763   1.507 -0.2686 -0.2414 -0.9736
  275GLN     CA 2765   6.368   1.633   1.506 -0.0594  0.1323  0.6531
  275GLN     CB 2766   6.485   1.535   1.523 -0.2529 -0.1491  0.3831
  275GLN     CG 2767   6.592   1.536   1.414 -0.7906 -0.0610 -0.1467
  275GLN     CD 2768   6.707   1.636   1.427 -0.4776 -0.3387 -0.7542
  275GLN    OE1 2769   6.693   1.754   1.457 -0.5062 -0.4726 -0.2310
  275GLN    NE2 2770   6.831   1.589   1.435  0.0516  1.1999  0.6170
  275GLN   HE21 2771   6.846   1.491   1.422  0.6080  1.5735 -2.6715
  275GLN   HE22 2772   6.907   1.654   1.443 -0.1188  1.5817 -0.5472
  275GLN      C 2773   6.264   1.612   1.616  0.2108 -0.0804  0.8685
  275GLN      O 2774   6.185   1.518   1.610 -0.3569  0.4305  0.1759
  276GLU      N 2775   6.268   1.693   1.721  0.1852  1.0808 -0.0074
  276GLU      H 2776   6.346   1.752   1.742  1.3962 -0.1279 -0.9617
  276GLU     CA 2777   6.175   1.686   1.835 -0.1401 -0.2304 -0.3353
  276GLU     CB 2778   6.258   1.653   1.959  0.6288 -0.1908 -0.8309
  276GLU     CG 2779   6.283   1.503   1.975 -0.0968 -0.2318  0.0088
  276GLU     CD 2780   6.173   1.432   2.053  0.0017  0.3857  0.7278
  276GLU    OE1 2781   6.053   1.450   2.023  0.0349 -0.1763  0.2402
  276GLU    OE2 2782   6.209   1.341   2.132  0.0782 -0.2173  0.0125
  276GLU      C 2783   6.093   1.814   1.856  0.0044 -0.1157 -0.4672
  276GLU      O 2784   5.975   1.798   1.888 -0.0208 -0.2697 -0.6352
  277ASP      N 2785   6.151   1.934   1.850 -0.4580  0.1643  0.5009
  277ASP      H 2786   6.242   1.950   1.889  0.0430  0.9083 -0.9334
  277ASP     CA 2787   6.063   2.052   1.847 -0.4661  0.1458  0.1035
  277ASP     CB 2788   6.152   2.176   1.859  0.2569 -0.3504 -0.0066
  277ASP     CG 2789   6.194   2.208   2.002  0.1803  0.4604 -0.1571
  277ASP    OD1 2790   6.313   2.244   2.018  0.1187  0.6508 -0.1299
  277ASP    OD2 2791   6.109   2.189   2.091  0.0051 -1.1591 -0.6317
  277ASP      C 2792   5.965   2.049   1.730  0.0749  0.5385 -0.3677
  277ASP      O 2793   5.860   2.104   1.764 -0.3617 -0.5920  0.1383
  278ASN      N 2794   5.975   1.972   1.622 -0.1737  0.0129 -0.0193
  278ASN      H 2795   6.064   1.964   1.579 -0.2043  2.9457 -0.8459
  278ASN     CA 2796   5.862   1.954   1.530 -0.1596  0.1029 -0.0546
  278ASN     CB 2797   5.812   2.083   1.464 -0.0267  0.2967  0.2257
  278ASN     CG 2798   5.670   2.057   1.415  0.4098  0.0301 -0.9409
  278ASN    OD1 2799   5.624   1.951   1.372  0.0085  0.0671 -0.6204
  278ASN    ND2 2800   5.597   2.169   1.417  0.3007 -0.0454 -0.4163
  278ASN   HD21 2801   5.620   2.261   1.449 -0.9641 -0.1349  0.8516
  278ASN   HD22 2802   5.500   2.149   1.404 -0.3255  2.2410  0.3333
  278ASN      C 2803   5.899   1.846   1.428 -0.1132  0.1456 -0.0831
  278ASN      O 2804   5.937   1.880   1.316  0.1913  0.1060  0.0062
  279PRO      N 2805   5.884   1.718   1.462 -0.0767  0.1816  0.0712
  279PRO     CA 2806   5.906   1.600   1.377 -0.4889 -0.1460  0.4118
  279PRO     CB 2807   5.876   1.473   1.457 -0.1846 -0.6751 -0.3022
  279PRO     CG 2808   5.803   1.520   1.583  0.2025 -0.1222 -0.2788
  279PRO     CD 2809   5.831   1.670   1.590 -0.1617 -0.0637 -0.0548
  279PRO      C 2810   5.816   1.602   1.253  0.1621  0.3022 -0.0630
  279PRO      O 2811   5.873   1.620   1.146  0.3491  0.2441  0.0272
  280ASP      N 2812   5.687   1.624   1.277  0.0344 -0.4970  0.0122
  280ASP      H 2813   5.647   1.633   1.368  0.1999  0.0505  0.0379
  280ASP     CA 2814   5.576   1.635   1.181 -0.1323 -0.2005  0.2386
  280ASP     CB 2815   5.453   1.677   1.262 -0.1307  0.2924 -0.0122
  280ASP     CG 2816   5.423   1.582   1.378 -0.4278  0.4034  0.0029
  280ASP    OD1 2817   5.339   1.489   1.367 -0.4741  0.4039  0.3336
  280ASP    OD2 2818   5.474   1.609   1.488  0.2382 -0.1925 -0.1492
  280ASP      C 2819   5.598   1.733   1.066 -0.8071 -0.0620  0.2211
  280ASP      O 2820   5.622   1.688   0.954  0.0832  0.5117  0.1719
  281LEU      N 2821   5.636   1.856   1.101 -0.0414 -0.2034 -0.0926
  281LEU      H 2822   5.648   1.885   1.196 -0.4027 -2.2275  0.6071
  281LEU     CA 2823   5.660   1.961   1.000 -0.7632 -0.6130 -0.7039
  281LEU     CB 2824   5.667   2.103   1.058 -0.1617 -0.8475 -0.1852
  281LEU     CG 2825   5.547   2.190   1.020  0.3962 -0.1095 -0.2590
  281LEU    CD1 2826   5.532   2.319   1.102  0.0542  0.3027 -0.9573
  281LEU    CD2 2827   5.563   2.255   0.882  0.5736  0.3174 -0.0418
  281LEU      C 2828   5.780   1.930   0.910 -0.1731 -0.5251  0.0414
  281LEU      O 2829   5.772   1.950   0.789  0.5537 -0.8403 -0.0611
  282ILE      N 2830   5.887   1.875   0.967  0.1991  0.3517  0.2144
  282ILE      H 2831   5.898   1.871   1.066  2.1187  2.1716  0.1296
  282ILE     CA 2832   6.007   1.832   0.894  0.1442  0.3767  0.1090
  282ILE     CB 2833   6.129   1.807   0.982  0.0992  0.1386  0.1055
  282ILE    CG1 2834   6.178   1.934   1.052 -0.5864  0.6250 -0.2874
  282ILE    CG2 2835   6.246   1.737   0.912 -0.5231 -0.7127 -0.0921
  282ILE     CD 2836   6.303   1.927   1.141 -0.4521  0.8833 -0.4542
  282ILE      C 2837   5.975   1.712   0.805 -0.1468  0.5286  0.0052
  282ILE      O 2838   5.987   1.723   0.683  0.0711  0.1280 -0.0102
  283GLY      N 2839   5.900   1.614   0.853 -0.3794  0.4569 -0.4948
  283GLY      H 2840   5.859   1.626   0.944  2.4245  1.1598  0.8081
  283GLY     CA 2841   5.863   1.492   0.780  0.0544 -0.0610  0.1292
  283GLY      C 2842   5.782   1.529   0.655 -0.1306 -0.2054  0.2068
  283GLY      O 2843   5.827   1.505   0.544 -0.3833 -0.2849  0.1198
  284SER      N 2844   5.679   1.610   0.680  0.1586  0.2343 -0.0204
  284SER      H 2845   5.659   1.617   0.777 -1.8938 -0.4250 -0.3434
  284SER     CA 2846   5.582   1.657   0.580  0.0489  0.0860  0.0153
  284SER     CB 2847   5.469   1.728   0.654 -0.2437 -0.4483  0.0842
  284SER     OG 2848   5.393   1.640   0.738 -0.2052 -0.3755  0.1957
  284SER     HG 2849   5.405   1.547   0.704  0.3582  1.1513 -4.5431
  284SER      C 2850   5.638   1.757   0.479  0.0380 -0.1930 -0.2701
  284SER      O 2851   5.608   1.751   0.360 -0.4467  0.4691 -0.1884
  285GLU      N 2852   5.718   1.851   0.528  0.2291 -0.5240  0.0552
  285GLU      H 2853   5.723   1.880   0.624  2.3434 -0.1612 -0.1010
  285GLU     CA 2854   5.786   1.946   0.439 -0.0011 -0.1436  0.2800
  285GLU     CB 2855   5.837   2.078   0.497  0.3503  0.0320 -0.4123
  285GLU     CG 2856   5.728   2.176   0.542  0.7237  0.1919  0.1562
  285GLU     CD 2857   5.648   2.223   0.420  0.0881 -0.5408  0.2858
  285GLU    OE1 2858   5.681   2.333   0.370 -0.2986 -0.1839  0.8098
  285GLU    OE2 2859   5.537   2.170   0.397  0.1060 -0.2923 -0.3913
  285GLU      C 2860   5.887   1.882   0.343 -0.2857 -0.1801  0.0049
  285GLU      O 2861   5.890   1.925   0.228 -0.2250  0.0924  0.1071
  286ILE      N 2862   5.966   1.788   0.394 -0.2963 -0.0824  0.2024
  286ILE      H 2863   5.971   1.765   0.491 -0.4757  1.1298  0.5135
  286ILE     CA 2864   6.061   1.704   0.320 -0.2287  0.0796  0.1029
  286ILE     CB 2865   6.153   1.630   0.418  0.0432  0.0192 -0.1954
  286ILE    CG1 2866   6.251   1.731   0.477 -0.0131 -0.3552  0.5561
  286ILE    CG2 2867   6.240   1.526   0.346 -0.1717 -0.2958 -0.0065
  286ILE     CD 2868   6.370   1.685   0.560  0.3233 -0.4564  0.0260
  286ILE      C 2869   5.979   1.612   0.229  0.2590 -0.4028  0.1371
  286ILE      O 2870   6.011   1.607   0.111 -0.1073  0.3628 -0.0026
  287ALA      N 2871   5.862   1.562   0.267  0.0572 -0.0119  0.0394
  287ALA      H 2872   5.842   1.542   0.363 -1.8305 -1.7950 -0.6373
  287ALA     CA 2873   5.768   1.494   0.177 -0.1795 -0.0308  0.2973
  287ALA     CB 2874   5.647   1.447   0.258 -0.2590 -0.4795 -0.0760
  287ALA      C 2875   5.740   1.588   0.059 -0.9935 -0.6720 -0.0347
  287ALA      O 2876   5.790   1.558   6.995 -0.4152  0.6915 -0.1733
  288ARG      N 2877   5.679   1.703   0.086 -0.0166 -0.1259 -0.1154
  288ARG      H 2878   5.660   1.721   0.183  1.5330 -1.1338  0.4218
  288ARG     CA 2879   5.634   1.801   7.031  0.1467 -0.3618 -0.4240
  288ARG     CB 2880   5.573   1.918   0.065  0.4518 -0.0930 -0.5848
  288ARG     CG 2881   5.525   2.033   7.022  0.2801  0.0777 -0.2692
  288ARG     CD 2882   5.451   2.134   0.065  0.2391  0.0206 -0.2386
  288ARG     NE 2883   5.407   2.248   7.028  0.2277 -0.3083 -0.6986
  288ARG     HE 2884   5.478   2.311   6.997  0.2590  0.3137  0.5707
  288ARG     CZ 2885   5.282   2.296   7.017  0.2406 -0.0841  0.0570
  288ARG    NH1 2886   5.180   2.247   0.042  0.1343 -0.6929 -0.5175
  288ARG   HH11 2887   5.188   2.163   0.097  0.2521 -0.7817 -0.6694
  288ARG   HH12 2888   5.090   2.291   0.043  0.5049  0.0881  0.5532
  288ARG    NH2 2889   5.267   2.409   6.946  0.5220 -0.2676 -0.2976
  288ARG   HH21 2890   5.347   2.460   6.916 -0.6043  1.5288 -0.3848
  288ARG   HH22 2891   5.178   2.450   6.924  0.1117 -1.0325 -0.1081
  288ARG      C 2892   5.753   1.852   6.950  0.0087  0.3677 -0.1814
  288ARG      O 2893   5.730   1.870   6.831  0.1410  0.0992 -0.2509
  289TRP      N 2894   5.870   1.873   7.011 -0.1166  0.3289  0.0750
  289TRP      H 2895   5.873   1.880   0.066  1.3053 -1.2237  0.1871
  289TRP     CA 2896   5.990   1.919   6.940  0.0182  0.1192  0.1671
  289TRP     CB 2897   6.100   1.955   7.041 -0.0116  0.0277  0.2327
  289TRP     CG 2898   6.228   2.014   6.982 -0.0184  0.1924  0.3825
  289TRP    CD1 2899   6.229   2.121   6.903 -0.4612 -0.3459 -0.3629
  289TRP    HD1 2900   6.156   2.199   6.924 -0.6692 -1.1886  2.4505
  289TRP    CD2 2901   6.357   1.962   6.990 -0.1201 -0.0377  0.5651
  289TRP    NE1 2902   6.352   2.133   6.852 -0.2290  0.4474  0.3510
  289TRP    HE1 2903   6.388   2.220   6.818 -1.6049  1.4262  1.2782
  289TRP    CE2 2904   6.432   2.039   6.901 -0.5665  0.1546  0.3507
  289TRP    CE3 2905   6.409   1.862   0.026  0.7514 -0.4073 -0.4193
  289TRP    HE3 2906   6.353   1.772   0.050  2.1568 -1.4162 -0.8096
  289TRP    CZ2 2907   6.569   2.019   6.897 -0.5940  0.0233  0.0381
  289TRP    HZ2 2908   6.622   2.048   6.807  0.1484 -2.4054 -0.3914
  289TRP    CZ3 2909   6.547   1.847   0.029  0.8095  0.0829 -0.5740
  289TRP    HZ3 2910   6.599   1.806   0.115  0.5395  2.4112  0.7954
  289TRP    CH2 2911   6.622   1.925   6.985  0.7479  0.3157 -0.4240
  289TRP    HH2 2912   6.729   1.925   7.004  0.4760 -1.0568  1.4664
  289TRP      C 2913   6.050   1.816   6.844 -0.3644  0.1350 -0.0925
  289TRP      O 2914   6.071   1.845   6.726  0.4250  0.1342  0.0387
  290LEU      N 2915   6.064   1.690   6.883 -0.1255  0.2181  0.0918
  290LEU      H 2916   6.058   1.656   6.977  1.3458 -1.4894 -0.3581
  290LEU     CA 2917   6.105   1.584   6.789  0.2258  0.1531  0.3125
  290LEU     CB 2918   6.133   1.456   6.868 -0.4114 -0.1945 -0.0163
  290LEU     CG 2919   6.263   1.458   6.948 -0.2498  0.5020 -0.2796
  290LEU    CD1 2920   6.241   1.365   0.024  0.3632 -0.3130 -0.7811
  290LEU    CD2 2921   6.373   1.417   6.850  0.2695 -0.5741  0.7176
  290LEU      C 2922   5.999   1.549   6.685  0.3556 -0.2488  0.3134
  290LEU      O 2923   6.030   1.563   6.567  0.2272  0.0668  0.3155
  291SER      N 2924   5.871   1.541   6.722  0.2713 -0.5072 -0.0289
  291SER      H 2925   5.847   1.551   6.818 -2.0290 -0.5076 -0.5522
  291SER     CA 2926   5.759   1.505   6.633  0.0326  0.4380 -0.1177
  291SER     CB 2927   5.627   1.475   6.705  0.0117 -0.4331 -0.5125
  291SER     OG 2928   5.651   1.351   6.773 -0.2116 -0.0718  0.2396
  291SER     HG 2929   5.569   1.324   6.823  0.0264  1.6291  1.6198
  291SER      C 2930   5.722   1.609   6.528 -0.6991  0.6008  0.2924
  291SER      O 2931   5.663   1.581   6.423 -0.2700 -0.1098  0.2356
  292THR      N 2932   5.757   1.736   6.546  0.6389  0.3061 -0.0910
  292THR      H 2933   5.801   1.759   6.633 -0.7269 -0.6281  0.9059
  292THR     CA 2934   5.720   1.842   6.452 -0.2151  0.2208  0.1362
  292THR     CB 2935   5.661   1.966   6.520 -0.0570  0.0834  0.5255
  292THR    OG1 2936   5.759   2.018   6.610  0.5419 -0.6464  0.3065
  292THR    HG1 2937   5.761   1.970   6.698  1.0851 -0.8282  0.1965
  292THR    CG2 2938   5.528   1.936   6.589  0.1094  0.1198  0.8615
  292THR      C 2939   5.833   1.889   6.360 -0.5463  0.3168 -0.2284
  292THR      O 2940   5.816   1.896   6.238  0.0183  0.1030 -0.3231
  293LEU      N 2941   5.953   1.903   6.417 -0.4325 -0.2171 -0.3328
  293LEU      H 2942   5.972   1.896   6.515  0.1225 -0.9199 -0.4856
  293LEU     CA 2943   6.075   1.920   6.338 -0.1833 -0.2729  0.0385
  293LEU     CB 2944   6.184   1.982   6.425 -0.1946  0.1241 -0.2288
  293LEU     CG 2945   6.167   2.131   6.458  0.1261  0.1454 -0.1502
  293LEU    CD1 2946   6.297   2.189   6.513  0.0083  0.4866 -0.2274
  293LEU    CD2 2947   6.115   2.221   6.346 -0.1604 -0.1120 -0.2250
  293LEU      C 2948   6.122   1.800   6.254  0.3013 -0.1187  0.0813
  293LEU      O 2949   6.048   1.702   6.259 -0.1344  0.2193  0.4191
  294GLU      N 2950   6.210   1.815   6.156 -0.0370 -0.2486 -0.2481
  294GLU      H 2951   6.220   1.901   6.105  1.7282 -1.1197 -1.4748
  294GLU     CA 2952   6.263   1.693   6.094  0.4828 -0.1559  0.0007
  294GLU     CB 2953   6.266   1.696   5.941  0.6414  0.3036  0.0116
  294GLU     CG 2954   6.122   1.715   5.893  0.6791 -0.1092 -0.2695
  294GLU     CD 2955   6.096   1.773   5.753 -0.0621 -0.1339 -0.1473
  294GLU    OE1 2956   6.170   1.726   5.663 -0.2435 -0.4683 -0.1250
  294GLU    OE2 2957   6.000   1.849   5.730 -0.1021 -0.3483 -0.6908
  294GLU      C 2958   6.400   1.650   6.147  0.3992 -0.6544 -0.1815
  294GLU      O 2959   6.505   1.677   6.088  0.4240 -0.2311  0.0541
  295ILE      N 2960   6.402   1.602   6.271  0.4147  0.1451  0.1374
  295ILE      H 2961   6.326   1.551   6.310 -0.4664  0.9639 -0.4864
  295ILE     CA 2962   6.530   1.561   6.332  0.2547  0.3795  0.6273
  295ILE     CB 2963   6.584   1.664   6.432  0.5292  0.4830  0.3748
  295ILE    CG1 2964   6.482   1.695   6.542 -0.0389 -0.1419  0.0335
  295ILE    CG2 2965   6.652   1.782   6.363  0.9614  0.4773  0.7829
  295ILE     CD 2966   6.552   1.759   6.662 -0.2082  0.0382  0.0369
  295ILE      C 2967   6.533   1.417   6.383 -0.4463  0.0681 -0.1755
  295ILE     O1 2968   6.433   1.370   6.441 -0.1073 -0.1226  0.2642
  295ILE     O2 2969   6.645   1.362   6.369 -0.6049 -0.3070  0.0047
  296SiRcb  C30 2970   0.248   3.057   3.200  0.2923 -0.2638  0.1366
  296SiRcb   N5 2971   0.220   2.917   3.198 -0.3285 -0.1430  0.0383
  296SiRcb  H37 2972   0.139   2.887   3.249  0.5762  1.0573  2.2915
  296SiRcb  C29 2973   0.321   2.823   3.176 -0.0179  0.2139 -0.0681
  296SiRcb  C28 2974   0.458   2.850   3.153 -0.1116  0.1425 -0.7512
  296SiRcb  H36 2975   0.494   2.950   3.180 -0.4755 -0.2695  1.4740
  296SiRcb  C27 2976   0.546   2.746   3.127 -0.4467 -0.0739 -1.0344
  296SiRcb  SI1 2977   0.714   2.786   3.085 -0.0616 -0.2142  0.3263
  296SiRcb  C25 2978   0.712   2.874   2.925 -0.3435  0.4407  0.6868
  296SiRcb  C26 2979   0.811   2.883   3.205  0.1250 -0.0147  0.0146
  296SiRcb  C24 2980   0.818   2.646   3.049  0.1764 -0.0269  0.2781
  296SiRcb  C19 2981   0.762   2.521   3.071  0.6136 -0.2398  0.1972
  296SiRcb  C20 2982   0.850   2.413   3.047  0.2875 -0.4147 -0.2205
  296SiRcb  H25 2983   0.805   2.312   3.051  0.2102 -0.3593  0.3478
  296SiRcb  C21 2984   0.979   2.431   3.000  0.4013 -0.1678  0.1869
  296SiRcb  H26 2985   1.039   2.339   2.990 -2.7737 -2.2946 -0.9585
  296SiRcb  C22 2986   1.033   2.561   2.981 -0.2769  0.1032  0.0911
  296SiRcb  C23 2987   0.948   2.671   3.006  0.1369  0.3641  0.3752
  296SiRcb  H29 2988   0.985   2.774   2.997  1.2662 -0.2007 -3.4235
  296SiRcb   N4 2989   1.170   2.585   2.995 -0.1793  0.0791 -0.7820
  296SiRcb  H27 2990   1.222   2.508   3.032  0.6699 -0.4063 -2.8593
  296SiRcb  H28 2991   1.191   2.672   3.040  0.9221 -0.4277 -0.2757
  296SiRcb  C18 2992   0.616   2.501   3.105  0.5571  0.1166  0.1775
  296SiRcb  C33 2993   0.512   2.611   3.119  0.1010 -0.2973  0.1364
  296SiRcb  C32 2994   0.374   2.588   3.134 -0.0561  0.4162 -0.1379
  296SiRcb  H42 2995   0.326   2.504   3.080 -1.6496  2.2742 -1.7579
  296SiRcb  C31 2996   0.282   2.687   3.165 -0.2104  0.2739 -0.1336
  296SiRcb  H41 2997   0.176   2.659   3.172 -0.5263  1.1854 -0.9790
  296SiRcb   N2 2998   0.615   2.421   3.233 -0.1665  0.1236  0.1820
  296SiRcb  C17 2999   0.661   2.467   3.351 -0.0992 -0.2035  0.2835
  296SiRcb   N3 3000   0.685   2.535   3.443 -0.0932  0.5934 -0.2935
  296SiRcb  C16 3001   0.564   2.290   3.215  0.2254  0.0067 -0.1029
  296SiRcb   O4 3002   0.534   2.207   3.302  0.4731 -0.0269 -0.0495
  296SiRcb  C15 3003   0.544   2.278   3.068  1.1551 -0.0129 -0.2322
  296SiRcb  C14 3004   0.480   2.177   2.998 -0.2616  0.4850  0.3032
  296SiRcb  H24 3005   0.470   2.082   3.054  1.3742  0.0562 -0.0744
  296SiRcb  C13 3006   0.438   2.196   2.865 -0.4834  0.0107  0.3006
  296SiRcb  H23 3007   0.384   2.118   2.810 -0.9684  1.9583 -2.1860
  296SiRcb  C12 3008   0.464   2.315   2.797  1.2156 -0.4289  0.1342
  296SiRcb  C35 3009   0.529   2.418   2.867  0.2601  0.1650  0.1572
  296SiRcb  C34 3010   0.566   2.400   3.000  0.9032  0.1523 -0.0214
  296SiRcb  H43 3011   0.547   2.512   2.812 -1.2026 -0.6917 -1.9439
  296SiRcb  C11 3012   0.416   2.330   2.656  0.1420 -0.2298  0.5098
  296SiRcb   O3 3013   0.341   2.247   2.601 -0.1910  0.4683 -0.1143
  296SiRcb   N1 3014   0.460   2.440   2.584 -0.5380 -0.1125  0.2596
  296SiRcb  H22 3015   0.501   2.512   2.641  1.2127 -0.7800 -0.0715
  296SiRcb  C10 3016   0.455   2.478   2.446  0.1768 -0.1072  0.2276
  296SiRcb   C9 3017   0.488   2.374   2.339  0.3653  0.0756  0.1060
  296SiRcb   O2 3018   0.483   2.423   2.205  0.0535  0.1846  0.1566
  296SiRcb   C8 3019   0.413   2.333   2.118 -0.4283  0.5863  0.1248
  296SiRcb   C7 3020   0.497   2.286   1.999 -0.7145  0.3466  0.0155
  296SiRcb   O1 3021   0.535   2.149   2.004  0.3818  0.6362 -0.0114
  296SiRcb   C6 3022   0.663   2.128   2.062  0.0446 -0.1389  0.4596
  296SiRcb   C5 3023   0.716   1.985   2.073 -0.4177 -0.3164  0.3851
  296SiRcb   C4 3024   0.740   1.925   1.936 -0.0329  0.0574  0.2845
  296SiRcb   C3 3025   0.882   1.956   1.893  0.0210 -0.5732 -0.0079
  296SiRcb   C2 3026   0.906   1.930   1.745  0.1048  0.2408 -0.1433
  296SiRcb   C1 3027   0.798   1.984   1.654 -0.2839 -0.1095  0.1058
  297CL      CL 3028   1.053   1.098   1.866  0.1425 -0.1225  0.6532
  298SOL     OW 3029   0.083   5.776   6.758 -0.1364 -0.2802 -0.0687
  298SOL    HW1 3030   0.182   5.787   6.762 -0.2350  0.6589  0.1030
  298SOL    HW2 3031   0.042   5.859   6.718 -0.8106 -0.8784 -0.6421
  299SOL     OW 3032   2.539   0.295   5.158  0.0715 -0.0175 -0.2125
  299SOL    HW1 3033   2.543   0.368   5.227 -2.4317  0.8817 -0.8990
  299SOL    HW2 3034   2.562   0.333   5.069  0.1547 -0.4080 -0.3578
  300SOL     OW 3035   0.436   4.535   6.918 -0.7069 -0.4130  0.6574
  300SOL    HW1 3036   0.345   4.526   6.879 -0.0138 -0.4615 -1.0306
  300SOL    HW2 3037   0.449   4.466   6.989 -1.5953 -1.1443  0.1305
  301SOL     OW 3038   3.815   6.139   5.440 -0.1457 -0.1400  0.1346
  301SOL    HW1 3039   3.893   6.201   5.443 -0.3838  0.1753 -0.0231
  301SOL    HW2 3040   3.742   6.175   5.499 -0.7813  0.4340 -0.9669
  302SOL     OW 3041   4.763   0.132   0.616  0.1110 -0.4727 -0.2830
  302SOL    HW1 3042   4.822   0.151   0.537  1.9094 -0.4443  1.0045
  302SOL    HW2 3043   4.785   0.196   0.690 -1.6138 -0.4263  0.2390
  303SOL     OW 3044   0.450   2.152   5.269  0.1063  0.8658 -0.3762
  303SOL    HW1 3045   0.403   2.240   5.271  0.3781  1.0568 -1.5474
  303SOL    HW2 3046   0.480   2.128   5.361 -0.0451  1.9561 -0.0291
  304SOL     OW 3047   3.968   3.276   2.581 -0.0367  0.3362 -0.4468
  304SOL    HW1 3048   3.882   3.252   2.536 -0.5914 -0.2515  0.8887
  304SOL    HW2 3049   3.977   3.376   2.585 -0.2349  0.3966 -1.3608
  305SOL     OW 3050   4.784   6.812   6.483 -0.5365  0.1339 -0.5644
  305SOL    HW1 3051   4.803   6.839   6.389  1.5492  1.7106  0.2360
  305SOL    HW2 3052   4.867   6.820   6.538 -1.7633 -0.4230  1.5137
  306SOL     OW 3053   5.609   4.755   3.730  0.2492 -0.3012  0.0104
  306SOL    HW1 3054   5.613   4.818   3.653 -0.4079 -0.7925 -0.4334
  306SOL    HW2 3055   5.697   4.754   3.778  1.0270 -0.8207 -1.3868
  307SOL     OW 3056   6.654   3.963   5.884 -0.2182 -0.1485  0.0288
  307SOL    HW1 3057   6.659   3.894   5.957  1.2967 -0.8816 -0.7207
  307SOL    HW2 3058   6.708   4.043   5.911  2.5983 -1.4533 -1.2521
  308SOL     OW 3059   0.487   0.869   4.934 -0.5284 -0.1663  0.2106
  308SOL    HW1 3060   0.530   0.793   4.884 -2.5181 -1.6199  0.5800
  308SOL    HW2 3061   0.394   0.843   4.960 -0.6766  1.7831  1.8670
  309SOL     OW 3062   1.414   1.178   6.660 -0.4773  0.6365  0.3159
  309SOL    HW1 3063   1.341   1.159   6.594  0.6166 -1.6566 -0.3406
  309SOL    HW2 3064   1.394   1.130   6.745  0.4033 -0.3100  0.0064
  310SOL     OW 3065   2.532   3.712   0.319 -0.3200  0.1941  0.1198
  310SOL    HW1 3066   2.470   3.640   0.289 -0.8093  0.5661  0.2300
  310SOL    HW2 3067   2.510   3.739   0.413  2.0387 -1.8899  1.4013
  311SOL     OW 3068   0.011   3.924   0.212 -0.0618  0.6201  0.3568
  311SOL    HW1 3069   6.994   3.933   0.133  0.9465  1.6438 -0.3430
  311SOL    HW2 3070   7.003   3.933   0.296 -1.2465 -1.0370 -0.1647
  312SOL     OW 3071   1.640   6.991   3.459  0.4467 -0.1189 -0.4185
  312SOL    HW1 3072   1.684   0.025   3.416  0.9599 -0.4609 -0.5331
  312SOL    HW2 3073   1.601   7.018   3.547  0.0923  0.4002 -0.7265
  313SOL     OW 3074   2.576   0.927   6.808  0.3795  0.0113 -0.2901
  313SOL    HW1 3075   2.547   0.945   6.714 -1.0116 -1.3445 -0.1612
  313SOL    HW2 3076   2.658   0.871   6.808 -0.1185 -0.7254 -0.7134
  314SOL     OW 3077   1.677   6.524   4.302 -0.7600  0.4138  0.4097
  314SOL    HW1 3078   1.716   6.580   4.375 -0.8312  1.4711 -0.3317
  314SOL    HW2 3079   1.620   6.582   4.243 -0.5216 -0.3630 -0.6065
  315SOL     OW 3080   0.434   0.140   4.525 -0.1911 -0.4897 -0.2261
  315SOL    HW1 3081   0.523   0.096   4.512 -0.2727 -0.1509 -2.1143
  315SOL    HW2 3082   0.362   0.072   4.512 -0.2750 -0.1357 -1.7414
  316SOL     OW 3083   6.130   2.013   3.944  0.1995 -0.0270 -0.5224
  316SOL    HW1 3084   6.038   2.048   3.960  0.1305 -1.1556  2.1403
  316SOL    HW2 3085   6.197   2.086   3.957 -0.0122 -0.3436  3.6859
  317SOL     OW 3086   3.461   6.860   1.165  0.1271  0.1849 -0.1111
  317SOL    HW1 3087   3.363   6.845   1.178  0.1301  0.6365  0.4690
  317SOL    HW2 3088   3.482   6.862   1.067 -0.1951 -1.4303 -0.2452
  318SOL     OW 3089   4.277   2.124   0.196  0.0837  0.5740 -0.4622
  318SOL    HW1 3090   4.376   2.118   0.181  0.1052  0.2375 -0.2072
  318SOL    HW2 3091   4.259   2.161   0.287 -0.0391  1.6941 -0.9257
  319SOL     OW 3092   0.896   6.748   2.865  0.8240 -0.2539 -0.3273
  319SOL    HW1 3093   0.924   6.728   2.771  2.1156 -1.2104  0.2458
  319SOL    HW2 3094   0.896   6.847   2.878  1.4824 -0.1400 -1.0844
  320SOL     OW 3095   0.480   4.228   4.834  0.1266  0.1223  0.2103
  320SOL    HW1 3096   0.433   4.315   4.825  1.8973  0.9318 -2.5064
  320SOL    HW2 3097   0.489   4.185   4.744  1.5425 -1.6235  1.1102
  321SOL     OW 3098   2.563   0.324   6.851  0.1614 -0.4112  0.0847
  321SOL    HW1 3099   2.618   0.356   6.928 -0.6731  1.4500 -0.0492
  321SOL    HW2 3100   2.466   0.335   6.872 -0.0741  0.7450 -1.4606
  322SOL     OW 3101   1.291   5.366   5.363 -0.3174 -0.0064  0.0669
  322SOL    HW1 3102   1.356   5.297   5.395 -0.4944 -0.6386 -0.8708
  322SOL    HW2 3103   1.326   5.410   5.281  0.6848  2.4466  1.6989
  323SOL     OW 3104   3.828   1.122   6.398  0.3812  0.5251  0.4138
  323SOL    HW1 3105   3.779   1.200   6.437  1.8270  0.3055  2.8998
  323SOL    HW2 3106   3.918   1.153   6.366  0.0531  0.2751 -0.8068
  324SOL     OW 3107   2.079   5.355   0.068 -0.4703  0.3115 -0.2103
  324SOL    HW1 3108   2.112   5.278   0.122 -0.2340  0.8360  0.4068
  324SOL    HW2 3109   2.064   5.326   7.019  2.4133  0.1791 -0.7236
  325SOL     OW 3110   1.710   2.195   6.691  0.2343 -0.0948  0.3100
  325SOL    HW1 3111   1.707   2.095   6.690  0.0675 -0.0922  0.8159
  325SOL    HW2 3112   1.782   2.226   6.753  1.3355  0.0809 -0.9990
  326SOL     OW 3113   4.290   1.913   5.249  0.2562  0.0419  0.0838
  326SOL    HW1 3114   4.261   2.003   5.216 -1.1960 -1.3734 -2.9011
  326SOL    HW2 3115   4.233   1.885   5.326 -3.0852 -0.4177 -2.3164
  327SOL     OW 3116   3.458   4.221   6.772 -0.3867  0.5387  0.1961
  327SOL    HW1 3117   3.413   4.309   6.785  1.8427  1.5844  1.5679
  327SOL    HW2 3118   3.547   4.235   6.728 -0.5026 -1.1966 -0.6810
  328SOL     OW 3119   4.842   5.457   5.367 -0.0794  0.9777  0.6889
  328SOL    HW1 3120   4.809   5.409   5.448 -0.6431  0.5054  0.1898
  328SOL    HW2 3121   4.907   5.528   5.394  1.7624 -0.8623  1.3667
  329SOL     OW 3122   1.231   0.606   4.869  0.1566 -0.0684 -0.1799
  329SOL    HW1 3123   1.172   0.525   4.872  0.9040 -0.6425 -0.7140
  329SOL    HW2 3124   1.317   0.584   4.822  0.8207  0.7456  0.6090
  330SOL     OW 3125   3.219   6.530   1.855 -0.7867  0.6745 -0.0872
  330SOL    HW1 3126   3.219   6.523   1.756  0.4490  2.7057 -0.3016
  330SOL    HW2 3127   3.282   6.462   1.894 -2.0538 -0.8300 -0.5678
  331SOL     OW 3128   6.540   6.753   2.438 -0.1124 -0.2275 -0.0622
  331SOL    HW1 3129   6.531   6.815   2.516 -2.7310 -0.9128  0.2713
  331SOL    HW2 3130   6.484   6.786   2.363 -0.1955 -1.2892 -0.4826
  332SOL     OW 3131   5.841   3.319   0.804  0.0796  0.7682  0.6061
  332SOL    HW1 3132   5.841   3.266   0.889  0.7892 -0.3377 -0.0670
  332SOL    HW2 3133   5.909   3.392   0.811  1.1630 -0.2061  0.4748
  333SOL     OW 3134   4.054   0.406   0.363 -0.2330 -0.0484  0.8372
  333SOL    HW1 3135   4.003   0.407   0.449 -1.3522  0.4643  0.1857
  333SOL    HW2 3136   4.121   0.481   0.364 -0.7257  0.3980  0.9857
  334SOL     OW 3137   0.944   4.459   1.495 -0.3638  0.1309 -0.2443
  334SOL    HW1 3138   0.869   4.437   1.431 -0.2803 -1.2099  0.0914
  334SOL    HW2 3139   0.907   4.509   1.573 -0.7332  0.4132 -0.5950
  335SOL     OW 3140   3.598   2.416   3.496 -0.5417  0.2254 -0.2856
  335SOL    HW1 3141   3.538   2.377   3.426  1.6187 -1.5494 -1.2649
  335SOL    HW2 3142   3.589   2.364   3.580 -0.8713  0.4093 -0.2044
  336SOL     OW 3143   2.229   6.256   2.926 -0.2187 -0.2100  0.1597
  336SOL    HW1 3144   2.183   6.321   2.865 -0.2504 -1.2121 -0.9160
  336SOL    HW2 3145   2.225   6.291   3.019 -4.4536 -0.8348  0.4330
  337SOL     OW 3146   4.053   1.668   6.468  0.3205 -0.3708 -0.2352
  337SOL    HW1 3147   4.031   1.572   6.485  0.2180 -0.1224  1.1320
  337SOL    HW2 3148   4.006   1.699   6.385  0.7712 -1.6305 -0.9821
  338SOL     OW 3149   4.049   3.828   2.267  0.1566 -0.2827  0.0056
  338SOL    HW1 3150   4.098   3.742   2.281  0.3840  0.0017  1.0332
  338SOL    HW2 3151   3.952   3.815   2.291  0.6827  0.3972  2.8578
  339SOL     OW 3152   2.532   3.102   3.954 -0.3209  0.3336  0.0880
  339SOL    HW1 3153   2.471   3.082   3.877 -0.6583  0.1850  0.3932
  339SOL    HW2 3154   2.520   3.032   4.025  2.3928 -1.5465 -1.1152
  340SOL     OW 3155   2.865   1.085   4.212  0.0438  0.2085  0.2548
  340SOL    HW1 3156   2.868   1.185   4.212 -0.6745  0.2526  1.2289
  340SOL    HW2 3157   2.771   1.054   4.228  0.3080 -0.6120  0.2907
  341SOL     OW 3158   2.234   2.306   3.834 -0.0470 -0.0305  0.4482
  341SOL    HW1 3159   2.168   2.380   3.827 -0.4983 -0.4859 -0.2560
  341SOL    HW2 3160   2.324   2.343   3.858 -0.5136  0.6110  1.2220
  342SOL     OW 3161   2.755   6.789   2.458 -0.5406  0.3479  0.2679
  342SOL    HW1 3162   2.673   6.746   2.495 -1.2594  1.3788 -0.0662
  342SOL    HW2 3163   2.816   6.719   2.421 -0.4882 -0.5781  1.9965
  343SOL     OW 3164   5.778   6.475   5.715 -0.2020  0.1106 -0.0140
  343SOL    HW1 3165   5.876   6.485   5.736  0.7332 -1.4893 -3.1323
  343SOL    HW2 3166   5.731   6.561   5.738  2.1179  1.3487  0.4693
  344SOL     OW 3167   3.492   4.163   5.681  0.4931  0.2488 -0.4083
  344SOL    HW1 3168   3.453   4.252   5.707  0.3276  0.3471 -0.9718
  344SOL    HW2 3169   3.591   4.164   5.695  0.6197  0.8364 -1.2388
  345SOL     OW 3170   1.251   2.911   3.617 -0.3737 -0.5125  0.3567
  345SOL    HW1 3171   1.244   2.815   3.643  2.5325 -1.0536 -0.5870
  345SOL    HW2 3172   1.201   2.927   3.532 -1.0659 -1.0926  0.6422
  346SOL     OW 3173   3.654   2.194   5.581  0.0720 -0.4004 -0.4274
  346SOL    HW1 3174   3.593   2.114   5.575 -0.5409 -0.1754  1.8154
  346SOL    HW2 3175   3.600   2.274   5.608  1.1199  0.1600  0.0299
  347SOL     OW 3176   2.518   0.796   3.101 -0.1501  0.4721  0.1330
  347SOL    HW1 3177   2.547   0.705   3.070  0.5914 -0.4787  3.2244
  347SOL    HW2 3178   2.554   0.865   3.038 -0.3058 -1.2920 -2.0401
  348SOL     OW 3179   5.213   0.964   1.975 -0.6306  0.6971 -0.0739
  348SOL    HW1 3180   5.206   0.903   1.896  1.2475  0.7196 -0.3042
  348SOL    HW2 3181   5.274   1.040   1.953 -0.7854  1.1896  1.1163
  349SOL     OW 3182   4.654   2.170   5.834 -0.5806  0.2825  0.0099
  349SOL    HW1 3183   4.558   2.154   5.859  0.0121 -0.6401  1.8888
  349SOL    HW2 3184   4.694   2.238   5.895 -0.2634  1.3845 -1.3757
  350SOL     OW 3185   2.310   0.455   6.300  0.5841 -0.6180  0.2025
  350SOL    HW1 3186   2.232   0.446   6.362  0.1901  0.6496 -0.0820
  350SOL    HW2 3187   2.298   0.394   6.222  0.5685 -1.4462  0.8346
  351SOL     OW 3188   3.560   4.213   0.818  0.1339 -0.1477 -0.0287
  351SOL    HW1 3189   3.619   4.234   0.895  0.1631 -0.3211 -0.0044
  351SOL    HW2 3190   3.471   4.183   0.851  0.3957 -0.9708 -0.0513
  352SOL     OW 3191   1.382   0.873   5.920  0.0342 -0.3556  0.3578
  352SOL    HW1 3192   1.460   0.826   5.880 -0.5921 -1.1680  0.0529
  352SOL    HW2 3193   1.331   0.810   5.978 -0.5612  0.0802  0.3228
  353SOL     OW 3194   5.477   5.070   1.234 -0.2359 -0.8033 -0.0393
  353SOL    HW1 3195   5.494   4.997   1.168 -1.1300  1.1963 -2.6335
  353SOL    HW2 3196   5.379   5.077   1.252 -0.3242  0.5831 -0.9044
  354SOL     OW 3197   6.620   6.483   3.691 -0.1617 -0.8744 -0.0239
  354SOL    HW1 3198   6.670   6.401   3.664  0.5305 -0.3718 -0.2980
  354SOL    HW2 3199   6.532   6.486   3.644  0.6871 -0.4062 -1.6614
  355SOL     OW 3200   2.474   0.309   3.548  0.2908 -0.4111  0.7905
  355SOL    HW1 3201   2.515   0.353   3.469  1.4332 -2.0285  0.4334
  355SOL    HW2 3202   2.540   0.308   3.624  0.9543 -2.8821  0.2691
  356SOL     OW 3203   3.424   6.166   4.560 -0.1619  0.0403 -0.8649
  356SOL    HW1 3204   3.433   6.154   4.659 -1.0317  0.3565 -0.7425
  356SOL    HW2 3205   3.384   6.084   4.519 -1.0967  0.4325 -0.7578
  357SOL     OW 3206   1.104   5.236   5.599  0.3558  0.2780 -0.2744
  357SOL    HW1 3207   1.119   5.274   5.507 -0.1343 -2.8725 -1.8039
  357SOL    HW2 3208   1.191   5.204   5.636  0.2423 -0.5040 -0.6652
  358SOL     OW 3209   4.481   2.938   0.832  0.2120  0.2775  0.3073
  358SOL    HW1 3210   4.389   2.953   0.798 -0.6567 -2.0167  1.4928
  358SOL    HW2 3211   4.508   2.843   0.818  1.3403  0.2298  2.3464
  359SOL     OW 3212   0.373   5.194   6.794  0.1541  0.2141  0.3180
  359SOL    HW1 3213   0.284   5.218   6.754 -0.0094  0.5993  0.8864
  359SOL    HW2 3214   0.410   5.274   6.841  2.5785  1.2634 -3.0365
  360SOL     OW 3215   0.714   3.070   5.870  0.2438  0.3309 -0.3675
  360SOL    HW1 3216   0.728   2.982   5.915  1.0515  0.9241  0.5829
  360SOL    HW2 3217   0.802   3.107   5.841 -0.0866  0.8208 -0.7635
  361SOL     OW 3218   2.050   5.806   4.071  0.2076 -0.3298  0.4806
  361SOL    HW1 3219   2.118   5.853   4.128  0.4017 -0.2341  0.1715
  361SOL    HW2 3220   2.071   5.709   4.068  0.9574 -0.1610 -0.4604
  362SOL     OW 3221   1.159   3.584   0.328  0.1447  0.2616  0.0767
  362SOL    HW1 3222   1.082   3.548   0.380 -0.0843 -0.1500 -0.5408
  362SOL    HW2 3223   1.238   3.522   0.337  1.1937  1.8193  2.6041
  363SOL     OW 3224   1.249   5.461   2.962  0.0008 -0.2797  0.1526
  363SOL    HW1 3225   1.165   5.480   2.912  0.0760 -1.5282 -0.4703
  363SOL    HW2 3226   1.328   5.488   2.907  0.1150  4.5759  2.1715
  364SOL     OW 3227   6.711   1.164   5.973  0.5171 -0.4156 -0.0944
  364SOL    HW1 3228   6.665   1.197   5.890  0.7680  2.1610  0.6951
  364SOL    HW2 3229   6.805   1.140   5.951  0.4696 -0.1416 -0.6198
  365SOL     OW 3230   1.832   6.485   4.757 -0.2297 -0.3225  0.9116
  365SOL    HW1 3231   1.869   6.392   4.766  0.6659 -0.1126 -0.3346
  365SOL    HW2 3232   1.856   6.538   4.839  1.3033 -0.5322  0.6358
  366SOL     OW 3233   1.366   2.355   5.065 -0.1306  0.1345 -0.3403
  366SOL    HW1 3234   1.300   2.425   5.039 -1.3970 -0.0471  2.0877
  366SOL    HW2 3235   1.331   2.265   5.037 -1.1956 -0.0051  1.3184
  367SOL     OW 3236   0.978   1.095   1.434  0.5282  0.1661 -0.3905
  367SOL    HW1 3237   0.973   1.017   1.497 -0.0307 -0.4858 -1.2146
  367SOL    HW2 3238   1.018   1.065   1.347  1.3087  1.0608 -0.3491
  368SOL     OW 3239   2.872   1.783   5.804 -0.3899 -0.3317  0.3255
  368SOL    HW1 3240   2.788   1.837   5.801 -1.0239 -1.2248  1.1096
  368SOL    HW2 3241   2.912   1.777   5.713 -1.8941 -0.9614 -0.3314
  369SOL     OW 3242   3.293   1.440   4.741  0.4486 -0.0819 -0.6171
  369SOL    HW1 3243   3.378   1.479   4.706  0.7692 -0.0048  0.2132
  369SOL    HW2 3244   3.312   1.351   4.783  0.1849  0.0901 -0.1247
  370SOL     OW 3245   6.138   5.869   3.976  0.3755 -0.3539 -0.6028
  370SOL    HW1 3246   6.112   5.774   3.994 -0.8859  0.3840  1.9555
  370SOL    HW2 3247   6.230   5.885   4.010 -0.3163 -0.1240  1.3243
  371SOL     OW 3248   2.712   2.428   4.980  0.3584  0.0127 -0.2675
  371SOL    HW1 3249   2.754   2.357   4.923 -0.7398 -1.6841  0.9485
  371SOL    HW2 3250   2.628   2.460   4.935  0.7185  0.3605 -0.6969
  372SOL     OW 3251   2.751   5.195   2.555 -0.4515 -0.4996  1.0354
  372SOL    HW1 3252   2.739   5.106   2.597 -2.2517 -1.5228 -1.3973
  372SOL    HW2 3253   2.663   5.228   2.520  0.6953  0.7804 -0.8371
  373SOL     OW 3254   6.702   4.990   5.161  0.1425 -0.0036  0.0237
  373SOL    HW1 3255   6.678   4.929   5.085 -1.0474  0.6886 -0.1788
  373SOL    HW2 3256   6.700   4.938   5.246  0.8636 -0.6425 -0.3423
  374SOL     OW 3257   3.616   1.206   2.489  0.1370  0.1401 -0.3176
  374SOL    HW1 3258   3.575   1.240   2.573 -4.1169  0.8861 -2.4273
  374SOL    HW2 3259   3.658   1.281   2.439 -0.6833  0.4446 -0.5597
  375SOL     OW 3260   6.116   5.648   1.393  0.1328  0.3280 -0.0418
  375SOL    HW1 3261   6.158   5.596   1.467  1.4011 -0.7487 -1.4601
  375SOL    HW2 3262   6.060   5.722   1.432 -0.7819 -1.3313  1.9997
  376SOL     OW 3263   3.740   3.226   2.167  0.0721 -0.1032  0.2145
  376SOL    HW1 3264   3.737   3.159   2.093  0.8723  0.1291 -0.0362
  376SOL    HW2 3265   3.831   3.268   2.170 -0.6092  1.4625 -0.0737
  377SOL     OW 3266   5.422   0.942   1.228 -0.0814 -0.2873 -0.3049
  377SOL    HW1 3267   5.335   0.902   1.199  0.4905 -0.7806 -1.3513
  377SOL    HW2 3268   5.483   0.871   1.261  0.2305 -0.0397 -0.3396
  378SOL     OW 3269   5.866   6.031   3.211 -0.1444 -0.3598 -0.6829
  378SOL    HW1 3270   5.861   5.934   3.235  0.1360 -0.5512 -1.3604
  378SOL    HW2 3271   5.951   6.069   3.247  0.0955 -0.5513 -1.0362
  379SOL     OW 3272   4.974   5.814   1.944 -0.3155  0.4364  0.0472
  379SOL    HW1 3273   4.929   5.846   2.027  0.8470  1.8974  0.1703
  379SOL    HW2 3274   5.025   5.730   1.963 -0.2372  0.6444  0.7576
  380SOL     OW 3275   4.080   3.940   4.394 -0.8821 -0.8785  0.8425
  380SOL    HW1 3276   4.016   3.863   4.406 -0.9080 -1.3348 -1.6895
  380SOL    HW2 3277   4.085   3.964   4.297  0.9912  0.7482  1.2874
  381SOL     OW 3278   1.111   3.334   3.788  0.1191 -0.0710  0.1572
  381SOL    HW1 3279   1.196   3.380   3.762 -1.0526  1.4403 -1.2093
  381SOL    HW2 3280   1.085   3.269   3.718 -0.7887  0.8366 -0.3760
  382SOL     OW 3281   4.089   0.612   3.770  0.7114 -0.0721  0.5317
  382SOL    HW1 3282   4.185   0.602   3.745  0.6913  2.1119 -0.7024
  382SOL    HW2 3283   4.031   0.593   3.691  0.2682  0.6644  0.6663
  383SOL     OW 3284   1.325   1.580   6.095 -0.3228  0.0001  0.1257
  383SOL    HW1 3285   1.235   1.538   6.104 -0.0233 -0.6360  0.2187
  383SOL    HW2 3286   1.380   1.559   6.176  0.3768 -0.8005 -0.5372
  384SOL     OW 3287   3.288   5.395   6.174  0.1076  0.0917 -0.4882
  384SOL    HW1 3288   3.262   5.308   6.216 -0.0016 -0.1183 -0.9800
  384SOL    HW2 3289   3.388   5.401   6.170  0.1194  0.1978 -0.0269
  385SOL     OW 3290   5.583   6.541   2.255  0.1517  0.6197  0.4844
  385SOL    HW1 3291   5.524   6.493   2.190  1.0334 -0.4621  0.4413
  385SOL    HW2 3292   5.639   6.474   2.304  1.2277  1.5969  0.6273
  386SOL     OW 3293   3.283   7.006   0.194 -0.0830  0.3929 -0.4555
  386SOL    HW1 3294   3.298   6.908   0.199  0.3706  0.4011 -1.3101
  386SOL    HW2 3295   3.298   7.037   0.099 -2.2392  0.9728 -0.6449
  387SOL     OW 3296   5.318   6.025   5.439 -0.3164  0.2917 -0.6903
  387SOL    HW1 3297   5.346   5.945   5.386 -2.3113 -0.0228 -1.3823
  387SOL    HW2 3298   5.345   6.109   5.392 -1.0559  0.0074 -1.6527
  388SOL     OW 3299   3.432   4.599   2.697  0.4435  0.0168 -0.3069
  388SOL    HW1 3300   3.492   4.520   2.682  0.9660  0.5600 -1.1530
  388SOL    HW2 3301   3.364   4.576   2.767  0.6076 -1.1664 -0.5139
  389SOL     OW 3302   5.679   1.623   4.132  0.2168  0.8233  0.0921
  389SOL    HW1 3303   5.580   1.631   4.134  0.1164 -0.2177 -0.2420
  389SOL    HW2 3304   5.705   1.526   4.132  1.2647  1.0775  1.4323
  390SOL     OW 3305   6.465   6.464   2.791 -0.0491 -0.3254  0.1438
  390SOL    HW1 3306   6.477   6.368   2.815  0.3139 -0.3388 -0.0941
  390SOL    HW2 3307   6.538   6.493   2.730 -1.0670 -0.3478 -1.1451
  391SOL     OW 3308   1.782   5.868   2.063  0.0258  0.4421 -0.6387
  391SOL    HW1 3309   1.875   5.873   2.099  0.3743  1.5363 -1.6260
  391SOL    HW2 3310   1.760   5.773   2.040  0.0978 -0.1595  1.5585
  392SOL     OW 3311   1.119   1.079   4.203 -0.5398 -0.3406  0.0714
  392SOL    HW1 3312   1.188   1.014   4.171 -0.8698 -0.5641 -0.2010
  392SOL    HW2 3313   1.028   1.039   4.191 -0.7915  0.4448 -0.7534
  393SOL     OW 3314   5.002   5.671   0.010  0.9899 -0.1224 -0.0300
  393SOL    HW1 3315   5.048   5.638   0.092  1.0805 -1.2535 -0.5212
  393SOL    HW2 3316   4.909   5.632   0.006  0.7213  0.5111 -0.0897
  394SOL     OW 3317   6.809   0.858   4.392  0.0924  0.1351  0.0058
  394SOL    HW1 3318   6.776   0.931   4.452 -2.6811 -0.3755 -0.7943
  394SOL    HW2 3319   6.861   0.899   4.317 -0.0034  1.1153  0.4442
  395SOL     OW 3320   4.971   4.750   0.064  0.0587 -0.5501 -0.2329
  395SOL    HW1 3321   4.985   4.661   0.107 -1.6093 -0.6135  0.2762
  395SOL    HW2 3322   5.024   4.819   0.112  0.6277 -1.1215 -0.0281
  396SOL     OW 3323   4.025   2.273   2.732 -0.1030 -0.2812  0.3292
  396SOL    HW1 3324   4.072   2.275   2.644  1.1697 -0.1725  0.9980
  396SOL    HW2 3325   3.985   2.182   2.747  0.7032 -0.6640  0.1732
  397SOL     OW 3326   6.569   2.384   5.333  0.4890 -0.3323 -0.2327
  397SOL    HW1 3327   6.658   2.342   5.318  0.4617 -0.4343 -0.1127
  397SOL    HW2 3328   6.498   2.328   5.288  0.6173  0.4244 -1.4050
  398SOL     OW 3329   3.281   2.758   5.420  0.1673 -0.7767  0.0416
  398SOL    HW1 3330   3.348   2.755   5.495  1.8011  0.1238 -1.3187
  398SOL    HW2 3331   3.276   2.668   5.377  1.0182 -0.6988 -0.2474
  399SOL     OW 3332   0.289   5.187   0.284 -0.2995  0.2181 -0.1016
  399SOL    HW1 3333   0.268   5.096   0.318 -0.8183  0.8549  1.3535
  399SOL    HW2 3334   0.204   5.235   0.262 -0.1524  1.0736  1.1224
  400SOL     OW 3335   1.220   3.912   2.853  0.0669  0.0935  0.4633
  400SOL    HW1 3336   1.240   3.915   2.951  2.8604  1.5097 -0.0629
  400SOL    HW2 3337   1.252   3.996   2.810 -0.4590 -0.7941 -1.7916
  401SOL     OW 3338   5.641   5.947   1.060 -0.8399 -0.3635 -0.1481
  401SOL    HW1 3339   5.643   6.045   1.042  3.9229 -0.4902 -1.6427
  401SOL    HW2 3340   5.609   5.898   0.978  1.2481 -0.1231 -1.1725
  402SOL     OW 3341   5.241   1.504   3.874 -0.1593 -0.3488 -0.1043
  402SOL    HW1 3342   5.175   1.509   3.799 -0.9659 -1.0625  0.5291
  402SOL    HW2 3343   5.266   1.408   3.890  1.2106 -0.0731 -0.4689
  403SOL     OW 3344   4.023   6.311   5.409  0.4218 -0.3286  0.3027
  403SOL    HW1 3345   4.003   6.409   5.414  0.3591 -0.2415 -1.2183
  403SOL    HW2 3346   4.121   6.297   5.399  0.2825 -0.2975 -1.4043
  404SOL     OW 3347   0.855   2.279   5.415 -0.2528 -1.3774  0.6140
  404SOL    HW1 3348   0.921   2.263   5.488  0.4313  0.2161  0.3653
  404SOL    HW2 3349   0.819   2.372   5.422 -0.0867 -1.1526 -1.1378
  405SOL     OW 3350   3.592   3.790   4.067 -0.3400  0.3534  0.3991
  405SOL    HW1 3351   3.623   3.885   4.069 -1.4819  0.7461  0.4195
  405SOL    HW2 3352   3.635   3.742   3.990  3.1270 -0.1828  2.4783
  406SOL     OW 3353   4.370   4.356   5.738 -0.0384 -0.0742  0.0891
  406SOL    HW1 3354   4.454   4.312   5.769  0.2874 -0.1821 -0.8921
  406SOL    HW2 3355   4.331   4.409   5.812  1.2999  0.5814  0.3611
  407SOL     OW 3356   2.268   3.599   0.523 -0.0475  0.2499  0.3850
  407SOL    HW1 3357   2.228   3.603   0.614 -0.1571  2.4668  0.2940
  407SOL    HW2 3358   2.206   3.552   0.461  0.0782 -1.3913  1.4330
  408SOL     OW 3359   1.620   2.942   4.776 -0.0055 -0.2701  0.1506
  408SOL    HW1 3360   1.522   2.941   4.759 -0.2489  0.3525  1.3842
  408SOL    HW2 3361   1.641   2.884   4.855  0.8872 -1.9819 -1.2895
  409SOL     OW 3362   2.265   1.209   5.976 -0.2359 -0.3809  0.3168
  409SOL    HW1 3363   2.214   1.176   6.055 -0.5462 -1.2879 -0.2570
  409SOL    HW2 3364   2.290   1.132   5.917 -0.3776  0.3335 -0.6914
  410SOL     OW 3365   3.698   2.778   4.540 -0.1758 -0.1803 -0.2492
  410SOL    HW1 3366   3.795   2.772   4.564 -0.2190  0.1283  0.0126
  410SOL    HW2 3367   3.688   2.828   4.453 -0.1351  0.2959  0.0161
  411SOL     OW 3368   3.262   2.517   3.318 -0.1375 -0.4480  0.0379
  411SOL    HW1 3369   3.179   2.490   3.271  0.8097 -1.1444 -1.2847
  411SOL    HW2 3370   3.331   2.445   3.308  0.3607 -0.2688  1.8400
  412SOL     OW 3371   0.890   5.059   4.328  0.5557 -0.5938 -0.1353
  412SOL    HW1 3372   0.980   5.052   4.371 -0.5526  0.7878  2.6521
  412SOL    HW2 3373   0.825   5.096   4.394 -1.6968  0.0981 -2.6108
  413SOL     OW 3374   3.553   5.896   1.587  0.2595 -0.7603 -0.1580
  413SOL    HW1 3375   3.576   5.863   1.678 -0.6501 -2.6043 -0.5418
  413SOL    HW2 3376   3.481   5.966   1.594 -0.1801 -1.2663  0.5193
  414SOL     OW 3377   1.861   4.253   0.177  0.1496 -0.1881 -0.1344
  414SOL    HW1 3378   1.930   4.320   0.203 -0.7724  0.9942 -0.6084
  414SOL    HW2 3379   1.770   4.290   0.195 -0.4070 -0.9366 -1.2543
  415SOL     OW 3380   1.227   6.629   6.195  0.1113  0.1567 -0.7166
  415SOL    HW1 3381   1.320   6.617   6.231 -0.0226 -0.4569 -0.5693
  415SOL    HW2 3382   1.191   6.718   6.224  0.3591  0.0700 -0.1248
  416SOL     OW 3383   0.306   6.484   2.709  0.5256 -0.5084  0.0205
  416SOL    HW1 3384   0.249   6.566   2.712  0.3961 -0.6301  1.6230
  416SOL    HW2 3385   0.261   6.410   2.759  1.0943 -1.2758 -0.5715
  417SOL     OW 3386   0.948   6.455   4.235  0.0184  0.1029  0.1591
  417SOL    HW1 3387   0.849   6.446   4.223 -0.0789  1.0485  0.1823
  417SOL    HW2 3388   0.977   6.546   4.207  0.6312  0.4336  1.7668
  418SOL     OW 3389   2.665   0.281   3.733  0.3704  0.0774  0.3296
  418SOL    HW1 3390   2.692   0.363   3.785 -0.8026 -0.5236  1.9962
  418SOL    HW2 3391   2.723   0.271   3.653  0.4117  2.6720 -0.0527
  419SOL     OW 3392   0.082   5.392   6.938 -0.0513  0.0633  0.1508
  419SOL    HW1 3393   0.081   5.298   6.972 -0.3677  0.2993  0.8120
  419SOL    HW2 3394   0.173   5.431   6.947 -0.3685  0.4786  1.7505
  420SOL     OW 3395   1.981   2.779   3.378 -0.3961  0.0058  0.2793
  420SOL    HW1 3396   1.886   2.806   3.391 -0.6841 -1.1330  0.7332
  420SOL    HW2 3397   1.986   2.680   3.363  0.5047  0.3616 -2.3355
  421SOL     OW 3398   5.541   0.193   2.004 -0.1847 -0.1681  0.3312
  421SOL    HW1 3399   5.570   0.255   1.931 -0.0623  0.5467  0.9835
  421SOL    HW2 3400   5.473   0.129   1.967  1.1708 -0.9911 -0.8701
  422SOL     OW 3401   6.158   3.888   1.823 -0.4631 -0.1866 -0.1491
  422SOL    HW1 3402   6.167   3.790   1.803  1.7172  0.2884 -1.9018
  422SOL    HW2 3403   6.246   3.924   1.853 -0.8960  1.4931 -0.7644
  423SOL     OW 3404   1.399   6.507   5.886  0.7959 -0.4188  0.8737
  423SOL    HW1 3405   1.451   6.538   5.965 -1.3750  0.2039  2.1525
  423SOL    HW2 3406   1.352   6.585   5.845 -1.6963 -1.3500  1.7912
  424SOL     OW 3407   3.622   3.013   4.345  0.2943  0.6736 -0.3114
  424SOL    HW1 3408   3.589   3.087   4.286 -0.0244  0.0859 -0.8835
  424SOL    HW2 3409   3.662   2.941   4.289 -0.3636 -0.0677  0.1543
  425SOL     OW 3410   2.234   4.049   4.170 -0.0806  0.0307  0.2920
  425SOL    HW1 3411   2.324   4.093   4.172 -0.9967  2.0050  0.4503
  425SOL    HW2 3412   2.216   4.006   4.259 -0.4952  2.2994  1.3788
  426SOL     OW 3413   2.363   4.609   1.711 -0.0115 -0.2240  0.4538
  426SOL    HW1 3414   2.394   4.701   1.689  1.9072 -0.7942  0.5899
  426SOL    HW2 3415   2.337   4.605   1.808  2.6987 -0.4566  1.2513
  427SOL     OW 3416   3.095   4.052   3.464 -0.2249 -0.3875 -0.4289
  427SOL    HW1 3417   3.145   4.013   3.387  0.1813  1.0199 -0.9177
  427SOL    HW2 3418   3.140   4.027   3.550  1.5516  1.0699 -0.8696
  428SOL     OW 3419   4.499   5.433   0.921 -0.2083  0.1324  0.3112
  428SOL    HW1 3420   4.585   5.451   0.969  0.3300  0.2481 -0.6761
  428SOL    HW2 3421   4.457   5.520   0.895 -0.8783  0.0893  1.2174
  429SOL     OW 3422   2.402   5.395   1.597  0.1293  0.0698 -0.1340
  429SOL    HW1 3423   2.330   5.331   1.623 -0.1374  0.9030  1.3037
  429SOL    HW2 3424   2.459   5.354   1.526 -0.2586 -1.5936  0.4615
  430SOL     OW 3425   2.130   6.136   6.567 -0.7219  0.2443  0.0401
  430SOL    HW1 3426   2.052   6.199   6.569  0.0579  1.4203  4.2291
  430SOL    HW2 3427   2.101   6.045   6.598 -1.0339 -0.3791 -1.9512
  431SOL     OW 3428   5.094   5.849   5.763 -0.1553  0.0811 -0.2582
  431SOL    HW1 3429   5.133   5.815   5.677  0.9996 -0.1721  0.3357
  431SOL    HW2 3430   5.149   5.926   5.796  0.5502 -0.9936  1.1692
  432SOL     OW 3431   5.262   1.252   5.210 -0.4364  0.2691  0.6791
  432SOL    HW1 3432   5.342   1.283   5.159  0.4333 -1.6299  0.8186
  432SOL    HW2 3433   5.259   1.298   5.299  0.5176  0.3428  0.6805
  433SOL     OW 3434   1.143   5.213   3.587 -0.1545 -0.1773 -0.5628
  433SOL    HW1 3435   1.216   5.157   3.627 -1.2225 -0.4746  1.1102
  433SOL    HW2 3436   1.181   5.298   3.552  0.9203  0.0463  1.0277
  434SOL     OW 3437   6.727   0.159   4.919  0.0489 -0.6043  0.2238
  434SOL    HW1 3438   6.673   0.230   4.964  0.0830 -1.0700  1.0228
  434SOL    HW2 3439   6.756   0.191   4.829 -0.7373  0.0230  0.1843
  435SOL     OW 3440   1.249   4.153   4.581  0.4059  0.5726  0.5511
  435SOL    HW1 3441   1.266   4.143   4.483  2.3067  0.4498  0.8468
  435SOL    HW2 3442   1.236   4.063   4.623  1.3786  0.4722  0.6677
  436SOL     OW 3443   2.521   0.057   4.053  0.2674  0.2409  0.2282
  436SOL    HW1 3444   2.610   0.039   4.011  1.6594  3.8568  1.2427
  436SOL    HW2 3445   2.469   0.120   3.995 -0.3010  0.5786  1.0855
  437SOL     OW 3446   1.719   1.591   4.817 -0.1512 -0.8945  0.6741
  437SOL    HW1 3447   1.670   1.573   4.902 -0.6180 -0.8113  0.4282
  437SOL    HW2 3448   1.814   1.616   4.837 -0.9870  2.1428  1.4115
  438SOL     OW 3449   4.534   1.434   3.138 -0.3036  0.5784  0.4498
  438SOL    HW1 3450   4.510   1.479   3.225 -1.9295 -1.0562  0.9209
  438SOL    HW2 3451   4.453   1.432   3.079  1.1976  3.2443 -1.9458
  439SOL     OW 3452   5.214   0.934   5.750  0.4988  0.1606 -0.4263
  439SOL    HW1 3453   5.306   0.907   5.721  1.3507  3.4463 -1.2399
  439SOL    HW2 3454   5.200   0.905   5.845  2.0212 -1.1250 -0.5360
  440SOL     OW 3455   1.528   3.696   4.159 -0.2260 -0.0491  0.0448
  440SOL    HW1 3456   1.613   3.663   4.117 -0.1218  1.8472 -1.3239
  440SOL    HW2 3457   1.457   3.705   4.089 -0.5929  1.4771  0.5775
  441SOL     OW 3458   5.897   3.525   5.535 -0.4409 -0.0207  0.0448
  441SOL    HW1 3459   5.925   3.433   5.509 -1.0049 -0.5075  1.0846
  441SOL    HW2 3460   5.925   3.590   5.465 -2.1837 -1.2745 -1.9181
  442SOL     OW 3461   5.592   1.282   1.835  0.0146  0.2443 -0.0561
  442SOL    HW1 3462   5.567   1.307   1.742 -0.0597  1.6835  0.3277
  442SOL    HW2 3463   5.680   1.233   1.834 -0.4425 -0.5979 -0.9477
  443SOL     OW 3464   2.831   1.087   4.810 -0.3588  0.7383 -0.5854
  443SOL    HW1 3465   2.805   1.149   4.885  3.3839  0.5915  1.0380
  443SOL    HW2 3466   2.777   1.003   4.817  1.5507 -0.4200  3.7897
  444SOL     OW 3467   3.022   4.144   6.063 -0.0701 -0.5887  0.7545
  444SOL    HW1 3468   3.103   4.149   6.006  0.2732 -1.1318  1.1814
  444SOL    HW2 3469   3.040   4.188   6.151 -0.3220 -0.4941  0.7619
  445SOL     OW 3470   2.881   4.645   4.632 -0.1180  0.0195 -0.8363
  445SOL    HW1 3471   2.945   4.721   4.627  0.1846 -0.0520  0.9765
  445SOL    HW2 3472   2.896   4.582   4.556 -0.2428  1.6312 -2.2542
  446SOL     OW 3473   6.885   5.308   4.884 -0.0219  0.3638  0.2423
  446SOL    HW1 3474   6.934   5.390   4.915  1.3919 -0.7901  1.2072
  446SOL    HW2 3475   6.821   5.279   4.955  0.8888 -0.4418  0.7633
  447SOL     OW 3476   5.210   3.591   6.792 -0.1876  0.4618  0.1145
  447SOL    HW1 3477   5.164   3.537   6.722 -1.7124  1.8166  0.0149
  447SOL    HW2 3478   5.164   3.680   6.801  0.2893  0.5295  2.4614
  448SOL     OW 3479   0.405   4.190   3.169 -0.8013 -0.1374 -0.3674
  448SOL    HW1 3480   0.494   4.233   3.187 -1.2255  1.1529 -1.1654
  448SOL    HW2 3481   0.419   4.097   3.137  0.3259  0.3222 -1.3155
  449SOL     OW 3482   5.588   6.978   6.637 -0.0637  0.1186 -0.5387
  449SOL    HW1 3483   5.664   7.012   6.692 -0.5626 -1.5757  1.2787
  449SOL    HW2 3484   5.565   6.885   6.665 -2.5454  0.4300 -1.3292
  450SOL     OW 3485   6.354   4.943   3.683 -0.4204 -0.1355 -0.1194
  450SOL    HW1 3486   6.312   5.020   3.730 -0.8555 -0.6057  0.2731
  450SOL    HW2 3487   6.290   4.905   3.617  0.0291  0.2428 -0.7935
  451SOL     OW 3488   4.109   4.253   2.740 -0.1244  0.7438 -0.5504
  451SOL    HW1 3489   4.039   4.209   2.797 -0.2835  1.9788  0.2484
  451SOL    HW2 3490   4.162   4.317   2.796  1.3840  0.1396 -1.2484
  452SOL     OW 3491   1.484   5.585   6.966  0.6054  0.0530 -0.2660
  452SOL    HW1 3492   1.416   5.542   7.025  1.1798 -0.4793  0.0289
  452SOL    HW2 3493   1.448   5.591   6.873  0.4813 -1.0509 -0.3099
  453SOL     OW 3494   4.066   0.997   6.673 -0.1552  0.1668 -0.2078
  453SOL    HW1 3495   4.164   1.002   6.654  0.0983 -1.8898  0.3472
  453SOL    HW2 3496   4.043   1.064   6.744  0.8043  0.7660 -0.4390
  454SOL     OW 3497   1.084   5.310   6.377  0.8244  0.5688 -1.1571
  454SOL    HW1 3498   1.090   5.385   6.311  1.3269  3.6464  2.0729
  454SOL    HW2 3499   1.167   5.306   6.431 -0.1857 -0.7222  0.3962
  455SOL     OW 3500   2.882   1.706   3.002  0.4552 -0.1071  0.1712
  455SOL    HW1 3501   2.814   1.741   3.066  0.8543 -0.3528  0.7366
  455SOL    HW2 3502   2.953   1.658   3.052 -0.2665 -2.0693 -0.5990
  456SOL     OW 3503   3.752   2.361   6.907  0.5949 -0.4753 -0.2837
  456SOL    HW1 3504   3.821   2.292   6.889 -0.1881 -0.9940 -1.4551
  456SOL    HW2 3505   3.737   2.416   6.824  0.1518  0.1147  0.1773
  457SOL     OW 3506   4.045   5.917   2.877  0.8471  0.2875  0.1833
  457SOL    HW1 3507   4.117   5.964   2.928 -0.9639  1.5439  1.6697
  457SOL    HW2 3508   4.004   5.980   2.812 -0.4866  0.2973  1.0152
  458SOL     OW 3509   5.434   2.575   4.357 -0.4362  0.2574 -0.2961
  458SOL    HW1 3510   5.347   2.625   4.355 -1.9707 -2.1999 -0.5811
  458SOL    HW2 3511   5.465   2.558   4.264  0.9310  1.9700 -0.1876
  459SOL     OW 3512   2.807   6.020   2.973  0.3530 -0.4908 -0.8978
  459SOL    HW1 3513   2.762   5.992   2.889  0.0405  0.4251 -1.0524
  459SOL    HW2 3514   2.860   6.103   2.956 -0.4889  0.2593  0.0122
  460SOL     OW 3515   4.759   0.873   4.353  0.2048  0.4087 -0.2044
  460SOL    HW1 3516   4.847   0.871   4.305  0.3873  0.4298  0.1275
  460SOL    HW2 3517   4.693   0.923   4.298 -0.0129 -0.8704 -1.1687
  461SOL     OW 3518   3.369   3.571   6.424  0.3973  0.3642  0.1459
  461SOL    HW1 3519   3.446   3.526   6.380  0.6062  1.1406 -0.3099
  461SOL    HW2 3520   3.374   3.558   6.523  0.0084 -1.2766 -0.0262
  462SOL     OW 3521   4.270   6.980   6.070 -0.1070 -0.5995  0.1205
  462SOL    HW1 3522   4.293   0.033   6.063  0.1457 -0.7246 -1.1397
  462SOL    HW2 3523   4.327   6.929   6.006 -1.5034 -1.3512 -0.5619
  463SOL     OW 3524   2.596   1.636   0.603  0.0058  0.6817  0.8602
  463SOL    HW1 3525   2.557   1.616   0.513 -2.8290  0.7983  1.9914
  463SOL    HW2 3526   2.649   1.557   0.635  0.3391  0.3243 -0.5057
  464SOL     OW 3527   1.111   4.941   2.995  0.2350  0.1023 -0.2572
  464SOL    HW1 3528   1.098   4.879   3.072 -1.2887  0.6484 -0.0421
  464SOL    HW2 3529   1.147   5.028   3.028 -0.8335  0.4918 -0.0675
  465SOL     OW 3530   4.050   0.774   4.530 -0.0876  0.4431 -0.0001
  465SOL    HW1 3531   4.023   0.869   4.541  2.9431  1.4902 -0.6380
  465SOL    HW2 3532   4.088   0.760   4.439 -0.3744 -1.3899  0.1118
  466SOL     OW 3533   6.136   1.443   3.323  0.1010 -0.0676 -0.2688
  466SOL    HW1 3534   6.106   1.359   3.369  1.8604 -0.3407  0.4564
  466SOL    HW2 3535   6.078   1.459   3.243 -1.0366 -1.3011  0.2533
  467SOL     OW 3536   5.218   2.833   1.720  0.5020  0.3082  0.0839
  467SOL    HW1 3537   5.298   2.840   1.660  0.2102 -0.0456 -0.3539
  467SOL    HW2 3538   5.245   2.791   1.807  0.6924 -0.2795 -0.2556
  468SOL     OW 3539   0.837   5.536   2.100  0.3289 -0.1280  0.0084
  468SOL    HW1 3540   0.928   5.518   2.063 -0.0589 -0.6543 -0.7225
  468SOL    HW2 3541   0.844   5.601   2.176  1.3484 -0.4208  0.1895
  469SOL     OW 3542   5.390   3.025   6.245 -0.3308 -0.3230 -0.3793
  469SOL    HW1 3543   5.475   2.989   6.286 -0.5065  0.1335  0.3970
  469SOL    HW2 3544   5.331   3.062   6.317 -0.6917  0.4088 -1.0398
  470SOL     OW 3545   4.883   3.689   2.781 -0.2342 -0.0032  0.8462
  470SOL    HW1 3546   4.974   3.697   2.742 -0.5471  1.8529  0.3837
  470SOL    HW2 3547   4.889   3.693   2.881  0.1857  0.1601  0.8172
  471SOL     OW 3548   3.262   2.353   6.864 -0.4401 -0.1532  0.0713
  471SOL    HW1 3549   3.327   2.397   6.927 -0.8274  0.6828 -0.0984
  471SOL    HW2 3550   3.263   2.401   6.777  1.0594 -2.1004 -1.0554
  472SOL     OW 3551   2.626   4.223   1.361  0.1457  0.4059 -0.2747
  472SOL    HW1 3552   2.650   4.128   1.381 -2.8728 -0.0383  1.7798
  472SOL    HW2 3553   2.554   4.226   1.292 -1.4334  1.0054  1.3399
  473SOL     OW 3554   3.293   0.505   4.995 -0.1187  0.3469  0.3754
  473SOL    HW1 3555   3.341   0.447   5.060 -1.8420 -2.6292 -0.8061
  473SOL    HW2 3556   3.194   0.497   5.009 -0.5122  0.3206 -1.9579
  474SOL     OW 3557   2.282   3.298   0.349  0.5986  0.1303 -0.3428
  474SOL    HW1 3558   2.215   3.372   0.350 -0.5901 -0.7666 -3.2666
  474SOL    HW2 3559   2.292   3.260   0.441 -0.9479  1.9773  0.6448
  475SOL     OW 3560   3.612   4.800   2.838 -0.3093  0.3210 -0.6354
  475SOL    HW1 3561   3.549   4.742   2.786 -0.3468 -0.0094 -0.2261
  475SOL    HW2 3562   3.702   4.799   2.793 -0.0604 -0.7858 -0.1343
  476SOL     OW 3563   5.508   0.544   1.655 -1.0411  0.7552  0.1407
  476SOL    HW1 3564   5.563   0.618   1.617 -0.8457  0.3183 -0.4359
  476SOL    HW2 3565   5.411   0.563   1.641 -0.9859  0.8361 -0.1239
  477SOL     OW 3566   4.639   5.099   4.013 -0.4537  0.1870 -0.3005
  477SOL    HW1 3567   4.657   5.075   4.109 -1.7074  0.8136  0.1147
  477SOL    HW2 3568   4.649   5.018   3.956 -1.3807 -0.6134  0.6159
  478SOL     OW 3569   4.537   1.932   4.643  0.2531 -0.4227  0.6670
  478SOL    HW1 3570   4.618   1.931   4.701  0.6827 -1.7152  0.0894
  478SOL    HW2 3571   4.559   1.890   4.555  0.5865  4.2539 -1.7922
  479SOL     OW 3572   0.802   3.741   4.367  0.5089 -0.4460  0.8465
  479SOL    HW1 3573   0.809   3.707   4.461 -1.5212  0.6949  1.4724
  479SOL    HW2 3574   0.776   3.666   4.307  0.6450 -0.9491  1.4019
  480SOL     OW 3575   1.498   5.595   3.448 -0.1191  0.0656 -0.3668
  480SOL    HW1 3576   1.422   5.531   3.459  1.3178 -1.4905  1.3411
  480SOL    HW2 3577   1.504   5.625   3.353 -1.2616 -1.8590 -1.0971
  481SOL     OW 3578   6.439   3.057   5.194  0.3315 -0.1260 -0.2539
  481SOL    HW1 3579   6.463   3.146   5.232 -2.1190 -0.1265  1.5283
  481SOL    HW2 3580   6.367   3.067   5.126  0.3922 -0.7091 -0.4138
  482SOL     OW 3581   3.371   3.578   3.265  0.7391  0.0498  0.0291
  482SOL    HW1 3582   3.422   3.493   3.277 -0.0446 -0.2170  1.9815
  482SOL    HW2 3583   3.332   3.606   3.353 -0.6134  1.4231 -0.9455
  483SOL     OW 3584   5.190   2.805   2.022 -0.2066 -0.3296  0.2531
  483SOL    HW1 3585   5.101   2.845   2.044 -1.0355 -1.6712 -0.4623
  483SOL    HW2 3586   5.237   2.780   2.106  0.2918  1.9448  0.7164
  484SOL     OW 3587   1.835   6.988   4.822  0.6364  0.2063  0.1383
  484SOL    HW1 3588   1.843   7.009   4.724  1.0591  1.6010  0.4496
  484SOL    HW2 3589   1.813   0.027   4.872  0.2119 -0.5385  1.2182
  485SOL     OW 3590   3.951   4.229   4.313 -0.8363  0.0935  0.1977
  485SOL    HW1 3591   4.008   4.224   4.231 -2.2680 -1.2963 -0.7843
  485SOL    HW2 3592   4.009   4.240   4.394  0.7333 -0.2441 -0.8320
  486SOL     OW 3593   0.362   1.383   4.868  0.0527 -0.1499  0.2151
  486SOL    HW1 3594   0.450   1.426   4.889 -0.3181  1.1000 -0.6671
  486SOL    HW2 3595   0.374   1.284   4.861  1.0154 -0.2063  1.9268
  487SOL     OW 3596   1.608   5.802   3.883  0.2187 -0.0422  0.1920
  487SOL    HW1 3597   1.637   5.884   3.835 -1.0754  0.8821  0.9302
  487SOL    HW2 3598   1.678   5.776   3.950  0.2532  0.9648  0.5528
  488SOL     OW 3599   4.925   2.853   1.685  0.4982 -0.3503 -0.3904
  488SOL    HW1 3600   4.926   2.796   1.767  0.5200  0.1525 -0.0338
  488SOL    HW2 3601   5.018   2.871   1.655  0.6285  1.5338  0.9592
  489SOL     OW 3602   6.453   1.086   4.162 -0.0555 -0.3231  0.3818
  489SOL    HW1 3603   6.431   1.023   4.237  1.7340 -0.9361  0.4423
  489SOL    HW2 3604   6.500   1.036   4.090  2.8091  1.1304  1.0842
  490SOL     OW 3605   4.377   6.615   2.118  0.3877 -0.1515 -0.1439
  490SOL    HW1 3606   4.355   6.655   2.207 -0.5905  0.4240 -0.6260
  490SOL    HW2 3607   4.295   6.614   2.060  1.0786 -0.2198 -1.1582
  491SOL     OW 3608   0.732   4.327   4.550 -0.1540 -0.5422 -0.2404
  491SOL    HW1 3609   0.785   4.355   4.630 -0.7403 -1.1839  0.3859
  491SOL    HW2 3610   0.643   4.373   4.551  0.5481  0.9488 -1.5768
  492SOL     OW 3611   4.228   5.599   2.807 -0.3967 -0.2279  0.7209
  492SOL    HW1 3612   4.181   5.511   2.814 -1.6032  0.3871  0.5722
  492SOL    HW2 3613   4.181   5.657   2.740  0.9001  0.2161  0.1597
  493SOL     OW 3614   6.269   5.664   2.760  0.0641  0.2753 -0.4465
  493SOL    HW1 3615   6.215   5.738   2.721 -0.4980  1.1416  1.8179
  493SOL    HW2 3616   6.240   5.577   2.721 -0.7755  1.0156 -1.5480
  494SOL     OW 3617   4.031   6.240   2.266 -0.0147  0.2052 -0.1503
  494SOL    HW1 3618   3.980   6.198   2.191  0.5642 -1.3024  0.2651
  494SOL    HW2 3619   4.117   6.277   2.232  1.6211 -2.9719  0.0860
  495SOL     OW 3620   4.691   2.130   0.617  0.3643 -0.0343 -0.7715
  495SOL    HW1 3621   4.609   2.173   0.579  1.4901  0.8642 -2.2782
  495SOL    HW2 3622   4.664   2.051   0.673 -1.4733 -0.2360 -1.8553
  496SOL     OW 3623   5.583   2.195   4.367 -1.0751 -0.0487  0.5301
  496SOL    HW1 3624   5.534   2.138   4.434 -2.2674  1.1931  0.7552
  496SOL    HW2 3625   5.628   2.270   4.415  1.8136 -1.5713  0.4377
  497SOL     OW 3626   5.750   4.296   3.804  0.3449  0.1630 -0.3006
  497SOL    HW1 3627   5.847   4.314   3.817  0.6581 -1.7082  0.3524
  497SOL    HW2 3628   5.697   4.355   3.865  1.1511  0.2456  0.3500
  498SOL     OW 3629   4.351   0.352   0.541 -0.2987 -0.1589 -0.0582
  498SOL    HW1 3630   4.366   0.397   0.454  0.4120  0.7753  0.5288
  498SOL    HW2 3631   4.412   0.273   0.548  1.5016  1.2207  0.5988
  499SOL     OW 3632   0.615   3.211   3.331 -0.5277  0.1968  0.0490
  499SOL    HW1 3633   0.644   3.286   3.391  0.7934  0.2458 -0.6118
  499SOL    HW2 3634   0.693   3.179   3.278 -0.9094 -2.0389  0.6997
  500SOL     OW 3635   4.183   3.516   3.025  0.0542  0.3648 -0.1914
  500SOL    HW1 3636   4.176   3.610   2.992  1.2776  0.8236  0.7519
  500SOL    HW2 3637   4.278   3.486   3.019  0.0107 -0.1455  1.2076
  501SOL     OW 3638   5.954   4.091   3.606 -0.2757  0.0469 -0.3081
  501SOL    HW1 3639   5.865   4.124   3.573 -1.1506  0.0906  1.9005
  501SOL    HW2 3640   5.954   4.090   3.706  1.9165 -0.8415 -0.2576
  502SOL     OW 3641   2.020   5.062   4.279  0.0644 -0.0666  0.2925
  502SOL    HW1 3642   2.083   4.985   4.293 -0.1020 -0.1274  0.7459
  502SOL    HW2 3643   1.970   5.079   4.364  0.0483  0.4978  0.1738
  503SOL     OW 3644   0.196   1.827   6.092  0.0155  0.0956 -0.1242
  503SOL    HW1 3645   0.096   1.837   6.097 -0.0499 -0.8322  0.6612
  503SOL    HW2 3646   0.234   1.826   6.184  0.6776 -0.2371 -0.3981
  504SOL     OW 3647   2.806   0.928   1.373  0.4718 -0.6624 -0.8501
  504SOL    HW1 3648   2.857   0.934   1.458  1.0707  1.2694 -1.3065
  504SOL    HW2 3649   2.855   0.975   1.300 -0.9616 -0.5700 -1.8150
  505SOL     OW 3650   5.971   3.841   3.490 -0.1846 -0.0093 -0.1032
  505SOL    HW1 3651   5.964   3.920   3.551 -0.7244 -0.5554  0.5529
  505SOL    HW2 3652   5.962   3.871   3.395 -2.0953  0.5260  0.2121
  506SOL     OW 3653   3.630   0.449   3.729  0.3669  0.0364 -0.6781
  506SOL    HW1 3654   3.643   0.464   3.827  2.3547  1.2211 -1.0727
  506SOL    HW2 3655   3.603   0.535   3.685 -0.7606 -0.5378 -1.1620
  507SOL     OW 3656   2.628   5.372   5.745 -0.1070 -0.6874 -0.1763
  507SOL    HW1 3657   2.636   5.351   5.842 -2.1198 -0.7933  0.0060
  507SOL    HW2 3658   2.633   5.471   5.731  0.1871 -0.6730  0.0431
  508SOL     OW 3659   2.480   3.067   5.049  0.4026 -0.2373  0.1301
  508SOL    HW1 3660   2.469   3.086   4.952  0.3605 -1.0348 -0.0220
  508SOL    HW2 3661   2.560   3.116   5.084  0.2705  0.2515 -0.2451
  509SOL     OW 3662   5.503   5.955   0.393 -0.1685 -0.1292 -0.1506
  509SOL    HW1 3663   5.409   5.951   0.360  0.3080 -1.0745 -1.4882
  509SOL    HW2 3664   5.504   5.986   0.488 -1.6983  1.6182 -0.6406
  510SOL     OW 3665   4.738   0.881   5.645  0.2433  0.2112  0.1221
  510SOL    HW1 3666   4.835   0.864   5.630  0.7817  2.8631  0.2267
  510SOL    HW2 3667   4.705   0.818   5.716  2.1748  0.0647  0.9662
  511SOL     OW 3668   2.541   2.563   4.770  0.2262 -0.2812 -0.0215
  511SOL    HW1 3669   2.453   2.519   4.752  1.2568 -1.7232 -1.8926
  511SOL    HW2 3670   2.531   2.662   4.762 -1.9616 -0.0715  3.4480
  512SOL     OW 3671   1.311   5.683   6.006  0.0103  0.8006 -0.0354
  512SOL    HW1 3672   1.326   5.621   5.930  0.4059 -1.7047  1.9597
  512SOL    HW2 3673   1.394   5.735   6.024  0.8180 -0.5703  0.3157
  513SOL     OW 3674   4.732   1.999   2.639  0.0315  0.9932 -0.3963
  513SOL    HW1 3675   4.800   2.031   2.705  0.2416  1.9951 -1.0681
  513SOL    HW2 3676   4.678   2.077   2.607 -0.5011  0.4168 -0.9122
  514SOL     OW 3677   4.692   0.857   3.915 -0.3589  0.1712  0.1762
  514SOL    HW1 3678   4.629   0.785   3.944  0.9450 -0.7383  0.8515
  514SOL    HW2 3679   4.744   0.826   3.835  0.2801  0.3001  0.5294
  515SOL     OW 3680   5.344   2.728   5.826  0.5153 -0.5434  0.0335
  515SOL    HW1 3681   5.326   2.801   5.760 -0.7433 -2.2600 -1.6418
  515SOL    HW2 3682   5.386   2.650   5.779 -0.7075 -1.9451  1.1676
  516SOL     OW 3683   4.407   2.553   6.671 -0.4816  0.0211  0.3367
  516SOL    HW1 3684   4.388   2.514   6.580 -0.6794 -0.1225  0.4387
  516SOL    HW2 3685   4.327   2.541   6.729  0.8464 -3.2755  1.7436
  517SOL     OW 3686   3.280   1.666   4.069  0.6594 -0.5160  0.4606
  517SOL    HW1 3687   3.261   1.733   3.998  1.9272  1.4269  1.8561
  517SOL    HW2 3688   3.370   1.684   4.109  0.2368 -1.9046  2.1727
  518SOL     OW 3689   5.370   0.273   4.290 -0.5246  0.2519  0.4749
  518SOL    HW1 3690   5.319   0.345   4.338 -1.6630 -1.2471  1.6078
  518SOL    HW2 3691   5.445   0.242   4.348 -0.7551 -0.2780  0.4892
  519SOL     OW 3692   3.102   4.330   2.489 -0.0572  0.1612 -0.0453
  519SOL    HW1 3693   3.163   4.254   2.467 -0.7796  0.3160 -3.1304
  519SOL    HW2 3694   3.063   4.317   2.580  0.7920 -2.5130  0.0240
  520SOL     OW 3695   3.059   3.194   5.983 -1.1503  0.5552  0.2197
  520SOL    HW1 3696   3.002   3.175   5.903  1.0671 -0.6301 -1.1931
  520SOL    HW2 3697   3.120   3.116   6.000 -2.2359  0.2807  3.7811
  521SOL     OW 3698   1.211   6.137   2.764 -0.2809 -0.0696  0.0590
  521SOL    HW1 3699   1.292   6.195   2.760  1.0191 -1.7551  0.7096
  521SOL    HW2 3700   1.134   6.189   2.800  0.2289  1.8343 -1.4675
  522SOL     OW 3701   3.510   6.610   2.508 -0.0934  0.2232  0.6322
  522SOL    HW1 3702   3.476   6.588   2.416 -1.1052  0.4803  0.9338
  522SOL    HW2 3703   3.542   6.704   2.510  0.1716  0.1373  0.4775
  523SOL     OW 3704   2.768   2.925   4.943  1.2833 -0.4262  0.0430
  523SOL    HW1 3705   2.709   2.864   4.890  0.1209  0.0671  0.7238
  523SOL    HW2 3706   2.765   3.017   4.903  2.2057 -0.5699 -0.3676
  524SOL     OW 3707   3.948   6.506   2.929 -0.0705 -0.4372 -0.1464
  524SOL    HW1 3708   3.855   6.497   2.965 -0.4678  3.1540  0.0852
  524SOL    HW2 3709   4.014   6.481   3.000 -0.7767 -2.8713 -0.2633
  525SOL     OW 3710   5.444   6.130   0.110 -0.3574  0.1549 -0.4761
  525SOL    HW1 3711   5.500   6.188   0.169  0.1620 -0.3621 -0.4481
  525SOL    HW2 3712   5.374   6.085   0.165 -0.0320 -0.1336 -0.2941
  526SOL     OW 3713   5.727   6.628   4.331  0.3577  0.0191  0.3911
  526SOL    HW1 3714   5.820   6.607   4.299  0.3272 -2.2210  1.5855
  526SOL    HW2 3715   5.733   6.688   4.411  0.7025  0.8621 -0.2540
  527SOL     OW 3716   6.304   5.634   2.239  0.0126 -0.0033  0.5401
  527SOL    HW1 3717   6.286   5.552   2.291  1.3052 -0.2166  0.6959
  527SOL    HW2 3718   6.295   5.714   2.298 -1.6894  0.0327  0.2805
  528SOL     OW 3719   3.628   5.880   3.090  0.1896 -0.1141 -0.1449
  528SOL    HW1 3720   3.565   5.821   3.140  0.9107 -0.4701  0.3719
  528SOL    HW2 3721   3.699   5.823   3.047  0.4764  0.3165 -0.2492
  529SOL     OW 3722   3.421   4.753   0.076  0.2584  0.2292  0.1157
  529SOL    HW1 3723   3.377   4.671   0.111 -1.5059  0.6071 -1.0917
  529SOL    HW2 3724   3.517   4.754   0.104 -0.1795 -1.2123  1.8540
  530SOL     OW 3725   3.512   0.056   3.359 -0.1753 -0.0313  0.0344
  530SOL    HW1 3726   3.483   0.101   3.444  0.9686  0.8701 -0.0253
  530SOL    HW2 3727   3.500   7.002   3.368  1.2549 -0.1031  1.8207
  531SOL     OW 3728   5.937   5.361   3.010 -0.0256 -0.4918  0.6003
  531SOL    HW1 3729   5.864   5.335   2.947 -0.2671  0.7905  0.3130
  531SOL    HW2 3730   5.994   5.282   3.030 -0.1852 -1.0181 -0.9037
  532SOL     OW 3731   2.753   5.982   4.899 -0.2202 -0.3315 -0.4142
  532SOL    HW1 3732   2.788   5.997   4.806 -2.0382  1.7956 -0.8366
  532SOL    HW2 3733   2.733   5.885   4.911  1.1628 -0.8443 -1.7979
  533SOL     OW 3734   0.774   5.389   0.614 -0.4143  0.1881 -0.0158
  533SOL    HW1 3735   0.724   5.475   0.625 -0.4486  0.2604 -0.6998
  533SOL    HW2 3736   0.866   5.407   0.581  0.3875  0.1116  1.9906
  534SOL     OW 3737   6.405   5.766   0.853  0.2981  0.6311  0.5247
  534SOL    HW1 3738   6.396   5.818   0.938 -1.9218  0.6139  0.3645
  534SOL    HW2 3739   6.386   5.825   0.775 -0.3103  0.0518  0.2192
  535SOL     OW 3740   3.865   0.463   5.532  0.2522  0.1025  0.1732
  535SOL    HW1 3741   3.963   0.479   5.534  0.2167  0.2515  1.1884
  535SOL    HW2 3742   3.837   0.411   5.613 -0.5183  0.1514 -0.0486
  536SOL     OW 3743   6.239   3.712   1.256 -0.0104  0.2317  0.7048
  536SOL    HW1 3744   6.275   3.782   1.194 -2.0900  0.3513 -0.4732
  536SOL    HW2 3745   6.175   3.754   1.320  0.3511 -0.2649  1.3983
  537SOL     OW 3746   2.465   4.726   5.501  0.1296  0.6382  0.1461
  537SOL    HW1 3747   2.406   4.770   5.569  0.0745  0.0570  0.4829
  537SOL    HW2 3748   2.555   4.771   5.501  0.2998  0.3134  0.9734
  538SOL     OW 3749   5.078   0.487   3.955 -0.0999 -0.5060  0.7864
  538SOL    HW1 3750   5.130   0.540   4.022  1.3718  0.9671 -1.3986
  538SOL    HW2 3751   4.980   0.503   3.969  0.2686  1.8794  0.9564
  539SOL     OW 3752   3.430   1.269   1.865 -0.0270 -0.4208 -0.5641
  539SOL    HW1 3753   3.375   1.188   1.844 -2.6138  1.1608 -0.3807
  539SOL    HW2 3754   3.386   1.350   1.825  1.9002  1.0542  0.1399
  540SOL     OW 3755   4.075   3.529   4.196 -0.1644 -0.2766  0.3607
  540SOL    HW1 3756   4.009   3.471   4.244  0.5118  0.9744  3.0011
  540SOL    HW2 3757   4.167   3.492   4.210 -0.0814 -1.0089 -1.7844
  541SOL     OW 3758   1.186   4.811   3.955 -0.0131 -0.1119  0.1111
  541SOL    HW1 3759   1.211   4.855   4.041 -0.8798  0.8848 -0.1337
  541SOL    HW2 3760   1.262   4.820   3.890 -0.1768  1.0794  0.0542
  542SOL     OW 3761   1.277   3.536   0.049 -0.3585 -0.2306 -0.0770
  542SOL    HW1 3762   1.209   3.462   0.048  0.7366 -1.3109  1.2141
  542SOL    HW2 3763   1.365   3.499   0.080  0.4888  1.4118 -0.4543
  543SOL     OW 3764   5.033   5.621   3.438 -0.2911 -0.4920 -0.4120
  543SOL    HW1 3765   5.115   5.624   3.381  0.5229 -1.8209  0.6341
  543SOL    HW2 3766   5.015   5.526   3.466 -1.3763 -0.0374  0.5264
  544SOL     OW 3767   0.160   4.038   6.062  0.6884 -0.5796 -0.2932
  544SOL    HW1 3768   0.082   3.991   6.023  0.1573  1.2502 -1.5533
  544SOL    HW2 3769   0.189   3.991   6.146 -1.7431 -1.2917  0.2133
  545SOL     OW 3770   5.890   6.164   1.439  0.3004 -0.1303  0.1418
  545SOL    HW1 3771   5.924   6.147   1.532 -0.2942  0.7088  0.5296
  545SOL    HW2 3772   5.956   6.219   1.388  1.1618 -1.5753 -0.3354
  546SOL     OW 3773   0.533   5.188   2.707 -0.3740 -0.0071  0.1517
  546SOL    HW1 3774   0.576   5.118   2.651 -0.6038  0.0372 -0.0805
  546SOL    HW2 3775   0.443   5.156   2.737 -0.7550  0.4404 -0.4874
  547SOL     OW 3776   1.133   3.374   2.979  0.3908  0.7141  0.1644
  547SOL    HW1 3777   1.187   3.414   3.053  1.0149 -0.4022  0.3258
  547SOL    HW2 3778   1.117   3.277   2.997  0.9613  0.3020 -1.3876
  548SOL     OW 3779   7.002   4.461   0.639 -0.1369 -0.7466  0.6849
  548SOL    HW1 3780   0.030   4.511   0.686 -0.2380  1.5174 -1.3626
  548SOL    HW2 3781   6.913   4.491   0.675 -0.1925  0.5612 -0.4571
  549SOL     OW 3782   3.286   5.200   3.114 -0.3204 -0.1879 -0.2516
  549SOL    HW1 3783   3.244   5.148   3.039 -1.1334 -0.3639  0.3009
  549SOL    HW2 3784   3.385   5.204   3.101 -0.0293 -3.0579  0.3662
  550SOL     OW 3785   4.746   5.634   0.552 -0.0721  0.0171 -0.9400
  550SOL    HW1 3786   4.828   5.686   0.527 -0.0826 -0.6412 -2.4779
  550SOL    HW2 3787   4.772   5.540   0.575  0.0812  0.8686  2.9099
  551SOL     OW 3788   0.916   5.364   4.517  0.0799 -0.0978  0.4569
  551SOL    HW1 3789   0.820   5.336   4.517  0.5165 -1.7515  0.2586
  551SOL    HW2 3790   0.944   5.388   4.610 -0.1473 -1.1155  0.8032
  552SOL     OW 3791   1.297   5.765   0.191 -0.1491 -0.3560  0.5348
  552SOL    HW1 3792   1.206   5.762   0.233  0.6052 -0.4987  2.2497
  552SOL    HW2 3793   1.295   5.718   0.103 -2.3373  1.9177 -0.7608
  553SOL     OW 3794   1.565   3.715   4.438 -0.0333  0.5087  0.1187
  553SOL    HW1 3795   1.562   3.685   4.342  3.1293  0.6350 -0.1492
  553SOL    HW2 3796   1.491   3.779   4.456 -1.4378 -0.4571 -1.8816
  554SOL     OW 3797   2.964   2.585   3.819  0.3511  0.1474  0.2663
  554SOL    HW1 3798   2.874   2.582   3.864  0.4762  1.0889  0.6091
  554SOL    HW2 3799   3.036   2.579   3.889  0.5891 -2.1057 -0.1140
  555SOL     OW 3800   2.267   5.947   0.695  0.1993  0.4081 -0.6860
  555SOL    HW1 3801   2.272   6.046   0.706 -0.4524  0.3856 -0.1491
  555SOL    HW2 3802   2.233   5.905   0.779  0.2028 -0.2491 -1.0012
  556SOL     OW 3803   4.921   1.770   1.510 -0.2385 -0.6392  0.2737
  556SOL    HW1 3804   4.949   1.802   1.601  1.7006 -0.2295 -0.4265
  556SOL    HW2 3805   4.884   1.678   1.518 -1.2607 -0.1547  1.6323
  557SOL     OW 3806   3.784   6.810   2.639 -0.1230 -0.1902 -0.5505
  557SOL    HW1 3807   3.863   6.835   2.583 -0.3033  0.3793 -0.5563
  557SOL    HW2 3808   3.702   6.852   2.601 -0.1469  0.8247  0.5348
  558SOL     OW 3809   3.945   0.703   2.865  0.3726 -0.5361 -0.1909
  558SOL    HW1 3810   3.884   0.719   2.787 -1.2708 -0.3269  1.0642
  558SOL    HW2 3811   3.899   0.731   2.949  1.7902 -1.4578  0.9503
  559SOL     OW 3812   7.023   0.211   5.213  0.0384 -0.0908  0.1637
  559SOL    HW1 3813   6.988   0.290   5.162  0.9593  0.2981  0.1135
  559SOL    HW2 3814   0.008   0.241   5.304 -0.0983 -0.4910  0.3442
  560SOL     OW 3815   5.679   2.133   5.615  0.6250 -0.0154  0.0926
  560SOL    HW1 3816   5.653   2.039   5.637  2.1674 -0.3725  0.5260
  560SOL    HW2 3817   5.778   2.144   5.628  0.7541  1.2097 -1.6074
  561SOL     OW 3818   2.542   4.835   2.256 -0.3936 -0.2923  0.0538
  561SOL    HW1 3819   2.581   4.771   2.322  0.6334 -1.7595 -1.8650
  561SOL    HW2 3820   2.535   4.926   2.298  0.2907 -1.1299  2.1187
  562SOL     OW 3821   1.600   3.990   4.585 -0.4070  0.2341  0.2184
  562SOL    HW1 3822   1.653   3.919   4.629  0.5713  0.8911  0.1356
  562SOL    HW2 3823   1.632   4.002   4.490  0.1437  1.4409  0.5269
  563SOL     OW 3824   3.963   2.764   3.977  0.2155 -0.0983 -0.0024
  563SOL    HW1 3825   4.014   2.829   4.033  1.5193 -1.3654  0.3603
  563SOL    HW2 3826   4.007   2.674   3.982 -0.6082 -0.6513 -1.7329
  564SOL     OW 3827   2.315   2.785   1.799 -0.0434 -0.6450  0.0785
  564SOL    HW1 3828   2.298   2.882   1.786 -0.0081 -0.5926  0.3956
  564SOL    HW2 3829   2.369   2.749   1.723 -0.7953 -0.6098 -0.4784
  565SOL     OW 3830   6.103   6.051   0.248  0.3962  0.2984  0.2622
  565SOL    HW1 3831   6.163   6.104   0.188  0.9614  0.0966  0.6342
  565SOL    HW2 3832   6.012   6.044   0.207  0.6051  0.6694 -0.2806
  566SOL     OW 3833   3.058   0.118   1.705  0.1780  0.1043  0.0665
  566SOL    HW1 3834   3.025   0.029   1.672  1.3403 -0.1787 -0.3835
  566SOL    HW2 3835   3.110   0.105   1.789 -0.9862  0.5695  0.8757
  567SOL     OW 3836   1.244   0.300   4.209  0.3395 -0.1841  0.7355
  567SOL    HW1 3837   1.298   0.381   4.231  0.1422  0.3561 -0.7088
  567SOL    HW2 3838   1.284   0.220   4.255  0.7892  0.6419  1.8156
  568SOL     OW 3839   0.418   0.508   4.236 -0.2226  0.0372 -0.0051
  568SOL    HW1 3840   0.504   0.490   4.189 -1.0680  1.0359 -2.0930
  568SOL    HW2 3841   0.421   0.599   4.278 -0.7225  0.7191 -1.3720
  569SOL     OW 3842   5.338   4.742   0.709 -0.0504 -0.1507 -0.4903
  569SOL    HW1 3843   5.402   4.817   0.727 -0.6997  0.1885  0.5151
  569SOL    HW2 3844   5.246   4.769   0.736 -0.0836 -1.7734  1.3057
  570SOL     OW 3845   3.272   0.759   3.680  0.1390 -0.5296 -0.0376
  570SOL    HW1 3846   3.246   0.681   3.737  0.2141 -1.0239 -0.6739
  570SOL    HW2 3847   3.277   0.841   3.737  1.4373 -1.2403  0.9443
  571SOL     OW 3848   5.133   0.690   5.447 -0.3212 -0.3054  0.0424
  571SOL    HW1 3849   5.169   0.772   5.403 -1.5129  0.3215  0.1895
  571SOL    HW2 3850   5.089   0.632   5.378 -0.1787 -0.4410  0.0640
  572SOL     OW 3851   2.375   4.329   6.229  0.2195  0.1041 -0.2391
  572SOL    HW1 3852   2.278   4.349   6.213  0.2558  0.0278 -0.5557
  572SOL    HW2 3853   2.407   4.264   6.161  0.5116  0.1753 -0.1698
  573SOL     OW 3854   2.618   4.382   0.433  0.0763 -0.5589  0.0026
  573SOL    HW1 3855   2.668   4.428   0.359 -0.6338 -0.0563 -0.1670
  573SOL    HW2 3856   2.593   4.290   0.403 -2.7383  0.5923 -1.5454
  574SOL     OW 3857   5.974   2.934   5.837 -0.0054  0.5160 -0.6342
  574SOL    HW1 3858   5.958   2.941   5.935 -1.0597  1.9191 -0.8738
  574SOL    HW2 3859   5.894   2.891   5.793  0.5273 -0.2579 -0.8754
  575SOL     OW 3860   2.085   4.605   5.340 -0.0266  0.2887 -0.1953
  575SOL    HW1 3861   2.065   4.592   5.243  1.7908  1.0886 -0.7256
  575SOL    HW2 3862   2.172   4.560   5.362 -0.7443 -0.4744  1.2514
  576SOL     OW 3863   1.689   5.139   6.270 -0.6316 -0.6712 -0.8515
  576SOL    HW1 3864   1.671   5.074   6.343  0.9536 -1.1938 -0.8870
  576SOL    HW2 3865   1.755   5.208   6.301 -1.1867  0.0717 -1.2802
  577SOL     OW 3866   3.002   5.628   4.862  0.2874 -0.1860  0.6319
  577SOL    HW1 3867   3.073   5.558   4.853 -0.3823 -0.6392 -1.9676
  577SOL    HW2 3868   2.912   5.587   4.849 -0.1473  1.0384 -0.4157
  578SOL     OW 3869   3.887   2.073   1.917  0.1229 -0.0861  0.4519
  578SOL    HW1 3870   3.889   2.073   2.017 -1.4874 -1.8612  0.5337
  578SOL    HW2 3871   3.903   1.980   1.883 -1.6290  0.0309 -0.8399
  579SOL     OW 3872   0.829   6.222   0.370 -0.3617 -0.0332  0.4540
  579SOL    HW1 3873   0.853   6.290   0.301  0.0267 -1.7481 -1.1904
  579SOL    HW2 3874   0.887   6.235   0.451  1.6932 -0.1043 -0.9168
  580SOL     OW 3875   5.099   2.510   0.200 -0.1919 -0.1463  0.0128
  580SOL    HW1 3876   5.138   2.436   0.255 -1.4400 -0.3236  0.6902
  580SOL    HW2 3877   5.015   2.478   0.155  0.2030  0.3381 -1.1046
  581SOL     OW 3878   5.181   0.113   2.121  0.0052 -0.4626 -0.4372
  581SOL    HW1 3879   5.146   0.037   2.067  0.6933 -0.0987 -1.4085
  581SOL    HW2 3880   5.215   0.079   2.209 -1.1921 -1.0440 -0.1752
  582SOL     OW 3881   4.627   4.449   0.139 -0.6185  0.3419  0.0457
  582SOL    HW1 3882   4.686   4.387   0.191 -1.1054 -1.3462 -1.3039
  582SOL    HW2 3883   4.619   4.536   0.187  0.9067 -0.2757  1.5229
  583SOL     OW 3884   5.109   0.973   6.325 -0.3065  0.4836  0.3147
  583SOL    HW1 3885   5.157   0.972   6.413 -0.9206  0.0552  0.6551
  583SOL    HW2 3886   5.174   0.995   6.252  1.0553 -2.6403  0.3975
  584SOL     OW 3887   4.437   4.105   1.129  0.4005  0.0754 -0.0219
  584SOL    HW1 3888   4.502   4.031   1.115  1.7195  0.8293  1.7346
  584SOL    HW2 3889   4.395   4.131   1.042  1.8181 -0.9924 -1.0509
  585SOL     OW 3890   3.872   1.269   4.004  0.0324  0.2044  0.4498
  585SOL    HW1 3891   3.830   1.199   4.062  1.3223  0.9186  2.3623
  585SOL    HW2 3892   3.847   1.360   4.040 -1.0108  0.7665 -1.5439
  586SOL     OW 3893   4.710   2.935   3.683  0.1055 -0.3551 -0.3367
  586SOL    HW1 3894   4.672   2.845   3.663  0.6889 -0.5718 -0.5087
  586SOL    HW2 3895   4.782   2.957   3.617 -0.9542  0.8342 -1.1325
  587SOL     OW 3896   4.017   5.106   0.983 -0.0759 -0.0435 -0.1853
  587SOL    HW1 3897   3.966   5.192   0.970  2.0226  1.3991  0.6768
  587SOL    HW2 3898   4.002   5.072   1.075  0.5266  0.4180  0.0912
  588SOL     OW 3899   3.336   3.069   1.428 -0.4700  0.6354  0.3278
  588SOL    HW1 3900   3.251   3.031   1.393 -0.7051  1.3836  0.0458
  588SOL    HW2 3901   3.410   3.049   1.363 -0.0136 -1.6331  1.4667
  589SOL     OW 3902   5.356   3.305   6.872 -0.1007 -0.1858 -0.5078
  589SOL    HW1 3903   5.320   3.398   6.862  0.6677  0.4049  1.6197
  589SOL    HW2 3904   5.280   3.242   6.890 -0.5174  0.2554 -0.6867
  590SOL     OW 3905   4.939   2.928   2.069  0.2200  0.0108  0.2334
  590SOL    HW1 3906   4.904   2.991   2.000  0.0833 -1.0079 -0.6722
  590SOL    HW2 3907   4.863   2.879   2.111  0.2134  1.3803  1.9221
  591SOL     OW 3908   5.007   2.308   2.083  0.1214 -0.1382 -0.0916
  591SOL    HW1 3909   5.012   2.291   2.182  0.1372  1.3147  0.1809
  591SOL    HW2 3910   5.011   2.406   2.066 -1.4783 -0.2646 -1.4478
  592SOL     OW 3911   1.655   5.675   0.757 -0.2052  0.0715  0.2024
  592SOL    HW1 3912   1.698   5.747   0.811 -0.9587 -0.5571  1.6830
  592SOL    HW2 3913   1.719   5.600   0.745 -0.1930  0.0130  0.6281
  593SOL     OW 3914   3.507   5.749   6.022  0.0810 -0.4057 -0.2291
  593SOL    HW1 3915   3.471   5.837   6.052  0.0493 -0.3652 -0.3800
  593SOL    HW2 3916   3.443   5.676   6.047  0.9340 -0.6022  1.4600
  594SOL     OW 3917   1.992   6.936   1.104 -0.0735 -0.2885  0.1145
  594SOL    HW1 3918   1.968   6.902   1.013  0.7475 -1.0524  0.1737
  594SOL    HW2 3919   2.064   6.879   1.143 -0.8015 -0.3034  1.4754
  595SOL     OW 3920   3.345   2.878   0.525 -0.2824 -0.2689 -0.4279
  595SOL    HW1 3921   3.299   2.797   0.489 -0.4679  0.1009 -1.0494
  595SOL    HW2 3922   3.277   2.941   0.563  0.0906 -1.9571  3.4670
  596SOL     OW 3923   0.691   6.920   6.176 -0.2268  0.4211 -0.0007
  596SOL    HW1 3924   0.648   7.009   6.194 -0.9657 -0.0389  0.5420
  596SOL    HW2 3925   0.790   6.933   6.166 -0.3052  1.2807  0.2134
  597SOL     OW 3926   0.167   2.572   4.362 -0.4948 -0.3937 -0.1051
  597SOL    HW1 3927   0.151   2.616   4.273  1.4398  0.8421  0.0856
  597SOL    HW2 3928   0.173   2.643   4.432 -0.4145 -1.2453  0.7550
  598SOL     OW 3929   5.522   4.840   2.034  0.1398  0.4545 -0.0961
  598SOL    HW1 3930   5.620   4.833   2.015  0.3412 -0.0034  1.0464
  598SOL    HW2 3931   5.477   4.755   2.004  0.5843 -0.6176  2.0456
  599SOL     OW 3932   4.310   4.877   3.395 -0.1476 -0.1781  0.1684
  599SOL    HW1 3933   4.210   4.886   3.402 -0.2807  0.2957 -1.7195
  599SOL    HW2 3934   4.338   4.786   3.424 -0.8465  0.4000  2.8749
  600SOL     OW 3935   6.640   5.311   0.524 -0.4884 -0.2846 -0.1889
  600SOL    HW1 3936   6.542   5.318   0.543 -0.5877 -3.3047  0.9276
  600SOL    HW2 3937   6.690   5.374   0.584 -1.6957  1.3969 -0.8654
  601SOL     OW 3938   1.444   4.106   6.564  0.1106  0.6161  0.0718
  601SOL    HW1 3939   1.496   4.059   6.492  0.3576  0.1077  0.5690
  601SOL    HW2 3940   1.490   4.192   6.588  0.1990  0.6343 -0.1625
  602SOL     OW 3941   3.832   0.202   1.996 -0.2945 -0.0539  0.1143
  602SOL    HW1 3942   3.868   0.279   1.942 -0.1313  0.3797  0.8329
  602SOL    HW2 3943   3.737   0.186   1.972 -0.5331  0.8244  0.4624
  603SOL     OW 3944   2.698   4.417   2.719 -0.1209 -0.3960  0.5440
  603SOL    HW1 3945   2.703   4.346   2.790  3.1081  0.0981  0.9736
  603SOL    HW2 3946   2.746   4.386   2.637 -0.8184  0.3697 -0.1679
  604SOL     OW 3947   1.937   6.482   4.185 -0.3890  0.0037 -0.2938
  604SOL    HW1 3948   1.845   6.494   4.222 -1.8936 -1.7136 -3.0384
  604SOL    HW2 3949   2.004   6.486   4.258 -2.3641  3.3734  1.5850
  605SOL     OW 3950   0.050   5.966   1.118  0.4771  0.0848 -0.1122
  605SOL    HW1 3951   0.082   5.945   1.210 -1.2683  0.4454  0.6125
  605SOL    HW2 3952   0.102   6.043   1.081  1.0995  0.0207  0.6065
  606SOL     OW 3953   6.073   3.614   5.060 -0.0163 -0.3481 -0.4409
  606SOL    HW1 3954   6.156   3.636   5.008  1.1013  0.6231  1.6029
  606SOL    HW2 3955   6.039   3.524   5.031  2.7788 -1.6125 -0.2125
  607SOL     OW 3956   0.073   4.754   3.799  0.2449  0.2801  0.3233
  607SOL    HW1 3957   0.112   4.744   3.708 -0.3077  1.0611 -0.0167
  607SOL    HW2 3958   0.138   4.723   3.867  0.2558 -1.3597 -0.3806
  608SOL     OW 3959   4.890   0.877   6.615 -0.1771  0.3022 -0.4809
  608SOL    HW1 3960   4.863   0.914   6.526  1.3578 -1.2396 -1.6500
  608SOL    HW2 3961   4.988   0.860   6.616 -0.1703  0.1912  1.5050
  609SOL     OW 3962   3.422   1.380   1.271 -0.4070 -0.1200  0.2678
  609SOL    HW1 3963   3.384   1.418   1.187 -0.0699  1.2722  0.7247
  609SOL    HW2 3964   3.404   1.442   1.347 -0.0022 -0.9759  1.0880
  610SOL     OW 3965   4.557   5.575   2.434 -0.3817  0.1898  0.3725
  610SOL    HW1 3966   4.513   5.639   2.497 -0.3476  1.4081 -0.7986
  610SOL    HW2 3967   4.625   5.522   2.484 -0.2245  1.2406  1.3355
  611SOL     OW 3968   4.427   5.983   0.205  0.1026  0.3114  0.0938
  611SOL    HW1 3969   4.334   5.950   0.193 -0.3534  0.9301  1.7450
  611SOL    HW2 3970   4.487   5.906   0.230  0.0133 -0.0428 -0.7398
  612SOL     OW 3971   1.424   6.879   6.841  0.0804 -0.2463 -0.8802
  612SOL    HW1 3972   1.432   6.953   6.774  1.4218 -0.1192 -0.6107
  612SOL    HW2 3973   1.330   6.843   6.840 -0.4658  1.1269 -1.3452
  613SOL     OW 3974   5.119   1.339   0.229 -0.5549 -0.1808 -0.4962
  613SOL    HW1 3975   5.069   1.252   0.230 -0.9410  0.0390 -0.2896
  613SOL    HW2 3976   5.182   1.340   0.151  0.8710 -1.4145  0.5892
  614SOL     OW 3977   2.003   2.101   4.989  0.1477  0.2732 -0.4393
  614SOL    HW1 3978   2.083   2.074   5.043 -1.2157 -3.2501  0.1054
  614SOL    HW2 3979   1.925   2.112   5.050 -0.2767  1.6941 -1.1907
  615SOL     OW 3980   0.602   0.630   3.775 -0.3885 -0.1522 -1.1233
  615SOL    HW1 3981   0.571   0.618   3.869  1.1498  1.1976 -0.3878
  615SOL    HW2 3982   0.692   0.674   3.775 -1.2161  1.7702 -3.2551
  616SOL     OW 3983   4.430   4.623   7.042  0.2487  0.5323  0.0073
  616SOL    HW1 3984   4.466   4.604   0.088 -0.6647  0.4828  0.3681
  616SOL    HW2 3985   4.442   4.542   6.985 -0.4989  0.0372  0.5286
  617SOL     OW 3986   1.266   6.090   6.113 -0.3108  0.6738 -0.0942
  617SOL    HW1 3987   1.301   6.179   6.143 -0.1375  0.5143  0.1849
  617SOL    HW2 3988   1.307   6.018   6.169  0.0452  0.3648 -0.7384
  618SOL     OW 3989   6.340   6.914   4.689  0.3137  0.0229  0.1683
  618SOL    HW1 3990   6.409   6.844   4.671 -0.5487 -0.5434 -1.1175
  618SOL    HW2 3991   6.327   6.970   4.607  0.7861  1.5380  1.0866
  619SOL     OW 3992   0.296   2.275   4.812 -0.6507  0.2712 -0.0377
  619SOL    HW1 3993   0.207   2.319   4.805 -1.1469 -0.7111 -0.1199
  619SOL    HW2 3994   0.366   2.344   4.830 -1.4150  1.0596 -0.0061
  620SOL     OW 3995   1.725   3.232   6.834 -0.5998 -0.4727  0.6728
  620SOL    HW1 3996   1.743   3.148   6.886 -0.7148  0.2143  1.8549
  620SOL    HW2 3997   1.627   3.252   6.835 -0.5521 -0.2303  0.5509
  621SOL     OW 3998   4.541   5.111   5.207  0.0045  0.2403  0.2066
  621SOL    HW1 3999   4.567   5.110   5.304 -0.6992  0.6473  0.4111
  621SOL    HW2 4000   4.445   5.083   5.198  0.1939 -0.2190 -0.4173
  622SOL     OW 4001   2.452   0.725   7.014  0.3909  0.2485 -0.3428
  622SOL    HW1 4002   2.464   0.635   0.011 -1.9873 -0.2343 -0.5321
  622SOL    HW2 4003   2.526   0.742   6.949 -0.3348 -2.6561 -2.1087
  623SOL     OW 4004   3.655   4.352   0.607 -0.0337 -0.0468  0.0921
  623SOL    HW1 4005   3.613   4.308   0.686  0.2972  2.4301  1.7746
  623SOL    HW2 4006   3.725   4.415   0.638 -0.0387  1.1869 -2.1923
  624SOL     OW 4007   1.367   5.233   3.990 -0.0270 -0.0415 -0.1735
  624SOL    HW1 4008   1.361   5.332   4.005 -0.4537  0.2249 -1.8600
  624SOL    HW2 4009   1.331   5.185   4.069  0.2846  1.1531  0.7192
  625SOL     OW 4010   4.818   6.913   5.406 -0.1254  0.3676 -0.1679
  625SOL    HW1 4011   4.847   6.972   5.331  1.5016  1.7303  1.4475
  625SOL    HW2 4012   4.883   6.837   5.414 -3.0938 -2.9138 -3.3288
  626SOL     OW 4013   6.665   0.304   6.146 -0.3173  0.5844  0.2004
  626SOL    HW1 4014   6.592   0.338   6.206 -1.0919  1.1103 -1.0092
  626SOL    HW2 4015   6.716   0.232   6.194 -0.1278  1.7947  1.9393
  627SOL     OW 4016   6.206   2.514   5.208  0.5734 -0.6329 -0.6407
  627SOL    HW1 4017   6.178   2.558   5.123 -2.4947  0.2963  0.7028
  627SOL    HW2 4018   6.236   2.583   5.274 -1.5460 -0.7153  0.5198
  628SOL     OW 4019   4.741   6.870   2.139  0.2734  0.5652  0.4851
  628SOL    HW1 4020   4.661   6.882   2.081  0.5807  0.3827  0.0154
  628SOL    HW2 4021   4.804   6.806   2.095  0.8994  1.0812  0.6191
  629SOL     OW 4022   0.717   6.069   0.188 -0.5056 -0.0555  0.6450
  629SOL    HW1 4023   0.723   5.970   0.203  1.4771 -0.1558 -0.5546
  629SOL    HW2 4024   0.752   6.117   0.268  0.5149 -0.3714  0.3936
  630SOL     OW 4025   2.449   4.967   0.110 -0.1868 -0.2231 -0.2531
  630SOL    HW1 4026   2.420   4.884   0.159  2.3350 -1.5600 -0.8447
  630SOL    HW2 4027   2.472   4.943   0.015  1.8025  0.8578 -0.0921
  631SOL     OW 4028   3.486   4.371   3.047  0.0739  0.3729  0.3115
  631SOL    HW1 4029   3.464   4.274   3.058 -0.8497  0.5452  0.0594
  631SOL    HW2 4030   3.566   4.380   2.987  0.7412 -0.2621  1.0903
  632SOL     OW 4031   6.170   2.494   3.924 -0.1334 -0.5016 -0.1710
  632SOL    HW1 4032   6.174   2.554   4.004  4.1792 -0.8846  0.1486
  632SOL    HW2 4033   6.186   2.549   3.842  0.3370 -0.7139 -0.2259
  633SOL     OW 4034   6.480   4.907   0.402 -0.1697 -0.0919 -0.2333
  633SOL    HW1 4035   6.396   4.907   0.347 -0.9956  3.5031  0.7596
  633SOL    HW2 4036   6.464   4.957   0.487  2.9008  0.4526  0.1366
  634SOL     OW 4037   1.369   4.821   3.756 -0.3319  0.0231  0.5009
  634SOL    HW1 4038   1.469   4.820   3.751 -0.2747 -2.0582  0.9931
  634SOL    HW2 4039   1.334   4.729   3.738 -2.2608  0.9713 -0.9960
  635SOL     OW 4040   3.476   5.638   3.884  0.4551  0.4688  0.1883
  635SOL    HW1 4041   3.481   5.560   3.821 -0.5514  1.4264 -1.1273
  635SOL    HW2 4042   3.432   5.715   3.838  0.5467  1.5112  1.7845
  636SOL     OW 4043   2.551   2.748   3.484  0.2776 -0.1891 -0.3302
  636SOL    HW1 4044   2.457   2.754   3.452  0.8172 -0.8944 -2.2210
  636SOL    HW2 4045   2.563   2.664   3.537 -0.0095 -0.4439 -0.6634
  637SOL     OW 4046   1.176   1.136   4.472  0.1662 -0.1998 -0.8225
  637SOL    HW1 4047   1.085   1.170   4.494  0.7474  1.0497 -0.2575
  637SOL    HW2 4048   1.178   1.105   4.376 -0.1206  2.4553 -1.7709
  638SOL     OW 4049   0.447   2.840   5.844 -0.5056 -0.4320  0.0669
  638SOL    HW1 4050   0.386   2.905   5.890  0.6102  1.0989 -0.5268
  638SOL    HW2 4051   0.406   2.809   5.759 -0.1875  1.1418 -0.6827
  639SOL     OW 4052   1.769   5.846   2.792  0.2664  0.1347 -0.1248
  639SOL    HW1 4053   1.713   5.779   2.744 -0.2580 -0.9130  1.8084
  639SOL    HW2 4054   1.715   5.927   2.812  0.6456  0.8025 -1.7128
  640SOL     OW 4055   4.890   4.613   4.925 -0.0761 -0.2948 -0.0621
  640SOL    HW1 4056   4.802   4.594   4.970 -0.7648  0.4772 -1.0364
  640SOL    HW2 4057   4.884   4.700   4.876  0.5747 -1.1852 -1.7939
  641SOL     OW 4058   2.474   0.711   3.572  0.5552 -0.3758 -0.4032
  641SOL    HW1 4059   2.518   0.787   3.524  0.9804 -0.5948 -0.3646
  641SOL    HW2 4060   2.489   0.720   3.671  0.8927 -0.6883 -0.4242
  642SOL     OW 4061   0.473   6.946   5.856  0.0686 -0.0131 -0.6247
  642SOL    HW1 4062   0.433   6.990   5.776 -0.9325  0.3310  0.0326
  642SOL    HW2 4063   0.462   7.006   5.936  1.0291 -0.3525 -0.2202
  643SOL     OW 4064   2.646   3.699   4.994  0.1447 -0.4640  0.3082
  643SOL    HW1 4065   2.673   3.746   5.078 -2.5077 -0.5207  1.2912
  643SOL    HW2 4066   2.560   3.737   4.961 -0.3739 -2.4157 -0.7448
  644SOL     OW 4067   5.628   2.536   3.045  0.1147  0.3534  0.0345
  644SOL    HW1 4068   5.710   2.560   3.096  0.8007 -2.2600  0.2931
  644SOL    HW2 4069   5.639   2.445   3.004 -2.6872 -0.1372  0.1721
  645SOL     OW 4070   0.390   0.019   5.643  0.7146  0.3317 -0.3776
  645SOL    HW1 4071   0.368   0.117   5.645 -1.0234 -0.0348  0.4403
  645SOL    HW2 4072   0.307   7.011   5.623  1.1413 -1.0674  1.2740
  646SOL     OW 4073   3.692   1.869   6.885 -0.3980  0.1805 -0.1063
  646SOL    HW1 4074   3.691   1.940   6.815 -0.0780  0.9626  0.6541
  646SOL    HW2 4075   3.662   1.909   6.972 -0.8168 -0.7778  0.2004
  647SOL     OW 4076   4.430   0.099   5.000 -0.6561 -0.8120 -0.1491
  647SOL    HW1 4077   4.471   0.082   5.090  0.6122 -1.5976 -0.8373
  647SOL    HW2 4078   4.366   0.025   4.979 -3.5106  1.0338  1.4478
  648SOL     OW 4079   1.072   4.732   3.205 -0.2126 -0.3367 -0.1638
  648SOL    HW1 4080   1.088   4.740   3.303  1.2082  0.5676 -0.4443
  648SOL    HW2 4081   0.979   4.698   3.189 -1.3526  1.7593  1.4535
  649SOL     OW 4082   3.078   1.063   4.654 -0.6219 -0.3802  0.1875
  649SOL    HW1 4083   3.161   1.062   4.710 -0.8785 -4.1033  0.7343
  649SOL    HW2 4084   2.998   1.066   4.713 -0.8697 -1.0998 -0.1008
  650SOL     OW 4085   3.108   5.517   0.699  0.7436  0.1405 -0.3844
  650SOL    HW1 4086   3.084   5.600   0.748 -0.4470 -1.2393  1.5164
  650SOL    HW2 4087   3.188   5.475   0.742  0.5149 -0.3878 -0.4662
  651SOL     OW 4088   2.672   0.516   1.529 -0.3892 -0.3985  0.0347
  651SOL    HW1 4089   2.625   0.435   1.493  1.5489 -1.4754 -0.2220
  651SOL    HW2 4090   2.740   0.547   1.462 -0.6904  1.0857  0.3954
  652SOL     OW 4091   6.465   3.788   5.778 -0.1148  0.4929 -0.4573
  652SOL    HW1 4092   6.511   3.699   5.783 -0.3627  0.4038  0.4275
  652SOL    HW2 4093   6.526   3.859   5.813 -0.0820  0.6154 -0.7536
  653SOL     OW 4094   4.571   6.971   6.902 -0.4115 -0.1435 -0.0403
  653SOL    HW1 4095   4.621   0.004   6.864  0.4559 -0.5130  0.3178
  653SOL    HW2 4096   4.580   6.893   6.841 -1.3611  0.0554 -0.4464
  654SOL     OW 4097   5.063   0.916   3.748  0.0123 -0.2264 -0.4514
  654SOL    HW1 4098   5.052   1.014   3.737 -0.4689 -0.3968 -1.6517
  654SOL    HW2 4099   5.134   0.883   3.686 -0.7969 -0.8265 -1.0883
  655SOL     OW 4100   0.656   5.475   4.585  0.3860 -0.0435 -0.4290
  655SOL    HW1 4101   0.703   5.534   4.519 -0.4427  1.5686  0.3647
  655SOL    HW2 4102   0.660   5.516   4.676  0.1388 -1.4463  0.2472
  656SOL     OW 4103   1.273   1.789   5.772 -0.6207 -0.3048 -0.3573
  656SOL    HW1 4104   1.287   1.856   5.699 -2.1663  0.5314  0.0833
  656SOL    HW2 4105   1.198   1.728   5.748 -0.1875 -0.9525 -0.0923
  657SOL     OW 4106   1.778   5.401   5.745  0.7065  0.1338  0.1051
  657SOL    HW1 4107   1.708   5.398   5.816 -0.3391  0.4254 -0.8926
  657SOL    HW2 4108   1.809   5.495   5.732  1.3696 -0.0014  0.5923
  658SOL     OW 4109   4.518   2.975   1.119  0.6748  0.0591  0.7813
  658SOL    HW1 4110   4.486   2.888   1.156  1.5175 -0.1482  1.0511
  658SOL    HW2 4111   4.511   2.973   1.019 -2.5430  0.9868  0.8752
  659SOL     OW 4112   4.145   2.527   2.533  0.2505 -0.3364  0.0559
  659SOL    HW1 4113   4.050   2.511   2.509  0.1783  0.9763 -0.6111
  659SOL    HW2 4114   4.157   2.620   2.567  1.4007 -0.2337 -0.5528
  660SOL     OW 4115   3.338   0.587   2.987  0.0558 -0.6554  0.5558
  660SOL    HW1 4116   3.338   0.487   2.986  0.8078 -0.6597  0.3237
  660SOL    HW2 4117   3.419   0.620   2.938  0.0215  0.0589  0.9743
  661SOL     OW 4118   3.055   5.679   4.307 -0.2951  0.1379 -0.0294
  661SOL    HW1 4119   3.117   5.609   4.272 -0.3983  0.0991 -0.1396
  661SOL    HW2 4120   3.030   5.742   4.233  2.2313  2.1792  0.6933
  662SOL     OW 4121   6.674   2.291   4.394  0.3887 -0.1139 -0.1303
  662SOL    HW1 4122   6.635   2.372   4.436 -0.1290 -0.5201  0.1912
  662SOL    HW2 4123   6.692   2.222   4.464 -0.3102 -0.7245 -0.5362
  663SOL     OW 4124   4.847   1.489   4.466 -0.8420 -0.2025  0.5795
  663SOL    HW1 4125   4.768   1.455   4.517 -0.6880  0.5903  1.3589
  663SOL    HW2 4126   4.840   1.459   4.370  0.7835 -5.1728  1.7036
  664SOL     OW 4127   3.010   2.440   5.335 -0.1361  0.0455  0.4357
  664SOL    HW1 4128   2.968   2.465   5.422  2.3499  0.0986  1.7090
  664SOL    HW2 4129   3.093   2.388   5.352 -0.5577 -1.5913 -1.9896
  665SOL     OW 4130   2.392   4.818   1.957  0.1645  0.0881  0.0918
  665SOL    HW1 4131   2.487   4.809   1.986  0.6508 -0.4955 -1.5600
  665SOL    HW2 4132   2.389   4.832   1.858 -1.5271 -1.0661 -0.0543
  666SOL     OW 4133   6.360   3.648   3.679  0.3413  0.1405  0.2021
  666SOL    HW1 4134   6.265   3.637   3.708  0.0859 -2.4441 -1.3316
  666SOL    HW2 4135   6.410   3.702   3.748 -1.6068 -0.6241  2.3271
  667SOL     OW 4136   1.603   5.092   1.444  0.2564 -0.2785 -0.2322
  667SOL    HW1 4137   1.698   5.063   1.428  0.4709  0.0530  0.3879
  667SOL    HW2 4138   1.552   5.087   1.359  0.5854 -1.3673 -0.3874
  668SOL     OW 4139   3.213   0.082   1.918 -0.5828  0.4218 -0.0393
  668SOL    HW1 4140   3.257   0.087   2.008 -0.8697 -1.5677  0.2497
  668SOL    HW2 4141   3.242   7.043   1.871 -1.9929  0.4230 -0.9603
  669SOL     OW 4142   5.745   5.494   4.428 -0.1988 -0.2361  0.0784
  669SOL    HW1 4143   5.696   5.564   4.376 -1.2232  0.2214  1.6028
  669SOL    HW2 4144   5.814   5.538   4.486  0.1163 -0.6256  0.0024
  670SOL     OW 4145   6.166   5.841   5.674 -0.1750  0.6186 -0.0204
  670SOL    HW1 4146   6.121   5.762   5.717 -0.1370  0.4555 -0.2803
  670SOL    HW2 4147   6.151   5.922   5.730  0.2909  0.3075  0.5712
  671SOL     OW 4148   5.227   5.274   3.684 -0.6754 -0.4062 -0.6919
  671SOL    HW1 4149   5.269   5.190   3.649  1.3359  1.2701 -2.5210
  671SOL    HW2 4150   5.264   5.295   3.774 -1.2588 -1.4686 -0.1772
  672SOL     OW 4151   0.255   6.128   4.274  0.0741 -0.1017  0.3860
  672SOL    HW1 4152   0.166   6.129   4.229  0.6446  0.1193 -0.7657
  672SOL    HW2 4153   0.247   6.083   4.363 -1.2191  0.0808  0.3741
  673SOL     OW 4154   1.733   4.104   6.797  0.0889  0.1091  0.1030
  673SOL    HW1 4155   1.697   4.181   6.744 -0.2413 -1.1933 -1.6492
  673SOL    HW2 4156   1.824   4.126   6.830  0.4357  0.8550 -1.2999
  674SOL     OW 4157   3.044   4.324   6.998  0.0709 -0.1599  0.1910
  674SOL    HW1 4158   2.993   4.266   6.934 -2.7643 -0.1941  2.2817
  674SOL    HW2 4159   3.099   4.265   0.013  0.0016 -0.4267 -0.0036
  675SOL     OW 4160   1.703   2.174   4.266  0.3964 -0.7167 -0.2667
  675SOL    HW1 4161   1.654   2.087   4.256 -1.5982  0.3012  0.0176
  675SOL    HW2 4162   1.741   2.202   4.178  0.7222 -1.6730 -0.4397
  676SOL     OW 4163   3.224   6.796   1.301  0.1224 -0.3531  0.4221
  676SOL    HW1 4164   3.152   6.734   1.332 -0.8348  0.9828  0.9624
  676SOL    HW2 4165   3.190   6.890   1.301  0.6508 -0.0254 -2.9268
  677SOL     OW 4166   1.957   3.825   5.070 -0.1017  0.2630  0.4160
  677SOL    HW1 4167   2.051   3.817   5.104 -0.0347 -0.0782  0.1496
  677SOL    HW2 4168   1.899   3.861   5.143  0.4221  1.4344  0.2751
  678SOL     OW 4169   5.597   1.503   3.352  1.0029  0.2018 -0.0066
  678SOL    HW1 4170   5.652   1.492   3.269 -0.3368 -0.9199 -0.7998
  678SOL    HW2 4171   5.503   1.528   3.327  0.8771  1.0679  1.2472
  679SOL     OW 4172   1.833   1.671   4.269  0.5253 -0.1651 -0.2725
  679SOL    HW1 4173   1.895   1.747   4.288  1.3180 -0.8558 -0.0173
  679SOL    HW2 4174   1.793   1.682   4.179  1.1691  0.1986 -0.5188
  680SOL     OW 4175   2.995   1.910   3.921 -0.5311 -0.2443 -0.3630
  680SOL    HW1 4176   3.013   2.009   3.922  1.7658 -0.5977  1.8528
  680SOL    HW2 4177   2.940   1.886   4.000 -1.1152 -0.7504 -0.9210
  681SOL     OW 4178   4.161   5.655   4.567  0.0336  0.0075  0.1157
  681SOL    HW1 4179   4.148   5.754   4.569  2.0293  0.3018  0.3287
  681SOL    HW2 4180   4.106   5.613   4.640 -0.6232  0.9636  0.1933
  682SOL     OW 4181   3.386   0.857   5.614  0.5932 -0.8394  0.0748
  682SOL    HW1 4182   3.379   0.949   5.652  0.5045 -0.4960 -0.7685
  682SOL    HW2 4183   3.304   0.836   5.560  0.5413 -1.4750  0.3817
  683SOL     OW 4184   2.544   0.532   5.322 -0.4194 -0.1517 -0.0677
  683SOL    HW1 4185   2.464   0.561   5.374 -0.8238 -1.2139 -0.0622
  683SOL    HW2 4186   2.626   0.540   5.378 -0.6418  0.1376  0.2171
  684SOL     OW 4187   2.528   2.596   0.393 -0.5451 -0.0744 -0.1571
  684SOL    HW1 4188   2.541   2.695   0.401  0.5808 -0.1566 -0.7215
  684SOL    HW2 4189   2.430   2.575   0.387 -0.8897  0.8721  1.4579
  685SOL     OW 4190   0.042   6.688   5.128  0.0467 -0.0530  0.4706
  685SOL    HW1 4191   7.013   6.716   5.066  0.6973 -1.0571 -0.7937
  685SOL    HW2 4192   0.116   6.754   5.123 -0.6069  0.7951  1.5155
  686SOL     OW 4193   0.083   4.202   1.692  0.3810 -0.3517  0.6238
  686SOL    HW1 4194   0.142   4.238   1.619  1.4534  2.7001  2.7830
  686SOL    HW2 4195   0.140   4.165   1.765 -0.5634 -0.8751  1.1115
  687SOL     OW 4196   4.370   4.605   0.718  0.2561 -0.3188  0.1708
  687SOL    HW1 4197   4.298   4.589   0.785 -0.1225  1.4847  0.2579
  687SOL    HW2 4198   4.389   4.704   0.712  3.0149 -0.7510  0.4497
  688SOL     OW 4199   5.312   6.475   3.819  0.3598  0.2309 -0.1713
  688SOL    HW1 4200   5.225   6.428   3.803  1.6384 -2.3523 -0.0249
  688SOL    HW2 4201   5.325   6.546   3.750 -2.4408  1.6764  0.6372
  689SOL     OW 4202   0.958   5.212   5.008 -0.2119  0.5522  0.9319
  689SOL    HW1 4203   0.921   5.301   4.981 -0.3673  0.1120 -0.4150
  689SOL    HW2 4204   0.928   5.143   4.942  0.4228 -0.3871  1.6070
  690SOL     OW 4205   2.566   1.719   5.206  0.0599  0.4055  0.1362
  690SOL    HW1 4206   2.539   1.652   5.275 -1.7902  0.4410 -0.4883
  690SOL    HW2 4207   2.568   1.810   5.248 -3.2840  0.7769 -0.2060
  691SOL     OW 4208   4.760   5.527   6.703 -0.7346  0.3200 -0.0005
  691SOL    HW1 4209   4.668   5.518   6.742 -1.2469  0.4070 -1.1648
  691SOL    HW2 4210   4.762   5.487   6.612  0.1430  1.1546 -0.3599
  692SOL     OW 4211   3.057   5.080   1.757  0.0804 -0.0643  0.2999
  692SOL    HW1 4212   3.042   5.101   1.660 -0.4462  1.3902  0.6707
  692SOL    HW2 4213   2.971   5.049   1.798 -0.6292  2.6305  1.0574
  693SOL     OW 4214   4.312   3.858   0.515 -0.5351 -0.1932  0.0830
  693SOL    HW1 4215   4.356   3.770   0.535  0.5440  0.1569 -0.6722
  693SOL    HW2 4216   4.370   3.932   0.548 -1.3294  0.2605  0.5048
  694SOL     OW 4217   6.709   5.289   4.687  0.3355 -0.1516  0.2301
  694SOL    HW1 4218   6.731   5.294   4.590 -0.5496 -2.3256 -0.1389
  694SOL    HW2 4219   6.793   5.294   4.741  0.9063  0.2982 -0.6786
  695SOL     OW 4220   6.570   1.943   3.434  0.2047  0.0978  0.0994
  695SOL    HW1 4221   6.503   1.870   3.421  1.0649 -0.4549 -1.4356
  695SOL    HW2 4222   6.573   2.001   3.353  1.1274  0.4974  0.3985
  696SOL     OW 4223   3.092   4.828   3.770  0.0324  0.3672 -0.2829
  696SOL    HW1 4224   3.091   4.787   3.861 -1.8116  0.7553 -0.0836
  696SOL    HW2 4225   3.116   4.925   3.778 -0.3347  0.4512 -0.1726
  697SOL     OW 4226   0.736   6.756   1.398  0.2801 -0.5591  0.0996
  697SOL    HW1 4227   0.713   6.811   1.478 -0.4809  0.4399 -0.7911
  697SOL    HW2 4228   0.835   6.746   1.392  0.4131  0.4585  0.4391
  698SOL     OW 4229   6.532   4.119   0.489  0.0149 -0.1740 -0.0455
  698SOL    HW1 4230   6.551   4.150   0.396 -0.6347  0.6052  0.0689
  698SOL    HW2 4231   6.547   4.194   0.553 -2.5716  0.2799  0.1437
  699SOL     OW 4232   0.682   5.632   4.014  0.1576 -0.0631  0.1422
  699SOL    HW1 4233   0.605   5.658   4.073  0.1286  1.7349 -0.6086
  699SOL    HW2 4234   0.651   5.566   3.946 -0.6673  0.4081  0.0447
  700SOL     OW 4235   5.281   6.914   1.418  0.2630  0.5228  0.7752
  700SOL    HW1 4236   5.354   6.854   1.451  1.6877  1.8322  0.1498
  700SOL    HW2 4237   5.197   6.897   1.469  0.9529 -1.1570  1.3971
  701SOL     OW 4238   0.224   6.466   5.138  0.1071 -0.2417  0.1491
  701SOL    HW1 4239   0.155   6.447   5.208  1.4117 -3.3938  0.7331
  701SOL    HW2 4240   0.217   6.562   5.111 -1.5633  0.7065  3.3558
  702SOL     OW 4241   4.311   7.009   2.914  0.4514 -0.5987  0.2341
  702SOL    HW1 4242   4.228   7.019   2.969  1.0192  0.9483  0.8916
  702SOL    HW2 4243   4.376   0.036   2.940  2.2968 -2.1903  0.2474
  703SOL     OW 4244   1.941   5.216   3.029  0.1603  0.1918  0.2032
  703SOL    HW1 4245   2.036   5.198   3.051 -0.0568 -0.0478  0.9563
  703SOL    HW2 4246   1.893   5.130   3.011 -0.2609  0.1942  1.2719
  704SOL     OW 4247   1.363   5.490   4.875 -0.3003  0.5379 -0.3823
  704SOL    HW1 4248   1.426   5.498   4.799 -0.7991 -0.3313 -0.9129
  704SOL    HW2 4249   1.305   5.409   4.862  0.8532 -0.7360  1.8385
  705SOL     OW 4250   2.810   4.648   0.980 -0.2031 -0.3423  0.1042
  705SOL    HW1 4251   2.849   4.732   1.018 -1.0286  0.4387 -0.6809
  705SOL    HW2 4252   2.712   4.645   1.002 -0.8371  0.4172 -2.2947
  706SOL     OW 4253   6.078   4.977   2.806 -0.0763 -0.5137  0.1121
  706SOL    HW1 4254   6.176   4.978   2.828 -0.3327 -1.7433  1.4711
  706SOL    HW2 4255   6.025   4.998   2.888 -0.9662  2.9647 -1.1866
  707SOL     OW 4256   2.609   2.186   0.180 -0.1536 -0.0545 -0.0743
  707SOL    HW1 4257   2.576   2.262   0.236  2.2471  2.0517 -1.3150
  707SOL    HW2 4258   2.571   2.193   0.088  1.9235  1.1630 -0.9013
  708SOL     OW 4259   3.973   0.259   4.863  0.0938 -0.4107  0.5595
  708SOL    HW1 4260   3.915   0.316   4.921  1.0530 -0.4389  1.5885
  708SOL    HW2 4261   3.929   0.170   4.848  0.2815 -0.7860  2.1208
  709SOL     OW 4262   0.788   2.414   4.114  0.1935 -0.0355 -0.1145
  709SOL    HW1 4263   0.695   2.395   4.146  0.0295  1.1799  0.1906
  709SOL    HW2 4264   0.784   2.469   4.030  0.6480 -0.5860 -0.5115
  710SOL     OW 4265   1.822   3.204   6.581  0.1604 -0.8199  0.0847
  710SOL    HW1 4266   1.792   3.228   6.674 -2.7841 -0.9648 -0.7098
  710SOL    HW2 4267   1.742   3.198   6.521  2.0603  0.5184 -2.8055
  711SOL     OW 4268   1.712   0.157   3.291  0.1290 -0.1409  0.2229
  711SOL    HW1 4269   1.636   0.216   3.265 -0.4786 -0.5523  0.9904
  711SOL    HW2 4270   1.798   0.205   3.278 -0.2162  0.1333 -1.2142
  712SOL     OW 4271   6.068   5.579   4.012  0.0065  0.1143  0.1247
  712SOL    HW1 4272   5.990   5.641   4.005  0.8102  1.4245  1.8878
  712SOL    HW2 4273   6.069   5.517   3.934 -1.9743  0.9987 -0.6626
  713SOL     OW 4274   2.760   6.386   4.517  0.3323 -0.5023  0.2547
  713SOL    HW1 4275   2.689   6.330   4.561  1.0121 -0.0379  2.0261
  713SOL    HW2 4276   2.830   6.326   4.478 -0.2305 -0.9317 -0.1031
  714SOL     OW 4277   1.181   6.623   3.048  0.1493 -0.5692 -0.0572
  714SOL    HW1 4278   1.134   6.655   2.966  0.2555 -2.1942 -0.7893
  714SOL    HW2 4279   1.135   6.660   3.129  0.7468  2.0320 -0.7892
  715SOL     OW 4280   6.358   5.976   2.131  0.3380 -0.3924 -0.0958
  715SOL    HW1 4281   6.380   5.952   2.036 -1.3760  2.3250 -1.3075
  715SOL    HW2 4282   6.416   6.051   2.161  0.0816 -0.4618  0.5859
  716SOL     OW 4283   6.997   3.675   2.311  0.2011 -0.3167 -0.0368
  716SOL    HW1 4284   0.037   3.722   2.287 -0.3570  1.0960  0.6820
  716SOL    HW2 4285   6.962   3.626   2.230  0.7462  0.5722 -0.8276
  717SOL     OW 4286   2.385   6.972   1.009  0.1327 -0.1899 -0.1083
  717SOL    HW1 4287   2.341   6.919   0.937  0.3828 -0.9388  0.2776
  717SOL    HW2 4288   2.390   6.918   1.093 -1.9866  1.3842  1.1208
  718SOL     OW 4289   0.057   1.546   3.449  0.1626 -0.3972 -0.7376
  718SOL    HW1 4290   0.131   1.503   3.501 -0.7795 -0.8726  0.2496
  718SOL    HW2 4291   0.087   1.637   3.417  1.9918 -1.4991 -2.4056
  719SOL     OW 4292   1.768   3.803   3.138  0.1975 -0.2702 -0.4283
  719SOL    HW1 4293   1.808   3.742   3.070 -1.0570  0.8788 -2.2941
  719SOL    HW2 4294   1.764   3.896   3.101  0.2368  0.5642  1.5668
  720SOL     OW 4295   6.812   4.583   3.411 -0.4163 -0.1823  0.2499
  720SOL    HW1 4296   6.844   4.608   3.502  2.5981  0.3477 -0.8503
  720SOL    HW2 4297   6.774   4.664   3.366 -0.0441  0.0386  0.3296
  721SOL     OW 4298   0.963   2.248   4.231 -0.0274 -0.0204  0.6018
  721SOL    HW1 4299   0.887   2.306   4.204  0.9977  0.7143 -0.8190
  721SOL    HW2 4300   0.992   2.272   4.324 -0.6680  0.5875  0.6516
  722SOL     OW 4301   3.954   6.536   5.763  0.4249  0.3692  0.4510
  722SOL    HW1 4302   3.929   6.439   5.763  2.0864 -0.1255 -1.5677
  722SOL    HW2 4303   4.051   6.546   5.784  0.1785  1.6780  1.1081
  723SOL     OW 4304   1.840   4.509   6.192 -0.1681 -0.2308  0.3726
  723SOL    HW1 4305   1.820   4.606   6.177  0.8045 -0.2317 -1.2476
  723SOL    HW2 4306   1.799   4.455   6.118 -0.6158 -1.0491  1.2068
  724SOL     OW 4307   3.459   3.084   5.267 -0.5529  0.1687  0.7557
  724SOL    HW1 4308   3.525   3.021   5.307  0.4899  0.3316 -0.6173
  724SOL    HW2 4309   3.368   3.044   5.269  0.0833 -1.4034 -0.0594
  725SOL     OW 4310   6.000   4.047   5.931  0.1901 -1.0192 -0.0113
  725SOL    HW1 4311   5.958   3.985   5.996  0.2607  0.9037  1.9738
  725SOL    HW2 4312   6.100   4.042   5.939  0.2018 -0.8931 -0.0659
  726SOL     OW 4313   3.562   6.897   5.297  0.0131  0.2579 -0.3443
  726SOL    HW1 4314   3.511   6.811   5.303 -0.5251  0.5684 -0.3996
  726SOL    HW2 4315   3.629   6.901   5.371  0.5174 -0.5134 -0.7421
  727SOL     OW 4316   2.360   1.047   5.782 -0.0248  0.0994 -0.5006
  727SOL    HW1 4317   2.436   1.016   5.726  1.2531  0.1344  1.1487
  727SOL    HW2 4318   2.282   0.985   5.770  0.9070 -1.0450 -0.7731
  728SOL     OW 4319   1.759   1.933   6.658 -0.3547 -0.1466 -0.0992
  728SOL    HW1 4320   1.849   1.978   6.659 -0.1171 -0.3066  3.7217
  728SOL    HW2 4321   1.767   1.843   6.702 -1.6573 -2.1789 -3.6481
  729SOL     OW 4322   4.776   5.180   6.826 -0.4114 -0.5913  0.4909
  729SOL    HW1 4323   4.723   5.194   6.743  2.4963 -0.4293 -1.4985
  729SOL    HW2 4324   4.719   5.198   6.906 -2.5633  2.1130 -1.4840
  730SOL     OW 4325   6.494   3.400   4.398  0.2536  0.3799 -0.2094
  730SOL    HW1 4326   6.583   3.398   4.352  0.5224  1.5982  0.2192
  730SOL    HW2 4327   6.428   3.447   4.340  0.0577  0.0933 -0.2226
  731SOL     OW 4328   3.533   2.662   2.056  0.3718 -0.4424 -0.0535
  731SOL    HW1 4329   3.521   2.748   2.105 -0.7929 -0.7978  0.3011
  731SOL    HW2 4330   3.535   2.586   2.121  1.5238 -0.6944 -0.3506
  732SOL     OW 4331   2.354   0.635   5.489 -0.5287 -0.4568  0.0869
  732SOL    HW1 4332   2.423   0.643   5.561 -0.0930 -0.6858 -0.2979
  732SOL    HW2 4333   2.266   0.611   5.529 -0.4581  0.1511  0.6162
  733SOL     OW 4334   1.761   1.947   4.705  0.4090  0.1782 -0.0297
  733SOL    HW1 4335   1.807   1.984   4.624  1.0327 -0.1078  0.1887
  733SOL    HW2 4336   1.791   1.853   4.721  1.8600  0.8700  1.6925
  734SOL     OW 4337   2.501   4.381   1.956  0.4369 -0.8849  0.3595
  734SOL    HW1 4338   2.412   4.424   1.946  0.2352 -1.4076 -0.1113
  734SOL    HW2 4339   2.490   4.283   1.971  0.8367 -0.6712  2.5224
  735SOL     OW 4340   1.940   6.479   0.607 -0.2378  0.4003 -0.2294
  735SOL    HW1 4341   2.028   6.522   0.624 -1.9553  4.9947 -1.4851
  735SOL    HW2 4342   1.905   6.440   0.692  0.6236  3.5240  1.7234
  736SOL     OW 4343   4.979   5.671   5.435  0.1711  0.4624 -0.3071
  736SOL    HW1 4344   5.057   5.695   5.492 -0.6434  0.4454  0.8463
  736SOL    HW2 4345   4.911   5.745   5.439 -0.3368  0.0054 -0.4515
  737SOL     OW 4346   1.398   4.987   5.329 -0.1392  0.0610 -0.2249
  737SOL    HW1 4347   1.300   5.002   5.343 -0.1556 -1.0686  1.0564
  737SOL    HW2 4348   1.449   5.065   5.366 -0.5104  0.0370  0.3610
  738SOL     OW 4349   3.822   1.097   5.531 -0.4035 -0.0285 -0.3057
  738SOL    HW1 4350   3.766   1.052   5.601  1.5296 -1.0446  0.6793
  738SOL    HW2 4351   3.823   1.041   5.448 -0.4498 -0.2640 -0.1495
  739SOL     OW 4352   6.078   4.797   2.601  0.1645 -0.0376  0.0853
  739SOL    HW1 4353   6.123   4.720   2.645 -1.1856 -0.7925  0.1986
  739SOL    HW2 4354   6.045   4.861   2.670 -1.1464 -0.7688  0.1867
  740SOL     OW 4355   5.288   5.258   2.533  0.5112  0.4280  0.6405
  740SOL    HW1 4356   5.279   5.242   2.435 -1.8656  2.2974  0.4411
  740SOL    HW2 4357   5.260   5.176   2.583  1.0170 -0.2942 -0.2306
  741SOL     OW 4358   4.082   0.418   1.404 -0.3034 -0.3708 -0.2304
  741SOL    HW1 4359   4.095   0.516   1.389  0.0965 -0.3602  0.1615
  741SOL    HW2 4360   4.088   0.370   1.316 -2.0622  0.1126 -0.6455
  742SOL     OW 4361   1.406   2.707   5.441 -0.1632  0.0336 -0.4580
  742SOL    HW1 4362   1.482   2.642   5.448 -1.2482 -1.1035  1.2472
  742SOL    HW2 4363   1.436   2.797   5.474  1.0005  0.1768 -1.7570
  743SOL     OW 4364   0.200   4.250   3.364 -0.2620 -0.2325  0.1272
  743SOL    HW1 4365   0.276   4.193   3.395 -0.4187  0.4244  1.8567
  743SOL    HW2 4366   0.113   4.208   3.393 -0.4917 -0.3082 -0.6649
  744SOL     OW 4367   6.764   6.558   3.394  0.3280  0.0099 -0.1526
  744SOL    HW1 4368   6.724   6.615   3.466  1.1569  2.9894 -1.8850
  744SOL    HW2 4369   6.703   6.481   3.375 -1.6325  1.1089  1.2807
  745SOL     OW 4370   1.962   3.778   4.800  0.2725 -0.1078  0.1171
  745SOL    HW1 4371   1.877   3.727   4.781 -0.8348  1.7073  0.0023
  745SOL    HW2 4372   1.966   3.803   4.896  1.6132 -1.7403  0.5329
  746SOL     OW 4373   6.953   6.878   6.513 -0.2988  0.1746 -0.1717
  746SOL    HW1 4374   6.977   6.914   6.423  0.3314 -0.1666 -0.1456
  746SOL    HW2 4375   6.896   6.944   6.561  0.2677  0.8336 -0.3936
  747SOL     OW 4376   4.734   6.441   5.240 -0.1549  0.2190  0.1504
  747SOL    HW1 4377   4.719   6.518   5.302 -1.2624  0.1918 -0.0551
  747SOL    HW2 4378   4.658   6.376   5.250  0.9545 -1.0553  0.6078
  748SOL     OW 4379   5.985   5.916   4.746 -0.3236 -0.3241 -0.1062
  748SOL    HW1 4380   5.964   5.989   4.680 -1.0214  0.1110  0.5795
  748SOL    HW2 4381   6.064   5.863   4.713 -0.2178  0.3234 -0.9377
  749SOL     OW 4382   5.204   3.102   6.430  0.1325  0.1921  0.2875
  749SOL    HW1 4383   5.229   3.196   6.405  0.0498  0.5987  1.6373
  749SOL    HW2 4384   5.158   3.103   6.519 -1.1572 -0.9824 -0.3377
  750SOL     OW 4385   1.686   4.035   2.105 -0.3537  0.3744 -0.3965
  750SOL    HW1 4386   1.729   4.059   2.018  1.1911 -2.0187 -0.3978
  750SOL    HW2 4387   1.748   3.976   2.158 -2.3996 -0.6184  1.0493
  751SOL     OW 4388   2.342   5.920   6.746 -0.6090 -0.0057 -0.6409
  751SOL    HW1 4389   2.413   5.986   6.771 -2.6363  1.3386  2.1875
  751SOL    HW2 4390   2.333   5.852   6.819 -2.6518  0.2817 -0.5811
  752SOL     OW 4391   4.295   6.661   2.592  0.1307  0.1070  0.3869
  752SOL    HW1 4392   4.238   6.629   2.668 -0.3856 -1.6130 -0.6531
  752SOL    HW2 4393   4.390   6.670   2.622 -0.1848  0.1341  1.4008
  753SOL     OW 4394   2.356   3.495   0.160  0.0956 -0.6395  0.0652
  753SOL    HW1 4395   2.269   3.544   0.163  0.5589  0.1707  0.3518
  753SOL    HW2 4396   2.354   3.419   0.226 -0.2802 -0.4430  0.2791
  754SOL     OW 4397   5.862   2.741   2.922  0.7054 -0.1601  0.7095
  754SOL    HW1 4398   5.789   2.734   2.854  0.7848  1.3410  0.4376
  754SOL    HW2 4399   5.951   2.733   2.876  0.7791  1.6201  0.4902
  755SOL     OW 4400   6.911   4.347   0.407 -0.4153  0.4178 -0.1992
  755SOL    HW1 4401   6.867   4.415   0.349  1.4451  0.3032 -1.8750
  755SOL    HW2 4402   6.964   4.393   0.478 -0.7825  0.6547 -0.0788
  756SOL     OW 4403   5.322   2.109   1.376 -0.4660 -0.2628 -0.0284
  756SOL    HW1 4404   5.283   2.057   1.452 -0.0586 -0.0416  0.3358
  756SOL    HW2 4405   5.291   2.070   1.290 -2.3535  0.5425  0.2301
  757SOL     OW 4406   0.719   0.097   4.894  0.1470 -0.0287  0.1271
  757SOL    HW1 4407   0.637   0.041   4.879 -0.1475  0.7760 -1.4221
  757SOL    HW2 4408   0.719   0.131   4.988  0.4252 -2.7239  1.1862
  758SOL     OW 4409   1.078   5.492   6.185 -0.4651  0.0151  0.6710
  758SOL    HW1 4410   1.010   5.435   6.138  0.4062  0.4286 -1.1455
  758SOL    HW2 4411   1.092   5.577   6.134  0.9848  0.1963  1.3212
  759SOL     OW 4412   4.460   5.196   1.341  0.3383  0.3442  0.9467
  759SOL    HW1 4413   4.428   5.280   1.298  1.6833  0.0708 -0.7253
  759SOL    HW2 4414   4.423   5.117   1.292 -0.9667 -0.0837  2.5398
  760SOL     OW 4415   4.354   5.682   0.943  0.2312  0.1594 -0.0396
  760SOL    HW1 4416   4.322   5.695   1.037  1.3070 -0.3739  0.4192
  760SOL    HW2 4417   4.354   5.770   0.895 -0.8282  0.3515  0.2818
  761SOL     OW 4418   3.476   6.385   5.662 -0.0505 -0.5864  0.2654
  761SOL    HW1 4419   3.385   6.346   5.675 -0.0653  0.2325  3.6258
  761SOL    HW2 4420   3.475   6.481   5.691  1.6304 -0.2070 -0.8077
  762SOL     OW 4421   3.685   0.726   4.822  0.2481 -0.0385 -0.4971
  762SOL    HW1 4422   3.784   0.714   4.815  0.5044  1.4656  0.1377
  762SOL    HW2 4423   3.655   0.794   4.755 -0.2272  0.0591 -0.1894
  763SOL     OW 4424   3.121   4.252   3.037  0.1759  0.0842  0.4028
  763SOL    HW1 4425   3.072   4.245   3.123  0.1390 -1.4866  0.2722
  763SOL    HW2 4426   3.214   4.219   3.048  0.7282  1.4870  0.2345
  764SOL     OW 4427   6.455   3.301   2.502 -0.4602  0.2192  0.8655
  764SOL    HW1 4428   6.474   3.383   2.556 -0.4862  1.1517 -0.4808
  764SOL    HW2 4429   6.364   3.266   2.524  0.4898 -0.9467  3.2478
  765SOL     OW 4430   2.570   6.550   1.031 -0.0241  0.6931  0.2079
  765SOL    HW1 4431   2.579   6.450   1.037 -1.5575  0.5863  1.1238
  765SOL    HW2 4432   2.586   6.578   0.936 -0.9361 -0.5918 -0.3681
  766SOL     OW 4433   5.444   4.622   2.366  0.4066  0.5898  0.4669
  766SOL    HW1 4434   5.480   4.709   2.399  0.2943  0.7162  0.2597
  766SOL    HW2 4435   5.430   4.559   2.443 -0.0083  0.9377  0.6801
  767SOL     OW 4436   5.096   3.423   6.598  0.0881 -0.8023  0.1376
  767SOL    HW1 4437   5.004   3.418   6.558  0.1523 -0.1079 -0.0962
  767SOL    HW2 4438   5.161   3.379   6.537  0.0742 -0.3693 -0.1904
  768SOL     OW 4439   1.631   6.046   3.468  0.3440 -0.2133 -0.4615
  768SOL    HW1 4440   1.692   6.118   3.436  0.2820 -1.3859 -3.5738
  768SOL    HW2 4441   1.666   5.957   3.438 -2.5308 -0.9642 -1.9707
  769SOL     OW 4442   6.924   6.088   1.434 -0.0380  0.0303 -0.1277
  769SOL    HW1 4443   6.968   6.176   1.419 -1.1834  0.5622 -0.4977
  769SOL    HW2 4444   6.884   6.055   1.348 -1.8413  0.4094  0.5188
  770SOL     OW 4445   6.197   7.044   3.368  0.2725 -0.2754 -0.2674
  770SOL    HW1 4446   6.127   6.980   3.400  0.1058 -0.8904 -1.7895
  770SOL    HW2 4447   6.272   6.993   3.325  0.6610  0.5016 -0.5349
  771SOL     OW 4448   1.655   1.790   0.175  0.7174 -0.3539 -0.0601
  771SOL    HW1 4449   1.658   1.863   0.244 -0.3214 -0.0575 -0.3118
  771SOL    HW2 4450   1.589   1.814   0.104 -0.8002 -2.2213  0.6316
  772SOL     OW 4451   2.330   3.416   2.199 -0.0314  0.5135  0.3132
  772SOL    HW1 4452   2.270   3.467   2.137 -3.0969 -1.2699  1.5789
  772SOL    HW2 4453   2.385   3.351   2.146 -1.8208 -0.2544 -0.7022
  773SOL     OW 4454   5.178   0.553   6.704  0.4438  0.0392 -0.0568
  773SOL    HW1 4455   5.276   0.558   6.687  0.0200  1.6659 -2.5871
  773SOL    HW2 4456   5.136   0.491   6.637 -0.3156 -0.2459  0.6724
  774SOL     OW 4457   2.891   3.330   1.819  0.3908 -0.4018  0.0370
  774SOL    HW1 4458   2.951   3.270   1.766  0.4489  1.3385 -2.0081
  774SOL    HW2 4459   2.941   3.366   1.898  1.1895 -0.9782 -0.1887
  775SOL     OW 4460   5.270   5.773   0.306 -0.7510  0.3151 -0.2233
  775SOL    HW1 4461   5.195   5.837   0.285 -0.6341  0.8236  0.8710
  775SOL    HW2 4462   5.240   5.680   0.286 -1.8661  0.4638  0.6395
  776SOL     OW 4463   4.742   6.742   5.704  0.2250 -0.3548 -0.1397
  776SOL    HW1 4464   4.808   6.696   5.645 -0.3893 -0.6711 -0.5932
  776SOL    HW2 4465   4.689   6.808   5.650  1.7031  1.5808  0.6815
  777SOL     OW 4466   2.609   5.480   1.956  0.0882  0.2134 -0.4045
  777SOL    HW1 4467   2.611   5.514   2.050  1.0737  0.4636 -0.5035
  777SOL    HW2 4468   2.695   5.435   1.935  0.3427  1.1875 -1.5504
  778SOL     OW 4469   1.608   2.529   5.497  0.1731  0.0175 -0.0451
  778SOL    HW1 4470   1.594   2.478   5.582 -1.3504 -0.3258 -0.4717
  778SOL    HW2 4471   1.706   2.532   5.476  0.8179  1.6116  2.6125
  779SOL     OW 4472   0.108   3.281   4.892 -0.4587  0.2647  0.2027
  779SOL    HW1 4473   0.156   3.203   4.851 -1.8806 -0.4029 -0.2622
  779SOL    HW2 4474   0.163   3.364   4.881  1.3103 -0.7252  1.1208
  780SOL     OW 4475   6.575   3.860   0.583 -0.2594 -0.2914 -0.0820
  780SOL    HW1 4476   6.489   3.810   0.577 -1.1958  1.3839 -1.4201
  780SOL    HW2 4477   6.561   3.955   0.556  1.8389  0.2634  0.5532
  781SOL     OW 4478   4.822   1.203   0.395  0.0409  0.0528  0.8865
  781SOL    HW1 4479   4.825   1.246   0.305  0.1412  1.4562  1.5288
  781SOL    HW2 4480   4.839   1.105   0.386 -0.0946  0.1485 -0.6253
  782SOL     OW 4481   1.322   3.889   6.684  0.6096  0.7412 -0.2341
  782SOL    HW1 4482   1.378   3.970   6.667  0.6464  0.9964  1.0548
  782SOL    HW2 4483   1.356   3.841   6.765 -1.6864  1.4940  1.2519
  783SOL     OW 4484   1.114   4.315   3.978  0.2377  0.7064 -0.0269
  783SOL    HW1 4485   1.111   4.411   4.006  1.3081  0.7124  0.1164
  783SOL    HW2 4486   1.068   4.259   4.046  0.2554  1.0402  0.2630
  784SOL     OW 4487   4.426   3.194   0.051 -0.6689  0.6213  0.6718
  784SOL    HW1 4488   4.521   3.171   0.030 -0.7890 -0.6743  1.4872
  784SOL    HW2 4489   4.366   3.156   7.025 -0.8627 -1.6959  1.9878
  785SOL     OW 4490   6.887   4.255   4.087 -0.5154 -0.4832  0.3441
  785SOL    HW1 4491   6.830   4.200   4.148 -1.1721 -0.1794  0.0122
  785SOL    HW2 4492   6.902   4.345   4.126  0.3339 -0.7860  0.7584
  786SOL     OW 4493   6.001   5.838   5.911 -0.1553  0.3953 -0.2912
  786SOL    HW1 4494   6.055   5.921   5.899 -0.9370  1.1312  1.0401
  786SOL    HW2 4495   5.910   5.862   5.944  0.6128 -1.0752  3.4654
  787SOL     OW 4496   1.113   4.302   5.853  0.1014  0.6003 -0.3147
  787SOL    HW1 4497   1.069   4.361   5.921 -2.7550 -0.9605 -0.6296
  787SOL    HW2 4498   1.191   4.255   5.893 -0.1278  1.4541  1.1756
  788SOL     OW 4499   4.302   6.855   4.042  0.0297 -0.2667 -0.1015
  788SOL    HW1 4500   4.366   6.829   4.115 -0.2822 -1.0421 -0.0983
  788SOL    HW2 4501   4.222   6.795   4.045  0.4206 -0.9172 -1.6496
  789SOL     OW 4502   2.111   1.189   4.070  0.2531  0.0166 -0.3951
  789SOL    HW1 4503   2.135   1.210   3.975 -0.8713  0.3610 -0.6191
  789SOL    HW2 4504   2.175   1.237   4.131 -1.1020  2.7286 -0.9309
  790SOL     OW 4505   4.499   3.252   2.411 -0.3140  0.1762 -0.4560
  790SOL    HW1 4506   4.562   3.312   2.362  1.2836 -0.7600  0.3664
  790SOL    HW2 4507   4.451   3.193   2.346 -1.0700  1.5198 -1.1723
  791SOL     OW 4508   2.769   2.865   2.230 -0.2053  0.3346  0.3547
  791SOL    HW1 4509   2.861   2.839   2.202  0.1733  0.8027  1.1424
  791SOL    HW2 4510   2.764   2.964   2.243 -0.5855  0.2294  1.1155
  792SOL     OW 4511   3.580   3.743   4.477 -0.1385  0.0320 -0.5127
  792SOL    HW1 4512   3.518   3.744   4.556  1.4638  1.3139  0.8047
  792SOL    HW2 4513   3.540   3.796   4.402 -0.2625  1.6783  0.6545
  793SOL     OW 4514   6.462   0.817   6.069 -0.2749 -0.2055  0.1441
  793SOL    HW1 4515   6.433   0.730   6.027  0.4342 -0.2430 -0.2958
  793SOL    HW2 4516   6.559   0.831   6.051 -0.3827  0.6853  0.2137
  794SOL     OW 4517   4.950   6.222   3.299  0.2311 -0.2309  0.0000
  794SOL    HW1 4518   4.967   6.306   3.351  0.8210  0.0745 -0.6719
  794SOL    HW2 4519   4.878   6.238   3.231 -0.1221 -0.4620  0.3154
  795SOL     OW 4520   4.137   6.184   6.703 -0.2279 -0.7666  0.1408
  795SOL    HW1 4521   4.185   6.264   6.667 -2.9188  0.8176 -0.1909
  795SOL    HW2 4522   4.172   6.101   6.660  0.4347  0.5584 -1.9951
  796SOL     OW 4523   6.086   6.438   6.370  0.0420  0.1888 -0.7303
  796SOL    HW1 4524   6.002   6.387   6.385 -0.1103  0.1966 -1.5202
  796SOL    HW2 4525   6.161   6.374   6.351  0.3102  0.1590  0.3384
  797SOL     OW 4526   4.925   1.246   5.523 -0.3861  0.4499  0.0526
  797SOL    HW1 4527   5.023   1.225   5.531 -0.6829 -1.0882  0.0231
  797SOL    HW2 4528   4.880   1.230   5.611 -1.0655 -1.6562 -0.6118
  798SOL     OW 4529   1.409   3.675   3.610  0.1334  0.8967  0.1688
  798SOL    HW1 4530   1.389   3.772   3.601 -0.9875  0.5280 -1.8833
  798SOL    HW2 4531   1.490   3.652   3.556 -0.7223  0.4079 -0.9688
  799SOL     OW 4532   3.045   6.611   1.418 -0.0633  0.3238 -0.3879
  799SOL    HW1 4533   3.096   6.573   1.495  0.3254 -0.1204 -0.8570
  799SOL    HW2 4534   2.950   6.625   1.445  0.1771  0.6141  0.3158
  800SOL     OW 4535   1.618   1.499   5.968  0.0498  0.3939  0.0361
  800SOL    HW1 4536   1.556   1.562   6.015 -1.1297 -0.1125 -0.7889
  800SOL    HW2 4537   1.709   1.505   6.009 -1.1639 -0.9800  3.3044
  801SOL     OW 4538   3.645   1.364   3.129  0.3237 -0.4452  0.2895
  801SOL    HW1 4539   3.698   1.417   3.063  0.9433  1.7819  2.4488
  801SOL    HW2 4540   3.666   1.266   3.117  1.4348 -0.0067 -1.8490
  802SOL     OW 4541   5.096   6.918   0.666  0.1626  0.4491 -0.2356
  802SOL    HW1 4542   5.104   6.888   0.761  0.2628  1.2384  0.0201
  802SOL    HW2 4543   5.009   6.887   0.627 -0.9577  2.0497  0.8587
  803SOL     OW 4544   2.211   1.405   0.167  0.2679 -0.0283 -0.8361
  803SOL    HW1 4545   2.304   1.397   0.131 -0.0258 -1.3085 -1.3537
  803SOL    HW2 4546   2.214   1.402   0.267  0.7203 -0.8746 -0.8681
  804SOL     OW 4547   1.166   3.778   3.306 -0.0645  0.3520  0.2663
  804SOL    HW1 4548   1.190   3.835   3.385  2.8029 -0.5996  0.2016
  804SOL    HW2 4549   1.089   3.820   3.257 -1.0657  1.6719  2.7477
  805SOL     OW 4550   0.791   3.479   5.207  0.7851  0.0742  0.0676
  805SOL    HW1 4551   0.742   3.422   5.273  1.5284 -0.0338  0.5424
  805SOL    HW2 4552   0.727   3.543   5.164  0.1742 -0.2858  0.4254
  806SOL     OW 4553   3.303   0.988   6.987  0.0607 -0.0289  0.0453
  806SOL    HW1 4554   3.372   0.922   6.956 -0.3885 -0.1205 -0.7739
  806SOL    HW2 4555   3.348   1.075   7.006  0.3184  0.1278 -1.1788
  807SOL     OW 4556   6.492   4.575   5.247 -0.3191  0.1389  0.4033
  807SOL    HW1 4557   6.409   4.520   5.237 -0.3525 -0.1219  1.8779
  807SOL    HW2 4558   6.503   4.602   5.343  0.0045  2.2472 -0.1839
  808SOL     OW 4559   2.548   3.562   5.897  0.2108  0.2517 -0.3769
  808SOL    HW1 4560   2.530   3.658   5.916 -0.9842  0.0619 -0.4753
  808SOL    HW2 4561   2.462   3.516   5.874  0.7619 -0.8460 -0.2955
  809SOL     OW 4562   4.736   2.140   1.651  0.5413 -0.5526  0.0923
  809SOL    HW1 4563   4.783   2.195   1.720  0.5626 -0.7392  0.2251
  809SOL    HW2 4564   4.785   2.146   1.564 -1.0198  2.0715 -0.7508
  810SOL     OW 4565   0.612   2.044   5.942  0.2649  1.0183 -0.4703
  810SOL    HW1 4566   0.526   1.995   5.953 -0.1530  2.2380  2.5307
  810SOL    HW2 4567   0.684   1.980   5.915 -1.0716 -0.4410 -0.7007
  811SOL     OW 4568   3.325   1.986   1.849 -0.3727  0.1788 -0.1651
  811SOL    HW1 4569   3.345   1.890   1.828 -1.7036  0.1587 -1.5199
  811SOL    HW2 4570   3.279   1.992   1.938 -0.6442 -0.4863 -0.2543
  812SOL     OW 4571   4.075   0.664   3.326  0.4009 -0.1659  0.9140
  812SOL    HW1 4572   4.024   0.741   3.288  0.9706  0.3440  1.1620
  812SOL    HW2 4573   4.035   0.638   3.413 -1.2250 -1.6684 -0.2308
  813SOL     OW 4574   4.159   5.207   4.034 -0.3328  0.9740  0.0018
  813SOL    HW1 4575   4.125   5.136   4.095  0.1539  1.9305  1.4338
  813SOL    HW2 4576   4.257   5.219   4.048  0.3958 -0.5977 -2.8904
  814SOL     OW 4577   0.901   4.428   4.784 -0.0585  0.3797 -0.0687
  814SOL    HW1 4578   0.846   4.371   4.845  0.7020 -0.5336 -0.2037
  814SOL    HW2 4579   0.995   4.432   4.817  0.0370  1.0686 -0.3998
  815SOL     OW 4580   0.033   5.263   0.234 -0.2368  0.3642 -0.5770
  815SOL    HW1 4581   7.039   5.232   0.147  0.0244 -1.8752  0.0372
  815SOL    HW2 4582   7.017   5.237   0.309  0.4374  0.5636  0.0522
  816SOL     OW 4583   6.794   6.513   2.966  0.8423  0.3476 -0.3450
  816SOL    HW1 4584   6.722   6.576   2.994  1.8673  1.5518 -0.3501
  816SOL    HW2 4585   6.764   6.463   2.884 -0.2936  0.2281  0.1259
  817SOL     OW 4586   1.142   2.290   5.872 -0.3309 -0.6919 -0.0695
  817SOL    HW1 4587   1.189   2.268   5.787  0.1518 -0.8320  0.2318
  817SOL    HW2 4588   1.209   2.296   5.946 -0.5116  1.1238 -0.0123
  818SOL     OW 4589   0.116   3.478   1.892  0.7345  0.2641 -0.2882
  818SOL    HW1 4590   0.140   3.518   1.804  1.1318 -0.1875 -0.3887
  818SOL    HW2 4591   0.188   3.497   1.959  1.1030 -0.5848 -0.4324
  819SOL     OW 4592   4.349   0.360   1.575  0.7979  0.3754 -0.5875
  819SOL    HW1 4593   4.249   0.367   1.578  0.7785 -0.1638  0.1124
  819SOL    HW2 4594   4.375   0.297   1.502  0.6136  0.2403 -0.5373
  820SOL     OW 4595   4.225   6.676   0.783 -0.0554 -0.7571  0.1721
  820SOL    HW1 4596   4.273   6.665   0.697 -1.3917 -1.7145 -0.4939
  820SOL    HW2 4597   4.174   6.763   0.783 -0.5117 -1.0183 -0.2555
  821SOL     OW 4598   2.176   5.122   4.731 -0.3504  0.3863  0.2788
  821SOL    HW1 4599   2.248   5.176   4.685 -0.8164  1.0510  0.3135
  821SOL    HW2 4600   2.136   5.177   4.804 -0.8538 -0.0038  0.3002
  822SOL     OW 4601   4.959   1.758   4.355  0.0329  0.2300 -0.4781
  822SOL    HW1 4602   5.057   1.752   4.376  0.0129  0.7659 -0.2194
  822SOL    HW2 4603   4.911   1.683   4.399  0.4364 -0.5238 -1.2897
  823SOL     OW 4604   2.884   3.433   1.353 -0.2871 -0.1595 -0.0957
  823SOL    HW1 4605   2.822   3.484   1.294  0.5215 -0.9655 -1.7132
  823SOL    HW2 4606   2.842   3.346   1.380 -0.5255  0.0589  0.2379
  824SOL     OW 4607   4.060   0.704   1.386 -0.5892 -0.1473  0.1212
  824SOL    HW1 4608   3.973   0.731   1.428 -0.3431  1.9044 -0.5855
  824SOL    HW2 4609   4.118   0.785   1.374  0.0968 -0.9131 -2.4262
  825SOL     OW 4610   4.171   7.025   2.693 -0.3824 -0.4972  0.4492
  825SOL    HW1 4611   4.083   7.013   2.739 -0.6492 -1.4199 -0.2971
  825SOL    HW2 4612   4.244   7.021   2.762 -0.9478  1.3049  1.2251
  826SOL     OW 4613   2.382   6.266   0.098  0.3228  0.1100  0.5921
  826SOL    HW1 4614   2.475   6.279   0.063 -0.4273  1.0505 -1.1881
  826SOL    HW2 4615   2.336   6.355   0.104 -0.4766 -0.3472  1.4504
  827SOL     OW 4616   6.563   4.451   3.547 -0.7815 -0.5289 -0.5013
  827SOL    HW1 4617   6.642   4.405   3.588 -1.2544 -0.8328  0.0857
  827SOL    HW2 4618   6.571   4.550   3.560 -1.5944 -0.6952  1.5982
  828SOL     OW 4619   1.273   3.228   6.371 -0.6026 -0.8264 -0.5481
  828SOL    HW1 4620   1.314   3.217   6.461 -1.0399 -0.1303 -0.2540
  828SOL    HW2 4621   1.345   3.232   6.302 -0.3074 -3.0164 -0.4506
  829SOL     OW 4622   2.159   2.874   4.355  0.3402  0.3008  0.1123
  829SOL    HW1 4623   2.068   2.885   4.394 -0.3465  0.2350 -1.3863
  829SOL    HW2 4624   2.166   2.786   4.309  0.8981  0.6049 -0.4129
  830SOL     OW 4625   1.042   1.300   4.994 -0.0910 -0.3352  0.2300
  830SOL    HW1 4626   1.044   1.366   5.069 -0.5409 -1.0508  0.8831
  830SOL    HW2 4627   1.135   1.290   4.957 -0.3418  2.2084 -1.2951
  831SOL     OW 4628   5.460   5.305   5.966  0.8316 -0.2393  0.0755
  831SOL    HW1 4629   5.473   5.293   6.065  1.0176  0.4652  0.1431
  831SOL    HW2 4630   5.513   5.384   5.935  0.3181 -0.1124 -0.4877
  832SOL     OW 4631   7.017   6.811   5.371  0.1614  0.6709 -0.0036
  832SOL    HW1 4632   0.041   6.883   5.365  0.8882  0.0507  0.5566
  832SOL    HW2 4633   7.030   6.745   5.297  1.8048 -0.7904  1.4884
  833SOL     OW 4634   1.607   4.315   6.627  0.2418 -0.0275  0.1699
  833SOL    HW1 4635   1.643   4.355   6.543 -1.2549  0.5914 -0.2196
  833SOL    HW2 4636   1.588   4.388   6.693 -2.2952 -0.0151 -0.4535
  834SOL     OW 4637   3.365   5.957   0.107 -0.4044 -0.3757  0.2963
  834SOL    HW1 4638   3.399   5.993   0.020 -1.1955 -0.0480  0.1063
  834SOL    HW2 4639   3.402   5.865   0.123 -1.0834 -0.8820 -0.9177
  835SOL     OW 4640   1.292   6.264   1.660 -0.7212  0.1281  0.5614
  835SOL    HW1 4641   1.225   6.287   1.730  0.0134 -1.4571  1.8516
  835SOL    HW2 4642   1.295   6.165   1.648  2.7134 -0.1163  2.0659
  836SOL     OW 4643   6.468   0.327   4.367  0.2845  0.0995 -0.1181
  836SOL    HW1 4644   6.448   0.392   4.440 -0.7897  0.2224 -0.5058
  836SOL    HW2 4645   6.567   0.316   4.359  0.4306  0.1686  1.2689
  837SOL     OW 4646   4.742   3.731   3.395 -0.4728  0.4452  0.0893
  837SOL    HW1 4647   4.793   3.662   3.446  1.1262  1.0883 -0.5889
  837SOL    HW2 4648   4.672   3.686   3.339  1.7082 -0.8579 -1.7253
  838SOL     OW 4649   1.442   3.168   3.466 -0.2793  0.0063 -0.1133
  838SOL    HW1 4650   1.491   3.096   3.515  0.0550  0.3344  0.0348
  838SOL    HW2 4651   1.345   3.143   3.458 -0.1895 -0.3982  0.0491
  839SOL     OW 4652   1.779   3.558   6.485  0.0427  0.5613  0.4241
  839SOL    HW1 4653   1.821   3.546   6.576  2.2331  1.2271 -0.4298
  839SOL    HW2 4654   1.813   3.487   6.424  0.2909  1.3921 -0.4214
  840SOL     OW 4655   5.870   6.305   1.892  0.2549 -0.0492  0.5575
  840SOL    HW1 4656   5.811   6.254   1.829 -2.0062  0.3207  2.2462
  840SOL    HW2 4657   5.832   6.397   1.905  1.5137  0.3739  1.3362
  841SOL     OW 4658   6.209   7.008   6.001 -0.3324  0.5671  0.6575
  841SOL    HW1 4659   6.211   6.910   5.984  2.5845  0.6413  0.0702
  841SOL    HW2 4660   6.120   7.033   6.040 -1.7516 -2.0014 -0.6694
  842SOL     OW 4661   2.213   4.740   3.841 -0.1969 -0.1872 -0.8081
  842SOL    HW1 4662   2.225   4.699   3.931  0.0538 -0.9450 -1.1816
  842SOL    HW2 4663   2.302   4.774   3.808 -0.1712 -0.4654 -1.0297
  843SOL     OW 4664   0.211   6.833   3.105  0.2931 -0.4546 -0.2914
  843SOL    HW1 4665   0.217   6.929   3.078  0.0737 -0.3623 -0.0082
  843SOL    HW2 4666   0.169   6.826   3.195 -2.9470 -1.0214 -1.7244
  844SOL     OW 4667   2.138   5.371   0.964  0.2612  0.8433  0.0995
  844SOL    HW1 4668   2.080   5.299   1.003 -0.4349  1.1958 -0.2524
  844SOL    HW2 4669   2.214   5.390   1.025  0.4624 -0.2003  0.1895
  845SOL     OW 4670   2.721   0.151   1.624  0.3241 -0.2416 -0.0854
  845SOL    HW1 4671   2.702   0.056   1.598 -1.4266  0.7731 -3.0818
  845SOL    HW2 4672   2.637   0.205   1.616  1.5587  1.8274  0.2155
  846SOL     OW 4673   0.084   5.132   4.835  0.2170  0.5226  0.1932
  846SOL    HW1 4674   7.040   5.176   4.850  0.2717  0.7932 -0.2545
  846SOL    HW2 4675   0.151   5.169   4.900 -0.0345  0.2028  0.6379
  847SOL     OW 4676   5.517   3.303   0.802  0.0626 -0.0243 -0.1682
  847SOL    HW1 4677   5.494   3.265   0.892  0.9872 -0.3185 -0.0455
  847SOL    HW2 4678   5.612   3.335   0.803 -0.4269  1.5337 -0.5245
  848SOL     OW 4679   2.492   1.694   3.740 -0.0939  0.1414 -0.2085
  848SOL    HW1 4680   2.584   1.726   3.714  0.1732  1.0097  1.6228
  848SOL    HW2 4681   2.467   1.616   3.683  1.8455 -0.2038 -0.6753
  849SOL     OW 4682   6.722   6.977   4.777 -0.3853 -0.3083  0.3449
  849SOL    HW1 4683   6.728   0.019   4.828  4.2756 -1.4204  2.2381
  849SOL    HW2 4684   6.724   6.996   4.679  0.6498  1.7950  0.7048
  850SOL     OW 4685   2.120   5.837   2.753  0.0010 -0.5609 -0.6281
  850SOL    HW1 4686   2.124   5.890   2.838 -1.6496 -0.2362 -0.7178
  850SOL    HW2 4687   2.199   5.859   2.696  0.5309  0.0755  0.3246
  851SOL     OW 4688   5.057   1.640   0.155  0.1811 -0.0339  0.1810
  851SOL    HW1 4689   4.969   1.639   0.107 -0.6066 -0.1331  1.5697
  851SOL    HW2 4690   5.111   1.561   0.126 -1.4785 -1.7790  1.5309
  852SOL     OW 4691   3.213   0.430   2.459  0.2798 -0.0165 -0.2694
  852SOL    HW1 4692   3.242   0.394   2.548  0.0414 -0.3494 -0.3260
  852SOL    HW2 4693   3.229   0.529   2.457  0.7236 -0.0780 -0.0289
  853SOL     OW 4694   5.326   1.304   4.627  0.1845 -0.2474 -0.0858
  853SOL    HW1 4695   5.280   1.224   4.668 -0.8975  0.2936 -0.1971
  853SOL    HW2 4696   5.373   1.277   4.544 -2.1913 -0.3837 -1.4843
  854SOL     OW 4697   5.615   2.394   3.420 -0.3120  0.1495 -0.1845
  854SOL    HW1 4698   5.569   2.469   3.374 -0.7693  0.4220  0.6988
  854SOL    HW2 4699   5.603   2.402   3.519  0.2685 -0.6702 -0.0303
  855SOL     OW 4700   0.237   5.772   1.899 -0.5667 -0.3965 -0.1569
  855SOL    HW1 4701   0.245   5.746   1.996  0.5399 -1.0475 -0.4101
  855SOL    HW2 4702   0.327   5.791   1.862 -1.2005  2.8590 -0.2974
  856SOL     OW 4703   1.710   5.551   2.308  0.2620  0.4730 -0.1684
  856SOL    HW1 4704   1.775   5.578   2.379 -0.3687  0.7269  0.3187
  856SOL    HW2 4705   1.751   5.567   2.218  1.1424 -0.0374  0.1306
  857SOL     OW 4706   6.247   5.427   4.764 -0.5963 -0.1574 -0.2382
  857SOL    HW1 4707   6.334   5.405   4.721  0.1913 -1.0074  1.6584
  857SOL    HW2 4708   6.175   5.368   4.727  0.4230 -2.2079  0.8660
  858SOL     OW 4709   5.166   1.594   0.433 -0.0561  0.2002 -0.3714
  858SOL    HW1 4710   5.078   1.601   0.481 -0.4222 -2.2590 -0.5918
  858SOL    HW2 4711   5.151   1.557   0.342  1.1547  0.4888 -0.7027
  859SOL     OW 4712   3.537   4.153   4.718  0.0269  0.0885  0.2115
  859SOL    HW1 4713   3.578   4.089   4.653  1.3176  0.5107  0.5725
  859SOL    HW2 4714   3.579   4.243   4.708 -0.0706  0.2749  1.3118
  860SOL     OW 4715   3.098   1.581   4.322 -0.4088  0.3464  0.0707
  860SOL    HW1 4716   3.110   1.506   4.387 -1.1927  1.5117  1.6272
  860SOL    HW2 4717   3.186   1.604   4.280  0.5359  0.8690  2.2436
  861SOL     OW 4718   2.330   2.227   2.922 -0.4103 -0.2597  0.1402
  861SOL    HW1 4719   2.422   2.194   2.901 -0.6596 -1.6305  1.1103
  861SOL    HW2 4720   2.332   2.327   2.930  0.7732 -0.1716 -0.8634
  862SOL     OW 4721   4.458   3.133   1.350  0.3856  0.4232 -0.3397
  862SOL    HW1 4722   4.495   3.068   1.285  0.7610 -0.6573  0.8999
  862SOL    HW2 4723   4.508   3.220   1.344  2.5854 -0.6883  0.6438
  863SOL     OW 4724   0.477   6.445   1.545  0.8884 -0.1420 -0.1502
  863SOL    HW1 4725   0.403   6.407   1.489  1.1506  2.6183 -2.6465
  863SOL    HW2 4726   0.440   6.513   1.608  1.0697 -0.4091  0.2527
  864SOL     OW 4727   1.039   3.977   4.109 -0.8078 -0.0253 -0.1617
  864SOL    HW1 4728   1.021   4.066   4.151 -1.3327 -0.4473  0.5281
  864SOL    HW2 4729   1.062   3.911   4.180  1.0899 -0.1019 -0.7972
  865SOL     OW 4730   5.119   0.932   2.859 -0.2084 -0.0012 -0.6799
  865SOL    HW1 4731   5.103   0.846   2.908 -1.2111  0.1835 -0.6773
  865SOL    HW2 4732   5.217   0.951   2.857 -0.0673 -0.5905  0.2538
  866SOL     OW 4733   2.412   2.252   4.970  0.5292 -0.4523 -0.2465
  866SOL    HW1 4734   2.489   2.195   4.941  0.0194 -1.0226 -0.4864
  866SOL    HW2 4735   2.358   2.204   5.039  1.1108  0.4631  0.8845
  867SOL     OW 4736   0.352   3.806   2.680  0.2116  0.7867 -0.1520
  867SOL    HW1 4737   0.326   3.795   2.584 -0.0029  0.1129 -0.0179
  867SOL    HW2 4738   0.271   3.799   2.738  0.4578  0.3404  0.1437
  868SOL     OW 4739   6.293   0.585   3.767 -0.2073 -0.1876  0.2779
  868SOL    HW1 4740   6.366   0.593   3.699  0.0689  0.9094  0.6783
  868SOL    HW2 4741   6.333   0.565   3.857 -0.5655 -1.5835  0.1479
  869SOL     OW 4742   2.526   4.438   5.199  0.0550 -0.1301 -0.5389
  869SOL    HW1 4743   2.467   4.382   5.257 -0.1181 -1.9265 -2.3569
  869SOL    HW2 4744   2.473   4.477   5.124  0.8873 -0.6705 -1.4390
  870SOL     OW 4745   0.776   3.308   0.444 -0.1755 -0.1728  0.3419
  870SOL    HW1 4746   0.834   3.389   0.449 -0.0827 -0.2193  0.0368
  870SOL    HW2 4747   0.726   3.297   0.530  0.7691 -0.5062  0.8652
  871SOL     OW 4748   0.703   3.360   0.167  0.2808  0.5226 -0.4024
  871SOL    HW1 4749   0.738   3.319   0.252  0.4376 -0.5393 -0.9666
  871SOL    HW2 4750   0.609   3.390   0.181 -0.0952 -0.7072 -0.1819
  872SOL     OW 4751   6.126   1.089   4.366 -1.4338 -0.1318 -0.0543
  872SOL    HW1 4752   6.190   1.165   4.374 -3.0899  1.4874 -1.1600
  872SOL    HW2 4753   6.176   1.002   4.362  0.6562  1.0472 -0.9163
  873SOL     OW 4754   4.682   1.543   3.874 -0.0170  0.0024  0.4336
  873SOL    HW1 4755   4.588   1.514   3.893  0.5434 -1.2459  1.4798
  873SOL    HW2 4756   4.681   1.627   3.820 -1.7289  0.1638  0.6604
  874SOL     OW 4757   4.635   0.307   1.256  0.1951  0.5700 -0.0185
  874SOL    HW1 4758   4.703   0.335   1.323  0.1313  1.9127 -0.4942
  874SOL    HW2 4759   4.551   0.277   1.303  0.2782  1.1568  0.5047
  875SOL     OW 4760   2.500   4.946   6.884 -0.2348 -0.0626 -0.1307
  875SOL    HW1 4761   2.462   5.025   6.836 -0.6793  0.2400  0.7048
  875SOL    HW2 4762   2.467   4.862   6.841 -0.5457  0.2011 -0.4123
  876SOL     OW 4763   4.304   1.021   2.564  0.1580  0.8694  0.2988
  876SOL    HW1 4764   4.267   0.933   2.592 -1.0354  0.8744 -1.0993
  876SOL    HW2 4765   4.311   1.082   2.643 -0.1592 -0.0764  1.0726
  877SOL     OW 4766   4.583   3.414   6.871 -0.3433  0.3894  0.2823
  877SOL    HW1 4767   4.619   3.497   6.829 -0.0681  0.8339  1.3580
  877SOL    HW2 4768   4.569   3.430   6.969 -0.2568 -0.8395  0.5071
  878SOL     OW 4769   3.593   1.312   2.766 -0.1957  0.1616  0.4576
  878SOL    HW1 4770   3.642   1.394   2.737 -0.0609 -0.7716 -2.2370
  878SOL    HW2 4771   3.501   1.337   2.796 -0.6979  1.2261 -1.7331
  879SOL     OW 4772   6.863   5.079   0.858  0.3328 -0.0204 -0.3723
  879SOL    HW1 4773   6.908   5.168   0.851 -0.5195  0.5700  1.1172
  879SOL    HW2 4774   6.808   5.063   0.775 -0.3760  1.3610 -0.2041
  880SOL     OW 4775   5.784   3.780   1.340 -0.8498  0.4419 -0.2907
  880SOL    HW1 4776   5.740   3.706   1.289  0.0621  0.7592 -1.5703
  880SOL    HW2 4777   5.729   3.863   1.332 -1.2077  0.2417  0.0654
  881SOL     OW 4778   1.302   6.375   4.611  0.0709 -0.5217  0.4874
  881SOL    HW1 4779   1.362   6.370   4.530  0.8463 -1.1327  1.0852
  881SOL    HW2 4780   1.207   6.362   4.582  0.1009  1.2053 -0.5839
  882SOL     OW 4781   2.459   4.158   5.518 -0.0764  0.2999 -0.4430
  882SOL    HW1 4782   2.418   4.207   5.595  2.0729  0.0891  0.9362
  882SOL    HW2 4783   2.424   4.195   5.432 -1.3342  1.6554  0.5936
  883SOL     OW 4784   2.972   3.765   2.455  0.0891  0.2639 -0.0204
  883SOL    HW1 4785   2.937   3.679   2.494  2.3124  0.2682  2.2823
  883SOL    HW2 4786   3.023   3.814   2.525  0.7601  2.4371 -1.9182
  884SOL     OW 4787   6.674   5.044   2.805 -0.1309  0.0288  0.3051
  884SOL    HW1 4788   6.713   5.070   2.717 -0.2600  2.5157  0.9236
  884SOL    HW2 4789   6.646   4.948   2.802 -1.4046  0.3820 -2.8115
  885SOL     OW 4790   0.169   5.938   6.293 -0.0375 -0.6535  0.5997
  885SOL    HW1 4791   0.075   5.972   6.295  0.5885  1.1556  0.5076
  885SOL    HW2 4792   0.171   5.845   6.329 -1.6088 -0.1189  2.1933
  886SOL     OW 4793   4.334   2.872   1.917  0.0422 -0.6299  0.2642
  886SOL    HW1 4794   4.268   2.874   1.992  0.5903  0.0118  0.7356
  886SOL    HW2 4795   4.285   2.877   1.830 -0.4738  2.9396  0.6123
  887SOL     OW 4796   0.127   3.492   4.576 -0.2298  0.1828 -0.6375
  887SOL    HW1 4797   0.202   3.499   4.642  1.9967  0.5878 -3.0249
  887SOL    HW2 4798   0.122   3.577   4.523 -1.5358 -0.3530 -1.4212
  888SOL     OW 4799   2.005   1.868   4.373  0.4494 -0.0717  0.1290
  888SOL    HW1 4800   1.947   1.950   4.369  0.6077  0.0007 -1.0053
  888SOL    HW2 4801   2.013   1.837   4.467 -0.2124  0.7972  0.4786
  889SOL     OW 4802   3.199   2.912   5.198 -0.0171  0.6168  0.0185
  889SOL    HW1 4803   3.123   2.868   5.151  0.9229  1.2326 -2.2296
  889SOL    HW2 4804   3.224   2.858   5.278 -2.4787  0.1677  0.5692
  890SOL     OW 4805   2.446   1.371   5.281  0.4281  0.0745 -0.1273
  890SOL    HW1 4806   2.436   1.296   5.216 -0.3114  0.3324 -0.3110
  890SOL    HW2 4807   2.457   1.334   5.373 -0.8649 -0.2533 -0.0901
  891SOL     OW 4808   3.790   3.301   5.032 -0.2792  0.1553 -0.0474
  891SOL    HW1 4809   3.843   3.257   4.960 -0.8112  0.5820 -0.7126
  891SOL    HW2 4810   3.696   3.267   5.029 -0.3107  0.1872  0.4424
  892SOL     OW 4811   3.815   2.766   3.272 -0.1848  0.4554 -0.0716
  892SOL    HW1 4812   3.803   2.864   3.289 -0.8449 -0.0081  2.5180
  892SOL    HW2 4813   3.907   2.739   3.301 -0.6025  0.0072  0.8509
  893SOL     OW 4814   0.372   5.072   1.177 -0.2632 -0.1622  0.2185
  893SOL    HW1 4815   0.445   5.097   1.241 -0.1914 -0.0002  0.0750
  893SOL    HW2 4816   0.305   5.015   1.223  1.3885 -2.7056 -0.3491
  894SOL     OW 4817   0.235   5.588   2.949  0.1125  0.0441 -0.1627
  894SOL    HW1 4818   0.201   5.557   3.038  0.2738 -1.4880 -0.6064
  894SOL    HW2 4819   0.162   5.634   2.899 -0.9326 -1.9262 -0.5195
  895SOL     OW 4820   0.736   0.729   5.864 -0.7014  0.0999  0.1542
  895SOL    HW1 4821   0.759   0.820   5.830  1.8351 -0.7858 -0.7544
  895SOL    HW2 4822   0.638   0.725   5.884 -0.7023  3.3403  1.3917
  896SOL     OW 4823   1.213   4.763   2.195  0.9392  0.7718 -0.2027
  896SOL    HW1 4824   1.120   4.797   2.206  1.7080  3.9270 -2.3055
  896SOL    HW2 4825   1.220   4.671   2.235 -2.4552  1.2890  1.9307
  897SOL     OW 4826   3.492   2.447   6.387  0.0546  0.1280 -0.3614
  897SOL    HW1 4827   3.450   2.437   6.296 -0.0929  1.5282 -0.4578
  897SOL    HW2 4828   3.461   2.372   6.445  0.2985 -0.9049 -1.5084
  898SOL     OW 4829   5.445   4.142   3.088  0.4667 -0.7509  0.0260
  898SOL    HW1 4830   5.425   4.044   3.085  0.0201 -0.6412 -1.2940
  898SOL    HW2 4831   5.395   4.188   3.015 -0.3108  0.6547  1.3954
  899SOL     OW 4832   0.109   4.390   2.640  0.0074 -0.7342 -0.7773
  899SOL    HW1 4833   0.195   4.343   2.620 -0.0619 -1.5127  0.5722
  899SOL    HW2 4834   0.032   4.330   2.617 -0.1227 -0.6302 -0.6210
  900SOL     OW 4835   3.245   0.425   5.432  0.3769  0.0300  0.6234
  900SOL    HW1 4836   3.233   0.517   5.471  1.3184  0.6359 -0.4463
  900SOL    HW2 4837   3.163   0.371   5.447 -1.1082  1.7947 -0.6868
  901SOL     OW 4838   0.586   2.850   5.031  0.1218  0.2619  0.7382
  901SOL    HW1 4839   0.646   2.773   5.010 -0.3266  0.5209 -1.7354
  901SOL    HW2 4840   0.504   2.816   5.077  0.4679 -0.5737  0.7668
  902SOL     OW 4841   1.162   5.037   1.999 -0.1937 -0.5211 -0.2966
  902SOL    HW1 4842   1.181   5.005   1.906  0.4749 -2.1679  0.3640
  902SOL    HW2 4843   1.167   4.960   2.062 -1.0485  0.4958  1.0676
  903SOL     OW 4844   0.651   0.751   4.726 -0.0843  0.2004  0.2083
  903SOL    HW1 4845   0.626   0.731   4.632 -1.6547  1.7483  0.2385
  903SOL    HW2 4846   0.746   0.727   4.742  0.2896  0.1979 -1.8470
  904SOL     OW 4847   7.011   0.525   2.104 -0.1111 -0.1922  0.5282
  904SOL    HW1 4848   6.973   0.459   2.168 -0.7491 -1.2208 -0.8621
  904SOL    HW2 4849   7.018   0.615   2.148 -0.6175 -0.8396  1.9768
  905SOL     OW 4850   2.215   3.981   3.598 -0.0971 -0.3234 -0.1124
  905SOL    HW1 4851   2.185   3.906   3.656 -1.7479 -0.8326 -1.5244
  905SOL    HW2 4852   2.193   4.068   3.643 -3.9321 -0.6439 -0.9777
  906SOL     OW 4853   6.866   5.817   4.084 -0.5972  0.5146  0.0753
  906SOL    HW1 4854   6.960   5.850   4.072 -0.5349  0.0494 -0.8536
  906SOL    HW2 4855   6.802   5.886   4.051 -0.4561 -0.3553 -2.1919
  907SOL     OW 4856   3.095   6.163   4.713 -0.4280 -0.1699  0.3838
  907SOL    HW1 4857   3.136   6.087   4.762 -1.6320 -1.5263 -0.6156
  907SOL    HW2 4858   3.021   6.129   4.654 -1.1039  1.7930  0.0123
  908SOL     OW 4859   5.396   6.390   1.432  0.0268  0.0510 -0.8562
  908SOL    HW1 4860   5.395   6.306   1.486  1.3273 -0.4942 -1.6373
  908SOL    HW2 4861   5.421   6.467   1.491 -0.4924 -0.2096 -0.2793
  909SOL     OW 4862   0.992   6.250   2.509 -0.4445  0.1787 -0.0433
  909SOL    HW1 4863   1.047   6.167   2.510  0.1491  0.5199  2.6847
  909SOL    HW2 4864   0.921   6.244   2.579 -0.0062  2.1805  0.6437
  910SOL     OW 4865   2.261   0.125   5.859 -0.3030 -0.1182  0.5796
  910SOL    HW1 4866   2.303   0.036   5.840 -0.0076 -0.0300  0.8147
  910SOL    HW2 4867   2.214   0.158   5.777  0.2007 -0.1591  0.2697
  911SOL     OW 4868   5.714   3.558   3.987  0.3160  0.0248  0.4060
  911SOL    HW1 4869   5.643   3.620   3.954  2.2737  1.4250 -1.5259
  911SOL    HW2 4870   5.802   3.606   3.984  2.0415 -2.9776 -1.7320
  912SOL     OW 4871   1.832   6.843   6.143 -0.1870 -0.0744 -0.1723
  912SOL    HW1 4872   1.846   6.828   6.241  1.4654  1.0003 -0.2096
  912SOL    HW2 4873   1.814   6.755   6.098  1.6341 -0.9425  0.7058
  913SOL     OW 4874   2.911   6.361   5.677 -0.1288 -0.4331 -0.5610
  913SOL    HW1 4875   2.882   6.267   5.698 -0.9133  0.0180  0.4954
  913SOL    HW2 4876   2.893   6.380   5.580  1.7629 -1.9473 -1.2691
  914SOL     OW 4877   6.397   5.368   2.383  0.1993  0.4278  0.2746
  914SOL    HW1 4878   6.390   5.269   2.383 -0.3323  0.4635 -0.1108
  914SOL    HW2 4879   6.492   5.395   2.365  0.1371  0.0027 -0.7232
  915SOL     OW 4880   1.428   4.341   2.767  0.3440 -0.6216  0.0530
  915SOL    HW1 4881   1.462   4.270   2.828  0.1709 -0.9593 -0.2404
  915SOL    HW2 4882   1.435   4.430   2.812  0.9956 -0.7675  0.2378
  916SOL     OW 4883   2.121   4.258   3.308  0.0644 -0.5497 -0.0132
  916SOL    HW1 4884   2.095   4.167   3.341 -0.4369 -0.5191 -0.3014
  916SOL    HW2 4885   2.148   4.253   3.212  1.2436 -0.5925  0.3055
  917SOL     OW 4886   4.019   1.059   2.352 -0.3182 -0.3139  0.3268
  917SOL    HW1 4887   4.044   0.969   2.317  0.8228  0.2787 -0.4965
  917SOL    HW2 4888   4.102   1.111   2.371 -0.8241  1.6255 -2.1309
  918SOL     OW 4889   2.783   0.077   1.923 -0.0336  0.1346  0.0155
  918SOL    HW1 4890   2.698   0.126   1.941 -0.2869 -0.6738  1.1901
  918SOL    HW2 4891   2.815   0.035   2.008  1.0397 -0.3563 -0.6122
  919SOL     OW 4892   4.120   1.589   5.994  0.0735  0.4730 -0.8577
  919SOL    HW1 4893   4.092   1.629   5.906 -0.7563  3.3682  0.6034
  919SOL    HW2 4894   4.197   1.640   6.030  0.5319 -0.8192  0.0438
  920SOL     OW 4895   1.343   4.487   6.377  0.4135 -0.0571 -0.0331
  920SOL    HW1 4896   1.415   4.440   6.327  0.7640 -0.1325  0.5300
  920SOL    HW2 4897   1.255   4.443   6.358  0.9826 -2.4316  2.1663
  921SOL     OW 4898   0.983   4.081   2.362  0.5067  0.0323 -0.3219
  921SOL    HW1 4899   0.994   4.023   2.443 -0.7654 -0.7282 -0.6617
  921SOL    HW2 4900   1.050   4.155   2.365  1.9154 -1.2154  0.3374
  922SOL     OW 4901   4.142   3.753   6.655  0.2430 -0.1876 -0.2503
  922SOL    HW1 4902   4.228   3.776   6.610  0.2644 -1.0478 -0.6631
  922SOL    HW2 4903   4.090   3.837   6.672  1.7170  0.5006  1.1879
  923SOL     OW 4904   1.596   6.073   4.851 -0.0542 -0.5026  0.3007
  923SOL    HW1 4905   1.598   6.141   4.777 -0.0448  1.0163  1.6408
  923SOL    HW2 4906   1.689   6.055   4.881  0.0541 -2.0812 -0.8476
  924SOL     OW 4907   2.735   0.473   4.331  0.1353  0.2018 -0.3634
  924SOL    HW1 4908   2.831   0.461   4.308 -0.2471 -1.0315 -1.4784
  924SOL    HW2 4909   2.715   0.570   4.346  1.9519  0.2930  1.9437
  925SOL     OW 4910   1.188   6.765   2.479  0.1375  0.1437  0.7303
  925SOL    HW1 4911   1.134   6.835   2.433  0.4795  0.7054  1.1652
  925SOL    HW2 4912   1.283   6.796   2.488  0.8372 -1.2982 -1.0328
  926SOL     OW 4913   2.311   0.122   2.029 -0.2755  0.0098 -0.1361
  926SOL    HW1 4914   2.248   0.125   2.107  0.1020 -0.4911  0.1931
  926SOL    HW2 4915   2.318   0.029   1.995 -0.6975  0.2862 -0.9908
  927SOL     OW 4916   2.830   4.231   1.016  0.4929  0.0561 -0.3361
  927SOL    HW1 4917   2.848   4.284   1.099 -0.2387  0.5581 -0.4825
  927SOL    HW2 4918   2.907   4.170   0.998  0.2542 -0.7954  1.2676
  928SOL     OW 4919   1.564   6.833   0.189 -0.5340  0.4838  0.1249
  928SOL    HW1 4920   1.474   6.803   0.158 -0.2547 -0.0093 -0.2058
  928SOL    HW2 4921   1.614   6.756   0.228 -0.8432  1.0652  1.7455
  929SOL     OW 4922   4.324   1.632   3.798 -0.1618 -0.4842 -0.5490
  929SOL    HW1 4923   4.307   1.727   3.772 -2.1570 -1.0251 -1.4182
  929SOL    HW2 4924   4.367   1.584   3.721 -0.3751 -0.5896 -0.6045
  930SOL     OW 4925   0.381   6.328   5.618 -0.1953 -0.0733 -0.3150
  930SOL    HW1 4926   0.322   6.283   5.686  1.4797 -0.4763  0.9275
  930SOL    HW2 4927   0.357   6.425   5.613  0.1126  0.1302  1.4343
  931SOL     OW 4928   2.741   4.536   4.294  0.0959  0.3396 -0.0612
  931SOL    HW1 4929   2.814   4.491   4.346  1.1744  3.1497  1.0463
  931SOL    HW2 4930   2.782   4.602   4.231 -1.4516  0.7682 -0.6527
  932SOL     OW 4931   6.656   4.251   1.300  0.1465  0.1373  0.6121
  932SOL    HW1 4932   6.561   4.244   1.268  0.2826  1.9127 -0.2520
  932SOL    HW2 4933   6.658   4.237   1.399 -1.0410  0.2862  0.6728
  933SOL     OW 4934   3.446   1.987   5.545  0.1137 -0.7784 -0.4715
  933SOL    HW1 4935   3.374   1.985   5.614  0.7698 -0.9987  0.2150
  933SOL    HW2 4936   3.502   1.904   5.553  0.7595 -0.3613 -0.6567
  934SOL     OW 4937   5.866   4.606   0.555 -0.2125  0.2490  0.0486
  934SOL    HW1 4938   5.818   4.677   0.503  1.7482 -0.2037 -2.5548
  934SOL    HW2 4939   5.801   4.535   0.583 -1.5196  1.0783 -0.8003
  935SOL     OW 4940   4.729   6.332   3.539 -0.0637  0.6005 -0.4776
  935SOL    HW1 4941   4.670   6.355   3.461  1.0175  1.8445 -0.9478
  935SOL    HW2 4942   4.708   6.393   3.616 -0.5194 -0.0542 -0.0657
  936SOL     OW 4943   5.941   5.228   0.429 -0.3826 -0.1556 -0.0909
  936SOL    HW1 4944   5.908   5.302   0.488 -1.2871  1.5990 -2.6079
  936SOL    HW2 4945   5.906   5.140   0.463 -2.7159  1.0033  0.7470
  937SOL     OW 4946   6.477   4.610   4.486  0.2678  0.4232  0.0809
  937SOL    HW1 4947   6.548   4.675   4.459  1.5183 -0.9881 -0.1164
  937SOL    HW2 4948   6.437   4.568   4.405  0.7729 -0.4202  0.2634
  938SOL     OW 4949   2.027   0.303   3.015 -0.2833  0.1949  0.0002
  938SOL    HW1 4950   2.069   0.344   3.096  2.1983 -1.3220 -0.3992
  938SOL    HW2 4951   1.999   0.374   2.952  0.0557  1.3455  1.1114
  939SOL     OW 4952   5.389   2.293   3.026 -0.1600 -0.1513 -0.4467
  939SOL    HW1 4953   5.489   2.284   3.023 -0.2401 -1.9862  0.5451
  939SOL    HW2 4954   5.355   2.250   3.110 -1.6769  1.9008  0.0702
  940SOL     OW 4955   5.161   0.831   6.569 -0.3891 -0.0901 -0.5835
  940SOL    HW1 4956   5.159   0.740   6.609 -1.2783 -0.6802 -1.9162
  940SOL    HW2 4957   5.255   0.865   6.567 -0.2551 -0.1115  1.7362
  941SOL     OW 4958   3.040   2.495   3.143  0.0133 -0.2259  0.1410
  941SOL    HW1 4959   3.036   2.593   3.120  0.6513 -0.1667  0.2860
  941SOL    HW2 4960   2.985   2.444   3.077  2.0349 -0.0967 -1.7492
  942SOL     OW 4961   3.251   0.757   1.450 -0.3896  0.8561 -0.1083
  942SOL    HW1 4962   3.192   0.687   1.409  0.0015  0.8129 -0.6131
  942SOL    HW2 4963   3.317   0.789   1.381  0.2284  0.8439  0.4711
  943SOL     OW 4964   6.454   1.660   4.477 -0.2816  0.2837 -0.0769
  943SOL    HW1 4965   6.527   1.652   4.545  0.7347  1.7496 -0.9535
  943SOL    HW2 4966   6.484   1.620   4.391 -0.5250  0.8702 -0.4367
  944SOL     OW 4967   3.009   3.930   1.232  0.1977  0.1937  0.2630
  944SOL    HW1 4968   3.034   4.009   1.288  0.3122  1.7485 -1.8591
  944SOL    HW2 4969   3.073   3.855   1.250  0.4881  0.7821  1.8559
  945SOL     OW 4970   4.142   2.055   4.668 -0.5990 -0.6069 -0.0345
  945SOL    HW1 4971   4.150   1.989   4.743  0.9947 -1.4768 -0.9186
  945SOL    HW2 4972   4.126   2.147   4.706  0.1538 -1.0245  1.3668
  946SOL     OW 4973   2.165   6.913   0.289  0.4654  0.0730 -0.1342
  946SOL    HW1 4974   2.251   6.869   0.315  0.3325 -0.6561 -0.9023
  946SOL    HW2 4975   2.157   7.000   0.338  2.1198  0.6410 -0.7676
  947SOL     OW 4976   3.418   3.711   4.246 -0.2123 -0.3949 -0.0171
  947SOL    HW1 4977   3.492   3.729   4.182  1.1932 -1.5023  1.2215
  947SOL    HW2 4978   3.380   3.620   4.228  2.7603 -2.4794  2.8841
  948SOL     OW 4979   2.688   2.062   1.012 -0.0663  0.3796  0.0127
  948SOL    HW1 4980   2.731   2.151   1.028 -0.2416  0.4692 -0.0079
  948SOL    HW2 4981   2.740   2.012   0.942 -2.0036  1.9876 -2.7636
  949SOL     OW 4982   6.347   2.152   4.789  0.6294  0.1695 -0.2814
  949SOL    HW1 4983   6.356   2.175   4.692 -0.1383 -0.9330 -0.6341
  949SOL    HW2 4984   6.389   2.064   4.807 -0.0790 -0.0799  0.1881
  950SOL     OW 4985   5.607   2.856   6.333  0.5509 -0.3710  0.4794
  950SOL    HW1 4986   5.700   2.831   6.307 -0.3126 -0.4300 -3.0680
  950SOL    HW2 4987   5.548   2.774   6.329 -0.2271  0.2089 -0.5898
  951SOL     OW 4988   4.281   3.665   2.448 -0.0147 -0.3253 -0.2245
  951SOL    HW1 4989   4.313   3.575   2.477  0.0214 -0.2523 -0.0369
  951SOL    HW2 4990   4.359   3.726   2.433  0.0738 -0.8223 -2.0556
  952SOL     OW 4991   2.872   0.579   0.247  0.2117  0.0560  0.0524
  952SOL    HW1 4992   2.920   0.572   0.334 -0.1095 -1.6788  0.1255
  952SOL    HW2 4993   2.801   0.649   0.253  0.8920  0.6831  0.8372
  953SOL     OW 4994   5.265   3.453   4.127  0.0833  0.0738 -0.4035
  953SOL    HW1 4995   5.276   3.441   4.225  0.5512  1.0333 -0.3221
  953SOL    HW2 4996   5.261   3.551   4.106 -0.5176 -0.1312 -1.2852
  954SOL     OW 4997   5.240   6.855   3.778  0.3172 -0.1713  0.0894
  954SOL    HW1 4998   5.215   6.918   3.705 -0.3540 -0.4719  0.0548
  954SOL    HW2 4999   5.285   6.775   3.739 -1.6526 -1.1934 -0.2198
  955SOL     OW 5000   2.794   0.196   1.316 -0.2736  0.4543 -0.5027
  955SOL    HW1 5001   2.793   0.172   1.219  0.2055 -1.8451 -0.0089
  955SOL    HW2 5002   2.701   0.211   1.348 -0.9005 -2.6997 -0.5249
  956SOL     OW 5003   2.083   1.371   5.295 -0.1795 -0.5228  0.4022
  956SOL    HW1 5004   2.093   1.344   5.199  1.2229 -1.1615  0.6911
  956SOL    HW2 5005   2.116   1.297   5.354 -0.1892  0.2071  1.3535
  957SOL     OW 5006   6.002   0.136   2.613  0.2015 -0.0373  0.2802
  957SOL    HW1 5007   6.008   0.171   2.706 -1.5527  1.5290 -0.1238
  957SOL    HW2 5008   6.092   0.105   2.582  0.9709  0.2074  2.1731
  958SOL     OW 5009   3.225   5.864   6.269  0.8248 -0.1460  0.3723
  958SOL    HW1 5010   3.160   5.905   6.334  0.7119 -2.7350  2.0366
  958SOL    HW2 5011   3.185   5.782   6.230  1.7943  0.1433 -1.3281
  959SOL     OW 5012   3.508   6.590   5.902  0.0702  0.4935  0.3817
  959SOL    HW1 5013   3.519   6.545   5.991  0.0473  4.3519  2.5426
  959SOL    HW2 5014   3.419   6.567   5.864  0.1542 -1.3984  1.2126
  960SOL     OW 5015   2.215   0.767   5.968  0.0299  0.7911  0.0767
  960SOL    HW1 5016   2.182   0.827   5.895 -1.5418 -0.3218 -0.1826
  960SOL    HW2 5017   2.200   0.672   5.942 -0.6536  0.3628  1.8650
  961SOL     OW 5018   3.642   4.814   6.833  0.2297 -0.3778 -0.3076
  961SOL    HW1 5019   3.603   4.904   6.853 -0.6658 -0.9121  0.3946
  961SOL    HW2 5020   3.569   4.748   6.820  0.8900 -1.0475 -0.6570
  962SOL     OW 5021   4.523   3.516   3.514  0.0104  0.1060 -0.1897
  962SOL    HW1 5022   4.437   3.466   3.518 -0.1527  0.4585  1.0297
  962SOL    HW2 5023   4.518   3.585   3.442 -0.8884  0.4188  0.1679
  963SOL     OW 5024   6.874   5.607   6.060 -0.5833 -0.2603  0.0531
  963SOL    HW1 5025   6.776   5.592   6.046 -0.7620 -0.3235  1.2146
  963SOL    HW2 5026   6.886   5.681   6.127  0.2132  1.5798 -1.9960
  964SOL     OW 5027   5.439   4.333   0.121  0.1296  0.1920 -0.0026
  964SOL    HW1 5028   5.450   4.408   0.056 -1.2824  0.8964  0.5261
  964SOL    HW2 5029   5.526   4.317   0.169  1.0152  0.0682 -1.5759
  965SOL     OW 5030   6.785   3.287   5.699  0.6001 -0.0159  0.2943
  965SOL    HW1 5031   6.704   3.241   5.663  0.3514  0.9409 -0.4029
  965SOL    HW2 5032   6.797   3.374   5.652  1.7889  0.0502  0.7009
  966SOL     OW 5033   4.897   0.897   6.989 -0.3255 -1.0271  0.0340
  966SOL    HW1 5034   4.974   0.850   6.946 -0.4377 -1.7909  0.6601
  966SOL    HW2 5035   4.854   0.837   0.011  0.8074  0.6599  2.3802
  967SOL     OW 5036   5.983   1.914   3.620  0.0108  0.5020 -0.2519
  967SOL    HW1 5037   5.994   1.985   3.550 -0.1586  1.0767  0.2911
  967SOL    HW2 5038   5.909   1.940   3.682  0.4481  0.2171  0.4005
  968SOL     OW 5039   5.915   1.452   3.954 -0.3373 -0.2633  0.5289
  968SOL    HW1 5040   5.835   1.392   3.950  1.1540 -2.2626 -1.5648
  968SOL    HW2 5041   5.981   1.417   4.021  0.2192 -0.5346 -0.1555
  969SOL     OW 5042   4.061   3.048   5.151 -0.4185  0.7285 -0.6560
  969SOL    HW1 5043   4.065   2.964   5.205 -2.1991  0.5023 -0.8143
  969SOL    HW2 5044   3.997   3.112   5.193  0.1124  1.5852 -1.1201
  970SOL     OW 5045   4.616   0.165   3.542  0.6242  0.1905  0.0280
  970SOL    HW1 5046   4.686   0.097   3.563  0.4973 -0.4543 -1.4607
  970SOL    HW2 5047   4.658   0.243   3.496  0.4031 -0.1725 -0.8168
  971SOL     OW 5048   2.943   4.863   6.706  0.1302  0.7146 -0.1843
  971SOL    HW1 5049   2.876   4.934   6.688  1.1071  1.8599  0.5624
  971SOL    HW2 5050   3.000   4.890   6.784  0.4306 -0.9532  0.2089
  972SOL     OW 5051   5.411   0.006   4.857 -0.4830 -0.0439  0.2456
  972SOL    HW1 5052   5.511   0.003   4.852 -0.3380 -0.4813  2.3725
  972SOL    HW2 5053   5.375   0.066   4.785  1.2499 -0.2766 -0.8733
  973SOL     OW 5054   0.768   6.893   2.471  0.3709 -0.3853  0.4689
  973SOL    HW1 5055   0.674   6.872   2.495  0.9682 -0.4427  3.0871
  973SOL    HW2 5056   0.806   6.820   2.413 -0.9557 -0.6747 -0.0603
  974SOL     OW 5057   6.281   5.129   4.005 -0.1169  0.4616 -0.0666
  974SOL    HW1 5058   6.280   5.161   4.099  1.1300 -0.8929  0.4471
  974SOL    HW2 5059   6.287   5.029   4.004  1.6101  0.5312 -1.5704
  975SOL     OW 5060   1.740   1.841   3.533  0.4037 -0.0836  0.0867
  975SOL    HW1 5061   1.764   1.761   3.588 -0.9575 -1.1680 -0.8365
  975SOL    HW2 5062   1.671   1.894   3.582  0.4662 -0.0960  0.1903
  976SOL     OW 5063   3.877   4.850   6.969  0.4037  0.1888 -0.5386
  976SOL    HW1 5064   3.868   4.942   7.007  1.4924  0.3152 -0.5531
  976SOL    HW2 5065   3.788   4.818   6.937 -0.7986 -0.2566  2.8494
  977SOL     OW 5066   2.388   2.052   3.136  0.4704 -0.2952  0.0800
  977SOL    HW1 5067   2.458   2.023   3.201  0.8878  0.0129 -0.2294
  977SOL    HW2 5068   2.424   2.048   3.043 -0.6405 -2.3428 -0.3329
  978SOL     OW 5069   5.631   2.193   5.966  0.2322  0.0269 -0.7048
  978SOL    HW1 5070   5.723   2.184   5.927 -0.2283  0.3047 -1.8994
  978SOL    HW2 5071   5.605   2.107   6.010  1.7843  0.5262  1.3277
  979SOL     OW 5072   2.908   4.659   3.614  0.9313 -0.1472  0.2917
  979SOL    HW1 5073   2.867   4.713   3.541  0.6124  0.8191  1.1662
  979SOL    HW2 5074   2.954   4.719   3.679  2.5137 -1.1083  0.1051
  980SOL     OW 5075   6.702   3.592   4.005  0.0990  0.3581 -0.0322
  980SOL    HW1 5076   6.637   3.610   4.079  0.9438 -0.2191  0.8819
  980SOL    HW2 5077   6.655   3.549   3.928 -1.0506  2.1294 -0.3822
  981SOL     OW 5078   5.656   6.203   3.181 -0.3045 -0.3265  0.1722
  981SOL    HW1 5079   5.712   6.121   3.189  0.2232 -0.0426 -0.4658
  981SOL    HW2 5080   5.695   6.262   3.110 -1.4869 -0.1810 -0.3701
  982SOL     OW 5081   5.998   4.354   3.850 -0.4212 -0.0182 -0.0194
  982SOL    HW1 5082   6.089   4.315   3.834  0.0021  0.9235  0.0668
  982SOL    HW2 5083   5.991   4.387   3.944 -1.4112 -1.5151  0.4825
  983SOL     OW 5084   5.296   6.375   4.242 -0.0181 -0.0696 -0.1158
  983SOL    HW1 5085   5.268   6.470   4.257 -0.2863 -0.3884  1.6419
  983SOL    HW2 5086   5.224   6.326   4.193  0.0457  0.5741 -0.8736
  984SOL     OW 5087   0.933   3.889   3.168 -0.1744  0.8215 -0.1301
  984SOL    HW1 5088   0.869   3.859   3.238 -0.5577  1.3994 -0.2221
  984SOL    HW2 5089   0.891   3.961   3.112 -0.4534 -0.6637 -1.9408
  985SOL     OW 5090   1.980   2.237   3.173 -0.6676 -0.3133 -0.2328
  985SOL    HW1 5091   1.930   2.317   3.139  0.0995 -0.6714 -2.3993
  985SOL    HW2 5092   2.032   2.261   3.255 -1.9557  0.8604  0.2674
  986SOL     OW 5093   2.779   0.776   4.803 -0.2585 -0.2489  0.1964
  986SOL    HW1 5094   2.878   0.782   4.797 -0.2204 -0.3894  0.6165
  986SOL    HW2 5095   2.741   0.757   4.713  0.0743  0.0648 -0.0156
  987SOL     OW 5096   5.942   6.102   2.309 -0.1095  0.0351  0.1059
  987SOL    HW1 5097   6.019   6.126   2.250 -0.3659  0.4360 -0.0665
  987SOL    HW2 5098   5.875   6.049   2.256 -1.0203  1.5967 -0.3814
  988SOL     OW 5099   3.453   5.156   0.428  0.2503 -0.0077 -0.1452
  988SOL    HW1 5100   3.442   5.249   0.463  0.2158  1.2326 -3.1290
  988SOL    HW2 5101   3.545   5.146   0.389 -0.3264 -0.6029 -1.4121
  989SOL     OW 5102   4.565   2.782   2.547  0.0542 -0.0502  0.2412
  989SOL    HW1 5103   4.568   2.880   2.565  0.8846  0.0113 -0.1956
  989SOL    HW2 5104   4.495   2.740   2.605 -1.1610  0.9743 -0.4413
  990SOL     OW 5105   2.471   1.881   6.818  0.1396  0.0602 -0.0852
  990SOL    HW1 5106   2.466   1.816   6.894 -1.3714  1.1943  0.8264
  990SOL    HW2 5107   2.380   1.918   6.800  0.6076  0.3707 -1.9858
  991SOL     OW 5108   3.899   0.817   5.795 -0.6274  0.0167  0.1955
  991SOL    HW1 5109   3.931   0.856   5.881 -1.4724 -0.1761  0.5973
  991SOL    HW2 5110   3.889   0.718   5.804 -0.9081  0.0208 -0.0690
  992SOL     OW 5111   2.422   3.486   6.939  0.0255  0.8653  0.7434
  992SOL    HW1 5112   2.407   3.494   7.038  0.1592  0.8868  0.7610
  992SOL    HW2 5113   2.338   3.452   6.896  0.0395  0.6451  0.8898
  993SOL     OW 5114   1.874   5.187   0.724  0.7603 -0.1683 -0.1316
  993SOL    HW1 5115   1.965   5.221   0.698 -0.2396  1.4270 -1.8064
  993SOL    HW2 5116   1.828   5.254   0.783  0.5093 -0.7643  0.3552
  994SOL     OW 5117   0.695   2.885   5.357  0.1546 -0.6656 -0.1841
  994SOL    HW1 5118   0.677   2.972   5.311 -0.2306 -0.7139 -0.1318
  994SOL    HW2 5119   0.665   2.891   5.453 -1.7747 -1.4882 -0.6844
  995SOL     OW 5120   2.472   3.981   4.401  0.3001  0.3700 -0.0814
  995SOL    HW1 5121   2.525   4.053   4.357 -1.0303  0.5524 -1.4908
  995SOL    HW2 5122   2.501   3.892   4.365 -1.1514  0.5518 -1.8503
  996SOL     OW 5123   5.166   1.118   1.452  0.5658 -0.0607 -0.1267
  996SOL    HW1 5124   5.099   1.190   1.437  0.7474  0.1011 -0.1599
  996SOL    HW2 5125   5.193   1.116   1.548  1.1989  0.4750 -0.2910
  997SOL     OW 5126   4.047   5.215   6.457 -0.0433  0.1152 -0.1969
  997SOL    HW1 5127   3.980   5.142   6.449  0.9893 -1.3193  2.6421
  997SOL    HW2 5128   4.001   5.300   6.481 -0.9316 -1.0229  2.5567
  998SOL     OW 5129   6.140   2.221   3.210 -0.2744 -0.0602 -0.1279
  998SOL    HW1 5130   6.172   2.306   3.168 -0.3189  0.3067  0.5826
  998SOL    HW2 5131   6.192   2.204   3.294  0.4648 -1.2761 -0.7999
  999SOL     OW 5132   1.722   4.914   5.303  0.0939  0.5364  0.0906
  999SOL    HW1 5133   1.678   4.940   5.389  0.7544  1.8720  0.0634
  999SOL    HW2 5134   1.724   4.994   5.242 -0.2905 -0.3674 -1.1449
 1000SOL     OW 5135   1.279   5.309   5.966 -0.4299  0.4198 -0.0029
 1000SOL    HW1 5136   1.211   5.239   5.983  0.3834  0.1045  2.2486
 1000SOL    HW2 5137   1.247   5.397   6.003 -1.7368  1.5346 -3.3609
 1001SOL     OW 5138   6.715   6.766   5.949  0.0715 -0.4798 -0.1761
 1001SOL    HW1 5139   6.660   6.850   5.955 -1.1670 -1.3658  2.4584
 1001SOL    HW2 5140   6.812   6.789   5.955 -0.2393  0.7847  0.3314
 1002SOL     OW 5141   0.229   5.460   3.660 -0.7753  0.0816  0.3110
 1002SOL    HW1 5142   0.293   5.420   3.594  0.2170  0.0359  1.2771
 1002SOL    HW2 5143   0.142   5.478   3.615 -0.6801 -1.5399 -0.5893
 1003SOL     OW 5144   4.235   4.576   4.988  0.1087  0.4918  0.2935
 1003SOL    HW1 5145   4.313   4.520   4.962 -0.5726 -0.5986  0.5296
 1003SOL    HW2 5146   4.237   4.663   4.938  0.5879 -0.1945 -0.9179
 1004SOL     OW 5147   4.433   1.031   1.396  0.4618  0.1923  0.5399
 1004SOL    HW1 5148   4.494   1.081   1.458 -0.6139  0.7027  1.2089
 1004SOL    HW2 5149   4.486   0.998   1.317  1.5159  0.9857  0.8883
 1005SOL     OW 5150   1.585   4.289   3.779 -0.2079 -0.0860  0.0529
 1005SOL    HW1 5151   1.548   4.283   3.871  0.7032 -0.7330  0.3955
 1005SOL    HW2 5152   1.682   4.264   3.780 -0.1574 -0.0007 -1.0601
 1006SOL     OW 5153   1.907   0.640   5.739 -0.0833  0.5624  0.2724
 1006SOL    HW1 5154   1.813   0.635   5.706  0.1836  1.9331 -0.7975
 1006SOL    HW2 5155   1.910   0.619   5.837 -1.4987  0.4795  0.3063
 1007SOL     OW 5156   2.012   3.612   2.588  0.1135  0.3690  0.3163
 1007SOL    HW1 5157   1.994   3.513   2.589 -0.2505  0.4372  0.7205
 1007SOL    HW2 5158   2.076   3.635   2.662 -0.3147  0.5254  0.6459
 1008SOL     OW 5159   5.897   0.979   6.684 -0.1161 -0.1659  0.2144
 1008SOL    HW1 5160   5.827   1.040   6.649  2.2488  2.2391 -0.6637
 1008SOL    HW2 5161   5.982   1.030   6.698  1.9882 -3.2356 -0.3939
 1009SOL     OW 5162   2.987   2.974   2.056  0.3946  0.3527  0.2884
 1009SOL    HW1 5163   2.909   2.978   1.994  1.3063 -2.9243 -1.2543
 1009SOL    HW2 5164   3.044   3.056   2.043 -1.1639  1.3306 -0.7170
 1010SOL     OW 5165   5.932   2.953   6.135 -0.1855 -0.7179  0.3568
 1010SOL    HW1 5166   5.884   3.022   6.190 -0.3620 -1.5701  1.3036
 1010SOL    HW2 5167   5.911   2.862   6.170 -2.0703 -1.4988 -2.4956
 1011SOL     OW 5168   0.247   6.400   4.077  0.4195  1.1951 -0.1358
 1011SOL    HW1 5169   0.247   6.388   4.176  0.8179 -0.3928 -0.3070
 1011SOL    HW2 5170   0.187   6.477   4.053  0.1505  1.4693  1.3006
 1012SOL     OW 5171   1.593   4.020   0.363  0.1392 -0.2153  0.1963
 1012SOL    HW1 5172   1.667   3.991   0.424  0.0213 -1.7063 -0.3213
 1012SOL    HW2 5173   1.517   4.057   0.417  0.5813 -0.2562  0.8540
 1013SOL     OW 5174   2.754   1.043   2.690  0.9511 -0.0751  0.6399
 1013SOL    HW1 5175   2.837   1.092   2.714  1.2506  0.4388 -1.2627
 1013SOL    HW2 5176   2.686   1.108   2.655  0.3761 -0.6977  0.5765
 1014SOL     OW 5177   0.509   4.932   5.171 -0.5534 -0.0934 -0.2649
 1014SOL    HW1 5178   0.533   4.998   5.100 -1.4510 -0.4052 -0.8845
 1014SOL    HW2 5179   0.550   4.843   5.149  0.8298  0.2857  0.6794
 1015SOL     OW 5180   5.409   3.054   3.351  0.1153  0.5794  0.3573
 1015SOL    HW1 5181   5.396   3.101   3.438  0.9070  0.0577  0.7671
 1015SOL    HW2 5182   5.462   2.971   3.366  0.4242  0.5838 -0.6526
 1016SOL     OW 5183   0.383   3.816   1.079 -0.3404 -0.5001  0.6818
 1016SOL    HW1 5184   0.319   3.804   1.155 -1.1799 -1.1674 -0.0962
 1016SOL    HW2 5185   0.473   3.784   1.106 -0.6963 -1.0002  1.3180
 1017SOL     OW 5186   5.199   0.163   6.052 -0.8251 -0.6213  0.4443
 1017SOL    HW1 5187   5.248   0.149   5.966 -2.0676  1.1348 -0.6329
 1017SOL    HW2 5188   5.260   0.144   6.129  0.8951 -0.4907 -0.8276
 1018SOL     OW 5189   4.437   1.173   2.797 -0.2884  0.1136 -0.6803
 1018SOL    HW1 5190   4.341   1.165   2.824 -0.4139  0.6085 -0.9624
 1018SOL    HW2 5191   4.492   1.107   2.849 -0.6055  0.6313  0.3481
 1019SOL     OW 5192   4.851   2.401   1.371 -0.7280 -0.0512  0.2466
 1019SOL    HW1 5193   4.751   2.399   1.375 -0.7007 -0.4229  0.8608
 1019SOL    HW2 5194   4.888   2.313   1.402 -0.2260 -0.2322 -0.7779
 1020SOL     OW 5195   2.837   6.107   6.414 -0.1192  0.4607  0.0113
 1020SOL    HW1 5196   2.773   6.033   6.392  1.6355 -0.8938 -0.8629
 1020SOL    HW2 5197   2.803   6.193   6.377 -2.1264  0.0922  0.8699
 1021SOL     OW 5198   5.448   5.636   2.057 -0.0193  0.2159  0.6985
 1021SOL    HW1 5199   5.401   5.642   1.970  0.7549  2.7101  0.3868
 1021SOL    HW2 5200   5.474   5.541   2.074 -2.1001 -0.6670 -0.6982
 1022SOL     OW 5201   2.357   2.877   5.597  0.5358 -1.0470 -0.3366
 1022SOL    HW1 5202   2.443   2.897   5.644  0.9969 -1.0519 -1.1555
 1022SOL    HW2 5203   2.319   2.792   5.632 -0.8661  0.5744  2.3945
 1023SOL     OW 5204   1.576   5.620   4.742 -0.3324 -0.0404 -0.0471
 1023SOL    HW1 5205   1.674   5.639   4.749 -0.2648 -0.1617 -0.5687
 1023SOL    HW2 5206   1.525   5.705   4.747 -0.0929  0.2091 -1.3477
 1024SOL     OW 5207   5.299   6.197   3.427  0.3036  0.0971  0.3101
 1024SOL    HW1 5208   5.387   6.154   3.447  1.7373  2.0157 -1.4189
 1024SOL    HW2 5209   5.272   6.176   3.333  0.6871  2.2282 -0.3420
 1025SOL     OW 5210   4.263   6.479   0.383  0.2168 -0.8045 -0.4505
 1025SOL    HW1 5211   4.242   6.393   0.337 -1.0442 -0.5583 -0.3886
 1025SOL    HW2 5212   4.258   6.554   0.316  1.8392 -0.8246 -0.6187
 1026SOL     OW 5213   4.759   2.711   2.723 -0.6251 -0.2566 -0.0052
 1026SOL    HW1 5214   4.792   2.617   2.724 -0.1674 -0.1219 -0.9999
 1026SOL    HW2 5215   4.665   2.713   2.691 -1.1704 -0.5087  1.5058
 1027SOL     OW 5216   2.612   1.894   5.751  0.2638  0.0557 -0.5926
 1027SOL    HW1 5217   2.589   1.984   5.712  0.0284 -0.1804 -1.0066
 1027SOL    HW2 5218   2.578   1.889   5.845  0.4514  0.4729 -0.5020
 1028SOL     OW 5219   6.879   6.380   2.415  0.1675  0.1736  0.9415
 1028SOL    HW1 5220   6.971   6.352   2.443  0.8866  2.8070  1.5299
 1028SOL    HW2 5221   6.834   6.426   2.491 -0.5099  1.4355 -0.1722
 1029SOL     OW 5222   3.005   4.281   3.349 -0.3045  0.4738  0.0657
 1029SOL    HW1 5223   2.907   4.283   3.327 -0.5305 -1.1779  0.7657
 1029SOL    HW2 5224   3.029   4.191   3.386  0.9690  1.6222  2.2372
 1030SOL     OW 5225   4.283   3.541   0.993 -0.3560 -0.0463  0.2539
 1030SOL    HW1 5226   4.217   3.531   1.068 -0.7742 -0.4368 -0.1599
 1030SOL    HW2 5227   4.236   3.572   0.911  0.1724  0.7811  0.2564
 1031SOL     OW 5228   4.146   0.199   0.706 -0.3164  0.7252 -0.1047
 1031SOL    HW1 5229   4.198   0.255   0.641 -0.2325  0.4548 -0.2707
 1031SOL    HW2 5230   4.179   0.217   0.798 -1.6360  2.4650  0.0819
 1032SOL     OW 5231   2.870   3.779   4.321  0.1910 -0.6915  0.2901
 1032SOL    HW1 5232   2.803   3.712   4.354  0.6739 -0.6767  1.3505
 1032SOL    HW2 5233   2.925   3.811   4.398  0.9352 -0.1578 -0.4503
 1033SOL     OW 5234   1.359   5.207   5.697  0.0410 -0.5855 -0.1026
 1033SOL    HW1 5235   1.410   5.123   5.716  0.1737 -0.3817  0.4614
 1033SOL    HW2 5236   1.382   5.276   5.765 -0.6345 -0.3362 -0.1158
 1034SOL     OW 5237   2.320   3.716   2.204  0.3920  0.9547  0.1501
 1034SOL    HW1 5238   2.284   3.682   2.117  0.7131  2.7425 -0.7147
 1034SOL    HW2 5239   2.409   3.674   2.221  0.7932  1.3364 -0.9032
 1035SOL     OW 5240   1.349   6.683   4.653 -0.0007 -0.2975  0.1880
 1035SOL    HW1 5241   1.435   6.674   4.703  1.3657  0.9714 -1.7946
 1035SOL    HW2 5242   1.308   6.593   4.639  1.4349 -1.0094  0.4574
 1036SOL     OW 5243   5.122   4.975   0.117  0.0174  0.1056 -0.0177
 1036SOL    HW1 5244   5.209   4.926   0.110 -0.0370  0.0431 -0.2909
 1036SOL    HW2 5245   5.096   5.009   0.027  0.9935  2.2699  0.4698
 1037SOL     OW 5246   3.779   5.688   2.263  0.4635 -0.1194  0.0699
 1037SOL    HW1 5247   3.736   5.764   2.214 -0.6781 -1.3293 -0.8760
 1037SOL    HW2 5248   3.853   5.651   2.208  0.3505 -0.3354  0.0617
 1038SOL     OW 5249   0.968   3.922   5.965 -0.2622 -0.2432 -0.3286
 1038SOL    HW1 5250   0.910   4.000   5.942  1.0945  0.4271 -1.6287
 1038SOL    HW2 5251   0.923   3.837   5.937 -0.4969  0.2898 -1.6216
 1039SOL     OW 5252   2.422   4.713   0.727  0.1192  0.3760  0.7496
 1039SOL    HW1 5253   2.436   4.804   0.688  0.4365  0.3132  0.7149
 1039SOL    HW2 5254   2.401   4.648   0.653  1.0025  0.2008  0.6461
 1040SOL     OW 5255   0.937   3.258   3.984  0.0400  0.3846 -0.0900
 1040SOL    HW1 5256   0.982   3.275   4.071  1.4444 -2.0911 -0.2141
 1040SOL    HW2 5257   0.996   3.289   3.909 -0.3405  0.8759 -0.1865
 1041SOL     OW 5258   3.113   4.937   2.215 -0.0551 -0.5356 -0.1984
 1041SOL    HW1 5259   3.091   4.875   2.139  1.0548 -1.6311  0.3414
 1041SOL    HW2 5260   3.207   4.969   2.206 -0.4260  0.6186 -0.1349
 1042SOL     OW 5261   0.494   5.743   4.612 -0.1044 -0.2535  0.1316
 1042SOL    HW1 5262   0.491   5.774   4.517  0.0140  1.0433  0.5259
 1042SOL    HW2 5263   0.533   5.815   4.669 -1.4527 -0.4438  1.3763
 1043SOL     OW 5264   5.726   0.043   5.504 -0.2555 -0.2649  0.5517
 1043SOL    HW1 5265   5.714   6.989   5.497 -0.0387 -0.2810  0.4029
 1043SOL    HW2 5266   5.816   0.068   5.469 -0.6683  0.0885 -0.3004
 1044SOL     OW 5267   4.364   4.429   2.006 -0.1729  0.5133 -0.0027
 1044SOL    HW1 5268   4.272   4.410   1.971  0.2748  0.3333 -1.1232
 1044SOL    HW2 5269   4.419   4.346   2.003 -0.0075  0.5890  0.7967
 1045SOL     OW 5270   1.817   4.058   1.302 -0.2711  0.5001  0.8824
 1045SOL    HW1 5271   1.761   4.043   1.220  1.2468 -0.5885 -0.0222
 1045SOL    HW2 5272   1.884   3.984   1.310 -0.2944  0.6623  3.0601
 1046SOL     OW 5273   3.230   3.086   6.814  0.0414  0.2633  0.4002
 1046SOL    HW1 5274   3.276   3.174   6.816  0.3578  0.2379 -2.4724
 1046SOL    HW2 5275   3.244   3.040   6.902  1.7465  2.1019  1.1796
 1047SOL     OW 5276   5.707   2.687   2.419  0.4913 -0.0093  1.0381
 1047SOL    HW1 5277   5.694   2.600   2.371  3.0468  0.6782 -1.2102
 1047SOL    HW2 5278   5.771   2.744   2.367 -0.0663  2.7202  3.0953
 1048SOL     OW 5279   3.975   4.752   3.194 -0.5609  0.5857 -0.3196
 1048SOL    HW1 5280   3.947   4.744   3.290  1.1837  0.3857  0.2254
 1048SOL    HW2 5281   3.916   4.816   3.147 -2.1493 -0.1469  0.6011
 1049SOL     OW 5282   3.741   3.237   2.435  0.5779  0.4016  0.0871
 1049SOL    HW1 5283   3.719   3.157   2.491 -2.5770  0.8635 -0.3011
 1049SOL    HW2 5284   3.727   3.214   2.338  2.4904  0.6328 -0.2692
 1050SOL     OW 5285   4.043   1.633   6.775 -0.6362 -0.0752 -0.0670
 1050SOL    HW1 5286   4.056   1.535   6.783  1.2784  0.2193  1.3315
 1050SOL    HW2 5287   4.038   1.659   6.679  0.1028 -1.4122 -0.4909
 1051SOL     OW 5288   3.589   1.911   1.471  0.0995  0.1505 -0.3438
 1051SOL    HW1 5289   3.584   2.010   1.461 -2.5039 -0.0609 -2.3422
 1051SOL    HW2 5290   3.670   1.877   1.423  0.5000  1.2322 -0.4616
 1052SOL     OW 5291   5.454   0.400   3.999  0.4416 -0.0834 -0.4229
 1052SOL    HW1 5292   5.538   0.348   4.014  0.3125  0.3256  2.0325
 1052SOL    HW2 5293   5.384   0.339   3.963  0.2741 -1.7496  2.4179
 1053SOL     OW 5294   6.317   6.229   0.141 -0.1314 -0.3960  0.3887
 1053SOL    HW1 5295   6.405   6.275   0.155  0.6649 -1.4494 -0.9683
 1053SOL    HW2 5296   6.247   6.296   0.118  0.5737  0.3289  0.3398
 1054SOL     OW 5297   0.371   6.098   2.965 -0.0724 -0.0768 -0.3863
 1054SOL    HW1 5298   0.354   6.005   2.935 -0.1145  0.2332 -1.3492
 1054SOL    HW2 5299   0.441   6.098   3.036 -2.0834 -1.1211  1.7353
 1055SOL     OW 5300   2.054   2.466   6.167 -0.4445 -0.0160  0.6425
 1055SOL    HW1 5301   1.985   2.418   6.113 -0.7925  2.0645 -0.8865
 1055SOL    HW2 5302   2.045   2.441   6.263 -1.2183 -2.1976  0.0592
 1056SOL     OW 5303   6.558   4.957   1.825  1.0440 -0.0455  0.0226
 1056SOL    HW1 5304   6.596   4.948   1.733 -1.3473  0.6581 -1.1204
 1056SOL    HW2 5305   6.594   5.039   1.868 -0.4731  1.6714 -1.7787
 1057SOL     OW 5306   4.358   3.410   5.718  0.2621  0.7164  0.1251
 1057SOL    HW1 5307   4.396   3.391   5.628  0.7224  0.4346  0.3755
 1057SOL    HW2 5308   4.411   3.482   5.763  1.2852 -0.5132  0.9647
 1058SOL     OW 5309   5.924   0.087   3.205 -0.0965 -0.4772  0.1676
 1058SOL    HW1 5310   5.944   7.035   3.218  1.4129 -0.1747  0.2957
 1058SOL    HW2 5311   5.868   0.099   3.123 -1.3088 -1.5395  0.8016
 1059SOL     OW 5312   6.977   0.658   4.434 -0.6476 -0.1467 -0.1863
 1059SOL    HW1 5313   7.029   0.740   4.407 -0.3846 -0.4619 -0.6624
 1059SOL    HW2 5314   6.883   0.684   4.456  0.1744  0.7575  2.7037
 1060SOL     OW 5315   2.834   1.918   2.297 -0.2374 -0.5282 -0.3695
 1060SOL    HW1 5316   2.780   1.882   2.373 -1.3987  0.5260 -0.6657
 1060SOL    HW2 5317   2.881   1.843   2.250  0.2515 -1.2318  1.1735
 1061SOL     OW 5318   2.145   6.136   5.138 -0.0791 -0.3336  0.6055
 1061SOL    HW1 5319   2.051   6.102   5.140 -0.8827  1.2859 -2.4362
 1061SOL    HW2 5320   2.203   6.070   5.090 -0.0091 -0.5992  1.0484
 1062SOL     OW 5321   0.211   6.893   5.053 -0.2438  0.0133 -0.6001
 1062SOL    HW1 5322   0.223   6.992   5.051 -0.7257  0.0881 -0.0798
 1062SOL    HW2 5323   0.223   6.856   4.961 -0.1086  0.5547 -0.8061
 1063SOL     OW 5324   0.697   4.945   7.010 -0.0774 -0.0259 -0.1167
 1063SOL    HW1 5325   0.764   5.019   7.008  1.0339 -0.9626  0.7936
 1063SOL    HW2 5326   0.606   4.982   7.024  0.4247  1.1846  0.0472
 1064SOL     OW 5327   0.659   6.490   3.508  0.0581 -0.1257  0.4210
 1064SOL    HW1 5328   0.650   6.400   3.551 -0.2956  0.7039  2.1466
 1064SOL    HW2 5329   0.570   6.535   3.505  0.7746  1.6912  3.1053
 1065SOL     OW 5330   2.609   4.289   4.656 -0.2393 -0.3447 -0.1374
 1065SOL    HW1 5331   2.615   4.385   4.684  0.5940 -0.3501 -0.2690
 1065SOL    HW2 5332   2.661   4.233   4.721 -0.1884 -0.6301 -0.4238
 1066SOL     OW 5333   3.016   2.292   4.614 -0.1563 -0.0084 -0.1797
 1066SOL    HW1 5334   3.043   2.197   4.631 -0.6831 -0.3467 -1.2001
 1066SOL    HW2 5335   3.067   2.327   4.535  1.7514  1.3285  1.5342
 1067SOL     OW 5336   6.705   3.978   2.755  0.3002  0.0894  0.7994
 1067SOL    HW1 5337   6.749   4.055   2.709  0.0211 -0.2356 -0.0373
 1067SOL    HW2 5338   6.736   3.974   2.850 -0.2807  1.6985  1.0890
 1068SOL     OW 5339   5.511   1.573   3.668  0.2619 -0.1603 -0.5668
 1068SOL    HW1 5340   5.428   1.622   3.695  0.5832  1.5289 -2.4393
 1068SOL    HW2 5341   5.587   1.604   3.724  0.5187  1.8285 -1.8917
 1069SOL     OW 5342   4.068   4.937   3.463  0.2968  0.6016  0.2022
 1069SOL    HW1 5343   4.016   4.854   3.444 -0.1234  1.1014 -0.8780
 1069SOL    HW2 5344   4.089   4.941   3.561 -0.8589 -0.0920  0.4993
 1070SOL     OW 5345   2.264   2.080   5.608 -0.5671 -0.1799  0.4067
 1070SOL    HW1 5346   2.259   1.983   5.633 -2.9327  0.3065  2.2394
 1070SOL    HW2 5347   2.354   2.116   5.631  0.4127 -1.9209 -0.4365
 1071SOL     OW 5348   4.875   5.354   3.075  0.1510  0.1707  0.7352
 1071SOL    HW1 5349   4.970   5.326   3.086  0.3351  0.7583  0.6533
 1071SOL    HW2 5350   4.858   5.437   3.127 -1.0106 -1.3286  2.9239
 1072SOL     OW 5351   4.365   6.374   2.505  0.1013  0.1457  0.1211
 1072SOL    HW1 5352   4.301   6.448   2.484 -0.6626 -1.0288 -1.9662
 1072SOL    HW2 5353   4.406   6.390   2.595  0.5837  3.5039 -0.5436
 1073SOL     OW 5354   1.134   0.167   4.592 -0.2067  0.0084  0.3787
 1073SOL    HW1 5355   1.091   0.141   4.679 -1.7213  1.1700  0.0112
 1073SOL    HW2 5356   1.232   0.184   4.608 -0.2805 -0.6192  1.6721
 1074SOL     OW 5357   1.187   1.147   1.592 -0.0340 -0.2349  0.0047
 1074SOL    HW1 5358   1.119   1.136   1.519 -0.7426  1.5032  0.3612
 1074SOL    HW2 5359   1.150   1.110   1.677  0.5931 -1.7974 -0.3631
 1075SOL     OW 5360   2.956   1.596   0.479 -0.4941  0.5733  0.3656
 1075SOL    HW1 5361   2.902   1.532   0.423 -0.7801  0.9229  0.2368
 1075SOL    HW2 5362   3.053   1.579   0.465 -0.4539  2.5488 -2.5202
 1076SOL     OW 5363   3.621   3.003   0.411  0.0984 -0.6738 -0.1493
 1076SOL    HW1 5364   3.647   3.067   0.483 -1.0479  0.6899 -0.8831
 1076SOL    HW2 5365   3.521   2.996   0.408  0.1959 -2.6400 -0.0088
 1077SOL     OW 5366   6.715   4.035   0.765  0.0698 -0.2004 -0.3507
 1077SOL    HW1 5367   6.726   4.129   0.731  0.7050 -0.3409 -0.5512
 1077SOL    HW2 5368   6.682   3.976   0.692 -1.6428  0.1147  0.1152
 1078SOL     OW 5369   1.395   3.389   5.281  0.0533  0.3671 -0.4751
 1078SOL    HW1 5370   1.427   3.455   5.212  0.4487 -0.3857 -1.0339
 1078SOL    HW2 5371   1.367   3.305   5.235 -1.3160  0.4516  0.1490
 1079SOL     OW 5372   0.091   0.041   1.904 -0.2984 -0.1048 -0.0116
 1079SOL    HW1 5373   0.102   0.131   1.861 -0.3392 -0.1606 -0.1411
 1079SOL    HW2 5374   0.048   0.051   1.993  0.4632  0.0804  0.3423
 1080SOL     OW 5375   3.797   0.470   2.666  0.4822 -0.3756 -0.2608
 1080SOL    HW1 5376   3.854   0.548   2.640  0.1454 -0.4802 -1.3664
 1080SOL    HW2 5377   3.700   0.496   2.660  0.3651 -0.8773 -0.6830
 1081SOL     OW 5378   1.093   3.665   6.350 -0.3889  0.4557 -0.0925
 1081SOL    HW1 5379   0.999   3.668   6.315  0.3429 -0.3536 -2.2853
 1081SOL    HW2 5380   1.157   3.657   6.274  1.3043 -2.2186  1.4500
 1082SOL     OW 5381   0.122   6.314   3.590 -1.0733 -0.4208  0.0471
 1082SOL    HW1 5382   0.139   6.322   3.688  1.4724 -1.6159 -0.2005
 1082SOL    HW2 5383   0.069   6.231   3.572 -1.0592 -0.5020  0.3692
 1083SOL     OW 5384   4.118   1.458   0.184  0.6959 -0.0226 -0.0250
 1083SOL    HW1 5385   4.206   1.431   0.224 -0.3541 -3.3980  0.3575
 1083SOL    HW2 5386   4.054   1.381   0.191 -1.7531  1.6955 -1.9254
 1084SOL     OW 5387   5.505   6.603   2.986  0.4626  0.0642  0.0422
 1084SOL    HW1 5388   5.464   6.515   3.012 -1.0597  0.7060 -0.1030
 1084SOL    HW2 5389   5.566   6.588   2.908 -2.4196 -0.4187 -2.2854
 1085SOL     OW 5390   3.125   2.273   2.028  0.3236  0.0407  0.1547
 1085SOL    HW1 5391   3.033   2.302   2.005  0.4285  0.6623  0.4903
 1085SOL    HW2 5392   3.166   2.339   2.091  1.8532  1.0482 -1.7854
 1086SOL     OW 5393   3.344   5.849   2.567  0.1852 -0.3351  0.0916
 1086SOL    HW1 5394   3.433   5.836   2.524 -0.4649 -0.9886 -1.1142
 1086SOL    HW2 5395   3.353   5.910   2.646  1.6502 -0.2260 -0.1410
 1087SOL     OW 5396   0.635   3.084   5.176 -0.0326 -0.3447 -0.0994
 1087SOL    HW1 5397   0.716   3.136   5.153 -0.5393 -0.0756 -1.3685
 1087SOL    HW2 5398   0.623   3.009   5.110 -0.5200 -0.7027  0.3821
 1088SOL     OW 5399   3.146   3.417   1.237  0.1255  0.0585  0.0808
 1088SOL    HW1 5400   3.047   3.431   1.246  0.2633  0.7449  0.6102
 1088SOL    HW2 5401   3.181   3.373   1.320  0.2363 -0.3851 -0.1960
 1089SOL     OW 5402   2.112   2.349   3.466 -0.1954  0.2040  0.1620
 1089SOL    HW1 5403   2.133   2.273   3.527  1.4214  0.9791  0.6177
 1089SOL    HW2 5404   2.045   2.409   3.510 -2.1838 -1.3651 -0.5709
 1090SOL     OW 5405   1.524   3.600   0.535 -0.2729  0.2362 -0.4350
 1090SOL    HW1 5406   1.463   3.520   0.529 -1.2048  0.9873 -1.5594
 1090SOL    HW2 5407   1.602   3.586   0.474  1.1535 -1.0564  1.5651
 1091SOL     OW 5408   5.740   5.151   2.556  0.8021  0.1568 -0.3493
 1091SOL    HW1 5409   5.697   5.074   2.603  1.5856 -0.3598 -0.4790
 1091SOL    HW2 5410   5.746   5.132   2.458  1.0782  0.3414 -0.3700
 1092SOL     OW 5411   2.534   0.601   5.057  0.2505 -0.3963  0.3025
 1092SOL    HW1 5412   2.523   0.698   5.034  1.0104 -0.6032 -1.0732
 1092SOL    HW2 5413   2.473   0.578   5.133  2.4774  1.9116  3.0178
 1093SOL     OW 5414   6.346   6.218   5.856 -0.8246  0.0898  0.2131
 1093SOL    HW1 5415   6.375   6.202   5.762 -0.7119  0.5708  0.1647
 1093SOL    HW2 5416   6.420   6.192   5.918  0.4854  2.9510  0.0256
 1094SOL     OW 5417   3.746   5.990   5.203  0.6785 -0.4057 -0.4637
 1094SOL    HW1 5418   3.779   6.030   5.288  0.4916 -0.8036 -0.2019
 1094SOL    HW2 5419   3.657   6.030   5.179  1.4936  0.9421 -1.3642
 1095SOL     OW 5420   4.628   4.144   2.690 -0.0579  0.0482  0.0597
 1095SOL    HW1 5421   4.611   4.045   2.696  0.3200 -0.0202  0.0650
 1095SOL    HW2 5422   4.615   4.174   2.595 -0.8761  0.1303  0.1945
 1096SOL     OW 5423   2.675   1.794   2.531 -0.2408 -0.1005 -0.2046
 1096SOL    HW1 5424   2.612   1.871   2.536 -0.5954 -0.4711  2.3053
 1096SOL    HW2 5425   2.739   1.798   2.608 -1.4222 -3.2340  1.1096
 1097SOL     OW 5426   6.366   2.701   2.939  0.2103 -0.1474 -0.4882
 1097SOL    HW1 5427   6.311   2.762   2.882 -0.6652  1.4179  1.9161
 1097SOL    HW2 5428   6.358   2.607   2.904 -0.0640  0.7366 -3.0280
 1098SOL     OW 5429   3.663   3.867   6.432 -0.4856  0.1113  0.2366
 1098SOL    HW1 5430   3.568   3.872   6.399 -0.1859  2.4298 -0.4767
 1098SOL    HW2 5431   3.694   3.958   6.457  1.4738 -0.6599  0.7913
 1099SOL     OW 5432   5.630   6.240   0.294  0.3415  0.0211 -0.1275
 1099SOL    HW1 5433   5.645   6.172   0.366  0.5659  0.9630  0.7278
 1099SOL    HW2 5434   5.718   6.263   0.252  0.1899 -0.6547 -0.8409
 1100SOL     OW 5435   2.876   0.310   5.245 -0.8292  0.5343  0.4096
 1100SOL    HW1 5436   2.829   0.389   5.207 -1.7569 -0.3245 -0.2927
 1100SOL    HW2 5437   2.907   0.250   5.171  2.6197  1.6772  0.7533
 1101SOL     OW 5438   5.040   1.779   3.744  0.8418  0.1461 -0.1393
 1101SOL    HW1 5439   5.139   1.790   3.745  0.6873  1.9451 -0.5158
 1101SOL    HW2 5440   5.001   1.824   3.825  0.4330 -2.3665  1.1591
 1102SOL     OW 5441   4.613   3.654   5.461 -0.3374  0.1443 -0.3228
 1102SOL    HW1 5442   4.690   3.600   5.498 -0.6997  0.6807  1.3038
 1102SOL    HW2 5443   4.601   3.633   5.364  0.9193 -1.0587 -0.2495
 1103SOL     OW 5444   6.968   5.385   3.798  0.3149 -0.0905 -0.1080
 1103SOL    HW1 5445   0.015   5.361   3.831  1.2221  0.9180 -1.7621
 1103SOL    HW2 5446   6.933   5.463   3.849 -0.3695 -1.5010  1.6599
 1104SOL     OW 5447   0.085   0.167   4.319  0.6964  0.2033 -0.0383
 1104SOL    HW1 5448   0.070   0.239   4.251  2.2867 -0.8781 -1.6146
 1104SOL    HW2 5449   0.125   0.087   4.274  0.2696 -1.1725  1.9150
 1105SOL     OW 5450   1.751   0.269   0.094  0.0952 -0.1405 -0.4865
 1105SOL    HW1 5451   1.707   0.332   0.030  1.3388  0.4790 -0.7562
 1105SOL    HW2 5452   1.807   0.321   0.159 -0.4100 -0.8325  0.5293
 1106SOL     OW 5453   1.217   1.199   3.530  0.1700 -0.1320  0.3310
 1106SOL    HW1 5454   1.163   1.115   3.533  2.4003 -1.7861 -1.7520
 1106SOL    HW2 5455   1.195   1.249   3.446  0.0339  0.5520  0.7657
 1107SOL     OW 5456   4.893   4.574   2.057  0.4273 -0.6992  0.2260
 1107SOL    HW1 5457   4.838   4.636   2.114  0.2417 -1.3762  0.7877
 1107SOL    HW2 5458   4.871   4.591   1.961 -1.5182 -1.6229  0.4683
 1108SOL     OW 5459   2.603   2.896   5.700  0.1664 -0.2771  0.1463
 1108SOL    HW1 5460   2.659   2.913   5.781  2.5906 -3.9762 -0.5033
 1108SOL    HW2 5461   2.652   2.928   5.619 -0.8253  0.5769 -0.1318
 1109SOL     OW 5462   3.779   6.022   4.352  0.5888 -0.6316 -0.4319
 1109SOL    HW1 5463   3.734   6.037   4.264  0.7022 -1.5250 -0.6512
 1109SOL    HW2 5464   3.797   6.111   4.395  1.0232 -0.1503 -1.5498
 1110SOL     OW 5465   4.965   5.538   4.620 -0.0596  0.3833  0.1976
 1110SOL    HW1 5466   4.979   5.447   4.580  1.1916 -0.1145  1.6686
 1110SOL    HW2 5467   4.953   5.529   4.719  0.2762  1.8459  0.3854
 1111SOL     OW 5468   5.199   4.284   3.231  0.2943  0.1917  0.1996
 1111SOL    HW1 5469   5.129   4.354   3.246  0.3311  0.1194  0.7176
 1111SOL    HW2 5470   5.245   4.302   3.144 -0.8525 -0.1681 -0.5062
 1112SOL     OW 5471   5.527   0.859   0.270  0.0316 -0.5424  0.0487
 1112SOL    HW1 5472   5.624   0.850   0.293 -0.0405 -0.5799  0.3391
 1112SOL    HW2 5473   5.490   0.941   0.314  0.3826  0.5424 -1.5689
 1113SOL     OW 5474   4.243   3.623   6.857 -0.0909  0.2795  0.2375
 1113SOL    HW1 5475   4.275   3.537   6.817  2.8305  0.6816  1.4500
 1113SOL    HW2 5476   4.183   3.669   6.792  0.4370 -1.4059 -1.5589
 1114SOL     OW 5477   6.152   4.183   0.659 -0.3400  0.1651 -0.5778
 1114SOL    HW1 5478   6.242   4.223   0.679 -0.8558  0.9012  0.3359
 1114SOL    HW2 5479   6.150   4.088   0.690  0.2609 -0.0019 -1.0146
 1115SOL     OW 5480   1.206   4.185   2.122  0.2451 -0.0279  0.3306
 1115SOL    HW1 5481   1.138   4.204   2.051  2.1741  1.4503 -1.2667
 1115SOL    HW2 5482   1.183   4.237   2.205 -0.4244  0.6959 -0.2893
 1116SOL     OW 5483   1.282   0.394   3.642 -0.1726 -0.0405  0.1196
 1116SOL    HW1 5484   1.360   0.334   3.660  0.4131  0.6364 -0.1317
 1116SOL    HW2 5485   1.250   0.381   3.548  1.3178  1.5516 -0.6506
 1117SOL     OW 5486   3.290   5.018   6.603  0.1173  0.0683 -0.0014
 1117SOL    HW1 5487   3.212   5.032   6.541 -0.2810 -1.9418 -0.0316
 1117SOL    HW2 5488   3.310   5.104   6.651 -1.9983  0.7056 -0.1268
 1118SOL     OW 5489   3.753   1.591   6.385  0.3817  0.1652  0.0547
 1118SOL    HW1 5490   3.821   1.636   6.327 -0.8870  1.3973 -0.5377
 1118SOL    HW2 5491   3.725   1.654   6.458 -4.0997  2.1015 -2.8346
 1119SOL     OW 5492   1.062   6.150   1.418  0.1112  0.3282 -0.2518
 1119SOL    HW1 5493   1.024   6.242   1.420 -0.0215  0.3140 -1.5584
 1119SOL    HW2 5494   1.088   6.123   1.511 -0.2735  1.4938  0.2125
 1120SOL     OW 5495   5.965   0.859   3.799  0.1631  0.0409  0.0220
 1120SOL    HW1 5496   5.867   0.863   3.776  0.1803 -0.0688 -0.0729
 1120SOL    HW2 5497   5.996   0.764   3.796 -0.0075 -0.0697  1.2535
 1121SOL     OW 5498   4.802   5.575   6.211 -0.4421 -0.1376  0.0525
 1121SOL    HW1 5499   4.769   5.663   6.175  0.3508 -0.0370 -0.4645
 1121SOL    HW2 5500   4.901   5.569   6.198 -0.7551 -2.1022 -2.1628
 1122SOL     OW 5501   2.947   2.537   2.353  0.2139  0.9267  0.0211
 1122SOL    HW1 5502   2.855   2.516   2.322  0.4092  1.5221 -0.9833
 1122SOL    HW2 5503   2.952   2.633   2.381  1.0327  1.4933 -1.9307
 1123SOL     OW 5504   7.012   4.916   5.024 -0.3618  0.4687 -0.0988
 1123SOL    HW1 5505   7.013   4.840   5.089 -0.1651 -1.1715 -1.9307
 1123SOL    HW2 5506   6.918   4.931   4.993 -0.3201  0.6343 -0.1441
 1124SOL     OW 5507   3.123   5.123   3.788 -0.4881 -0.6486  0.1477
 1124SOL    HW1 5508   3.152   5.138   3.694 -0.2316 -0.5727  0.2386
 1124SOL    HW2 5509   3.168   5.189   3.848 -1.4758  0.0111  0.1843
 1125SOL     OW 5510   2.437   6.446   4.865 -0.1205 -0.2473 -0.3126
 1125SOL    HW1 5511   2.456   6.543   4.852  0.5973 -0.2378  0.6926
 1125SOL    HW2 5512   2.338   6.431   4.864 -0.2152  0.2935 -1.6907
 1126SOL     OW 5513   3.698   3.065   5.884  0.3965  0.2122  0.9435
 1126SOL    HW1 5514   3.726   3.072   5.980 -0.6543 -0.0439  1.2744
 1126SOL    HW2 5515   3.702   3.155   5.841 -1.3255  0.7726  1.8644
 1127SOL     OW 5516   2.044   5.932   0.492  0.1020  0.1081 -0.2099
 1127SOL    HW1 5517   1.964   5.959   0.545 -0.0076 -2.5316  1.1607
 1127SOL    HW2 5518   2.127   5.949   0.545  0.2270  0.1865 -0.4279
 1128SOL     OW 5519   4.565   6.573   2.734 -0.5058 -0.0506 -0.0219
 1128SOL    HW1 5520   4.576   6.664   2.773 -0.4584  0.3641 -0.9842
 1128SOL    HW2 5521   4.649   6.548   2.685 -0.2108 -0.9505  0.9025
 1129SOL     OW 5522   3.238   5.530   2.880  0.3843 -0.2525  0.0650
 1129SOL    HW1 5523   3.323   5.495   2.919  1.4163  1.9379 -0.0578
 1129SOL    HW2 5524   3.207   5.609   2.932 -1.4894 -0.8892 -0.0307
 1130SOL     OW 5525   4.330   1.479   4.636 -0.4123  0.1875 -0.2018
 1130SOL    HW1 5526   4.281   1.434   4.711 -2.1994  1.5819 -0.4489
 1130SOL    HW2 5527   4.285   1.458   4.549  0.9369 -0.4597 -0.7695
 1131SOL     OW 5528   6.401   3.400   5.756 -0.0090 -0.1223 -0.3088
 1131SOL    HW1 5529   6.308   3.385   5.789 -0.3690  2.2643 -0.0440
 1131SOL    HW2 5530   6.398   3.439   5.664  0.6092  1.5296  0.3309
 1132SOL     OW 5531   1.538   6.527   3.199  0.2182 -0.1591 -0.3168
 1132SOL    HW1 5532   1.634   6.503   3.183  0.3018 -0.1450  0.1394
 1132SOL    HW2 5533   1.507   6.590   3.128  1.0190  1.1048  0.4051
 1133SOL     OW 5534   5.043   1.620   5.993  0.3736 -0.1907  0.1571
 1133SOL    HW1 5535   5.010   1.713   5.975  0.3130 -0.0743  0.8652
 1133SOL    HW2 5536   5.116   1.598   5.928  0.7321  0.5356  0.3023
 1134SOL     OW 5537   2.543   2.053   2.912  0.0822 -0.1874  0.1606
 1134SOL    HW1 5538   2.536   1.962   2.871  0.9892 -0.2544  0.1283
 1134SOL    HW2 5539   2.615   2.105   2.866 -1.2650  1.0154 -0.6542
 1135SOL     OW 5540   6.411   4.785   3.381 -0.1044 -0.1081  0.7115
 1135SOL    HW1 5541   6.432   4.880   3.357  1.1031 -0.6572 -0.5291
 1135SOL    HW2 5542   6.485   4.748   3.438 -0.5260 -0.3265  1.1174
 1136SOL     OW 5543   5.783   6.787   0.710 -0.5208 -0.0313 -0.2585
 1136SOL    HW1 5544   5.740   6.698   0.728 -0.8050  0.0351 -0.5862
 1136SOL    HW2 5545   5.880   6.773   0.689 -0.9271 -0.4663 -2.0447
 1137SOL     OW 5546   2.099   2.080   6.143 -1.0868  0.1045 -0.2282
 1137SOL    HW1 5547   2.072   2.012   6.211 -0.9363  0.4837  0.2141
 1137SOL    HW2 5548   2.056   2.168   6.165  0.2290  0.6421  0.3064
 1138SOL     OW 5549   6.221   5.832   3.543 -0.4640  0.1087 -0.6115
 1138SOL    HW1 5550   6.318   5.836   3.568 -0.3263 -0.2205 -1.0929
 1138SOL    HW2 5551   6.212   5.800   3.449 -0.9991  1.0830 -0.8989
 1139SOL     OW 5552   3.073   4.910   0.379  0.3697 -0.1435  0.4489
 1139SOL    HW1 5553   3.005   4.973   0.417  0.5528  0.6272 -0.4506
 1139SOL    HW2 5554   3.045   4.816   0.397 -2.0938  0.0511 -1.7146
 1140SOL     OW 5555   5.778   5.421   0.781  0.1342 -0.4377  0.0496
 1140SOL    HW1 5556   5.878   5.414   0.777  0.1101 -0.7609  0.0213
 1140SOL    HW2 5557   5.743   5.363   0.854 -0.0921 -0.9259 -0.4359
 1141SOL     OW 5558   3.631   1.946   4.071 -0.3736 -0.1937  0.1518
 1141SOL    HW1 5559   3.583   1.984   3.992 -0.2667 -1.1853 -0.4105
 1141SOL    HW2 5560   3.728   1.970   4.065 -0.1873 -1.0628 -0.5453
 1142SOL     OW 5561   6.308   5.435   0.025 -0.4051  0.0796  0.4246
 1142SOL    HW1 5562   6.222   5.482   0.045 -0.0299  0.7276  0.5170
 1142SOL    HW2 5563   6.363   5.430   0.108 -0.8839 -1.4649  0.6807
 1143SOL     OW 5564   5.165   4.404   3.738 -0.6408 -0.1009  0.2952
 1143SOL    HW1 5565   5.067   4.386   3.730 -0.4282 -1.0835 -0.3020
 1143SOL    HW2 5566   5.212   4.371   3.656  0.2646 -0.2140  0.8427
 1144SOL     OW 5567   1.314   6.440   6.793 -0.3310  0.2514 -0.2463
 1144SOL    HW1 5568   1.355   6.485   6.714  0.7638 -1.0296 -0.4347
 1144SOL    HW2 5569   1.333   6.493   6.876 -0.8486  1.2053 -0.7173
 1145SOL     OW 5570   0.387   4.085   1.140  0.3615 -0.4207  0.2679
 1145SOL    HW1 5571   0.439   4.046   1.216 -0.8084 -2.2451  0.2115
 1145SOL    HW2 5572   0.353   4.010   1.082 -1.1088  0.7704 -0.4736
 1146SOL     OW 5573   3.905   2.456   1.116 -0.1982  0.2546 -0.5040
 1146SOL    HW1 5574   3.936   2.362   1.125  2.8938  1.2075  0.5044
 1146SOL    HW2 5575   3.835   2.475   1.185  1.7066 -0.4659  1.7749
 1147SOL     OW 5576   4.825   3.678   6.364  0.3251  0.1010  0.2872
 1147SOL    HW1 5577   4.793   3.633   6.280 -2.2891  0.5503  0.9536
 1147SOL    HW2 5578   4.902   3.739   6.342  0.4480 -0.6523 -1.5496
 1148SOL     OW 5579   5.836   4.782   4.995  0.1438 -0.3670  0.4757
 1148SOL    HW1 5580   5.818   4.700   5.049 -1.7997  0.5002  1.2462
 1148SOL    HW2 5581   5.864   4.856   5.055  0.1711  0.0147  0.0012
 1149SOL     OW 5582   4.516   6.517   3.223 -0.3571  0.5540 -0.0669
 1149SOL    HW1 5583   4.422   6.543   3.246 -0.5795 -0.2578 -0.0384
 1149SOL    HW2 5584   4.530   6.421   3.243  0.3673  0.5712 -0.4493
 1150SOL     OW 5585   4.941   3.694   5.709  0.2054 -0.3514  0.0306
 1150SOL    HW1 5586   4.896   3.719   5.795 -0.4665 -1.4540  0.0149
 1150SOL    HW2 5587   5.037   3.670   5.728  0.4479  0.7501  0.2530
 1151SOL     OW 5588   5.908   5.308   2.305  0.0548  0.2363  0.2824
 1151SOL    HW1 5589   5.986   5.265   2.349  0.1436 -0.3725 -0.4435
 1151SOL    HW2 5590   5.827   5.249   2.312  0.1245  0.0253 -0.5371
 1152SOL     OW 5591   3.325   6.286   6.555  0.2379  0.2227 -0.3363
 1152SOL    HW1 5592   3.329   6.228   6.473 -0.7179  1.0408 -0.9798
 1152SOL    HW2 5593   3.418   6.313   6.580  0.6750 -1.3529 -0.1824
 1153SOL     OW 5594   1.524   6.404   1.853  0.2135  1.3022  0.2969
 1153SOL    HW1 5595   1.623   6.419   1.857  0.3887  0.5981 -1.0092
 1153SOL    HW2 5596   1.504   6.308   1.874 -0.4718  2.0216  3.4316
 1154SOL     OW 5597   5.242   3.751   4.901  0.0608 -0.0217  0.2274
 1154SOL    HW1 5598   5.267   3.664   4.944 -0.3692  0.4124  1.4095
 1154SOL    HW2 5599   5.148   3.775   4.925 -0.4198 -0.0505 -1.5054
 1155SOL     OW 5600   0.073   0.718   4.778  0.3639 -0.3759  0.2283
 1155SOL    HW1 5601   7.028   0.760   4.763  1.1719  1.3307  0.0202
 1155SOL    HW2 5602   0.076   0.629   4.731 -0.5165  0.4812 -1.5478
 1156SOL     OW 5603   2.130   6.700   2.337  0.2442 -0.3023  0.0953
 1156SOL    HW1 5604   2.037   6.668   2.321  0.5764  0.0010 -3.0138
 1156SOL    HW2 5605   2.133   6.755   2.421 -2.7865  1.2319 -0.6788
 1157SOL     OW 5606   6.681   0.457   4.122 -0.1168 -0.3386  0.3416
 1157SOL    HW1 5607   6.665   0.498   4.212 -2.3544  0.9577 -0.5819
 1157SOL    HW2 5608   6.740   0.517   4.068  0.2398 -0.5331  0.5093
 1158SOL     OW 5609   4.607   5.537   4.041  0.2187 -0.0727  0.3066
 1158SOL    HW1 5610   4.555   5.456   4.067  0.9025 -0.8733 -0.6897
 1158SOL    HW2 5611   4.570   5.574   3.956 -1.5512  2.0838  1.9252
 1159SOL     OW 5612   1.026   5.031   4.713 -0.1315  0.3559  0.2542
 1159SOL    HW1 5613   0.984   4.978   4.786 -2.4552  2.2096  0.3873
 1159SOL    HW2 5614   1.007   4.987   4.625 -3.1951  1.4404  0.2345
 1160SOL     OW 5615   5.420   2.817   4.092  0.0904  0.6902  0.1321
 1160SOL    HW1 5616   5.331   2.781   4.121  1.1985 -0.5373  2.3032
 1160SOL    HW2 5617   5.462   2.755   4.026  1.0842 -1.1379  2.3057
 1161SOL     OW 5618   2.272   5.698   3.633 -0.3092 -1.1380  0.3193
 1161SOL    HW1 5619   2.177   5.730   3.635 -0.9326 -2.8289 -0.3626
 1161SOL    HW2 5620   2.332   5.773   3.608 -1.6269 -0.3473 -0.6024
 1162SOL     OW 5621   3.726   0.382   5.740  0.6091  0.2082  0.2213
 1162SOL    HW1 5622   3.761   0.341   5.824  0.6845  0.4659  0.3181
 1162SOL    HW2 5623   3.694   0.475   5.759 -1.2323 -0.4251  0.3789
 1163SOL     OW 5624   2.310   4.397   1.573 -0.0732  0.1154  0.2420
 1163SOL    HW1 5625   2.373   4.320   1.583  0.4566  0.6565  1.2028
 1163SOL    HW2 5626   2.338   4.472   1.633  0.0782  1.5138 -1.4853
 1164SOL     OW 5627   5.077   0.109   5.020  0.5261 -0.3048 -0.3083
 1164SOL    HW1 5628   5.096   0.013   5.039  2.9870  0.1600 -0.0936
 1164SOL    HW2 5629   5.163   0.160   5.017 -0.7526  2.0596  0.4721
 1165SOL     OW 5630   4.757   3.511   3.650 -0.1234  0.5333  0.0054
 1165SOL    HW1 5631   4.662   3.501   3.619  0.5800 -0.7084 -1.8834
 1165SOL    HW2 5632   4.759   3.506   3.750 -1.8974 -0.9085  0.0298
 1166SOL     OW 5633   3.494   1.578   5.620 -0.1958  0.3535 -0.3455
 1166SOL    HW1 5634   3.422   1.576   5.689 -0.9358  0.9020 -1.0836
 1166SOL    HW2 5635   3.548   1.661   5.630  0.8890 -0.4318  0.7224
 1167SOL     OW 5636   6.583   5.794   1.867 -0.2905 -0.2610 -0.0315
 1167SOL    HW1 5637   6.504   5.757   1.818  0.2398 -1.2292 -0.1889
 1167SOL    HW2 5638   6.580   5.765   1.962 -0.7198  0.6640  0.2429
 1168SOL     OW 5639   2.353   2.018   0.571 -0.1802  0.3371  0.2115
 1168SOL    HW1 5640   2.380   1.922   0.563  1.1658  0.5577  1.5791
 1168SOL    HW2 5641   2.256   2.027   0.551 -0.3789 -1.3332  0.2442
 1169SOL     OW 5642   6.629   4.614   1.555  0.5030 -0.0939  0.5833
 1169SOL    HW1 5643   6.609   4.660   1.469 -0.8959  1.4491  1.6606
 1169SOL    HW2 5644   6.546   4.568   1.588 -0.1910  2.5834  2.9345
 1170SOL     OW 5645   4.142   3.371   4.776  0.6954  0.3076 -0.2260
 1170SOL    HW1 5646   4.176   3.378   4.682 -0.9826  1.4721 -0.7862
 1170SOL    HW2 5647   4.214   3.400   4.839  1.3812  0.8866 -1.2391
 1171SOL     OW 5648   2.172   3.222   3.063  0.1714  0.6020  0.5838
 1171SOL    HW1 5649   2.264   3.214   3.025  0.9762  1.0609  2.3389
 1171SOL    HW2 5650   2.128   3.132   3.064  0.2456  0.5083 -1.0169
 1172SOL     OW 5651   1.410   4.625   1.316 -0.5149  0.1035  0.0987
 1172SOL    HW1 5652   1.360   4.695   1.367 -1.0046  0.2823 -0.6147
 1172SOL    HW2 5653   1.406   4.538   1.366 -1.4964  0.1286  0.0749
 1173SOL     OW 5654   6.092   5.074   0.783  0.3051  0.2671  0.1329
 1173SOL    HW1 5655   6.046   5.012   0.846  0.9283 -0.1151  0.2221
 1173SOL    HW2 5656   6.026   5.111   0.718 -0.5620  1.5676  1.6928
 1174SOL     OW 5657   3.795   2.395   4.923 -0.0713 -0.3375  0.0405
 1174SOL    HW1 5658   3.788   2.295   4.916 -1.3321 -0.2787  0.2855
 1174SOL    HW2 5659   3.760   2.437   4.839 -2.4146 -0.0387  1.1052
 1175SOL     OW 5660   1.427   3.624   5.147 -0.5884  0.1106 -0.6054
 1175SOL    HW1 5661   1.356   3.600   5.080 -0.5371  0.2379 -0.7043
 1175SOL    HW2 5662   1.503   3.668   5.101 -0.9811  1.1020 -0.3300
 1176SOL     OW 5663   3.614   5.897   2.145  0.4674 -0.5013  0.0877
 1176SOL    HW1 5664   3.623   5.971   2.212 -1.0123  0.6031 -0.8709
 1176SOL    HW2 5665   3.583   5.934   2.058 -1.3344 -2.3446 -0.1476
 1177SOL     OW 5666   2.322   1.490   3.381  0.0193 -0.6240  0.2987
 1177SOL    HW1 5667   2.417   1.467   3.402  0.3863 -0.7674 -1.3663
 1177SOL    HW2 5668   2.296   1.448   3.294 -1.6686 -0.8021  0.8521
 1178SOL     OW 5669   0.831   3.706   4.662 -0.2753  0.9937 -0.9638
 1178SOL    HW1 5670   0.864   3.741   4.749 -0.2907 -0.0515 -0.5254
 1178SOL    HW2 5671   0.732   3.697   4.665 -0.0686 -2.0826  0.1319
 1179SOL     OW 5672   4.252   4.419   2.881  0.3529 -0.2080  0.0133
 1179SOL    HW1 5673   4.164   4.465   2.896 -0.6219 -1.3214 -1.9102
 1179SOL    HW2 5674   4.311   4.476   2.824  0.2432 -0.1497 -0.0409
 1180SOL     OW 5675   3.620   1.272   6.868  0.0731  0.1007  0.3897
 1180SOL    HW1 5676   3.699   1.309   6.917  1.0192  0.5479 -1.3672
 1180SOL    HW2 5677   3.651   1.230   6.782 -1.4699 -0.9313  0.2928
 1181SOL     OW 5678   4.912   6.811   0.992 -0.6814 -0.3143  0.5460
 1181SOL    HW1 5679   4.997   6.821   0.940 -1.2888  1.8241 -0.1246
 1181SOL    HW2 5680   4.912   6.875   1.069 -0.8631 -1.7124  1.7560
 1182SOL     OW 5681   3.611   6.290   2.824 -0.7061 -0.0644  0.5537
 1182SOL    HW1 5682   3.638   6.195   2.840  0.4366  0.1161 -0.2083
 1182SOL    HW2 5683   3.664   6.351   2.882 -1.1042  0.1470  0.7025
 1183SOL     OW 5684   2.081   0.596   0.093 -0.0438 -0.1433 -0.2707
 1183SOL    HW1 5685   1.981   0.593   0.083 -0.0977  0.6417 -0.0731
 1183SOL    HW2 5686   2.119   0.660   0.027  0.4219 -1.0652 -0.9013
 1184SOL     OW 5687   5.626   5.992   5.784  0.5754 -0.3753  0.0808
 1184SOL    HW1 5688   5.685   6.073   5.782  1.9704 -1.3270  1.0103
 1184SOL    HW2 5689   5.672   5.918   5.833 -1.7997 -0.8612  1.7885
 1185SOL     OW 5690   6.190   4.815   3.508 -0.1618  0.2166  0.0501
 1185SOL    HW1 5691   6.145   4.732   3.540  0.3697 -1.1953 -2.5920
 1185SOL    HW2 5692   6.267   4.791   3.449  0.3788  2.6050 -0.3251
 1186SOL     OW 5693   5.978   4.057   4.418 -0.3885 -0.0214 -0.2635
 1186SOL    HW1 5694   5.995   3.976   4.473  1.0954  0.9304  0.7261
 1186SOL    HW2 5695   5.904   4.111   4.459 -1.0604 -0.6040 -0.6727
 1187SOL     OW 5696   2.483   1.386   6.000 -0.4895 -0.5437 -0.5808
 1187SOL    HW1 5697   2.523   1.386   6.091  2.1926 -0.3434 -1.6729
 1187SOL    HW2 5698   2.414   1.314   5.994 -0.2367 -1.0015  1.3669
 1188SOL     OW 5699   6.842   0.664   3.545 -0.2863 -0.3916  0.5539
 1188SOL    HW1 5700   6.909   0.693   3.613 -1.8863  0.1892  1.9744
 1188SOL    HW2 5701   6.754   0.646   3.591 -1.7804  1.2201 -1.4928
 1189SOL     OW 5702   4.532   6.643   1.703  0.2498  0.4284 -0.2536
 1189SOL    HW1 5703   4.514   6.601   1.791 -0.1484  0.3493 -0.3712
 1189SOL    HW2 5704   4.594   6.584   1.650  1.5125  1.0811  0.4577
 1190SOL     OW 5705   4.946   4.774   3.109 -0.0501 -0.3798  0.7709
 1190SOL    HW1 5706   4.886   4.802   3.185 -0.6464 -0.4082  0.3153
 1190SOL    HW2 5707   4.989   4.855   3.070  0.9958 -0.4454  1.7316
 1191SOL     OW 5708   2.859   5.050   2.045  0.5309  0.3843 -0.4152
 1191SOL    HW1 5709   2.868   5.092   2.135  0.1089  0.7730 -0.5462
 1191SOL    HW2 5710   2.795   4.973   2.049  1.9469 -0.8000  0.0007
 1192SOL     OW 5711   3.839   5.441   6.144  0.9625 -0.1058  0.0719
 1192SOL    HW1 5712   3.880   5.532   6.140  0.9668 -0.0727  0.8069
 1192SOL    HW2 5713   3.911   5.373   6.153  0.9156 -0.1280  0.2747
 1193SOL     OW 5714   3.634   1.199   1.253 -0.0388 -0.2277  0.1135
 1193SOL    HW1 5715   3.688   1.217   1.171  0.0463 -2.3363 -0.3711
 1193SOL    HW2 5716   3.554   1.259   1.254  0.6219  0.7105 -0.8346
 1194SOL     OW 5717   3.690   2.704   0.379  0.1967  0.3450 -0.2478
 1194SOL    HW1 5718   3.696   2.682   0.281 -0.0533 -0.7391 -0.0373
 1194SOL    HW2 5719   3.645   2.792   0.391  0.6995  0.7369 -1.1280
 1195SOL     OW 5720   5.227   5.147   6.516 -0.0723 -0.1648 -0.3641
 1195SOL    HW1 5721   5.309   5.108   6.557 -0.6637 -0.8200  0.2181
 1195SOL    HW2 5722   5.223   5.245   6.537  0.4005 -0.1884 -0.1444
 1196SOL     OW 5723   6.460   4.949   0.968  0.3670 -0.0489  0.0198
 1196SOL    HW1 5724   6.438   5.033   0.917  0.7300  0.3120  0.4495
 1196SOL    HW2 5725   6.429   4.870   0.916  0.0992  0.3465 -0.4363
 1197SOL     OW 5726   1.706   2.850   3.435  0.1186  0.1605 -0.2067
 1197SOL    HW1 5727   1.679   2.876   3.343  0.0988 -2.0369 -0.8639
 1197SOL    HW2 5728   1.640   2.887   3.501  1.0433  3.2216 -0.7993
 1198SOL     OW 5729   5.629   5.526   5.893  0.3569 -0.2033 -0.4814
 1198SOL    HW1 5730   5.644   5.579   5.977  0.9039  0.1164 -0.7743
 1198SOL    HW2 5731   5.690   5.447   5.892 -1.0157 -1.3038  0.3282
 1199SOL     OW 5732   2.524   0.456   5.875  0.6083  0.2851  0.3619
 1199SOL    HW1 5733   2.601   0.415   5.924  0.5098  2.5596  2.6141
 1199SOL    HW2 5734   2.447   0.468   5.938 -0.3194  1.3344 -0.9094
 1200SOL     OW 5735   5.587   1.992   5.327 -0.1767  0.0378 -0.0460
 1200SOL    HW1 5736   5.656   2.032   5.266  0.2039 -1.1171 -0.3919
 1200SOL    HW2 5737   5.627   1.980   5.418  0.3841 -1.3969 -0.4517
 1201SOL     OW 5738   0.183   0.374   2.019  0.3814 -0.4426 -0.0436
 1201SOL    HW1 5739   0.241   0.354   2.098  1.3937  4.2249  0.7032
 1201SOL    HW2 5740   0.102   0.424   2.049 -0.2776 -0.4001 -1.7813
 1202SOL     OW 5741   2.724   5.560   0.050 -0.6071  0.0802  0.0604
 1202SOL    HW1 5742   2.748   5.614   0.130  0.8350 -0.6472  0.1464
 1202SOL    HW2 5743   2.767   5.470   0.056 -1.8491 -0.6046 -0.7321
 1203SOL     OW 5744   0.597   3.950   6.685  0.5425  0.2964 -0.5028
 1203SOL    HW1 5745   0.593   3.859   6.645 -1.4303  0.0683  0.0974
 1203SOL    HW2 5746   0.686   3.964   6.729  0.2187 -2.0932  1.0814
 1204SOL     OW 5747   2.613   3.574   2.815 -0.0318  0.2244  0.7024
 1204SOL    HW1 5748   2.684   3.510   2.841 -0.0157 -0.8859 -1.7943
 1204SOL    HW2 5749   2.526   3.547   2.857  0.3796 -0.2748  1.2332
 1205SOL     OW 5750   6.652   2.099   3.669  0.5648  0.3692 -0.0111
 1205SOL    HW1 5751   6.587   2.174   3.680 -0.3447 -0.6699  2.4279
 1205SOL    HW2 5752   6.623   2.040   3.593 -0.9301  0.3595  0.5424
 1206SOL     OW 5753   6.117   4.277   0.396 -0.4572  0.4926  0.1624
 1206SOL    HW1 5754   6.185   4.250   0.328 -0.1885  1.1957  0.1440
 1206SOL    HW2 5755   6.136   4.230   0.483 -0.1489  0.4336  0.0632
 1207SOL     OW 5756   5.894   3.294   3.786  0.7148  0.2268  0.6729
 1207SOL    HW1 5757   5.921   3.246   3.703  1.3447 -2.5266  2.3262
 1207SOL    HW2 5758   5.828   3.238   3.837  0.2762  1.8622  1.9983
 1208SOL     OW 5759   2.931   6.213   4.966 -0.7794  0.2311  0.2596
 1208SOL    HW1 5760   3.011   6.202   4.907 -0.6725 -1.4346  0.6823
 1208SOL    HW2 5761   2.866   6.139   4.950 -3.1878  2.5002 -1.4225
 1209SOL     OW 5762   2.930   3.352   3.858  0.7494  0.2357  0.0823
 1209SOL    HW1 5763   3.018   3.397   3.869  0.3997  1.0801 -0.4997
 1209SOL    HW2 5764   2.856   3.415   3.882  0.2618 -0.1029 -0.4982
 1210SOL     OW 5765   1.945   5.376   6.855 -1.0227  0.3396  0.0908
 1210SOL    HW1 5766   1.862   5.410   6.899 -0.2891  2.3177  0.0013
 1210SOL    HW2 5767   1.990   5.450   6.805  0.9175 -0.6327  0.3004
 1211SOL     OW 5768   4.125   2.394   5.381 -0.3238  0.3625  0.1711
 1211SOL    HW1 5769   4.052   2.338   5.341  0.0100  0.1287 -0.1179
 1211SOL    HW2 5770   4.197   2.408   5.313 -0.6917  1.6897  0.0261
 1212SOL     OW 5771   2.486   5.159   4.011  0.3554 -0.1270 -0.5159
 1212SOL    HW1 5772   2.566   5.218   4.015  1.9214 -2.1896  0.1422
 1212SOL    HW2 5773   2.483   5.100   4.092 -0.7819 -1.3584 -1.3965
 1213SOL     OW 5774   3.487   0.687   5.015  0.6894 -0.2114 -0.4051
 1213SOL    HW1 5775   3.402   0.639   4.995  0.6364 -0.1936 -0.2277
 1213SOL    HW2 5776   3.554   0.670   4.942  1.5568 -2.6072  0.8328
 1214SOL     OW 5777   0.838   3.471   6.332  0.2759 -0.2826 -0.1809
 1214SOL    HW1 5778   0.847   3.423   6.420  0.5796  1.3526  0.7064
 1214SOL    HW2 5779   0.770   3.424   6.276  0.1266 -1.4035  0.8926
 1215SOL     OW 5780   5.637   4.427   0.525  0.0492 -0.5542  0.1994
 1215SOL    HW1 5781   5.649   4.417   0.426 -0.0230 -0.1691  0.1486
 1215SOL    HW2 5782   5.541   4.448   0.545  0.3913  1.0933  0.2006
 1216SOL     OW 5783   4.722   6.993   4.091 -0.0447 -0.3900 -0.3186
 1216SOL    HW1 5784   4.703   7.023   4.185 -0.7645  2.6924 -1.3271
 1216SOL    HW2 5785   4.774   0.019   4.043  1.1123 -2.2905 -2.0244
 1217SOL     OW 5786   0.236   6.206   2.747 -0.3834 -0.5528 -0.2890
 1217SOL    HW1 5787   0.286   6.180   2.830  0.0320  0.1464 -0.3169
 1217SOL    HW2 5788   0.138   6.211   2.767 -0.2905 -0.4410  0.1475
 1218SOL     OW 5789   5.379   2.449   1.684  0.2557  0.4273 -0.0311
 1218SOL    HW1 5790   5.316   2.417   1.614  0.5646 -0.7504  0.2168
 1218SOL    HW2 5791   5.328   2.478   1.764  0.0298 -1.0394  0.3781
 1219SOL     OW 5792   0.570   5.807   5.341 -0.1847  0.3032 -0.0424
 1219SOL    HW1 5793   0.663   5.789   5.374  0.1013  0.7481 -0.5916
 1219SOL    HW2 5794   0.516   5.723   5.345  0.2568  0.0299  0.2186
 1220SOL     OW 5795   3.344   3.222   4.818 -0.1016 -0.4215 -0.3434
[truncated: 1,857,857 more chars]
