# Supplementary material for: A locally activatable sensor for robust quantification of organellar glutathione
Source: Nat Chem. 2023 Jun 15;15(10):1415–21. doi: 10.1038/s41557-023-01249-3 (PMC10533397; doi:10.1038/s41557-023-01249-3)
Supplement: Supplementary file 3 — Atomic coordinates for starting, ending and selected time-points of MD simulations. [file 41557_2023_1249_MOESM3_ESM.zip › halotag-SiR_xyz-coord/HT-TRaQG_closed-start.gro]

HaloTag w/ closed SiR bound to Asp106 and Cl in crystal structure position, neutralized, and solvated in 0.15 M NaCl solution in water
32720
    4ILE      N    1   4.528   2.622   5.109
    4ILE     H1    2   4.465   2.543   5.108
    4ILE     H2    3   4.621   2.586   5.120
    4ILE     H3    4   4.510   2.681   5.187
    4ILE     CA    5   4.518   2.697   4.982
    4ILE     CB    6   4.379   2.762   4.965
    4ILE    CG1    7   4.275   2.650   4.969
    4ILE    CG2    8   4.369   2.840   4.832
    4ILE     CD    9   4.132   2.689   4.938
    4ILE      C   10   4.632   2.797   4.964
    4ILE      O   11   4.675   2.861   5.060
    5GLY      N   12   4.694   2.791   4.847
    5GLY      H   13   4.671   2.727   4.774
    5GLY     CA   14   4.806   2.880   4.811
    5GLY      C   15   4.766   3.026   4.790
    5GLY      O   16   4.666   3.052   4.723
    6THR      N   17   4.843   3.116   4.849
    6THR      H   18   4.906   3.095   4.924
    6THR     CA   19   4.821   3.260   4.826
    6THR     CB   20   4.812   3.345   4.954
    6THR    OG1   21   4.943   3.378   4.998
    6THR    HG1   22   4.950   3.358   5.097
    6THR    CG2   23   4.736   3.277   5.068
    6THR      C   24   4.926   3.322   4.732
    6THR      O   25   4.903   3.429   4.676
    7GLY      N   26   5.039   3.256   4.711
    7GLY      H   27   5.046   3.157   4.720
    7GLY     CA   28   5.146   3.315   4.629
    7GLY      C   29   5.105   3.332   4.482
    7GLY      O   30   5.015   3.263   4.433
    8PHE      N   31   5.166   3.429   4.416
    8PHE      H   32   5.208   3.505   4.467
    8PHE     CA   33   5.152   3.445   4.270
    8PHE     CB   34   5.059   3.564   4.239
    8PHE     CG   35   5.008   3.567   4.094
    8PHE    CD1   36   5.069   3.650   4.001
    8PHE    HD1   37   5.159   3.705   4.028
    8PHE    CD2   38   4.895   3.495   4.058
    8PHE    HD2   39   4.838   3.440   4.133
    8PHE    CE1   40   5.018   3.661   3.872
    8PHE    HE1   41   5.067   3.723   3.798
    8PHE    CE2   42   4.844   3.506   3.930
    8PHE    HE2   43   4.755   3.449   3.901
    8PHE     CZ   44   4.904   3.590   3.837
    8PHE     HZ   45   4.858   3.603   3.739
    8PHE      C   46   5.288   3.454   4.198
    8PHE      O   47   5.338   3.565   4.185
    9PRO      N   48   5.346   3.338   4.159
    9PRO     CA   49   5.484   3.321   4.109
    9PRO     CB   50   5.514   3.173   4.131
    9PRO     CG   51   5.380   3.107   4.100
    9PRO     CD   52   5.282   3.206   4.162
    9PRO      C   53   5.512   3.355   3.961
    9PRO      O   54   5.627   3.349   3.917
   10PHE      N   55   5.405   3.371   3.884
   10PHE      H   56   5.315   3.387   3.922
   10PHE     CA   57   5.412   3.375   3.737
   10PHE     CB   58   5.272   3.368   3.679
   10PHE     CG   59   5.191   3.250   3.732
   10PHE    CD1   60   5.223   3.121   3.697
   10PHE    HD1   61   5.308   3.101   3.630
   10PHE    CD2   62   5.080   3.275   3.811
   10PHE    HD2   63   5.059   3.377   3.845
   10PHE    CE1   64   5.146   3.016   3.744
   10PHE    HE1   65   5.180   2.915   3.722
   10PHE    CE2   66   5.001   3.170   3.854
   10PHE    HE2   67   4.906   3.191   3.904
   10PHE     CZ   68   5.035   3.039   3.824
   10PHE     HZ   69   4.984   2.957   3.874
   10PHE      C   70   5.479   3.500   3.681
   10PHE      O   71   5.427   3.611   3.696
   11ASP      N   72   5.570   3.471   3.589
   11ASP      H   73   5.601   3.378   3.571
   11ASP     CA   74   5.641   3.576   3.514
   11ASP     CB   75   5.752   3.515   3.428
   11ASP     CG   76   5.862   3.450   3.512
   11ASP    OD1   77   5.898   3.503   3.620
   11ASP    OD2   78   5.908   3.343   3.467
   11ASP      C   79   5.544   3.662   3.431
   11ASP      O   80   5.453   3.605   3.370
   12PRO      N   81   5.555   3.795   3.442
   12PRO     CA   82   5.470   3.889   3.370
   12PRO     CB   83   5.511   4.029   3.416
   12PRO     CG   84   5.571   4.003   3.554
   12PRO     CD   85   5.636   3.865   3.543
   12PRO      C   86   5.494   3.882   3.220
   12PRO      O   87   5.605   3.901   3.169
   13HIS      N   88   5.381   3.870   3.153
   13HIS      H   89   5.296   3.839   3.198
   13HIS     CA   90   5.379   3.878   3.007
   13HIS     CB   91   5.347   3.742   2.945
   13HIS     CG   92   5.445   3.632   2.987
   13HIS    ND1   93   5.561   3.603   2.929
   13HIS    CD2   94   5.425   3.547   3.088
   13HIS    HD2   95   5.346   3.555   3.162
   13HIS    CE1   96   5.612   3.499   2.995
   13HIS    HE1   97   5.707   3.449   2.972
   13HIS    NE2   98   5.529   3.464   3.092
   13HIS    HE2   99   5.542   3.389   3.158
   13HIS      C  100   5.276   3.983   2.965
   13HIS      O  101   5.168   3.994   3.023
   14TYR      N  102   5.329   4.080   2.893
   14TYR      H  103   5.425   4.081   2.866
   14TYR     CA  104   5.246   4.191   2.844
   14TYR     CB  105   5.297   4.326   2.897
   14TYR     CG  106   5.282   4.341   3.049
   14TYR    CD1  107   5.173   4.403   3.108
   14TYR    HD1  108   5.083   4.422   3.049
   14TYR    CD2  109   5.388   4.301   3.128
   14TYR    HD2  110   5.465   4.237   3.086
   14TYR    CE1  111   5.172   4.428   3.245
   14TYR    HE1  112   5.081   4.465   3.292
   14TYR    CE2  113   5.389   4.327   3.263
   14TYR    HE2  114   5.474   4.295   3.323
   14TYR     CZ  115   5.281   4.391   3.322
   14TYR     OH  116   5.294   4.419   3.454
   14TYR     HH  117   5.391   4.446   3.466
   14TYR      C  118   5.236   4.192   2.692
   14TYR      O  119   5.334   4.162   2.623
   15VAL      N  120   5.116   4.227   2.648
   15VAL      H  121   5.040   4.241   2.712
   15VAL     CA  122   5.083   4.244   2.505
   15VAL     CB  123   5.021   4.116   2.450
   15VAL    CG1  124   4.894   4.083   2.530
   15VAL    CG2  125   5.003   4.126   2.298
   15VAL      C  126   4.993   4.366   2.479
   15VAL      O  127   4.906   4.398   2.560
   16GLU      N  128   5.032   4.442   2.377
   16GLU      H  129   5.123   4.432   2.337
   16GLU     CA  130   4.953   4.558   2.331
   16GLU     CB  131   5.034   4.662   2.256
   16GLU     CG  132   5.155   4.710   2.336
   16GLU     CD  133   5.137   4.811   2.450
   16GLU    OE1  134   5.053   4.903   2.438
   16GLU    OE2  135   5.223   4.801   2.541
   16GLU      C  136   4.833   4.516   2.246
   16GLU      O  137   4.841   4.439   2.150
   17VAL      N  138   4.720   4.558   2.301
   17VAL      H  139   4.723   4.619   2.381
   17VAL     CA  140   4.584   4.522   2.256
   17VAL     CB  141   4.517   4.435   2.363
   17VAL    CG1  142   4.377   4.393   2.321
   17VAL    CG2  143   4.600   4.310   2.394
   17VAL      C  144   4.506   4.653   2.243
   17VAL      O  145   4.501   4.732   2.337
   18LEU      N  146   4.478   4.686   2.118
   18LEU      H  147   4.512   4.632   2.041
   18LEU     CA  148   4.405   4.810   2.081
   18LEU     CB  149   4.255   4.802   2.118
   18LEU     CG  150   4.178   4.692   2.044
   18LEU    CD1  151   4.036   4.682   2.100
   18LEU    CD2  152   4.172   4.718   1.893
   18LEU      C  153   4.470   4.938   2.138
   18LEU      O  154   4.403   5.024   2.194
   19GLY      N  155   4.603   4.944   2.131
   19GLY      H  156   4.656   4.867   2.094
   19GLY     CA  157   4.683   5.058   2.180
   19GLY      C  158   4.705   5.071   2.332
   19GLY      O  159   4.757   5.171   2.382
   20GLU      N  160   4.665   4.967   2.403
   20GLU      H  161   4.609   4.894   2.364
   20GLU     CA  162   4.676   4.959   2.549
   20GLU     CB  163   4.531   4.953   2.596
   20GLU     CG  164   4.445   5.078   2.575
   20GLU     CD  165   4.480   5.193   2.669
   20GLU    OE1  166   4.510   5.168   2.788
   20GLU    OE2  167   4.464   5.309   2.626
   20GLU      C  168   4.750   4.830   2.589
   20GLU      O  169   4.738   4.728   2.521
   21ARG      N  170   4.812   4.828   2.707
   21ARG      H  171   4.822   4.910   2.764
   21ARG     CA  172   4.891   4.711   2.751
   21ARG     CB  173   5.019   4.761   2.817
   21ARG     CG  174   5.113   4.644   2.842
   21ARG     CD  175   5.244   4.690   2.903
   21ARG     NE  176   5.230   4.722   3.045
   21ARG     HE  177   5.136   4.720   3.082
   21ARG     CZ  178   5.332   4.761   3.122
   21ARG    NH1  179   5.456   4.770   3.073
   21ARG   HH11  180   5.475   4.743   2.978
   21ARG   HH12  181   5.528   4.819   3.123
   21ARG    NH2  182   5.311   4.782   3.252
   21ARG   HH21  183   5.222   4.764   3.295
   21ARG   HH22  184   5.379   4.833   3.306
   21ARG      C  185   4.818   4.610   2.841
   21ARG      O  186   4.778   4.640   2.954
   22MET      N  187   4.792   4.493   2.785
   22MET      H  188   4.819   4.473   2.690
   22MET     CA  189   4.730   4.380   2.858
   22MET     CB  190   4.636   4.295   2.772
   22MET     CG  191   4.495   4.356   2.769
   22MET     SD  192   4.368   4.259   2.680
   22MET     CE  193   4.249   4.260   2.812
   22MET      C  194   4.833   4.286   2.922
   22MET      O  195   4.922   4.236   2.854
   23HIS      N  196   4.810   4.257   3.050
   23HIS      H  197   4.726   4.291   3.095
   23HIS     CA  198   4.890   4.158   3.124
   23HIS     CB  199   4.903   4.196   3.272
   23HIS     CG  200   4.972   4.092   3.362
   23HIS    ND1  201   4.908   4.011   3.446
   23HIS    HD1  202   4.814   4.027   3.485
   23HIS    CD2  203   5.095   4.043   3.346
   23HIS    HD2  204   5.179   4.096   3.299
   23HIS    CE1  205   4.988   3.910   3.477
   23HIS    HE1  206   4.961   3.828   3.544
   23HIS    NE2  207   5.103   3.929   3.415
   23HIS      C  208   4.832   4.017   3.110
   23HIS      O  209   4.712   3.995   3.128
   24TYR      N  210   4.925   3.923   3.099
   24TYR      H  211   5.022   3.946   3.080
   24TYR     CA  212   4.894   3.780   3.102
   24TYR     CB  213   4.848   3.726   2.966
   24TYR     CG  214   4.954   3.730   2.858
   24TYR    CD1  215   4.984   3.849   2.794
   24TYR    HD1  216   4.926   3.939   2.817
   24TYR    CD2  217   5.021   3.613   2.823
   24TYR    HD2  218   4.996   3.520   2.873
   24TYR    CE1  219   5.082   3.852   2.697
   24TYR    HE1  220   5.117   3.948   2.661
   24TYR    CE2  221   5.119   3.617   2.724
   24TYR    HE2  222   5.181   3.528   2.708
   24TYR     CZ  223   5.147   3.736   2.659
   24TYR     OH  224   5.211   3.737   2.539
   24TYR     HH  225   5.279   3.661   2.538
   24TYR      C  226   5.003   3.692   3.162
   24TYR      O  227   5.123   3.721   3.161
   25VAL      N  228   4.953   3.589   3.227
   25VAL      H  229   4.854   3.582   3.244
   25VAL     CA  230   5.035   3.472   3.262
   25VAL     CB  231   4.979   3.407   3.389
   25VAL    CG1  232   5.048   3.275   3.424
   25VAL    CG2  233   4.991   3.505   3.505
   25VAL      C  234   5.034   3.378   3.140
   25VAL      O  235   4.937   3.372   3.064
   26ASP      N  236   5.152   3.321   3.118
   26ASP      H  237   5.232   3.346   3.172
   26ASP     CA  238   5.178   3.228   3.007
   26ASP     CB  239   5.223   3.310   2.887
   26ASP     CG  240   5.248   3.226   2.761
   26ASP    OD1  241   5.203   3.110   2.756
   26ASP    OD2  242   5.309   3.283   2.669
   26ASP      C  243   5.284   3.125   3.048
   26ASP      O  244   5.401   3.159   3.063
   27VAL      N  245   5.235   3.006   3.080
   27VAL      H  246   5.139   2.985   3.058
   27VAL     CA  247   5.318   2.895   3.133
   27VAL     CB  248   5.306   2.883   3.286
   27VAL    CG1  249   5.378   2.998   3.357
   27VAL    CG2  250   5.161   2.875   3.333
   27VAL      C  251   5.284   2.761   3.065
   27VAL      O  252   5.186   2.752   2.993
   28GLY      N  253   5.362   2.656   3.092
   28GLY      H  254   5.443   2.663   3.150
   28GLY     CA  255   5.342   2.524   3.029
   28GLY      C  256   5.403   2.511   2.888
   28GLY      O  257   5.465   2.607   2.840
   29PRO      N  258   5.388   2.394   2.822
   29PRO     CA  259   5.454   2.363   2.694
   29PRO     CB  260   5.404   2.225   2.651
   29PRO     CG  261   5.280   2.203   2.737
   29PRO     CD  262   5.310   2.278   2.867
   29PRO      C  263   5.429   2.466   2.584
   29PRO      O  264   5.328   2.536   2.582
   30ARG      N  265   5.537   2.493   2.513
   30ARG      H  266   5.624   2.445   2.529
   30ARG     CA  267   5.536   2.591   2.403
   30ARG     CB  268   5.678   2.633   2.369
   30ARG     CG  269   5.746   2.698   2.491
   30ARG     CD  270   5.676   2.826   2.538
   30ARG     NE  271   5.579   2.808   2.649
   30ARG     HE  272   5.585   2.721   2.696
   30ARG     CZ  273   5.488   2.899   2.689
   30ARG    NH1  274   5.477   3.021   2.638
   30ARG   HH11  275   5.541   3.056   2.568
   30ARG   HH12  276   5.401   3.080   2.667
   30ARG    NH2  277   5.390   2.862   2.771
   30ARG   HH21  278   5.386   2.768   2.806
   30ARG   HH22  279   5.317   2.927   2.792
   30ARG      C  280   5.453   2.553   2.280
   30ARG      O  281   5.410   2.638   2.202
   31ASP      N  282   5.442   2.423   2.270
   31ASP      H  283   5.498   2.363   2.328
   31ASP     CA  284   5.359   2.342   2.181
   31ASP     CB  285   5.441   2.214   2.166
   31ASP     CG  286   5.468   2.145   2.300
   31ASP    OD1  287   5.557   2.194   2.374
   31ASP    OD2  288   5.393   2.049   2.328
   31ASP      C  289   5.220   2.313   2.240
   31ASP      O  290   5.186   2.347   2.354
   32GLY      N  291   5.141   2.251   2.153
   32GLY      H  292   5.171   2.234   2.059
   32GLY     CA  293   5.007   2.197   2.182
   32GLY      C  294   4.898   2.303   2.181
   32GLY      O  295   4.922   2.421   2.153
   33THR      N  296   4.778   2.250   2.193
   33THR      H  297   4.758   2.156   2.160
   33THR     CA  298   4.658   2.329   2.221
   33THR     CB  299   4.536   2.237   2.218
   33THR    OG1  300   4.519   2.201   2.082
   33THR    HG1  301   4.449   2.130   2.070
   33THR    CG2  302   4.410   2.297   2.280
   33THR      C  303   4.669   2.402   2.355
   33THR      O  304   4.678   2.340   2.462
   34PRO      N  305   4.670   2.535   2.347
   34PRO     CA  306   4.667   2.621   2.466
   34PRO     CB  307   4.702   2.759   2.413
   34PRO     CG  308   4.647   2.757   2.271
   34PRO     CD  309   4.679   2.616   2.224
   34PRO      C  310   4.533   2.616   2.539
   34PRO      O  311   4.429   2.575   2.488
   35VAL      N  312   4.547   2.643   2.668
   35VAL      H  313   4.639   2.637   2.712
   35VAL     CA  314   4.436   2.652   2.763
   35VAL     CB  315   4.464   2.548   2.873
   35VAL    CG1  316   4.365   2.560   2.988
   35VAL    CG2  317   4.454   2.406   2.817
   35VAL      C  318   4.424   2.797   2.815
   35VAL      O  319   4.514   2.852   2.879
   36LEU      N  320   4.324   2.864   2.759
   36LEU      H  321   4.254   2.817   2.705
   36LEU     CA  322   4.296   3.006   2.788
   36LEU     CB  323   4.240   3.074   2.662
   36LEU     CG  324   4.217   3.226   2.667
   36LEU    CD1  325   4.342   3.305   2.705
   36LEU    CD2  326   4.166   3.274   2.532
   36LEU      C  327   4.205   3.018   2.912
   36LEU      O  328   4.101   2.953   2.925
   37PHE      N  329   4.256   3.094   3.007
   37PHE      H  330   4.352   3.127   3.000
   37PHE     CA  331   4.191   3.116   3.136
   37PHE     CB  332   4.283   3.082   3.253
   37PHE     CG  333   4.313   2.933   3.263
   37PHE    CD1  334   4.418   2.878   3.190
   37PHE    HD1  335   4.459   2.931   3.104
   37PHE    CD2  336   4.253   2.858   3.363
   37PHE    HD2  337   4.176   2.901   3.427
   37PHE    CE1  338   4.465   2.752   3.220
   37PHE    HE1  339   4.546   2.708   3.161
   37PHE    CE2  340   4.297   2.729   3.390
   37PHE    HE2  341   4.252   2.671   3.471
   37PHE     CZ  342   4.403   2.676   3.318
   37PHE     HZ  343   4.419   2.570   3.322
   37PHE      C  344   4.131   3.256   3.155
   37PHE      O  345   4.197   3.356   3.178
   38LEU      N  346   3.998   3.254   3.157
   38LEU      H  347   3.947   3.169   3.144
   38LEU     CA  348   3.917   3.378   3.161
   38LEU     CB  349   3.823   3.376   3.041
   38LEU     CG  350   3.893   3.350   2.906
   38LEU    CD1  351   3.791   3.345   2.792
   38LEU    CD2  352   4.006   3.449   2.876
   38LEU      C  353   3.843   3.403   3.294
   38LEU      O  354   3.749   3.332   3.331
   39HIS      N  355   3.893   3.503   3.367
   39HIS      H  356   3.950   3.574   3.324
   39HIS     CA  357   3.842   3.540   3.502
   39HIS     CB  358   3.949   3.617   3.581
   39HIS     CG  359   3.969   3.763   3.538
   39HIS    ND1  360   3.902   3.869   3.583
   39HIS    HD1  361   3.819   3.871   3.642
   39HIS    CD2  362   4.070   3.807   3.463
   39HIS    HD2  363   4.146   3.746   3.414
   39HIS    CE1  364   3.962   3.978   3.537
   39HIS    HE1  365   3.929   4.080   3.556
   39HIS    NE2  366   4.066   3.940   3.464
   39HIS      C  367   3.712   3.621   3.498
   39HIS      O  368   3.680   3.674   3.393
   40GLY      N  369   3.658   3.651   3.616
   40GLY      H  370   3.700   3.623   3.703
   40GLY     CA  371   3.540   3.738   3.630
   40GLY      C  372   3.561   3.859   3.723
   40GLY      O  373   3.672   3.894   3.760
   41ASN      N  374   3.450   3.920   3.759
   41ASN      H  375   3.361   3.877   3.744
   41ASN     CA  376   3.441   4.038   3.848
   41ASN     CB  377   3.310   4.110   3.813
   41ASN     CG  378   3.301   4.250   3.874
   41ASN    OD1  379   3.398   4.323   3.880
   41ASN    ND2  380   3.183   4.293   3.911
   41ASN   HD21  381   3.099   4.238   3.890
   41ASN   HD22  382   3.179   4.373   3.970
   41ASN      C  383   3.432   3.992   3.995
   41ASN      O  384   3.373   3.887   4.020
   42PRO      N  385   3.504   4.059   4.088
   42PRO     CA  386   3.618   4.152   4.068
   42PRO     CB  387   3.618   4.239   4.192
   42PRO     CG  388   3.565   4.147   4.301
   42PRO     CD  389   3.457   4.069   4.227
   42PRO      C  390   3.756   4.088   4.056
   42PRO      O  391   3.856   4.154   4.086
   43THR      N  392   3.764   3.966   4.003
   43THR      H  393   3.707   3.939   3.925
   43THR     CA  394   3.893   3.894   4.007
   43THR     CB  395   3.878   3.741   4.000
   43THR    OG1  396   3.813   3.688   3.883
   43THR    HG1  397   3.800   3.590   3.897
   43THR    CG2  398   3.818   3.690   4.128
   43THR      C  399   3.990   3.943   3.899
   43THR      O  400   3.969   4.043   3.832
   44SER      N  401   4.100   3.871   3.893
   44SER      H  402   4.112   3.790   3.949
   44SER     CA  403   4.207   3.887   3.794
   44SER     CB  404   4.322   3.969   3.853
   44SER     OG  405   4.377   3.902   3.967
   44SER     HG  406   4.457   3.959   3.998
   44SER      C  407   4.254   3.745   3.762
   44SER      O  408   4.204   3.647   3.819
   45SER      N  409   4.366   3.737   3.692
   45SER      H  410   4.406   3.818   3.645
   45SER     CA  411   4.438   3.610   3.674
   45SER     CB  412   4.559   3.630   3.582
   45SER     OG  413   4.663   3.709   3.641
   45SER     HG  414   4.681   3.785   3.576
   45SER      C  415   4.480   3.544   3.806
   45SER      O  416   4.472   3.422   3.814
   46TYR      N  417   4.481   3.620   3.916
   46TYR      H  418   4.465   3.719   3.909
   46TYR     CA  419   4.504   3.568   4.053
   46TYR     CB  420   4.512   3.684   4.152
   46TYR     CG  421   4.550   3.642   4.294
   46TYR    CD1  422   4.683   3.625   4.329
   46TYR    HD1  423   4.761   3.659   4.261
   46TYR    CD2  424   4.452   3.631   4.390
   46TYR    HD2  425   4.347   3.637   4.361
   46TYR    CE1  426   4.716   3.590   4.460
   46TYR    HE1  427   4.822   3.582   4.487
   46TYR    CE2  428   4.485   3.605   4.522
   46TYR    HE2  429   4.414   3.633   4.600
   46TYR     CZ  430   4.616   3.579   4.556
   46TYR     OH  431   4.637   3.511   4.671
   46TYR     HH  432   4.564   3.532   4.737
   46TYR      C  433   4.404   3.461   4.102
   46TYR      O  434   4.446   3.364   4.164
   47VAL      N  435   4.279   3.466   4.056
   47VAL      H  436   4.249   3.537   3.992
   47VAL     CA  437   4.179   3.361   4.090
   47VAL     CB  438   4.038   3.402   4.046
   47VAL    CG1  439   4.015   3.397   3.895
   47VAL    CG2  440   3.930   3.329   4.124
   47VAL      C  441   4.215   3.221   4.036
   47VAL      O  442   4.176   3.118   4.089
   48TRP      N  443   4.301   3.222   3.935
   48TRP      H  444   4.335   3.308   3.896
   48TRP     CA  445   4.347   3.101   3.865
   48TRP     CB  446   4.357   3.137   3.717
   48TRP     CG  447   4.221   3.169   3.655
   48TRP    CD1  448   4.196   3.283   3.594
   48TRP    HD1  449   4.271   3.354   3.558
   48TRP    CD2  450   4.098   3.104   3.675
   48TRP    NE1  451   4.065   3.297   3.578
   48TRP    HE1  452   4.021   3.373   3.528
   48TRP    CE2  453   4.001   3.192   3.627
   48TRP    CE3  454   4.062   2.972   3.700
   48TRP    HE3  455   4.132   2.903   3.746
   48TRP    CZ2  456   3.871   3.148   3.607
   48TRP    HZ2  457   3.800   3.213   3.557
   48TRP    CZ3  458   3.934   2.927   3.673
   48TRP    HZ3  459   3.910   2.821   3.680
   48TRP    CH2  460   3.838   3.015   3.627
   48TRP    HH2  461   3.746   2.975   3.583
   48TRP      C  462   4.478   3.039   3.917
   48TRP      O  463   4.510   2.924   3.885
   49ARG      N  464   4.532   3.100   4.021
   49ARG      H  465   4.489   3.182   4.060
   49ARG     CA  466   4.668   3.075   4.071
   49ARG     CB  467   4.694   3.183   4.175
   49ARG     CG  468   4.652   3.147   4.317
   49ARG     CD  469   4.683   3.264   4.409
   49ARG     NE  470   4.604   3.246   4.531
   49ARG     HE  471   4.658   3.231   4.614
   49ARG     CZ  472   4.471   3.246   4.541
   49ARG    NH1  473   4.392   3.274   4.437
   49ARG   HH11  474   4.432   3.298   4.348
   49ARG   HH12  475   4.292   3.270   4.447
   49ARG    NH2  476   4.417   3.205   4.655
   49ARG   HH21  477   4.473   3.178   4.734
   49ARG   HH22  478   4.317   3.209   4.663
   49ARG      C  479   4.707   2.935   4.121
   49ARG      O  480   4.824   2.898   4.114
   50ASN      N  481   4.608   2.867   4.179
   50ASN      H  482   4.519   2.910   4.193
   50ASN     CA  483   4.622   2.732   4.236
   50ASN     CB  484   4.544   2.723   4.366
   50ASN     CG  485   4.604   2.806   4.479
   50ASN    OD1  486   4.712   2.780   4.531
   50ASN    ND2  487   4.528   2.897   4.534
   50ASN   HD21  488   4.433   2.915   4.501
   50ASN   HD22  489   4.569   2.950   4.609
   50ASN      C  490   4.571   2.621   4.142
   50ASN      O  491   4.585   2.502   4.167
   51ILE      N  492   4.511   2.666   4.033
   51ILE      H  493   4.511   2.763   4.009
   51ILE     CA  494   4.440   2.580   3.936
   51ILE     CB  495   4.314   2.658   3.897
   51ILE    CG1  496   4.237   2.705   4.021
   51ILE    CG2  497   4.227   2.589   3.791
   51ILE     CD  498   4.092   2.741   3.991
   51ILE      C  499   4.535   2.549   3.818
   51ILE      O  500   4.566   2.433   3.794
   52ILE      N  501   4.599   2.653   3.763
   52ILE      H  502   4.562   2.746   3.771
   52ILE     CA  503   4.706   2.640   3.661
   52ILE     CB  504   4.763   2.778   3.623
   52ILE    CG1  505   4.655   2.873   3.573
   52ILE    CG2  506   4.871   2.770   3.515
   52ILE     CD  507   4.707   3.015   3.585
   52ILE      C  508   4.822   2.544   3.699
   52ILE      O  509   4.867   2.476   3.606
   53PRO      N  510   4.869   2.533   3.825
   53PRO     CA  511   4.972   2.434   3.864
   53PRO     CB  512   4.992   2.453   4.013
   53PRO     CG  513   4.976   2.604   4.028
   53PRO     CD  514   4.860   2.633   3.933
   53PRO      C  515   4.942   2.289   3.825
   53PRO      O  516   5.026   2.228   3.760
   54HIS      N  517   4.814   2.255   3.822
   54HIS      H  518   4.744   2.310   3.868
   54HIS     CA  519   4.765   2.124   3.773
   54HIS     CB  520   4.628   2.094   3.835
   54HIS     CG  521   4.615   2.086   3.988
   54HIS    ND1  522   4.596   1.974   4.059
   54HIS    CD2  523   4.611   2.190   4.071
   54HIS    HD2  524   4.609   2.296   4.044
   54HIS    CE1  525   4.585   2.012   4.187
   54HIS    HE1  526   4.574   1.947   4.274
   54HIS    NE2  527   4.593   2.144   4.194
   54HIS    HE2  528   4.587   2.200   4.278
   54HIS      C  529   4.754   2.108   3.618
   54HIS      O  530   4.713   2.001   3.571
   55VAL      N  531   4.758   2.218   3.542
   55VAL      H  532   4.758   2.309   3.583
   55VAL     CA  533   4.752   2.213   3.393
   55VAL     CB  534   4.680   2.327   3.319
   55VAL    CG1  535   4.657   2.299   3.170
   55VAL    CG2  536   4.551   2.366   3.384
   55VAL      C  537   4.889   2.221   3.327
   55VAL      O  538   4.920   2.137   3.242
   56ALA      N  539   4.963   2.324   3.365
   56ALA      H  540   4.937   2.383   3.441
   56ALA     CA  541   5.089   2.358   3.297
   56ALA     CB  542   5.145   2.490   3.350
   56ALA      C  543   5.194   2.248   3.283
   56ALA      O  544   5.270   2.259   3.187
   57PRO      N  545   5.192   2.136   3.359
   57PRO     CA  546   5.274   2.020   3.324
   57PRO     CB  547   5.249   1.916   3.433
   57PRO     CG  548   5.219   2.000   3.555
   57PRO     CD  549   5.137   2.113   3.494
   57PRO      C  550   5.239   1.964   3.186
   57PRO      O  551   5.331   1.919   3.119
   58THR      N  552   5.113   1.969   3.143
   58THR      H  553   5.036   2.006   3.196
   58THR     CA  554   5.074   1.903   3.016
   58THR     CB  555   4.974   1.790   3.041
   58THR    OG1  556   4.871   1.827   3.132
   58THR    HG1  557   4.803   1.752   3.131
   58THR    CG2  558   5.052   1.678   3.103
   58THR      C  559   5.025   1.984   2.897
   58THR      O  560   5.049   1.948   2.782
   59HIS      N  561   4.975   2.103   2.931
   59HIS      H  562   4.975   2.135   3.026
   59HIS     CA  563   4.916   2.196   2.833
   59HIS     CB  564   4.763   2.184   2.832
   59HIS     CG  565   4.716   2.046   2.787
   59HIS    ND1  566   4.705   1.938   2.864
   59HIS    CD2  567   4.686   2.011   2.662
   59HIS    HD2  568   4.678   2.079   2.577
   59HIS    CE1  569   4.670   1.836   2.786
   59HIS    HE1  570   4.659   1.732   2.818
   59HIS    NE2  571   4.658   1.881   2.662
   59HIS    HE2  572   4.628   1.827   2.583
   59HIS      C  573   4.953   2.339   2.872
   59HIS      O  574   4.961   2.375   2.989
   60ARG      N  575   4.978   2.417   2.768
   60ARG      H  576   4.984   2.379   2.676
   60ARG     CA  577   5.007   2.560   2.780
   60ARG     CB  578   5.029   2.616   2.641
   60ARG     CG  579   5.070   2.763   2.647
   60ARG     CD  580   5.043   2.825   2.511
   60ARG     NE  581   5.086   2.965   2.517
   60ARG     HE  582   5.110   3.001   2.608
   60ARG     CZ  583   5.102   3.045   2.412
   60ARG    NH1  584   5.079   3.004   2.287
   60ARG   HH11  585   5.054   2.908   2.267
   60ARG   HH12  586   5.070   3.073   2.215
   60ARG    NH2  587   5.151   3.166   2.435
   60ARG   HH21  588   5.176   3.196   2.528
   60ARG   HH22  589   5.154   3.236   2.362
   60ARG      C  590   4.888   2.633   2.845
   60ARG      O  591   4.776   2.627   2.794
   61CYS      N  592   4.921   2.718   2.940
   61CYS      H  593   5.017   2.730   2.967
   61CYS     CA  594   4.821   2.800   3.011
   61CYS     CB  595   4.831   2.784   3.162
   61CYS     SG  596   4.828   2.608   3.211
   61CYS     HG  597   4.782   2.627   3.334
   61CYS      C  598   4.844   2.948   2.984
   61CYS      O  599   4.956   2.996   2.996
   62ILE      N  600   4.734   3.009   2.942
   62ILE      H  601   4.651   2.957   2.921
   62ILE     CA  602   4.728   3.154   2.916
   62ILE     CB  603   4.702   3.177   2.766
   62ILE    CG1  604   4.813   3.112   2.684
   62ILE    CG2  605   4.691   3.326   2.734
   62ILE     CD  606   4.763   3.078   2.544
   62ILE      C  607   4.616   3.215   3.001
   62ILE      O  608   4.502   3.170   2.992
   63ALA      N  609   4.649   3.305   3.092
   63ALA      H  610   4.746   3.317   3.118
   63ALA     CA  611   4.546   3.383   3.163
   63ALA     CB  612   4.517   3.355   3.310
   63ALA      C  613   4.574   3.531   3.156
   63ALA      O  614   4.670   3.580   3.217
   64PRO      N  615   4.485   3.598   3.086
   64PRO     CA  616   4.492   3.743   3.079
   64PRO     CB  617   4.449   3.768   2.936
   64PRO     CG  618   4.340   3.664   2.910
   64PRO     CD  619   4.394   3.542   2.983
   64PRO      C  620   4.410   3.811   3.189
   64PRO      O  621   4.318   3.752   3.246
   65ASP      N  622   4.462   3.925   3.231
   65ASP      H  623   4.547   3.962   3.192
   65ASP     CA  624   4.389   4.016   3.320
   65ASP     CB  625   4.485   4.107   3.396
   65ASP     CG  626   4.554   4.040   3.515
   65ASP    OD1  627   4.491   3.955   3.581
   65ASP    OD2  628   4.667   4.082   3.546
   65ASP      C  629   4.301   4.103   3.232
   65ASP      O  630   4.350   4.162   3.135
   66LEU      N  631   4.170   4.097   3.255
   66LEU      H  632   4.130   4.038   3.328
   66LEU     CA  633   4.075   4.182   3.180
   66LEU     CB  634   3.929   4.174   3.224
   66LEU     CG  635   3.853   4.045   3.191
   66LEU    CD1  636   3.705   4.079   3.200
   66LEU    CD2  637   3.880   3.993   3.050
   66LEU      C  638   4.117   4.328   3.186
   66LEU      O  639   4.196   4.373   3.269
   67ILE      N  640   4.074   4.401   3.085
   67ILE      H  641   4.012   4.364   3.015
   67ILE     CA  642   4.113   4.541   3.073
   67ILE     CB  643   4.051   4.594   2.946
   67ILE    CG1  644   4.136   4.711   2.902
   67ILE    CG2  645   3.902   4.624   2.961
   67ILE     CD  646   4.243   4.653   2.811
   67ILE      C  647   4.072   4.624   3.195
   67ILE      O  648   3.963   4.607   3.251
   68GLY      N  649   4.162   4.711   3.240
   68GLY      H  650   4.244   4.736   3.187
   68GLY     CA  651   4.141   4.787   3.364
   68GLY      C  652   4.110   4.700   3.488
   68GLY      O  653   4.017   4.729   3.563
   69MET      N  654   4.168   4.581   3.484
   69MET      H  655   4.213   4.548   3.400
   69MET     CA  656   4.162   4.476   3.587
   69MET     CB  657   4.052   4.374   3.554
   69MET     CG  658   3.913   4.438   3.542
   69MET     SD  659   3.777   4.320   3.516
   69MET     CE  660   3.700   4.327   3.677
   69MET      C  661   4.298   4.405   3.588
   69MET      O  662   4.374   4.414   3.491
   70GLY      N  663   4.331   4.349   3.703
   70GLY      H  664   4.263   4.325   3.774
   70GLY     CA  665   4.465   4.293   3.731
   70GLY      C  666   4.574   4.397   3.706
   70GLY      O  667   4.558   4.517   3.730
   71LYS      N  668   4.668   4.349   3.628
   71LYS      H  669   4.663   4.253   3.593
   71LYS     CA  670   4.785   4.428   3.586
   71LYS     CB  671   4.912   4.344   3.601
   71LYS     CG  672   4.925   4.298   3.746
   71LYS     CD  673   5.050   4.215   3.766
   71LYS     CE  674   5.041   4.147   3.903
   71LYS     NZ  675   5.095   4.228   4.013
   71LYS    HZ1  676   5.087   4.174   4.097
   71LYS    HZ2  677   5.193   4.246   4.000
   71LYS    HZ3  678   5.046   4.314   4.026
   71LYS      C  679   4.775   4.488   3.445
   71LYS      O  680   4.866   4.558   3.401
   72SER      N  681   4.660   4.468   3.380
   72SER      H  682   4.584   4.418   3.422
   72SER     CA  683   4.630   4.531   3.249
   72SER     CB  684   4.511   4.463   3.181
   72SER     OG  685   4.554   4.332   3.139
   72SER     HG  686   4.470   4.273   3.130
   72SER      C  687   4.600   4.680   3.265
   72SER      O  688   4.546   4.721   3.367
   73ASP      N  689   4.647   4.758   3.168
   73ASP      H  690   4.696   4.723   3.087
   73ASP     CA  691   4.634   4.906   3.170
   73ASP     CB  692   4.701   4.967   3.047
   73ASP     CG  693   4.854   4.967   3.040
   73ASP    OD1  694   4.923   4.897   3.119
   73ASP    OD2  695   4.904   5.036   2.949
   73ASP      C  696   4.486   4.948   3.177
   73ASP      O  697   4.393   4.870   3.155
   74LYS      N  698   4.465   5.075   3.209
   74LYS      H  699   4.532   5.148   3.189
   74LYS     CA  700   4.335   5.121   3.262
   74LYS     CB  701   4.357   5.168   3.405
   74LYS     CG  702   4.398   5.055   3.499
   74LYS     CD  703   4.436   5.112   3.635
   74LYS     CE  704   4.468   4.999   3.731
   74LYS     NZ  705   4.347   4.926   3.768
   74LYS    HZ1  706   4.368   4.846   3.823
   74LYS    HZ2  707   4.288   4.986   3.822
   74LYS    HZ3  708   4.293   4.900   3.687
   74LYS      C  709   4.255   5.227   3.183
   74LYS      O  710   4.181   5.299   3.249
   75PRO      N  711   4.237   5.214   3.050
   75PRO     CA  712   4.181   5.321   2.966
   75PRO     CB  713   4.166   5.257   2.827
   75PRO     CG  714   4.145   5.109   2.857
   75PRO     CD  715   4.236   5.086   2.977
   75PRO      C  716   4.048   5.383   3.013
   75PRO      O  717   3.968   5.319   3.081
   76ASP      N  718   4.021   5.506   2.970
   76ASP      H  719   4.069   5.543   2.890
   76ASP     CA  720   3.898   5.580   3.005
   76ASP     CB  721   3.925   5.730   2.982
   76ASP     CG  722   3.802   5.820   2.993
   76ASP    OD1  723   3.709   5.790   3.071
   76ASP    OD2  724   3.805   5.924   2.922
   76ASP      C  725   3.781   5.529   2.919
   76ASP      O  726   3.769   5.561   2.801
   77LEU      N  727   3.731   5.416   2.968
   77LEU      H  728   3.783   5.364   3.035
   77LEU     CA  729   3.617   5.345   2.906
   77LEU     CB  730   3.655   5.202   2.869
   77LEU     CG  731   3.755   5.183   2.756
   77LEU    CD1  732   3.734   5.039   2.712
   77LEU    CD2  733   3.733   5.274   2.635
   77LEU      C  734   3.494   5.332   2.996
   77LEU      O  735   3.501   5.328   3.118
   78GLY      N  736   3.388   5.291   2.928
   78GLY      H  737   3.386   5.296   2.827
   78GLY     CA  738   3.263   5.250   2.992
   78GLY      C  739   3.268   5.115   3.064
   78GLY      O  740   3.169   5.080   3.128
   79TYR      N  741   3.365   5.033   3.024
   79TYR      H  742   3.420   5.061   2.945
   79TYR     CA  743   3.387   4.892   3.065
   79TYR     CB  744   3.460   4.874   3.197
   79TYR     CG  745   3.600   4.932   3.195
   79TYR    CD1  746   3.704   4.850   3.154
   79TYR    HD1  747   3.686   4.746   3.127
   79TYR    CD2  748   3.622   5.064   3.231
   79TYR    HD2  749   3.538   5.126   3.266
   79TYR    CE1  750   3.831   4.903   3.145
   79TYR    HE1  751   3.915   4.838   3.125
   79TYR    CE2  752   3.749   5.118   3.221
   79TYR    HE2  753   3.767   5.220   3.257
   79TYR     CZ  754   3.851   5.036   3.175
   79TYR     OH  755   3.975   5.083   3.156
   79TYR     HH  756   3.967   5.184   3.139
   79TYR      C  757   3.261   4.806   3.061
   79TYR      O  758   3.237   4.722   3.149
   80PHE      N  759   3.178   4.836   2.963
   80PHE      H  760   3.204   4.903   2.892
   80PHE     CA  761   3.060   4.755   2.930
   80PHE     CB  762   2.985   4.822   2.815
   80PHE     CG  763   2.909   4.949   2.854
   80PHE    CD1  764   2.968   5.075   2.845
   80PHE    HD1  765   3.066   5.085   2.798
   80PHE    CD2  766   2.775   4.940   2.891
   80PHE    HD2  767   2.726   4.843   2.898
   80PHE    CE1  768   2.895   5.189   2.876
   80PHE    HE1  769   2.941   5.286   2.862
   80PHE    CE2  770   2.702   5.055   2.920
   80PHE    HE2  771   2.596   5.045   2.942
   80PHE     CZ  772   2.762   5.179   2.914
   80PHE     HZ  773   2.706   5.270   2.937
   80PHE      C  774   3.110   4.616   2.886
   80PHE      O  775   3.228   4.598   2.852
   81PHE      N  776   3.017   4.524   2.872
   81PHE      H  777   2.919   4.541   2.893
   81PHE     CA  778   3.052   4.392   2.816
   81PHE     CB  779   2.933   4.297   2.823
   81PHE     CG  780   2.971   4.158   2.770
   81PHE    CD1  781   3.059   4.077   2.840
   81PHE    HD1  782   3.112   4.116   2.927
   81PHE    CD2  783   2.919   4.117   2.649
   81PHE    HD2  784   2.873   4.191   2.584
   81PHE    CE1  785   3.091   3.951   2.791
   81PHE    HE1  786   3.164   3.890   2.844
   81PHE    CE2  787   2.952   3.991   2.599
   81PHE    HE2  788   2.926   3.965   2.497
   81PHE     CZ  789   3.038   3.908   2.670
   81PHE     HZ  790   3.069   3.813   2.627
   81PHE      C  791   3.109   4.405   2.673
   81PHE      O  792   3.217   4.352   2.649
   82ASP      N  793   3.057   4.499   2.594
   82ASP      H  794   2.970   4.544   2.617
   82ASP     CA  795   3.114   4.525   2.460
   82ASP     CB  796   3.027   4.615   2.373
   82ASP     CG  797   3.082   4.613   2.231
   82ASP    OD1  798   3.069   4.505   2.169
   82ASP    OD2  799   3.146   4.714   2.194
   82ASP      C  800   3.259   4.575   2.458
   82ASP      O  801   3.340   4.522   2.382
   83ASP      N  802   3.295   4.661   2.554
   83ASP      H  803   3.228   4.708   2.610
   83ASP     CA  804   3.436   4.702   2.575
   83ASP     CB  805   3.453   4.797   2.693
   83ASP     CG  806   3.398   4.939   2.673
   83ASP    OD1  807   3.456   5.016   2.595
   83ASP    OD2  808   3.309   4.978   2.750
   83ASP      C  809   3.525   4.579   2.597
   83ASP      O  810   3.600   4.545   2.505
   84HIS      N  811   3.483   4.495   2.692
   84HIS      H  812   3.400   4.512   2.744
   84HIS     CA  813   3.553   4.368   2.726
   84HIS     CB  814   3.487   4.296   2.843
   84HIS     CG  815   3.519   4.368   2.973
   84HIS    ND1  816   3.637   4.367   3.034
   84HIS    CD2  817   3.438   4.448   3.041
   84HIS    HD2  818   3.331   4.462   3.024
   84HIS    CE1  819   3.630   4.450   3.138
   84HIS    HE1  820   3.713   4.475   3.205
   84HIS    NE2  821   3.507   4.499   3.142
   84HIS    HE2  822   3.469   4.562   3.211
   84HIS      C  823   3.564   4.271   2.608
   84HIS      O  824   3.674   4.226   2.574
   85VAL      N  825   3.456   4.263   2.530
   85VAL      H  826   3.367   4.301   2.560
   85VAL     CA  827   3.454   4.179   2.409
   85VAL     CB  828   3.314   4.164   2.349
   85VAL    CG1  829   3.317   4.052   2.247
   85VAL    CG2  830   3.209   4.125   2.453
   85VAL      C  831   3.553   4.224   2.301
   85VAL      O  832   3.637   4.144   2.259
   86ARG      N  833   3.556   4.355   2.274
   86ARG      H  834   3.490   4.420   2.313
   86ARG     CA  835   3.652   4.410   2.176
   86ARG     CB  836   3.633   4.559   2.158
   86ARG     CG  837   3.498   4.593   2.097
   86ARG     CD  838   3.491   4.743   2.068
   86ARG     NE  839   3.496   4.824   2.191
   86ARG     HE  840   3.414   4.816   2.249
   86ARG     CZ  841   3.601   4.898   2.231
   86ARG    NH1  842   3.717   4.896   2.165
   86ARG   HH11  843   3.724   4.843   2.081
   86ARG   HH12  844   3.797   4.945   2.201
   86ARG    NH2  845   3.594   4.973   2.340
   86ARG   HH21  846   3.512   4.974   2.399
   86ARG   HH22  847   3.672   5.031   2.367
   86ARG      C  848   3.799   4.385   2.213
   86ARG      O  849   3.878   4.341   2.129
   87PHE      N  850   3.833   4.406   2.340
   87PHE      H  851   3.767   4.435   2.410
   87PHE     CA  852   3.972   4.380   2.384
   87PHE     CB  853   4.016   4.456   2.508
   87PHE     CG  854   4.044   4.602   2.473
   87PHE    CD1  855   4.174   4.649   2.485
   87PHE    HD1  856   4.255   4.582   2.513
   87PHE    CD2  857   3.940   4.690   2.444
   87PHE    HD2  858   3.837   4.655   2.446
   87PHE    CE1  859   4.199   4.785   2.470
   87PHE    HE1  860   4.302   4.821   2.478
   87PHE    CE2  861   3.965   4.826   2.430
   87PHE    HE2  862   3.882   4.895   2.440
   87PHE     CZ  863   4.095   4.873   2.444
   87PHE     HZ  864   4.115   4.980   2.445
   87PHE      C  865   4.010   4.234   2.399
   87PHE      O  866   4.118   4.197   2.354
   88MET      N  867   3.916   4.151   2.443
   88MET      H  868   3.828   4.182   2.484
   88MET     CA  869   3.942   4.006   2.443
   88MET     CB  870   3.835   3.930   2.520
   88MET     CG  871   3.878   3.784   2.533
   88MET     SD  872   4.029   3.747   2.631
   88MET     CE  873   4.017   3.869   2.761
   88MET      C  874   3.960   3.947   2.303
   88MET      O  875   4.057   3.874   2.278
   89ASP      N  876   3.877   3.990   2.210
   89ASP      H  877   3.791   4.039   2.231
   89ASP     CA  878   3.896   3.955   2.068
   89ASP     CB  879   3.788   4.023   1.985
   89ASP     CG  880   3.663   3.938   1.969
   89ASP    OD1  881   3.630   3.857   2.060
   89ASP    OD2  882   3.603   3.953   1.861
   89ASP      C  883   4.035   3.995   2.016
   89ASP      O  884   4.106   3.912   1.957
   90ALA      N  885   4.074   4.119   2.040
   90ALA      H  886   4.016   4.184   2.090
   90ALA     CA  887   4.207   4.169   2.000
   90ALA     CB  888   4.212   4.321   2.013
   90ALA      C  889   4.323   4.102   2.076
   90ALA      O  890   4.420   4.062   2.011
   91PHE      N  891   4.301   4.069   2.203
   91PHE      H  892   4.228   4.112   2.258
   91PHE     CA  893   4.396   3.987   2.280
   91PHE     CB  894   4.353   3.970   2.426
   91PHE     CG  895   4.450   3.880   2.505
   91PHE    CD1  896   4.563   3.934   2.565
   91PHE    HD1  897   4.583   4.041   2.556
   91PHE    CD2  898   4.422   3.744   2.518
   91PHE    HD2  899   4.328   3.705   2.480
   91PHE    CE1  900   4.648   3.852   2.638
   91PHE    HE1  901   4.736   3.894   2.685
   91PHE    CE2  902   4.508   3.662   2.590
   91PHE    HE2  903   4.485   3.556   2.600
   91PHE     CZ  904   4.620   3.716   2.650
   91PHE     HZ  905   4.687   3.653   2.708
   91PHE      C  906   4.425   3.850   2.218
   91PHE      O  907   4.541   3.808   2.205
   92ILE      N  908   4.317   3.784   2.179
   92ILE      H  909   4.226   3.811   2.214
   92ILE     CA  910   4.324   3.655   2.109
   92ILE     CB  911   4.183   3.598   2.098
   92ILE    CG1  912   4.148   3.546   2.237
   92ILE    CG2  913   4.168   3.489   1.992
   92ILE     CD  914   3.997   3.538   2.255
   92ILE      C  915   4.409   3.656   1.980
   92ILE      O  916   4.514   3.591   1.980
   93GLU      N  917   4.379   3.755   1.897
   93GLU      H  918   4.297   3.811   1.912
   93GLU     CA  919   4.450   3.777   1.769
   93GLU     CB  920   4.368   3.863   1.672
   93GLU     CG  921   4.229   3.804   1.641
   93GLU     CD  922   4.226   3.658   1.594
   93GLU    OE1  923   4.168   3.575   1.667
   93GLU    OE2  924   4.288   3.626   1.490
   93GLU      C  925   4.596   3.824   1.781
   93GLU      O  926   4.687   3.761   1.727
   94ALA      N  927   4.618   3.910   1.879
   94ALA      H  928   4.543   3.954   1.929
   94ALA     CA  929   4.754   3.960   1.912
   94ALA     CB  930   4.744   4.072   2.014
   94ALA      C  931   4.857   3.857   1.959
   94ALA      O  932   4.977   3.883   1.955
   95LEU      N  933   4.809   3.752   2.025
   95LEU      H  934   4.715   3.747   2.057
   95LEU     CA  935   4.897   3.639   2.063
   95LEU     CB  936   4.853   3.582   2.197
   95LEU     CG  937   4.915   3.650   2.320
   95LEU    CD1  938   4.902   3.799   2.316
   95LEU    CD2  939   4.842   3.611   2.446
   95LEU      C  940   4.908   3.530   1.956
   95LEU      O  941   5.008   3.459   1.954
   96GLY      N  942   4.825   3.545   1.853
   96GLY      H  943   4.781   3.632   1.833
   96GLY     CA  944   4.816   3.453   1.740
   96GLY      C  945   4.761   3.314   1.767
   96GLY      O  946   4.806   3.219   1.704
   97LEU      N  947   4.659   3.305   1.851
   97LEU      H  948   4.598   3.384   1.864
   97LEU     CA  949   4.600   3.174   1.883
   97LEU     CB  950   4.499   3.180   1.996
   97LEU     CG  951   4.565   3.197   2.132
   97LEU    CD1  952   4.460   3.207   2.243
   97LEU    CD2  953   4.662   3.083   2.163
   97LEU      C  954   4.534   3.110   1.761
   97LEU      O  955   4.463   3.176   1.684
   98GLU      N  956   4.569   2.985   1.739
   98GLU      H  957   4.617   2.932   1.808
   98GLU     CA  958   4.500   2.905   1.637
   98GLU     CB  959   4.595   2.805   1.569
   98GLU     CG  960   4.669   2.868   1.451
   98GLU     CD  961   4.619   2.817   1.315
   98GLU    OE1  962   4.497   2.829   1.287
   98GLU    OE2  963   4.705   2.771   1.236
   98GLU      C  964   4.377   2.846   1.707
   98GLU      O  965   4.289   2.925   1.740
   99GLU      N  966   4.390   2.725   1.760
   99GLU      H  967   4.466   2.663   1.734
   99GLU     CA  968   4.287   2.657   1.841
   99GLU     CB  969   4.268   2.514   1.789
   99GLU     CG  970   4.368   2.405   1.828
   99GLU     CD  971   4.512   2.422   1.779
   99GLU    OE1  972   4.538   2.507   1.692
   99GLU    OE2  973   4.596   2.339   1.818
   99GLU      C  974   4.308   2.668   1.994
   99GLU      O  975   4.420   2.663   2.043
  100VAL      N  976   4.196   2.680   2.065
  100VAL      H  977   4.107   2.680   2.020
  100VAL     CA  978   4.191   2.696   2.212
  100VAL     CB  979   4.158   2.840   2.252
  100VAL    CG1  980   4.266   2.934   2.200
  100VAL    CG2  981   4.020   2.887   2.204
  100VAL      C  982   4.091   2.603   2.285
  100VAL      O  983   3.983   2.570   2.236
  101VAL      N  984   4.134   2.558   2.402
  101VAL      H  985   4.232   2.554   2.426
  101VAL     CA  986   4.038   2.510   2.504
  101VAL     CB  987   4.102   2.398   2.588
  101VAL    CG1  988   4.015   2.357   2.708
  101VAL    CG2  989   4.122   2.273   2.501
  101VAL      C  990   3.999   2.633   2.588
  101VAL      O  991   4.084   2.719   2.614
  102LEU      N  992   3.873   2.642   2.630
  102LEU      H  993   3.802   2.578   2.597
  102LEU     CA  994   3.825   2.748   2.722
  102LEU     CB  995   3.696   2.813   2.670
  102LEU     CG  996   3.703   2.859   2.523
  102LEU    CD1  997   3.565   2.900   2.473
  102LEU    CD2  998   3.795   2.978   2.496
  102LEU      C  999   3.807   2.697   2.867
  102LEU      O 1000   3.765   2.583   2.886
  103VAL      N 1001   3.874   2.763   2.962
  103VAL      H 1002   3.963   2.804   2.941
  103VAL     CA 1003   3.849   2.749   3.107
  103VAL     CB 1004   3.969   2.697   3.189
  103VAL    CG1 1005   3.937   2.690   3.339
  103VAL    CG2 1006   4.013   2.557   3.144
  103VAL      C 1007   3.809   2.887   3.157
  103VAL      O 1008   3.882   2.985   3.139
  104ILE      N 1009   3.684   2.894   3.202
  104ILE      H 1010   3.627   2.812   3.212
  104ILE     CA 1011   3.615   3.022   3.221
  104ILE     CB 1012   3.536   3.055   3.092
  104ILE    CG1 1013   3.445   2.941   3.049
  104ILE    CG2 1014   3.630   3.092   2.977
  104ILE     CD 1015   3.364   2.976   2.924
  104ILE      C 1016   3.524   3.026   3.345
  104ILE      O 1017   3.463   2.926   3.382
  105HIS      N 1018   3.508   3.147   3.396
  105HIS      H 1019   3.557   3.226   3.358
  105HIS     CA 1020   3.431   3.177   3.518
  105HIS     CB 1021   3.524   3.164   3.639
  105HIS     CG 1022   3.466   3.216   3.771
  105HIS    ND1 1023   3.518   3.313   3.846
  105HIS    CD2 1024   3.358   3.169   3.831
  105HIS    HD2 1025   3.295   3.087   3.797
  105HIS    CE1 1026   3.440   3.324   3.954
  105HIS    HE1 1027   3.450   3.395   4.036
  105HIS    NE2 1028   3.342   3.234   3.945
  105HIS    HE2 1029   3.283   3.204   4.021
  105HIS      C 1030   3.378   3.320   3.516
  105HIS      O 1031   3.446   3.411   3.468
  106ASP      N 1032   3.260   3.337   3.575
  106ASP      H 1033   3.201   3.261   3.602
  106ASP     CA 1034   3.200   3.470   3.598
  106ASP     CB 1035   3.271   3.541   3.713
  106ASP     CG 1036   3.180   3.649   3.769
  106ASP    OD1 1037   3.069   3.613   3.815
  106ASP    OD2 1038   3.211   3.767   3.746
  106ASP      C 1039   3.178   3.545   3.465
  106ASP      O 1040   3.155   3.479   3.364
  107TRP      N 1041   3.197   3.676   3.456
  107TRP      H 1042   3.214   3.734   3.535
  107TRP     CA 1043   3.193   3.746   3.325
  107TRP     CB 1044   3.218   3.895   3.341
  107TRP     CG 1045   3.101   3.979   3.383
  107TRP    CD1 1046   3.071   4.013   3.508
  107TRP    HD1 1047   3.135   4.001   3.595
  107TRP    CD2 1048   3.004   4.030   3.300
  107TRP    NE1 1049   2.954   4.076   3.508
  107TRP    HE1 1050   2.913   4.115   3.593
  107TRP    CE2 1051   2.908   4.083   3.384
  107TRP    CE3 1052   2.989   4.032   3.162
  107TRP    HE3 1053   3.051   3.967   3.101
  107TRP    CZ2 1054   2.789   4.128   3.328
  107TRP    HZ2 1055   2.709   4.164   3.392
  107TRP    CZ3 1056   2.871   4.082   3.107
  107TRP    HZ3 1057   2.849   4.070   3.001
  107TRP    CH2 1058   2.770   4.124   3.191
  107TRP    HH2 1059   2.669   4.137   3.151
  107TRP      C 1060   3.296   3.693   3.223
  107TRP      O 1061   3.281   3.712   3.102
  108GLY      N 1062   3.398   3.624   3.274
  108GLY      H 1063   3.434   3.642   3.366
  108GLY     CA 1064   3.492   3.543   3.194
  108GLY      C 1065   3.427   3.440   3.103
  108GLY      O 1066   3.458   3.432   2.984
  109SER      N 1067   3.319   3.385   3.156
  109SER      H 1068   3.283   3.415   3.246
  109SER     CA 1069   3.235   3.287   3.086
  109SER     CB 1070   3.145   3.217   3.185
  109SER     OG 1071   3.025   3.285   3.220
  109SER     HG 1072   3.006   3.249   3.312
  109SER      C 1073   3.153   3.344   2.972
  109SER      O 1074   3.164   3.294   2.860
  110ALA      N 1075   3.100   3.462   2.998
  110ALA      H 1076   3.082   3.488   3.093
  110ALA     CA 1077   3.033   3.546   2.897
  110ALA     CB 1078   2.988   3.673   2.967
  110ALA      C 1079   3.123   3.577   2.776
  110ALA      O 1080   3.089   3.540   2.664
  111LEU      N 1081   3.245   3.622   2.805
  111LEU      H 1082   3.271   3.649   2.898
  111LEU     CA 1083   3.348   3.645   2.700
  111LEU     CB 1084   3.475   3.707   2.757
  111LEU     CG 1085   3.460   3.854   2.794
  111LEU    CD1 1086   3.590   3.912   2.850
  111LEU    CD2 1087   3.419   3.935   2.672
  111LEU      C 1088   3.388   3.517   2.625
  111LEU      O 1089   3.379   3.512   2.502
  112GLY      N 1090   3.418   3.414   2.703
  112GLY      H 1091   3.424   3.425   2.803
  112GLY     CA 1092   3.453   3.279   2.654
  112GLY      C 1093   3.343   3.217   2.567
  112GLY      O 1094   3.368   3.181   2.452
  113PHE      N 1095   3.220   3.215   2.618
  113PHE      H 1096   3.201   3.242   2.714
  113PHE     CA 1097   3.103   3.171   2.541
  113PHE     CB 1098   2.980   3.151   2.629
  113PHE     CG 1099   2.985   3.030   2.724
  113PHE    CD1 1100   3.026   2.903   2.681
  113PHE    HD1 1101   3.045   2.885   2.575
  113PHE    CD2 1102   2.934   3.044   2.852
  113PHE    HD2 1103   2.901   3.142   2.887
  113PHE    CE1 1104   3.021   2.795   2.767
  113PHE    HE1 1105   3.063   2.699   2.738
  113PHE    CE2 1106   2.921   2.933   2.935
  113PHE    HE2 1107   2.867   2.942   3.029
  113PHE     CZ 1108   2.966   2.808   2.894
  113PHE     HZ 1109   2.960   2.722   2.961
  113PHE      C 1110   3.074   3.259   2.418
  113PHE      O 1111   3.069   3.202   2.309
  114HIS      N 1112   3.082   3.392   2.433
  114HIS      H 1113   3.088   3.435   2.524
  114HIS     CA 1114   3.067   3.487   2.320
  114HIS     CB 1115   3.047   3.633   2.362
  114HIS     CG 1116   2.993   3.720   2.248
  114HIS    ND1 1117   2.894   3.694   2.163
  114HIS    CD2 1118   3.037   3.842   2.219
  114HIS    HD2 1119   3.124   3.887   2.266
  114HIS    CE1 1120   2.877   3.799   2.083
  114HIS    HE1 1121   2.801   3.812   2.006
  114HIS    NE2 1122   2.966   3.892   2.119
  114HIS    HE2 1123   2.966   3.987   2.086
  114HIS      C 1124   3.176   3.476   2.213
  114HIS      O 1125   3.151   3.493   2.094
  115TRP      N 1126   3.297   3.443   2.257
  115TRP      H 1127   3.326   3.455   2.353
  115TRP     CA 1128   3.403   3.407   2.162
  115TRP     CB 1129   3.543   3.411   2.224
  115TRP     CG 1130   3.645   3.417   2.110
  115TRP    CD1 1131   3.684   3.525   2.043
  115TRP    HD1 1132   3.630   3.620   2.041
  115TRP    CD2 1133   3.718   3.310   2.061
  115TRP    NE1 1134   3.784   3.495   1.962
  115TRP    HE1 1135   3.839   3.561   1.910
  115TRP    CE2 1136   3.806   3.364   1.969
  115TRP    CE3 1137   3.712   3.173   2.082
  115TRP    HE3 1138   3.645   3.131   2.158
  115TRP    CZ2 1139   3.890   3.281   1.899
  115TRP    HZ2 1140   3.973   3.324   1.841
  115TRP    CZ3 1141   3.795   3.090   2.010
  115TRP    HZ3 1142   3.799   2.982   2.030
  115TRP    CH2 1143   3.884   3.145   1.919
  115TRP    HH2 1144   3.960   3.082   1.873
  115TRP      C 1145   3.377   3.273   2.094
  115TRP      O 1146   3.363   3.270   1.971
  116ALA      N 1147   3.335   3.177   2.175
  116ALA      H 1148   3.327   3.191   2.275
  116ALA     CA 1149   3.305   3.041   2.130
  116ALA     CB 1150   3.267   2.954   2.250
  116ALA      C 1151   3.198   3.033   2.019
  116ALA      O 1152   3.231   2.984   1.912
  117LYS      N 1153   3.085   3.102   2.033
  117LYS      H 1154   3.057   3.138   2.123
  117LYS     CA 1155   2.983   3.107   1.925
  117LYS     CB 1156   2.867   3.190   1.976
  117LYS     CG 1157   2.735   3.192   1.899
  117LYS     CD 1158   2.635   3.293   1.954
  117LYS     CE 1159   2.690   3.435   1.944
  117LYS     NZ 1160   2.583   3.535   1.937
  117LYS    HZ1 1161   2.622   3.625   1.921
  117LYS    HZ2 1162   2.524   3.514   1.859
  117LYS    HZ3 1163   2.527   3.538   2.020
  117LYS      C 1164   3.033   3.167   1.793
  117LYS      O 1165   3.032   3.101   1.690
  118ARG      N 1166   3.102   3.281   1.801
  118ARG      H 1167   3.131   3.319   1.889
  118ARG     CA 1168   3.155   3.344   1.677
  118ARG     CB 1169   3.174   3.495   1.692
  118ARG     CG 1170   3.058   3.565   1.760
  118ARG     CD 1171   3.093   3.708   1.801
  118ARG     NE 1172   3.168   3.709   1.927
  118ARG     HE 1173   3.136   3.643   1.996
  118ARG     CZ 1174   3.286   3.768   1.943
  118ARG    NH1 1175   3.347   3.822   1.837
  118ARG   HH11 1176   3.306   3.817   1.747
  118ARG   HH12 1177   3.437   3.865   1.849
  118ARG    NH2 1178   3.354   3.757   2.058
  118ARG   HH21 1179   3.321   3.705   2.136
  118ARG   HH22 1180   3.448   3.795   2.062
  118ARG      C 1181   3.282   3.276   1.623
  118ARG      O 1182   3.331   3.312   1.516
  119ASN      N 1183   3.326   3.169   1.690
  119ASN      H 1184   3.277   3.136   1.772
  119ASN     CA 1185   3.441   3.084   1.650
  119ASN     CB 1186   3.572   3.136   1.710
  119ASN     CG 1187   3.615   3.268   1.651
  119ASN    OD1 1188   3.685   3.278   1.553
  119ASN    ND2 1189   3.597   3.372   1.726
  119ASN   HD21 1190   3.569   3.362   1.822
  119ASN   HD22 1191   3.606   3.459   1.679
  119ASN      C 1192   3.424   2.936   1.693
  119ASN      O 1193   3.511   2.880   1.761
  120PRO      N 1194   3.318   2.867   1.649
  120PRO     CA 1195   3.291   2.729   1.690
  120PRO     CB 1196   3.151   2.699   1.640
  120PRO     CG 1197   3.143   2.780   1.512
  120PRO     CD 1198   3.222   2.906   1.545
  120PRO      C 1199   3.396   2.630   1.641
  120PRO      O 1200   3.448   2.554   1.723
  121GLU      N 1201   3.448   2.650   1.519
  121GLU      H 1202   3.421   2.728   1.459
  121GLU     CA 1203   3.558   2.567   1.466
  121GLU     CB 1204   3.591   2.599   1.320
  121GLU     CG 1205   3.631   2.741   1.282
  121GLU     CD 1206   3.515   2.838   1.300
  121GLU    OE1 1207   3.404   2.805   1.254
  121GLU    OE2 1208   3.534   2.934   1.376
  121GLU      C 1209   3.687   2.576   1.547
  121GLU      O 1210   3.779   2.498   1.523
  122ARG      N 1211   3.693   2.685   1.622
  122ARG      H 1212   3.618   2.752   1.621
  122ARG     CA 1213   3.802   2.724   1.711
  122ARG     CB 1214   3.827   2.873   1.688
  122ARG     CG 1215   3.901   2.897   1.556
  122ARG     CD 1216   3.927   3.045   1.532
  122ARG     NE 1217   4.041   3.098   1.608
  122ARG     HE 1218   4.095   3.031   1.659
  122ARG     CZ 1219   4.071   3.228   1.619
  122ARG    NH1 1220   3.987   3.323   1.575
  122ARG   HH11 1221   3.896   3.300   1.538
  122ARG   HH12 1222   4.020   3.417   1.567
  122ARG    NH2 1223   4.190   3.268   1.664
  122ARG   HH21 1224   4.262   3.203   1.690
  122ARG   HH22 1225   4.209   3.366   1.668
  122ARG      C 1226   3.784   2.691   1.860
  122ARG      O 1227   3.872   2.725   1.939
  123VAL      N 1228   3.683   2.616   1.904
  123VAL      H 1229   3.596   2.606   1.855
  123VAL     CA 1230   3.690   2.560   2.042
  123VAL     CB 1231   3.604   2.634   2.146
  123VAL    CG1 1232   3.610   2.571   2.285
  123VAL    CG2 1233   3.647   2.780   2.155
  123VAL      C 1234   3.680   2.408   2.051
  123VAL      O 1235   3.575   2.348   2.028
  124LYS      N 1236   3.785   2.353   2.111
  124LYS      H 1237   3.867   2.408   2.131
  124LYS     CA 1238   3.794   2.209   2.139
  124LYS     CB 1239   3.939   2.162   2.141
  124LYS     CG 1240   4.003   2.176   2.003
  124LYS     CD 1241   3.916   2.129   1.888
  124LYS     CE 1242   4.007   2.116   1.768
  124LYS     NZ 1243   3.937   2.048   1.660
  124LYS    HZ1 1244   3.996   2.046   1.580
  124LYS    HZ2 1245   3.919   1.954   1.690
  124LYS    HZ3 1246   3.849   2.093   1.642
  124LYS      C 1247   3.728   2.161   2.267
  124LYS      O 1248   3.685   2.047   2.275
  125GLY      N 1249   3.717   2.249   2.364
  125GLY      H 1250   3.750   2.343   2.354
  125GLY     CA 1251   3.657   2.216   2.494
  125GLY      C 1252   3.636   2.341   2.578
  125GLY      O 1253   3.707   2.440   2.564
  126ILE      N 1254   3.531   2.334   2.658
  126ILE      H 1255   3.472   2.253   2.658
  126ILE     CA 1256   3.499   2.441   2.754
  126ILE     CB 1257   3.375   2.523   2.710
  126ILE    CG1 1258   3.388   2.574   2.566
  126ILE    CG2 1259   3.356   2.641   2.805
  126ILE     CD 1260   3.258   2.625   2.504
  126ILE      C 1261   3.480   2.385   2.895
  126ILE      O 1262   3.393   2.301   2.919
  127ALA      N 1263   3.574   2.424   2.981
  127ALA      H 1264   3.658   2.471   2.950
  127ALA     CA 1265   3.559   2.418   3.127
  127ALA     CB 1266   3.693   2.421   3.201
  127ALA      C 1267   3.486   2.542   3.174
  127ALA      O 1268   3.525   2.655   3.144
  128PHE      N 1269   3.390   2.515   3.261
  128PHE      H 1270   3.358   2.421   3.278
  128PHE     CA 1271   3.308   2.624   3.315
  128PHE     CB 1272   3.207   2.669   3.210
  128PHE     CG 1273   3.112   2.564   3.154
  128PHE    CD1 1274   3.156   2.475   3.058
  128PHE    HD1 1275   3.257   2.481   3.019
  128PHE    CD2 1276   2.981   2.564   3.198
  128PHE    HD2 1277   2.948   2.636   3.272
  128PHE    CE1 1278   3.069   2.378   3.011
  128PHE    HE1 1279   3.100   2.315   2.928
  128PHE    CE2 1280   2.893   2.469   3.149
  128PHE    HE2 1281   2.786   2.482   3.165
  128PHE     CZ 1282   2.939   2.373   3.060
  128PHE     HZ 1283   2.877   2.286   3.042
  128PHE      C 1284   3.245   2.596   3.450
  128PHE      O 1285   3.247   2.484   3.501
  129MET      N 1286   3.222   2.709   3.515
  129MET      H 1287   3.227   2.798   3.467
  129MET     CA 1288   3.200   2.720   3.660
  129MET     CB 1289   3.337   2.701   3.728
  129MET     CG 1290   3.444   2.798   3.675
  129MET     SD 1291   3.619   2.769   3.717
  129MET     CE 1292   3.659   2.643   3.597
  129MET      C 1293   3.142   2.857   3.694
  129MET      O 1294   3.182   2.956   3.632
  130GLU      N 1295   3.031   2.857   3.767
  130GLU      H 1296   2.980   2.771   3.781
  130GLU     CA 1297   2.959   2.979   3.810
  130GLU     CB 1298   3.024   3.039   3.935
  130GLU     CG 1299   2.960   2.981   4.060
  130GLU     CD 1300   2.818   3.033   4.081
  130GLU    OE1 1301   2.801   3.156   4.091
  130GLU    OE2 1302   2.725   2.951   4.085
  130GLU      C 1303   2.939   3.082   3.699
  130GLU      O 1304   2.992   3.193   3.701
  131PHE      N 1305   2.887   3.029   3.589
  131PHE      H 1306   2.840   2.941   3.592
  131PHE     CA 1307   2.882   3.099   3.461
  131PHE     CB 1308   2.910   3.005   3.344
  131PHE     CG 1309   2.793   2.913   3.314
  131PHE    CD1 1310   2.783   2.796   3.387
  131PHE    HD1 1311   2.867   2.763   3.448
  131PHE    CD2 1312   2.695   2.950   3.223
  131PHE    HD2 1313   2.703   3.043   3.166
  131PHE    CE1 1314   2.672   2.716   3.370
  131PHE    HE1 1315   2.658   2.630   3.435
  131PHE    CE2 1316   2.585   2.868   3.206
  131PHE    HE2 1317   2.505   2.898   3.138
  131PHE     CZ 1318   2.574   2.751   3.278
  131PHE     HZ 1319   2.496   2.679   3.253
  131PHE      C 1320   2.757   3.183   3.437
  131PHE      O 1321   2.662   3.181   3.515
  132ILE      N 1322   2.770   3.275   3.341
  132ILE      H 1323   2.853   3.287   3.285
  132ILE     CA 1324   2.664   3.370   3.309
  132ILE     CB 1325   2.718   3.486   3.227
  132ILE    CG1 1326   2.816   3.560   3.316
  132ILE    CG2 1327   2.608   3.579   3.172
  132ILE     CD 1328   2.740   3.622   3.433
  132ILE      C 1329   2.550   3.303   3.238
  132ILE      O 1330   2.563   3.271   3.121
  133ARG      N 1331   2.439   3.304   3.307
  133ARG      H 1332   2.434   3.343   3.400
  133ARG     CA 1333   2.313   3.264   3.246
  133ARG     CB 1334   2.271   3.125   3.294
  133ARG     CG 1335   2.240   3.127   3.442
  133ARG     CD 1336   2.165   3.000   3.476
  133ARG     NE 1337   2.140   3.010   3.619
  133ARG     HE 1338   2.220   3.029   3.677
  133ARG     CZ 1339   2.020   3.005   3.676
  133ARG    NH1 1340   1.910   2.986   3.603
  133ARG   HH11 1341   1.917   2.979   3.504
  133ARG   HH12 1342   1.824   2.959   3.648
  133ARG    NH2 1343   2.007   3.036   3.804
  133ARG   HH21 1344   2.085   3.070   3.858
  133ARG   HH22 1345   1.919   3.021   3.850
  133ARG      C 1346   2.205   3.371   3.268
  133ARG      O 1347   2.223   3.464   3.347
  134PRO      N 1348   2.102   3.365   3.186
  134PRO     CA 1349   1.981   3.445   3.208
  134PRO     CB 1350   1.889   3.397   3.098
  134PRO     CG 1351   1.981   3.363   2.981
  134PRO     CD 1352   2.101   3.303   3.051
  134PRO      C 1353   1.919   3.412   3.343
  134PRO      O 1354   1.905   3.295   3.379
  135ILE      N 1355   1.888   3.517   3.417
  135ILE      H 1356   1.898   3.610   3.380
  135ILE     CA 1357   1.820   3.505   3.548
  135ILE     CB 1358   1.902   3.574   3.658
  135ILE    CG1 1359   2.048   3.527   3.666
  135ILE    CG2 1360   1.832   3.559   3.793
  135ILE     CD 1361   2.066   3.378   3.699
  135ILE      C 1362   1.678   3.566   3.532
  135ILE      O 1363   1.661   3.687   3.547
  136PRO      N 1364   1.581   3.483   3.490
  136PRO     CA 1365   1.451   3.527   3.435
  136PRO     CB 1366   1.375   3.400   3.402
  136PRO     CG 1367   1.490   3.307   3.368
  136PRO     CD 1368   1.593   3.337   3.476
  136PRO      C 1369   1.369   3.619   3.525
  136PRO      O 1370   1.311   3.715   3.475
  137THR      N 1371   1.362   3.587   3.654
  137THR      H 1372   1.374   3.493   3.688
  137THR     CA 1373   1.313   3.685   3.754
  137THR     CB 1374   1.182   3.644   3.825
  137THR    OG1 1375   1.203   3.551   3.931
  137THR    HG1 1376   1.135   3.477   3.920
  137THR    CG2 1377   1.077   3.591   3.728
  137THR      C 1378   1.420   3.704   3.861
  137THR      O 1379   1.509   3.620   3.877
  138TRP      N 1380   1.402   3.806   3.943
  138TRP      H 1381   1.333   3.877   3.926
  138TRP     CA 1382   1.485   3.821   4.064
  138TRP     CB 1383   1.463   3.953   4.136
  138TRP     CG 1384   1.540   4.062   4.062
  138TRP    CD1 1385   1.484   4.154   3.986
  138TRP    HD1 1386   1.390   4.138   3.934
  138TRP    CD2 1387   1.673   4.095   4.075
  138TRP    NE1 1388   1.571   4.251   3.961
  138TRP    HE1 1389   1.552   4.336   3.910
  138TRP    CE2 1390   1.688   4.219   4.015
  138TRP    CE3 1391   1.785   4.020   4.107
  138TRP    HE3 1392   1.772   3.923   4.154
  138TRP    CZ2 1393   1.814   4.273   3.999
  138TRP    HZ2 1394   1.825   4.369   3.951
  138TRP    CZ3 1395   1.912   4.071   4.083
  138TRP    HZ3 1396   2.000   4.017   4.119
  138TRP    CH2 1397   1.927   4.199   4.035
  138TRP    HH2 1398   2.023   4.248   4.049
  138TRP      C 1399   1.476   3.706   4.164
  138TRP      O 1400   1.564   3.694   4.249
  139ASP      N 1401   1.375   3.620   4.152
  139ASP      H 1402   1.311   3.622   4.075
  139ASP     CA 1403   1.364   3.497   4.233
  139ASP     CB 1404   1.221   3.446   4.232
  139ASP     CG 1405   1.133   3.517   4.333
  139ASP    OD1 1406   1.131   3.473   4.450
  139ASP    OD2 1407   1.067   3.614   4.294
  139ASP      C 1408   1.461   3.385   4.194
  139ASP      O 1409   1.513   3.319   4.283
  140GLU      N 1410   1.497   3.377   4.065
  140GLU      H 1411   1.444   3.420   3.991
  140GLU     CA 1412   1.610   3.291   4.021
  140GLU     CB 1413   1.612   3.265   3.871
  140GLU     CG 1414   1.511   3.157   3.831
  140GLU     CD 1415   1.370   3.212   3.814
  140GLU    OE1 1416   1.354   3.306   3.733
  140GLU    OE2 1417   1.277   3.153   3.871
  140GLU      C 1418   1.748   3.339   4.068
  140GLU      O 1419   1.848   3.267   4.056
  141TRP      N 1420   1.755   3.463   4.113
  141TRP      H 1421   1.682   3.529   4.100
  141TRP     CA 1422   1.868   3.511   4.195
  141TRP     CB 1423   1.865   3.664   4.200
  141TRP     CG 1424   1.999   3.723   4.241
  141TRP    CD1 1425   2.023   3.795   4.349
  141TRP    HD1 1426   1.957   3.803   4.435
  141TRP    CD2 1427   2.118   3.711   4.171
  141TRP    NE1 1428   2.151   3.832   4.350
  141TRP    HE1 1429   2.193   3.893   4.418
  141TRP    CE2 1430   2.213   3.779   4.245
  141TRP    CE3 1431   2.152   3.647   4.054
  141TRP    HE3 1432   2.076   3.599   3.991
  141TRP    CZ2 1433   2.346   3.776   4.205
  141TRP    HZ2 1434   2.414   3.853   4.243
  141TRP    CZ3 1435   2.283   3.647   4.011
  141TRP    HZ3 1436   2.302   3.635   3.905
  141TRP    CH2 1437   2.379   3.707   4.090
  141TRP    HH2 1438   2.483   3.702   4.058
  141TRP      C 1439   1.852   3.460   4.338
  141TRP      O 1440   1.741   3.461   4.390
  142PRO      N 1441   1.964   3.429   4.404
  142PRO     CA 1442   1.960   3.386   4.545
  142PRO     CB 1443   2.104   3.350   4.577
  142PRO     CG 1444   2.159   3.307   4.442
  142PRO     CD 1445   2.096   3.404   4.344
  142PRO      C 1446   1.909   3.496   4.637
  142PRO      O 1447   1.965   3.606   4.640
  143GLU      N 1448   1.823   3.455   4.731
  143GLU      H 1449   1.806   3.358   4.747
  143GLU     CA 1450   1.754   3.548   4.823
  143GLU     CB 1451   1.666   3.467   4.919
  143GLU     CG 1452   1.578   3.556   5.007
  143GLU     CD 1453   1.522   3.480   5.128
  143GLU    OE1 1454   1.501   3.357   5.114
  143GLU    OE2 1455   1.504   3.543   5.234
  143GLU      C 1456   1.851   3.634   4.905
  143GLU      O 1457   1.845   3.757   4.906
  144PHE      N 1458   1.958   3.566   4.945
  144PHE      H 1459   1.968   3.469   4.925
  144PHE     CA 1460   2.064   3.627   5.027
  144PHE     CB 1461   2.143   3.511   5.088
  144PHE     CG 1462   2.260   3.464   5.003
  144PHE    CD1 1463   2.245   3.373   4.900
  144PHE    HD1 1464   2.151   3.318   4.888
  144PHE    CD2 1465   2.381   3.527   5.024
  144PHE    HD2 1466   2.392   3.604   5.101
  144PHE    CE1 1467   2.352   3.345   4.816
  144PHE    HE1 1468   2.342   3.273   4.735
  144PHE    CE2 1469   2.486   3.500   4.940
  144PHE    HE2 1470   2.573   3.564   4.945
  144PHE     CZ 1471   2.473   3.408   4.837
  144PHE     HZ 1472   2.556   3.395   4.766
  144PHE      C 1473   2.147   3.736   4.957
  144PHE      O 1474   2.198   3.828   5.020
  145ALA      N 1475   2.152   3.729   4.824
  145ALA      H 1476   2.108   3.656   4.772
  145ALA     CA 1477   2.216   3.833   4.742
  145ALA     CB 1478   2.284   3.768   4.623
  145ALA      C 1479   2.119   3.935   4.684
  145ALA      O 1480   2.163   4.026   4.613
  146ARG      N 1481   1.990   3.921   4.715
  146ARG      H 1482   1.958   3.855   4.784
  146ARG     CA 1483   1.886   3.997   4.645
  146ARG     CB 1484   1.746   3.941   4.671
  146ARG     CG 1485   1.663   3.959   4.544
  146ARG     CD 1486   1.533   3.879   4.548
  146ARG     NE 1487   1.555   3.736   4.523
  146ARG     HE 1488   1.604   3.714   4.439
  146ARG     CZ 1489   1.496   3.635   4.587
  146ARG    NH1 1490   1.407   3.653   4.685
  146ARG   HH11 1491   1.379   3.745   4.712
  146ARG   HH12 1492   1.368   3.573   4.731
  146ARG    NH2 1493   1.526   3.512   4.549
  146ARG   HH21 1494   1.590   3.496   4.473
  146ARG   HH22 1495   1.487   3.431   4.596
  146ARG      C 1496   1.897   4.151   4.655
  146ARG      O 1497   1.966   4.214   4.576
  147GLU      N 1498   1.859   4.207   4.768
  147GLU      H 1499   1.823   4.155   4.845
  147GLU     CA 1500   1.862   4.355   4.783
  147GLU     CB 1501   1.796   4.375   4.918
  147GLU     CG 1502   1.726   4.506   4.951
  147GLU     CD 1503   1.667   4.485   5.090
  147GLU    OE1 1504   1.744   4.442   5.179
  147GLU    OE2 1505   1.550   4.520   5.114
  147GLU      C 1506   2.002   4.420   4.765
  147GLU      O 1507   2.013   4.528   4.709
  148THR      N 1508   2.110   4.343   4.785
  148THR      H 1509   2.105   4.261   4.842
  148THR     CA 1510   2.248   4.379   4.747
  148THR     CB 1511   2.348   4.276   4.803
  148THR    OG1 1512   2.329   4.273   4.944
  148THR    HG1 1513   2.388   4.204   4.985
  148THR    CG2 1514   2.494   4.305   4.766
  148THR      C 1515   2.271   4.399   4.596
  148THR      O 1516   2.302   4.510   4.554
  149PHE      N 1517   2.236   4.301   4.513
  149PHE      H 1518   2.183   4.221   4.542
  149PHE     CA 1519   2.252   4.319   4.366
  149PHE     CB 1520   2.256   4.187   4.290
  149PHE     CG 1521   2.400   4.138   4.293
  149PHE    CD1 1522   2.445   4.065   4.401
  149PHE    HD1 1523   2.387   4.059   4.492
  149PHE    CD2 1524   2.486   4.163   4.186
  149PHE    HD2 1525   2.449   4.216   4.099
  149PHE    CE1 1526   2.574   4.013   4.398
  149PHE    HE1 1527   2.594   3.927   4.460
  149PHE    CE2 1528   2.616   4.116   4.185
  149PHE    HE2 1529   2.677   4.126   4.095
  149PHE     CZ 1530   2.660   4.042   4.293
  149PHE     HZ 1531   2.765   4.013   4.300
  149PHE      C 1532   2.155   4.417   4.301
  149PHE      O 1533   2.194   4.495   4.214
  150GLN      N 1534   2.035   4.423   4.358
  150GLN      H 1535   2.005   4.351   4.421
  150GLN     CA 1536   1.935   4.528   4.329
  150GLN     CB 1537   1.805   4.504   4.407
  150GLN     CG 1538   1.748   4.365   4.376
  150GLN     CD 1539   1.611   4.330   4.436
  150GLN    OE1 1540   1.579   4.357   4.551
  150GLN    NE2 1541   1.536   4.249   4.364
  150GLN   HE21 1542   1.568   4.207   4.280
  150GLN   HE22 1543   1.438   4.233   4.392
  150GLN      C 1544   1.993   4.668   4.360
  150GLN      O 1545   1.997   4.752   4.270
  151ALA      N 1546   2.064   4.681   4.472
  151ALA      H 1547   2.055   4.615   4.548
  151ALA     CA 1548   2.137   4.805   4.506
  151ALA     CB 1549   2.192   4.795   4.647
  151ALA      C 1550   2.249   4.847   4.409
  151ALA      O 1551   2.242   4.955   4.351
  152PHE      N 1552   2.332   4.750   4.373
  152PHE      H 1553   2.335   4.663   4.424
  152PHE     CA 1554   2.441   4.770   4.274
  152PHE     CB 1555   2.522   4.642   4.258
  152PHE     CG 1556   2.589   4.588   4.384
  152PHE    CD1 1557   2.626   4.670   4.491
  152PHE    HD1 1558   2.599   4.775   4.495
  152PHE    CD2 1559   2.630   4.455   4.382
  152PHE    HD2 1560   2.601   4.390   4.300
  152PHE    CE1 1561   2.704   4.619   4.593
  152PHE    HE1 1562   2.722   4.681   4.681
  152PHE    CE2 1563   2.709   4.405   4.484
  152PHE    HE2 1564   2.740   4.300   4.482
  152PHE     CZ 1565   2.746   4.487   4.590
  152PHE     HZ 1566   2.797   4.446   4.676
  152PHE      C 1567   2.397   4.817   4.135
  152PHE      O 1568   2.460   4.902   4.072
  153ARG      N 1569   2.279   4.770   4.095
  153ARG      H 1570   2.225   4.711   4.156
  153ARG     CA 1571   2.217   4.802   3.966
  153ARG     CB 1572   2.113   4.697   3.933
  153ARG     CG 1573   2.181   4.568   3.894
  153ARG     CD 1574   2.079   4.457   3.888
  153ARG     NE 1575   2.005   4.456   3.762
  153ARG     HE 1576   1.914   4.499   3.765
  153ARG     CZ 1577   2.051   4.412   3.644
  153ARG    NH1 1578   2.176   4.369   3.625
  153ARG   HH11 1579   2.244   4.367   3.699
  153ARG   HH12 1580   2.199   4.336   3.534
  153ARG    NH2 1581   1.963   4.405   3.544
  153ARG   HH21 1582   1.870   4.436   3.561
  153ARG   HH22 1583   1.987   4.364   3.456
  153ARG      C 1584   2.159   4.943   3.945
  153ARG      O 1585   2.070   4.960   3.863
  154THR      N 1586   2.199   5.036   4.031
  154THR      H 1587   2.261   5.015   4.106
  154THR     CA 1588   2.164   5.179   4.018
  154THR     CB 1589   2.098   5.242   4.142
  154THR    OG1 1590   2.180   5.230   4.258
  154THR    HG1 1591   2.115   5.224   4.335
  154THR    CG2 1592   1.956   5.193   4.168
  154THR      C 1593   2.286   5.266   3.988
  154THR      O 1594   2.401   5.228   4.011
  155THR      N 1595   2.257   5.388   3.945
  155THR      H 1596   2.164   5.414   3.919
  155THR     CA 1597   2.360   5.491   3.930
  155THR     CB 1598   2.316   5.610   3.844
  155THR    OG1 1599   2.239   5.565   3.733
  155THR    HG1 1600   2.228   5.641   3.665
  155THR    CG2 1601   2.440   5.682   3.791
  155THR      C 1602   2.401   5.543   4.069
  155THR      O 1603   2.508   5.510   4.115
  156ASP      N 1604   2.305   5.594   4.144
  156ASP      H 1605   2.208   5.570   4.135
  156ASP     CA 1606   2.328   5.658   4.275
  156ASP     CB 1607   2.198   5.726   4.321
  156ASP     CG 1608   2.061   5.663   4.291
  156ASP    OD1 1609   1.962   5.737   4.303
  156ASP    OD2 1610   2.055   5.553   4.235
  156ASP      C 1611   2.389   5.564   4.381
  156ASP      O 1612   2.511   5.548   4.389
  157VAL      N 1613   2.301   5.483   4.437
  157VAL      H 1614   2.204   5.488   4.409
  157VAL     CA 1615   2.335   5.385   4.543
  157VAL     CB 1616   2.205   5.321   4.595
  157VAL    CG1 1617   2.229   5.213   4.701
  157VAL    CG2 1618   2.116   5.431   4.656
  157VAL      C 1619   2.439   5.282   4.496
  157VAL      O 1620   2.544   5.269   4.559
  158GLY      N 1621   2.421   5.233   4.374
  158GLY      H 1622   2.334   5.246   4.325
  158GLY     CA 1623   2.514   5.140   4.308
  158GLY      C 1624   2.657   5.191   4.294
  158GLY      O 1625   2.751   5.121   4.332
  159ARG      N 1626   2.674   5.314   4.247
  159ARG      H 1627   2.599   5.377   4.223
  159ARG     CA 1628   2.810   5.372   4.237
  159ARG     CB 1629   2.813   5.500   4.155
  159ARG     CG 1630   2.782   5.469   4.009
  159ARG     CD 1631   2.777   5.600   3.931
  159ARG     NE 1632   2.914   5.649   3.911
  159ARG     HE 1633   2.947   5.716   3.978
  159ARG     CZ 1634   3.000   5.596   3.823
  159ARG    NH1 1635   2.967   5.488   3.751
  159ARG   HH11 1636   2.878   5.444   3.760
  159ARG   HH12 1637   3.035   5.449   3.687
  159ARG    NH2 1638   3.119   5.651   3.805
  159ARG   HH21 1639   3.147   5.734   3.852
  159ARG   HH22 1640   3.185   5.601   3.748
  159ARG      C 1641   2.870   5.402   4.374
  159ARG      O 1642   2.976   5.351   4.406
  160LYS      N 1643   2.786   5.457   4.461
  160LYS      H 1644   2.696   5.491   4.432
  160LYS     CA 1645   2.826   5.486   4.599
  160LYS     CB 1646   2.708   5.552   4.669
  160LYS     CG 1647   2.692   5.694   4.618
  160LYS     CD 1648   2.644   5.781   4.734
  160LYS     CE 1649   2.609   5.924   4.693
  160LYS     NZ 1650   2.724   6.010   4.663
  160LYS    HZ1 1651   2.693   6.104   4.649
  160LYS    HZ2 1652   2.791   6.003   4.737
  160LYS    HZ3 1653   2.766   5.980   4.577
  160LYS      C 1654   2.878   5.364   4.677
  160LYS      O 1655   2.987   5.368   4.735
  161LEU      N 1656   2.808   5.252   4.660
  161LEU      H 1657   2.718   5.256   4.613
  161LEU     CA 1658   2.848   5.122   4.716
  161LEU     CB 1659   2.739   5.016   4.694
  161LEU     CG 1660   2.618   5.034   4.786
  161LEU    CD1 1661   2.500   4.958   4.726
  161LEU    CD2 1662   2.645   4.983   4.928
  161LEU      C 1663   2.981   5.072   4.660
  161LEU      O 1664   3.082   5.067   4.730
  162ILE      N 1665   2.984   5.051   4.529
  162ILE      H 1666   2.912   5.082   4.466
  162ILE     CA 1667   3.097   4.979   4.467
  162ILE     CB 1668   3.046   4.895   4.350
  162ILE    CG1 1669   2.923   4.811   4.380
  162ILE    CG2 1670   3.158   4.805   4.300
  162ILE     CD 1671   2.858   4.770   4.248
  162ILE      C 1672   3.217   5.069   4.433
  162ILE      O 1673   3.330   5.030   4.462
  163ILE      N 1674   3.197   5.197   4.399
  163ILE      H 1675   3.105   5.237   4.392
  163ILE     CA 1676   3.311   5.289   4.376
  163ILE     CB 1677   3.284   5.396   4.269
  163ILE    CG1 1678   3.262   5.334   4.132
  163ILE    CG2 1679   3.404   5.489   4.255
  163ILE     CD 1680   3.165   5.412   4.044
  163ILE      C 1681   3.355   5.359   4.505
  163ILE      O 1682   3.471   5.351   4.544
  164ASP      N 1683   3.264   5.435   4.564
  164ASP      H 1684   3.171   5.447   4.529
  164ASP     CA 1685   3.302   5.522   4.678
  164ASP     CB 1686   3.190   5.624   4.700
  164ASP     CG 1687   3.160   5.712   4.577
  164ASP    OD1 1688   3.251   5.742   4.498
  164ASP    OD2 1689   3.041   5.743   4.556
  164ASP      C 1690   3.340   5.445   4.806
  164ASP      O 1691   3.436   5.480   4.875
  165GLN      N 1692   3.273   5.333   4.828
  165GLN      H 1693   3.184   5.317   4.783
  165GLN     CA 1694   3.302   5.244   4.942
  165GLN     CB 1695   3.170   5.208   5.006
  165GLN     CG 1696   3.108   5.321   5.088
  165GLN     CD 1697   2.969   5.280   5.136
  165GLN    OE1 1698   2.883   5.363   5.159
  165GLN    NE2 1699   2.945   5.153   5.164
  165GLN   HE21 1700   3.019   5.083   5.164
  165GLN   HE22 1701   2.856   5.127   5.201
  165GLN      C 1702   3.378   5.112   4.915
  165GLN      O 1703   3.396   5.032   5.007
  166ASN      N 1704   3.392   5.077   4.787
  166ASN      H 1705   3.353   5.130   4.714
  166ASN     CA 1706   3.463   4.955   4.743
  166ASN     CB 1707   3.609   4.967   4.784
  166ASN     CG 1708   3.704   4.875   4.708
  166ASN    OD1 1709   3.674   4.827   4.600
  166ASN    ND2 1710   3.817   4.847   4.767
  166ASN   HD21 1711   3.834   4.888   4.858
  166ASN   HD22 1712   3.874   4.774   4.732
  166ASN      C 1713   3.397   4.824   4.790
  166ASN      O 1714   3.459   4.717   4.795
  167VAL      N 1715   3.263   4.828   4.799
  167VAL      H 1716   3.215   4.915   4.786
  167VAL     CA 1717   3.180   4.714   4.844
  167VAL     CB 1718   3.030   4.749   4.836
  167VAL    CG1 1719   2.938   4.628   4.849
  167VAL    CG2 1720   2.991   4.843   4.948
  167VAL      C 1721   3.206   4.584   4.767
  167VAL      O 1722   3.208   4.477   4.827
  168PHE      N 1723   3.229   4.592   4.636
  168PHE      H 1724   3.234   4.679   4.586
  168PHE     CA 1725   3.248   4.470   4.557
  168PHE     CB 1726   3.224   4.497   4.409
  168PHE     CG 1727   3.137   4.391   4.341
  168PHE    CD1 1728   3.193   4.270   4.302
  168PHE    HD1 1729   3.290   4.243   4.342
  168PHE    CD2 1730   3.008   4.422   4.298
  168PHE    HD2 1731   2.966   4.519   4.319
  168PHE    CE1 1732   3.126   4.183   4.218
  168PHE    HE1 1733   3.173   4.091   4.185
  168PHE    CE2 1734   2.939   4.333   4.217
  168PHE    HE2 1735   2.836   4.355   4.188
  168PHE     CZ 1736   2.998   4.214   4.175
  168PHE     HZ 1737   2.945   4.148   4.106
  168PHE      C 1738   3.378   4.392   4.585
  168PHE      O 1739   3.373   4.271   4.602
  169ILE      N 1740   3.484   4.466   4.618
  169ILE      H 1741   3.480   4.566   4.623
  169ILE     CA 1742   3.610   4.408   4.668
  169ILE     CB 1743   3.720   4.513   4.646
  169ILE    CG1 1744   3.754   4.529   4.498
  169ILE    CG2 1745   3.846   4.498   4.733
  169ILE     CD 1746   3.809   4.402   4.435
  169ILE      C 1747   3.595   4.365   4.815
  169ILE      O 1748   3.611   4.248   4.847
  170GLU      N 1749   3.543   4.457   4.897
  170GLU      H 1750   3.526   4.551   4.867
  170GLU     CA 1751   3.533   4.437   5.043
  170GLU     CB 1752   3.527   4.574   5.110
  170GLU     CG 1753   3.656   4.654   5.088
  170GLU     CD 1754   3.784   4.582   5.134
  170GLU    OE1 1755   3.781   4.513   5.238
  170GLU    OE2 1756   3.888   4.611   5.071
  170GLU      C 1757   3.422   4.347   5.099
  170GLU      O 1758   3.442   4.283   5.202
  171GLY      N 1759   3.307   4.345   5.032
  171GLY      H 1760   3.296   4.396   4.946
  171GLY     CA 1761   3.188   4.269   5.073
  171GLY      C 1762   3.151   4.157   4.974
  171GLY      O 1763   3.159   4.039   5.006
  172THR      N 1764   3.119   4.194   4.851
  172THR      H 1765   3.107   4.290   4.824
  172THR     CA 1766   3.078   4.097   4.746
  172THR     CB 1767   3.050   4.169   4.615
  172THR    OG1 1768   2.965   4.282   4.639
  172THR    HG1 1769   2.925   4.308   4.550
  172THR    CG2 1770   2.991   4.083   4.504
  172THR      C 1771   3.180   3.986   4.721
  172THR      O 1772   3.144   3.869   4.734
  173LEU      N 1773   3.307   4.022   4.709
  173LEU      H 1774   3.334   4.118   4.692
  173LEU     CA 1775   3.417   3.925   4.694
  173LEU     CB 1776   3.543   4.003   4.656
  173LEU     CG 1777   3.674   3.927   4.642
  173LEU    CD1 1778   3.679   3.834   4.522
  173LEU    CD2 1779   3.788   4.029   4.636
  173LEU      C 1780   3.428   3.824   4.811
  173LEU      O 1781   3.383   3.713   4.785
  174PRO      N 1782   3.450   3.861   4.939
  174PRO     CA 1783   3.461   3.763   5.050
  174PRO     CB 1784   3.499   3.842   5.174
  174PRO     CG 1785   3.441   3.980   5.143
  174PRO     CD 1786   3.462   3.997   4.993
  174PRO      C 1787   3.336   3.678   5.072
  174PRO      O 1788   3.344   3.556   5.080
  175MET      N 1789   3.224   3.743   5.047
  175MET      H 1790   3.223   3.841   5.023
  175MET     CA 1791   3.094   3.677   5.048
  175MET     CB 1792   2.982   3.781   5.055
  175MET     CG 1793   2.992   3.864   5.182
  175MET     SD 1794   2.847   3.969   5.209
  175MET     CE 1795   2.931   4.097   5.299
  175MET      C 1796   3.076   3.574   4.935
  175MET      O 1797   3.014   3.471   4.959
  176GLY      N 1798   3.145   3.592   4.822
  176GLY      H 1799   3.212   3.666   4.812
  176GLY     CA 1800   3.142   3.499   4.707
  176GLY      C 1801   3.225   3.371   4.725
  176GLY      O 1802   3.236   3.293   4.630
  177VAL      N 1803   3.283   3.349   4.844
  177VAL      H 1804   3.279   3.417   4.917
  177VAL     CA 1805   3.357   3.226   4.879
  177VAL     CB 1806   3.507   3.261   4.885
  177VAL    CG1 1807   3.593   3.141   4.922
  177VAL    CG2 1808   3.558   3.311   4.751
  177VAL      C 1809   3.305   3.176   5.015
  177VAL      O 1810   3.275   3.257   5.102
  178VAL      N 1811   3.290   3.044   5.027
  178VAL      H 1812   3.331   2.981   4.958
  178VAL     CA 1813   3.244   2.981   5.154
  178VAL     CB 1814   3.211   2.832   5.136
  178VAL    CG1 1815   3.181   2.761   5.268
  178VAL    CG2 1816   3.089   2.815   5.046
  178VAL      C 1817   3.352   3.001   5.261
  178VAL      O 1818   3.325   3.043   5.373
  179ARG      N 1819   3.474   2.968   5.222
  179ARG      H 1820   3.492   2.925   5.132
  179ARG     CA 1821   3.590   2.985   5.308
  179ARG     CB 1822   3.699   2.895   5.252
  179ARG     CG 1823   3.783   2.952   5.139
  179ARG     CD 1824   3.928   2.916   5.163
  179ARG     NE 1825   3.999   2.959   5.042
  179ARG     HE 1826   3.962   2.919   4.957
  179ARG     CZ 1827   4.096   3.050   5.035
  179ARG    NH1 1828   4.134   3.118   5.142
  179ARG   HH11 1829   4.090   3.103   5.231
  179ARG   HH12 1830   4.203   3.191   5.132
  179ARG    NH2 1831   4.149   3.077   4.917
  179ARG   HH21 1832   4.119   3.031   4.833
  179ARG   HH22 1833   4.210   3.157   4.909
  179ARG      C 1834   3.633   3.133   5.330
  179ARG      O 1835   3.611   3.218   5.243
  180PRO      N 1836   3.690   3.164   5.447
  180PRO     CA 1837   3.753   3.294   5.471
  180PRO     CB 1838   3.781   3.301   5.621
  180PRO     CG 1839   3.787   3.154   5.663
  180PRO     CD 1840   3.688   3.084   5.570
  180PRO      C 1841   3.880   3.309   5.388
  180PRO      O 1842   3.964   3.219   5.379
  181LEU      N 1843   3.884   3.418   5.316
  181LEU      H 1844   3.805   3.477   5.299
  181LEU     CA 1845   4.011   3.458   5.251
  181LEU     CB 1846   4.000   3.571   5.150
  181LEU     CG 1847   3.895   3.562   5.040
  181LEU    CD1 1848   3.957   3.639   4.923
  181LEU    CD2 1849   3.849   3.421   5.002
  181LEU      C 1850   4.108   3.510   5.356
  181LEU      O 1851   4.073   3.555   5.464
  182THR      N 1852   4.235   3.493   5.324
  182THR      H 1853   4.261   3.446   5.238
  182THR     CA 1854   4.345   3.552   5.403
  182THR     CB 1855   4.477   3.476   5.387
  182THR    OG1 1856   4.547   3.509   5.267
  182THR    HG1 1857   4.614   3.437   5.247
  182THR    CG2 1858   4.452   3.325   5.390
  182THR      C 1859   4.363   3.697   5.358
  182THR      O 1860   4.334   3.731   5.243
  183GLU      N 1861   4.426   3.777   5.444
  183GLU      H 1862   4.445   3.749   5.538
  183GLU     CA 1863   4.456   3.918   5.410
  183GLU     CB 1864   4.519   4.000   5.523
  183GLU     CG 1865   4.486   4.150   5.511
  183GLU     CD 1866   4.350   4.186   5.574
  183GLU    OE1 1867   4.283   4.093   5.622
  183GLU    OE2 1868   4.316   4.306   5.582
  183GLU      C 1869   4.551   3.928   5.291
  183GLU      O 1870   4.526   4.010   5.205
  184VAL      N 1871   4.636   3.826   5.274
  184VAL      H 1872   4.647   3.757   5.346
  184VAL     CA 1873   4.724   3.815   5.156
  184VAL     CB 1874   4.821   3.696   5.161
  184VAL    CG1 1875   4.931   3.720   5.060
  184VAL    CG2 1876   4.887   3.669   5.296
  184VAL      C 1877   4.643   3.807   5.026
  184VAL      O 1878   4.660   3.889   4.936
  185GLU      N 1879   4.543   3.718   5.026
  185GLU      H 1880   4.527   3.659   5.105
  185GLU     CA 1881   4.446   3.701   4.915
  185GLU     CB 1882   4.358   3.579   4.946
  185GLU     CG 1883   4.443   3.452   4.938
  185GLU     CD 1884   4.384   3.329   5.008
  185GLU    OE1 1885   4.319   3.347   5.112
  185GLU    OE2 1886   4.418   3.217   4.968
  185GLU      C 1887   4.359   3.826   4.895
  185GLU      O 1888   4.350   3.876   4.783
  186MET      N 1889   4.315   3.882   5.006
  186MET      H 1890   4.309   3.831   5.092
  186MET     CA 1891   4.250   4.015   5.011
  186MET     CB 1892   4.209   4.047   5.156
  186MET     CG 1893   4.079   3.978   5.196
  186MET     SD 1894   3.956   4.019   5.068
  186MET     CE 1895   3.823   4.095   5.159
  186MET      C 1896   4.332   4.129   4.950
  186MET      O 1897   4.289   4.190   4.853
  187ASP      N 1898   4.459   4.136   4.987
  187ASP      H 1899   4.491   4.089   5.071
  187ASP     CA 1900   4.555   4.235   4.933
  187ASP     CB 1901   4.678   4.240   5.024
  187ASP     CG 1902   4.647   4.321   5.151
  187ASP    OD1 1903   4.560   4.410   5.140
  187ASP    OD2 1904   4.719   4.311   5.252
  187ASP      C 1905   4.589   4.223   4.784
  187ASP      O 1906   4.591   4.324   4.712
  188HIS      N 1907   4.597   4.099   4.735
  188HIS      H 1908   4.596   4.018   4.795
  188HIS     CA 1909   4.610   4.074   4.589
  188HIS     CB 1910   4.639   3.927   4.559
  188HIS     CG 1911   4.786   3.890   4.576
  188HIS    ND1 1912   4.881   3.901   4.483
  188HIS    CD2 1913   4.838   3.826   4.680
  188HIS    HD2 1914   4.784   3.787   4.766
  188HIS    CE1 1915   4.992   3.843   4.530
  188HIS    HE1 1916   5.089   3.843   4.482
  188HIS    NE2 1917   4.964   3.798   4.652
  188HIS    HE2 1918   5.026   3.748   4.715
  188HIS      C 1919   4.486   4.117   4.509
  188HIS      O 1920   4.496   4.188   4.410
  189TYR      N 1921   4.369   4.090   4.567
  189TYR      H 1922   4.361   4.029   4.646
  189TYR     CA 1923   4.241   4.140   4.513
  189TYR     CB 1924   4.125   4.047   4.551
  189TYR     CG 1925   4.125   3.903   4.499
  189TYR    CD1 1926   4.111   3.875   4.364
  189TYR    HD1 1927   4.062   3.949   4.302
  189TYR    CD2 1928   4.117   3.798   4.590
  189TYR    HD2 1929   4.120   3.819   4.697
  189TYR    CE1 1930   4.102   3.745   4.320
  189TYR    HE1 1931   4.114   3.723   4.214
  189TYR    CE2 1932   4.096   3.668   4.546
  189TYR    HE2 1933   4.073   3.591   4.620
  189TYR     CZ 1934   4.089   3.641   4.410
  189TYR     OH 1935   4.035   3.528   4.362
  189TYR     HH 1936   4.059   3.445   4.419
  189TYR      C 1937   4.206   4.288   4.546
  189TYR      O 1938   4.096   4.331   4.513
  190ARG      N 1939   4.278   4.353   4.639
  190ARG      H 1940   4.315   4.299   4.715
  190ARG     CA 1941   4.275   4.501   4.661
  190ARG     CB 1942   4.322   4.538   4.801
  190ARG     CG 1943   4.211   4.524   4.904
  190ARG     CD 1944   4.268   4.553   5.042
  190ARG     NE 1945   4.166   4.517   5.141
  190ARG     HE 1946   4.071   4.535   5.112
  190ARG     CZ 1947   4.183   4.439   5.248
  190ARG    NH1 1948   4.298   4.381   5.281
  190ARG   HH11 1949   4.379   4.391   5.221
  190ARG   HH12 1950   4.309   4.336   5.370
  190ARG    NH2 1951   4.074   4.410   5.317
  190ARG   HH21 1952   3.985   4.443   5.283
  190ARG   HH22 1953   4.077   4.351   5.399
  190ARG      C 1954   4.359   4.589   4.566
  190ARG      O 1955   4.313   4.693   4.516
  191GLU      N 1956   4.470   4.529   4.522
  191GLU      H 1957   4.490   4.436   4.553
  191GLU     CA 1958   4.576   4.589   4.439
  191GLU     CB 1959   4.684   4.481   4.421
  191GLU     CG 1960   4.813   4.541   4.368
  191GLU     CD 1961   4.925   4.439   4.376
  191GLU    OE1 1962   4.959   4.381   4.271
  191GLU    OE2 1963   4.988   4.431   4.483
  191GLU      C 1964   4.537   4.669   4.311
  191GLU      O 1965   4.543   4.792   4.327
  192PRO      N 1966   4.484   4.618   4.198
  192PRO     CA 1967   4.431   4.704   4.089
  192PRO     CB 1968   4.379   4.611   3.979
  192PRO     CG 1969   4.394   4.471   4.036
  192PRO     CD 1970   4.501   4.482   4.144
  192PRO      C 1971   4.324   4.808   4.121
  192PRO      O 1972   4.300   4.897   4.039
  193PHE      N 1973   4.279   4.817   4.245
  193PHE      H 1974   4.318   4.766   4.322
  193PHE     CA 1975   4.163   4.902   4.277
  193PHE     CB 1976   4.048   4.806   4.292
  193PHE     CG 1977   3.990   4.752   4.162
  193PHE    CD1 1978   3.983   4.824   4.042
  193PHE    HD1 1979   3.983   4.933   4.042
  193PHE    CD2 1980   3.962   4.617   4.163
  193PHE    HD2 1981   3.966   4.563   4.257
  193PHE    CE1 1982   3.956   4.758   3.923
  193PHE    HE1 1983   3.940   4.814   3.831
  193PHE    CE2 1984   3.933   4.552   4.045
  193PHE    HE2 1985   3.905   4.447   4.048
  193PHE     CZ 1986   3.933   4.621   3.924
  193PHE     HZ 1987   3.916   4.567   3.831
  193PHE      C 1988   4.171   4.994   4.399
  193PHE      O 1989   4.069   5.049   4.443
  194LEU      N 1990   4.292   5.016   4.451
  194LEU      H 1991   4.371   4.961   4.424
  194LEU     CA 1992   4.313   5.107   4.566
  194LEU     CB 1993   4.460   5.121   4.606
  194LEU     CG 1994   4.537   4.992   4.636
  194LEU    CD1 1995   4.677   5.029   4.683
  194LEU    CD2 1996   4.469   4.903   4.740
  194LEU      C 1997   4.258   5.249   4.539
  194LEU      O 1998   4.181   5.299   4.620
  195ASN      N 1999   4.269   5.291   4.413
  195ASN      H 2000   4.295   5.231   4.337
  195ASN     CA 2001   4.222   5.423   4.367
  195ASN     CB 2002   4.315   5.477   4.258
  195ASN     CG 2003   4.292   5.626   4.234
  195ASN    OD1 2004   4.183   5.679   4.246
  195ASN    ND2 2005   4.397   5.697   4.203
  195ASN   HD21 2006   4.493   5.669   4.203
  195ASN   HD22 2007   4.373   5.787   4.162
  195ASN      C 2008   4.077   5.415   4.318
  195ASN      O 2009   4.040   5.330   4.236
  196PRO      N 2010   3.991   5.498   4.379
  196PRO     CA 2011   3.848   5.501   4.347
  196PRO     CB 2012   3.787   5.594   4.450
  196PRO     CG 2013   3.875   5.562   4.570
  196PRO     CD 2014   4.015   5.560   4.510
  196PRO      C 2015   3.807   5.529   4.202
  196PRO      O 2016   3.711   5.469   4.154
  197VAL      N 2017   3.884   5.607   4.128
  197VAL      H 2018   3.959   5.662   4.165
  197VAL     CA 2019   3.862   5.624   3.982
  197VAL     CB 2020   3.961   5.726   3.925
  197VAL    CG1 2021   4.105   5.682   3.951
  197VAL    CG2 2022   3.945   5.746   3.774
  197VAL      C 2023   3.867   5.490   3.903
  197VAL      O 2024   3.777   5.461   3.824
  198ASP      N 2025   3.954   5.401   3.949
  198ASP      H 2026   4.015   5.422   4.026
  198ASP     CA 2027   3.983   5.272   3.884
  198ASP     CB 2028   4.120   5.220   3.930
  198ASP     CG 2029   4.236   5.318   3.908
  198ASP    OD1 2030   4.227   5.403   3.817
  198ASP    OD2 2031   4.333   5.305   3.986
  198ASP      C 2032   3.874   5.163   3.894
  198ASP      O 2033   3.877   5.065   3.821
  199ARG      N 2034   3.768   5.198   3.966
  199ARG      H 2035   3.758   5.293   3.999
  199ARG     CA 2036   3.657   5.108   4.004
  199ARG     CB 2037   3.606   5.145   4.143
  199ARG     CG 2038   3.722   5.154   4.241
  199ARG     CD 2039   3.675   5.183   4.383
  199ARG     NE 2040   3.792   5.167   4.471
  199ARG     HE 2041   3.863   5.108   4.433
  199ARG     CZ 2042   3.801   5.206   4.599
  199ARG    NH1 2043   3.701   5.268   4.661
  199ARG   HH11 2044   3.617   5.288   4.609
  199ARG   HH12 2045   3.709   5.297   4.757
  199ARG    NH2 2046   3.917   5.191   4.663
  199ARG   HH21 2047   3.996   5.153   4.615
  199ARG   HH22 2048   3.926   5.219   4.759
  199ARG      C 2049   3.536   5.103   3.909
  199ARG      O 2050   3.447   5.020   3.925
  200GLU      N 2051   3.543   5.181   3.801
  200GLU      H 2052   3.622   5.239   3.785
  200GLU     CA 2053   3.438   5.185   3.697
  200GLU     CB 2054   3.481   5.282   3.586
  200GLU     CG 2055   3.365   5.322   3.493
  200GLU     CD 2056   3.259   5.402   3.569
  200GLU    OE1 2057   3.296   5.485   3.655
  200GLU    OE2 2058   3.139   5.375   3.547
  200GLU      C 2059   3.398   5.046   3.642
  200GLU      O 2060   3.279   5.011   3.655
  201PRO      N 2061   3.495   4.958   3.610
  201PRO     CA 2062   3.466   4.820   3.568
  201PRO     CB 2063   3.603   4.765   3.526
  201PRO     CG 2064   3.704   4.843   3.607
  201PRO     CD 2065   3.641   4.982   3.598
  201PRO      C 2066   3.388   4.733   3.669
  201PRO      O 2067   3.295   4.663   3.629
  202LEU      N 2068   3.410   4.759   3.797
  202LEU      H 2069   3.477   4.828   3.827
  202LEU     CA 2070   3.344   4.691   3.910
  202LEU     CB 2071   3.416   4.725   4.041
  202LEU     CG 2072   3.567   4.701   4.042
  202LEU    CD1 2073   3.615   4.709   4.186
  202LEU    CD2 2074   3.608   4.568   3.978
  202LEU      C 2075   3.195   4.723   3.929
  202LEU      O 2076   3.123   4.646   3.991
  203TRP      N 2077   3.155   4.845   3.892
  203TRP      H 2078   3.222   4.920   3.889
  203TRP     CA 2079   3.013   4.887   3.888
  203TRP     CB 2080   3.005   5.039   3.888
  203TRP     CG 2081   2.864   5.095   3.892
  203TRP    CD1 2082   2.771   5.086   3.988
  203TRP    HD1 2083   2.784   5.036   4.084
  203TRP    CD2 2084   2.808   5.160   3.785
  203TRP    NE1 2085   2.659   5.145   3.945
  203TRP    HE1 2086   2.575   5.159   3.999
  203TRP    CE2 2087   2.677   5.189   3.821
  203TRP    CE3 2088   2.860   5.196   3.662
  203TRP    HE3 2089   2.964   5.175   3.637
  203TRP    CZ2 2090   2.595   5.252   3.728
  203TRP    HZ2 2091   2.489   5.266   3.750
  203TRP    CZ3 2092   2.779   5.262   3.572
  203TRP    HZ3 2093   2.823   5.299   3.481
  203TRP    CH2 2094   2.646   5.288   3.604
  203TRP    HH2 2095   2.579   5.330   3.528
  203TRP      C 2096   2.935   4.835   3.767
  203TRP      O 2097   2.822   4.787   3.779
  204ARG      N 2098   2.990   4.861   3.649
  204ARG      H 2099   3.076   4.912   3.643
  204ARG     CA 2100   2.921   4.825   3.524
  204ARG     CB 2101   2.984   4.895   3.405
  204ARG     CG 2102   2.930   4.860   3.266
  204ARG     CD 2103   2.789   4.912   3.246
  204ARG     NE 2104   2.792   5.058   3.258
  204ARG     HE 2105   2.883   5.100   3.266
  204ARG     CZ 2106   2.684   5.136   3.267
  204ARG    NH1 2107   2.562   5.084   3.270
  204ARG   HH11 2108   2.548   4.985   3.260
  204ARG   HH12 2109   2.481   5.142   3.260
  204ARG    NH2 2110   2.702   5.269   3.265
  204ARG   HH21 2111   2.795   5.306   3.257
  204ARG   HH22 2112   2.624   5.331   3.275
  204ARG      C 2113   2.907   4.675   3.498
  204ARG      O 2114   2.800   4.635   3.455
  205PHE      N 2115   3.000   4.593   3.547
  205PHE      H 2116   3.086   4.624   3.587
  205PHE     CA 2117   2.979   4.448   3.540
  205PHE     CB 2118   3.101   4.368   3.584
  205PHE     CG 2119   3.194   4.319   3.472
  205PHE    CD1 2120   3.157   4.306   3.339
  205PHE    HD1 2121   3.051   4.309   3.309
  205PHE    CD2 2122   3.320   4.280   3.512
  205PHE    HD2 2123   3.352   4.304   3.614
  205PHE    CE1 2124   3.249   4.256   3.247
  205PHE    HE1 2125   3.215   4.230   3.147
  205PHE    CE2 2126   3.413   4.234   3.420
  205PHE    HE2 2127   3.518   4.245   3.446
  205PHE     CZ 2128   3.377   4.222   3.287
  205PHE     HZ 2129   3.453   4.199   3.212
  205PHE      C 2130   2.850   4.399   3.609
  205PHE      O 2131   2.763   4.350   3.537
  206PRO      N 2132   2.820   4.443   3.733
  206PRO     CA 2133   2.687   4.420   3.792
  206PRO     CB 2134   2.703   4.441   3.942
  206PRO     CG 2135   2.821   4.535   3.953
  206PRO     CD 2136   2.911   4.490   3.838
  206PRO      C 2137   2.569   4.492   3.726
  206PRO      O 2138   2.456   4.444   3.732
  207ASN      N 2139   2.597   4.601   3.657
  207ASN      H 2140   2.687   4.646   3.663
  207ASN     CA 2141   2.497   4.669   3.574
  207ASN     CB 2142   2.530   4.818   3.564
  207ASN     CG 2143   2.486   4.883   3.696
  207ASN    OD1 2144   2.371   4.921   3.711
  207ASN    ND2 2145   2.569   4.886   3.798
  207ASN   HD21 2146   2.664   4.852   3.791
  207ASN   HD22 2147   2.534   4.921   3.884
  207ASN      C 2148   2.458   4.602   3.441
  207ASN      O 2149   2.339   4.594   3.410
  208GLU      N 2150   2.553   4.528   3.385
  208GLU      H 2151   2.649   4.536   3.413
  208GLU     CA 2152   2.533   4.447   3.264
  208GLU     CB 2153   2.668   4.422   3.197
  208GLU     CG 2154   2.747   4.545   3.154
  208GLU     CD 2155   2.693   4.606   3.026
  208GLU    OE1 2156   2.601   4.689   3.034
  208GLU    OE2 2157   2.749   4.574   2.920
  208GLU      C 2158   2.463   4.311   3.286
  208GLU      O 2159   2.421   4.246   3.191
  209LEU      N 2160   2.454   4.265   3.411
  209LEU      H 2161   2.500   4.312   3.487
  209LEU     CA 2162   2.396   4.133   3.444
  209LEU     CB 2163   2.403   4.109   3.595
  209LEU     CG 2164   2.547   4.097   3.645
  209LEU    CD1 2165   2.555   4.095   3.797
  209LEU    CD2 2166   2.612   3.968   3.599
  209LEU      C 2167   2.254   4.114   3.387
  209LEU      O 2168   2.165   4.197   3.413
  210PRO      N 2169   2.228   4.002   3.319
  210PRO     CA 2170   2.109   3.982   3.236
  210PRO     CB 2171   2.166   3.894   3.125
  210PRO     CG 2172   2.276   3.810   3.191
  210PRO     CD 2173   2.297   3.873   3.328
  210PRO      C 2174   1.998   3.918   3.319
  210PRO      O 2175   1.974   3.797   3.325
  211ILE      N 2176   1.945   4.007   3.401
  211ILE      H 2177   1.965   4.105   3.388
  211ILE     CA 2178   1.852   3.973   3.509
  211ILE     CB 2179   1.906   4.026   3.642
  211ILE    CG1 2180   2.040   3.961   3.672
  211ILE    CG2 2181   1.804   4.004   3.754
  211ILE     CD 2182   2.109   4.040   3.782
  211ILE      C 2183   1.718   4.039   3.483
  211ILE      O 2184   1.710   4.160   3.456
  212ALA      N 2185   1.616   3.957   3.500
  212ALA      H 2186   1.631   3.861   3.529
  212ALA     CA 2187   1.476   3.997   3.480
  212ALA     CB 2188   1.432   4.078   3.603
  212ALA      C 2189   1.455   4.070   3.346
  212ALA      O 2190   1.394   4.176   3.338
  213GLY      N 2191   1.533   4.021   3.249
  213GLY      H 2192   1.583   3.936   3.265
  213GLY     CA 2193   1.545   4.071   3.111
  213GLY      C 2194   1.604   4.209   3.082
  213GLY      O 2195   1.586   4.263   2.973
  214GLU      N 2196   1.678   4.263   3.178
  214GLU      H 2197   1.686   4.225   3.270
  214GLU     CA 2198   1.757   4.385   3.155
  214GLU     CB 2199   1.694   4.504   3.226
  214GLU     CG 2200   1.561   4.548   3.162
  214GLU     CD 2201   1.509   4.673   3.233
  214GLU    OE1 2202   1.554   4.695   3.347
  214GLU    OE2 2203   1.426   4.745   3.173
  214GLU      C 2204   1.903   4.367   3.200
  214GLU      O 2205   1.927   4.288   3.292
  215PRO      N 2206   1.997   4.429   3.129
  215PRO     CA 2207   1.981   4.496   2.998
  215PRO     CB 2208   2.105   4.585   2.985
  215PRO     CG 2209   2.210   4.511   3.067
  215PRO     CD 2210   2.132   4.450   3.183
  215PRO      C 2211   1.964   4.395   2.883
  215PRO      O 2212   2.035   4.295   2.873
  216ALA      N 2213   1.859   4.417   2.804
  216ALA      H 2214   1.806   4.502   2.807
  216ALA     CA 2215   1.812   4.315   2.709
  216ALA     CB 2216   1.670   4.346   2.662
  216ALA      C 2217   1.902   4.274   2.591
  216ALA      O 2218   1.903   4.158   2.552
  217ASN      N 2219   1.998   4.361   2.560
  217ASN      H 2220   2.009   4.447   2.611
  217ASN     CA 2221   2.109   4.331   2.468
  217ASN     CB 2222   2.185   4.462   2.439
  217ASN     CG 2223   2.229   4.531   2.568
  217ASN    OD1 2224   2.151   4.556   2.659
  217ASN    ND2 2225   2.357   4.544   2.587
  217ASN   HD21 2226   2.425   4.515   2.521
  217ASN   HD22 2227   2.388   4.587   2.675
  217ASN      C 2228   2.204   4.221   2.521
  217ASN      O 2229   2.215   4.117   2.456
  218ILE      N 2230   2.240   4.229   2.650
  218ILE      H 2231   2.212   4.306   2.708
  218ILE     CA 2232   2.319   4.125   2.719
  218ILE     CB 2233   2.367   4.169   2.859
  218ILE    CG1 2234   2.436   4.306   2.858
  218ILE    CG2 2235   2.459   4.064   2.923
  218ILE     CD 2236   2.566   4.313   2.779
  218ILE      C 2237   2.238   3.994   2.734
  218ILE      O 2238   2.289   3.888   2.696
  219VAL      N 2239   2.110   4.008   2.768
  219VAL      H 2240   2.077   4.092   2.812
  219VAL     CA 2241   2.015   3.895   2.768
  219VAL     CB 2242   1.873   3.938   2.808
  219VAL    CG1 2243   1.777   3.820   2.799
  219VAL    CG2 2244   1.867   3.996   2.949
  219VAL      C 2245   2.013   3.819   2.634
  219VAL      O 2246   2.054   3.703   2.632
  220ALA      N 2247   1.993   3.895   2.526
  220ALA      H 2248   1.959   3.989   2.535
  220ALA     CA 2249   2.000   3.843   2.388
  220ALA     CB 2250   1.983   3.958   2.288
  220ALA      C 2251   2.130   3.766   2.358
  220ALA      O 2252   2.122   3.644   2.341
  221LEU      N 2253   2.244   3.829   2.388
  221LEU      H 2254   2.245   3.927   2.409
  221LEU     CA 2255   2.378   3.768   2.374
  221LEU     CB 2256   2.480   3.870   2.426
  221LEU     CG 2257   2.624   3.831   2.391
  221LEU    CD1 2258   2.697   3.952   2.335
  221LEU    CD2 2259   2.697   3.776   2.514
  221LEU      C 2260   2.395   3.634   2.447
  221LEU      O 2261   2.438   3.535   2.388
  222VAL      N 2262   2.351   3.632   2.572
  222VAL      H 2263   2.311   3.714   2.615
  222VAL     CA 2264   2.364   3.513   2.659
  222VAL     CB 2265   2.359   3.554   2.806
  222VAL    CG1 2266   2.385   3.435   2.898
  222VAL    CG2 2267   2.462   3.663   2.839
  222VAL      C 2268   2.270   3.397   2.619
  222VAL      O 2269   2.318   3.284   2.599
  223GLU      N 2270   2.146   3.432   2.584
  223GLU      H 2271   2.112   3.525   2.597
  223GLU     CA 2272   2.048   3.336   2.527
  223GLU     CB 2273   1.916   3.405   2.495
  223GLU     CG 2274   1.840   3.455   2.618
  223GLU     CD 2275   1.714   3.531   2.576
  223GLU    OE1 2276   1.716   3.590   2.466
  223GLU    OE2 2277   1.616   3.525   2.654
  223GLU      C 2278   2.099   3.273   2.396
  223GLU      O 2279   2.111   3.150   2.390
  224GLU      N 2280   2.158   3.357   2.310
  224GLU      H 2281   2.150   3.457   2.322
  224GLU     CA 2282   2.225   3.313   2.186
  224GLU     CB 2283   2.278   3.431   2.105
  224GLU     CG 2284   2.166   3.522   2.054
  224GLU     CD 2285   2.222   3.642   1.977
  224GLU    OE1 2286   2.332   3.689   2.015
  224GLU    OE2 2287   2.158   3.680   1.878
  224GLU      C 2288   2.342   3.216   2.209
  224GLU      O 2289   2.345   3.109   2.148
  225TYR      N 2290   2.430   3.244   2.305
  225TYR      H 2291   2.436   3.336   2.347
  225TYR     CA 2292   2.533   3.144   2.341
  225TYR     CB 2293   2.652   3.190   2.425
  225TYR     CG 2294   2.634   3.265   2.555
  225TYR    CD1 2295   2.615   3.189   2.670
  225TYR    HD1 2296   2.577   3.087   2.662
  225TYR    CD2 2297   2.688   3.392   2.566
  225TYR    HD2 2298   2.702   3.454   2.478
  225TYR    CE1 2299   2.654   3.237   2.793
  225TYR    HE1 2300   2.652   3.170   2.880
  225TYR    CE2 2301   2.725   3.443   2.690
  225TYR    HE2 2302   2.761   3.545   2.697
  225TYR     CZ 2303   2.707   3.364   2.802
  225TYR     OH 2304   2.737   3.412   2.924
  225TYR     HH 2305   2.732   3.512   2.920
  225TYR      C 2306   2.484   3.014   2.404
  225TYR      O 2307   2.536   2.908   2.372
  226MET      N 2308   2.383   3.025   2.490
  226MET      H 2309   2.351   3.115   2.523
  226MET     CA 2310   2.319   2.905   2.547
  226MET     CB 2311   2.215   2.940   2.652
  226MET     CG 2312   2.293   2.975   2.777
  226MET     SD 2313   2.411   2.843   2.827
  226MET     CE 2314   2.306   2.763   2.946
  226MET      C 2315   2.256   2.813   2.445
  226MET      O 2316   2.282   2.693   2.444
  227ASP      N 2317   2.187   2.877   2.351
  227ASP      H 2318   2.163   2.974   2.361
  227ASP     CA 2319   2.128   2.808   2.236
  227ASP     CB 2320   2.052   2.916   2.161
  227ASP     CG 2321   1.932   2.855   2.090
  227ASP    OD1 2322   1.824   2.855   2.153
  227ASP    OD2 2323   1.949   2.822   1.972
  227ASP      C 2324   2.237   2.742   2.149
  227ASP      O 2325   2.236   2.619   2.136
  228TRP      N 2326   2.347   2.814   2.125
  228TRP      H 2327   2.351   2.913   2.143
  228TRP     CA 2328   2.467   2.757   2.060
  228TRP     CB 2329   2.577   2.864   2.050
  228TRP     CG 2330   2.705   2.808   1.989
  228TRP    CD1 2331   2.719   2.766   1.864
  228TRP    HD1 2332   2.643   2.770   1.786
  228TRP    CD2 2333   2.824   2.781   2.055
  228TRP    NE1 2334   2.841   2.718   1.846
  228TRP    HE1 2335   2.881   2.704   1.754
  228TRP    CE2 2336   2.907   2.722   1.961
  228TRP    CE3 2337   2.868   2.800   2.185
  228TRP    HE3 2338   2.803   2.850   2.258
  228TRP    CZ2 2339   3.033   2.676   1.999
  228TRP    HZ2 2340   3.097   2.626   1.926
  228TRP    CZ3 2341   2.994   2.757   2.222
  228TRP    HZ3 2342   3.030   2.775   2.324
  228TRP    CH2 2343   3.076   2.693   2.130
  228TRP    HH2 2344   3.173   2.654   2.161
  228TRP      C 2345   2.527   2.638   2.136
  228TRP      O 2346   2.557   2.534   2.079
  229LEU      N 2347   2.547   2.660   2.265
  229LEU      H 2348   2.534   2.752   2.304
  229LEU     CA 2349   2.606   2.561   2.357
  229LEU     CB 2350   2.631   2.637   2.486
  229LEU     CG 2351   2.712   2.558   2.586
  229LEU    CD1 2352   2.862   2.580   2.575
  229LEU    CD2 2353   2.660   2.599   2.722
  229LEU      C 2354   2.523   2.434   2.374
  229LEU      O 2355   2.576   2.324   2.354
  230HIS      N 2356   2.392   2.451   2.384
  230HIS      H 2357   2.351   2.543   2.395
  230HIS     CA 2358   2.294   2.340   2.384
  230HIS     CB 2359   2.157   2.401   2.417
  230HIS     CG 2360   2.046   2.297   2.423
  230HIS    ND1 2361   1.929   2.308   2.362
  230HIS    CD2 2362   2.043   2.190   2.501
  230HIS    HD2 2363   2.127   2.151   2.560
  230HIS    CE1 2364   1.852   2.211   2.408
  230HIS    HE1 2365   1.745   2.202   2.392
  230HIS    NE2 2366   1.923   2.136   2.491
  230HIS    HE2 2367   1.893   2.048   2.530
  230HIS      C 2368   2.288   2.263   2.251
  230HIS      O 2369   2.260   2.143   2.248
  231GLN      N 2370   2.321   2.330   2.142
  231GLN      H 2371   2.324   2.431   2.142
  231GLN     CA 2372   2.327   2.268   2.008
  231GLN     CB 2373   2.261   2.363   1.909
  231GLN     CG 2374   2.112   2.370   1.940
  231GLN     CD 2375   2.040   2.437   1.824
  231GLN    OE1 2376   2.007   2.377   1.723
  231GLN    NE2 2377   2.028   2.567   1.832
  231GLN   HE21 2378   2.068   2.621   1.907
  231GLN   HE22 2379   1.963   2.614   1.773
  231GLN      C 2380   2.467   2.229   1.957
  231GLN      O 2381   2.490   2.204   1.839
  232SER      N 2382   2.562   2.238   2.049
  232SER      H 2383   2.543   2.281   2.137
  232SER     CA 2384   2.702   2.212   2.017
  232SER     CB 2385   2.787   2.320   2.079
  232SER     OG 2386   2.925   2.305   2.044
  232SER     HG 2387   2.976   2.376   2.097
  232SER      C 2388   2.752   2.076   2.064
  232SER      O 2389   2.730   2.036   2.178
  233PRO      N 2390   2.831   2.012   1.977
  233PRO     CA 2391   2.907   1.891   2.010
  233PRO     CB 2392   2.944   1.836   1.873
  233PRO     CG 2393   2.959   1.961   1.788
  233PRO     CD 2394   2.839   2.043   1.833
  233PRO      C 2395   3.031   1.908   2.100
  233PRO      O 2396   3.065   1.813   2.170
  234VAL      N 2397   3.078   2.031   2.122
  234VAL      H 2398   3.036   2.111   2.077
  234VAL     CA 2399   3.202   2.058   2.200
  234VAL     CB 2400   3.231   2.209   2.201
  234VAL    CG1 2401   3.126   2.285   2.280
  234VAL    CG2 2402   3.369   2.247   2.257
  234VAL      C 2403   3.204   1.998   2.343
  234VAL      O 2404   3.099   1.995   2.408
  235PRO      N 2405   3.318   1.943   2.384
  235PRO     CA 2406   3.341   1.890   2.520
  235PRO     CB 2407   3.486   1.847   2.523
  235PRO     CG 2408   3.498   1.794   2.381
  235PRO     CD 2409   3.424   1.894   2.295
  235PRO      C 2410   3.316   1.994   2.628
  235PRO      O 2411   3.366   2.107   2.626
  236LYS      N 2412   3.232   1.951   2.719
  236LYS      H 2413   3.194   1.857   2.720
  236LYS     CA 2414   3.185   2.038   2.827
  236LYS     CB 2415   3.034   2.056   2.821
  236LYS     CG 2416   2.986   2.091   2.680
  236LYS     CD 2417   2.836   2.100   2.664
  236LYS     CE 2418   2.801   2.170   2.532
  236LYS     NZ 2419   2.843   2.084   2.422
  236LYS    HZ1 2420   2.808   2.116   2.334
  236LYS    HZ2 2421   2.943   2.075   2.420
  236LYS    HZ3 2422   2.805   1.992   2.440
  236LYS      C 2423   3.221   1.976   2.961
  236LYS      O 2424   3.202   1.856   2.985
  237LEU      N 2425   3.280   2.062   3.042
  237LEU      H 2426   3.321   2.148   3.011
  237LEU     CA 2427   3.296   2.033   3.184
  237LEU     CB 2428   3.440   1.991   3.214
  237LEU     CG 2429   3.475   1.981   3.363
  237LEU    CD1 2430   3.382   1.886   3.437
  237LEU    CD2 2431   3.621   1.940   3.379
  237LEU      C 2432   3.245   2.148   3.270
  237LEU      O 2433   3.295   2.260   3.268
  238LEU      N 2434   3.140   2.112   3.341
  238LEU      H 2435   3.110   2.016   3.340
  238LEU     CA 2436   3.080   2.198   3.442
  238LEU     CB 2437   2.928   2.182   3.442
  238LEU     CG 2438   2.866   2.276   3.545
  238LEU    CD1 2439   2.882   2.422   3.502
  238LEU    CD2 2440   2.723   2.237   3.580
  238LEU      C 2441   3.136   2.164   3.581
  238LEU      O 2442   3.135   2.049   3.626
  239PHE      N 2443   3.180   2.268   3.648
  239PHE      H 2444   3.202   2.355   3.602
  239PHE     CA 2445   3.197   2.263   3.793
  239PHE     CB 2446   3.333   2.318   3.836
  239PHE     CG 2447   3.447   2.238   3.776
  239PHE    CD1 2448   3.491   2.123   3.839
  239PHE    HD1 2449   3.440   2.088   3.929
  239PHE    CD2 2450   3.513   2.285   3.663
  239PHE    HD2 2451   3.475   2.373   3.610
  239PHE    CE1 2452   3.601   2.054   3.791
  239PHE    HE1 2453   3.638   1.968   3.846
  239PHE    CE2 2454   3.624   2.216   3.615
  239PHE    HE2 2455   3.671   2.249   3.522
  239PHE     CZ 2456   3.668   2.101   3.679
  239PHE     HZ 2457   3.757   2.048   3.643
  239PHE      C 2458   3.088   2.346   3.860
  239PHE      O 2459   3.060   2.460   3.825
  240TRP      N 2460   3.036   2.284   3.964
  240TRP      H 2461   3.067   2.193   3.992
  240TRP     CA 2462   2.934   2.343   4.051
  240TRP     CB 2463   2.794   2.302   4.003
  240TRP     CG 2464   2.765   2.152   4.017
  240TRP    CD1 2465   2.797   2.056   3.931
  240TRP    HD1 2466   2.852   2.069   3.838
  240TRP    CD2 2467   2.711   2.092   4.129
  240TRP    NE1 2468   2.766   1.937   3.984
  240TRP    HE1 2469   2.791   1.846   3.948
  240TRP    CE2 2470   2.712   1.956   4.105
  240TRP    CE3 2471   2.660   2.140   4.249
  240TRP    HE3 2472   2.645   2.247   4.264
  240TRP    CZ2 2473   2.664   1.868   4.200
  240TRP    HZ2 2474   2.651   1.762   4.176
  240TRP    CZ3 2475   2.617   2.052   4.347
  240TRP    HZ3 2476   2.588   2.091   4.444
  240TRP    CH2 2477   2.619   1.916   4.322
  240TRP    HH2 2478   2.581   1.847   4.398
  240TRP      C 2479   2.962   2.291   4.193
  240TRP      O 2480   3.045   2.202   4.211
  241GLY      N 2481   2.896   2.350   4.291
  241GLY      H 2482   2.848   2.437   4.280
  241GLY     CA 2483   2.899   2.300   4.429
  241GLY      C 2484   2.789   2.372   4.507
  241GLY      O 2485   2.708   2.443   4.449
  242THR      N 2486   2.798   2.369   4.639
  242THR      H 2487   2.872   2.316   4.682
  242THR     CA 2488   2.688   2.420   4.723
  242THR     CB 2489   2.623   2.303   4.799
  242THR    OG1 2490   2.559   2.224   4.699
  242THR    HG1 2491   2.562   2.129   4.734
  242THR    CG2 2492   2.523   2.338   4.909
  242THR      C 2493   2.719   2.541   4.811
  242THR      O 2494   2.814   2.532   4.890
  243PRO      N 2495   2.632   2.645   4.809
  243PRO     CA 2496   2.505   2.663   4.735
  243PRO     CB 2497   2.422   2.754   4.825
  243PRO     CG 2498   2.529   2.849   4.876
  243PRO     CD 2499   2.651   2.760   4.897
  243PRO      C 2500   2.510   2.726   4.595
  243PRO      O 2501   2.404   2.747   4.536
  244GLY      N 2502   2.630   2.760   4.550
  244GLY      H 2503   2.714   2.752   4.605
  244GLY     CA 2504   2.650   2.839   4.427
  244GLY      C 2505   2.602   2.983   4.449
  244GLY      O 2506   2.583   3.026   4.564
  245VAL      N 2507   2.610   3.059   4.341
  245VAL      H 2508   2.672   3.033   4.265
  245VAL     CA 2509   2.543   3.190   4.331
  245VAL     CB 2510   2.640   3.307   4.349
  245VAL    CG1 2511   2.568   3.440   4.326
  245VAL    CG2 2512   2.701   3.312   4.490
  245VAL      C 2513   2.458   3.197   4.201
  245VAL      O 2514   2.336   3.188   4.205
  246LEU      N 2515   2.526   3.196   4.087
  246LEU      H 2516   2.627   3.191   4.087
  246LEU     CA 2517   2.460   3.195   3.954
  246LEU     CB 2518   2.560   3.232   3.846
  246LEU     CG 2519   2.600   3.375   3.866
  246LEU    CD1 2520   2.724   3.398   3.785
  246LEU    CD2 2521   2.489   3.470   3.823
  246LEU      C 2522   2.403   3.062   3.909
  246LEU      O 2523   2.313   3.058   3.825
  247ILE      N 2524   2.476   2.956   3.941
  247ILE      H 2525   2.563   2.964   3.993
  247ILE     CA 2526   2.436   2.820   3.901
  247ILE     CB 2527   2.536   2.757   3.805
  247ILE    CG1 2528   2.578   2.851   3.691
  247ILE    CG2 2529   2.483   2.624   3.750
  247ILE     CD 2530   2.467   2.881   3.590
  247ILE      C 2531   2.413   2.735   4.027
  247ILE      O 2532   2.505   2.676   4.083
  248PRO      N 2533   2.291   2.747   4.081
  248PRO     CA 2534   2.245   2.663   4.192
  248PRO     CB 2535   2.126   2.740   4.248
  248PRO     CG 2536   2.068   2.808   4.127
  248PRO     CD 2537   2.190   2.847   4.045
  248PRO      C 2538   2.224   2.517   4.148
  248PRO      O 2539   2.216   2.491   4.028
  249PRO      N 2540   2.223   2.420   4.241
  249PRO     CA 2541   2.246   2.279   4.205
  249PRO     CB 2542   2.265   2.209   4.338
  249PRO     CG 2543   2.168   2.284   4.428
  249PRO     CD 2544   2.183   2.430   4.382
  249PRO      C 2545   2.140   2.214   4.115
  249PRO      O 2546   2.176   2.156   4.013
  250ALA      N 2547   2.013   2.252   4.128
  250ALA      H 2548   1.980   2.308   4.205
  250ALA     CA 2549   1.910   2.202   4.034
  250ALA     CB 2550   1.769   2.236   4.081
  250ALA      C 2551   1.931   2.252   3.889
  250ALA      O 2552   1.923   2.171   3.797
  251GLU      N 2553   1.986   2.372   3.876
  251GLU      H 2554   2.006   2.429   3.956
  251GLU     CA 2555   2.025   2.434   3.748
  251GLU     CB 2556   2.050   2.585   3.764
  251GLU     CG 2557   2.093   2.657   3.635
  251GLU     CD 2558   1.997   2.648   3.515
  251GLU    OE1 2559   1.883   2.602   3.532
  251GLU    OE2 2560   2.039   2.680   3.402
  251GLU      C 2561   2.144   2.362   3.685
  251GLU      O 2562   2.130   2.304   3.578
  252ALA      N 2563   2.248   2.341   3.764
  252ALA      H 2564   2.260   2.389   3.851
  252ALA     CA 2565   2.360   2.257   3.719
  252ALA     CB 2566   2.475   2.270   3.819
  252ALA      C 2567   2.323   2.110   3.691
  252ALA      O 2568   2.381   2.050   3.600
  253ALA      N 2569   2.229   2.052   3.766
  253ALA      H 2570   2.209   2.086   3.859
  253ALA     CA 2571   2.170   1.919   3.736
  253ALA     CB 2572   2.082   1.875   3.853
  253ALA      C 2573   2.090   1.916   3.604
  253ALA      O 2574   2.130   1.848   3.510
  254ARG      N 2575   2.007   2.019   3.588
  254ARG      H 2576   1.988   2.081   3.664
  254ARG     CA 2577   1.932   2.047   3.463
  254ARG     CB 2578   1.861   2.182   3.481
  254ARG     CG 2579   1.766   2.211   3.366
  254ARG     CD 2580   1.703   2.350   3.359
  254ARG     NE 2581   1.796   2.448   3.303
  254ARG     HE 2582   1.824   2.521   3.368
  254ARG     CZ 2583   1.848   2.450   3.179
  254ARG    NH1 2584   1.827   2.352   3.090
  254ARG   HH11 2585   1.778   2.269   3.117
  254ARG   HH12 2586   1.862   2.360   2.997
  254ARG    NH2 2587   1.931   2.550   3.146
  254ARG   HH21 2588   1.959   2.614   3.218
  254ARG   HH22 2589   1.954   2.568   3.051
  254ARG      C 2590   2.027   2.054   3.342
  254ARG      O 2591   2.011   1.980   3.244
  255LEU      N 2592   2.132   2.135   3.358
  255LEU      H 2593   2.138   2.196   3.439
  255LEU     CA 2594   2.238   2.155   3.257
  255LEU     CB 2595   2.324   2.273   3.301
  255LEU     CG 2596   2.251   2.406   3.288
  255LEU    CD1 2597   2.314   2.511   3.379
  255LEU    CD2 2598   2.253   2.456   3.144
  255LEU      C 2599   2.324   2.031   3.224
  255LEU      O 2600   2.339   1.998   3.107
  256ALA      N 2601   2.352   1.949   3.326
  256ALA      H 2602   2.333   1.974   3.421
  256ALA     CA 2603   2.425   1.821   3.310
  256ALA     CB 2604   2.441   1.755   3.447
  256ALA      C 2605   2.355   1.724   3.213
  256ALA      O 2606   2.414   1.672   3.119
  257LYS      N 2607   2.223   1.724   3.227
  257LYS      H 2608   2.182   1.770   3.306
  257LYS     CA 2609   2.130   1.650   3.141
  257LYS     CB 2610   1.998   1.636   3.216
  257LYS     CG 2611   2.018   1.552   3.343
  257LYS     CD 2612   1.894   1.552   3.430
  257LYS     CE 2613   1.778   1.488   3.355
  257LYS     NZ 2614   1.650   1.512   3.421
  257LYS    HZ1 2615   1.577   1.488   3.356
  257LYS    HZ2 2616   1.642   1.458   3.505
  257LYS    HZ3 2617   1.644   1.610   3.439
  257LYS      C 2618   2.105   1.711   3.003
  257LYS      O 2619   2.092   1.637   2.906
  258SER      N 2620   2.083   1.843   2.994
  258SER      H 2621   2.083   1.903   3.075
  258SER     CA 2622   2.055   1.908   2.864
  258SER     CB 2623   1.980   2.041   2.872
  258SER     OG 2624   2.034   2.128   2.972
  258SER     HG 2625   2.066   2.213   2.928
  258SER      C 2626   2.173   1.929   2.769
  258SER      O 2627   2.152   1.933   2.647
  259LEU      N 2628   2.287   1.967   2.825
  259LEU      H 2629   2.299   1.975   2.925
  259LEU     CA 2630   2.407   1.997   2.745
  259LEU     CB 2631   2.509   2.071   2.831
  259LEU     CG 2632   2.454   2.202   2.888
  259LEU    CD1 2633   2.545   2.244   3.003
  259LEU    CD2 2634   2.437   2.310   2.782
  259LEU      C 2635   2.471   1.870   2.688
  259LEU      O 2636   2.510   1.780   2.763
  260PRO      N 2637   2.480   1.861   2.555
  260PRO     CA 2638   2.542   1.746   2.486
  260PRO     CB 2639   2.526   1.779   2.337
  260PRO     CG 2640   2.408   1.875   2.332
  260PRO     CD 2641   2.426   1.958   2.458
  260PRO      C 2642   2.691   1.743   2.519
  260PRO      O 2643   2.752   1.849   2.516
  261ASN      N 2644   2.753   1.627   2.539
  261ASN      H 2645   2.699   1.542   2.544
  261ASN     CA 2646   2.898   1.612   2.569
  261ASN     CB 2647   2.985   1.661   2.451
  261ASN     CG 2648   3.118   1.587   2.430
  261ASN    OD1 2649   3.148   1.485   2.489
  261ASN    ND2 2650   3.185   1.619   2.322
  261ASN   HD21 2651   3.147   1.686   2.256
  261ASN   HD22 2652   3.277   1.583   2.300
  261ASN      C 2653   2.942   1.677   2.703
  261ASN      O 2654   3.049   1.737   2.710
  262CYS      N 2655   2.856   1.670   2.805
  262CYS      H 2656   2.781   1.604   2.811
  262CYS     CA 2657   2.882   1.745   2.930
  262CYS     CB 2658   2.768   1.840   2.972
  262CYS     SG 2659   2.816   1.957   3.105
  262CYS     HG 2660   2.702   2.026   3.108
  262CYS      C 2661   2.912   1.655   3.048
  262CYS      O 2662   2.830   1.569   3.081
  263LYS      N 2663   3.024   1.687   3.112
  263LYS      H 2664   3.095   1.741   3.066
  263LYS     CA 2665   3.062   1.634   3.244
  263LYS     CB 2666   3.211   1.601   3.238
  263LYS     CG 2667   3.255   1.543   3.372
  263LYS     CD 2668   3.385   1.466   3.354
  263LYS     CE 2669   3.425   1.406   3.488
  263LYS     NZ 2670   3.320   1.332   3.559
  263LYS    HZ1 2671   3.362   1.283   3.637
  263LYS    HZ2 2672   3.256   1.395   3.601
  263LYS    HZ3 2673   3.271   1.269   3.500
  263LYS      C 2674   3.035   1.738   3.354
  263LYS      O 2675   3.072   1.854   3.341
  264ALA      N 2676   2.977   1.693   3.464
  264ALA      H 2677   2.943   1.599   3.473
  264ALA     CA 2678   2.957   1.780   3.581
  264ALA     CB 2679   2.809   1.785   3.619
  264ALA      C 2680   3.042   1.731   3.698
  264ALA      O 2681   3.039   1.612   3.731
  265VAL      N 2682   3.107   1.823   3.767
  265VAL      H 2683   3.121   1.916   3.729
  265VAL     CA 2684   3.179   1.794   3.892
  265VAL     CB 2685   3.331   1.802   3.870
  265VAL    CG1 2686   3.414   1.796   3.999
  265VAL    CG2 2687   3.372   1.684   3.784
  265VAL      C 2688   3.129   1.880   4.009
  265VAL      O 2689   3.134   2.003   4.004
  266ASP      N 2690   3.090   1.808   4.113
  266ASP      H 2691   3.110   1.710   4.119
  266ASP     CA 2692   3.051   1.868   4.242
  266ASP     CB 2693   2.958   1.776   4.321
  266ASP     CG 2694   2.930   1.826   4.463
  266ASP    OD1 2695   2.937   1.948   4.488
  266ASP    OD2 2696   2.921   1.739   4.551
  266ASP      C 2697   3.177   1.896   4.323
  266ASP      O 2698   3.256   1.806   4.352
  267ILE      N 2699   3.204   2.024   4.336
  267ILE      H 2700   3.146   2.094   4.292
  267ILE     CA 2701   3.322   2.072   4.409
  267ILE     CB 2702   3.378   2.200   4.344
  267ILE    CG1 2703   3.293   2.325   4.365
  267ILE    CG2 2704   3.394   2.174   4.195
  267ILE     CD 2705   3.339   2.407   4.485
  267ILE      C 2706   3.304   2.080   4.561
  267ILE      O 2707   3.404   2.087   4.632
  268GLY      N 2708   3.187   2.035   4.607
  268GLY      H 2709   3.113   1.999   4.548
  268GLY     CA 2710   3.151   2.049   4.748
  268GLY      C 2711   3.115   2.196   4.778
  268GLY      O 2712   3.054   2.265   4.696
  269PRO      N 2713   3.145   2.242   4.899
  269PRO     CA 2714   3.113   2.380   4.940
  269PRO     CB 2715   3.180   2.392   5.076
  269PRO     CG 2716   3.166   2.250   5.130
  269PRO     CD 2717   3.199   2.163   5.010
  269PRO      C 2718   3.168   2.482   4.840
  269PRO      O 2719   3.274   2.461   4.781
  270GLY      N 2720   3.080   2.574   4.804
  270GLY      H 2721   2.982   2.567   4.827
  270GLY     CA 2722   3.117   2.685   4.714
  270GLY      C 2723   3.002   2.782   4.687
  270GLY      O 2724   2.887   2.741   4.675
  271LEU      N 2725   3.044   2.905   4.663
  271LEU      H 2726   3.140   2.928   4.672
  271LEU     CA 2727   2.953   3.016   4.628
  271LEU     CB 2728   2.972   3.127   4.731
  271LEU     CG 2729   2.901   3.086   4.859
  271LEU    CD1 2730   2.954   3.162   4.980
  271LEU    CD2 2731   2.751   3.108   4.839
  271LEU      C 2732   2.972   3.059   4.482
  271LEU      O 2733   2.936   2.982   4.394
  272ASN      N 2734   3.046   3.167   4.460
  272ASN      H 2735   3.086   3.220   4.536
  272ASN     CA 2736   3.082   3.209   4.323
  272ASN     CB 2737   3.055   3.356   4.297
  272ASN     CG 2738   3.093   3.397   4.154
  272ASN    OD1 2739   3.199   3.452   4.128
  272ASN    ND2 2740   3.011   3.358   4.059
  272ASN   HD21 2741   2.932   3.299   4.083
  272ASN   HD22 2742   3.010   3.407   3.973
  272ASN      C 2743   3.226   3.173   4.284
  272ASN      O 2744   3.248   3.117   4.177
  273LEU      N 2745   3.322   3.211   4.367
  273LEU      H 2746   3.305   3.250   4.458
  273LEU     CA 2747   3.463   3.184   4.335
  273LEU     CB 2748   3.557   3.285   4.401
  273LEU     CG 2749   3.555   3.424   4.338
  273LEU    CD1 2750   3.435   3.508   4.383
  273LEU    CD2 2751   3.685   3.492   4.377
  273LEU      C 2752   3.501   3.041   4.374
  273LEU      O 2753   3.575   3.017   4.470
  274LEU      N 2754   3.453   2.945   4.295
  274LEU      H 2755   3.396   2.968   4.215
  274LEU     CA 2756   3.477   2.802   4.323
  274LEU     CB 2757   3.402   2.707   4.228
  274LEU     CG 2758   3.253   2.739   4.212
  274LEU    CD1 2759   3.181   2.626   4.139
  274LEU    CD2 2760   3.185   2.781   4.342
  274LEU      C 2761   3.627   2.767   4.322
  274LEU      O 2762   3.672   2.688   4.405
  275GLN      N 2763   3.701   2.852   4.250
  275GLN      H 2764   3.656   2.916   4.186
  275GLN     CA 2765   3.848   2.860   4.248
  275GLN     CB 2766   3.896   2.979   4.166
  275GLN     CG 2767   3.853   2.970   4.019
  275GLN     CD 2768   3.731   3.057   3.993
  275GLN    OE1 2769   3.631   3.052   4.062
  275GLN    NE2 2770   3.735   3.126   3.882
  275GLN   HE21 2771   3.809   3.116   3.815
  275GLN   HE22 2772   3.654   3.183   3.862
  275GLN      C 2773   3.911   2.872   4.387
  275GLN      O 2774   4.016   2.815   4.413
  276GLU      N 2775   3.840   2.939   4.476
  276GLU      H 2776   3.749   2.977   4.455
  276GLU     CA 2777   3.887   2.962   4.614
  276GLU     CB 2778   3.854   3.104   4.657
  276GLU     CG 2779   3.905   3.208   4.558
  276GLU     CD 2780   4.058   3.217   4.544
  276GLU    OE1 2781   4.134   3.139   4.604
  276GLU    OE2 2782   4.102   3.318   4.487
  276GLU      C 2783   3.840   2.860   4.717
  276GLU      O 2784   3.905   2.846   4.820
  277ASP      N 2785   3.735   2.786   4.685
  277ASP      H 2786   3.676   2.808   4.607
  277ASP     CA 2787   3.681   2.683   4.775
  277ASP     CB 2788   3.528   2.695   4.775
  277ASP     CG 2789   3.478   2.815   4.856
  277ASP    OD1 2790   3.531   2.839   4.968
  277ASP    OD2 2791   3.389   2.888   4.806
  277ASP      C 2792   3.735   2.540   4.752
  277ASP      O 2793   3.764   2.469   4.848
  278ASN      N 2794   3.762   2.502   4.626
  278ASN      H 2795   3.726   2.554   4.548
  278ASN     CA 2796   3.824   2.371   4.597
  278ASN     CB 2797   3.713   2.266   4.582
  278ASN     CG 2798   3.766   2.123   4.601
  278ASN    OD1 2799   3.885   2.094   4.593
  278ASN    ND2 2800   3.678   2.030   4.628
  278ASN   HD21 2801   3.579   2.052   4.628
  278ASN   HD22 2802   3.715   1.937   4.642
  278ASN      C 2803   3.925   2.364   4.479
  278ASN      O 2804   3.900   2.293   4.380
  279PRO      N 2805   4.038   2.439   4.484
  279PRO     CA 2806   4.138   2.438   4.376
  279PRO     CB 2807   4.244   2.542   4.412
  279PRO     CG 2808   4.220   2.569   4.561
  279PRO     CD 2809   4.070   2.547   4.579
  279PRO      C 2810   4.195   2.302   4.336
  279PRO      O 2811   4.184   2.264   4.220
  280ASP      N 2812   4.225   2.217   4.433
  280ASP      H 2813   4.240   2.243   4.529
  280ASP     CA 2814   4.280   2.085   4.398
  280ASP     CB 2815   4.321   2.010   4.523
  280ASP     CG 2816   4.445   2.070   4.590
  280ASP    OD1 2817   4.523   2.139   4.521
  280ASP    OD2 2818   4.466   2.032   4.707
  280ASP      C 2819   4.194   1.996   4.306
  280ASP      O 2820   4.238   1.967   4.195
  281LEU      N 2821   4.065   1.985   4.339
  281LEU      H 2822   4.028   2.027   4.422
  281LEU     CA 2823   3.969   1.904   4.261
  281LEU     CB 2824   3.835   1.895   4.334
  281LEU     CG 2825   3.729   1.808   4.264
  281LEU    CD1 2826   3.774   1.662   4.253
  281LEU    CD2 2827   3.596   1.817   4.339
  281LEU      C 2828   3.948   1.959   4.119
  281LEU      O 2829   3.973   1.891   4.020
  282ILE      N 2830   3.923   2.089   4.111
  282ILE      H 2831   3.925   2.149   4.191
  282ILE     CA 2832   3.897   2.152   3.980
  282ILE     CB 2833   3.837   2.291   4.005
  282ILE    CG1 2834   3.703   2.272   4.074
  282ILE    CG2 2835   3.827   2.375   3.877
  282ILE     CD 2836   3.649   2.396   4.145
  282ILE      C 2837   4.021   2.146   3.887
  282ILE      O 2838   4.007   2.111   3.771
  283GLY      N 2839   4.139   2.158   3.946
  283GLY      H 2840   4.147   2.190   4.041
  283GLY     CA 2841   4.268   2.146   3.875
  283GLY      C 2842   4.289   2.004   3.823
  283GLY      O 2843   4.289   1.982   3.702
  284SER      N 2844   4.289   1.908   3.915
  284SER      H 2845   4.271   1.928   4.012
  284SER     CA 2846   4.305   1.764   3.882
  284SER     CB 2847   4.300   1.676   4.007
  284SER     OG 2848   4.176   1.696   4.076
  284SER     HG 2849   4.179   1.649   4.164
  284SER      C 2850   4.200   1.710   3.783
  284SER      O 2851   4.234   1.631   3.695
  285GLU      N 2852   4.079   1.763   3.795
  285GLU      H 2853   4.050   1.804   3.883
  285GLU     CA 2854   3.967   1.737   3.702
  285GLU     CB 2855   3.830   1.770   3.760
  285GLU     CG 2856   3.791   1.680   3.876
  285GLU     CD 2857   3.821   1.533   3.846
  285GLU    OE1 2858   3.916   1.480   3.907
  285GLU    OE2 2859   3.763   1.480   3.749
  285GLU      C 2860   3.978   1.798   3.563
  285GLU      O 2861   3.961   1.725   3.465
  286ILE      N 2862   4.016   1.926   3.554
  286ILE      H 2863   4.016   1.989   3.633
  286ILE     CA 2864   4.048   1.986   3.422
  286ILE     CB 2865   4.068   2.138   3.423
  286ILE    CG1 2866   3.951   2.212   3.486
  286ILE    CG2 2867   4.072   2.185   3.277
  286ILE     CD 2868   3.984   2.358   3.518
  286ILE      C 2869   4.170   1.915   3.360
  286ILE      O 2870   4.158   1.867   3.248
  287ALA      N 2871   4.265   1.875   3.445
  287ALA      H 2872   4.267   1.911   3.538
  287ALA     CA 2873   4.384   1.796   3.405
  287ALA     CB 2874   4.476   1.780   3.526
  287ALA      C 2875   4.352   1.659   3.344
  287ALA      O 2876   4.411   1.615   3.245
  288ARG      N 2877   4.255   1.593   3.405
  288ARG      H 2878   4.214   1.627   3.491
  288ARG     CA 2879   4.206   1.465   3.353
  288ARG     CB 2880   4.143   1.381   3.462
  288ARG     CG 2881   4.162   1.238   3.413
  288ARG     CD 2882   4.089   1.144   3.505
  288ARG     NE 2883   4.174   1.099   3.615
  288ARG     HE 2884   4.194   1.166   3.687
  288ARG     CZ 2885   4.190   0.968   3.639
  288ARG    NH1 2886   4.108   0.879   3.583
  288ARG   HH11 2887   4.028   0.913   3.532
  288ARG   HH12 2888   4.126   0.781   3.589
  288ARG    NH2 2889   4.296   0.924   3.706
  288ARG   HH21 2890   4.363   0.988   3.742
  288ARG   HH22 2891   4.315   0.826   3.707
  288ARG      C 2892   4.110   1.476   3.234
  288ARG      O 2893   4.123   1.399   3.139
  289TRP      N 2894   4.027   1.578   3.240
  289TRP      H 2895   4.016   1.636   3.322
  289TRP     CA 2896   3.944   1.616   3.125
  289TRP     CB 2897   3.847   1.724   3.174
  289TRP     CG 2898   3.751   1.774   3.068
  289TRP    CD1 2899   3.639   1.718   3.023
  289TRP    HD1 2900   3.609   1.615   3.041
  289TRP    CD2 2901   3.773   1.890   2.996
  289TRP    NE1 2902   3.587   1.795   2.927
  289TRP    HE1 2903   3.526   1.757   2.857
  289TRP    CE2 2904   3.663   1.904   2.912
  289TRP    CE3 2905   3.880   1.977   2.990
  289TRP    HE3 2906   3.965   1.966   3.059
  289TRP    CZ2 2907   3.658   2.013   2.826
  289TRP    HZ2 2908   3.575   2.024   2.757
  289TRP    CZ3 2909   3.875   2.086   2.905
  289TRP    HZ3 2910   3.951   2.164   2.913
  289TRP    CH2 2911   3.763   2.104   2.824
  289TRP    HH2 2912   3.753   2.196   2.768
  289TRP      C 2913   4.033   1.652   3.004
  289TRP      O 2914   4.040   1.566   2.918
  290LEU      N 2915   4.137   1.732   3.026
  290LEU      H 2916   4.144   1.787   3.111
  290LEU     CA 2917   4.238   1.763   2.921
  290LEU     CB 2918   4.351   1.855   2.966
  290LEU     CG 2919   4.315   2.004   2.974
  290LEU    CD1 2920   4.445   2.079   2.991
  290LEU    CD2 2921   4.247   2.061   2.850
  290LEU      C 2922   4.301   1.644   2.846
  290LEU      O 2923   4.288   1.634   2.724
  291SER      N 2924   4.331   1.544   2.928
  291SER      H 2925   4.316   1.559   3.026
  291SER     CA 2926   4.380   1.410   2.892
  291SER     CB 2927   4.419   1.343   3.025
  291SER     OG 2928   4.367   1.211   3.052
  291SER     HG 2929   4.370   1.193   3.152
  291SER      C 2930   4.285   1.323   2.807
  291SER      O 2931   4.328   1.223   2.750
  292THR      N 2932   4.156   1.358   2.804
  292THR      H 2933   4.118   1.434   2.860
  292THR     CA 2934   4.055   1.288   2.722
  292THR     CB 2935   3.926   1.253   2.797
  292THR    OG1 2936   3.847   1.369   2.824
  292THR    HG1 2937   3.776   1.342   2.890
  292THR    CG2 2938   3.958   1.180   2.928
  292THR      C 2939   4.018   1.355   2.589
  292THR      O 2940   3.947   1.295   2.508
  293LEU      N 2941   4.071   1.474   2.562
  293LEU      H 2942   4.131   1.524   2.625
  293LEU     CA 2943   4.051   1.532   2.428
  293LEU     CB 2944   4.029   1.683   2.423
  293LEU     CG 2945   3.889   1.725   2.467
  293LEU    CD1 2946   3.867   1.872   2.436
  293LEU    CD2 2947   3.778   1.628   2.426
  293LEU      C 2948   4.155   1.498   2.323
  293LEU      O 2949   4.272   1.475   2.352
  294GLU      N 2950   4.106   1.514   2.201
  294GLU      H 2951   4.006   1.531   2.187
  294GLU     CA 2952   4.183   1.512   2.075
  294GLU     CB 2953   4.086   1.486   1.959
  294GLU     CG 2954   3.957   1.570   1.958
  294GLU     CD 2955   3.837   1.511   2.032
  294GLU    OE1 2956   3.829   1.526   2.155
  294GLU    OE2 2957   3.761   1.441   1.965
  294GLU      C 2958   4.264   1.642   2.056
  294GLU      O 2959   4.245   1.718   1.961
  295ILE      N 2960   4.339   1.676   2.160
  295ILE      H 2961   4.361   1.609   2.232
  295ILE     CA 2962   4.412   1.804   2.169
  295ILE     CB 2963   4.370   1.893   2.287
  295ILE    CG1 2964   4.376   1.824   2.423
  295ILE    CG2 2965   4.234   1.958   2.261
  295ILE     CD 2966   4.360   1.925   2.536
  295ILE      C 2967   4.565   1.797   2.163
  295ILE     O1 2968   4.623   1.720   2.243
  295ILE     O2 2969   4.620   1.882   2.092
  296SiRcb  C30 2970   2.243   4.824   4.978
  296SiRcb   N5 2971   2.191   4.694   5.011
  296SiRcb  H37 2972   2.126   4.659   4.943
  296SiRcb  C29 2973   2.267   4.594   5.076
  296SiRcb  C28 2974   2.406   4.604   5.096
  296SiRcb  H36 2975   2.463   4.679   5.039
  296SiRcb  C27 2976   2.476   4.520   5.183
  296SiRcb  SI1 2977   2.654   4.518   5.173
  296SiRcb  C25 2978   2.700   4.456   5.008
  296SiRcb  C26 2979   2.719   4.689   5.189
  296SiRcb  C24 2980   2.725   4.414   5.301
  296SiRcb  C19 2981   2.638   4.342   5.385
  296SiRcb  C20 2982   2.699   4.291   5.504
  296SiRcb  H25 2983   2.642   4.220   5.564
  296SiRcb  C21 2984   2.829   4.320   5.541
  296SiRcb  H26 2985   2.872   4.269   5.629
  296SiRcb  C22 2986   2.910   4.397   5.458
  296SiRcb  C23 2987   2.859   4.437   5.334
  296SiRcb  H29 2988   2.924   4.489   5.261
  296SiRcb   N4 2989   3.043   4.421   5.492
  296SiRcb  H27 2990   3.079   4.384   5.579
  296SiRcb  H28 2991   3.112   4.431   5.420
  296SiRcb  C18 2992   2.482   4.326   5.361
  296SiRcb  C33 2993   2.410   4.424   5.260
  296SiRcb  C32 2994   2.270   4.414   5.237
  296SiRcb  H42 2995   2.215   4.337   5.291
  296SiRcb  C31 2996   2.200   4.495   5.149
  296SiRcb  H41 2997   2.091   4.485   5.140
  296SiRcb   N2 2998   2.406   4.318   5.492
  296SiRcb  C17 2999   2.397   4.422   5.576
  296SiRcb   N3 3000   2.359   4.478   5.671
  296SiRcb  C16 3001   2.362   4.186   5.523
  296SiRcb   O4 3002   2.319   4.144   5.632
  296SiRcb  C15 3003   2.383   4.106   5.400
  296SiRcb  C14 3004   2.355   3.974   5.372
  296SiRcb  H24 3005   2.295   3.915   5.443
  296SiRcb  C13 3006   2.396   3.918   5.252
  296SiRcb  H23 3007   2.371   3.813   5.231
  296SiRcb  C12 3008   2.464   3.991   5.156
  296SiRcb  C35 3009   2.497   4.126   5.185
  296SiRcb  C34 3010   2.458   4.183   5.305
  296SiRcb  H43 3011   2.569   4.180   5.122
  296SiRcb  C11 3012   2.531   3.919   5.041
  296SiRcb   O3 3013   2.572   3.802   5.054
  296SiRcb   N1 3014   2.547   3.994   4.926
  296SiRcb  H22 3015   2.537   4.093   4.928
  296SiRcb  C10 3016   2.585   3.939   4.800
  296SiRcb   C9 3017   2.723   3.979   4.749
  296SiRcb   O2 3018   2.745   3.922   4.621
  296SiRcb   C8 3019   2.826   3.805   4.630
  296SiRcb   C7 3020   2.831   3.729   4.499
  296SiRcb   O1 3021   2.920   3.800   4.420
  296SiRcb   C6 3022   3.024   3.717   4.371
  296SiRcb   C5 3023   3.010   3.713   4.221
  296SiRcb   C4 3024   3.004   3.852   4.160
  296SiRcb   C3 3025   2.995   3.847   4.010
  296SiRcb   C2 3026   2.865   3.788   3.959
  296SiRcb   C1 3027   2.899   3.673   3.870
  297CL      CL 3028   2.931   4.126   3.808
  298SOL     OW 3029   0.240   0.637   0.140
  298SOL    HW1 3030   0.162   0.589   0.183
  298SOL    HW2 3031   0.245   0.615   0.041
  299SOL     OW 3032   0.253   0.247   1.016
  299SOL    HW1 3033   0.281   0.248   1.115
  299SOL    HW2 3034   0.150   0.251   1.018
  300SOL     OW 3035   0.003   0.387   0.661
  300SOL    HW1 3036   6.941   0.426   0.732
  300SOL    HW2 3037   6.998   0.287   0.677
  301SOL     OW 3038   0.581   1.296   1.164
  301SOL    HW1 3039   0.489   1.294   1.122
  301SOL    HW2 3040   0.587   1.388   1.208
  302SOL     OW 3041   1.550   1.517   0.708
  302SOL    HW1 3042   1.512   1.491   0.800
  302SOL    HW2 3043   1.471   1.521   0.641
  303SOL     OW 3044   1.131   0.694   0.712
  303SOL    HW1 3045   1.170   0.787   0.690
  303SOL    HW2 3046   1.091   0.708   0.806
  304SOL     OW 3047   1.781   0.559   0.196
  304SOL    HW1 3048   1.704   0.602   0.147
  304SOL    HW2 3049   1.738   0.508   0.273
  305SOL     OW 3050   0.766   1.155   1.029
  305SOL    HW1 3051   0.694   1.196   1.090
  305SOL    HW2 3052   0.799   1.241   0.983
  306SOL     OW 3053   0.854   0.770   1.796
  306SOL    HW1 3054   0.858   0.825   1.881
  306SOL    HW2 3055   0.888   0.828   1.718
  307SOL     OW 3056   0.685   1.018   0.648
  307SOL    HW1 3057   0.759   1.001   0.718
  307SOL    HW2 3058   0.611   1.071   0.695
  308SOL     OW 3059   0.708   1.168   1.815
  308SOL    HW1 3060   0.755   1.258   1.823
  308SOL    HW2 3061   0.614   1.190   1.779
  309SOL     OW 3062   0.315   1.431   1.070
  309SOL    HW1 3063   0.242   1.389   1.013
  309SOL    HW2 3064   0.373   1.487   1.006
  310SOL     OW 3065   1.471   1.509   1.362
  310SOL    HW1 3066   1.527   1.595   1.378
  310SOL    HW2 3067   1.410   1.502   1.443
  311SOL     OW 3068   0.436   0.421   1.495
  311SOL    HW1 3069   0.526   0.374   1.480
  311SOL    HW2 3070   0.369   0.348   1.514
  312SOL     OW 3071   1.620   0.464   0.723
  312SOL    HW1 3072   1.536   0.506   0.685
  312SOL    HW2 3073   1.642   0.518   0.806
  313SOL     OW 3074   0.205   1.716   0.499
  313SOL    HW1 3075   0.257   1.800   0.529
  313SOL    HW2 3076   0.245   1.687   0.409
  314SOL     OW 3077   1.132   1.346   1.676
  314SOL    HW1 3078   1.177   1.335   1.766
  314SOL    HW2 3079   1.080   1.258   1.665
  315SOL     OW 3080   0.212   1.447   0.530
  315SOL    HW1 3081   0.236   1.538   0.566
  315SOL    HW2 3082   0.175   1.386   0.605
  316SOL     OW 3083   0.254   1.098   0.902
  316SOL    HW1 3084   0.268   1.014   0.957
  316SOL    HW2 3085   0.188   1.157   0.956
  317SOL     OW 3086   0.607   1.803   1.410
  317SOL    HW1 3087   0.527   1.778   1.468
  317SOL    HW2 3088   0.634   1.899   1.438
  318SOL     OW 3089   0.606   0.965   0.135
  318SOL    HW1 3090   0.567   1.049   0.095
  318SOL    HW2 3091   0.644   0.999   0.225
  319SOL     OW 3092   1.601   0.120   1.483
  319SOL    HW1 3093   1.595   0.201   1.422
  319SOL    HW2 3094   1.611   0.159   1.576
  320SOL     OW 3095   0.145   0.610   0.566
  320SOL    HW1 3096   0.083   0.535   0.598
  320SOL    HW2 3097   0.120   0.694   0.618
  321SOL     OW 3098   1.856   1.748   0.364
  321SOL    HW1 3099   1.922   1.721   0.437
  321SOL    HW2 3100   1.858   1.849   0.362
  322SOL     OW 3101   6.955   1.579   0.149
  322SOL    HW1 3102   6.961   1.476   0.158
  322SOL    HW2 3103   0.001   1.610   0.234
  323SOL     OW 3104   1.679   0.895   0.632
  323SOL    HW1 3105   1.775   0.866   0.615
  323SOL    HW2 3106   1.661   0.966   0.560
  324SOL     OW 3107   1.647   1.100   0.457
  324SOL    HW1 3108   1.727   1.121   0.398
  324SOL    HW2 3109   1.653   1.169   0.534
  325SOL     OW 3110   0.127   0.732   1.557
  325SOL    HW1 3111   0.221   0.723   1.597
  325SOL    HW2 3112   0.100   0.827   1.581
  326SOL     OW 3113   0.604   1.396   0.748
  326SOL    HW1 3114   0.559   1.304   0.765
  326SOL    HW2 3115   0.586   1.413   0.648
  327SOL     OW 3116   1.285   1.234   1.426
  327SOL    HW1 3117   1.312   1.161   1.359
  327SOL    HW2 3118   1.347   1.219   1.507
  328SOL     OW 3119   0.826   0.008   0.511
  328SOL    HW1 3120   0.858   0.104   0.493
  328SOL    HW2 3121   0.723   0.009   0.508
  329SOL     OW 3122   0.166   0.968   1.257
  329SOL    HW1 3123   0.262   0.933   1.249
  329SOL    HW2 3124   0.110   0.913   1.194
  330SOL     OW 3125   1.494   1.002   0.218
  330SOL    HW1 3126   1.426   0.932   0.252
  330SOL    HW2 3127   1.568   1.003   0.287
  331SOL     OW 3128   1.181   1.796   1.620
  331SOL    HW1 3129   1.193   1.867   1.549
  331SOL    HW2 3130   1.201   1.708   1.570
  332SOL     OW 3131   0.329   0.257   1.780
  332SOL    HW1 3132   0.381   0.336   1.816
  332SOL    HW2 3133   0.241   0.260   1.833
  333SOL     OW 3134   1.467   1.427   0.953
  333SOL    HW1 3135   1.401   1.446   1.030
  333SOL    HW2 3136   1.445   1.330   0.924
  334SOL     OW 3137   1.663   1.734   0.595
  334SOL    HW1 3138   1.641   1.703   0.501
  334SOL    HW2 3139   1.629   1.657   0.653
  335SOL     OW 3140   0.593   0.710   0.259
  335SOL    HW1 3141   0.593   0.800   0.209
  335SOL    HW2 3142   0.522   0.720   0.333
  336SOL     OW 3143   1.271   0.356   0.946
  336SOL    HW1 3144   1.175   0.325   0.965
  336SOL    HW2 3145   1.328   0.312   1.020
  337SOL     OW 3146   1.577   1.651   0.326
  337SOL    HW1 3147   1.679   1.658   0.317
  337SOL    HW2 3148   1.544   1.656   0.230
  338SOL     OW 3149   0.797   0.623   1.454
  338SOL    HW1 3150   0.778   0.590   1.551
  338SOL    HW2 3151   0.752   0.552   1.394
  339SOL     OW 3152   1.400   0.486   1.673
  339SOL    HW1 3153   1.399   0.537   1.762
  339SOL    HW2 3154   1.462   0.406   1.687
  340SOL     OW 3155   0.957   0.901   1.584
  340SOL    HW1 3156   1.008   0.817   1.549
  340SOL    HW2 3157   0.909   0.932   1.498
  341SOL     OW 3158   1.006   0.399   1.222
  341SOL    HW1 3159   0.937   0.426   1.291
  341SOL    HW2 3160   0.959   0.343   1.152
  342SOL     OW 3161   1.042   0.707   0.415
  342SOL    HW1 3162   1.063   0.714   0.515
  342SOL    HW2 3163   0.958   0.647   0.410
  343SOL     OW 3164   0.087   0.848   0.786
  343SOL    HW1 3165   0.172   0.811   0.829
  343SOL    HW2 3166   0.112   0.944   0.770
  344SOL     OW 3167   0.126   1.858   1.575
  344SOL    HW1 3168   0.129   1.829   1.675
  344SOL    HW2 3169   0.032   1.838   1.547
  345SOL     OW 3170   0.910   0.359   0.228
  345SOL    HW1 3171   0.928   0.422   0.151
  345SOL    HW2 3172   0.901   0.265   0.185
  346SOL     OW 3173   1.724   0.586   1.837
  346SOL    HW1 3174   1.677   0.664   1.788
  346SOL    HW2 3175   1.753   0.525   1.762
  347SOL     OW 3176   1.366   1.158   0.559
  347SOL    HW1 3177   1.454   1.151   0.510
  347SOL    HW2 3178   1.310   1.229   0.510
  348SOL     OW 3179   0.540   0.199   0.902
  348SOL    HW1 3180   0.560   0.222   1.001
  348SOL    HW2 3181   0.548   0.287   0.852
  349SOL     OW 3182   0.984   1.443   0.482
  349SOL    HW1 3183   0.944   1.516   0.421
  349SOL    HW2 3184   1.000   1.487   0.572
  350SOL     OW 3185   0.351   1.813   0.856
  350SOL    HW1 3186   0.401   1.726   0.880
  350SOL    HW2 3187   0.416   1.889   0.872
  351SOL     OW 3188   1.800   1.071   0.891
  351SOL    HW1 3189   1.748   1.057   0.805
  351SOL    HW2 3190   1.731   1.058   0.966
  352SOL     OW 3191   1.215   1.557   1.496
  352SOL    HW1 3192   1.199   1.485   1.566
  352SOL    HW2 3193   1.173   1.519   1.412
  353SOL     OW 3194   0.308   0.920   0.195
  353SOL    HW1 3195   0.373   0.967   0.258
  353SOL    HW2 3196   0.283   0.831   0.235
  354SOL     OW 3197   1.462   0.748   0.732
  354SOL    HW1 3198   1.462   0.702   0.823
  354SOL    HW2 3199   1.546   0.806   0.727
  355SOL     OW 3200   0.466   1.267   1.730
  355SOL    HW1 3201   0.436   1.266   1.630
  355SOL    HW2 3202   0.379   1.283   1.780
  356SOL     OW 3203   1.110   1.768   0.229
  356SOL    HW1 3204   1.049   1.715   0.293
  356SOL    HW2 3205   1.125   1.706   0.150
  357SOL     OW 3206   0.177   0.295   1.512
  357SOL    HW1 3207   0.116   0.377   1.517
  357SOL    HW2 3208   0.187   0.258   1.606
  358SOL     OW 3209   1.596   1.430   0.087
  358SOL    HW1 3210   1.565   1.526   0.081
  358SOL    HW2 3211   1.542   1.380   0.159
  359SOL     OW 3212   0.476   1.695   0.346
  359SOL    HW1 3213   0.505   1.778   0.399
  359SOL    HW2 3214   0.554   1.674   0.282
  360SOL     OW 3215   1.422   0.102   0.429
  360SOL    HW1 3216   1.418   0.042   0.347
  360SOL    HW2 3217   1.520   0.123   0.444
  361SOL     OW 3218   0.248   1.790   1.224
  361SOL    HW1 3219   0.309   1.721   1.267
  361SOL    HW2 3220   0.215   1.748   1.138
  362SOL     OW 3221   0.956   1.703   0.900
  362SOL    HW1 3222   1.047   1.661   0.916
  362SOL    HW2 3223   0.911   1.648   0.825
  363SOL     OW 3224   0.399   0.693   0.448
  363SOL    HW1 3225   0.405   0.596   0.482
  363SOL    HW2 3226   0.307   0.723   0.480
  364SOL     OW 3227   1.546   0.251   1.724
  364SOL    HW1 3228   1.545   0.261   1.828
  364SOL    HW2 3229   1.493   0.166   1.713
  365SOL     OW 3230   0.608   0.131   0.094
  365SOL    HW1 3231   0.709   0.113   0.105
  365SOL    HW2 3232   0.582   0.101   0.001
  366SOL     OW 3233   0.743   0.249   1.743
  366SOL    HW1 3234   0.839   0.211   1.733
  366SOL    HW2 3235   0.716   0.229   1.840
  367SOL     OW 3236   0.880   1.538   1.198
  367SOL    HW1 3237   0.870   1.506   1.101
  367SOL    HW2 3238   0.945   1.473   1.245
  368SOL     OW 3239   1.325   0.604   1.440
  368SOL    HW1 3240   1.363   0.562   1.526
  368SOL    HW2 3241   1.384   0.686   1.420
  369SOL     OW 3242   0.818   1.402   0.938
  369SOL    HW1 3243   0.912   1.399   0.895
  369SOL    HW2 3244   0.752   1.395   0.860
  370SOL     OW 3245   0.936   0.527   0.907
  370SOL    HW1 3246   0.914   0.507   0.807
  370SOL    HW2 3247   0.973   0.438   0.939
  371SOL     OW 3248   0.553   0.042   0.477
  371SOL    HW1 3249   0.490   0.043   0.558
  371SOL    HW2 3250   0.539   0.131   0.427
  372SOL     OW 3251   1.424   1.170   0.002
  372SOL    HW1 3252   1.456   1.098   0.069
  372SOL    HW2 3253   1.358   1.224   0.057
  373SOL     OW 3254   0.309   0.085   0.208
  373SOL    HW1 3255   0.386   0.151   0.213
  373SOL    HW2 3256   0.345   6.997   0.241
  374SOL     OW 3257   0.940   0.246   0.472
  374SOL    HW1 3258   0.912   0.289   0.383
  374SOL    HW2 3259   1.041   0.261   0.474
  375SOL     OW 3260   1.074   0.700   1.469
  375SOL    HW1 3261   1.008   0.623   1.475
  375SOL    HW2 3262   1.169   0.660   1.467
  376SOL     OW 3263   1.237   1.567   0.772
  376SOL    HW1 3264   1.238   1.639   0.699
  376SOL    HW2 3265   1.307   1.597   0.837
  377SOL     OW 3266   0.467   1.154   0.749
  377SOL    HW1 3267   0.386   1.135   0.811
  377SOL    HW2 3268   0.423   1.133   0.657
  378SOL     OW 3269   1.263   1.805   0.621
  378SOL    HW1 3270   1.323   1.871   0.570
  378SOL    HW2 3271   1.203   1.863   0.679
  379SOL     OW 3272   1.088   0.562   0.016
  379SOL    HW1 3273   1.003   0.606   0.050
  379SOL    HW2 3274   1.148   0.552   0.098
  380SOL     OW 3275   0.069   0.548   1.370
  380SOL    HW1 3276   0.167   0.553   1.337
  380SOL    HW2 3277   0.070   0.619   1.446
  381SOL     OW 3278   0.563   0.236   1.165
  381SOL    HW1 3279   0.630   0.194   1.229
  381SOL    HW2 3280   0.475   0.229   1.217
  382SOL     OW 3281   0.899   0.448   0.654
  382SOL    HW1 3282   0.834   0.508   0.604
  382SOL    HW2 3283   0.914   0.369   0.591
  383SOL     OW 3284   0.972   0.005   0.770
  383SOL    HW1 3285   0.926   0.023   0.681
  383SOL    HW2 3286   1.015   6.914   0.758
  384SOL     OW 3287   1.429   1.175   0.874
  384SOL    HW1 3288   1.353   1.109   0.881
  384SOL    HW2 3289   1.445   1.182   0.773
  385SOL     OW 3290   1.474   0.591   0.985
  385SOL    HW1 3291   1.411   0.512   0.994
  385SOL    HW2 3292   1.541   0.586   1.063
  386SOL     OW 3293   1.828   0.788   0.384
  386SOL    HW1 3294   1.882   0.733   0.452
  386SOL    HW2 3295   1.827   0.735   0.297
  387SOL     OW 3296   0.485   1.380   0.150
  387SOL    HW1 3297   0.415   1.357   0.223
  387SOL    HW2 3298   0.428   1.386   0.068
  388SOL     OW 3299   1.679   1.274   0.657
  388SOL    HW1 3300   1.781   1.286   0.660
  388SOL    HW2 3301   1.636   1.366   0.672
  389SOL     OW 3302   1.385   0.568   0.079
  389SOL    HW1 3303   1.332   0.554   0.166
  389SOL    HW2 3304   1.452   0.491   0.075
  390SOL     OW 3305   0.521   0.250   0.319
  390SOL    HW1 3306   0.572   0.203   0.242
  390SOL    HW2 3307   0.498   0.342   0.276
  391SOL     OW 3308   1.735   1.230   1.571
  391SOL    HW1 3309   1.826   1.187   1.584
  391SOL    HW2 3310   1.754   1.329   1.586
  392SOL     OW 3311   1.057   1.365   1.344
  392SOL    HW1 3312   0.976   1.322   1.390
  392SOL    HW2 3313   1.138   1.313   1.384
  393SOL     OW 3314   1.610   1.619   1.643
  393SOL    HW1 3315   1.618   1.663   1.550
  393SOL    HW2 3316   1.693   1.558   1.646
  394SOL     OW 3317   1.124   1.219   1.105
  394SOL    HW1 3318   1.064   1.254   1.178
  394SOL    HW2 3319   1.090   1.257   1.017
  395SOL     OW 3320   1.598   1.089   1.074
  395SOL    HW1 3321   1.607   1.161   1.146
  395SOL    HW2 3322   1.538   1.132   1.002
  396SOL     OW 3323   0.894   0.156   1.391
  396SOL    HW1 3324   0.928   0.106   1.311
  396SOL    HW2 3325   0.981   0.173   1.442
  397SOL     OW 3326   0.992   1.118   1.737
  397SOL    HW1 3327   0.893   1.126   1.760
  397SOL    HW2 3328   0.996   1.037   1.673
  398SOL     OW 3329   0.729   1.075   0.346
  398SOL    HW1 3330   0.697   1.055   0.441
  398SOL    HW2 3331   0.814   1.017   0.330
  399SOL     OW 3332   0.409   0.826   1.251
  399SOL    HW1 3333   0.484   0.827   1.323
  399SOL    HW2 3334   0.365   0.734   1.262
  400SOL     OW 3335   1.275   0.391   1.284
  400SOL    HW1 3336   1.292   0.475   1.341
  400SOL    HW2 3337   1.181   0.405   1.245
  401SOL     OW 3338   0.063   1.572   1.321
  401SOL    HW1 3339   0.022   1.665   1.324
  401SOL    HW2 3340   0.160   1.582   1.349
  402SOL     OW 3341   0.535   0.558   0.844
  402SOL    HW1 3342   0.564   0.627   0.772
  402SOL    HW2 3343   0.608   0.559   0.913
  403SOL     OW 3344   1.226   1.343   0.407
  403SOL    HW1 3345   1.273   1.428   0.441
  403SOL    HW2 3346   1.125   1.358   0.427
  404SOL     OW 3347   1.294   1.462   1.159
  404SOL    HW1 3348   1.359   1.464   1.238
  404SOL    HW2 3349   1.240   1.376   1.168
  405SOL     OW 3350   1.573   0.624   0.464
  405SOL    HW1 3351   1.529   0.677   0.539
  405SOL    HW2 3352   1.627   0.693   0.414
  406SOL     OW 3353   0.350   1.507   1.320
  406SOL    HW1 3354   0.329   1.470   1.225
  406SOL    HW2 3355   0.449   1.534   1.311
  407SOL     OW 3356   0.421   0.738   1.614
  407SOL    HW1 3357   0.492   0.773   1.549
  407SOL    HW2 3358   0.438   0.638   1.615
  408SOL     OW 3359   1.620   0.784   1.680
  408SOL    HW1 3360   1.527   0.825   1.682
  408SOL    HW2 3361   1.666   0.830   1.599
  409SOL     OW 3362   0.974   0.121   1.698
  409SOL    HW1 3363   1.043   0.185   1.659
  409SOL    HW2 3364   1.018   0.030   1.701
  410SOL     OW 3365   0.470   0.033   1.746
  410SOL    HW1 3366   0.392   6.966   1.749
  410SOL    HW2 3367   0.422   0.122   1.766
  411SOL     OW 3368   0.628   0.878   1.046
  411SOL    HW1 3369   0.642   0.978   1.029
  411SOL    HW2 3370   0.544   0.871   1.103
  412SOL     OW 3371   1.363   0.871   1.027
  412SOL    HW1 3372   1.280   0.849   0.975
  412SOL    HW2 3373   1.406   0.781   1.044
  413SOL     OW 3374   1.206   0.517   0.273
  413SOL    HW1 3375   1.235   0.443   0.340
  413SOL    HW2 3376   1.160   0.586   0.334
  414SOL     OW 3377   0.324   0.188   1.279
  414SOL    HW1 3378   0.294   0.244   1.358
  414SOL    HW2 3379   0.255   0.114   1.274
  415SOL     OW 3380   0.053   1.312   1.285
  415SOL    HW1 3381   0.120   1.259   1.340
  415SOL    HW2 3382   0.069   1.414   1.301
  416SOL     OW 3383   0.732   0.618   1.065
  416SOL    HW1 3384   0.816   0.598   1.008
  416SOL    HW2 3385   0.705   0.716   1.053
  417SOL     OW 3386   1.757   0.949   1.846
  417SOL    HW1 3387   1.709   0.887   1.780
  417SOL    HW2 3388   1.691   0.960   1.922
  418SOL     OW 3389   0.359   0.035   0.676
  418SOL    HW1 3390   0.319   0.128   0.668
  418SOL    HW2 3391   0.279   6.970   0.664
  419SOL     OW 3392   1.607   0.374   0.363
  419SOL    HW1 3393   1.645   0.304   0.427
  419SOL    HW2 3394   1.589   0.459   0.419
  420SOL     OW 3395   1.049   0.758   0.969
  420SOL    HW1 3396   1.035   0.779   1.069
  420SOL    HW2 3397   1.008   0.664   0.955
  421SOL     OW 3398   0.976   1.559   1.700
  421SOL    HW1 3399   0.964   1.617   1.615
  421SOL    HW2 3400   1.024   1.474   1.668
  422SOL     OW 3401   1.842   1.492   1.606
  422SOL    HW1 3402   1.866   1.517   1.510
  422SOL    HW2 3403   1.922   1.522   1.661
  423SOL     OW 3404   0.344   0.904   1.799
  423SOL    HW1 3405   0.424   0.922   1.858
  423SOL    HW2 3406   0.372   0.825   1.738
  424SOL     OW 3407   1.504   0.270   0.135
  424SOL    HW1 3408   1.429   0.211   0.170
  424SOL    HW2 3409   1.557   0.303   0.217
  425SOL     OW 3410   1.296   0.814   0.027
  425SOL    HW1 3411   1.334   0.720   0.053
  425SOL    HW2 3412   1.360   0.851   6.958
  426SOL     OW 3413   1.067   1.357   0.858
  426SOL    HW1 3414   1.070   1.275   0.795
  426SOL    HW2 3415   1.135   1.424   0.823
  427SOL     OW 3416   0.297   0.831   0.967
  427SOL    HW1 3417   0.388   0.853   0.929
  427SOL    HW2 3418   0.302   0.739   1.009
  428SOL     OW 3419   0.327   0.539   1.003
  428SOL    HW1 3420   0.290   0.449   0.973
  428SOL    HW2 3421   0.407   0.552   0.937
  429SOL     OW 3422   1.149   0.393   1.669
  429SOL    HW1 3423   1.108   0.414   1.761
  429SOL    HW2 3424   1.245   0.429   1.678
  430SOL     OW 3425   1.151   0.226   1.459
  430SOL    HW1 3426   1.154   0.297   1.534
  430SOL    HW2 3427   1.205   0.270   1.384
  431SOL     OW 3428   0.003   1.318   0.222
  431SOL    HW1 3429   6.918   1.330   0.279
  431SOL    HW2 3430   0.025   1.218   0.239
  432SOL     OW 3431   0.091   1.780   0.942
  432SOL    HW1 3432   0.057   1.714   0.872
  432SOL    HW2 3433   0.186   1.804   0.909
  433SOL     OW 3434   0.493   1.572   0.922
  433SOL    HW1 3435   0.567   1.638   0.949
  433SOL    HW2 3436   0.536   1.509   0.852
  434SOL     OW 3437   0.985   0.784   1.229
  434SOL    HW1 3438   1.034   0.754   1.314
  434SOL    HW2 3439   0.887   0.780   1.253
  435SOL     OW 3440   0.046   0.590   1.099
  435SOL    HW1 3441   0.135   0.554   1.065
  435SOL    HW2 3442   0.043   0.570   1.199
  436SOL     OW 3443   0.238   0.533   1.727
  436SOL    HW1 3444   0.284   0.480   1.655
  436SOL    HW2 3445   0.140   0.542   1.698
  437SOL     OW 3446   1.381   0.928   1.652
  437SOL    HW1 3447   1.416   1.025   1.653
  437SOL    HW2 3448   1.377   0.902   1.553
  438SOL     OW 3449   0.803   0.568   0.374
  438SOL    HW1 3450   0.819   0.485   0.316
  438SOL    HW2 3451   0.722   0.617   0.336
  439SOL     OW 3452   1.640   0.612   1.200
  439SOL    HW1 3453   1.617   0.540   1.268
  439SOL    HW2 3454   1.730   0.585   1.159
  440SOL     OW 3455   0.257   1.560   1.725
  440SOL    HW1 3456   0.215   1.640   1.775
  440SOL    HW2 3457   0.236   1.476   1.779
  441SOL     OW 3458   0.667   0.468   1.270
  441SOL    HW1 3459   0.630   0.384   1.226
  441SOL    HW2 3460   0.692   0.532   1.192
  442SOL     OW 3461   0.916   1.690   1.474
  442SOL    HW1 3462   0.911   1.652   1.380
  442SOL    HW2 3463   0.925   1.792   1.466
  443SOL     OW 3464   0.469   0.477   0.200
  443SOL    HW1 3465   0.521   0.563   0.224
  443SOL    HW2 3466   0.373   0.513   0.195
  444SOL     OW 3467   0.148   1.125   1.467
  444SOL    HW1 3468   0.169   1.055   1.539
  444SOL    HW2 3469   0.150   1.067   1.379
  445SOL     OW 3470   1.317   1.047   1.231
  445SOL    HW1 3471   1.346   0.985   1.153
  445SOL    HW2 3472   1.245   1.107   1.188
  446SOL     OW 3473   1.306   0.841   0.301
  446SOL    HW1 3474   1.219   0.827   0.350
  446SOL    HW2 3475   1.282   0.843   0.201
  447SOL     OW 3476   1.753   1.748   1.137
  447SOL    HW1 3477   1.827   1.775   1.072
  447SOL    HW2 3478   1.737   1.647   1.116
  448SOL     OW 3479   1.240   1.724   1.107
  448SOL    HW1 3480   1.335   1.745   1.074
  448SOL    HW2 3481   1.243   1.624   1.131
  449SOL     OW 3482   0.074   1.241   1.024
  449SOL    HW1 3483   0.055   1.256   1.124
  449SOL    HW2 3484   6.986   1.253   0.977
  450SOL     OW 3485   0.690   1.650   1.738
  450SOL    HW1 3486   0.640   1.737   1.721
  450SOL    HW2 3487   0.778   1.658   1.688
  451SOL     OW 3488   0.884   0.109   0.129
  451SOL    HW1 3489   0.972   0.115   0.074
  451SOL    HW2 3490   0.890   0.026   0.187
  452SOL     OW 3491   1.724   0.158   0.491
  452SOL    HW1 3492   1.798   0.134   0.423
  452SOL    HW2 3493   1.713   0.078   0.552
  453SOL     OW 3494   1.365   1.574   0.492
  453SOL    HW1 3495   1.440   1.584   0.423
  453SOL    HW2 3496   1.325   1.668   0.503
  454SOL     OW 3497   0.142   1.785   1.834
  454SOL    HW1 3498   0.090   1.720   1.894
  454SOL    HW2 3499   0.190   1.844   1.902
  455SOL     OW 3500   1.259   0.925   0.652
  455SOL    HW1 3501   1.341   0.865   0.669
  455SOL    HW2 3502   1.301   1.007   0.605
  456SOL     OW 3503   0.813   1.264   1.444
  456SOL    HW1 3504   0.778   1.312   1.528
  456SOL    HW2 3505   0.747   1.290   1.372
  457SOL     OW 3506   0.674   1.608   0.184
  457SOL    HW1 3507   0.694   1.642   0.090
  457SOL    HW2 3508   0.624   1.519   0.170
  458SOL     OW 3509   1.629   1.727   1.390
  458SOL    HW1 3510   1.677   1.736   1.300
  458SOL    HW2 3511   1.612   1.823   1.424
  459SOL     OW 3512   1.873   0.167   0.931
  459SOL    HW1 3513   1.856   0.067   0.922
  459SOL    HW2 3514   1.779   0.209   0.928
  460SOL     OW 3515   0.290   0.322   0.726
  460SOL    HW1 3516   0.207   0.370   0.691
  460SOL    HW2 3517   0.268   0.294   0.821
  461SOL     OW 3518   1.214   1.594   0.028
  461SOL    HW1 3519   1.212   1.498   0.067
  461SOL    HW2 3520   1.123   1.610   6.985
  462SOL     OW 3521   0.816   1.003   1.367
  462SOL    HW1 3522   0.854   1.007   1.273
  462SOL    HW2 3523   0.818   1.100   1.402
  463SOL     OW 3524   0.925   0.917   0.282
  463SOL    HW1 3525   0.999   0.946   0.218
  463SOL    HW2 3526   0.962   0.835   0.333
  464SOL     OW 3527   1.481   1.675   0.041
  464SOL    HW1 3528   1.383   1.644   0.045
  464SOL    HW2 3529   1.508   1.675   6.944
  465SOL     OW 3530   0.377   1.277   1.485
  465SOL    HW1 3531   0.373   1.365   1.433
  465SOL    HW2 3532   0.299   1.221   1.455
  466SOL     OW 3533   1.603   1.300   1.268
  466SOL    HW1 3534   1.659   1.280   1.350
  466SOL    HW2 3535   1.542   1.378   1.299
  467SOL     OW 3536   1.046   1.123   0.715
  467SOL    HW1 3537   0.971   1.066   0.755
  467SOL    HW2 3538   1.110   1.055   0.676
  468SOL     OW 3539   1.015   0.240   0.963
  468SOL    HW1 3540   0.993   0.199   0.873
  468SOL    HW2 3541   1.011   0.157   1.027
  469SOL     OW 3542   0.609   1.492   0.492
  469SOL    HW1 3543   0.659   1.448   0.415
  469SOL    HW2 3544   0.536   1.548   0.448
  470SOL     OW 3545   1.705   0.369   1.367
  470SOL    HW1 3546   1.774   0.444   1.372
  470SOL    HW2 3547   1.754   0.299   1.308
  471SOL     OW 3548   0.273   1.333   0.300
  471SOL    HW1 3549   0.177   1.309   0.279
  471SOL    HW2 3550   0.273   1.341   0.403
  472SOL     OW 3551   0.117   0.972   1.687
  472SOL    HW1 3552   0.060   0.981   1.771
  472SOL    HW2 3553   0.210   0.943   1.727
  473SOL     OW 3554   0.648   0.233   1.476
  473SOL    HW1 3555   0.735   0.192   1.438
  473SOL    HW2 3556   0.675   0.251   1.574
  474SOL     OW 3557   0.093   0.363   0.065
  474SOL    HW1 3558   6.993   0.354   0.054
  474SOL    HW2 3559   0.121   0.437   0.003
  475SOL     OW 3560   1.444   0.858   1.392
  475SOL    HW1 3561   1.396   0.927   1.332
  475SOL    HW2 3562   1.542   0.875   1.374
  476SOL     OW 3563   0.038   0.166   0.335
  476SOL    HW1 3564   0.079   0.252   0.300
  476SOL    HW2 3565   0.096   0.091   0.298
  477SOL     OW 3566   1.205   1.346   0.134
  477SOL    HW1 3567   1.106   1.326   0.134
  477SOL    HW2 3568   1.235   1.345   0.233
  478SOL     OW 3569   0.609   0.816   1.432
  478SOL    HW1 3570   0.666   0.899   1.414
  478SOL    HW2 3571   0.684   0.746   1.443
  479SOL     OW 3572   1.505   1.760   0.964
  479SOL    HW1 3573   1.542   1.810   0.884
  479SOL    HW2 3574   1.583   1.753   1.028
  480SOL     OW 3575   0.736   0.532   1.692
  480SOL    HW1 3576   0.764   0.609   1.753
  480SOL    HW2 3577   0.749   0.444   1.741
  481SOL     OW 3578   1.466   1.187   1.629
  481SOL    HW1 3579   1.456   1.194   1.731
  481SOL    HW2 3580   1.566   1.203   1.610
  482SOL     OW 3581   0.385   1.737   1.566
  482SOL    HW1 3582   0.301   1.793   1.551
  482SOL    HW2 3583   0.349   1.650   1.609
  483SOL     OW 3584   1.697   0.890   1.238
  483SOL    HW1 3585   1.675   0.796   1.204
  483SOL    HW2 3586   1.659   0.958   1.170
  484SOL     OW 3587   1.240   0.321   0.464
  484SOL    HW1 3588   1.303   0.239   0.464
  484SOL    HW2 3589   1.262   0.375   0.550
  485SOL     OW 3590   0.597   0.749   0.663
  485SOL    HW1 3591   0.635   0.844   0.662
  485SOL    HW2 3592   0.533   0.745   0.584
  486SOL     OW 3593   1.761   0.382   1.632
  486SOL    HW1 3594   1.734   0.382   1.534
  486SOL    HW2 3595   1.686   0.328   1.678
  487SOL     OW 3596   1.735   0.940   1.496
  487SOL    HW1 3597   1.737   1.041   1.505
  487SOL    HW2 3598   1.739   0.920   1.395
  488SOL     OW 3599   0.880   1.371   0.020
  488SOL    HW1 3600   0.823   1.354   0.104
  488SOL    HW2 3601   0.895   1.472   0.021
  489SOL     OW 3602   0.654   1.802   0.946
  489SOL    HW1 3603   0.635   1.895   0.909
  489SOL    HW2 3604   0.752   1.784   0.933
  490SOL     OW 3605   0.875   0.962   0.842
  490SOL    HW1 3606   0.922   0.884   0.889
  490SOL    HW2 3607   0.849   1.025   0.917
  491SOL     OW 3608   1.111   0.992   0.094
  491SOL    HW1 3609   1.044   1.019   0.022
  491SOL    HW2 3610   1.185   0.934   0.052
  492SOL     OW 3611   1.860   1.567   0.839
  492SOL    HW1 3612   1.771   1.556   0.793
  492SOL    HW2 3613   1.876   1.484   0.893
  493SOL     OW 3614   0.227   1.326   1.862
  493SOL    HW1 3615   0.149   1.260   1.859
  493SOL    HW2 3616   0.244   1.341   1.963
  494SOL     OW 3617   0.126   1.271   0.697
  494SOL    HW1 3618   0.090   1.192   0.746
  494SOL    HW2 3619   0.187   1.222   0.629
  495SOL     OW 3620   0.681   1.405   1.631
  495SOL    HW1 3621   0.599   1.351   1.660
  495SOL    HW2 3622   0.664   1.501   1.664
  496SOL     OW 3623   1.847   0.182   1.222
  496SOL    HW1 3624   1.820   0.086   1.239
  496SOL    HW2 3625   1.841   0.189   1.120
  497SOL     OW 3626   0.427   0.439   0.523
  497SOL    HW1 3627   0.478   0.365   0.475
  497SOL    HW2 3628   0.400   0.404   0.616
  498SOL     OW 3629   1.708   1.493   1.096
  498SOL    HW1 3630   1.620   1.464   1.052
  498SOL    HW2 3631   1.719   1.426   1.172
  499SOL     OW 3632   0.322   0.565   1.281
  499SOL    HW1 3633   0.384   0.518   1.348
  499SOL    HW2 3634   0.353   0.538   1.187
  500SOL     OW 3635   0.825   1.585   0.679
  500SOL    HW1 3636   0.827   1.603   0.580
  500SOL    HW2 3637   0.742   1.527   0.689
  501SOL     OW 3638   1.409   0.226   1.130
  501SOL    HW1 3639   1.466   0.162   1.182
  501SOL    HW2 3640   1.361   0.287   1.200
  502SOL     OW 3641   0.993   0.039   1.132
  502SOL    HW1 3642   0.925   6.965   1.131
  502SOL    HW2 3643   1.057   0.011   1.210
  503SOL     OW 3644   0.787   1.342   0.289
  503SOL    HW1 3645   0.742   1.251   0.303
  503SOL    HW2 3646   0.860   1.346   0.359
  504SOL     OW 3647   0.607   1.564   1.280
  504SOL    HW1 3648   0.611   1.656   1.327
  504SOL    HW2 3649   0.704   1.555   1.248
  505SOL     OW 3650   1.326   0.051   0.157
  505SOL    HW1 3651   1.362   6.968   0.110
  505SOL    HW2 3652   1.227   0.036   0.167
  506SOL     OW 3653   1.281   0.461   0.683
  506SOL    HW1 3654   1.225   0.547   0.680
  506SOL    HW2 3655   1.282   0.433   0.782
  507SOL     OW 3656   1.622   0.286   0.926
  507SOL    HW1 3657   1.534   0.250   0.959
  507SOL    HW2 3658   1.606   0.328   0.833
  508SOL     OW 3659   0.072   1.075   0.303
  508SOL    HW1 3660   0.156   1.068   0.364
  508SOL    HW2 3661   0.023   0.985   0.309
  509SOL     OW 3662   0.888   1.652   0.346
  509SOL    HW1 3663   0.808   1.629   0.286
  509SOL    HW2 3664   0.863   1.737   0.399
  510SOL     OW 3665   0.223   0.621   1.988
  510SOL    HW1 3666   0.152   0.574   2.044
  510SOL    HW2 3667   0.221   0.588   1.891
  511SOL     OW 3668   0.246   0.288   2.866
  511SOL    HW1 3669   0.287   0.260   2.955
  511SOL    HW2 3670   0.146   0.263   2.874
  512SOL     OW 3671   6.994   0.386   2.501
  512SOL    HW1 3672   6.947   0.414   2.587
  512SOL    HW2 3673   0.027   0.289   2.515
  513SOL     OW 3674   0.574   1.304   3.043
  513SOL    HW1 3675   0.494   1.287   2.982
  513SOL    HW2 3676   0.531   1.330   3.131
  514SOL     OW 3677   1.541   1.532   2.568
  514SOL    HW1 3678   1.504   1.495   2.657
  514SOL    HW2 3679   1.465   1.536   2.499
  515SOL     OW 3680   1.130   0.687   2.579
  515SOL    HW1 3681   1.165   0.780   2.553
  515SOL    HW2 3682   1.085   0.703   2.669
  516SOL     OW 3683   1.776   0.614   2.098
  516SOL    HW1 3684   1.756   0.608   1.997
  516SOL    HW2 3685   1.728   0.533   2.137
  517SOL     OW 3686   0.761   1.162   2.889
  517SOL    HW1 3687   0.691   1.203   2.951
  517SOL    HW2 3688   0.796   1.245   2.840
  518SOL     OW 3689   0.864   0.758   3.656
  518SOL    HW1 3690   0.865   0.816   3.740
  518SOL    HW2 3691   0.899   0.820   3.581
  519SOL     OW 3692   0.683   1.021   2.512
  519SOL    HW1 3693   0.755   0.999   2.582
  519SOL    HW2 3694   0.606   1.068   2.561
  520SOL     OW 3695   0.699   1.162   3.667
  520SOL    HW1 3696   0.746   1.248   3.699
  520SOL    HW2 3697   0.604   1.191   3.640
  521SOL     OW 3698   0.320   1.432   2.941
  521SOL    HW1 3699   0.235   1.396   2.898
  521SOL    HW2 3700   0.369   1.488   2.871
  522SOL     OW 3701   1.454   1.507   3.217
  522SOL    HW1 3702   1.483   1.604   3.198
  522SOL    HW2 3703   1.370   1.514   3.276
  523SOL     OW 3704   0.431   0.421   3.361
  523SOL    HW1 3705   0.521   0.373   3.351
  523SOL    HW2 3706   0.363   0.346   3.371
  524SOL     OW 3707   1.618   0.446   2.577
  524SOL    HW1 3708   1.548   0.486   2.516
  524SOL    HW2 3709   1.628   0.510   2.654
  525SOL     OW 3710   0.220   1.689   2.343
  525SOL    HW1 3711   0.236   1.776   2.398
  525SOL    HW2 3712   0.278   1.704   2.260
  526SOL     OW 3713   1.127   1.346   3.523
  526SOL    HW1 3714   1.163   1.349   3.621
  526SOL    HW2 3715   1.075   1.258   3.526
  527SOL     OW 3716   0.245   1.417   2.382
  527SOL    HW1 3717   0.243   1.520   2.392
  527SOL    HW2 3718   0.182   1.381   2.455
  528SOL     OW 3719   0.257   1.097   2.770
  528SOL    HW1 3720   0.259   1.008   2.820
  528SOL    HW2 3721   0.188   1.154   2.822
  529SOL     OW 3722   0.599   1.791   3.260
  529SOL    HW1 3723   0.519   1.771   3.322
  529SOL    HW2 3724   0.633   1.884   3.291
  530SOL     OW 3725   0.573   0.987   1.986
  530SOL    HW1 3726   0.623   1.038   1.913
  530SOL    HW2 3727   0.627   1.006   2.070
  531SOL     OW 3728   1.600   0.117   3.336
  531SOL    HW1 3729   1.584   0.197   3.277
  531SOL    HW2 3730   1.607   0.152   3.431
  532SOL     OW 3731   0.129   0.628   2.431
  532SOL    HW1 3732   0.069   0.548   2.449
  532SOL    HW2 3733   0.098   0.702   2.495
  533SOL     OW 3734   1.856   1.737   2.208
  533SOL    HW1 3735   1.905   1.719   2.296
  533SOL    HW2 3736   1.875   1.835   2.186
  534SOL     OW 3737   0.027   1.617   2.010
  534SOL    HW1 3738   0.033   1.517   2.027
  534SOL    HW2 3739   6.971   1.654   2.087
  535SOL     OW 3740   1.677   0.921   2.514
  535SOL    HW1 3741   1.765   0.873   2.498
  535SOL    HW2 3742   1.660   0.976   2.429
  536SOL     OW 3743   1.640   1.136   2.297
  536SOL    HW1 3744   1.737   1.122   2.265
  536SOL    HW2 3745   1.649   1.201   2.377
  537SOL     OW 3746   0.135   0.731   3.425
  537SOL    HW1 3747   0.232   0.759   3.439
  537SOL    HW2 3748   0.084   0.819   3.438
  538SOL     OW 3749   0.604   1.398   2.614
  538SOL    HW1 3750   0.558   1.307   2.632
  538SOL    HW2 3751   0.576   1.413   2.517
  539SOL     OW 3752   1.290   1.244   3.281
  539SOL    HW1 3753   1.310   1.164   3.219
  539SOL    HW2 3754   1.341   1.224   3.368
  540SOL     OW 3755   0.834   0.001   2.377
  540SOL    HW1 3756   0.861   0.097   2.356
  540SOL    HW2 3757   0.731   0.001   2.380
  541SOL     OW 3758   0.173   0.966   3.109
  541SOL    HW1 3759   0.267   0.924   3.099
  541SOL    HW2 3760   0.113   0.918   3.041
  542SOL     OW 3761   1.534   0.979   2.062
  542SOL    HW1 3762   1.456   0.923   2.099
  542SOL    HW2 3763   1.575   1.027   2.142
  543SOL     OW 3764   1.193   1.794   3.472
  543SOL    HW1 3765   1.193   1.865   3.399
  543SOL    HW2 3766   1.211   1.705   3.426
  544SOL     OW 3767   0.327   0.267   3.646
  544SOL    HW1 3768   0.385   0.332   3.696
  544SOL    HW2 3769   0.239   0.264   3.699
  545SOL     OW 3770   1.451   1.434   2.809
  545SOL    HW1 3771   1.389   1.453   2.889
  545SOL    HW2 3772   1.438   1.333   2.790
  546SOL     OW 3773   1.675   1.721   2.448
  546SOL    HW1 3774   1.650   1.684   2.357
  546SOL    HW2 3775   1.638   1.653   2.515
  547SOL     OW 3776   0.591   0.720   2.128
  547SOL    HW1 3777   0.592   0.800   2.066
  547SOL    HW2 3778   0.517   0.735   2.196
  548SOL     OW 3779   1.276   0.363   2.809
  548SOL    HW1 3780   1.180   0.331   2.825
  548SOL    HW2 3781   1.333   0.309   2.876
  549SOL     OW 3782   1.581   1.650   2.174
  549SOL    HW1 3783   1.677   1.683   2.180
  549SOL    HW2 3784   1.566   1.640   2.073
  550SOL     OW 3785   0.796   0.637   3.314
  550SOL    HW1 3786   0.774   0.604   3.410
  550SOL    HW2 3787   0.760   0.562   3.253
  551SOL     OW 3788   1.401   0.487   3.533
  551SOL    HW1 3789   1.398   0.531   3.626
  551SOL    HW2 3790   1.468   0.411   3.542
  552SOL     OW 3791   0.966   0.896   3.444
  552SOL    HW1 3792   1.016   0.811   3.412
  552SOL    HW2 3793   0.911   0.924   3.362
  553SOL     OW 3794   1.002   0.401   3.092
  553SOL    HW1 3795   0.921   0.427   3.146
  553SOL    HW2 3796   0.969   0.340   3.018
  554SOL     OW 3797   1.039   0.698   2.271
  554SOL    HW1 3798   1.059   0.705   2.371
  554SOL    HW2 3799   0.953   0.639   2.267
  555SOL     OW 3800   0.097   0.838   2.625
  555SOL    HW1 3801   0.180   0.808   2.678
  555SOL    HW2 3802   0.058   0.904   2.690
  556SOL     OW 3803   0.116   1.848   3.431
  556SOL    HW1 3804   0.128   1.827   3.531
  556SOL    HW2 3805   0.016   1.832   3.420
  557SOL     OW 3806   0.898   0.340   2.076
  557SOL    HW1 3807   0.946   0.399   2.008
  557SOL    HW2 3808   0.917   0.246   2.043
  558SOL     OW 3809   1.719   0.580   3.695
  558SOL    HW1 3810   1.674   0.660   3.647
  558SOL    HW2 3811   1.746   0.520   3.617
  559SOL     OW 3812   1.364   1.154   2.415
  559SOL    HW1 3813   1.452   1.139   2.367
  559SOL    HW2 3814   1.319   1.228   2.361
  560SOL     OW 3815   0.541   0.209   2.756
  560SOL    HW1 3816   0.559   0.233   2.854
  560SOL    HW2 3817   0.543   0.294   2.700
  561SOL     OW 3818   0.952   1.438   2.344
  561SOL    HW1 3819   0.927   1.515   2.279
  561SOL    HW2 3820   1.004   1.484   2.419
  562SOL     OW 3821   0.345   1.808   2.721
  562SOL    HW1 3822   0.395   1.722   2.747
  562SOL    HW2 3823   0.401   1.888   2.750
  563SOL     OW 3824   1.801   1.059   2.748
  563SOL    HW1 3825   1.751   1.040   2.660
  563SOL    HW2 3826   1.730   1.053   2.822
  564SOL     OW 3827   1.223   1.550   3.354
  564SOL    HW1 3828   1.205   1.489   3.435
  564SOL    HW2 3829   1.164   1.507   3.283
  565SOL     OW 3830   0.317   0.969   2.122
  565SOL    HW1 3831   0.403   0.980   2.068
  565SOL    HW2 3832   0.288   0.873   2.105
  566SOL     OW 3833   1.473   0.743   2.579
  566SOL    HW1 3834   1.465   0.703   2.672
  566SOL    HW2 3835   1.553   0.807   2.580
  567SOL     OW 3836   0.465   1.262   3.588
  567SOL    HW1 3837   0.433   1.261   3.489
  567SOL    HW2 3838   0.380   1.288   3.641
  568SOL     OW 3839   1.107   1.781   2.096
  568SOL    HW1 3840   1.044   1.722   2.150
  568SOL    HW2 3841   1.129   1.729   2.011
  569SOL     OW 3842   0.177   0.287   3.363
  569SOL    HW1 3843   0.111   0.366   3.362
  569SOL    HW2 3844   0.172   0.246   3.456
  570SOL     OW 3845   1.622   1.370   1.954
  570SOL    HW1 3846   1.574   1.459   1.935
  570SOL    HW2 3847   1.560   1.296   1.920
  571SOL     OW 3848   0.471   1.722   2.194
  571SOL    HW1 3849   0.504   1.792   2.262
  571SOL    HW2 3850   0.542   1.721   2.122
  572SOL     OW 3851   1.423   0.105   2.296
  572SOL    HW1 3852   1.388   0.061   2.208
  572SOL    HW2 3853   1.523   0.114   2.283
  573SOL     OW 3854   0.260   1.807   3.071
  573SOL    HW1 3855   0.276   1.743   3.148
  573SOL    HW2 3856   0.192   1.760   3.013
  574SOL     OW 3857   0.952   1.685   2.764
  574SOL    HW1 3858   1.046   1.646   2.762
  574SOL    HW2 3859   0.903   1.641   2.684
  575SOL     OW 3860   0.376   0.701   2.333
  575SOL    HW1 3861   0.403   0.600   2.334
  575SOL    HW2 3862   0.284   0.695   2.378
  576SOL     OW 3863   1.548   0.246   3.587
  576SOL    HW1 3864   1.542   0.264   3.690
  576SOL    HW2 3865   1.490   0.165   3.576
  577SOL     OW 3866   0.635   0.122   1.956
  577SOL    HW1 3867   0.680   0.044   2.006
  577SOL    HW2 3868   0.583   0.081   1.877
  578SOL     OW 3869   0.753   0.243   3.614
  578SOL    HW1 3870   0.847   0.199   3.613
  578SOL    HW2 3871   0.714   0.219   3.706
  579SOL     OW 3872   0.885   1.529   3.056
  579SOL    HW1 3873   0.883   1.507   2.956
  579SOL    HW2 3874   0.952   1.464   3.101
  580SOL     OW 3875   1.333   0.589   3.294
  580SOL    HW1 3876   1.369   0.556   3.385
  580SOL    HW2 3877   1.383   0.676   3.274
  581SOL     OW 3878   0.815   1.409   2.794
  581SOL    HW1 3879   0.909   1.395   2.754
  581SOL    HW2 3880   0.750   1.401   2.716
  582SOL     OW 3881   0.939   0.517   2.762
  582SOL    HW1 3882   0.915   0.500   2.662
  582SOL    HW2 3883   0.974   0.427   2.792
  583SOL     OW 3884   0.575   0.058   2.357
  583SOL    HW1 3885   0.490   0.041   2.414
  583SOL    HW2 3886   0.548   0.136   2.297
  584SOL     OW 3887   1.442   1.177   1.895
  584SOL    HW1 3888   1.473   1.096   1.952
  584SOL    HW2 3889   1.349   1.201   1.925
  585SOL     OW 3890   0.318   0.027   2.072
  585SOL    HW1 3891   0.368   0.111   2.045
  585SOL    HW2 3892   0.388   6.967   2.113
  586SOL     OW 3893   0.947   0.250   2.343
  586SOL    HW1 3894   0.912   0.291   2.256
  586SOL    HW2 3895   1.048   0.265   2.339
  587SOL     OW 3896   1.086   0.685   3.339
  587SOL    HW1 3897   1.015   0.612   3.337
  587SOL    HW2 3898   1.178   0.639   3.331
  588SOL     OW 3899   1.218   1.583   2.660
  588SOL    HW1 3900   1.227   1.648   2.581
  588SOL    HW2 3901   1.307   1.588   2.708
  589SOL     OW 3902   0.460   1.158   2.600
  589SOL    HW1 3903   0.380   1.131   2.662
  589SOL    HW2 3904   0.424   1.141   2.504
  590SOL     OW 3905   1.261   1.796   2.467
  590SOL    HW1 3906   1.316   1.865   2.412
  590SOL    HW2 3907   1.206   1.852   2.533
  591SOL     OW 3908   1.053   0.534   1.888
  591SOL    HW1 3909   1.020   0.626   1.861
  591SOL    HW2 3910   1.129   0.544   1.956
  592SOL     OW 3911   0.059   0.554   3.235
  592SOL    HW1 3912   0.156   0.552   3.197
  592SOL    HW2 3913   0.068   0.629   3.305
  593SOL     OW 3914   0.574   0.250   3.023
  593SOL    HW1 3915   0.622   0.168   3.055
  593SOL    HW2 3916   0.481   0.245   3.069
  594SOL     OW 3917   0.887   0.454   2.508
  594SOL    HW1 3918   0.834   0.512   2.445
  594SOL    HW2 3919   0.905   0.365   2.459
  595SOL     OW 3920   0.966   0.008   2.621
  595SOL    HW1 3921   0.916   0.016   2.531
  595SOL    HW2 3922   1.009   6.916   2.611
  596SOL     OW 3923   1.420   1.176   2.749
  596SOL    HW1 3924   1.369   1.089   2.755
  596SOL    HW2 3925   1.438   1.186   2.649
  597SOL     OW 3926   1.472   0.591   2.846
  597SOL    HW1 3927   1.409   0.512   2.856
  597SOL    HW2 3928   1.541   0.587   2.921
  598SOL     OW 3929   1.843   0.819   2.250
  598SOL    HW1 3930   1.896   0.762   2.317
  598SOL    HW2 3931   1.822   0.749   2.176
  599SOL     OW 3932   0.502   1.392   2.046
  599SOL    HW1 3933   0.407   1.386   2.086
  599SOL    HW2 3934   0.485   1.378   1.947
  600SOL     OW 3935   1.667   1.293   2.520
  600SOL    HW1 3936   1.770   1.289   2.522
  600SOL    HW2 3937   1.637   1.389   2.540
  601SOL     OW 3938   1.414   0.589   1.945
  601SOL    HW1 3939   1.349   0.563   2.021
  601SOL    HW2 3940   1.488   0.520   1.954
  602SOL     OW 3941   0.517   0.248   2.172
  602SOL    HW1 3942   0.579   0.203   2.103
  602SOL    HW2 3943   0.496   0.340   2.130
  603SOL     OW 3944   1.741   1.200   3.470
  603SOL    HW1 3945   1.835   1.174   3.439
  603SOL    HW2 3946   1.755   1.238   3.562
  604SOL     OW 3947   1.051   1.367   3.211
  604SOL    HW1 3948   0.970   1.321   3.254
  604SOL    HW2 3949   1.132   1.315   3.251
  605SOL     OW 3950   1.126   1.229   2.959
  605SOL    HW1 3951   1.048   1.237   3.022
  605SOL    HW2 3952   1.094   1.259   2.867
  606SOL     OW 3953   1.602   1.097   2.934
  606SOL    HW1 3954   1.599   1.164   3.014
  606SOL    HW2 3955   1.538   1.140   2.866
  607SOL     OW 3956   0.897   0.154   3.253
  607SOL    HW1 3957   0.917   0.105   3.167
  607SOL    HW2 3958   0.991   0.170   3.291
  608SOL     OW 3959   0.991   1.120   3.588
  608SOL    HW1 3960   0.897   1.132   3.625
  608SOL    HW2 3961   0.988   1.032   3.534
  609SOL     OW 3962   0.727   1.059   2.229
  609SOL    HW1 3963   0.705   1.032   2.326
  609SOL    HW2 3964   0.802   0.993   2.198
  610SOL     OW 3965   0.398   0.818   3.107
  610SOL    HW1 3966   0.476   0.820   3.176
  610SOL    HW2 3967   0.358   0.724   3.118
  611SOL     OW 3968   1.266   0.375   3.146
  611SOL    HW1 3969   1.287   0.462   3.198
  611SOL    HW2 3970   1.169   0.390   3.110
  612SOL     OW 3971   0.069   1.608   3.176
  612SOL    HW1 3972   6.987   1.635   3.231
  612SOL    HW2 3973   0.139   1.578   3.243
  613SOL     OW 3974   0.366   1.116   2.357
  613SOL    HW1 3975   0.358   1.187   2.286
  613SOL    HW2 3976   0.348   1.028   2.309
  614SOL     OW 3977   0.535   0.557   2.712
  614SOL    HW1 3978   0.570   0.614   2.633
  614SOL    HW2 3979   0.606   0.562   2.785
  615SOL     OW 3980   1.232   1.355   2.247
  615SOL    HW1 3981   1.285   1.437   2.281
  615SOL    HW2 3982   1.148   1.351   2.303
  616SOL     OW 3983   1.283   1.462   3.017
  616SOL    HW1 3984   1.349   1.455   3.096
  616SOL    HW2 3985   1.225   1.378   3.019
  617SOL     OW 3986   1.583   0.622   2.327
  617SOL    HW1 3987   1.530   0.676   2.395
  617SOL    HW2 3988   1.622   0.688   2.260
  618SOL     OW 3989   0.342   1.504   3.200
  618SOL    HW1 3990   0.320   1.476   3.102
  618SOL    HW2 3991   0.419   1.568   3.197
  619SOL     OW 3992   0.426   0.734   3.476
  619SOL    HW1 3993   0.485   0.788   3.413
  619SOL    HW2 3994   0.461   0.639   3.465
  620SOL     OW 3995   1.621   0.786   3.541
  620SOL    HW1 3996   1.526   0.826   3.543
  620SOL    HW2 3997   1.667   0.836   3.463
  621SOL     OW 3998   0.992   0.120   3.586
  621SOL    HW1 3999   1.030   0.187   3.520
  621SOL    HW2 4000   1.020   0.028   3.554
  622SOL     OW 4001   0.470   0.047   3.624
  622SOL    HW1 4002   0.398   6.977   3.603
  622SOL    HW2 4003   0.415   0.133   3.640
  623SOL     OW 4004   0.608   0.885   2.907
  623SOL    HW1 4005   0.628   0.984   2.899
  623SOL    HW2 4006   0.534   0.873   2.976
  624SOL     OW 4007   1.371   0.855   2.911
  624SOL    HW1 4008   1.282   0.843   2.865
  624SOL    HW2 4009   1.412   0.762   2.905
  625SOL     OW 4010   1.221   0.524   2.130
  625SOL    HW1 4011   1.236   0.439   2.187
  625SOL    HW2 4012   1.154   0.578   2.184
  626SOL     OW 4013   0.331   0.215   3.124
  626SOL    HW1 4014   0.278   0.236   3.209
  626SOL    HW2 4015   0.299   0.125   3.088
  627SOL     OW 4016   0.083   1.313   3.133
  627SOL    HW1 4017   0.080   1.252   3.214
  627SOL    HW2 4018   0.061   1.407   3.165
  628SOL     OW 4019   0.732   0.626   2.922
  628SOL    HW1 4020   0.811   0.598   2.863
  628SOL    HW2 4021   0.704   0.722   2.899
  629SOL     OW 4022   1.755   0.951   3.708
  629SOL    HW1 4023   1.710   0.888   3.641
  629SOL    HW2 4024   1.687   0.957   3.784
  630SOL     OW 4025   0.346   0.038   2.479
  630SOL    HW1 4026   0.319   0.120   2.532
  630SOL    HW2 4027   0.298   6.958   2.521
  631SOL     OW 4028   1.616   0.380   2.213
  631SOL    HW1 4029   1.646   0.307   2.279
  631SOL    HW2 4030   1.599   0.465   2.269
  632SOL     OW 4031   1.037   0.761   2.829
  632SOL    HW1 4032   1.032   0.777   2.931
  632SOL    HW2 4033   1.005   0.664   2.816
  633SOL     OW 4034   0.981   1.567   3.558
  633SOL    HW1 4035   0.967   1.614   3.469
  633SOL    HW2 4036   1.027   1.477   3.538
  634SOL     OW 4037   0.350   0.903   3.661
  634SOL    HW1 4038   0.428   0.922   3.722
  634SOL    HW2 4039   0.379   0.822   3.604
  635SOL     OW 4040   1.523   0.263   1.988
  635SOL    HW1 4041   1.445   0.201   2.014
  635SOL    HW2 4042   1.564   0.296   2.077
  636SOL     OW 4043   1.298   0.825   1.888
  636SOL    HW1 4044   1.354   0.740   1.903
  636SOL    HW2 4045   1.323   0.858   1.793
  637SOL     OW 4046   1.060   1.355   2.710
  637SOL    HW1 4047   1.075   1.274   2.647
  637SOL    HW2 4048   1.130   1.427   2.688
  638SOL     OW 4049   0.294   0.817   2.816
  638SOL    HW1 4050   0.391   0.842   2.803
  638SOL    HW2 4051   0.295   0.719   2.848
  639SOL     OW 4052   0.319   0.543   2.858
  639SOL    HW1 4053   0.290   0.445   2.845
  639SOL    HW2 4054   0.401   0.549   2.793
  640SOL     OW 4055   1.150   0.380   3.531
  640SOL    HW1 4056   1.105   0.413   3.617
  640SOL    HW2 4057   1.242   0.424   3.537
  641SOL     OW 4058   1.150   0.209   3.321
  641SOL    HW1 4059   1.155   0.281   3.395
  641SOL    HW2 4060   1.207   0.250   3.247
  642SOL     OW 4061   6.987   1.334   2.059
  642SOL    HW1 4062   6.914   1.359   2.128
  642SOL    HW2 4063   0.010   1.238   2.092
  643SOL     OW 4064   0.089   1.773   2.802
  643SOL    HW1 4065   0.066   1.704   2.731
  643SOL    HW2 4066   0.184   1.803   2.777
  644SOL     OW 4067   0.499   1.585   2.783
  644SOL    HW1 4068   0.570   1.658   2.799
  644SOL    HW2 4069   0.544   1.513   2.725
  645SOL     OW 4070   0.988   0.783   3.099
  645SOL    HW1 4071   1.040   0.750   3.181
  645SOL    HW2 4072   0.892   0.760   3.120
  646SOL     OW 4073   0.047   0.592   2.960
  646SOL    HW1 4074   0.132   0.549   2.925
  646SOL    HW2 4075   0.041   0.571   3.059
  647SOL     OW 4076   0.211   0.528   3.576
  647SOL    HW1 4077   0.292   0.489   3.528
  647SOL    HW2 4078   0.183   0.610   3.520
  648SOL     OW 4079   1.387   0.919   3.524
  648SOL    HW1 4080   1.394   1.020   3.534
  648SOL    HW2 4081   1.365   0.902   3.426
  649SOL     OW 4082   0.809   0.566   2.224
  649SOL    HW1 4083   0.826   0.484   2.166
  649SOL    HW2 4084   0.727   0.614   2.184
  650SOL     OW 4085   1.642   0.621   3.068
  650SOL    HW1 4086   1.617   0.547   3.133
  650SOL    HW2 4087   1.732   0.592   3.026
  651SOL     OW 4088   0.273   1.563   3.586
  651SOL    HW1 4089   0.224   1.639   3.635
  651SOL    HW2 4090   0.250   1.476   3.638
  652SOL     OW 4091   0.688   0.472   3.131
  652SOL    HW1 4092   0.644   0.388   3.093
  652SOL    HW2 4093   0.699   0.536   3.050
  653SOL     OW 4094   0.906   1.690   3.314
  653SOL    HW1 4095   0.959   1.666   3.232
  653SOL    HW2 4096   0.912   1.793   3.323
  654SOL     OW 4097   0.463   0.490   2.056
  654SOL    HW1 4098   0.519   0.575   2.068
  654SOL    HW2 4099   0.367   0.523   2.047
  655SOL     OW 4100   0.158   1.119   3.324
  655SOL    HW1 4101   0.148   1.048   3.398
  655SOL    HW2 4102   0.159   1.065   3.235
  656SOL     OW 4103   1.320   1.046   3.094
  656SOL    HW1 4104   1.353   0.983   3.018
  656SOL    HW2 4105   1.253   1.107   3.047
  657SOL     OW 4106   1.316   0.848   2.162
  657SOL    HW1 4107   1.235   0.807   2.206
  657SOL    HW2 4108   1.300   0.844   2.060
  658SOL     OW 4109   1.741   1.750   2.983
  658SOL    HW1 4110   1.817   1.760   2.917
  658SOL    HW2 4111   1.728   1.647   2.981
  659SOL     OW 4112   1.259   1.734   2.986
  659SOL    HW1 4113   1.345   1.755   2.934
  659SOL    HW2 4114   1.259   1.631   2.996
  660SOL     OW 4115   0.072   1.247   2.879
  660SOL    HW1 4116   0.073   1.272   2.980
  660SOL    HW2 4117   6.974   1.260   2.854
  661SOL     OW 4118   0.693   1.643   3.587
  661SOL    HW1 4119   0.651   1.735   3.597
  661SOL    HW2 4120   0.790   1.656   3.559
  662SOL     OW 4121   1.706   0.143   2.339
  662SOL    HW1 4122   1.793   0.131   2.285
  662SOL    HW2 4123   1.709   0.077   2.415
  663SOL     OW 4124   1.365   1.582   2.338
  663SOL    HW1 4125   1.436   1.611   2.268
  663SOL    HW2 4126   1.323   1.670   2.374
  664SOL     OW 4127   0.160   1.791   3.691
  664SOL    HW1 4128   0.100   1.723   3.741
  664SOL    HW2 4129   0.203   1.839   3.771
  665SOL     OW 4130   1.262   0.924   2.532
  665SOL    HW1 4131   1.339   0.858   2.547
  665SOL    HW2 4132   1.303   1.003   2.479
  666SOL     OW 4133   0.807   1.263   3.288
  666SOL    HW1 4134   0.773   1.311   3.373
  666SOL    HW2 4135   0.727   1.262   3.227
  667SOL     OW 4136   0.674   1.606   2.011
  667SOL    HW1 4137   0.683   1.633   1.911
  667SOL    HW2 4138   0.596   1.540   2.016
  668SOL     OW 4139   1.621   1.740   3.239
  668SOL    HW1 4140   1.672   1.758   3.152
  668SOL    HW2 4141   1.605   1.833   3.282
  669SOL     OW 4142   1.874   0.167   2.798
  669SOL    HW1 4143   1.861   0.069   2.776
  669SOL    HW2 4144   1.779   0.208   2.795
  670SOL     OW 4145   0.300   0.328   2.597
  670SOL    HW1 4146   0.216   0.374   2.563
  670SOL    HW2 4147   0.286   0.304   2.696
  671SOL     OW 4148   1.183   1.625   1.889
  671SOL    HW1 4149   1.198   1.527   1.910
  671SOL    HW2 4150   1.130   1.630   1.802
  672SOL     OW 4151   0.815   0.997   3.237
  672SOL    HW1 4152   0.854   0.995   3.143
  672SOL    HW2 4153   0.822   1.094   3.270
  673SOL     OW 4154   0.913   0.906   2.135
  673SOL    HW1 4155   0.991   0.937   2.074
  673SOL    HW2 4156   0.951   0.823   2.183
  674SOL     OW 4157   1.514   1.618   1.898
  674SOL    HW1 4158   1.414   1.626   1.888
  674SOL    HW2 4159   1.553   1.625   1.802
  675SOL     OW 4160   0.381   1.268   3.331
  675SOL    HW1 4161   0.354   1.362   3.301
  675SOL    HW2 4162   0.297   1.211   3.319
  676SOL     OW 4163   1.590   1.281   3.126
  676SOL    HW1 4164   1.646   1.258   3.206
  676SOL    HW2 4165   1.532   1.361   3.152
  677SOL     OW 4166   1.048   1.120   2.573
  677SOL    HW1 4167   0.974   1.063   2.618
  677SOL    HW2 4168   1.117   1.052   2.542
  678SOL     OW 4169   1.035   0.235   2.832
  678SOL    HW1 4170   1.006   0.192   2.744
  678SOL    HW2 4171   1.027   0.156   2.900
  679SOL     OW 4172   0.589   1.471   2.327
  679SOL    HW1 4173   0.558   1.451   2.232
  679SOL    HW2 4174   0.545   1.560   2.347
  680SOL     OW 4175   1.717   0.369   3.228
  680SOL    HW1 4176   1.783   0.446   3.230
  680SOL    HW2 4177   1.766   0.299   3.171
  681SOL     OW 4178   0.245   1.368   2.125
  681SOL    HW1 4179   0.143   1.360   2.112
  681SOL    HW2 4180   0.254   1.386   2.227
  682SOL     OW 4181   0.121   0.971   3.549
  682SOL    HW1 4182   0.073   1.019   3.626
  682SOL    HW2 4183   0.211   0.943   3.594
  683SOL     OW 4184   0.649   0.235   3.350
  683SOL    HW1 4185   0.736   0.203   3.305
  683SOL    HW2 4186   0.679   0.251   3.447
  684SOL     OW 4187   0.074   0.325   1.883
  684SOL    HW1 4188   6.979   0.283   1.892
  684SOL    HW2 4189   0.062   0.425   1.871
  685SOL     OW 4190   1.439   0.846   3.252
  685SOL    HW1 4191   1.395   0.915   3.189
  685SOL    HW2 4192   1.538   0.853   3.230
  686SOL     OW 4193   0.049   0.150   2.214
  686SOL    HW1 4194   0.064   0.229   2.151
  686SOL    HW2 4195   0.114   0.077   2.185
  687SOL     OW 4196   1.203   1.354   1.974
  687SOL    HW1 4197   1.106   1.327   1.979
  687SOL    HW2 4198   1.234   1.356   2.073
  688SOL     OW 4199   0.604   0.824   3.285
  688SOL    HW1 4200   0.667   0.905   3.277
  688SOL    HW2 4201   0.675   0.751   3.300
  689SOL     OW 4202   1.504   1.766   2.846
  689SOL    HW1 4203   1.538   1.811   2.761
  689SOL    HW2 4204   1.588   1.755   2.903
  690SOL     OW 4205   0.730   0.537   3.552
  690SOL    HW1 4206   0.763   0.616   3.608
  690SOL    HW2 4207   0.747   0.451   3.604
  691SOL     OW 4208   1.462   1.197   3.489
  691SOL    HW1 4209   1.444   1.201   3.591
  691SOL    HW2 4210   1.563   1.185   3.481
  692SOL     OW 4211   0.382   1.731   3.416
  692SOL    HW1 4212   0.295   1.785   3.408
  692SOL    HW2 4213   0.351   1.651   3.475
  693SOL     OW 4214   1.682   0.895   3.105
  693SOL    HW1 4215   1.669   0.801   3.064
  693SOL    HW2 4216   1.653   0.963   3.033
  694SOL     OW 4217   1.243   0.315   2.315
  694SOL    HW1 4218   1.306   0.233   2.308
  694SOL    HW2 4219   1.269   0.363   2.402
  695SOL     OW 4220   0.599   0.739   2.512
  695SOL    HW1 4221   0.628   0.836   2.512
  695SOL    HW2 4222   0.523   0.732   2.444
  696SOL     OW 4223   1.762   0.383   3.498
  696SOL    HW1 4224   1.740   0.385   3.398
  696SOL    HW2 4225   1.688   0.324   3.538
  697SOL     OW 4226   1.745   0.937   3.362
  697SOL    HW1 4227   1.740   1.037   3.378
  697SOL    HW2 4228   1.735   0.922   3.260
  698SOL     OW 4229   0.861   1.403   1.932
  698SOL    HW1 4230   0.802   1.481   1.957
  698SOL    HW2 4231   0.912   1.437   1.850
  699SOL     OW 4232   0.662   1.799   2.814
  699SOL    HW1 4233   0.632   1.893   2.783
  699SOL    HW2 4234   0.756   1.784   2.781
  700SOL     OW 4235   0.875   0.963   2.706
  700SOL    HW1 4236   0.924   0.884   2.750
  700SOL    HW2 4237   0.847   1.023   2.784
  701SOL     OW 4238   1.098   0.988   1.958
  701SOL    HW1 4239   1.070   1.045   1.877
  701SOL    HW2 4240   1.170   0.923   1.922
  702SOL     OW 4241   1.856   1.599   2.734
  702SOL    HW1 4242   1.804   1.591   2.648
  702SOL    HW2 4243   1.895   1.509   2.759
  703SOL     OW 4244   0.241   1.334   3.721
  703SOL    HW1 4245   0.161   1.283   3.687
  703SOL    HW2 4246   0.240   1.327   3.824
  704SOL     OW 4247   0.115   1.274   2.566
  704SOL    HW1 4248   0.101   1.230   2.656
  704SOL    HW2 4249   0.165   1.204   2.513
  705SOL     OW 4250   0.648   1.410   3.454
  705SOL    HW1 4251   0.593   1.344   3.511
  705SOL    HW2 4252   0.654   1.494   3.514
  706SOL     OW 4253   1.859   0.176   3.086
  706SOL    HW1 4254   1.806   0.088   3.089
  706SOL    HW2 4255   1.854   0.196   2.986
  707SOL     OW 4256   0.429   0.441   2.375
  707SOL    HW1 4257   0.481   0.370   2.325
  707SOL    HW2 4258   0.410   0.403   2.469
  708SOL     OW 4259   1.700   1.494   2.978
  708SOL    HW1 4260   1.623   1.466   2.919
  708SOL    HW2 4261   1.736   1.408   3.018
  709SOL     OW 4262   0.312   0.558   3.140
  709SOL    HW1 4263   0.370   0.508   3.209
  709SOL    HW2 4264   0.344   0.530   3.047
  710SOL     OW 4265   0.815   1.600   2.548
  710SOL    HW1 4266   0.821   1.631   2.452
  710SOL    HW2 4267   0.737   1.535   2.555
  711SOL     OW 4268   1.410   0.228   2.985
  711SOL    HW1 4269   1.477   0.174   3.037
  711SOL    HW2 4270   1.356   0.283   3.056
  712SOL     OW 4271   1.006   0.043   3.005
  712SOL    HW1 4272   0.941   6.974   2.969
  712SOL    HW2 4273   1.054   6.998   3.086
  713SOL     OW 4274   1.283   0.446   2.547
  713SOL    HW1 4275   1.229   0.533   2.536
  713SOL    HW2 4276   1.278   0.424   2.647
  714SOL     OW 4277   1.624   0.279   2.795
  714SOL    HW1 4278   1.534   0.245   2.825
  714SOL    HW2 4279   1.611   0.315   2.700
  715SOL     OW 4280   0.059   1.087   2.141
  715SOL    HW1 4281   0.156   1.053   2.142
  715SOL    HW2 4282   0.001   1.003   2.164
  716SOL     OW 4283   0.878   1.648   2.201
  716SOL    HW1 4284   0.806   1.645   2.128
  716SOL    HW2 4285   0.869   1.736   2.253
  717SOL     OW 4286   0.232   0.622   3.840
  717SOL    HW1 4287   0.159   0.588   3.902
  717SOL    HW2 4288   0.219   0.590   3.744
  718SOL     OW 4289   0.254   0.280   4.735
  718SOL    HW1 4290   0.283   0.259   4.830
  718SOL    HW2 4291   0.154   0.255   4.730
  719SOL     OW 4292   0.008   0.388   4.364
  719SOL    HW1 4293   6.936   0.442   4.416
  719SOL    HW2 4294   0.012   0.293   4.402
  720SOL     OW 4295   0.583   1.297   4.885
  720SOL    HW1 4296   0.485   1.286   4.860
  720SOL    HW2 4297   0.583   1.381   4.943
  721SOL     OW 4298   1.544   1.522   4.434
  721SOL    HW1 4299   1.504   1.497   4.525
  721SOL    HW2 4300   1.471   1.532   4.362
  722SOL     OW 4301   1.123   0.683   4.435
  722SOL    HW1 4302   1.161   0.774   4.407
  722SOL    HW2 4303   1.085   0.701   4.528
  723SOL     OW 4304   1.778   0.609   3.953
  723SOL    HW1 4305   1.756   0.600   3.853
  723SOL    HW2 4306   1.727   0.533   3.998
  724SOL     OW 4307   0.771   1.165   4.754
  724SOL    HW1 4308   0.696   1.204   4.814
  724SOL    HW2 4309   0.795   1.250   4.702
  725SOL     OW 4310   0.877   0.756   5.518
  725SOL    HW1 4311   0.856   0.816   5.597
  725SOL    HW2 4312   0.906   0.819   5.441
  726SOL     OW 4313   0.686   1.017   4.373
  726SOL    HW1 4314   0.758   0.999   4.445
  726SOL    HW2 4315   0.611   1.069   4.419
  727SOL     OW 4316   0.709   1.158   5.536
  727SOL    HW1 4317   0.762   1.244   5.552
  727SOL    HW2 4318   0.615   1.192   5.508
  728SOL     OW 4319   0.318   1.431   4.798
  728SOL    HW1 4320   0.244   1.384   4.748
  728SOL    HW2 4321   0.372   1.485   4.729
  729SOL     OW 4322   1.468   1.499   5.100
  729SOL    HW1 4323   1.520   1.587   5.110
  729SOL    HW2 4324   1.397   1.500   5.174
  730SOL     OW 4325   0.436   0.422   5.223
  730SOL    HW1 4326   0.525   0.373   5.210
  730SOL    HW2 4327   0.366   0.349   5.231
  731SOL     OW 4328   1.612   0.455   4.453
  731SOL    HW1 4329   1.553   0.502   4.384
  731SOL    HW2 4330   1.636   0.525   4.521
  732SOL     OW 4331   0.229   1.690   4.207
  732SOL    HW1 4332   0.253   1.775   4.261
  732SOL    HW2 4333   0.281   1.702   4.120
  733SOL     OW 4334   1.131   1.345   5.410
  733SOL    HW1 4335   1.166   1.343   5.505
  733SOL    HW2 4336   1.077   1.258   5.402
  734SOL     OW 4337   0.230   1.418   4.237
  734SOL    HW1 4338   0.244   1.519   4.254
  734SOL    HW2 4339   0.174   1.380   4.315
  735SOL     OW 4340   0.262   1.110   4.636
  735SOL    HW1 4341   0.256   1.021   4.684
  735SOL    HW2 4342   0.191   1.168   4.684
  736SOL     OW 4343   0.619   1.800   5.142
  736SOL    HW1 4344   0.535   1.770   5.194
  736SOL    HW2 4345   0.637   1.897   5.169
  737SOL     OW 4346   0.575   0.986   3.850
  737SOL    HW1 4347   0.620   1.042   3.777
  737SOL    HW2 4348   0.628   1.016   3.934
  738SOL     OW 4349   1.600   0.117   5.206
  738SOL    HW1 4350   1.582   0.193   5.142
  738SOL    HW2 4351   1.609   0.160   5.297
  739SOL     OW 4352   0.137   0.623   4.295
  739SOL    HW1 4353   0.069   0.550   4.319
  739SOL    HW2 4354   0.111   0.700   4.358
  740SOL     OW 4355   1.842   1.758   4.079
  740SOL    HW1 4356   1.908   1.718   4.148
  740SOL    HW2 4357   1.892   1.841   4.053
  741SOL     OW 4358   0.048   1.618   3.863
  741SOL    HW1 4359   0.037   1.518   3.876
  741SOL    HW2 4360   6.975   1.663   3.917
  742SOL     OW 4361   1.680   0.913   4.348
  742SOL    HW1 4362   1.771   0.878   4.320
  742SOL    HW2 4363   1.652   0.975   4.273
  743SOL     OW 4364   1.644   1.127   4.164
  743SOL    HW1 4365   1.740   1.118   4.132
  743SOL    HW2 4366   1.650   1.189   4.247
  744SOL     OW 4367   0.127   0.740   5.288
  744SOL    HW1 4368   0.222   0.774   5.300
  744SOL    HW2 4369   0.075   0.827   5.294
  745SOL     OW 4370   0.606   1.395   4.473
  745SOL    HW1 4371   0.557   1.305   4.483
  745SOL    HW2 4372   0.586   1.418   4.375
  746SOL     OW 4373   1.281   1.239   5.146
  746SOL    HW1 4374   1.313   1.165   5.083
  746SOL    HW2 4375   1.334   1.222   5.232
  747SOL     OW 4376   0.829   6.999   4.239
  747SOL    HW1 4377   0.859   0.095   4.219
  747SOL    HW2 4378   0.726   0.002   4.240
  748SOL     OW 4379   0.171   0.969   4.966
  748SOL    HW1 4380   0.268   0.936   4.961
  748SOL    HW2 4381   0.118   0.916   4.897
  749SOL     OW 4382   1.546   0.968   3.916
  749SOL    HW1 4383   1.462   0.918   3.947
  749SOL    HW2 4384   1.579   1.018   3.998
  750SOL     OW 4385   1.192   1.802   5.346
  750SOL    HW1 4386   1.183   1.867   5.269
  750SOL    HW2 4387   1.209   1.711   5.301
  751SOL     OW 4388   0.321   0.261   5.508
  751SOL    HW1 4389   0.382   0.331   5.546
  751SOL    HW2 4390   0.237   0.262   5.567
  752SOL     OW 4391   1.468   1.427   4.684
  752SOL    HW1 4392   1.402   1.449   4.759
  752SOL    HW2 4393   1.443   1.332   4.652
  753SOL     OW 4394   1.650   1.730   4.310
  753SOL    HW1 4395   1.625   1.693   4.218
  753SOL    HW2 4396   1.619   1.656   4.375
  754SOL     OW 4397   0.597   0.717   3.982
  754SOL    HW1 4398   0.604   0.808   3.936
  754SOL    HW2 4399   0.526   0.729   4.054
  755SOL     OW 4400   1.274   0.367   4.667
  755SOL    HW1 4401   1.179   0.330   4.682
  755SOL    HW2 4402   1.332   0.314   4.734
  756SOL     OW 4403   1.580   1.650   4.035
  756SOL    HW1 4404   1.677   1.682   4.042
  756SOL    HW2 4405   1.557   1.653   3.934
  757SOL     OW 4406   0.805   0.624   5.176
  757SOL    HW1 4407   0.785   0.588   5.272
  757SOL    HW2 4408   0.756   0.556   5.116
  758SOL     OW 4409   1.399   0.485   5.392
  758SOL    HW1 4410   1.391   0.533   5.483
  758SOL    HW2 4411   1.470   0.414   5.405
  759SOL     OW 4412   0.970   0.900   5.307
  759SOL    HW1 4413   1.018   0.814   5.274
  759SOL    HW2 4414   0.917   0.932   5.225
  760SOL     OW 4415   1.000   0.391   4.954
  760SOL    HW1 4416   0.931   0.445   5.005
  760SOL    HW2 4417   0.952   0.342   4.881
  761SOL     OW 4418   1.042   0.688   4.135
  761SOL    HW1 4419   1.053   0.706   4.235
  761SOL    HW2 4420   0.955   0.633   4.128
  762SOL     OW 4421   0.116   0.835   4.481
  762SOL    HW1 4422   0.178   0.825   4.562
  762SOL    HW2 4423   0.035   0.888   4.511
  763SOL     OW 4424   0.110   1.868   5.305
  763SOL    HW1 4425   0.121   1.835   5.403
  763SOL    HW2 4426   0.032   1.814   5.272
  764SOL     OW 4427   0.895   0.341   3.943
  764SOL    HW1 4428   0.935   0.401   3.871
  764SOL    HW2 4429   0.900   0.248   3.905
  765SOL     OW 4430   1.729   0.591   5.562
  765SOL    HW1 4431   1.684   0.670   5.514
  765SOL    HW2 4432   1.747   0.526   5.485
  766SOL     OW 4433   1.375   1.140   4.298
  766SOL    HW1 4434   1.449   1.135   4.230
  766SOL    HW2 4435   1.318   1.220   4.262
  767SOL     OW 4436   0.550   0.203   4.619
  767SOL    HW1 4437   0.548   0.233   4.716
  767SOL    HW2 4438   0.537   0.284   4.560
  768SOL     OW 4439   0.968   1.440   4.213
  768SOL    HW1 4440   0.941   1.510   4.142
  768SOL    HW2 4441   1.009   1.489   4.291
  769SOL     OW 4442   0.344   1.809   4.592
  769SOL    HW1 4443   0.393   1.718   4.609
  769SOL    HW2 4444   0.413   1.881   4.605
  770SOL     OW 4445   1.808   1.033   4.605
  770SOL    HW1 4446   1.752   1.042   4.521
  770SOL    HW2 4447   1.744   1.043   4.685
  771SOL     OW 4448   1.223   1.555   5.230
  771SOL    HW1 4449   1.197   1.486   5.301
  771SOL    HW2 4450   1.171   1.527   5.148
  772SOL     OW 4451   0.321   0.971   3.981
  772SOL    HW1 4452   0.408   0.985   3.929
  772SOL    HW2 4453   0.294   0.875   3.963
  773SOL     OW 4454   1.474   0.737   4.442
  773SOL    HW1 4455   1.465   0.698   4.536
  773SOL    HW2 4456   1.550   0.805   4.443
  774SOL     OW 4457   0.466   1.245   5.480
  774SOL    HW1 4458   0.447   1.241   5.377
  774SOL    HW2 4459   0.377   1.283   5.515
  775SOL     OW 4460   1.106   1.784   3.971
  775SOL    HW1 4461   1.034   1.728   4.016
  775SOL    HW2 4462   1.127   1.734   3.884
  776SOL     OW 4463   0.179   0.286   5.226
  776SOL    HW1 4464   0.116   0.367   5.220
  776SOL    HW2 4465   0.175   0.249   5.320
  777SOL     OW 4466   1.623   1.384   3.737
  777SOL    HW1 4467   1.576   1.451   3.797
  777SOL    HW2 4468   1.565   1.298   3.748
  778SOL     OW 4469   0.461   1.735   4.039
  778SOL    HW1 4470   0.505   1.791   4.113
  778SOL    HW2 4471   0.537   1.704   3.977
  779SOL     OW 4472   1.423   0.110   4.137
  779SOL    HW1 4473   1.400   0.068   4.046
  779SOL    HW2 4474   1.525   0.110   4.147
  780SOL     OW 4475   0.242   1.796   4.945
  780SOL    HW1 4476   0.296   1.721   4.990
  780SOL    HW2 4477   0.205   1.752   4.862
  781SOL     OW 4478   0.955   1.699   4.614
  781SOL    HW1 4479   1.046   1.654   4.618
  781SOL    HW2 4480   0.905   1.647   4.539
  782SOL     OW 4481   0.385   0.700   4.188
  782SOL    HW1 4482   0.409   0.599   4.193
  782SOL    HW2 4483   0.293   0.698   4.234
  783SOL     OW 4484   1.558   0.246   5.455
  783SOL    HW1 4485   1.548   0.260   5.558
  783SOL    HW2 4486   1.489   0.174   5.437
  784SOL     OW 4487   0.635   0.127   3.823
  784SOL    HW1 4488   0.679   0.049   3.873
  784SOL    HW2 4489   0.578   0.083   3.748
  785SOL     OW 4490   0.757   0.245   5.477
  785SOL    HW1 4491   0.848   0.197   5.472
  785SOL    HW2 4492   0.716   0.218   5.568
  786SOL     OW 4493   0.885   1.544   4.926
  786SOL    HW1 4494   0.871   1.516   4.829
  786SOL    HW2 4495   0.949   1.476   4.968
  787SOL     OW 4496   1.329   0.597   5.153
  787SOL    HW1 4497   1.367   0.557   5.241
  787SOL    HW2 4498   1.384   0.681   5.135
  788SOL     OW 4499   0.811   1.412   4.652
  788SOL    HW1 4500   0.904   1.400   4.608
  788SOL    HW2 4501   0.741   1.401   4.577
  789SOL     OW 4502   0.936   0.522   4.625
  789SOL    HW1 4503   0.916   0.510   4.523
  789SOL    HW2 4504   0.970   0.431   4.652
  790SOL     OW 4505   0.568   0.046   4.215
  790SOL    HW1 4506   0.487   0.039   4.280
  790SOL    HW2 4507   0.547   0.131   4.161
  791SOL     OW 4508   1.455   1.177   3.752
  791SOL    HW1 4509   1.470   1.096   3.814
  791SOL    HW2 4510   1.368   1.224   3.786
  792SOL     OW 4511   0.303   0.041   3.947
  792SOL    HW1 4512   0.356   0.113   3.900
  792SOL    HW2 4513   0.372   6.976   3.982
  793SOL     OW 4514   0.940   0.247   4.204
  793SOL    HW1 4515   0.906   0.293   4.119
  793SOL    HW2 4516   1.040   0.264   4.203
  794SOL     OW 4517   1.086   0.690   5.206
  794SOL    HW1 4518   1.015   0.617   5.200
  794SOL    HW2 4519   1.178   0.647   5.190
  795SOL     OW 4520   1.229   1.591   4.524
  795SOL    HW1 4521   1.238   1.646   4.438
  795SOL    HW2 4522   1.315   1.607   4.575
  796SOL     OW 4523   0.463   1.161   4.460
  796SOL    HW1 4524   0.386   1.139   4.527
  796SOL    HW2 4525   0.424   1.137   4.367
  797SOL     OW 4526   1.263   1.817   4.322
  797SOL    HW1 4527   1.311   1.892   4.270
  797SOL    HW2 4528   1.212   1.863   4.397
  798SOL     OW 4529   1.052   0.528   3.742
  798SOL    HW1 4530   1.011   0.617   3.715
  798SOL    HW2 4531   1.121   0.547   3.814
  799SOL     OW 4532   0.071   0.548   5.113
  799SOL    HW1 4533   0.165   0.555   5.070
  799SOL    HW2 4534   0.071   0.631   5.175
  800SOL     OW 4535   0.566   0.252   4.889
  800SOL    HW1 4536   0.618   0.174   4.925
  800SOL    HW2 4537   0.475   0.247   4.936
  801SOL     OW 4538   0.887   0.456   4.369
  801SOL    HW1 4539   0.832   0.511   4.304
  801SOL    HW2 4540   0.904   0.366   4.322
  802SOL     OW 4541   0.974   0.017   4.484
  802SOL    HW1 4542   0.918   0.024   4.399
  802SOL    HW2 4543   1.016   6.925   4.475
  803SOL     OW 4544   1.422   1.181   4.599
  803SOL    HW1 4545   1.354   1.108   4.616
  803SOL    HW2 4546   1.429   1.183   4.497
  804SOL     OW 4547   1.465   0.594   4.721
  804SOL    HW1 4548   1.407   0.510   4.721
  804SOL    HW2 4549   1.535   0.583   4.795
  805SOL     OW 4550   1.839   0.810   4.114
  805SOL    HW1 4551   1.893   0.752   4.179
  805SOL    HW2 4552   1.822   0.743   4.037
  806SOL     OW 4553   0.497   1.403   3.886
  806SOL    HW1 4554   0.410   1.392   3.939
  806SOL    HW2 4555   0.470   1.388   3.790
  807SOL     OW 4556   1.683   1.288   4.384
  807SOL    HW1 4557   1.785   1.296   4.387
  807SOL    HW2 4558   1.640   1.377   4.410
  808SOL     OW 4559   1.414   0.584   3.797
  808SOL    HW1 4560   1.352   0.559   3.876
  808SOL    HW2 4561   1.502   0.537   3.818
  809SOL     OW 4562   0.529   0.249   4.044
  809SOL    HW1 4563   0.583   0.208   3.967
  809SOL    HW2 4564   0.497   0.339   4.006
  810SOL     OW 4565   1.733   1.229   5.296
  810SOL    HW1 4566   1.825   1.186   5.302
  810SOL    HW2 4567   1.753   1.328   5.314
  811SOL     OW 4568   1.049   1.360   5.058
  811SOL    HW1 4569   0.967   1.321   5.106
  811SOL    HW2 4570   1.129   1.312   5.102
  812SOL     OW 4571   1.612   1.613   5.362
  812SOL    HW1 4572   1.618   1.650   5.267
  812SOL    HW2 4573   1.698   1.558   5.371
  813SOL     OW 4574   1.137   1.225   4.824
  813SOL    HW1 4575   1.064   1.249   4.890
  813SOL    HW2 4576   1.102   1.252   4.732
  814SOL     OW 4577   1.607   1.099   4.807
  814SOL    HW1 4578   1.611   1.167   4.885
  814SOL    HW2 4579   1.544   1.143   4.740
  815SOL     OW 4580   0.900   0.156   5.127
  815SOL    HW1 4581   0.918   0.114   5.037
  815SOL    HW2 4582   0.996   0.168   5.163
  816SOL     OW 4583   0.989   1.112   5.464
  816SOL    HW1 4584   0.891   1.132   5.486
  816SOL    HW2 4585   0.986   1.035   5.396
  817SOL     OW 4586   0.729   1.067   4.078
  817SOL    HW1 4587   0.716   1.052   4.178
  817SOL    HW2 4588   0.805   1.003   4.049
  818SOL     OW 4589   0.403   0.819   4.974
  818SOL    HW1 4590   0.479   0.817   5.044
  818SOL    HW2 4591   0.359   0.727   4.978
  819SOL     OW 4592   1.264   0.377   5.009
  819SOL    HW1 4593   1.282   0.467   5.055
  819SOL    HW2 4594   1.168   0.385   4.970
  820SOL     OW 4595   0.066   1.579   5.058
  820SOL    HW1 4596   0.046   1.674   5.032
  820SOL    HW2 4597   0.168   1.570   5.067
  821SOL     OW 4598   0.362   1.106   4.218
  821SOL    HW1 4599   0.374   1.181   4.151
  821SOL    HW2 4600   0.344   1.023   4.163
  822SOL     OW 4601   0.542   0.556   4.579
  822SOL    HW1 4602   0.576   0.618   4.504
  822SOL    HW2 4603   0.607   0.566   4.656
  823SOL     OW 4604   1.263   1.352   4.186
  823SOL    HW1 4605   1.308   1.444   4.179
  823SOL    HW2 4606   1.174   1.358   4.137
  824SOL     OW 4607   1.293   1.468   4.887
  824SOL    HW1 4608   1.349   1.461   4.973
  824SOL    HW2 4609   1.228   1.390   4.888
  825SOL     OW 4610   1.590   0.620   4.197
  825SOL    HW1 4611   1.543   0.684   4.261
  825SOL    HW2 4612   1.621   0.679   4.121
  826SOL     OW 4613   0.338   1.558   5.032
  826SOL    HW1 4614   0.323   1.487   4.959
  826SOL    HW2 4615   0.437   1.543   5.054
  827SOL     OW 4616   0.431   0.734   5.349
  827SOL    HW1 4617   0.483   0.792   5.282
  827SOL    HW2 4618   0.468   0.641   5.330
  828SOL     OW 4619   1.626   0.782   5.408
  828SOL    HW1 4620   1.530   0.817   5.408
  828SOL    HW2 4621   1.669   0.833   5.328
  829SOL     OW 4622   0.999   0.110   5.445
  829SOL    HW1 4623   1.038   0.187   5.392
  829SOL    HW2 4624   1.022   0.026   5.394
  830SOL     OW 4625   0.472   0.046   5.478
  830SOL    HW1 4626   0.404   6.975   5.451
  830SOL    HW2 4627   0.411   0.127   5.496
  831SOL     OW 4628   0.616   0.884   4.777
  831SOL    HW1 4629   0.624   0.984   4.766
  831SOL    HW2 4630   0.535   0.869   4.837
  832SOL     OW 4631   1.362   0.866   4.753
  832SOL    HW1 4632   1.280   0.848   4.697
  832SOL    HW2 4633   1.404   0.774   4.765
  833SOL     OW 4634   1.216   0.522   3.987
  833SOL    HW1 4635   1.236   0.445   4.051
  833SOL    HW2 4636   1.150   0.580   4.039
  834SOL     OW 4637   0.324   0.214   4.996
  834SOL    HW1 4638   0.271   0.239   5.080
  834SOL    HW2 4639   0.286   0.125   4.962
  835SOL     OW 4640   0.061   1.317   5.000
  835SOL    HW1 4641   0.098   1.247   5.065
  835SOL    HW2 4642   0.073   1.409   5.044
  836SOL     OW 4643   0.736   0.628   4.783
  836SOL    HW1 4644   0.812   0.598   4.720
  836SOL    HW2 4645   0.711   0.726   4.764
  837SOL     OW 4646   1.760   0.950   5.577
  837SOL    HW1 4647   1.712   0.892   5.507
  837SOL    HW2 4648   1.690   0.963   5.650
  838SOL     OW 4649   0.348   0.042   4.351
  838SOL    HW1 4650   0.319   0.130   4.394
  838SOL    HW2 4651   0.288   6.971   4.391
  839SOL     OW 4652   1.610   0.379   4.075
  839SOL    HW1 4653   1.639   0.302   4.136
  839SOL    HW2 4654   1.598   0.462   4.136
  840SOL     OW 4655   1.047   0.757   4.690
  840SOL    HW1 4656   1.037   0.777   4.790
  840SOL    HW2 4657   1.006   0.663   4.678
  841SOL     OW 4658   0.980   1.566   5.427
  841SOL    HW1 4659   0.962   1.618   5.340
  841SOL    HW2 4660   1.015   1.474   5.399
  842SOL     OW 4661   1.853   1.499   5.332
  842SOL    HW1 4662   1.878   1.521   5.235
  842SOL    HW2 4663   1.936   1.526   5.386
  843SOL     OW 4664   0.344   0.888   5.545
  843SOL    HW1 4665   0.429   0.927   5.583
  843SOL    HW2 4666   0.376   0.819   5.475
  844SOL     OW 4667   1.515   0.252   3.851
  844SOL    HW1 4668   1.424   0.225   3.887
  844SOL    HW2 4669   1.564   0.291   3.933
  845SOL     OW 4670   1.301   0.825   3.760
  845SOL    HW1 4671   1.352   0.736   3.774
  845SOL    HW2 4672   1.329   0.855   3.665
  846SOL     OW 4673   1.062   1.361   4.569
  846SOL    HW1 4674   1.071   1.277   4.509
  846SOL    HW2 4675   1.135   1.428   4.545
  847SOL     OW 4676   0.294   0.820   4.687
  847SOL    HW1 4677   0.387   0.850   4.663
  847SOL    HW2 4678   0.297   0.720   4.707
  848SOL     OW 4679   0.321   0.543   4.722
  848SOL    HW1 4680   0.289   0.447   4.705
  848SOL    HW2 4681   0.402   0.550   4.657
  849SOL     OW 4682   1.150   0.383   5.392
  849SOL    HW1 4683   1.106   0.421   5.477
  849SOL    HW2 4684   1.243   0.426   5.396
  850SOL     OW 4685   1.155   0.211   5.188
  850SOL    HW1 4686   1.157   0.284   5.262
  850SOL    HW2 4687   1.208   0.256   5.112
  851SOL     OW 4688   6.990   1.337   3.913
  851SOL    HW1 4689   6.910   1.360   3.974
  851SOL    HW2 4690   0.011   1.242   3.951
  852SOL     OW 4691   0.088   1.765   4.660
  852SOL    HW1 4692   0.064   1.699   4.586
  852SOL    HW2 4693   0.185   1.793   4.635
  853SOL     OW 4694   0.493   1.587   4.637
  853SOL    HW1 4695   0.565   1.656   4.663
  853SOL    HW2 4696   0.543   1.513   4.588
  854SOL     OW 4697   0.984   0.777   4.962
  854SOL    HW1 4698   1.035   0.749   5.047
  854SOL    HW2 4699   0.887   0.765   4.985
  855SOL     OW 4700   0.041   0.574   4.824
  855SOL    HW1 4701   0.127   0.543   4.781
  855SOL    HW2 4702   0.049   0.563   4.924
  856SOL     OW 4703   0.202   0.535   5.442
  856SOL    HW1 4704   0.284   0.498   5.394
  856SOL    HW2 4705   0.176   0.619   5.389
  857SOL     OW 4706   1.382   0.917   5.384
  857SOL    HW1 4707   1.410   1.016   5.384
  857SOL    HW2 4708   1.373   0.893   5.285
  858SOL     OW 4709   0.803   0.562   4.090
  858SOL    HW1 4710   0.815   0.481   4.029
  858SOL    HW2 4711   0.732   0.621   4.046
  859SOL     OW 4712   1.645   0.612   4.934
  859SOL    HW1 4713   1.622   0.536   4.996
  859SOL    HW2 4714   1.734   0.585   4.888
  860SOL     OW 4715   0.248   1.572   5.449
  860SOL    HW1 4716   0.209   1.641   5.512
  860SOL    HW2 4717   0.244   1.480   5.496
  861SOL     OW 4718   0.684   0.470   4.989
  861SOL    HW1 4719   0.640   0.386   4.949
  861SOL    HW2 4720   0.698   0.536   4.910
  862SOL     OW 4721   0.921   1.692   5.196
  862SOL    HW1 4722   0.900   1.648   5.107
  862SOL    HW2 4723   0.918   1.792   5.181
  863SOL     OW 4724   0.464   0.485   3.922
  863SOL    HW1 4725   0.522   0.570   3.931
  863SOL    HW2 4726   0.369   0.523   3.915
  864SOL     OW 4727   0.121   1.116   5.182
  864SOL    HW1 4728   0.214   1.106   5.224
  864SOL    HW2 4729   0.128   1.060   5.095
  865SOL     OW 4730   1.324   1.045   4.955
  865SOL    HW1 4731   1.346   0.979   4.878
  865SOL    HW2 4732   1.255   1.108   4.912
  866SOL     OW 4733   1.317   0.849   4.026
  866SOL    HW1 4734   1.234   0.820   4.075
  866SOL    HW2 4735   1.295   0.846   3.925
  867SOL     OW 4736   1.750   1.751   4.857
  867SOL    HW1 4737   1.826   1.780   4.795
  867SOL    HW2 4738   1.740   1.649   4.839
  868SOL     OW 4739   1.242   1.730   4.835
  868SOL    HW1 4740   1.331   1.750   4.790
  868SOL    HW2 4741   1.244   1.629   4.853
  869SOL     OW 4742   0.069   1.252   4.744
  869SOL    HW1 4743   0.064   1.273   4.846
  869SOL    HW2 4744   6.972   1.238   4.718
  870SOL     OW 4745   0.689   1.646   5.453
  870SOL    HW1 4746   0.640   1.734   5.446
  870SOL    HW2 4747   0.766   1.650   5.386
  871SOL     OW 4748   1.700   0.130   4.188
  871SOL    HW1 4749   1.792   0.129   4.141
  871SOL    HW2 4750   1.712   0.081   4.275
  872SOL     OW 4751   1.387   1.597   4.211
  872SOL    HW1 4752   1.445   1.613   4.128
  872SOL    HW2 4753   1.331   1.682   4.226
  873SOL     OW 4754   0.128   1.802   5.572
  873SOL    HW1 4755   0.083   1.726   5.624
  873SOL    HW2 4756   0.188   1.843   5.644
  874SOL     OW 4757   1.257   0.913   4.392
  874SOL    HW1 4758   1.338   0.853   4.410
  874SOL    HW2 4759   1.299   0.995   4.346
  875SOL     OW 4760   0.800   1.256   5.164
  875SOL    HW1 4761   0.766   1.307   5.248
  875SOL    HW2 4762   0.725   1.272   5.097
  876SOL     OW 4763   0.660   1.628   3.879
  876SOL    HW1 4764   0.693   1.628   3.782
  876SOL    HW2 4765   0.611   1.537   3.885
  877SOL     OW 4766   1.626   1.724   5.113
  877SOL    HW1 4767   1.674   1.737   5.023
  877SOL    HW2 4768   1.611   1.818   5.151
  878SOL     OW 4769   1.871   0.170   4.655
  878SOL    HW1 4770   1.858   0.071   4.638
  878SOL    HW2 4771   1.775   0.210   4.656
  879SOL     OW 4772   0.294   0.337   4.459
  879SOL    HW1 4773   0.207   0.374   4.423
  879SOL    HW2 4774   0.273   0.298   4.551
  880SOL     OW 4775   1.189   1.654   3.750
  880SOL    HW1 4776   1.202   1.553   3.778
  880SOL    HW2 4777   1.120   1.650   3.674
  881SOL     OW 4778   0.823   1.000   5.099
  881SOL    HW1 4779   0.844   1.007   5.001
  881SOL    HW2 4780   0.811   1.098   5.131
  882SOL     OW 4781   0.912   0.899   3.999
  882SOL    HW1 4782   0.985   0.938   3.936
  882SOL    HW2 4783   0.958   0.822   4.049
  883SOL     OW 4784   1.503   1.654   3.783
  883SOL    HW1 4785   1.403   1.633   3.787
  883SOL    HW2 4786   1.532   1.636   3.689
  884SOL     OW 4787   1.608   1.306   4.998
  884SOL    HW1 4788   1.656   1.281   5.083
  884SOL    HW2 4789   1.542   1.381   5.028
  885SOL     OW 4790   1.052   1.116   4.447
  885SOL    HW1 4791   0.973   1.061   4.486
  885SOL    HW2 4792   1.114   1.049   4.403
  886SOL     OW 4793   1.031   0.241   4.686
  886SOL    HW1 4794   1.004   0.191   4.601
  886SOL    HW2 4795   1.024   0.167   4.759
  887SOL     OW 4796   0.597   1.476   4.209
  887SOL    HW1 4797   0.651   1.427   4.137
  887SOL    HW2 4798   0.542   1.544   4.160
  888SOL     OW 4799   1.712   0.369   5.097
  888SOL    HW1 4800   1.779   0.447   5.096
  888SOL    HW2 4801   1.762   0.299   5.040
  889SOL     OW 4802   0.244   1.366   3.984
  889SOL    HW1 4803   0.142   1.369   3.964
  889SOL    HW2 4804   0.248   1.382   4.086
  890SOL     OW 4805   0.120   0.967   5.435
  890SOL    HW1 4806   0.070   1.024   5.504
  890SOL    HW2 4807   0.211   0.943   5.479
  891SOL     OW 4808   0.653   0.241   5.214
  891SOL    HW1 4809   0.739   0.207   5.170
  891SOL    HW2 4810   0.682   0.258   5.311
  892SOL     OW 4811   0.076   0.309   3.755
  892SOL    HW1 4812   6.977   0.284   3.744
  892SOL    HW2 4813   0.086   0.408   3.741
  893SOL     OW 4814   1.444   0.852   5.116
  893SOL    HW1 4815   1.395   0.919   5.054
  893SOL    HW2 4816   1.542   0.872   5.099
  894SOL     OW 4817   0.061   0.149   4.075
  894SOL    HW1 4818   0.069   0.234   4.020
  894SOL    HW2 4819   0.142   0.092   4.048
  895SOL     OW 4820   0.611   0.815   5.155
  895SOL    HW1 4821   0.661   0.904   5.143
  895SOL    HW2 4822   0.688   0.749   5.164
  896SOL     OW 4823   1.499   1.751   4.684
  896SOL    HW1 4824   1.535   1.805   4.607
  896SOL    HW2 4825   1.574   1.747   4.752
  897SOL     OW 4826   0.742   0.528   5.415
  897SOL    HW1 4827   0.768   0.610   5.471
  897SOL    HW2 4828   0.751   0.445   5.473
  898SOL     OW 4829   1.463   1.182   5.353
  898SOL    HW1 4830   1.452   1.194   5.455
  898SOL    HW2 4831   1.562   1.203   5.336
  899SOL     OW 4832   0.393   1.738   5.292
  899SOL    HW1 4833   0.307   1.787   5.270
  899SOL    HW2 4834   0.359   1.647   5.326
  900SOL     OW 4835   1.700   0.896   4.967
  900SOL    HW1 4836   1.675   0.804   4.931
  900SOL    HW2 4837   1.664   0.966   4.899
  901SOL     OW 4838   1.239   0.311   4.173
  901SOL    HW1 4839   1.308   0.235   4.168
  901SOL    HW2 4840   1.260   0.363   4.260
  902SOL     OW 4841   0.608   0.746   4.388
  902SOL    HW1 4842   0.635   0.845   4.378
  902SOL    HW2 4843   0.534   0.731   4.320
  903SOL     OW 4844   1.766   0.381   5.363
  903SOL    HW1 4845   1.742   0.385   5.263
  903SOL    HW2 4846   1.689   0.327   5.406
  904SOL     OW 4847   1.736   0.938   5.222
  904SOL    HW1 4848   1.730   1.039   5.231
  904SOL    HW2 4849   1.739   0.921   5.120
  905SOL     OW 4850   0.824   1.384   3.751
  905SOL    HW1 4851   0.821   1.375   3.853
  905SOL    HW2 4852   0.904   1.441   3.727
  906SOL     OW 4853   0.656   1.799   4.662
  906SOL    HW1 4854   0.637   1.897   4.641
  906SOL    HW2 4855   0.754   1.781   4.642
  907SOL     OW 4856   0.872   0.963   4.569
  907SOL    HW1 4857   0.923   0.888   4.615
  907SOL    HW2 4858   0.843   1.027   4.644
  908SOL     OW 4859   1.084   0.985   3.815
  908SOL    HW1 4860   1.071   1.059   3.747
  908SOL    HW2 4861   1.161   0.927   3.781
  909SOL     OW 4862   1.858   1.562   4.577
  909SOL    HW1 4863   1.773   1.562   4.522
  909SOL    HW2 4864   1.851   1.486   4.643
  910SOL     OW 4865   0.237   1.338   5.581
  910SOL    HW1 4866   0.169   1.291   5.521
  910SOL    HW2 4867   0.226   1.303   5.676
  911SOL     OW 4868   0.115   1.275   4.428
  911SOL    HW1 4869   0.059   1.207   4.478
  911SOL    HW2 4870   0.183   1.216   4.381
  912SOL     OW 4871   0.679   1.397   5.357
  912SOL    HW1 4872   0.592   1.345   5.349
  912SOL    HW2 4873   0.655   1.489   5.396
  913SOL     OW 4874   1.855   0.173   4.950
  913SOL    HW1 4875   1.801   0.086   4.950
  913SOL    HW2 4876   1.848   0.198   4.851
  914SOL     OW 4877   0.429   0.439   4.237
  914SOL    HW1 4878   0.482   0.366   4.190
  914SOL    HW2 4879   0.405   0.406   4.331
  915SOL     OW 4880   1.710   1.494   4.820
  915SOL    HW1 4881   1.621   1.469   4.776
  915SOL    HW2 4882   1.715   1.429   4.899
  916SOL     OW 4883   0.311   0.559   5.001
  916SOL    HW1 4884   0.373   0.511   5.067
  916SOL    HW2 4885   0.339   0.532   4.907
  917SOL     OW 4886   0.822   1.596   4.404
  917SOL    HW1 4887   0.830   1.614   4.304
  917SOL    HW2 4888   0.750   1.526   4.412
  918SOL     OW 4889   1.402   0.225   4.845
  918SOL    HW1 4890   1.472   0.176   4.897
  918SOL    HW2 4891   1.346   0.279   4.915
  919SOL     OW 4892   1.012   0.049   4.862
  919SOL    HW1 4893   0.942   6.980   4.835
  919SOL    HW2 4894   1.059   0.010   4.946
  920SOL     OW 4895   0.785   1.337   4.035
  920SOL    HW1 4896   0.756   1.238   4.037
  920SOL    HW2 4897   0.860   1.343   4.104
  921SOL     OW 4898   0.612   1.566   4.995
  921SOL    HW1 4899   0.613   1.652   5.049
  921SOL    HW2 4900   0.708   1.558   4.964
  922SOL     OW 4901   1.324   0.021   3.900
  922SOL    HW1 4902   1.366   6.945   3.844
  922SOL    HW2 4903   1.240   6.982   3.943
  923SOL     OW 4904   1.273   0.447   4.400
  923SOL    HW1 4905   1.220   0.535   4.391
  923SOL    HW2 4906   1.279   0.432   4.501
  924SOL     OW 4907   1.622   0.288   4.658
  924SOL    HW1 4908   1.532   0.248   4.681
  924SOL    HW2 4909   1.609   0.334   4.566
  925SOL     OW 4910   0.058   1.084   4.010
  925SOL    HW1 4911   0.157   1.056   4.019
  925SOL    HW2 4912   0.001   0.999   4.030
  926SOL     OW 4913   0.881   1.650   4.056
  926SOL    HW1 4914   0.802   1.631   3.995
  926SOL    HW2 4915   0.861   1.736   4.110
  927SOL     OW 4916   0.234   0.621   5.710
  927SOL    HW1 4917   0.151   0.596   5.762
  927SOL    HW2 4918   0.222   0.603   5.610
  928SOL     OW 4919   0.235   0.283   6.575
  928SOL    HW1 4920   0.281   0.246   6.657
  928SOL    HW2 4921   0.139   0.245   6.579
  929SOL     OW 4922   7.000   0.390   6.237
  929SOL    HW1 4923   6.942   0.422   6.314
  929SOL    HW2 4924   0.027   0.292   6.254
  930SOL     OW 4925   0.572   1.255   6.762
  930SOL    HW1 4926   0.486   1.277   6.711
  930SOL    HW2 4927   0.590   1.335   6.822
  931SOL     OW 4928   1.546   1.524   6.304
  931SOL    HW1 4929   1.513   1.501   6.399
  931SOL    HW2 4930   1.466   1.530   6.241
  932SOL     OW 4931   1.120   0.690   6.318
  932SOL    HW1 4932   1.162   0.774   6.275
  932SOL    HW2 4933   1.084   0.724   6.407
  933SOL     OW 4934   1.778   0.608   5.825
  933SOL    HW1 4935   1.760   0.614   5.723
  933SOL    HW2 4936   1.731   0.523   5.854
  934SOL     OW 4937   0.751   1.142   6.612
  934SOL    HW1 4938   0.677   1.178   6.675
  934SOL    HW2 4939   0.786   1.230   6.570
  935SOL     OW 4940   0.685   1.016   6.246
  935SOL    HW1 4941   0.748   1.000   6.325
  935SOL    HW2 4942   0.609   1.075   6.280
  936SOL     OW 4943   0.344   1.392   6.636
  936SOL    HW1 4944   0.246   1.390   6.610
  936SOL    HW2 4945   0.385   1.475   6.591
  937SOL     OW 4946   1.626   0.455   6.304
  937SOL    HW1 4947   1.569   0.501   6.234
  937SOL    HW2 4948   1.610   0.505   6.391
  938SOL     OW 4949   0.231   1.695   6.077
  938SOL    HW1 4950   0.247   1.782   6.131
  938SOL    HW2 4951   0.290   1.707   5.995
  939SOL     OW 4952   0.249   1.423   6.108
  939SOL    HW1 4953   0.251   1.525   6.118
  939SOL    HW2 4954   0.186   1.386   6.180
  940SOL     OW 4955   0.255   1.101   6.473
  940SOL    HW1 4956   0.261   1.012   6.520
  940SOL    HW2 4957   0.192   1.158   6.533
  941SOL     OW 4958   0.607   1.811   6.973
  941SOL    HW1 4959   0.516   1.780   0.014
  941SOL    HW2 4960   0.620   1.905   0.012
  942SOL     OW 4961   0.579   0.982   5.711
  942SOL    HW1 4962   0.625   1.040   5.639
  942SOL    HW2 4963   0.623   1.018   5.797
  943SOL     OW 4964   0.135   0.619   6.160
  943SOL    HW1 4965   0.069   0.543   6.181
  943SOL    HW2 4966   0.106   0.700   6.215
  944SOL     OW 4967   1.855   1.748   5.929
  944SOL    HW1 4968   1.917   1.724   6.008
  944SOL    HW2 4969   1.873   1.847   5.912
  945SOL     OW 4970   0.020   1.614   5.729
  945SOL    HW1 4971   0.041   1.514   5.736
  945SOL    HW2 4972   6.970   1.639   5.813
  946SOL     OW 4973   1.678   0.911   6.214
  946SOL    HW1 4974   1.770   0.884   6.181
  946SOL    HW2 4975   1.642   0.967   6.138
  947SOL     OW 4976   1.641   1.125   6.026
  947SOL    HW1 4977   1.736   1.118   5.989
  947SOL    HW2 4978   1.649   1.193   6.104
  948SOL     OW 4979   0.603   1.401   6.347
  948SOL    HW1 4980   0.556   1.310   6.355
  948SOL    HW2 4981   0.592   1.418   6.245
  949SOL     OW 4982   0.834   0.004   6.103
  949SOL    HW1 4983   0.862   0.100   6.080
  949SOL    HW2 4984   0.731   0.007   6.109
  950SOL     OW 4985   0.186   0.957   6.844
  950SOL    HW1 4986   0.285   0.938   6.832
  950SOL    HW2 4987   0.134   0.908   6.773
  951SOL     OW 4988   1.543   0.970   5.777
  951SOL    HW1 4989   1.461   0.916   5.809
  951SOL    HW2 4990   1.576   1.018   5.860
  952SOL     OW 4991   1.470   1.411   6.554
  952SOL    HW1 4992   1.399   1.431   6.627
  952SOL    HW2 4993   1.442   1.322   6.511
  953SOL     OW 4994   1.661   1.728   6.169
  953SOL    HW1 4995   1.634   1.695   6.077
  953SOL    HW2 4996   1.627   1.655   6.231
  954SOL     OW 4997   0.600   0.720   5.846
  954SOL    HW1 4998   0.607   0.805   5.790
  954SOL    HW2 4999   0.530   0.739   5.917
  955SOL     OW 5000   1.286   0.355   6.545
  955SOL    HW1 5001   1.192   0.313   6.541
  955SOL    HW2 5002   1.339   0.300   6.614
  956SOL     OW 5003   1.575   1.646   5.889
  956SOL    HW1 5004   1.672   1.677   5.894
  956SOL    HW2 5005   1.560   1.641   5.787
  957SOL     OW 5006   0.813   0.589   0.043
  957SOL    HW1 5007   0.766   0.643   0.115
  957SOL    HW2 5008   0.737   0.547   6.988
  958SOL     OW 5009   1.037   0.695   6.001
  958SOL    HW1 5010   1.046   0.708   6.101
  958SOL    HW2 5011   0.950   0.641   5.988
  959SOL     OW 5012   0.095   0.838   6.349
  959SOL    HW1 5013   0.173   0.804   6.404
  959SOL    HW2 5014   0.077   0.926   6.394
  960SOL     OW 5015   0.112   1.839   0.155
  960SOL    HW1 5016   0.107   1.790   0.244
  960SOL    HW2 5017   0.015   1.846   0.126
  961SOL     OW 5018   0.894   0.341   5.797
  961SOL    HW1 5019   0.929   0.405   5.725
  961SOL    HW2 5020   0.904   0.249   5.760
  962SOL     OW 5021   1.365   1.154   6.141
  962SOL    HW1 5022   1.447   1.141   6.082
  962SOL    HW2 5023   1.309   1.222   6.089
  963SOL     OW 5024   0.562   0.210   6.488
  963SOL    HW1 5025   0.571   0.243   6.583
  963SOL    HW2 5026   0.550   0.288   6.425
  964SOL     OW 5027   0.985   1.454   6.051
  964SOL    HW1 5028   0.936   1.519   5.987
  964SOL    HW2 5029   0.989   1.501   6.140
  965SOL     OW 5030   0.343   1.809   6.441
  965SOL    HW1 5031   0.395   1.722   6.462
  965SOL    HW2 5032   0.407   1.887   6.456
  966SOL     OW 5033   1.774   1.063   6.452
  966SOL    HW1 5034   1.736   1.048   6.359
  966SOL    HW2 5035   1.745   0.987   6.509
  967SOL     OW 5036   0.316   0.963   5.845
  967SOL    HW1 5037   0.396   0.981   5.785
  967SOL    HW2 5038   0.289   0.868   5.821
  968SOL     OW 5039   1.474   0.744   6.308
  968SOL    HW1 5040   1.479   0.689   6.394
  968SOL    HW2 5041   1.559   0.800   6.303
  969SOL     OW 5042   1.100   1.778   5.823
  969SOL    HW1 5043   1.031   1.724   5.876
  969SOL    HW2 5044   1.124   1.721   5.741
  970SOL     OW 5045   1.626   1.378   5.677
  970SOL    HW1 5046   1.582   1.468   5.660
  970SOL    HW2 5047   1.560   1.305   5.646
  971SOL     OW 5048   0.456   1.740   5.895
  971SOL    HW1 5049   0.504   1.794   5.968
  971SOL    HW2 5050   0.529   1.704   5.832
  972SOL     OW 5051   1.421   0.104   6.016
  972SOL    HW1 5052   1.403   0.061   5.926
  972SOL    HW2 5053   1.522   0.123   6.023
  973SOL     OW 5054   0.255   1.801   6.817
  973SOL    HW1 5055   0.310   1.732   6.868
  973SOL    HW2 5056   0.214   1.750   6.739
  974SOL     OW 5057   0.965   1.697   6.475
  974SOL    HW1 5058   1.053   1.647   6.487
  974SOL    HW2 5059   0.914   1.643   6.403
  975SOL     OW 5060   0.377   0.703   6.060
  975SOL    HW1 5061   0.414   0.607   6.062
  975SOL    HW2 5062   0.282   0.686   6.097
  976SOL     OW 5063   0.629   0.128   5.677
  976SOL    HW1 5064   0.674   0.052   5.730
  976SOL    HW2 5065   0.575   0.084   5.601
  977SOL     OW 5066   0.869   1.534   6.770
  977SOL    HW1 5067   0.863   1.506   6.672
  977SOL    HW2 5068   0.881   1.449   6.824
  978SOL     OW 5069   0.814   1.394   6.520
  978SOL    HW1 5070   0.904   1.394   6.469
  978SOL    HW2 5071   0.740   1.394   6.449
  979SOL     OW 5072   0.933   0.515   6.506
  979SOL    HW1 5073   0.904   0.509   6.406
  979SOL    HW2 5074   0.970   0.421   6.519
  980SOL     OW 5075   0.567   0.055   6.086
  980SOL    HW1 5076   0.488   0.047   6.153
  980SOL    HW2 5077   0.541   0.132   6.023
  981SOL     OW 5078   1.444   1.184   5.619
  981SOL    HW1 5079   1.471   1.103   5.677
  981SOL    HW2 5080   1.351   1.212   5.650
  982SOL     OW 5081   0.305   0.051   5.815
  982SOL    HW1 5082   0.361   0.116   5.762
  982SOL    HW2 5083   0.369   6.978   5.841
  983SOL     OW 5084   0.942   0.252   6.060
  983SOL    HW1 5085   0.909   0.298   5.975
  983SOL    HW2 5086   1.042   0.267   6.061
  984SOL     OW 5087   1.229   1.573   6.391
  984SOL    HW1 5088   1.235   1.637   6.311
  984SOL    HW2 5089   1.310   1.596   6.448
  985SOL     OW 5090   0.463   1.165   6.312
  985SOL    HW1 5091   0.384   1.143   6.375
  985SOL    HW2 5092   0.428   1.138   6.219
  986SOL     OW 5093   1.260   1.799   6.200
  986SOL    HW1 5094   1.312   1.866   6.140
  986SOL    HW2 5095   1.188   1.855   6.247
  987SOL     OW 5096   1.057   0.534   5.604
  987SOL    HW1 5097   1.012   0.620   5.573
  987SOL    HW2 5098   1.126   0.558   5.675
  988SOL     OW 5099   0.580   0.224   6.756
  988SOL    HW1 5100   0.583   0.129   6.720
  988SOL    HW2 5101   0.486   0.233   6.800
  989SOL     OW 5102   0.875   0.458   6.232
  989SOL    HW1 5103   0.827   0.515   6.162
  989SOL    HW2 5104   0.894   0.369   6.186
  990SOL     OW 5105   0.969   0.018   6.355
  990SOL    HW1 5106   0.918   0.027   6.267
  990SOL    HW2 5107   1.015   6.928   6.345
  991SOL     OW 5108   1.436   1.152   6.472
  991SOL    HW1 5109   1.350   1.098   6.467
  991SOL    HW2 5110   1.461   1.168   6.374
  992SOL     OW 5111   1.505   0.590   6.557
  992SOL    HW1 5112   1.457   0.501   6.566
  992SOL    HW2 5113   1.559   0.603   6.645
  993SOL     OW 5114   1.842   0.817   5.980
  993SOL    HW1 5115   1.893   0.756   6.045
  993SOL    HW2 5116   1.822   0.753   5.901
  994SOL     OW 5117   0.491   1.419   5.733
  994SOL    HW1 5118   0.407   1.399   5.789
  994SOL    HW2 5119   0.472   1.378   5.642
  995SOL     OW 5120   1.669   1.281   6.251
  995SOL    HW1 5121   1.773   1.285   6.246
  995SOL    HW2 5122   1.636   1.376   6.266
  996SOL     OW 5123   1.408   0.587   5.660
  996SOL    HW1 5124   1.348   0.555   5.739
  996SOL    HW2 5125   1.497   0.542   5.673
  997SOL     OW 5126   0.519   0.247   5.902
  997SOL    HW1 5127   0.574   0.209   5.824
  997SOL    HW2 5128   0.491   0.341   5.868
  998SOL     OW 5129   1.741   1.203   0.167
  998SOL    HW1 5130   1.842   1.193   0.176
  998SOL    HW2 5131   1.723   1.302   0.147
  999SOL     OW 5132   1.114   1.245   6.699
  999SOL    HW1 5133   1.031   1.238   6.755
  999SOL    HW2 5134   1.085   1.276   6.605
 1000SOL     OW 5135   0.727   1.058   5.945
 1000SOL    HW1 5136   0.710   1.034   6.043
 1000SOL    HW2 5137   0.803   0.995   5.912
 1001SOL     OW 5138   0.438   0.816   6.851
 1001SOL    HW1 5139   0.470   0.838   6.945
 1001SOL    HW2 5140   0.367   0.743   6.864
 1002SOL     OW 5141   1.257   0.391   6.844
 1002SOL    HW1 5142   1.286   0.456   6.916
 1002SOL    HW2 5143   1.261   0.443   6.757
 1003SOL     OW 5144   0.053   1.587   6.863
 1003SOL    HW1 5145   0.015   1.657   6.925
 1003SOL    HW2 5146   0.153   1.582   6.881
 1004SOL     OW 5147   0.362   1.100   6.074
 1004SOL    HW1 5148   0.366   1.179   6.011
 1004SOL    HW2 5149   0.350   1.018   6.015
 1005SOL     OW 5150   0.544   0.540   6.436
 1005SOL    HW1 5151   0.570   0.598   6.354
 1005SOL    HW2 5152   0.608   0.569   6.510
 1006SOL     OW 5153   1.231   1.354   5.972
 1006SOL    HW1 5154   1.284   1.435   6.009
 1006SOL    HW2 5155   1.134   1.373   5.999
 1007SOL     OW 5156   1.286   1.449   6.754
 1007SOL    HW1 5157   1.289   1.452   6.855
 1007SOL    HW2 5158   1.221   1.372   6.732
 1008SOL     OW 5159   1.585   0.614   6.069
 1008SOL    HW1 5160   1.540   0.683   6.130
 1008SOL    HW2 5161   1.623   0.668   5.992
 1009SOL     OW 5162   0.350   1.555   6.851
 1009SOL    HW1 5163   0.343   1.475   6.789
 1009SOL    HW2 5164   0.444   1.547   6.892
 1010SOL     OW 5165   0.593   0.880   6.611
 1010SOL    HW1 5166   0.620   0.978   6.601
 1010SOL    HW2 5167   0.543   0.870   6.700
 1011SOL     OW 5168   1.338   0.829   6.606
 1011SOL    HW1 5169   1.254   0.811   6.553
 1011SOL    HW2 5170   1.395   0.746   6.601
 1012SOL     OW 5171   1.219   0.520   5.853
 1012SOL    HW1 5172   1.237   0.439   5.914
 1012SOL    HW2 5173   1.154   0.579   5.908
 1013SOL     OW 5174   0.339   0.217   6.874
 1013SOL    HW1 5175   0.292   0.247   6.959
 1013SOL    HW2 5176   0.282   0.139   6.840
 1014SOL     OW 5177   0.061   1.308   6.836
 1014SOL    HW1 5178   0.097   1.243   6.907
 1014SOL    HW2 5179   0.075   1.401   6.876
 1015SOL     OW 5180   0.718   0.629   6.636
 1015SOL    HW1 5181   0.796   0.597   6.576
 1015SOL    HW2 5182   0.687   0.724   6.609
 1016SOL     OW 5183   0.354   0.048   6.242
 1016SOL    HW1 5184   0.308   0.133   6.273
 1016SOL    HW2 5185   0.290   6.971   6.263
 1017SOL     OW 5186   1.614   0.381   5.931
 1017SOL    HW1 5187   1.643   0.306   5.995
 1017SOL    HW2 5188   1.598   0.463   5.992
 1018SOL     OW 5189   1.035   0.761   6.572
 1018SOL    HW1 5190   1.013   0.775   6.672
 1018SOL    HW2 5191   0.994   0.671   6.545
 1019SOL     OW 5192   1.871   1.498   0.207
 1019SOL    HW1 5193   1.875   1.519   0.107
 1019SOL    HW2 5194   1.926   1.566   0.256
 1020SOL     OW 5195   1.512   0.250   5.712
 1020SOL    HW1 5196   1.419   0.226   5.745
 1020SOL    HW2 5197   1.558   0.296   5.792
 1021SOL     OW 5198   1.283   0.825   5.614
 1021SOL    HW1 5199   1.340   0.742   5.632
 1021SOL    HW2 5200   1.313   0.858   5.520
 1022SOL     OW 5201   1.067   1.353   6.439
 1022SOL    HW1 5202   1.070   1.270   6.377
 1022SOL    HW2 5203   1.130   1.424   6.399
 1023SOL     OW 5204   0.297   0.816   6.541
 1023SOL    HW1 5205   0.390   0.851   6.517
 1023SOL    HW2 5206   0.311   0.721   6.576
 1024SOL     OW 5207   0.332   0.534   6.592
 1024SOL    HW1 5208   0.293   0.441   6.572
 1024SOL    HW2 5209   0.410   0.538   6.523
 1025SOL     OW 5210   1.125   0.216   0.031
 1025SOL    HW1 5211   1.171   0.244   0.115
 1025SOL    HW2 5212   1.183   0.252   6.956
 1026SOL     OW 5213   6.988   1.335   5.787
 1026SOL    HW1 5214   6.912   1.359   5.852
 1026SOL    HW2 5215   0.013   1.241   5.822
 1027SOL     OW 5216   0.080   1.789   6.521
 1027SOL    HW1 5217   0.057   1.716   6.453
 1027SOL    HW2 5218   0.178   1.811   6.501
 1028SOL     OW 5219   0.493   1.596   6.512
 1028SOL    HW1 5220   0.567   1.663   6.539
 1028SOL    HW2 5221   0.539   1.522   6.457
 1029SOL     OW 5222   0.967   0.769   6.837
 1029SOL    HW1 5223   1.041   0.782   6.905
 1029SOL    HW2 5224   0.897   0.838   6.863
 1030SOL     OW 5225   0.052   0.610   6.694
 1030SOL    HW1 5226   0.089   0.557   6.616
 1030SOL    HW2 5227   0.112   0.587   6.772
 1031SOL     OW 5228   0.807   0.563   5.948
 1031SOL    HW1 5229   0.816   0.480   5.888
 1031SOL    HW2 5230   0.731   0.621   5.908
 1032SOL     OW 5231   1.645   0.627   6.779
 1032SOL    HW1 5232   1.631   0.550   6.846
 1032SOL    HW2 5233   1.739   0.601   6.745
 1033SOL     OW 5234   0.701   0.455   6.835
 1033SOL    HW1 5235   0.651   0.370   6.805
 1033SOL    HW2 5236   0.690   0.525   6.759
 1034SOL     OW 5237   0.922   1.654   0.017
 1034SOL    HW1 5238   0.880   1.652   6.924
 1034SOL    HW2 5239   0.911   1.748   0.055
 1035SOL     OW 5240   0.463   0.487   5.791
 1035SOL    HW1 5241   0.523   0.569   5.796
 1035SOL    HW2 5242   0.369   0.527   5.776
 1036SOL     OW 5243   0.153   1.136   0.038
 1036SOL    HW1 5244   0.174   1.090   0.127
 1036SOL    HW2 5245   0.169   1.064   6.966
 1037SOL     OW 5246   1.321   1.050   6.749
 1037SOL    HW1 5247   1.314   0.958   6.703
 1037SOL    HW2 5248   1.230   1.097   6.751
 1038SOL     OW 5249   1.313   0.852   5.887
 1038SOL    HW1 5250   1.226   0.824   5.932
 1038SOL    HW2 5251   1.294   0.849   5.786
 1039SOL     OW 5252   1.753   1.748   6.719
 1039SOL    HW1 5253   1.826   1.777   6.653
 1039SOL    HW2 5254   1.742   1.646   6.701
 1040SOL     OW 5255   1.255   1.722   6.742
 1040SOL    HW1 5256   1.332   1.748   6.681
 1040SOL    HW2 5257   1.255   1.620   6.744
 1041SOL     OW 5258   0.062   1.235   6.585
 1041SOL    HW1 5259   0.057   1.260   6.686
 1041SOL    HW2 5260   6.966   1.232   6.553
 1042SOL     OW 5261   1.699   0.140   6.064
 1042SOL    HW1 5262   1.788   0.133   6.012
 1042SOL    HW2 5263   1.703   0.069   6.137
 1043SOL     OW 5264   1.368   1.584   6.068
 1043SOL    HW1 5265   1.429   1.606   5.989
 1043SOL    HW2 5266   1.320   1.671   6.095
 1044SOL     OW 5267   1.265   0.919   6.260
 1044SOL    HW1 5268   1.345   0.856   6.277
 1044SOL    HW2 5269   1.307   0.999   6.212
 1045SOL     OW 5270   0.660   1.629   5.736
 1045SOL    HW1 5271   0.686   1.633   5.637
 1045SOL    HW2 5272   0.603   1.542   5.742
 1046SOL     OW 5273   1.873   0.181   6.510
 1046SOL    HW1 5274   1.861   0.081   6.496
 1046SOL    HW2 5275   1.777   0.217   6.521
 1047SOL     OW 5276   0.294   0.340   6.319
 1047SOL    HW1 5277   0.208   0.379   6.286
 1047SOL    HW2 5278   0.275   0.306   6.414
 1048SOL     OW 5279   1.187   1.622   5.620
 1048SOL    HW1 5280   1.199   1.522   5.643
 1048SOL    HW2 5281   1.127   1.623   5.537
 1049SOL     OW 5282   0.878   1.024   6.933
 1049SOL    HW1 5283   0.819   1.056   6.857
 1049SOL    HW2 5284   0.824   1.045   0.016
 1050SOL     OW 5285   0.913   0.898   5.853
 1050SOL    HW1 5286   0.989   0.941   5.798
 1050SOL    HW2 5287   0.958   0.826   5.909
 1051SOL     OW 5288   1.535   1.637   5.618
 1051SOL    HW1 5289   1.434   1.634   5.613
 1051SOL    HW2 5290   1.567   1.632   5.519
 1052SOL     OW 5291   1.611   1.304   6.839
 1052SOL    HW1 5292   1.698   1.311   6.893
 1052SOL    HW2 5293   1.539   1.299   6.913
 1053SOL     OW 5294   1.054   1.117   6.311
 1053SOL    HW1 5295   0.975   1.059   6.342
 1053SOL    HW2 5296   1.115   1.056   6.259
 1054SOL     OW 5297   1.029   0.239   6.554
 1054SOL    HW1 5298   1.003   0.193   6.465
 1054SOL    HW2 5299   1.026   0.162   6.623
 1055SOL     OW 5300   0.602   1.478   6.086
 1055SOL    HW1 5301   0.657   1.434   6.011
 1055SOL    HW2 5302   0.535   1.537   6.039
 1056SOL     OW 5303   1.685   0.416   6.928
 1056SOL    HW1 5304   1.758   0.436   6.995
 1056SOL    HW2 5305   1.722   0.341   6.870
 1057SOL     OW 5306   0.243   1.364   5.852
 1057SOL    HW1 5307   0.143   1.370   5.832
 1057SOL    HW2 5308   0.252   1.383   5.954
 1058SOL     OW 5309   0.079   0.327   5.624
 1058SOL    HW1 5310   6.983   0.298   5.599
 1058SOL    HW2 5311   0.095   0.419   5.588
 1059SOL     OW 5312   0.064   0.149   5.939
 1059SOL    HW1 5313   0.071   0.230   5.878
 1059SOL    HW2 5314   0.142   0.091   5.908
 1060SOL     OW 5315   1.194   1.361   5.694
 1060SOL    HW1 5316   1.096   1.333   5.694
 1060SOL    HW2 5317   1.222   1.358   5.793
 1061SOL     OW 5318   1.514   1.749   6.569
 1061SOL    HW1 5319   1.540   1.808   6.491
 1061SOL    HW2 5320   1.592   1.755   6.634
 1062SOL     OW 5321   1.474   1.273   0.269
 1062SOL    HW1 5322   1.398   1.217   0.307
 1062SOL    HW2 5323   1.543   1.204   0.239
 1063SOL     OW 5324   0.379   1.753   0.093
 1063SOL    HW1 5325   0.292   1.804   0.101
 1063SOL    HW2 5326   0.397   1.716   0.187
 1064SOL     OW 5327   1.665   0.902   6.821
 1064SOL    HW1 5328   1.648   0.803   6.838
 1064SOL    HW2 5329   1.738   0.905   6.753
 1065SOL     OW 5330   1.248   0.315   6.035
 1065SOL    HW1 5331   1.308   0.230   6.030
 1065SOL    HW2 5332   1.267   0.356   6.127
 1066SOL     OW 5333   0.601   0.742   6.256
 1066SOL    HW1 5334   0.634   0.838   6.247
 1066SOL    HW2 5335   0.523   0.734   6.191
 1067SOL     OW 5336   1.765   0.933   0.085
 1067SOL    HW1 5337   1.751   1.027   0.123
 1067SOL    HW2 5338   1.716   0.931   6.996
 1068SOL     OW 5339   0.881   1.366   5.620
 1068SOL    HW1 5340   0.823   1.382   5.702
 1068SOL    HW2 5341   0.887   1.452   5.566
 1069SOL     OW 5342   0.675   1.796   6.542
 1069SOL    HW1 5343   0.638   1.887   6.513
 1069SOL    HW2 5344   0.765   1.785   6.495
 1070SOL     OW 5345   0.871   0.960   6.439
 1070SOL    HW1 5346   0.919   0.886   6.489
 1070SOL    HW2 5347   0.835   1.024   6.511
 1071SOL     OW 5348   1.098   1.003   5.684
 1071SOL    HW1 5349   1.061   1.052   5.602
 1071SOL    HW2 5350   1.164   0.933   5.647
 1072SOL     OW 5351   1.858   1.556   6.415
 1072SOL    HW1 5352   1.769   1.572   6.372
 1072SOL    HW2 5353   1.841   1.499   6.498
 1073SOL     OW 5354   0.122   1.274   6.283
 1073SOL    HW1 5355   0.137   1.223   6.369
 1073SOL    HW2 5356   0.163   1.214   6.212
 1074SOL     OW 5357   1.835   0.206   6.817
 1074SOL    HW1 5358   1.775   0.125   6.827
 1074SOL    HW2 5359   1.852   0.209   6.717
 1075SOL     OW 5360   0.437   0.443   6.112
 1075SOL    HW1 5361   0.487   0.370   6.063
 1075SOL    HW2 5362   0.405   0.404   6.202
 1076SOL     OW 5363   1.721   1.489   6.664
 1076SOL    HW1 5364   1.629   1.468   6.625
 1076SOL    HW2 5365   1.722   1.436   6.751
 1077SOL     OW 5366   0.294   0.554   6.865
 1077SOL    HW1 5367   0.363   0.498   6.913
 1077SOL    HW2 5368   0.320   0.543   6.765
 1078SOL     OW 5369   0.835   1.581   6.265
 1078SOL    HW1 5370   0.826   1.624   6.174
 1078SOL    HW2 5371   0.747   1.531   6.279
 1079SOL     OW 5372   1.421   0.209   6.726
 1079SOL    HW1 5373   1.508   0.170   6.761
 1079SOL    HW2 5374   1.378   0.259   6.804
 1080SOL     OW 5375   1.026   0.045   6.737
 1080SOL    HW1 5376   0.940   6.996   6.716
 1080SOL    HW2 5377   1.062   0.007   6.827
 1081SOL     OW 5378   0.779   1.339   5.902
 1081SOL    HW1 5379   0.752   1.240   5.903
 1081SOL    HW2 5380   0.865   1.342   5.957
 1082SOL     OW 5381   0.623   1.559   6.887
 1082SOL    HW1 5382   0.615   1.660   6.905
 1082SOL    HW2 5383   0.700   1.551   6.822
 1083SOL     OW 5384   1.319   0.023   5.773
 1083SOL    HW1 5385   1.363   6.953   5.712
 1083SOL    HW2 5386   1.234   6.981   5.810
 1084SOL     OW 5387   1.286   0.438   6.281
 1084SOL    HW1 5388   1.230   0.522   6.263
 1084SOL    HW2 5389   1.290   0.429   6.383
 1085SOL     OW 5390   1.614   0.295   6.522
 1085SOL    HW1 5391   1.537   0.230   6.533
 1085SOL    HW2 5392   1.616   0.320   6.422
 1086SOL     OW 5393   0.057   1.076   5.877
 1086SOL    HW1 5394   0.156   1.050   5.882
 1086SOL    HW2 5395   0.003   0.988   5.890
 1087SOL     OW 5396   0.868   1.653   5.921
 1087SOL    HW1 5397   0.795   1.644   5.849
 1087SOL    HW2 5398   0.856   1.740   5.974
 1088SOL     OW 5399   0.239   2.502   0.137
 1088SOL    HW1 5400   0.151   2.468   0.171
 1088SOL    HW2 5401   0.255   2.463   0.044
 1089SOL     OW 5402   0.249   2.130   0.987
 1089SOL    HW1 5403   0.285   2.112   1.082
 1089SOL    HW2 5404   0.154   2.094   0.994
 1090SOL     OW 5405   6.990   2.257   0.658
 1090SOL    HW1 5406   6.936   2.245   0.746
 1090SOL    HW2 5407   0.002   2.166   0.617
 1091SOL     OW 5408   0.578   3.157   1.156
 1091SOL    HW1 5409   0.483   3.151   1.121
 1091SOL    HW2 5410   0.583   3.248   1.200
 1092SOL     OW 5411   1.544   3.382   0.711
 1092SOL    HW1 5412   1.507   3.354   0.804
 1092SOL    HW2 5413   1.465   3.385   0.644
 1093SOL     OW 5414   1.123   2.552   0.713
 1093SOL    HW1 5415   1.166   2.640   0.682
 1093SOL    HW2 5416   1.082   2.574   0.804
 1094SOL     OW 5417   1.773   2.425   0.203
 1094SOL    HW1 5418   1.700   2.458   0.141
 1094SOL    HW2 5419   1.729   2.353   0.261
 1095SOL     OW 5420   0.761   3.010   1.021
 1095SOL    HW1 5421   0.689   3.053   1.082
 1095SOL    HW2 5422   0.795   3.095   0.976
 1096SOL     OW 5423   0.869   2.629   1.801
 1096SOL    HW1 5424   0.861   2.694   1.878
 1096SOL    HW2 5425   0.896   2.685   1.719
 1097SOL     OW 5426   0.684   2.886   0.644
 1097SOL    HW1 5427   0.750   2.861   0.717
 1097SOL    HW2 5428   0.607   2.934   0.692
 1098SOL     OW 5429   0.707   3.017   1.802
 1098SOL    HW1 5430   0.757   3.103   1.830
 1098SOL    HW2 5431   0.614   3.048   1.773
 1099SOL     OW 5432   0.314   3.304   1.073
 1099SOL    HW1 5433   0.239   3.255   1.024
 1099SOL    HW2 5434   0.369   3.355   1.003
 1100SOL     OW 5435   1.462   3.367   1.359
 1100SOL    HW1 5436   1.520   3.452   1.370
 1100SOL    HW2 5437   1.398   3.370   1.439
 1101SOL     OW 5438   0.431   2.267   1.542
 1101SOL    HW1 5439   0.516   2.222   1.510
 1101SOL    HW2 5440   0.353   2.204   1.521
 1102SOL     OW 5441   1.631   2.307   0.743
 1102SOL    HW1 5442   1.550   2.337   0.690
 1102SOL    HW2 5443   1.627   2.362   0.828
 1103SOL     OW 5444   0.207   3.566   0.508
 1103SOL    HW1 5445   0.250   3.653   0.540
 1103SOL    HW2 5446   0.249   3.543   0.417
 1104SOL     OW 5447   1.127   3.218   1.684
 1104SOL    HW1 5448   1.177   3.213   1.772
 1104SOL    HW2 5449   1.088   3.123   1.673
 1105SOL     OW 5450   0.219   3.294   0.522
 1105SOL    HW1 5451   0.243   3.390   0.547
 1105SOL    HW2 5452   0.179   3.245   0.604
 1106SOL     OW 5453   0.250   2.955   0.902
 1106SOL    HW1 5454   0.254   2.867   0.954
 1106SOL    HW2 5455   0.187   3.018   0.956
 1107SOL     OW 5456   0.608   3.661   1.411
 1107SOL    HW1 5457   0.526   3.631   1.466
 1107SOL    HW2 5458   0.630   3.756   1.443
 1108SOL     OW 5459   0.565   2.824   0.153
 1108SOL    HW1 5460   0.603   2.873   0.072
 1108SOL    HW2 5461   0.620   2.865   0.231
 1109SOL     OW 5462   1.600   1.977   1.484
 1109SOL    HW1 5463   1.603   2.059   1.424
 1109SOL    HW2 5464   1.607   2.015   1.579
 1110SOL     OW 5465   0.142   2.474   0.562
 1110SOL    HW1 5466   0.073   2.405   0.594
 1110SOL    HW2 5467   0.124   2.556   0.620
 1111SOL     OW 5468   1.858   3.616   0.374
 1111SOL    HW1 5469   1.931   3.584   0.440
 1111SOL    HW2 5470   1.874   3.716   0.363
 1112SOL     OW 5471   6.976   3.442   0.160
 1112SOL    HW1 5472   6.988   3.341   0.177
 1112SOL    HW2 5473   6.967   3.477   0.255
 1113SOL     OW 5474   1.684   2.753   0.642
 1113SOL    HW1 5475   1.758   2.707   0.588
 1113SOL    HW2 5476   1.653   2.825   0.575
 1114SOL     OW 5477   1.649   2.963   0.469
 1114SOL    HW1 5478   1.707   2.989   0.389
 1114SOL    HW2 5479   1.649   3.047   0.527
 1115SOL     OW 5480   0.133   2.579   1.579
 1115SOL    HW1 5481   0.233   2.605   1.588
 1115SOL    HW2 5482   0.087   2.670   1.582
 1116SOL     OW 5483   0.603   3.259   0.747
 1116SOL    HW1 5484   0.556   3.168   0.759
 1116SOL    HW2 5485   0.586   3.282   0.648
 1117SOL     OW 5486   1.279   3.088   1.431
 1117SOL    HW1 5487   1.308   3.016   1.364
 1117SOL    HW2 5488   1.347   3.080   1.509
 1118SOL     OW 5489   0.840   1.863   0.504
 1118SOL    HW1 5490   0.868   1.960   0.483
 1118SOL    HW2 5491   0.737   1.867   0.504
 1119SOL     OW 5492   0.171   2.835   1.248
 1119SOL    HW1 5493   0.268   2.804   1.237
 1119SOL    HW2 5494   0.116   2.776   1.186
 1120SOL     OW 5495   1.506   2.874   0.213
 1120SOL    HW1 5496   1.430   2.812   0.246
 1120SOL    HW2 5497   1.585   2.850   0.271
 1121SOL     OW 5498   1.181   3.668   1.617
 1121SOL    HW1 5499   1.185   3.738   1.544
 1121SOL    HW2 5500   1.203   3.579   1.571
 1122SOL     OW 5501   0.335   2.093   1.816
 1122SOL    HW1 5502   0.395   2.170   1.840
 1122SOL    HW2 5503   0.243   2.118   1.856
 1123SOL     OW 5504   1.472   3.284   0.950
 1123SOL    HW1 5505   1.408   3.307   1.027
 1123SOL    HW2 5506   1.444   3.188   0.924
 1124SOL     OW 5507   1.656   3.597   0.604
 1124SOL    HW1 5508   1.647   3.564   0.508
 1124SOL    HW2 5509   1.622   3.517   0.659
 1125SOL     OW 5510   0.594   2.576   0.265
 1125SOL    HW1 5511   0.590   2.666   0.215
 1125SOL    HW2 5512   0.524   2.587   0.339
 1126SOL     OW 5513   1.271   2.200   0.914
 1126SOL    HW1 5514   1.177   2.166   0.936
 1126SOL    HW2 5515   1.330   2.156   0.987
 1127SOL     OW 5516   1.574   3.553   0.318
 1127SOL    HW1 5517   1.674   3.527   0.315
 1127SOL    HW2 5518   1.541   3.521   0.227
 1128SOL     OW 5519   0.794   2.494   1.469
 1128SOL    HW1 5520   0.771   2.458   1.563
 1128SOL    HW2 5521   0.751   2.428   1.404
 1129SOL     OW 5522   1.397   2.335   1.671
 1129SOL    HW1 5523   1.400   2.392   1.757
 1129SOL    HW2 5524   1.462   2.257   1.688
 1130SOL     OW 5525   0.952   2.751   1.579
 1130SOL    HW1 5526   1.000   2.667   1.540
 1130SOL    HW2 5527   0.902   2.788   1.497
 1131SOL     OW 5528   0.987   2.261   1.228
 1131SOL    HW1 5529   0.912   2.276   1.293
 1131SOL    HW2 5530   0.949   2.206   1.152
 1132SOL     OW 5531   1.044   2.559   0.425
 1132SOL    HW1 5532   1.061   2.567   0.526
 1132SOL    HW2 5533   0.955   2.507   0.417
 1133SOL     OW 5534   0.090   2.678   0.759
 1133SOL    HW1 5535   0.172   2.656   0.815
 1133SOL    HW2 5536   0.043   2.743   0.821
 1134SOL     OW 5537   0.122   3.731   1.581
 1134SOL    HW1 5538   0.125   3.701   1.681
 1134SOL    HW2 5539   0.032   3.694   1.550
 1135SOL     OW 5540   0.880   2.218   0.205
 1135SOL    HW1 5541   0.913   2.281   0.133
 1135SOL    HW2 5542   0.913   2.125   0.176
 1136SOL     OW 5543   1.705   2.431   1.835
 1136SOL    HW1 5544   1.672   2.515   1.785
 1136SOL    HW2 5545   1.760   2.381   1.765
 1137SOL     OW 5546   1.365   3.019   0.566
 1137SOL    HW1 5547   1.446   3.007   0.507
 1137SOL    HW2 5548   1.304   3.084   0.515
 1138SOL     OW 5549   0.557   2.058   0.884
 1138SOL    HW1 5550   0.556   2.070   0.986
 1138SOL    HW2 5551   0.553   2.151   0.845
 1139SOL     OW 5552   0.983   3.308   0.479
 1139SOL    HW1 5553   0.943   3.382   0.418
 1139SOL    HW2 5554   0.987   3.349   0.572
 1140SOL     OW 5555   0.347   3.666   0.852
 1140SOL    HW1 5556   0.390   3.576   0.878
 1140SOL    HW2 5557   0.418   3.736   0.872
 1141SOL     OW 5558   1.791   2.919   0.845
 1141SOL    HW1 5559   1.725   2.871   0.783
 1141SOL    HW2 5560   1.743   2.917   0.936
 1142SOL     OW 5561   1.230   3.421   1.502
 1142SOL    HW1 5562   1.212   3.353   1.576
 1142SOL    HW2 5563   1.177   3.386   1.423
 1143SOL     OW 5564   0.307   2.810   0.258
 1143SOL    HW1 5565   0.397   2.824   0.210
 1143SOL    HW2 5566   0.276   2.715   0.235
 1144SOL     OW 5567   1.458   2.625   0.732
 1144SOL    HW1 5568   1.458   2.570   0.817
 1144SOL    HW2 5569   1.551   2.666   0.720
 1145SOL     OW 5570   0.468   3.124   1.729
 1145SOL    HW1 5571   0.437   3.123   1.630
 1145SOL    HW2 5572   0.382   3.143   1.781
 1146SOL     OW 5573   1.114   3.629   0.235
 1146SOL    HW1 5574   1.047   3.580   0.296
 1146SOL    HW2 5575   1.125   3.566   0.155
 1147SOL     OW 5576   0.186   2.149   1.491
 1147SOL    HW1 5577   0.100   2.195   1.464
 1147SOL    HW2 5578   0.161   2.071   1.552
 1148SOL     OW 5579   1.615   3.282   0.076
 1148SOL    HW1 5580   1.574   3.375   0.069
 1148SOL    HW2 5581   1.541   3.214   0.061
 1149SOL     OW 5582   0.489   3.553   0.360
 1149SOL    HW1 5583   0.512   3.643   0.402
 1149SOL    HW2 5584   0.555   3.538   0.284
 1150SOL     OW 5585   1.407   1.973   0.454
 1150SOL    HW1 5586   1.395   1.934   0.359
 1150SOL    HW2 5587   1.508   1.985   0.467
 1151SOL     OW 5588   0.247   3.663   1.225
 1151SOL    HW1 5589   0.305   3.596   1.276
 1151SOL    HW2 5590   0.202   3.609   1.153
 1152SOL     OW 5591   0.955   3.559   0.903
 1152SOL    HW1 5592   1.045   3.515   0.918
 1152SOL    HW2 5593   0.909   3.503   0.830
 1153SOL     OW 5594   0.382   2.551   0.458
 1153SOL    HW1 5595   0.411   2.454   0.482
 1153SOL    HW2 5596   0.283   2.549   0.485
 1154SOL     OW 5597   1.532   2.103   1.721
 1154SOL    HW1 5598   1.534   2.118   1.825
 1154SOL    HW2 5599   1.468   2.025   1.711
 1155SOL     OW 5600   0.771   2.119   1.737
 1155SOL    HW1 5601   0.851   2.055   1.749
 1155SOL    HW2 5602   0.720   2.118   1.825
 1156SOL     OW 5603   0.880   3.397   1.205
 1156SOL    HW1 5604   0.869   3.371   1.107
 1156SOL    HW2 5605   0.946   3.330   1.246
 1157SOL     OW 5606   1.335   2.455   1.432
 1157SOL    HW1 5607   1.370   2.422   1.523
 1157SOL    HW2 5608   1.388   2.539   1.409
 1158SOL     OW 5609   0.823   3.259   0.938
 1158SOL    HW1 5610   0.916   3.255   0.895
 1158SOL    HW2 5611   0.757   3.254   0.860
 1159SOL     OW 5612   0.933   2.375   0.905
 1159SOL    HW1 5613   0.911   2.359   0.805
 1159SOL    HW2 5614   0.977   2.288   0.935
 1160SOL     OW 5615   0.575   1.917   0.482
 1160SOL    HW1 5616   0.502   1.922   0.553
 1160SOL    HW2 5617   0.555   1.998   0.420
 1161SOL     OW 5618   1.446   3.059   0.019
 1161SOL    HW1 5619   1.474   2.969   0.061
 1161SOL    HW2 5620   1.351   3.074   0.053
 1162SOL     OW 5621   0.930   2.111   0.461
 1162SOL    HW1 5622   0.900   2.162   0.377
 1162SOL    HW2 5623   1.032   2.124   0.466
 1163SOL     OW 5624   1.084   2.549   1.458
 1163SOL    HW1 5625   1.025   2.467   1.470
 1163SOL    HW2 5626   1.182   2.518   1.453
 1164SOL     OW 5627   1.238   3.427   0.764
 1164SOL    HW1 5628   1.235   3.506   0.699
 1164SOL    HW2 5629   1.302   3.456   0.836
 1165SOL     OW 5630   0.458   3.019   0.743
 1165SOL    HW1 5631   0.377   2.997   0.803
 1165SOL    HW2 5632   0.424   2.999   0.647
 1166SOL     OW 5633   1.257   3.668   0.616
 1166SOL    HW1 5634   1.292   3.752   0.577
 1166SOL    HW2 5635   1.182   3.702   0.679
 1167SOL     OW 5636   1.081   2.439   0.015
 1167SOL    HW1 5637   0.985   2.462   0.041
 1167SOL    HW2 5638   1.134   2.426   0.101
 1168SOL     OW 5639   0.051   2.403   1.380
 1168SOL    HW1 5640   0.146   2.413   1.340
 1168SOL    HW2 5641   0.051   2.473   1.455
 1169SOL     OW 5642   0.571   2.098   1.162
 1169SOL    HW1 5643   0.619   2.014   1.192
 1169SOL    HW2 5644   0.479   2.092   1.207
 1170SOL     OW 5645   0.883   2.305   0.648
 1170SOL    HW1 5646   0.836   2.367   0.584
 1170SOL    HW2 5647   0.896   2.220   0.593
 1171SOL     OW 5648   1.017   1.923   0.753
 1171SOL    HW1 5649   0.967   1.909   0.665
 1171SOL    HW2 5650   0.994   1.843   0.812
 1172SOL     OW 5651   1.421   3.033   0.872
 1172SOL    HW1 5652   1.359   2.958   0.901
 1172SOL    HW2 5653   1.414   3.031   0.770
 1173SOL     OW 5654   1.476   2.439   0.982
 1173SOL    HW1 5655   1.419   2.356   0.994
 1173SOL    HW2 5656   1.538   2.446   1.064
 1174SOL     OW 5657   1.815   2.668   0.399
 1174SOL    HW1 5658   1.881   2.604   0.447
 1174SOL    HW2 5659   1.822   2.643   0.300
 1175SOL     OW 5660   0.486   3.252   0.160
 1175SOL    HW1 5661   0.416   3.218   0.228
 1175SOL    HW2 5662   0.434   3.251   0.073
 1176SOL     OW 5663   1.697   3.159   0.658
 1176SOL    HW1 5664   1.761   3.183   0.731
 1176SOL    HW2 5665   1.623   3.230   0.665
 1177SOL     OW 5666   1.387   2.433   0.072
 1177SOL    HW1 5667   1.332   2.424   0.158
 1177SOL    HW2 5668   1.450   2.353   0.071
 1178SOL     OW 5669   0.514   2.109   0.313
 1178SOL    HW1 5670   0.517   2.060   0.224
 1178SOL    HW2 5671   0.494   2.205   0.279
 1179SOL     OW 5672   1.735   3.100   1.575
 1179SOL    HW1 5673   1.826   3.055   1.581
 1179SOL    HW2 5674   1.752   3.191   1.619
 1180SOL     OW 5675   1.061   3.218   1.339
 1180SOL    HW1 5676   0.981   3.179   1.390
 1180SOL    HW2 5677   1.142   3.172   1.384
 1181SOL     OW 5678   1.613   3.498   1.646
 1181SOL    HW1 5679   1.617   3.522   1.547
 1181SOL    HW2 5680   1.698   3.441   1.660
 1182SOL     OW 5681   1.128   3.085   1.099
 1182SOL    HW1 5682   1.068   3.109   1.177
 1182SOL    HW2 5683   1.086   3.126   1.016
 1183SOL     OW 5684   1.610   2.964   1.069
 1183SOL    HW1 5685   1.615   3.029   1.149
 1183SOL    HW2 5686   1.541   3.006   1.005
 1184SOL     OW 5687   0.932   1.969   1.400
 1184SOL    HW1 5688   0.958   1.941   1.304
 1184SOL    HW2 5689   1.018   2.009   1.442
 1185SOL     OW 5690   0.991   2.978   1.733
 1185SOL    HW1 5691   0.894   2.999   1.758
 1185SOL    HW2 5692   0.987   2.896   1.671
 1186SOL     OW 5693   0.720   2.911   0.362
 1186SOL    HW1 5694   0.706   2.907   0.464
 1186SOL    HW2 5695   0.806   2.856   0.341
 1187SOL     OW 5696   0.408   2.680   1.244
 1187SOL    HW1 5697   0.483   2.677   1.315
 1187SOL    HW2 5698   0.358   2.591   1.254
 1188SOL     OW 5699   1.280   2.245   1.265
 1188SOL    HW1 5700   1.306   2.323   1.328
 1188SOL    HW2 5701   1.182   2.260   1.239
 1189SOL     OW 5702   0.060   3.437   1.315
 1189SOL    HW1 5703   0.019   3.527   1.334
 1189SOL    HW2 5704   0.153   3.436   1.357
 1190SOL     OW 5705   0.361   2.965   0.486
 1190SOL    HW1 5706   0.341   3.040   0.420
 1190SOL    HW2 5707   0.361   2.882   0.427
 1191SOL     OW 5708   0.538   2.412   0.854
 1191SOL    HW1 5709   0.570   2.477   0.780
 1191SOL    HW2 5710   0.601   2.428   0.933
 1192SOL     OW 5711   1.218   3.193   0.404
 1192SOL    HW1 5712   1.279   3.267   0.440
 1192SOL    HW2 5713   1.122   3.221   0.431
 1193SOL     OW 5714   1.295   3.326   1.149
 1193SOL    HW1 5715   1.355   3.326   1.233
 1193SOL    HW2 5716   1.231   3.247   1.160
 1194SOL     OW 5717   1.569   2.458   0.463
 1194SOL    HW1 5718   1.510   2.515   0.522
 1194SOL    HW2 5719   1.629   2.526   0.418
 1195SOL     OW 5720   0.345   3.382   1.326
 1195SOL    HW1 5721   0.323   3.340   1.234
 1195SOL    HW2 5722   0.444   3.404   1.316
 1196SOL     OW 5723   0.408   2.596   1.609
 1196SOL    HW1 5724   0.472   2.648   1.547
 1196SOL    HW2 5725   0.451   2.504   1.612
 1197SOL     OW 5726   1.613   2.628   1.677
 1197SOL    HW1 5727   1.522   2.674   1.681
 1197SOL    HW2 5728   1.662   2.683   1.604
 1198SOL     OW 5729   0.991   1.963   1.760
 1198SOL    HW1 5730   1.043   2.046   1.733
 1198SOL    HW2 5731   1.049   1.889   1.720
 1199SOL     OW 5732   0.507   1.887   1.759
 1199SOL    HW1 5733   0.458   1.828   1.691
 1199SOL    HW2 5734   0.443   1.968   1.772
 1200SOL     OW 5735   0.601   2.746   1.040
 1200SOL    HW1 5736   0.625   2.845   1.041
 1200SOL    HW2 5737   0.531   2.731   1.113
 1201SOL     OW 5738   1.360   2.721   1.028
 1201SOL    HW1 5739   1.268   2.694   0.995
 1201SOL    HW2 5740   1.406   2.632   1.042
 1202SOL     OW 5741   1.208   2.375   0.275
 1202SOL    HW1 5742   1.230   2.299   0.341
 1202SOL    HW2 5743   1.169   2.448   0.336
 1203SOL     OW 5744   0.309   2.061   1.247
 1203SOL    HW1 5745   0.266   2.085   1.336
 1203SOL    HW2 5746   0.289   1.960   1.233
 1204SOL     OW 5747   0.064   3.168   1.280
 1204SOL    HW1 5748   0.086   3.108   1.360
 1204SOL    HW2 5749   0.060   3.265   1.313
 1205SOL     OW 5750   0.740   2.500   1.068
 1205SOL    HW1 5751   0.815   2.465   1.007
 1205SOL    HW2 5752   0.708   2.593   1.037
 1206SOL     OW 5753   1.707   2.847   1.816
 1206SOL    HW1 5754   1.658   2.762   1.792
 1206SOL    HW2 5755   1.735   2.837   1.914
 1207SOL     OW 5756   0.317   1.932   0.613
 1207SOL    HW1 5757   0.286   2.025   0.645
 1207SOL    HW2 5758   0.316   1.876   0.700
 1208SOL     OW 5759   1.630   2.221   0.359
 1208SOL    HW1 5760   1.636   2.145   0.428
 1208SOL    HW2 5761   1.600   2.305   0.411
 1209SOL     OW 5762   1.045   2.612   0.972
 1209SOL    HW1 5763   1.020   2.630   1.071
 1209SOL    HW2 5764   1.012   2.516   0.955
 1210SOL     OW 5765   0.978   3.433   1.703
 1210SOL    HW1 5766   0.967   3.484   1.614
 1210SOL    HW2 5767   1.027   3.345   1.682
 1211SOL     OW 5768   1.845   3.368   1.615
 1211SOL    HW1 5769   1.872   3.378   1.518
 1211SOL    HW2 5770   1.926   3.396   1.671
 1212SOL     OW 5771   0.350   2.771   1.806
 1212SOL    HW1 5772   0.434   2.796   1.857
 1212SOL    HW2 5773   0.375   2.689   1.749
 1213SOL     OW 5774   1.497   2.150   0.135
 1213SOL    HW1 5775   1.450   2.065   0.164
 1213SOL    HW2 5776   1.560   2.175   0.212
 1214SOL     OW 5777   1.302   2.692   0.029
 1214SOL    HW1 5778   1.340   2.596   0.036
 1214SOL    HW2 5779   1.342   2.730   6.944
 1215SOL     OW 5780   1.070   3.223   0.853
 1215SOL    HW1 5781   1.072   3.137   0.795
 1215SOL    HW2 5782   1.141   3.287   0.814
 1216SOL     OW 5783   0.281   2.681   0.965
 1216SOL    HW1 5784   0.377   2.701   0.941
 1216SOL    HW2 5785   0.281   2.595   1.020
 1217SOL     OW 5786   0.315   2.392   1.002
 1217SOL    HW1 5787   0.283   2.297   0.979
 1217SOL    HW2 5788   0.393   2.408   0.936
 1218SOL     OW 5789   1.149   2.237   1.693
 1218SOL    HW1 5790   1.098   2.295   1.762
 1218SOL    HW2 5791   1.245   2.275   1.693
 1219SOL     OW 5792   1.167   2.064   1.484
 1219SOL    HW1 5793   1.162   2.135   1.559
 1219SOL    HW2 5794   1.216   2.109   1.408
 1220SOL     OW 5795   0.007   3.185   0.220
 1220SOL    HW1 5796   6.912   3.191   0.260
 1220SOL    HW2 5797   0.028   3.086   0.240
 1221SOL     OW 5798   0.089   3.644   0.939
 1221SOL    HW1 5799   0.056   3.575   0.871
 1221SOL    HW2 5800   0.186   3.664   0.910
 1222SOL     OW 5801   0.492   3.444   0.913
 1222SOL    HW1 5802   0.562   3.518   0.929
 1222SOL    HW2 5803   0.539   3.375   0.852
 1223SOL     OW 5804   0.972   2.646   1.227
 1223SOL    HW1 5805   1.028   2.617   1.309
 1223SOL    HW2 5806   0.879   2.610   1.247
 1224SOL     OW 5807   0.058   2.468   1.104
 1224SOL    HW1 5808   0.135   2.410   1.069
 1224SOL    HW2 5809   0.034   2.432   1.196
 1225SOL     OW 5810   0.219   2.373   1.721
 1225SOL    HW1 5811   0.294   2.332   1.664
 1225SOL    HW2 5812   0.189   2.456   1.667
 1226SOL     OW 5813   1.388   2.792   1.657
 1226SOL    HW1 5814   1.422   2.889   1.668
 1226SOL    HW2 5815   1.378   2.778   1.557
 1227SOL     OW 5816   0.800   2.428   0.373
 1227SOL    HW1 5817   0.814   2.355   0.303
 1227SOL    HW2 5818   0.721   2.485   0.342
 1228SOL     OW 5819   1.640   2.481   1.202
 1228SOL    HW1 5820   1.614   2.413   1.272
 1228SOL    HW2 5821   1.727   2.446   1.160
 1229SOL     OW 5822   0.260   3.427   1.719
 1229SOL    HW1 5823   0.220   3.502   1.775
 1229SOL    HW2 5824   0.246   3.340   1.771
 1230SOL     OW 5825   0.660   2.345   1.274
 1230SOL    HW1 5826   0.635   2.255   1.233
 1230SOL    HW2 5827   0.685   2.407   1.195
 1231SOL     OW 5828   0.921   3.559   1.474
 1231SOL    HW1 5829   0.904   3.517   1.383
 1231SOL    HW2 5830   0.921   3.661   1.464
 1232SOL     OW 5831   0.469   2.346   0.200
 1232SOL    HW1 5832   0.522   2.431   0.218
 1232SOL    HW2 5833   0.373   2.379   0.190
 1233SOL     OW 5834   0.153   2.983   1.465
 1233SOL    HW1 5835   0.148   2.913   1.541
 1233SOL    HW2 5836   0.155   2.926   1.377
 1234SOL     OW 5837   1.320   2.912   1.228
 1234SOL    HW1 5838   1.343   2.845   1.154
 1234SOL    HW2 5839   1.250   2.973   1.184
 1235SOL     OW 5840   1.312   2.719   0.296
 1235SOL    HW1 5841   1.226   2.692   0.342
 1235SOL    HW2 5842   1.296   2.709   0.195
 1236SOL     OW 5843   1.755   3.603   1.137
 1236SOL    HW1 5844   1.830   3.634   1.073
 1236SOL    HW2 5845   1.750   3.501   1.121
 1237SOL     OW 5846   1.236   3.585   1.106
 1237SOL    HW1 5847   1.332   3.605   1.081
 1237SOL    HW2 5848   1.235   3.484   1.128
 1238SOL     OW 5849   0.079   3.115   1.023
 1238SOL    HW1 5850   0.070   3.126   1.126
 1238SOL    HW2 5851   6.983   3.111   0.992
 1239SOL     OW 5852   0.690   3.506   1.734
 1239SOL    HW1 5853   0.652   3.601   1.728
 1239SOL    HW2 5854   0.781   3.508   1.688
 1240SOL     OW 5855   0.920   1.946   0.134
 1240SOL    HW1 5856   0.989   1.978   0.066
 1240SOL    HW2 5857   0.976   1.893   0.201
 1241SOL     OW 5858   1.686   1.994   0.500
 1241SOL    HW1 5859   1.768   1.999   0.439
 1241SOL    HW2 5860   1.690   1.903   0.549
 1242SOL     OW 5861   1.371   3.430   0.497
 1242SOL    HW1 5862   1.427   3.437   0.413
 1242SOL    HW2 5863   1.323   3.519   0.509
 1243SOL     OW 5864   0.142   3.651   1.836
 1243SOL    HW1 5865   0.090   3.583   1.894
 1243SOL    HW2 5866   0.190   3.706   1.909
 1244SOL     OW 5867   1.246   2.780   0.638
 1244SOL    HW1 5868   1.329   2.728   0.670
 1244SOL    HW2 5869   1.287   2.863   0.594
 1245SOL     OW 5870   0.818   3.120   1.445
 1245SOL    HW1 5871   0.779   3.166   1.529
 1245SOL    HW2 5872   0.754   3.151   1.373
 1246SOL     OW 5873   0.674   3.466   0.180
 1246SOL    HW1 5874   0.685   3.501   0.086
 1246SOL    HW2 5875   0.618   3.380   0.171
 1247SOL     OW 5876   1.619   3.583   1.379
 1247SOL    HW1 5877   1.678   3.595   1.296
 1247SOL    HW2 5878   1.607   3.677   1.418
 1248SOL     OW 5879   1.842   2.029   0.979
 1248SOL    HW1 5880   1.875   1.936   0.948
 1248SOL    HW2 5881   1.748   2.044   0.937
 1249SOL     OW 5882   0.257   2.172   0.710
 1249SOL    HW1 5883   0.180   2.237   0.696
 1249SOL    HW2 5884   0.272   2.168   0.811
 1250SOL     OW 5885   1.215   3.457   0.034
 1250SOL    HW1 5886   1.208   3.360   0.068
 1250SOL    HW2 5887   1.130   3.475   6.982
 1251SOL     OW 5888   0.809   2.859   1.378
 1251SOL    HW1 5889   0.837   2.864   1.281
 1251SOL    HW2 5890   0.818   2.955   1.416
 1252SOL     OW 5891   0.931   2.774   0.284
 1252SOL    HW1 5892   1.000   2.809   0.215
 1252SOL    HW2 5893   0.974   2.695   0.332
 1253SOL     OW 5894   1.486   3.520   0.044
 1253SOL    HW1 5895   1.386   3.496   0.045
 1253SOL    HW2 5896   1.513   3.526   6.946
 1254SOL     OW 5897   0.379   3.136   1.477
 1254SOL    HW1 5898   0.370   3.229   1.435
 1254SOL    HW2 5899   0.294   3.084   1.455
 1255SOL     OW 5900   1.616   3.174   1.276
 1255SOL    HW1 5901   1.665   3.143   1.360
 1255SOL    HW2 5902   1.549   3.245   1.311
 1256SOL     OW 5903   1.042   2.981   0.723
 1256SOL    HW1 5904   0.965   2.926   0.760
 1256SOL    HW2 5905   1.104   2.911   0.684
 1257SOL     OW 5906   1.025   2.089   0.981
 1257SOL    HW1 5907   1.011   2.046   0.889
 1257SOL    HW2 5908   1.034   2.008   1.045
 1258SOL     OW 5909   0.611   3.351   0.494
 1258SOL    HW1 5910   0.660   3.308   0.415
 1258SOL    HW2 5911   0.544   3.415   0.450
 1259SOL     OW 5912   1.695   2.240   1.375
 1259SOL    HW1 5913   1.761   2.318   1.385
 1259SOL    HW2 5914   1.748   2.168   1.320
 1260SOL     OW 5915   0.280   3.163   0.310
 1260SOL    HW1 5916   0.197   3.176   0.252
 1260SOL    HW2 5917   0.258   3.217   0.397
 1261SOL     OW 5918   0.120   2.829   1.688
 1261SOL    HW1 5919   0.069   2.876   1.765
 1261SOL    HW2 5920   0.210   2.804   1.732
 1262SOL     OW 5921   0.692   2.054   1.476
 1262SOL    HW1 5922   0.785   2.023   1.442
 1262SOL    HW2 5923   0.709   2.086   1.572
 1263SOL     OW 5924   0.059   2.230   0.049
 1263SOL    HW1 5925   6.976   2.219   6.992
 1263SOL    HW2 5926   0.119   2.289   6.994
 1264SOL     OW 5927   1.445   2.712   1.381
 1264SOL    HW1 5928   1.395   2.783   1.326
 1264SOL    HW2 5929   1.541   2.745   1.391
 1265SOL     OW 5930   6.995   2.041   0.318
 1265SOL    HW1 5931   0.032   2.126   0.277
 1265SOL    HW2 5932   0.078   1.991   0.347
 1266SOL     OW 5933   1.200   3.203   0.130
 1266SOL    HW1 5934   1.103   3.175   0.122
 1266SOL    HW2 5935   1.221   3.197   0.230
 1267SOL     OW 5936   0.607   2.679   1.427
 1267SOL    HW1 5937   0.666   2.762   1.418
 1267SOL    HW2 5938   0.679   2.609   1.451
 1268SOL     OW 5939   1.512   3.627   0.956
 1268SOL    HW1 5940   1.550   3.680   0.879
 1268SOL    HW2 5941   1.586   3.618   1.024
 1269SOL     OW 5942   0.721   2.410   1.714
 1269SOL    HW1 5943   0.765   2.485   1.768
 1269SOL    HW2 5944   0.758   2.321   1.745
 1270SOL     OW 5945   1.469   3.053   1.624
 1270SOL    HW1 5946   1.457   3.057   1.727
 1270SOL    HW2 5947   1.571   3.065   1.609
 1271SOL     OW 5948   0.383   3.600   1.557
 1271SOL    HW1 5949   0.299   3.657   1.549
 1271SOL    HW2 5950   0.348   3.513   1.602
 1272SOL     OW 5951   1.709   2.744   1.217
 1272SOL    HW1 5952   1.668   2.650   1.210
 1272SOL    HW2 5953   1.655   2.807   1.158
 1273SOL     OW 5954   1.225   2.184   0.466
 1273SOL    HW1 5955   1.291   2.106   0.459
 1273SOL    HW2 5956   1.254   2.237   0.550
 1274SOL     OW 5957   0.599   2.604   0.655
 1274SOL    HW1 5958   0.639   2.698   0.651
 1274SOL    HW2 5959   0.526   2.601   0.584
 1275SOL     OW 5960   1.763   2.227   1.633
 1275SOL    HW1 5961   1.728   2.238   1.538
 1275SOL    HW2 5962   1.684   2.187   1.685
 1276SOL     OW 5963   1.713   2.791   1.485
 1276SOL    HW1 5964   1.738   2.881   1.525
 1276SOL    HW2 5965   1.741   2.788   1.387
 1277SOL     OW 5966   0.892   3.236   0.022
 1277SOL    HW1 5967   0.823   3.218   0.095
 1277SOL    HW2 5968   0.904   3.338   0.026
 1278SOL     OW 5969   0.649   3.666   0.929
 1278SOL    HW1 5970   0.637   3.765   0.905
 1278SOL    HW2 5971   0.749   3.649   0.938
 1279SOL     OW 5972   0.868   2.807   0.842
 1279SOL    HW1 5973   0.923   2.738   0.893
 1279SOL    HW2 5974   0.837   2.874   0.914
 1280SOL     OW 5975   1.102   2.854   0.086
 1280SOL    HW1 5976   1.070   2.874   6.993
 1280SOL    HW2 5977   1.183   2.791   0.068
 1281SOL     OW 5978   1.860   3.403   0.829
 1281SOL    HW1 5979   1.766   3.427   0.802
 1281SOL    HW2 5980   1.852   3.349   0.915
 1282SOL     OW 5981   0.239   3.197   1.856
 1282SOL    HW1 5982   0.161   3.147   1.813
 1282SOL    HW2 5983   0.234   3.183   1.957
 1283SOL     OW 5984   0.121   3.130   0.696
 1283SOL    HW1 5985   0.080   3.058   0.753
 1283SOL    HW2 5986   0.158   3.077   0.618
 1284SOL     OW 5987   0.674   3.264   1.619
 1284SOL    HW1 5988   0.598   3.205   1.655
 1284SOL    HW2 5989   0.661   3.355   1.666
 1285SOL     OW 5990   1.823   2.044   1.242
 1285SOL    HW1 5991   1.829   1.944   1.256
 1285SOL    HW2 5992   1.836   2.054   1.140
 1286SOL     OW 5993   0.435   2.294   0.520
 1286SOL    HW1 5994   0.481   2.223   0.463
 1286SOL    HW2 5995   0.410   2.251   0.609
 1287SOL     OW 5996   1.719   3.344   1.076
 1287SOL    HW1 5997   1.626   3.320   1.043
 1287SOL    HW2 5998   1.725   3.290   1.163
 1288SOL     OW 5999   0.304   2.421   1.271
 1288SOL    HW1 6000   0.366   2.371   1.334
 1288SOL    HW2 6001   0.327   2.388   1.177
 1289SOL     OW 6002   0.830   3.444   0.674
 1289SOL    HW1 6003   0.821   3.470   0.577
 1289SOL    HW2 6004   0.748   3.387   0.690
 1290SOL     OW 6005   1.425   2.097   1.098
 1290SOL    HW1 6006   1.465   2.018   1.147
 1290SOL    HW2 6007   1.372   2.150   1.171
 1291SOL     OW 6008   1.019   1.869   1.149
 1291SOL    HW1 6009   0.953   1.804   1.109
 1291SOL    HW2 6010   1.112   1.821   1.147
 1292SOL     OW 6011   0.777   3.208   0.301
 1292SOL    HW1 6012   0.737   3.115   0.306
 1292SOL    HW2 6013   0.860   3.204   0.360
 1293SOL     OW 6014   0.606   3.428   1.266
 1293SOL    HW1 6015   0.607   3.515   1.321
 1293SOL    HW2 6016   0.705   3.415   1.247
 1294SOL     OW 6017   1.345   1.901   0.194
 1294SOL    HW1 6018   1.376   1.859   0.108
 1294SOL    HW2 6019   1.249   1.867   0.212
 1295SOL     OW 6020   1.304   2.334   0.686
 1295SOL    HW1 6021   1.235   2.410   0.691
 1295SOL    HW2 6022   1.296   2.286   0.777
 1296SOL     OW 6023   1.593   2.063   0.869
 1296SOL    HW1 6024   1.518   2.076   0.936
 1296SOL    HW2 6025   1.593   2.145   0.809
 1297SOL     OW 6026   0.067   2.937   0.307
 1297SOL    HW1 6027   0.162   2.904   0.323
 1297SOL    HW2 6028   0.007   2.852   0.304
 1298SOL     OW 6029   0.884   3.517   0.344
 1298SOL    HW1 6030   0.806   3.492   0.282
 1298SOL    HW2 6031   0.854   3.598   0.401
 1299SOL     OW 6032   0.234   2.505   1.983
 1299SOL    HW1 6033   0.162   2.460   2.039
 1299SOL    HW2 6034   0.237   2.464   1.890
 1300SOL     OW 6035   0.252   2.115   2.848
 1300SOL    HW1 6036   0.281   2.110   2.946
 1300SOL    HW2 6037   0.154   2.084   2.852
 1301SOL     OW 6038   6.987   2.257   2.496
 1301SOL    HW1 6039   6.941   2.247   2.588
 1301SOL    HW2 6040   0.017   2.165   2.467
 1302SOL     OW 6041   0.587   3.161   3.025
 1302SOL    HW1 6042   0.492   3.153   2.989
 1302SOL    HW2 6043   0.587   3.252   3.072
 1303SOL     OW 6044   1.496   3.304   2.535
 1303SOL    HW1 6045   1.537   3.373   2.600
 1303SOL    HW2 6046   1.471   3.360   2.453
 1304SOL     OW 6047   1.135   2.553   2.560
 1304SOL    HW1 6048   1.174   2.646   2.540
 1304SOL    HW2 6049   1.100   2.564   2.655
 1305SOL     OW 6050   1.753   2.459   2.103
 1305SOL    HW1 6051   1.750   2.465   2.000
 1305SOL    HW2 6052   1.744   2.362   2.125
 1306SOL     OW 6053   0.760   3.010   2.886
 1306SOL    HW1 6054   0.691   3.053   2.949
 1306SOL    HW2 6055   0.789   3.095   2.835
 1307SOL     OW 6056   0.845   2.634   3.662
 1307SOL    HW1 6057   0.847   2.692   3.745
 1307SOL    HW2 6058   0.878   2.695   3.585
 1308SOL     OW 6059   0.680   2.875   2.515
 1308SOL    HW1 6060   0.754   2.857   2.584
 1308SOL    HW2 6061   0.607   2.928   2.564
 1309SOL     OW 6062   0.701   3.012   3.663
 1309SOL    HW1 6063   0.750   3.099   3.695
 1309SOL    HW2 6064   0.608   3.046   3.634
 1310SOL     OW 6065   0.318   3.293   2.938
 1310SOL    HW1 6066   0.242   3.247   2.890
 1310SOL    HW2 6067   0.371   3.346   2.868
 1311SOL     OW 6068   0.427   2.268   3.394
 1311SOL    HW1 6069   0.512   2.214   3.379
 1311SOL    HW2 6070   0.348   2.204   3.378
 1312SOL     OW 6071   1.604   2.314   2.611
 1312SOL    HW1 6072   1.522   2.343   2.556
 1312SOL    HW2 6073   1.672   2.384   2.589
 1313SOL     OW 6074   0.224   3.557   2.349
 1313SOL    HW1 6075   0.242   3.645   2.401
 1313SOL    HW2 6076   0.281   3.566   2.265
 1314SOL     OW 6077   1.145   3.191   3.555
 1314SOL    HW1 6078   1.192   3.209   3.644
 1314SOL    HW2 6079   1.088   3.106   3.567
 1315SOL     OW 6080   0.245   3.276   2.378
 1315SOL    HW1 6081   0.248   3.377   2.397
 1315SOL    HW2 6082   0.190   3.231   2.453
 1316SOL     OW 6083   0.257   2.967   2.768
 1316SOL    HW1 6084   0.248   2.875   2.810
 1316SOL    HW2 6085   0.184   3.022   2.816
 1317SOL     OW 6086   0.616   3.662   3.279
 1317SOL    HW1 6087   0.534   3.637   3.335
 1317SOL    HW2 6088   0.637   3.760   3.302
 1318SOL     OW 6089   0.580   2.849   1.991
 1318SOL    HW1 6090   0.629   2.901   1.917
 1318SOL    HW2 6091   0.627   2.883   2.077
 1319SOL     OW 6092   1.573   1.972   3.350
 1319SOL    HW1 6093   1.592   2.045   3.283
 1319SOL    HW2 6094   1.563   2.019   3.441
 1320SOL     OW 6095   0.140   2.487   2.433
 1320SOL    HW1 6096   0.068   2.417   2.455
 1320SOL    HW2 6097   0.118   2.567   2.493
 1321SOL     OW 6098   1.836   3.583   2.194
 1321SOL    HW1 6099   1.811   3.586   2.294
 1321SOL    HW2 6100   1.874   3.673   2.172
 1322SOL     OW 6101   0.028   3.483   2.013
 1322SOL    HW1 6102   0.040   3.383   2.012
 1322SOL    HW2 6103   6.977   3.505   2.098
 1323SOL     OW 6104   1.675   2.766   2.485
 1323SOL    HW1 6105   1.769   2.737   2.464
 1323SOL    HW2 6106   1.649   2.832   2.411
 1324SOL     OW 6107   1.639   2.969   2.311
 1324SOL    HW1 6108   1.725   2.942   2.259
 1324SOL    HW2 6109   1.667   3.034   2.386
 1325SOL     OW 6110   0.125   2.579   3.442
 1325SOL    HW1 6111   0.225   2.604   3.450
 1325SOL    HW2 6112   0.080   2.670   3.436
 1326SOL     OW 6113   0.608   3.258   2.616
 1326SOL    HW1 6114   0.562   3.167   2.628
 1326SOL    HW2 6115   0.593   3.278   2.517
 1327SOL     OW 6116   1.278   3.093   3.286
 1327SOL    HW1 6117   1.302   3.008   3.233
 1327SOL    HW2 6118   1.316   3.080   3.381
 1328SOL     OW 6119   0.830   1.860   2.368
 1328SOL    HW1 6120   0.868   1.955   2.361
 1328SOL    HW2 6121   0.728   1.874   2.370
 1329SOL     OW 6122   0.187   2.855   3.109
 1329SOL    HW1 6123   0.259   2.786   3.091
 1329SOL    HW2 6124   0.094   2.815   3.098
 1330SOL     OW 6125   1.515   2.865   2.068
 1330SOL    HW1 6126   1.450   2.801   2.116
 1330SOL    HW2 6127   1.584   2.889   2.138
 1331SOL     OW 6128   0.346   2.098   3.682
 1331SOL    HW1 6129   0.403   2.179   3.704
 1331SOL    HW2 6130   0.255   2.118   3.723
 1332SOL     OW 6131   1.418   3.294   2.814
 1332SOL    HW1 6132   1.370   3.304   2.904
 1332SOL    HW2 6133   1.415   3.195   2.790
 1333SOL     OW 6134   0.590   2.578   2.119
 1333SOL    HW1 6135   0.599   2.671   2.079
 1333SOL    HW2 6136   0.519   2.585   2.192
 1334SOL     OW 6137   1.298   2.220   2.799
 1334SOL    HW1 6138   1.201   2.189   2.811
 1334SOL    HW2 6139   1.350   2.159   2.865
 1335SOL     OW 6140   1.564   3.509   2.149
 1335SOL    HW1 6141   1.660   3.532   2.175
 1335SOL    HW2 6142   1.565   3.492   2.048
 1336SOL     OW 6143   0.794   2.487   3.332
 1336SOL    HW1 6144   0.765   2.459   3.427
 1336SOL    HW2 6145   0.741   2.427   3.268
 1337SOL     OW 6146   1.391   2.328   3.527
 1337SOL    HW1 6147   1.395   2.390   3.610
 1337SOL    HW2 6148   1.454   2.249   3.550
 1338SOL     OW 6149   0.960   2.753   3.440
 1338SOL    HW1 6150   1.004   2.668   3.401
 1338SOL    HW2 6151   0.910   2.793   3.359
 1339SOL     OW 6152   0.985   2.239   3.095
 1339SOL    HW1 6153   0.918   2.287   3.152
 1339SOL    HW2 6154   0.936   2.202   3.015
 1340SOL     OW 6155   1.035   2.544   2.278
 1340SOL    HW1 6156   1.055   2.562   2.377
 1340SOL    HW2 6157   0.946   2.492   2.274
 1341SOL     OW 6158   0.091   2.692   2.613
 1341SOL    HW1 6159   0.182   2.685   2.660
 1341SOL    HW2 6160   0.032   2.699   2.697
 1342SOL     OW 6161   0.121   3.727   3.437
 1342SOL    HW1 6162   0.128   3.705   3.538
 1342SOL    HW2 6163   0.044   3.669   3.406
 1343SOL     OW 6164   0.890   2.216   2.068
 1343SOL    HW1 6165   0.932   2.284   2.004
 1343SOL    HW2 6166   0.915   2.128   2.027
 1344SOL     OW 6167   1.688   2.432   3.683
 1344SOL    HW1 6168   1.652   2.515   3.632
 1344SOL    HW2 6169   1.777   2.417   3.637
 1345SOL     OW 6170   1.374   3.007   2.423
 1345SOL    HW1 6171   1.457   2.996   2.365
 1345SOL    HW2 6172   1.325   3.085   2.381
 1346SOL     OW 6173   0.558   2.045   2.746
 1346SOL    HW1 6174   0.555   2.072   2.845
 1346SOL    HW2 6175   0.553   2.133   2.694
 1347SOL     OW 6176   0.993   3.314   2.345
 1347SOL    HW1 6177   0.956   3.385   2.279
 1347SOL    HW2 6178   1.016   3.366   2.429
 1348SOL     OW 6179   0.352   3.670   2.730
 1348SOL    HW1 6180   0.399   3.580   2.750
 1348SOL    HW2 6181   0.424   3.739   2.747
 1349SOL     OW 6182   1.803   2.906   2.715
 1349SOL    HW1 6183   1.741   2.919   2.635
 1349SOL    HW2 6184   1.742   2.914   2.796
 1350SOL     OW 6185   0.319   2.827   2.123
 1350SOL    HW1 6186   0.405   2.844   2.072
 1350SOL    HW2 6187   0.292   2.732   2.097
 1351SOL     OW 6188   1.469   2.621   2.584
 1351SOL    HW1 6189   1.474   2.579   2.676
 1351SOL    HW2 6190   1.558   2.669   2.565
 1352SOL     OW 6191   0.471   3.122   3.597
 1352SOL    HW1 6192   0.443   3.127   3.497
 1352SOL    HW2 6193   0.384   3.141   3.648
 1353SOL     OW 6194   1.109   3.641   2.096
 1353SOL    HW1 6195   1.043   3.581   2.146
 1353SOL    HW2 6196   1.136   3.587   2.013
 1354SOL     OW 6197   0.182   2.145   3.356
 1354SOL    HW1 6198   0.099   2.193   3.323
 1354SOL    HW2 6199   0.150   2.059   3.402
 1355SOL     OW 6200   1.627   3.225   1.954
 1355SOL    HW1 6201   1.580   3.315   1.936
 1355SOL    HW2 6202   1.566   3.153   1.916
 1356SOL     OW 6203   0.460   3.599   2.179
 1356SOL    HW1 6204   0.504   3.655   2.254
 1356SOL    HW2 6205   0.536   3.570   2.117
 1357SOL     OW 6206   1.391   1.963   2.311
 1357SOL    HW1 6207   1.378   1.938   2.212
 1357SOL    HW2 6208   1.492   1.973   2.324
 1358SOL     OW 6209   0.239   3.650   3.083
 1358SOL    HW1 6210   0.296   3.579   3.128
 1358SOL    HW2 6211   0.205   3.606   2.998
 1359SOL     OW 6212   0.952   3.565   2.749
 1359SOL    HW1 6213   1.044   3.522   2.757
 1359SOL    HW2 6214   0.905   3.510   2.674
 1360SOL     OW 6215   0.388   2.550   2.334
 1360SOL    HW1 6216   0.424   2.456   2.354
 1360SOL    HW2 6217   0.292   2.544   2.372
 1361SOL     OW 6218   1.518   2.093   3.587
 1361SOL    HW1 6219   1.545   2.115   3.684
 1361SOL    HW2 6220   1.448   2.021   3.597
 1362SOL     OW 6221   0.626   2.003   1.961
 1362SOL    HW1 6222   0.710   1.956   1.988
 1362SOL    HW2 6223   0.584   1.948   1.884
 1363SOL     OW 6224   0.763   2.125   3.591
 1363SOL    HW1 6225   0.839   2.056   3.600
 1363SOL    HW2 6226   0.709   2.113   3.677
 1364SOL     OW 6227   0.879   3.383   3.061
 1364SOL    HW1 6228   0.878   3.366   2.960
 1364SOL    HW2 6229   0.950   3.321   3.103
 1365SOL     OW 6230   1.352   2.452   3.280
 1365SOL    HW1 6231   1.379   2.419   3.373
 1365SOL    HW2 6232   1.386   2.550   3.272
 1366SOL     OW 6233   0.813   3.252   2.790
 1366SOL    HW1 6234   0.907   3.248   2.747
 1366SOL    HW2 6235   0.746   3.259   2.713
 1367SOL     OW 6236   0.939   2.377   2.764
 1367SOL    HW1 6237   0.911   2.363   2.665
 1367SOL    HW2 6238   0.977   2.287   2.793
 1368SOL     OW 6239   0.561   1.910   2.360
 1368SOL    HW1 6240   0.483   1.915   2.426
 1368SOL    HW2 6241   0.548   1.994   2.300
 1369SOL     OW 6242   1.440   3.044   1.886
 1369SOL    HW1 6243   1.473   2.970   1.952
 1369SOL    HW2 6244   1.359   3.085   1.931
 1370SOL     OW 6245   0.286   1.892   2.055
 1370SOL    HW1 6246   0.330   1.978   2.024
 1370SOL    HW2 6247   0.359   1.842   2.106
 1371SOL     OW 6248   0.938   2.109   2.346
 1371SOL    HW1 6249   0.909   2.162   2.263
 1371SOL    HW2 6250   1.038   2.128   2.352
 1372SOL     OW 6251   1.079   2.539   3.316
 1372SOL    HW1 6252   1.005   2.472   3.330
 1372SOL    HW2 6253   1.168   2.491   3.320
 1373SOL     OW 6254   1.221   3.452   2.669
 1373SOL    HW1 6255   1.241   3.506   2.585
 1373SOL    HW2 6256   1.313   3.419   2.701
 1374SOL     OW 6257   0.464   3.024   2.602
 1374SOL    HW1 6258   0.386   2.998   2.665
 1374SOL    HW2 6259   0.428   3.002   2.507
 1375SOL     OW 6260   1.261   3.668   2.455
 1375SOL    HW1 6261   1.317   3.737   2.401
 1375SOL    HW2 6262   1.216   3.724   2.526
 1376SOL     OW 6263   1.045   2.404   1.884
 1376SOL    HW1 6264   1.001   2.494   1.864
 1376SOL    HW2 6265   1.123   2.421   1.948
 1377SOL     OW 6266   0.052   2.408   3.239
 1377SOL    HW1 6267   0.145   2.423   3.200
 1377SOL    HW2 6268   0.049   2.481   3.311
 1378SOL     OW 6269   0.571   2.100   3.024
 1378SOL    HW1 6270   0.615   2.016   3.058
 1378SOL    HW2 6271   0.477   2.098   3.065
 1379SOL     OW 6272   0.878   2.324   2.512
 1379SOL    HW1 6273   0.830   2.383   2.445
 1379SOL    HW2 6274   0.892   2.234   2.465
 1380SOL     OW 6275   1.055   1.901   2.635
 1380SOL    HW1 6276   0.988   1.917   2.561
 1380SOL    HW2 6277   1.016   1.826   2.693
 1381SOL     OW 6278   1.436   3.031   2.751
 1381SOL    HW1 6279   1.377   2.951   2.736
 1381SOL    HW2 6280   1.453   3.066   2.656
 1382SOL     OW 6281   1.449   2.464   2.873
 1382SOL    HW1 6282   1.395   2.382   2.845
 1382SOL    HW2 6283   1.541   2.430   2.892
 1383SOL     OW 6284   0.495   3.273   2.014
 1383SOL    HW1 6285   0.408   3.261   2.068
 1383SOL    HW2 6286   0.471   3.243   1.921
 1384SOL     OW 6287   1.681   3.114   2.535
 1384SOL    HW1 6288   1.764   3.172   2.539
 1384SOL    HW2 6289   1.603   3.182   2.529
 1385SOL     OW 6290   1.400   2.458   1.919
 1385SOL    HW1 6291   1.353   2.425   2.005
 1385SOL    HW2 6292   1.499   2.438   1.933
 1386SOL     OW 6293   0.521   2.103   2.181
 1386SOL    HW1 6294   0.567   2.069   2.095
 1386SOL    HW2 6295   0.490   2.195   2.147
 1387SOL     OW 6296   1.044   3.204   3.191
 1387SOL    HW1 6297   0.964   3.180   3.250
 1387SOL    HW2 6298   1.125   3.166   3.244
 1388SOL     OW 6299   1.130   3.088   2.957
 1388SOL    HW1 6300   1.061   3.111   3.028
 1388SOL    HW2 6301   1.093   3.119   2.867
 1389SOL     OW 6302   1.627   2.950   2.938
 1389SOL    HW1 6303   1.622   3.029   3.004
 1389SOL    HW2 6304   1.553   2.974   2.870
 1390SOL     OW 6305   0.924   1.960   3.263
 1390SOL    HW1 6306   0.957   1.947   3.167
 1390SOL    HW2 6307   1.005   2.004   3.310
 1391SOL     OW 6308   0.988   2.974   3.599
 1391SOL    HW1 6309   0.891   2.998   3.622
 1391SOL    HW2 6310   0.983   2.892   3.536
 1392SOL     OW 6311   0.721   2.922   2.219
 1392SOL    HW1 6312   0.706   2.908   2.319
 1392SOL    HW2 6313   0.803   2.861   2.195
 1393SOL     OW 6314   0.409   2.676   3.108
 1393SOL    HW1 6315   0.481   2.680   3.181
 1393SOL    HW2 6316   0.362   2.586   3.120
 1394SOL     OW 6317   1.271   2.227   3.150
 1394SOL    HW1 6318   1.301   2.318   3.191
 1394SOL    HW2 6319   1.179   2.244   3.109
 1395SOL     OW 6320   0.061   3.439   3.187
 1395SOL    HW1 6321   0.036   3.535   3.169
 1395SOL    HW2 6322   0.162   3.435   3.203
 1396SOL     OW 6323   0.365   2.969   2.359
 1396SOL    HW1 6324   0.375   3.045   2.294
 1396SOL    HW2 6325   0.348   2.886   2.301
 1397SOL     OW 6326   0.548   2.401   2.719
 1397SOL    HW1 6327   0.574   2.460   2.639
 1397SOL    HW2 6328   0.606   2.432   2.796
 1398SOL     OW 6329   1.238   3.217   2.242
 1398SOL    HW1 6330   1.296   3.296   2.275
 1398SOL    HW2 6331   1.147   3.235   2.284
 1399SOL     OW 6332   1.283   3.319   3.044
 1399SOL    HW1 6333   1.274   3.327   3.144
 1399SOL    HW2 6334   1.223   3.239   3.022
 1400SOL     OW 6335   1.594   2.480   2.340
 1400SOL    HW1 6336   1.545   2.559   2.382
 1400SOL    HW2 6337   1.650   2.515   2.262
 1401SOL     OW 6338   0.341   3.394   3.181
 1401SOL    HW1 6339   0.324   3.343   3.092
 1401SOL    HW2 6340   0.443   3.400   3.183
 1402SOL     OW 6341   0.395   2.591   3.469
 1402SOL    HW1 6342   0.459   2.648   3.412
 1402SOL    HW2 6343   0.443   2.501   3.472
 1403SOL     OW 6344   1.605   2.641   3.530
 1403SOL    HW1 6345   1.512   2.683   3.533
 1403SOL    HW2 6346   1.659   2.702   3.467
 1404SOL     OW 6347   0.983   1.967   3.607
 1404SOL    HW1 6348   1.042   2.048   3.602
 1404SOL    HW2 6349   1.043   1.892   3.574
 1405SOL     OW 6350   0.499   1.886   3.618
 1405SOL    HW1 6351   0.455   1.822   3.552
 1405SOL    HW2 6352   0.430   1.961   3.634
 1406SOL     OW 6353   0.595   2.736   2.902
 1406SOL    HW1 6354   0.617   2.836   2.898
 1406SOL    HW2 6355   0.535   2.724   2.983
 1407SOL     OW 6356   1.360   2.721   2.904
 1407SOL    HW1 6357   1.278   2.709   2.848
 1407SOL    HW2 6358   1.396   2.625   2.911
 1408SOL     OW 6359   1.219   2.382   2.125
 1408SOL    HW1 6360   1.237   2.308   2.193
 1408SOL    HW2 6361   1.165   2.450   2.178
 1409SOL     OW 6362   0.312   2.065   3.110
 1409SOL    HW1 6363   0.259   2.090   3.193
 1409SOL    HW2 6364   0.290   1.964   3.093
 1410SOL     OW 6365   0.078   3.170   3.133
 1410SOL    HW1 6366   0.090   3.105   3.210
 1410SOL    HW2 6367   0.068   3.264   3.172
 1411SOL     OW 6368   0.746   2.504   2.928
 1411SOL    HW1 6369   0.817   2.471   2.861
 1411SOL    HW2 6370   0.708   2.595   2.897
 1412SOL     OW 6371   1.709   2.829   3.710
 1412SOL    HW1 6372   1.692   2.747   3.652
 1412SOL    HW2 6373   1.642   2.818   3.788
 1413SOL     OW 6374   0.292   1.913   2.473
 1413SOL    HW1 6375   0.270   2.010   2.498
 1413SOL    HW2 6376   0.305   1.867   2.564
 1414SOL     OW 6377   1.571   2.248   2.209
 1414SOL    HW1 6378   1.614   2.179   2.269
 1414SOL    HW2 6379   1.571   2.336   2.263
 1415SOL     OW 6380   1.053   2.617   2.821
 1415SOL    HW1 6381   1.035   2.632   2.921
 1415SOL    HW2 6382   1.014   2.523   2.804
 1416SOL     OW 6383   0.956   3.386   3.532
 1416SOL    HW1 6384   0.957   3.437   3.442
 1416SOL    HW2 6385   1.030   3.314   3.529
 1417SOL     OW 6386   0.361   2.774   3.667
 1417SOL    HW1 6387   0.448   2.799   3.712
 1417SOL    HW2 6388   0.379   2.689   3.612
 1418SOL     OW 6389   1.507   2.121   1.982
 1418SOL    HW1 6390   1.441   2.054   2.020
 1418SOL    HW2 6391   1.542   2.175   2.064
 1419SOL     OW 6392   1.284   2.700   1.883
 1419SOL    HW1 6393   1.343   2.616   1.898
 1419SOL    HW2 6394   1.318   2.737   1.792
 1420SOL     OW 6395   1.060   3.221   2.707
 1420SOL    HW1 6396   1.072   3.138   2.647
 1420SOL    HW2 6397   1.138   3.285   2.690
 1421SOL     OW 6398   0.294   2.675   2.802
 1421SOL    HW1 6399   0.392   2.701   2.801
 1421SOL    HW2 6400   0.280   2.612   2.880
 1422SOL     OW 6401   0.321   2.369   2.871
 1422SOL    HW1 6402   0.293   2.274   2.840
 1422SOL    HW2 6403   0.393   2.399   2.804
 1423SOL     OW 6404   1.145   2.231   3.552
 1423SOL    HW1 6405   1.099   2.290   3.623
 1423SOL    HW2 6406   1.242   2.265   3.548
 1424SOL     OW 6407   1.167   2.060   3.348
 1424SOL    HW1 6408   1.159   2.130   3.423
 1424SOL    HW2 6409   1.212   2.112   3.272
 1425SOL     OW 6410   6.989   3.195   2.051
 1425SOL    HW1 6411   6.911   3.220   2.114
 1425SOL    HW2 6412   0.014   3.102   2.091
 1426SOL     OW 6413   0.095   3.634   2.798
 1426SOL    HW1 6414   0.065   3.568   2.726
 1426SOL    HW2 6415   0.192   3.656   2.772
 1427SOL     OW 6416   0.491   3.444   2.779
 1427SOL    HW1 6417   0.566   3.512   2.798
 1427SOL    HW2 6418   0.539   3.371   2.726
 1428SOL     OW 6419   0.979   2.632   3.081
 1428SOL    HW1 6420   1.031   2.610   3.167
 1428SOL    HW2 6421   0.884   2.603   3.100
 1429SOL     OW 6422   0.062   2.467   2.961
 1429SOL    HW1 6423   0.137   2.408   2.929
 1429SOL    HW2 6424   0.031   2.432   3.051
 1430SOL     OW 6425   0.224   2.373   3.586
 1430SOL    HW1 6426   0.293   2.332   3.523
 1430SOL    HW2 6427   0.191   2.457   3.536
 1431SOL     OW 6428   1.364   2.762   3.511
 1431SOL    HW1 6429   1.392   2.861   3.526
 1431SOL    HW2 6430   1.345   2.754   3.411
 1432SOL     OW 6431   0.794   2.424   2.235
 1432SOL    HW1 6432   0.811   2.353   2.163
 1432SOL    HW2 6433   0.721   2.485   2.197
 1433SOL     OW 6434   0.277   3.436   3.597
 1433SOL    HW1 6435   0.217   3.505   3.642
 1433SOL    HW2 6436   0.255   3.345   3.638
 1434SOL     OW 6437   0.664   2.349   3.134
 1434SOL    HW1 6438   0.634   2.261   3.093
 1434SOL    HW2 6439   0.682   2.412   3.054
 1435SOL     OW 6440   0.927   3.553   3.319
 1435SOL    HW1 6441   0.915   3.511   3.227
 1435SOL    HW2 6442   0.922   3.655   3.308
 1436SOL     OW 6443   0.464   2.338   2.058
 1436SOL    HW1 6444   0.517   2.425   2.067
 1436SOL    HW2 6445   0.367   2.367   2.066
 1437SOL     OW 6446   0.172   2.987   3.332
 1437SOL    HW1 6447   0.149   2.913   3.399
 1437SOL    HW2 6448   0.177   2.938   3.239
 1438SOL     OW 6449   1.317   2.915   3.086
 1438SOL    HW1 6450   1.341   2.849   3.011
 1438SOL    HW2 6451   1.251   2.980   3.042
 1439SOL     OW 6452   1.312   2.714   2.158
 1439SOL    HW1 6453   1.220   2.691   2.194
 1439SOL    HW2 6454   1.304   2.720   2.056
 1440SOL     OW 6455   1.690   3.600   2.983
 1440SOL    HW1 6456   1.767   3.633   2.925
 1440SOL    HW2 6457   1.680   3.500   2.954
 1441SOL     OW 6458   1.240   3.589   2.981
 1441SOL    HW1 6459   1.321   3.622   2.927
 1441SOL    HW2 6460   1.253   3.488   2.989
 1442SOL     OW 6461   0.058   3.102   2.874
 1442SOL    HW1 6462   0.062   3.117   2.977
 1442SOL    HW2 6463   6.958   3.090   2.858
 1443SOL     OW 6464   0.706   3.515   3.594
 1443SOL    HW1 6465   0.649   3.595   3.572
 1443SOL    HW2 6466   0.783   3.511   3.528
 1444SOL     OW 6467   1.677   1.970   2.356
 1444SOL    HW1 6468   1.761   1.975   2.299
 1444SOL    HW2 6469   1.682   1.881   2.408
 1445SOL     OW 6470   1.369   3.448   2.329
 1445SOL    HW1 6471   1.444   3.479   2.263
 1445SOL    HW2 6472   1.329   3.535   2.367
 1446SOL     OW 6473   0.139   3.659   3.700
 1446SOL    HW1 6474   0.098   3.585   3.759
 1446SOL    HW2 6475   0.193   3.709   3.771
 1447SOL     OW 6476   1.257   2.793   2.541
 1447SOL    HW1 6477   1.336   2.728   2.552
 1447SOL    HW2 6478   1.302   2.870   2.487
 1448SOL     OW 6479   0.809   3.120   3.309
 1448SOL    HW1 6480   0.774   3.168   3.395
 1448SOL    HW2 6481   0.742   3.148   3.238
 1449SOL     OW 6482   0.661   3.484   2.016
 1449SOL    HW1 6483   0.683   3.493   1.917
 1449SOL    HW2 6484   0.603   3.398   2.020
 1450SOL     OW 6485   1.682   3.657   3.240
 1450SOL    HW1 6486   1.697   3.626   3.142
 1450SOL    HW2 6487   1.583   3.655   3.252
 1451SOL     OW 6488   0.245   2.157   2.575
 1451SOL    HW1 6489   0.171   2.226   2.562
 1451SOL    HW2 6490   0.260   2.150   2.676
 1452SOL     OW 6491   1.190   3.486   1.887
 1452SOL    HW1 6492   1.203   3.389   1.918
 1452SOL    HW2 6493   1.121   3.487   1.811
 1453SOL     OW 6494   0.828   2.867   3.238
 1453SOL    HW1 6495   0.855   2.878   3.142
 1453SOL    HW2 6496   0.823   2.964   3.277
 1454SOL     OW 6497   0.916   2.763   2.146
 1454SOL    HW1 6498   0.987   2.800   2.080
 1454SOL    HW2 6499   0.960   2.685   2.194
 1455SOL     OW 6500   1.497   3.452   1.889
 1455SOL    HW1 6501   1.403   3.487   1.888
 1455SOL    HW2 6502   1.540   3.475   1.798
 1456SOL     OW 6503   0.391   3.150   3.347
 1456SOL    HW1 6504   0.369   3.237   3.300
 1456SOL    HW2 6505   0.313   3.086   3.328
 1457SOL     OW 6506   1.599   3.161   3.108
 1457SOL    HW1 6507   1.675   3.145   3.175
 1457SOL    HW2 6508   1.515   3.184   3.159
 1458SOL     OW 6509   1.048   2.980   2.584
 1458SOL    HW1 6510   0.974   2.919   2.621
 1458SOL    HW2 6511   1.126   2.917   2.564
 1459SOL     OW 6512   1.037   2.095   2.841
 1459SOL    HW1 6513   1.032   2.047   2.752
 1459SOL    HW2 6514   1.039   2.020   2.911
 1460SOL     OW 6515   0.609   3.345   2.358
 1460SOL    HW1 6516   0.664   3.304   2.283
 1460SOL    HW2 6517   0.542   3.405   2.313
 1461SOL     OW 6518   0.245   3.228   2.123
 1461SOL    HW1 6519   0.144   3.229   2.105
 1461SOL    HW2 6520   0.253   3.246   2.226
 1462SOL     OW 6521   0.123   2.831   3.554
 1462SOL    HW1 6522   0.072   2.879   3.629
 1462SOL    HW2 6523   0.214   2.807   3.599
 1463SOL     OW 6524   0.684   2.052   3.343
 1463SOL    HW1 6525   0.779   2.032   3.309
 1463SOL    HW2 6526   0.699   2.088   3.439
 1464SOL     OW 6527   0.090   2.197   1.897
 1464SOL    HW1 6528   6.994   2.180   1.871
 1464SOL    HW2 6529   0.124   2.277   1.844
 1465SOL     OW 6530   1.430   2.712   3.239
 1465SOL    HW1 6531   1.379   2.779   3.180
 1465SOL    HW2 6532   1.521   2.755   3.255
 1466SOL     OW 6533   0.091   2.029   2.220
 1466SOL    HW1 6534   0.051   2.081   2.142
 1466SOL    HW2 6535   0.147   1.958   2.172
 1467SOL     OW 6536   1.207   3.225   1.975
 1467SOL    HW1 6537   1.117   3.180   1.978
 1467SOL    HW2 6538   1.236   3.226   2.075
 1468SOL     OW 6539   0.607   2.688   3.294
 1468SOL    HW1 6540   0.667   2.770   3.287
 1468SOL    HW2 6541   0.676   2.614   3.309
 1469SOL     OW 6542   1.466   3.670   2.855
 1469SOL    HW1 6543   1.497   3.648   2.759
 1469SOL    HW2 6544   1.549   3.643   2.909
 1470SOL     OW 6545   0.713   2.408   3.573
 1470SOL    HW1 6546   0.750   2.488   3.626
 1470SOL    HW2 6547   0.764   2.325   3.601
 1471SOL     OW 6548   1.444   3.021   3.515
 1471SOL    HW1 6549   1.408   3.074   3.594
 1471SOL    HW2 6550   1.537   3.056   3.500
 1472SOL     OW 6551   0.394   3.602   3.421
 1472SOL    HW1 6552   0.304   3.648   3.405
 1472SOL    HW2 6553   0.366   3.513   3.466
 1473SOL     OW 6554   1.701   2.732   3.077
 1473SOL    HW1 6555   1.636   2.668   3.034
 1473SOL    HW2 6556   1.676   2.822   3.032
 1474SOL     OW 6557   1.215   2.191   2.336
 1474SOL    HW1 6558   1.289   2.121   2.323
 1474SOL    HW2 6559   1.249   2.249   2.414
 1475SOL     OW 6560   0.608   2.593   2.518
 1475SOL    HW1 6561   0.639   2.690   2.512
 1475SOL    HW2 6562   0.524   2.590   2.459
 1476SOL     OW 6563   1.700   2.824   3.339
 1476SOL    HW1 6564   1.785   2.875   3.358
 1476SOL    HW2 6565   1.713   2.787   3.245
 1477SOL     OW 6566   0.855   3.231   1.888
 1477SOL    HW1 6567   0.822   3.250   1.983
 1477SOL    HW2 6568   0.886   3.317   1.845
 1478SOL     OW 6569   0.660   3.661   2.785
 1478SOL    HW1 6570   0.645   3.761   2.770
 1478SOL    HW2 6571   0.760   3.643   2.778
 1479SOL     OW 6572   0.876   2.815   2.713
 1479SOL    HW1 6573   0.930   2.741   2.760
 1479SOL    HW2 6574   0.845   2.880   2.786
 1480SOL     OW 6575   1.080   2.848   1.953
 1480SOL    HW1 6576   1.059   2.913   1.877
 1480SOL    HW2 6577   1.158   2.790   1.916
 1481SOL     OW 6578   0.242   3.200   3.715
 1481SOL    HW1 6579   0.168   3.154   3.662
 1481SOL    HW2 6580   0.229   3.180   3.815
 1482SOL     OW 6581   0.121   3.132   2.561
 1482SOL    HW1 6582   0.082   3.077   2.636
 1482SOL    HW2 6583   0.184   3.067   2.515
 1483SOL     OW 6584   0.671   3.268   3.484
 1483SOL    HW1 6585   0.598   3.212   3.529
 1483SOL    HW2 6586   0.678   3.354   3.541
 1484SOL     OW 6587   1.771   2.041   3.109
 1484SOL    HW1 6588   1.851   1.996   3.153
 1484SOL    HW2 6589   1.778   2.018   3.011
 1485SOL     OW 6590   0.454   2.299   2.410
 1485SOL    HW1 6591   0.481   2.239   2.334
 1485SOL    HW2 6592   0.405   2.244   2.478
 1486SOL     OW 6593   1.650   3.347   2.923
 1486SOL    HW1 6594   1.570   3.343   2.858
 1486SOL    HW2 6595   1.632   3.272   2.991
 1487SOL     OW 6596   0.310   2.423   3.137
 1487SOL    HW1 6597   0.361   2.365   3.202
 1487SOL    HW2 6598   0.327   2.386   3.042
 1488SOL     OW 6599   0.824   3.456   2.540
 1488SOL    HW1 6600   0.829   3.491   2.446
 1488SOL    HW2 6601   0.747   3.390   2.542
 1489SOL     OW 6602   1.430   2.087   2.982
 1489SOL    HW1 6603   1.470   2.006   3.025
 1489SOL    HW2 6604   1.376   2.138   3.054
 1490SOL     OW 6605   1.028   1.869   3.015
 1490SOL    HW1 6606   0.967   1.806   2.965
 1490SOL    HW2 6607   1.122   1.825   3.009
 1491SOL     OW 6608   0.787   3.205   2.177
 1491SOL    HW1 6609   0.753   3.108   2.174
 1491SOL    HW2 6610   0.863   3.204   2.246
 1492SOL     OW 6611   0.610   3.424   3.138
 1492SOL    HW1 6612   0.613   3.511   3.193
 1492SOL    HW2 6613   0.708   3.411   3.110
 1493SOL     OW 6614   1.343   1.902   2.055
 1493SOL    HW1 6615   1.370   1.841   1.980
 1493SOL    HW2 6616   1.245   1.875   2.077
 1494SOL     OW 6617   1.309   2.332   2.553
 1494SOL    HW1 6618   1.243   2.411   2.551
 1494SOL    HW2 6619   1.306   2.291   2.647
 1495SOL     OW 6620   1.599   2.069   2.745
 1495SOL    HW1 6621   1.520   2.074   2.809
 1495SOL    HW2 6622   1.598   2.155   2.690
 1496SOL     OW 6623   0.063   2.941   2.146
 1496SOL    HW1 6624   0.162   2.915   2.149
 1496SOL    HW2 6625   0.009   2.855   2.167
 1497SOL     OW 6626   0.886   3.510   2.195
 1497SOL    HW1 6627   0.810   3.492   2.131
 1497SOL    HW2 6628   0.865   3.597   2.247
 1498SOL     OW 6629   0.232   2.505   3.846
 1498SOL    HW1 6630   0.167   2.450   3.900
 1498SOL    HW2 6631   0.237   2.467   3.752
 1499SOL     OW 6632   0.248   2.126   4.715
 1499SOL    HW1 6633   0.281   2.112   4.812
 1499SOL    HW2 6634   0.157   2.080   4.715
 1500SOL     OW 6635   6.993   2.257   4.363
 1500SOL    HW1 6636   6.947   2.246   4.456
 1500SOL    HW2 6637   0.023   2.164   4.335
 1501SOL     OW 6638   0.575   3.154   4.911
 1501SOL    HW1 6639   0.491   3.157   4.854
 1501SOL    HW2 6640   0.587   3.250   4.945
 1502SOL     OW 6641   1.120   2.549   4.426
 1502SOL    HW1 6642   1.160   2.641   4.401
 1502SOL    HW2 6643   1.083   2.564   4.520
 1503SOL     OW 6644   1.724   2.505   3.933
 1503SOL    HW1 6645   1.712   2.482   3.833
 1503SOL    HW2 6646   1.674   2.436   3.987
 1504SOL     OW 6647   0.754   3.014   4.755
 1504SOL    HW1 6648   0.686   3.057   4.819
 1504SOL    HW2 6649   0.790   3.097   4.705
 1505SOL     OW 6650   0.869   2.626   5.522
 1505SOL    HW1 6651   0.861   2.693   5.598
 1505SOL    HW2 6652   0.898   2.680   5.439
 1506SOL     OW 6653   0.675   2.867   4.384
 1506SOL    HW1 6654   0.749   2.848   4.453
 1506SOL    HW2 6655   0.608   2.926   4.433
 1507SOL     OW 6656   0.699   3.020   5.533
 1507SOL    HW1 6657   0.757   3.103   5.551
 1507SOL    HW2 6658   0.609   3.055   5.499
 1508SOL     OW 6659   0.324   3.298   4.799
 1508SOL    HW1 6660   0.249   3.253   4.749
 1508SOL    HW2 6661   0.380   3.349   4.730
 1509SOL     OW 6662   0.424   2.264   5.266
 1509SOL    HW1 6663   0.511   2.220   5.238
 1509SOL    HW2 6664   0.349   2.197   5.247
 1510SOL     OW 6665   1.625   2.310   4.468
 1510SOL    HW1 6666   1.566   2.336   4.389
 1510SOL    HW2 6667   1.620   2.390   4.529
 1511SOL     OW 6668   0.227   3.555   4.201
 1511SOL    HW1 6669   0.239   3.641   4.255
 1511SOL    HW2 6670   0.297   3.564   4.126
 1512SOL     OW 6671   1.127   3.207   5.413
 1512SOL    HW1 6672   1.180   3.202   5.499
 1512SOL    HW2 6673   1.077   3.117   5.408
 1513SOL     OW 6674   0.240   3.283   4.247
 1513SOL    HW1 6675   0.251   3.385   4.255
 1513SOL    HW2 6676   0.186   3.252   4.328
 1514SOL     OW 6677   0.248   2.956   4.618
 1514SOL    HW1 6678   0.258   2.870   4.672
 1514SOL    HW2 6679   0.182   3.015   4.672
 1515SOL     OW 6680   0.602   3.663   5.127
 1515SOL    HW1 6681   0.526   3.632   5.189
 1515SOL    HW2 6682   0.632   3.754   5.163
 1516SOL     OW 6683   0.590   2.845   3.855
 1516SOL    HW1 6684   0.633   2.902   3.781
 1516SOL    HW2 6685   0.633   2.883   3.941
 1517SOL     OW 6686   1.603   1.976   5.216
 1517SOL    HW1 6687   1.599   2.051   5.148
 1517SOL    HW2 6688   1.613   2.021   5.307
 1518SOL     OW 6689   0.131   2.487   4.294
 1518SOL    HW1 6690   0.066   2.413   4.320
 1518SOL    HW2 6691   0.112   2.564   4.360
 1519SOL     OW 6692   0.033   3.485   3.876
 1519SOL    HW1 6693   0.042   3.384   3.877
 1519SOL    HW2 6694   6.967   3.509   3.950
 1520SOL     OW 6695   1.668   2.783   4.371
 1520SOL    HW1 6696   1.746   2.743   4.321
 1520SOL    HW2 6697   1.633   2.852   4.303
 1521SOL     OW 6698   1.623   2.977   4.189
 1521SOL    HW1 6699   1.698   2.987   4.119
 1521SOL    HW2 6700   1.647   3.045   4.264
 1522SOL     OW 6701   0.135   2.576   5.296
 1522SOL    HW1 6702   0.236   2.600   5.302
 1522SOL    HW2 6703   0.090   2.668   5.305
 1523SOL     OW 6704   0.605   3.254   4.482
 1523SOL    HW1 6705   0.558   3.162   4.487
 1523SOL    HW2 6706   0.599   3.274   4.380
 1524SOL     OW 6707   1.279   3.094   5.150
 1524SOL    HW1 6708   1.314   3.026   5.082
 1524SOL    HW2 6709   1.347   3.089   5.227
 1525SOL     OW 6710   0.830   1.866   4.216
 1525SOL    HW1 6711   0.863   1.964   4.210
 1525SOL    HW2 6712   0.728   1.874   4.225
 1526SOL     OW 6713   0.168   2.823   4.976
 1526SOL    HW1 6714   0.264   2.789   4.965
 1526SOL    HW2 6715   0.110   2.768   4.912
 1527SOL     OW 6716   1.544   2.801   3.915
 1527SOL    HW1 6717   1.451   2.768   3.945
 1527SOL    HW2 6718   1.567   2.870   3.985
 1528SOL     OW 6719   1.166   3.663   5.353
 1528SOL    HW1 6720   1.209   3.734   5.295
 1528SOL    HW2 6721   1.184   3.575   5.302
 1529SOL     OW 6722   0.339   2.089   5.558
 1529SOL    HW1 6723   0.400   2.167   5.579
 1529SOL    HW2 6724   0.246   2.118   5.590
 1530SOL     OW 6725   1.463   3.290   4.690
 1530SOL    HW1 6726   1.405   3.298   4.775
 1530SOL    HW2 6727   1.443   3.197   4.651
 1531SOL     OW 6728   0.586   2.574   3.982
 1531SOL    HW1 6729   0.601   2.667   3.945
 1531SOL    HW2 6730   0.515   2.583   4.055
 1532SOL     OW 6731   1.271   2.199   4.641
 1532SOL    HW1 6732   1.176   2.168   4.663
 1532SOL    HW2 6733   1.330   2.154   4.713
 1533SOL     OW 6734   0.792   2.504   5.184
 1533SOL    HW1 6735   0.772   2.469   5.280
 1533SOL    HW2 6736   0.749   2.433   5.123
 1534SOL     OW 6737   1.392   2.334   5.397
 1534SOL    HW1 6738   1.398   2.391   5.484
 1534SOL    HW2 6739   1.455   2.254   5.411
 1535SOL     OW 6740   0.961   2.750   5.300
 1535SOL    HW1 6741   1.008   2.665   5.264
 1535SOL    HW2 6742   0.910   2.787   5.218
 1536SOL     OW 6743   0.986   2.260   4.954
 1536SOL    HW1 6744   0.907   2.280   5.013
 1536SOL    HW2 6745   0.951   2.215   4.871
 1537SOL     OW 6746   1.030   2.562   4.135
 1537SOL    HW1 6747   1.048   2.570   4.235
 1537SOL    HW2 6748   0.945   2.503   4.128
 1538SOL     OW 6749   0.098   2.694   4.484
 1538SOL    HW1 6750   0.176   2.672   4.546
 1538SOL    HW2 6751   0.055   2.769   4.535
 1539SOL     OW 6752   0.124   3.721   5.296
 1539SOL    HW1 6753   0.127   3.699   5.397
 1539SOL    HW2 6754   0.043   3.670   5.264
 1540SOL     OW 6755   0.885   2.242   3.932
 1540SOL    HW1 6756   0.929   2.299   3.858
 1540SOL    HW2 6757   0.888   2.148   3.896
 1541SOL     OW 6758   1.712   2.441   5.558
 1541SOL    HW1 6759   1.676   2.526   5.509
 1541SOL    HW2 6760   1.738   2.378   5.483
 1542SOL     OW 6761   1.385   2.996   4.316
 1542SOL    HW1 6762   1.463   2.990   4.249
 1542SOL    HW2 6763   1.317   3.057   4.268
 1543SOL     OW 6764   0.561   2.056   4.613
 1543SOL    HW1 6765   0.556   2.078   4.714
 1543SOL    HW2 6766   0.555   2.144   4.563
 1544SOL     OW 6767   0.931   3.309   4.228
 1544SOL    HW1 6768   0.916   3.376   4.151
 1544SOL    HW2 6769   1.000   3.352   4.289
 1545SOL     OW 6770   0.349   3.672   4.590
 1545SOL    HW1 6771   0.400   3.584   4.608
 1545SOL    HW2 6772   0.417   3.746   4.601
 1546SOL     OW 6773   1.793   2.921   4.610
 1546SOL    HW1 6774   1.737   2.915   4.525
 1546SOL    HW2 6775   1.725   2.920   4.687
 1547SOL     OW 6776   1.186   3.428   5.222
 1547SOL    HW1 6777   1.228   3.358   5.281
 1547SOL    HW2 6778   1.180   3.382   5.133
 1548SOL     OW 6779   0.315   2.826   3.989
 1548SOL    HW1 6780   0.399   2.845   3.934
 1548SOL    HW2 6781   0.288   2.732   3.961
 1549SOL     OW 6782   1.464   2.612   4.445
 1549SOL    HW1 6783   1.464   2.579   4.542
 1549SOL    HW2 6784   1.546   2.675   4.435
 1550SOL     OW 6785   0.465   3.128   5.457
 1550SOL    HW1 6786   0.431   3.129   5.358
 1550SOL    HW2 6787   0.379   3.143   5.510
 1551SOL     OW 6788   0.177   2.141   5.223
 1551SOL    HW1 6789   0.091   2.178   5.186
 1551SOL    HW2 6790   0.153   2.054   5.271
 1552SOL     OW 6791   0.449   3.598   4.043
 1552SOL    HW1 6792   0.502   3.651   4.115
 1552SOL    HW2 6793   0.520   3.562   3.977
 1553SOL     OW 6794   1.403   2.001   4.172
 1553SOL    HW1 6795   1.395   1.954   4.080
 1553SOL    HW2 6796   1.501   1.999   4.197
 1554SOL     OW 6797   0.243   3.662   4.947
 1554SOL    HW1 6798   0.300   3.589   4.990
 1554SOL    HW2 6799   0.215   3.623   4.858
 1555SOL     OW 6800   0.943   3.553   4.642
 1555SOL    HW1 6801   1.033   3.522   4.606
 1555SOL    HW2 6802   0.883   3.512   4.568
 1556SOL     OW 6803   0.396   2.556   4.193
 1556SOL    HW1 6804   0.437   2.464   4.212
 1556SOL    HW2 6805   0.302   2.549   4.233
 1557SOL     OW 6806   1.531   2.109   5.449
 1557SOL    HW1 6807   1.534   2.113   5.554
 1557SOL    HW2 6808   1.472   2.027   5.433
 1558SOL     OW 6809   0.641   2.011   3.807
 1558SOL    HW1 6810   0.699   1.943   3.853
 1558SOL    HW2 6811   0.584   1.956   3.739
 1559SOL     OW 6812   0.780   2.133   5.463
 1559SOL    HW1 6813   0.859   2.068   5.474
 1559SOL    HW2 6814   0.721   2.113   5.545
 1560SOL     OW 6815   0.883   3.395   4.931
 1560SOL    HW1 6816   0.880   3.382   4.829
 1560SOL    HW2 6817   0.950   3.327   4.968
 1561SOL     OW 6818   1.338   2.448   5.145
 1561SOL    HW1 6819   1.372   2.414   5.236
 1561SOL    HW2 6820   1.381   2.540   5.129
 1562SOL     OW 6821   0.807   3.261   4.664
 1562SOL    HW1 6822   0.902   3.258   4.622
 1562SOL    HW2 6823   0.742   3.267   4.585
 1563SOL     OW 6824   0.932   2.373   4.632
 1563SOL    HW1 6825   0.905   2.364   4.531
 1563SOL    HW2 6826   0.971   2.282   4.654
 1564SOL     OW 6827   0.561   1.912   4.220
 1564SOL    HW1 6828   0.480   1.916   4.282
 1564SOL    HW2 6829   0.548   1.995   4.158
 1565SOL     OW 6830   0.278   1.897   3.918
 1565SOL    HW1 6831   0.331   1.980   3.892
 1565SOL    HW2 6832   0.347   1.836   3.962
 1566SOL     OW 6833   0.929   2.119   4.209
 1566SOL    HW1 6834   0.902   2.172   4.126
 1566SOL    HW2 6835   1.030   2.131   4.214
 1567SOL     OW 6836   1.086   2.539   5.193
 1567SOL    HW1 6837   1.019   2.464   5.196
 1567SOL    HW2 6838   1.179   2.499   5.178
 1568SOL     OW 6839   0.460   3.022   4.463
 1568SOL    HW1 6840   0.379   2.995   4.521
 1568SOL    HW2 6841   0.428   2.999   4.367
 1569SOL     OW 6842   1.261   3.785   4.402
 1569SOL    HW1 6843   1.289   3.743   4.316
 1569SOL    HW2 6844   1.176   3.733   4.421
 1570SOL     OW 6845   1.035   2.396   3.747
 1570SOL    HW1 6846   0.997   2.488   3.723
 1570SOL    HW2 6847   1.108   2.413   3.816
 1571SOL     OW 6848   0.050   2.400   5.104
 1571SOL    HW1 6849   0.145   2.407   5.062
 1571SOL    HW2 6850   0.056   2.474   5.176
 1572SOL     OW 6851   0.570   2.102   4.889
 1572SOL    HW1 6852   0.618   2.017   4.917
 1572SOL    HW2 6853   0.476   2.092   4.929
 1573SOL     OW 6854   0.870   2.323   4.381
 1573SOL    HW1 6855   0.837   2.383   4.307
 1573SOL    HW2 6856   0.884   2.232   4.337
 1574SOL     OW 6857   1.016   1.933   4.488
 1574SOL    HW1 6858   0.966   1.922   4.401
 1574SOL    HW2 6859   0.998   1.848   4.542
 1575SOL     OW 6860   1.429   3.043   4.591
 1575SOL    HW1 6861   1.354   2.976   4.601
 1575SOL    HW2 6862   1.440   3.048   4.489
 1576SOL     OW 6863   1.465   2.463   4.707
 1576SOL    HW1 6864   1.412   2.377   4.716
 1576SOL    HW2 6865   1.536   2.464   4.781
 1577SOL     OW 6866   1.788   2.677   4.122
 1577SOL    HW1 6867   1.841   2.610   4.179
 1577SOL    HW2 6868   1.764   2.627   4.035
 1578SOL     OW 6869   0.498   3.270   3.881
 1578SOL    HW1 6870   0.411   3.261   3.935
 1578SOL    HW2 6871   0.475   3.245   3.786
 1579SOL     OW 6872   1.672   3.128   4.401
 1579SOL    HW1 6873   1.773   3.137   4.412
 1579SOL    HW2 6874   1.629   3.221   4.399
 1580SOL     OW 6875   1.389   2.451   3.773
 1580SOL    HW1 6876   1.340   2.425   3.860
 1580SOL    HW2 6877   1.488   2.440   3.792
 1581SOL     OW 6878   0.521   2.104   4.040
 1581SOL    HW1 6879   0.572   2.078   3.956
 1581SOL    HW2 6880   0.485   2.196   4.010
 1582SOL     OW 6881   1.745   3.084   5.294
 1582SOL    HW1 6882   1.833   3.044   5.326
 1582SOL    HW2 6883   1.759   3.185   5.306
 1583SOL     OW 6884   1.053   3.211   5.052
 1583SOL    HW1 6885   0.973   3.187   5.110
 1583SOL    HW2 6886   1.134   3.169   5.103
 1584SOL     OW 6887   1.125   3.072   4.826
 1584SOL    HW1 6888   1.071   3.117   4.901
 1584SOL    HW2 6889   1.087   3.108   4.739
 1585SOL     OW 6890   1.602   2.948   4.806
 1585SOL    HW1 6891   1.604   3.016   4.884
 1585SOL    HW2 6892   1.537   2.990   4.739
 1586SOL     OW 6893   0.924   1.971   5.121
 1586SOL    HW1 6894   0.952   1.940   5.027
 1586SOL    HW2 6895   1.009   2.012   5.163
 1587SOL     OW 6896   0.988   2.976   5.461
 1587SOL    HW1 6897   0.891   2.998   5.481
 1587SOL    HW2 6898   0.986   2.899   5.392
 1588SOL     OW 6899   0.712   2.926   4.090
 1588SOL    HW1 6900   0.703   2.910   4.190
 1588SOL    HW2 6901   0.792   2.866   4.060
 1589SOL     OW 6902   0.405   2.678   4.973
 1589SOL    HW1 6903   0.480   2.678   5.045
 1589SOL    HW2 6904   0.358   2.588   4.983
 1590SOL     OW 6905   1.262   2.235   4.999
 1590SOL    HW1 6906   1.294   2.320   5.047
 1590SOL    HW2 6907   1.165   2.253   4.967
 1591SOL     OW 6908   0.057   3.442   5.046
 1591SOL    HW1 6909   0.038   3.540   5.031
 1591SOL    HW2 6910   0.156   3.433   5.070
 1592SOL     OW 6911   0.364   2.968   4.220
 1592SOL    HW1 6912   0.403   3.041   4.162
 1592SOL    HW2 6913   0.350   2.888   4.158
 1593SOL     OW 6914   0.540   2.410   4.587
 1593SOL    HW1 6915   0.574   2.464   4.506
 1593SOL    HW2 6916   0.608   2.428   4.662
 1594SOL     OW 6917   1.227   3.145   4.166
 1594SOL    HW1 6918   1.274   3.183   4.085
 1594SOL    HW2 6919   1.129   3.146   4.141
 1595SOL     OW 6920   1.309   3.324   4.904
 1595SOL    HW1 6921   1.364   3.324   4.991
 1595SOL    HW2 6922   1.232   3.260   4.916
 1596SOL     OW 6923   1.578   2.481   4.195
 1596SOL    HW1 6924   1.517   2.527   4.262
 1596SOL    HW2 6925   1.628   2.557   4.151
 1597SOL     OW 6926   0.343   3.387   5.047
 1597SOL    HW1 6927   0.325   3.341   4.956
 1597SOL    HW2 6928   0.445   3.401   5.040
 1598SOL     OW 6929   0.408   2.598   5.338
 1598SOL    HW1 6930   0.471   2.651   5.276
 1598SOL    HW2 6931   0.451   2.506   5.341
 1599SOL     OW 6932   1.620   2.647   5.412
 1599SOL    HW1 6933   1.525   2.683   5.413
 1599SOL    HW2 6934   1.664   2.691   5.329
 1600SOL     OW 6935   1.002   1.978   5.485
 1600SOL    HW1 6936   1.062   2.056   5.462
 1600SOL    HW2 6937   1.051   1.898   5.446
 1601SOL     OW 6938   0.503   1.882   5.488
 1601SOL    HW1 6939   0.462   1.819   5.417
 1601SOL    HW2 6940   0.435   1.958   5.496
 1602SOL     OW 6941   0.588   2.745   4.763
 1602SOL    HW1 6942   0.617   2.842   4.766
 1602SOL    HW2 6943   0.529   2.726   4.844
 1603SOL     OW 6944   1.362   2.720   4.768
 1603SOL    HW1 6945   1.282   2.706   4.708
 1603SOL    HW2 6946   1.407   2.629   4.769
 1604SOL     OW 6947   1.222   2.382   3.990
 1604SOL    HW1 6948   1.224   2.306   4.061
 1604SOL    HW2 6949   1.177   2.459   4.040
 1605SOL     OW 6950   0.308   2.055   4.974
 1605SOL    HW1 6951   0.266   2.075   5.065
 1605SOL    HW2 6952   0.291   1.953   4.958
 1606SOL     OW 6953   0.073   3.176   4.998
 1606SOL    HW1 6954   0.090   3.113   5.077
 1606SOL    HW2 6955   0.068   3.272   5.034
 1607SOL     OW 6956   0.744   2.508   4.786
 1607SOL    HW1 6957   0.820   2.471   4.726
 1607SOL    HW2 6958   0.712   2.599   4.749
 1608SOL     OW 6959   1.753   2.829   5.573
 1608SOL    HW1 6960   1.712   2.770   5.500
 1608SOL    HW2 6961   1.682   2.828   5.647
 1609SOL     OW 6962   0.302   1.914   4.339
 1609SOL    HW1 6963   0.279   2.010   4.368
 1609SOL    HW2 6964   0.309   1.864   4.429
 1610SOL     OW 6965   1.042   2.609   4.688
 1610SOL    HW1 6966   1.027   2.626   4.789
 1610SOL    HW2 6967   1.011   2.512   4.675
 1611SOL     OW 6968   0.981   3.425   5.428
 1611SOL    HW1 6969   0.975   3.480   5.340
 1611SOL    HW2 6970   1.030   3.338   5.401
 1612SOL     OW 6971   1.857   3.351   5.325
 1612SOL    HW1 6972   1.819   3.430   5.277
 1612SOL    HW2 6973   1.939   3.381   5.378
 1613SOL     OW 6974   0.353   2.777   5.530
 1613SOL    HW1 6975   0.438   2.802   5.579
 1613SOL    HW2 6976   0.377   2.696   5.471
 1614SOL     OW 6977   1.526   2.128   3.851
 1614SOL    HW1 6978   1.448   2.069   3.879
 1614SOL    HW2 6979   1.557   2.178   3.932
 1615SOL     OW 6980   1.278   2.693   3.755
 1615SOL    HW1 6981   1.323   2.601   3.763
 1615SOL    HW2 6982   1.304   2.723   3.660
 1616SOL     OW 6983   1.058   3.220   4.573
 1616SOL    HW1 6984   1.062   3.135   4.515
 1616SOL    HW2 6985   1.113   3.291   4.525
 1617SOL     OW 6986   0.283   2.689   4.686
 1617SOL    HW1 6987   0.382   2.703   4.667
 1617SOL    HW2 6988   0.277   2.602   4.739
 1618SOL     OW 6989   0.312   2.393   4.726
 1618SOL    HW1 6990   0.281   2.299   4.699
 1618SOL    HW2 6991   0.394   2.409   4.665
 1619SOL     OW 6992   1.147   2.234   5.418
 1619SOL    HW1 6993   1.100   2.295   5.488
 1619SOL    HW2 6994   1.242   2.273   5.414
 1620SOL     OW 6995   1.162   2.064   5.209
 1620SOL    HW1 6996   1.160   2.132   5.286
 1620SOL    HW2 6997   1.207   2.114   5.132
 1621SOL     OW 6998   6.988   3.203   3.913
 1621SOL    HW1 6999   6.910   3.224   3.978
 1621SOL    HW2 7000   0.019   3.113   3.952
 1622SOL     OW 7001   0.094   3.633   4.665
 1622SOL    HW1 7002   0.066   3.563   4.596
 1622SOL    HW2 7003   0.191   3.657   4.638
 1623SOL     OW 7004   0.500   3.448   4.637
 1623SOL    HW1 7005   0.573   3.517   4.660
 1623SOL    HW2 7006   0.547   3.376   4.580
 1624SOL     OW 7007   0.978   2.630   4.953
 1624SOL    HW1 7008   1.037   2.610   5.035
 1624SOL    HW2 7009   0.885   2.606   4.981
 1625SOL     OW 7010   0.058   2.468   4.825
 1625SOL    HW1 7011   0.137   2.414   4.790
 1625SOL    HW2 7012   0.035   2.430   4.916
 1626SOL     OW 7013   0.216   2.367   5.443
 1626SOL    HW1 7014   0.289   2.325   5.385
 1626SOL    HW2 7015   0.187   2.451   5.390
 1627SOL     OW 7016   1.379   2.778   5.373
 1627SOL    HW1 7017   1.403   2.878   5.380
 1627SOL    HW2 7018   1.373   2.760   5.273
 1628SOL     OW 7019   0.795   2.431   4.105
 1628SOL    HW1 7020   0.812   2.361   4.032
 1628SOL    HW2 7021   0.716   2.487   4.069
 1629SOL     OW 7022   1.652   2.474   4.910
 1629SOL    HW1 7023   1.629   2.403   4.977
 1629SOL    HW2 7024   1.744   2.448   4.872
 1630SOL     OW 7025   0.266   3.430   5.451
 1630SOL    HW1 7026   0.210   3.498   5.501
 1630SOL    HW2 7027   0.252   3.339   5.497
 1631SOL     OW 7028   0.670   2.347   4.994
 1631SOL    HW1 7029   0.640   2.257   4.955
 1631SOL    HW2 7030   0.689   2.409   4.914
 1632SOL     OW 7031   0.915   3.561   5.196
 1632SOL    HW1 7032   0.924   3.520   5.103
 1632SOL    HW2 7033   0.930   3.661   5.188
 1633SOL     OW 7034   0.464   2.337   3.919
 1633SOL    HW1 7035   0.518   2.424   3.928
 1633SOL    HW2 7036   0.367   2.368   3.923
 1634SOL     OW 7037   0.158   2.982   5.187
 1634SOL    HW1 7038   0.153   2.912   5.262
 1634SOL    HW2 7039   0.157   2.926   5.099
 1635SOL     OW 7040   1.322   2.916   4.952
 1635SOL    HW1 7041   1.347   2.847   4.880
 1635SOL    HW2 7042   1.254   2.977   4.905
 1636SOL     OW 7043   1.310   2.712   4.024
 1636SOL    HW1 7044   1.222   2.711   4.073
 1636SOL    HW2 7045   1.287   2.717   3.925
 1637SOL     OW 7046   0.058   3.095   4.738
 1637SOL    HW1 7047   0.061   3.114   4.840
 1637SOL    HW2 7048   6.960   3.102   4.716
 1638SOL     OW 7049   0.690   3.507   5.458
 1638SOL    HW1 7050   0.649   3.598   5.441
 1638SOL    HW2 7051   0.780   3.507   5.408
 1639SOL     OW 7052   1.750   1.981   4.278
 1639SOL    HW1 7053   1.768   1.975   4.181
 1639SOL    HW2 7054   1.717   1.886   4.305
 1640SOL     OW 7055   0.132   3.660   5.561
 1640SOL    HW1 7056   0.092   3.587   5.623
 1640SOL    HW2 7057   0.174   3.724   5.626
 1641SOL     OW 7058   1.249   2.779   4.392
 1641SOL    HW1 7059   1.328   2.716   4.411
 1641SOL    HW2 7060   1.298   2.861   4.353
 1642SOL     OW 7061   0.804   3.117   5.166
 1642SOL    HW1 7062   0.769   3.172   5.247
 1642SOL    HW2 7063   0.740   3.144   5.092
 1643SOL     OW 7064   0.648   3.498   3.880
 1643SOL    HW1 7065   0.681   3.503   3.783
 1643SOL    HW2 7066   0.613   3.401   3.886
 1644SOL     OW 7067   1.835   2.024   4.696
 1644SOL    HW1 7068   1.868   1.935   4.658
 1644SOL    HW2 7069   1.743   2.044   4.653
 1645SOL     OW 7070   0.253   2.157   4.442
 1645SOL    HW1 7071   0.190   2.233   4.420
 1645SOL    HW2 7072   0.265   2.157   4.544
 1646SOL     OW 7073   0.818   2.857   5.097
 1646SOL    HW1 7074   0.861   2.863   5.006
 1646SOL    HW2 7075   0.815   2.955   5.132
 1647SOL     OW 7076   0.904   2.769   4.005
 1647SOL    HW1 7077   0.973   2.809   3.939
 1647SOL    HW2 7078   0.953   2.692   4.052
 1648SOL     OW 7079   0.375   3.147   5.213
 1648SOL    HW1 7080   0.363   3.234   5.161
 1648SOL    HW2 7081   0.300   3.085   5.184
 1649SOL     OW 7082   1.608   3.131   5.018
 1649SOL    HW1 7083   1.661   3.117   5.103
 1649SOL    HW2 7084   1.558   3.219   5.039
 1650SOL     OW 7085   1.041   2.973   4.446
 1650SOL    HW1 7086   0.967   2.918   4.489
 1650SOL    HW2 7087   1.109   2.906   4.410
 1651SOL     OW 7088   1.026   2.092   4.708
 1651SOL    HW1 7089   1.015   2.044   4.618
 1651SOL    HW2 7090   1.031   2.014   4.775
 1652SOL     OW 7091   0.600   3.330   4.226
 1652SOL    HW1 7092   0.662   3.292   4.155
 1652SOL    HW2 7093   0.550   3.405   4.180
 1653SOL     OW 7094   1.708   2.244   5.107
 1653SOL    HW1 7095   1.774   2.322   5.107
 1653SOL    HW2 7096   1.753   2.171   5.048
 1654SOL     OW 7097   0.247   3.231   3.990
 1654SOL    HW1 7098   0.146   3.238   3.973
 1654SOL    HW2 7099   0.256   3.247   4.093
 1655SOL     OW 7100   0.125   2.830   5.411
 1655SOL    HW1 7101   0.072   2.875   5.487
 1655SOL    HW2 7102   0.217   2.809   5.457
 1656SOL     OW 7103   0.688   2.057   5.213
 1656SOL    HW1 7104   0.778   2.028   5.172
 1656SOL    HW2 7105   0.710   2.087   5.309
 1657SOL     OW 7106   0.081   2.215   3.777
 1657SOL    HW1 7107   6.996   2.179   3.735
 1657SOL    HW2 7108   0.121   2.278   3.709
 1658SOL     OW 7109   1.438   2.710   5.108
 1658SOL    HW1 7110   1.395   2.783   5.049
 1658SOL    HW2 7111   1.537   2.730   5.108
 1659SOL     OW 7112   0.079   2.049   4.069
 1659SOL    HW1 7113   0.038   2.082   3.982
 1659SOL    HW2 7114   0.133   1.968   4.037
 1660SOL     OW 7115   0.600   2.692   5.156
 1660SOL    HW1 7116   0.662   2.773   5.145
 1660SOL    HW2 7117   0.673   2.619   5.171
 1661SOL     OW 7118   0.722   2.407   5.423
 1661SOL    HW1 7119   0.761   2.480   5.484
 1661SOL    HW2 7120   0.752   2.316   5.458
 1662SOL     OW 7121   1.467   3.043   5.348
 1662SOL    HW1 7122   1.452   3.061   5.448
 1662SOL    HW2 7123   1.565   3.067   5.332
 1663SOL     OW 7124   0.396   3.603   5.290
 1663SOL    HW1 7125   0.309   3.652   5.268
 1663SOL    HW2 7126   0.361   3.513   5.327
 1664SOL     OW 7127   1.712   2.744   4.964
 1664SOL    HW1 7128   1.684   2.651   4.931
 1664SOL    HW2 7129   1.664   2.812   4.904
 1665SOL     OW 7130   1.211   2.194   4.192
 1665SOL    HW1 7131   1.281   2.118   4.183
 1665SOL    HW2 7132   1.247   2.248   4.273
 1666SOL     OW 7133   0.604   2.597   4.380
 1666SOL    HW1 7134   0.636   2.694   4.378
 1666SOL    HW2 7135   0.527   2.595   4.313
 1667SOL     OW 7136   1.762   2.226   5.372
 1667SOL    HW1 7137   1.736   2.241   5.274
 1667SOL    HW2 7138   1.681   2.177   5.411
 1668SOL     OW 7139   1.734   2.798   5.224
 1668SOL    HW1 7140   1.740   2.900   5.232
 1668SOL    HW2 7141   1.741   2.778   5.123
 1669SOL     OW 7142   0.833   3.225   3.747
 1669SOL    HW1 7143   0.843   3.238   3.848
 1669SOL    HW2 7144   0.883   3.299   3.699
 1670SOL     OW 7145   0.658   3.668   4.680
 1670SOL    HW1 7146   0.643   3.761   4.639
 1670SOL    HW2 7147   0.753   3.640   4.658
 1671SOL     OW 7148   0.861   2.811   4.582
 1671SOL    HW1 7149   0.919   2.737   4.622
 1671SOL    HW2 7150   0.839   2.876   4.658
 1672SOL     OW 7151   1.074   2.848   3.822
 1672SOL    HW1 7152   1.060   2.923   3.753
 1672SOL    HW2 7153   1.155   2.796   3.787
 1673SOL     OW 7154   0.231   3.201   5.578
 1673SOL    HW1 7155   0.159   3.149   5.528
 1673SOL    HW2 7156   0.222   3.181   5.678
 1674SOL     OW 7157   0.113   3.135   4.431
 1674SOL    HW1 7158   0.086   3.063   4.496
 1674SOL    HW2 7159   0.170   3.083   4.365
 1675SOL     OW 7160   0.673   3.266   5.346
 1675SOL    HW1 7161   0.596   3.210   5.381
 1675SOL    HW2 7162   0.660   3.359   5.389
 1676SOL     OW 7163   1.815   2.039   4.962
 1676SOL    HW1 7164   1.822   1.940   4.981
 1676SOL    HW2 7165   1.826   2.043   4.860
 1677SOL     OW 7166   0.462   2.296   4.279
 1677SOL    HW1 7167   0.479   2.234   4.201
 1677SOL    HW2 7168   0.407   2.246   4.348
 1678SOL     OW 7169   0.302   2.419   4.996
 1678SOL    HW1 7170   0.360   2.366   5.060
 1678SOL    HW2 7171   0.326   2.387   4.901
 1679SOL     OW 7172   0.792   3.478   4.435
 1679SOL    HW1 7173   0.849   3.505   4.355
 1679SOL    HW2 7174   0.743   3.394   4.405
 1680SOL     OW 7175   1.422   2.100   4.831
 1680SOL    HW1 7176   1.465   2.021   4.876
 1680SOL    HW2 7177   1.364   2.148   4.903
 1681SOL     OW 7178   1.016   1.868   4.879
 1681SOL    HW1 7179   0.951   1.796   4.849
 1681SOL    HW2 7180   1.109   1.823   4.873
 1682SOL     OW 7181   0.784   3.198   4.036
 1682SOL    HW1 7182   0.750   3.101   4.041
 1682SOL    HW2 7183   0.854   3.206   4.110
 1683SOL     OW 7184   0.606   3.423   4.994
 1683SOL    HW1 7185   0.610   3.513   5.044
 1683SOL    HW2 7186   0.705   3.415   4.965
 1684SOL     OW 7187   1.342   1.918   3.913
 1684SOL    HW1 7188   1.363   1.851   3.840
 1684SOL    HW2 7189   1.246   1.894   3.942
 1685SOL     OW 7190   1.300   2.333   4.406
 1685SOL    HW1 7191   1.239   2.415   4.408
 1685SOL    HW2 7192   1.289   2.285   4.496
 1686SOL     OW 7193   1.587   2.069   4.597
 1686SOL    HW1 7194   1.511   2.079   4.664
 1686SOL    HW2 7195   1.594   2.157   4.545
 1687SOL     OW 7196   0.053   2.948   4.009
 1687SOL    HW1 7197   0.153   2.924   4.015
 1687SOL    HW2 7198   0.003   2.859   4.029
 1688SOL     OW 7199   0.879   3.510   4.053
 1688SOL    HW1 7200   0.795   3.507   3.996
 1688SOL    HW2 7201   0.872   3.592   4.116
 1689SOL     OW 7202   0.233   2.511   5.716
 1689SOL    HW1 7203   0.167   2.458   5.771
 1689SOL    HW2 7204   0.244   2.469   5.624
 1690SOL     OW 7205   0.237   2.125   6.565
 1690SOL    HW1 7206   0.274   2.118   6.661
 1690SOL    HW2 7207   0.146   2.081   6.575
 1691SOL     OW 7208   6.987   2.254   6.223
 1691SOL    HW1 7209   6.938   2.243   6.313
 1691SOL    HW2 7210   0.004   2.162   6.187
 1692SOL     OW 7211   0.565   3.127   6.756
 1692SOL    HW1 7212   0.474   3.146   6.712
 1692SOL    HW2 7213   0.582   3.208   6.814
 1693SOL     OW 7214   1.556   3.384   6.303
 1693SOL    HW1 7215   1.523   3.354   6.397
 1693SOL    HW2 7216   1.476   3.386   6.239
 1694SOL     OW 7217   1.117   2.556   6.304
 1694SOL    HW1 7218   1.162   2.643   6.272
 1694SOL    HW2 7219   1.077   2.580   6.395
 1695SOL     OW 7220   1.769   2.469   5.819
 1695SOL    HW1 7221   1.748   2.461   5.717
 1695SOL    HW2 7222   1.721   2.391   5.862
 1696SOL     OW 7223   0.747   3.007   6.606
 1696SOL    HW1 7224   0.675   3.043   6.673
 1696SOL    HW2 7225   0.783   3.094   6.566
 1697SOL     OW 7226   0.685   2.883   6.239
 1697SOL    HW1 7227   0.744   2.862   6.319
 1697SOL    HW2 7228   0.604   2.934   6.274
 1698SOL     OW 7229   0.346   3.262   6.654
 1698SOL    HW1 7230   0.251   3.232   6.623
 1698SOL    HW2 7231   0.372   3.341   6.597
 1699SOL     OW 7232   1.620   2.315   6.327
 1699SOL    HW1 7233   1.551   2.352   6.261
 1699SOL    HW2 7234   1.602   2.366   6.412
 1700SOL     OW 7235   0.287   3.560   6.050
 1700SOL    HW1 7236   0.280   3.638   6.119
 1700SOL    HW2 7237   0.240   3.596   5.967
 1701SOL     OW 7238   0.266   3.280   6.107
 1701SOL    HW1 7239   0.256   3.376   6.140
 1701SOL    HW2 7240   0.202   3.222   6.167
 1702SOL     OW 7241   0.272   2.948   6.474
 1702SOL    HW1 7242   0.249   2.872   6.536
 1702SOL    HW2 7243   0.208   3.025   6.502
 1703SOL     OW 7244   0.617   3.670   6.979
 1703SOL    HW1 7245   0.524   3.645   0.016
 1703SOL    HW2 7246   0.628   3.767   0.013
 1704SOL     OW 7247   0.576   2.852   5.720
 1704SOL    HW1 7248   0.623   2.903   5.643
 1704SOL    HW2 7249   0.625   2.886   5.804
 1705SOL     OW 7250   0.131   2.491   6.154
 1705SOL    HW1 7251   0.067   2.417   6.184
 1705SOL    HW2 7252   0.113   2.571   6.214
 1706SOL     OW 7253   1.847   3.607   5.942
 1706SOL    HW1 7254   1.917   3.586   6.013
 1706SOL    HW2 7255   1.867   3.705   5.917
 1707SOL     OW 7256   0.045   3.487   5.744
 1707SOL    HW1 7257   0.051   3.386   5.735
 1707SOL    HW2 7258   6.964   3.507   5.801
 1708SOL     OW 7259   1.674   2.770   6.219
 1708SOL    HW1 7260   1.768   2.748   6.190
 1708SOL    HW2 7261   1.642   2.831   6.143
 1709SOL     OW 7262   1.646   2.981   6.037
 1709SOL    HW1 7263   1.738   2.984   5.992
 1709SOL    HW2 7264   1.652   3.050   6.114
 1710SOL     OW 7265   0.607   3.267   6.339
 1710SOL    HW1 7266   0.561   3.175   6.353
 1710SOL    HW2 7267   0.593   3.280   6.239
 1711SOL     OW 7268   0.835   1.860   6.110
 1711SOL    HW1 7269   0.869   1.955   6.088
 1711SOL    HW2 7270   0.733   1.870   6.109
 1712SOL     OW 7271   0.174   2.813   6.849
 1712SOL    HW1 7272   0.272   2.790   6.836
 1712SOL    HW2 7273   0.122   2.778   6.769
 1713SOL     OW 7274   1.543   2.833   5.777
 1713SOL    HW1 7275   1.457   2.786   5.810
 1713SOL    HW2 7276   1.585   2.870   5.862
 1714SOL     OW 7277   1.463   3.279   6.541
 1714SOL    HW1 7278   1.403   3.291   6.623
 1714SOL    HW2 7279   1.451   3.179   6.514
 1715SOL     OW 7280   1.656   3.593   6.168
 1715SOL    HW1 7281   1.632   3.557   6.076
 1715SOL    HW2 7282   1.629   3.516   6.231
 1716SOL     OW 7283   0.589   2.577   5.848
 1716SOL    HW1 7284   0.601   2.668   5.805
 1716SOL    HW2 7285   0.516   2.588   5.919
 1717SOL     OW 7286   1.268   2.208   6.525
 1717SOL    HW1 7287   1.174   2.170   6.540
 1717SOL    HW2 7288   1.328   2.159   6.592
 1718SOL     OW 7289   1.568   3.509   5.892
 1718SOL    HW1 7290   1.666   3.538   5.893
 1718SOL    HW2 7291   1.550   3.500   5.791
 1719SOL     OW 7292   0.813   2.476   0.047
 1719SOL    HW1 7293   0.757   2.511   0.124
 1719SOL    HW2 7294   0.748   2.423   6.988
 1720SOL     OW 7295   1.001   2.244   6.790
 1720SOL    HW1 7296   0.964   2.302   6.864
 1720SOL    HW2 7297   0.925   2.202   6.740
 1721SOL     OW 7298   1.044   2.543   5.995
 1721SOL    HW1 7299   1.053   2.566   6.094
 1721SOL    HW2 7300   0.952   2.495   5.988
 1722SOL     OW 7301   0.093   2.705   6.349
 1722SOL    HW1 7302   0.168   2.678   6.415
 1722SOL    HW2 7303   0.057   2.788   6.394
 1723SOL     OW 7304   0.122   3.698   0.151
 1723SOL    HW1 7305   0.113   3.658   0.244
 1723SOL    HW2 7306   0.026   3.700   0.117
 1724SOL     OW 7307   0.889   2.245   5.792
 1724SOL    HW1 7308   0.931   2.305   5.719
 1724SOL    HW2 7309   0.903   2.152   5.758
 1725SOL     OW 7310   1.369   3.019   6.143
 1725SOL    HW1 7311   1.451   2.999   6.087
 1725SOL    HW2 7312   1.315   3.082   6.083
 1726SOL     OW 7313   0.558   2.059   6.465
 1726SOL    HW1 7314   0.555   2.079   6.566
 1726SOL    HW2 7315   0.561   2.148   6.418
 1727SOL     OW 7316   0.985   3.312   6.062
 1727SOL    HW1 7317   0.948   3.384   5.997
 1727SOL    HW2 7318   1.004   3.360   6.149
 1728SOL     OW 7319   0.338   3.669   6.449
 1728SOL    HW1 7320   0.390   3.582   6.471
 1728SOL    HW2 7321   0.403   3.746   6.457
 1729SOL     OW 7322   1.807   2.906   6.438
 1729SOL    HW1 7323   1.742   2.895   6.360
 1729SOL    HW2 7324   1.749   2.909   6.522
 1730SOL     OW 7325   0.315   2.818   5.847
 1730SOL    HW1 7326   0.400   2.840   5.797
 1730SOL    HW2 7327   0.291   2.723   5.817
 1731SOL     OW 7328   1.469   2.608   6.306
 1731SOL    HW1 7329   1.466   2.553   6.391
 1731SOL    HW2 7330   1.559   2.658   6.308
 1732SOL     OW 7331   1.097   3.632   5.821
 1732SOL    HW1 7332   1.028   3.577   5.873
 1732SOL    HW2 7333   1.121   3.578   5.737
 1733SOL     OW 7334   1.622   3.240   5.684
 1733SOL    HW1 7335   1.580   3.330   5.663
 1733SOL    HW2 7336   1.561   3.170   5.642
 1734SOL     OW 7337   1.388   1.957   6.024
 1734SOL    HW1 7338   1.376   1.930   5.926
 1734SOL    HW2 7339   1.486   1.984   6.035
 1735SOL     OW 7340   0.255   3.671   6.804
 1735SOL    HW1 7341   0.308   3.606   6.865
 1735SOL    HW2 7342   0.214   3.610   6.735
 1736SOL     OW 7343   0.971   3.572   6.471
 1736SOL    HW1 7344   1.055   3.517   6.488
 1736SOL    HW2 7345   0.916   3.515   6.405
 1737SOL     OW 7346   0.382   2.557   6.061
 1737SOL    HW1 7347   0.422   2.466   6.085
 1737SOL    HW2 7348   0.284   2.548   6.089
 1738SOL     OW 7349   0.643   2.014   5.672
 1738SOL    HW1 7350   0.709   1.951   5.714
 1738SOL    HW2 7351   0.588   1.954   5.608
 1739SOL     OW 7352   0.876   3.401   6.775
 1739SOL    HW1 7353   0.871   3.383   6.675
 1739SOL    HW2 7354   0.887   3.309   6.818
 1740SOL     OW 7355   0.816   3.261   6.519
 1740SOL    HW1 7356   0.906   3.255   6.468
 1740SOL    HW2 7357   0.743   3.261   6.448
 1741SOL     OW 7358   0.934   2.387   6.497
 1741SOL    HW1 7359   0.914   2.376   6.395
 1741SOL    HW2 7360   0.969   2.295   6.525
 1742SOL     OW 7361   0.564   1.908   6.083
 1742SOL    HW1 7362   0.483   1.914   6.145
 1742SOL    HW2 7363   0.553   1.991   6.023
 1743SOL     OW 7364   1.440   3.050   5.616
 1743SOL    HW1 7365   1.469   2.970   5.673
 1743SOL    HW2 7366   1.350   3.082   5.652
 1744SOL     OW 7367   0.272   1.901   5.783
 1744SOL    HW1 7368   0.325   1.976   5.740
 1744SOL    HW2 7369   0.344   1.837   5.820
 1745SOL     OW 7370   0.935   2.109   6.079
 1745SOL    HW1 7371   0.907   2.162   5.997
 1745SOL    HW2 7372   1.035   2.127   6.088
 1746SOL     OW 7373   1.227   3.436   6.397
 1746SOL    HW1 7374   1.240   3.502   6.320
 1746SOL    HW2 7375   1.313   3.434   6.451
 1747SOL     OW 7376   0.465   3.029   6.307
 1747SOL    HW1 7377   0.393   2.996   6.374
 1747SOL    HW2 7378   0.427   3.001   6.215
 1748SOL     OW 7379   1.256   3.663   6.194
 1748SOL    HW1 7380   1.308   3.731   6.137
 1748SOL    HW2 7381   1.190   3.716   6.251
 1749SOL     OW 7382   1.058   2.403   5.610
 1749SOL    HW1 7383   1.011   2.491   5.589
 1749SOL    HW2 7384   1.134   2.422   5.675
 1750SOL     OW 7385   0.582   2.091   6.734
 1750SOL    HW1 7386   0.619   2.002   6.765
 1750SOL    HW2 7387   0.486   2.092   6.774
 1751SOL     OW 7388   0.871   2.329   6.236
 1751SOL    HW1 7389   0.823   2.383   6.163
 1751SOL    HW2 7390   0.889   2.238   6.195
 1752SOL     OW 7391   1.046   1.912   6.340
 1752SOL    HW1 7392   0.972   1.913   6.270
 1752SOL    HW2 7393   1.023   1.834   6.403
 1753SOL     OW 7394   1.432   3.022   6.469
 1753SOL    HW1 7395   1.359   2.954   6.482
 1753SOL    HW2 7396   1.439   3.033   6.368
 1754SOL     OW 7397   1.506   2.442   6.554
 1754SOL    HW1 7398   1.439   2.369   6.577
 1754SOL    HW2 7399   1.558   2.462   6.642
 1755SOL     OW 7400   1.839   2.687   5.978
 1755SOL    HW1 7401   1.888   2.627   6.045
 1755SOL    HW2 7402   1.823   2.626   5.898
 1756SOL     OW 7403   0.488   3.277   5.746
 1756SOL    HW1 7404   0.400   3.258   5.795
 1756SOL    HW2 7405   0.472   3.245   5.651
 1757SOL     OW 7406   1.676   3.142   6.252
 1757SOL    HW1 7407   1.779   3.143   6.252
 1757SOL    HW2 7408   1.644   3.236   6.274
 1758SOL     OW 7409   1.401   2.453   5.648
 1758SOL    HW1 7410   1.353   2.424   5.734
 1758SOL    HW2 7411   1.498   2.425   5.659
 1759SOL     OW 7412   0.531   2.102   5.900
 1759SOL    HW1 7413   0.573   2.073   5.811
 1759SOL    HW2 7414   0.492   2.192   5.870
 1760SOL     OW 7415   1.749   3.067   0.175
 1760SOL    HW1 7416   1.850   3.063   0.158
 1760SOL    HW2 7417   1.718   3.162   0.148
 1761SOL     OW 7418   1.120   3.103   6.689
 1761SOL    HW1 7419   1.038   3.097   6.747
 1761SOL    HW2 7420   1.087   3.131   6.596
 1762SOL     OW 7421   1.629   2.944   6.662
 1762SOL    HW1 7422   1.631   3.024   6.726
 1762SOL    HW2 7423   1.543   2.954   6.609
 1763SOL     OW 7424   0.722   2.925   5.951
 1763SOL    HW1 7425   0.708   2.910   6.052
 1763SOL    HW2 7426   0.800   2.861   5.924
 1764SOL     OW 7427   0.423   2.676   6.841
 1764SOL    HW1 7428   0.482   2.683   6.924
 1764SOL    HW2 7429   0.358   2.601   6.860
 1765SOL     OW 7430   1.268   2.243   6.840
 1765SOL    HW1 7431   1.282   2.311   6.913
 1765SOL    HW2 7432   1.168   2.248   6.812
 1766SOL     OW 7433   0.063   3.455   6.871
 1766SOL    HW1 7434   0.020   3.521   6.934
 1766SOL    HW2 7435   0.164   3.459   6.881
 1767SOL     OW 7436   0.367   2.960   6.070
 1767SOL    HW1 7437   0.360   3.037   6.007
 1767SOL    HW2 7438   0.349   2.876   6.014
 1768SOL     OW 7439   0.543   2.411   6.441
 1768SOL    HW1 7440   0.574   2.463   6.357
 1768SOL    HW2 7441   0.612   2.431   6.512
 1769SOL     OW 7442   1.228   3.207   5.976
 1769SOL    HW1 7443   1.285   3.284   6.011
 1769SOL    HW2 7444   1.134   3.227   6.010
 1770SOL     OW 7445   1.285   3.319   6.752
 1770SOL    HW1 7446   1.298   3.300   6.851
 1770SOL    HW2 7447   1.226   3.242   6.720
 1771SOL     OW 7448   1.582   2.470   6.067
 1771SOL    HW1 7449   1.531   2.532   6.131
 1771SOL    HW2 7450   1.618   2.532   5.996
 1772SOL     OW 7451   0.349   3.427   6.859
 1772SOL    HW1 7452   0.340   3.348   6.793
 1772SOL    HW2 7453   0.445   3.416   6.893
 1773SOL     OW 7454   0.587   2.738   6.623
 1773SOL    HW1 7455   0.609   2.836   6.612
 1773SOL    HW2 7456   0.526   2.729   6.705
 1774SOL     OW 7457   1.341   2.710   6.613
 1774SOL    HW1 7458   1.257   2.690   6.560
 1774SOL    HW2 7459   1.393   2.624   6.619
 1775SOL     OW 7460   1.225   2.383   5.851
 1775SOL    HW1 7461   1.235   2.302   5.913
 1775SOL    HW2 7462   1.158   2.444   5.901
 1776SOL     OW 7463   0.325   2.066   6.819
 1776SOL    HW1 7464   0.312   2.073   6.921
 1776SOL    HW2 7465   0.300   1.967   6.805
 1777SOL     OW 7466   0.030   3.184   6.878
 1777SOL    HW1 7467   0.103   3.119   6.907
 1777SOL    HW2 7468   0.073   3.274   6.858
 1778SOL     OW 7469   0.731   2.504   6.657
 1778SOL    HW1 7470   0.807   2.476   6.593
 1778SOL    HW2 7471   0.688   2.592   6.625
 1779SOL     OW 7472   0.301   1.923   6.195
 1779SOL    HW1 7473   0.281   2.020   6.221
 1779SOL    HW2 7474   0.305   1.874   6.285
 1780SOL     OW 7475   1.604   2.237   5.939
 1780SOL    HW1 7476   1.634   2.163   6.003
 1780SOL    HW2 7477   1.592   2.322   5.998
 1781SOL     OW 7478   1.038   2.629   6.567
 1781SOL    HW1 7479   1.021   2.646   6.666
 1781SOL    HW2 7480   1.009   2.532   6.547
 1782SOL     OW 7481   1.863   3.375   0.206
 1782SOL    HW1 7482   1.866   3.381   0.105
 1782SOL    HW2 7483   1.948   3.412   0.243
 1783SOL     OW 7484   1.518   2.114   5.712
 1783SOL    HW1 7485   1.442   2.053   5.742
 1783SOL    HW2 7486   1.555   2.160   5.796
 1784SOL     OW 7487   1.297   2.698   5.615
 1784SOL    HW1 7488   1.342   2.605   5.622
 1784SOL    HW2 7489   1.317   2.728   5.518
 1785SOL     OW 7490   1.061   3.219   6.423
 1785SOL    HW1 7491   1.071   3.131   6.368
 1785SOL    HW2 7492   1.135   3.284   6.395
 1786SOL     OW 7493   0.277   2.666   6.544
 1786SOL    HW1 7494   0.374   2.690   6.526
 1786SOL    HW2 7495   0.279   2.581   6.599
 1787SOL     OW 7496   0.326   2.376   6.597
 1787SOL    HW1 7497   0.297   2.282   6.567
 1787SOL    HW2 7498   0.403   2.401   6.531
 1788SOL     OW 7499   1.152   2.100   0.071
 1788SOL    HW1 7500   1.204   2.153   0.138
 1788SOL    HW2 7501   1.196   2.114   6.980
 1789SOL     OW 7502   6.987   3.199   5.779
 1789SOL    HW1 7503   6.912   3.223   5.845
 1789SOL    HW2 7504   0.010   3.105   5.817
 1790SOL     OW 7505   0.077   3.652   6.521
 1790SOL    HW1 7506   0.055   3.579   6.453
 1790SOL    HW2 7507   0.178   3.667   6.505
 1791SOL     OW 7508   0.502   3.466   6.507
 1791SOL    HW1 7509   0.578   3.528   6.539
 1791SOL    HW2 7510   0.549   3.386   6.463
 1792SOL     OW 7511   0.984   2.675   6.843
 1792SOL    HW1 7512   1.044   2.616   6.900
 1792SOL    HW2 7513   0.894   2.629   6.846
 1793SOL     OW 7514   0.057   2.479   6.695
 1793SOL    HW1 7515   0.117   2.429   6.629
 1793SOL    HW2 7516   0.039   2.414   6.769
 1794SOL     OW 7517   0.796   2.437   5.960
 1794SOL    HW1 7518   0.814   2.364   5.889
 1794SOL    HW2 7519   0.716   2.490   5.924
 1795SOL     OW 7520   1.646   2.485   6.769
 1795SOL    HW1 7521   1.629   2.415   6.843
 1795SOL    HW2 7522   1.739   2.456   6.737
 1796SOL     OW 7523   0.668   2.326   6.851
 1796SOL    HW1 7524   0.638   2.241   6.803
 1796SOL    HW2 7525   0.688   2.396   6.778
 1797SOL     OW 7526   0.929   3.515   0.016
 1797SOL    HW1 7527   0.891   3.503   6.921
 1797SOL    HW2 7528   0.902   3.606   0.051
 1798SOL     OW 7529   0.463   2.336   5.772
 1798SOL    HW1 7530   0.517   2.422   5.786
 1798SOL    HW2 7531   0.366   2.365   5.786
 1799SOL     OW 7532   0.177   3.002   0.043
 1799SOL    HW1 7533   0.171   2.951   0.130
 1799SOL    HW2 7534   0.168   2.931   6.968
 1800SOL     OW 7535   1.317   2.914   6.789
 1800SOL    HW1 7536   1.330   2.836   6.724
 1800SOL    HW2 7537   1.251   2.979   6.748
 1801SOL     OW 7538   1.318   2.722   5.884
 1801SOL    HW1 7539   1.238   2.683   5.933
 1801SOL    HW2 7540   1.301   2.710   5.783
 1802SOL     OW 7541   1.759   3.612   6.721
 1802SOL    HW1 7542   1.831   3.634   6.652
 1802SOL    HW2 7543   1.738   3.511   6.705
 1803SOL     OW 7544   1.262   3.596   6.756
 1803SOL    HW1 7545   1.330   3.622   6.686
 1803SOL    HW2 7546   1.258   3.494   6.753
 1804SOL     OW 7547   1.688   2.008   6.078
 1804SOL    HW1 7548   1.767   1.997   6.015
 1804SOL    HW2 7549   1.685   1.921   6.133
 1805SOL     OW 7550   1.364   3.441   6.078
 1805SOL    HW1 7551   1.425   3.464   5.998
 1805SOL    HW2 7552   1.320   3.529   6.107
 1806SOL     OW 7553   1.261   2.777   6.248
 1806SOL    HW1 7554   1.341   2.714   6.265
 1806SOL    HW2 7555   1.303   2.861   6.207
 1807SOL     OW 7556   0.649   3.495   5.751
 1807SOL    HW1 7557   0.679   3.505   5.653
 1807SOL    HW2 7558   0.599   3.404   5.750
 1808SOL     OW 7559   1.837   2.024   6.563
 1808SOL    HW1 7560   1.867   1.934   6.525
 1808SOL    HW2 7561   1.746   2.048   6.519
 1809SOL     OW 7562   0.260   2.168   6.293
 1809SOL    HW1 7563   0.183   2.234   6.283
 1809SOL    HW2 7564   0.266   2.152   6.395
 1810SOL     OW 7565   1.187   3.488   5.614
 1810SOL    HW1 7566   1.197   3.387   5.628
 1810SOL    HW2 7567   1.131   3.498   5.529
 1811SOL     OW 7568   0.792   2.894   6.950
 1811SOL    HW1 7569   0.852   2.835   6.894
 1811SOL    HW2 7570   0.849   2.968   6.986
 1812SOL     OW 7571   0.921   2.775   5.869
 1812SOL    HW1 7572   0.993   2.812   5.806
 1812SOL    HW2 7573   0.960   2.691   5.913
 1813SOL     OW 7574   1.521   3.491   5.621
 1813SOL    HW1 7575   1.419   3.493   5.621
 1813SOL    HW2 7576   1.548   3.489   5.523
 1814SOL     OW 7577   1.609   3.157   6.829
 1814SOL    HW1 7578   1.680   3.169   6.901
 1814SOL    HW2 7579   1.528   3.121   6.882
 1815SOL     OW 7580   1.051   2.971   6.311
 1815SOL    HW1 7581   0.969   2.919   6.344
 1815SOL    HW2 7582   1.115   2.900   6.277
 1816SOL     OW 7583   1.020   2.085   6.552
 1816SOL    HW1 7584   1.024   2.031   6.464
 1816SOL    HW2 7585   1.028   2.016   6.629
 1817SOL     OW 7586   0.592   3.374   6.065
 1817SOL    HW1 7587   0.656   3.314   6.013
 1817SOL    HW2 7588   0.500   3.330   6.060
 1818SOL     OW 7589   1.692   2.284   6.935
 1818SOL    HW1 7590   1.778   2.311   6.981
 1818SOL    HW2 7591   1.715   2.200   6.884
 1819SOL     OW 7592   0.240   3.231   5.850
 1819SOL    HW1 7593   0.139   3.224   5.831
 1819SOL    HW2 7594   0.250   3.248   5.952
 1820SOL     OW 7595   0.662   2.055   0.075
 1820SOL    HW1 7596   0.749   2.051   0.023
 1820SOL    HW2 7597   0.690   2.101   0.162
 1821SOL     OW 7598   0.084   2.213   5.634
 1821SOL    HW1 7599   6.995   2.186   5.595
 1821SOL    HW2 7600   0.124   2.282   5.571
 1822SOL     OW 7601   0.067   2.041   5.940
 1822SOL    HW1 7602   0.046   2.099   5.859
 1822SOL    HW2 7603   0.127   1.968   5.902
 1823SOL     OW 7604   1.202   3.211   5.699
 1823SOL    HW1 7605   1.107   3.176   5.698
 1823SOL    HW2 7606   1.228   3.215   5.798
 1824SOL     OW 7607   1.508   3.626   6.569
 1824SOL    HW1 7608   1.534   3.687   6.492
 1824SOL    HW2 7609   1.592   3.613   6.623
 1825SOL     OW 7610   1.482   3.136   0.299
 1825SOL    HW1 7611   1.402   3.074   0.303
 1825SOL    HW2 7612   1.549   3.085   0.241
 1826SOL     OW 7613   0.383   3.629   0.091
 1826SOL    HW1 7614   0.289   3.668   0.099
 1826SOL    HW2 7615   0.390   3.570   0.174
 1827SOL     OW 7616   1.691   2.743   6.845
 1827SOL    HW1 7617   1.659   2.651   6.813
 1827SOL    HW2 7618   1.654   2.812   6.780
 1828SOL     OW 7619   1.218   2.192   6.060
 1828SOL    HW1 7620   1.282   2.113   6.052
 1828SOL    HW2 7621   1.252   2.247   6.141
 1829SOL     OW 7622   0.605   2.601   6.239
 1829SOL    HW1 7623   0.646   2.694   6.235
 1829SOL    HW2 7624   0.522   2.607   6.181
 1830SOL     OW 7625   1.778   2.789   0.105
 1830SOL    HW1 7626   1.753   2.885   0.127
 1830SOL    HW2 7627   1.743   2.772   0.010
 1831SOL     OW 7628   0.861   3.231   5.604
 1831SOL    HW1 7629   0.829   3.256   5.697
 1831SOL    HW2 7630   0.895   3.314   5.556
 1832SOL     OW 7631   0.690   3.663   6.547
 1832SOL    HW1 7632   0.644   3.748   6.516
 1832SOL    HW2 7633   0.774   3.652   6.491
 1833SOL     OW 7634   0.866   2.820   6.442
 1833SOL    HW1 7635   0.916   2.746   6.491
 1833SOL    HW2 7636   0.826   2.881   6.514
 1834SOL     OW 7637   1.089   2.858   5.680
 1834SOL    HW1 7638   1.059   2.911   5.597
 1834SOL    HW2 7639   1.167   2.800   5.648
 1835SOL     OW 7640   1.862   3.423   6.417
 1835SOL    HW1 7641   1.771   3.432   6.374
 1835SOL    HW2 7642   1.855   3.355   6.491
 1836SOL     OW 7643   0.112   3.121   6.248
 1836SOL    HW1 7644   0.095   3.132   6.350
 1836SOL    HW2 7645   0.167   3.036   6.241
 1837SOL     OW 7646   1.820   2.057   6.824
 1837SOL    HW1 7647   1.814   1.957   6.828
 1837SOL    HW2 7648   1.829   2.073   6.723
 1838SOL     OW 7649   0.456   2.299   6.139
 1838SOL    HW1 7650   0.482   2.239   6.062
 1838SOL    HW2 7651   0.402   2.243   6.205
 1839SOL     OW 7652   1.696   3.364   6.674
 1839SOL    HW1 7653   1.612   3.333   6.623
 1839SOL    HW2 7654   1.705   3.293   6.747
 1840SOL     OW 7655   0.310   2.401   6.874
 1840SOL    HW1 7656   0.389   2.350   6.910
 1840SOL    HW2 7657   0.317   2.387   6.772
 1841SOL     OW 7658   0.824   3.454   6.269
 1841SOL    HW1 7659   0.824   3.472   6.170
 1841SOL    HW2 7660   0.743   3.395   6.287
 1842SOL     OW 7661   1.430   2.093   6.700
 1842SOL    HW1 7662   1.469   2.025   6.764
 1842SOL    HW2 7663   1.368   2.153   6.761
 1843SOL     OW 7664   1.035   1.887   6.749
 1843SOL    HW1 7665   0.964   1.829   6.706
 1843SOL    HW2 7666   1.119   1.828   6.757
 1844SOL     OW 7667   0.775   3.204   5.909
 1844SOL    HW1 7668   0.747   3.106   5.902
 1844SOL    HW2 7669   0.860   3.201   5.965
 1845SOL     OW 7670   0.619   3.420   6.888
 1845SOL    HW1 7671   0.614   3.521   6.905
 1845SOL    HW2 7672   0.703   3.410   6.833
 1846SOL     OW 7673   1.327   1.906   5.760
 1846SOL    HW1 7674   1.353   1.844   5.685
 1846SOL    HW2 7675   1.231   1.875   5.786
 1847SOL     OW 7676   1.290   2.331   6.287
 1847SOL    HW1 7677   1.225   2.409   6.282
 1847SOL    HW2 7678   1.278   2.287   6.380
 1848SOL     OW 7679   1.593   2.078   6.463
 1848SOL    HW1 7680   1.520   2.086   6.534
 1848SOL    HW2 7681   1.588   2.163   6.404
 1849SOL     OW 7682   0.059   2.939   5.863
 1849SOL    HW1 7683   0.156   2.907   5.874
 1849SOL    HW2 7684   0.000   2.858   5.890
 1850SOL     OW 7685   0.871   3.515   5.928
 1850SOL    HW1 7686   0.802   3.508   5.852
 1850SOL    HW2 7687   0.860   3.604   5.979
 1851SOL     OW 7688   0.232   4.357   0.136
 1851SOL    HW1 7689   0.150   4.313   0.175
 1851SOL    HW2 7690   0.239   4.326   0.039
 1852SOL     OW 7691   0.249   3.990   0.985
 1852SOL    HW1 7692   0.282   3.971   1.081
 1852SOL    HW2 7693   0.155   3.952   0.987
 1853SOL     OW 7694   6.987   4.118   0.652
 1853SOL    HW1 7695   6.935   4.111   0.742
 1853SOL    HW2 7696   0.007   4.024   0.623
 1854SOL     OW 7697   0.580   5.027   1.155
 1854SOL    HW1 7698   0.485   5.013   1.123
 1854SOL    HW2 7699   0.576   5.114   1.209
 1855SOL     OW 7700   1.555   5.243   0.721
 1855SOL    HW1 7701   1.517   5.217   0.814
 1855SOL    HW2 7702   1.479   5.245   0.653
 1856SOL     OW 7703   1.122   4.416   0.712
 1856SOL    HW1 7704   1.168   4.503   0.682
 1856SOL    HW2 7705   1.081   4.437   0.803
 1857SOL     OW 7706   1.784   4.286   0.192
 1857SOL    HW1 7707   1.731   4.358   0.144
 1857SOL    HW2 7708   1.726   4.254   0.268
 1858SOL     OW 7709   0.748   4.869   1.007
 1858SOL    HW1 7710   0.688   4.912   1.079
 1858SOL    HW2 7711   0.785   4.955   0.965
 1859SOL     OW 7712   0.848   4.512   1.804
 1859SOL    HW1 7713   0.866   4.566   1.887
 1859SOL    HW2 7714   0.893   4.559   1.725
 1860SOL     OW 7715   0.690   4.786   0.639
 1860SOL    HW1 7716   0.762   4.740   0.696
 1860SOL    HW2 7717   0.605   4.781   0.696
 1861SOL     OW 7718   0.704   4.885   1.796
 1861SOL    HW1 7719   0.749   4.973   1.826
 1861SOL    HW2 7720   0.606   4.910   1.774
 1862SOL     OW 7721   0.321   5.170   1.062
 1862SOL    HW1 7722   0.241   5.124   1.020
 1862SOL    HW2 7723   0.365   5.228   0.990
 1863SOL     OW 7724   1.466   5.229   1.360
 1863SOL    HW1 7725   1.527   5.312   1.370
 1863SOL    HW2 7726   1.409   5.226   1.444
 1864SOL     OW 7727   0.430   4.131   1.536
 1864SOL    HW1 7728   0.514   4.080   1.510
 1864SOL    HW2 7729   0.351   4.069   1.517
 1865SOL     OW 7730   1.633   4.174   0.745
 1865SOL    HW1 7731   1.552   4.211   0.696
 1865SOL    HW2 7732   1.638   4.232   0.828
 1866SOL     OW 7733   0.216   5.416   0.519
 1866SOL    HW1 7734   0.250   5.509   0.548
 1866SOL    HW2 7735   0.252   5.399   0.423
 1867SOL     OW 7736   1.092   5.108   1.704
 1867SOL    HW1 7737   1.158   5.078   1.775
 1867SOL    HW2 7738   1.051   5.019   1.675
 1868SOL     OW 7739   0.271   5.151   0.550
 1868SOL    HW1 7740   0.256   5.253   0.548
 1868SOL    HW2 7741   0.196   5.108   0.609
 1869SOL     OW 7742   0.251   4.820   0.907
 1869SOL    HW1 7743   0.251   4.731   0.956
 1869SOL    HW2 7744   0.188   4.883   0.960
 1870SOL     OW 7745   0.624   5.504   1.428
 1870SOL    HW1 7746   0.529   5.499   1.467
 1870SOL    HW2 7747   0.653   5.603   1.446
 1871SOL     OW 7748   0.564   4.681   0.153
 1871SOL    HW1 7749   0.612   4.717   0.070
 1871SOL    HW2 7750   0.619   4.726   0.228
 1872SOL     OW 7751   1.601   3.836   1.486
 1872SOL    HW1 7752   1.599   3.917   1.426
 1872SOL    HW2 7753   1.613   3.874   1.580
 1873SOL     OW 7754   0.140   4.338   0.565
 1873SOL    HW1 7755   0.069   4.269   0.593
 1873SOL    HW2 7756   0.120   4.419   0.624
 1874SOL     OW 7757   1.857   5.477   0.369
 1874SOL    HW1 7758   1.923   5.447   0.441
 1874SOL    HW2 7759   1.865   5.578   0.365
 1875SOL     OW 7760   6.991   5.275   0.131
 1875SOL    HW1 7761   6.985   5.179   0.173
 1875SOL    HW2 7762   6.992   5.337   0.211
 1876SOL     OW 7763   1.674   4.618   0.641
 1876SOL    HW1 7764   1.767   4.594   0.607
 1876SOL    HW2 7765   1.645   4.690   0.574
 1877SOL     OW 7766   1.639   4.831   0.462
 1877SOL    HW1 7767   1.713   4.851   0.395
 1877SOL    HW2 7768   1.650   4.906   0.533
 1878SOL     OW 7769   0.134   4.437   1.585
 1878SOL    HW1 7770   0.235   4.459   1.590
 1878SOL    HW2 7771   0.092   4.530   1.597
 1879SOL     OW 7772   1.286   4.959   1.423
 1879SOL    HW1 7773   1.312   4.885   1.358
 1879SOL    HW2 7774   1.351   4.948   1.503
 1880SOL     OW 7775   0.835   3.720   0.511
 1880SOL    HW1 7776   0.866   3.816   0.489
 1880SOL    HW2 7777   0.732   3.728   0.512
 1881SOL     OW 7778   0.170   4.693   1.251
 1881SOL    HW1 7779   0.265   4.654   1.241
 1881SOL    HW2 7780   0.108   4.631   1.199
 1882SOL     OW 7781   1.496   4.730   0.203
 1882SOL    HW1 7782   1.427   4.666   0.247
 1882SOL    HW2 7783   1.581   4.716   0.255
 1883SOL     OW 7784   1.157   5.509   1.608
 1883SOL    HW1 7785   1.166   5.587   1.543
 1883SOL    HW2 7786   1.195   5.429   1.554
 1884SOL     OW 7787   0.330   3.956   1.813
 1884SOL    HW1 7788   0.397   4.022   1.849
 1884SOL    HW2 7789   0.240   3.981   1.855
 1885SOL     OW 7790   1.467   5.149   0.958
 1885SOL    HW1 7791   1.400   5.166   1.035
 1885SOL    HW2 7792   1.445   5.054   0.923
 1886SOL     OW 7793   1.664   5.457   0.599
 1886SOL    HW1 7794   1.646   5.425   0.504
 1886SOL    HW2 7795   1.633   5.378   0.657
 1887SOL     OW 7796   0.600   4.435   0.268
 1887SOL    HW1 7797   0.594   4.525   0.218
 1887SOL    HW2 7798   0.527   4.440   0.340
 1888SOL     OW 7799   1.280   4.054   0.908
 1888SOL    HW1 7800   1.184   4.025   0.932
 1888SOL    HW2 7801   1.337   4.014   0.984
 1889SOL     OW 7802   1.576   5.384   0.329
 1889SOL    HW1 7803   1.677   5.390   0.318
 1889SOL    HW2 7804   1.543   5.375   0.233
 1890SOL     OW 7805   0.789   4.354   1.471
 1890SOL    HW1 7806   0.770   4.319   1.567
 1890SOL    HW2 7807   0.743   4.287   1.410
 1891SOL     OW 7808   1.396   4.203   1.673
 1891SOL    HW1 7809   1.400   4.260   1.759
 1891SOL    HW2 7810   1.459   4.124   1.691
 1892SOL     OW 7811   0.965   4.618   1.577
 1892SOL    HW1 7812   1.013   4.533   1.542
 1892SOL    HW2 7813   0.907   4.646   1.498
 1893SOL     OW 7814   0.985   4.114   1.224
 1893SOL    HW1 7815   0.917   4.140   1.294
 1893SOL    HW2 7816   0.941   4.050   1.160
 1894SOL     OW 7817   1.036   4.424   0.418
 1894SOL    HW1 7818   1.051   4.432   0.519
 1894SOL    HW2 7819   0.951   4.366   0.409
 1895SOL     OW 7820   0.096   4.542   0.757
 1895SOL    HW1 7821   0.178   4.525   0.816
 1895SOL    HW2 7822   0.035   4.588   0.824
 1896SOL     OW 7823   0.125   5.582   1.584
 1896SOL    HW1 7824   0.129   5.557   1.685
 1896SOL    HW2 7825   0.033   5.552   1.554
 1897SOL     OW 7826   0.874   4.076   0.207
 1897SOL    HW1 7827   0.911   4.135   0.134
 1897SOL    HW2 7828   0.900   3.980   0.180
 1898SOL     OW 7829   1.713   4.300   1.829
 1898SOL    HW1 7830   1.669   4.382   1.784
 1898SOL    HW2 7831   1.736   4.238   1.751
 1899SOL     OW 7832   1.366   4.878   0.556
 1899SOL    HW1 7833   1.458   4.874   0.512
 1899SOL    HW2 7834   1.313   4.950   0.506
 1900SOL     OW 7835   0.560   3.924   0.883
 1900SOL    HW1 7836   0.555   3.932   0.985
 1900SOL    HW2 7837   0.550   4.019   0.848
 1901SOL     OW 7838   0.982   5.165   0.480
 1901SOL    HW1 7839   0.943   5.240   0.421
 1901SOL    HW2 7840   1.011   5.208   0.567
 1902SOL     OW 7841   0.350   5.526   0.847
 1902SOL    HW1 7842   0.396   5.437   0.866
 1902SOL    HW2 7843   0.416   5.598   0.875
 1903SOL     OW 7844   1.801   4.767   0.873
 1903SOL    HW1 7845   1.740   4.758   0.793
 1903SOL    HW2 7846   1.739   4.764   0.954
 1904SOL     OW 7847   1.216   5.274   1.497
 1904SOL    HW1 7848   1.198   5.194   1.557
 1904SOL    HW2 7849   1.180   5.246   1.406
 1905SOL     OW 7850   0.311   4.673   0.257
 1905SOL    HW1 7851   0.401   4.685   0.208
 1905SOL    HW2 7852   0.282   4.577   0.237
 1906SOL     OW 7853   1.464   4.467   0.722
 1906SOL    HW1 7854   1.460   4.433   0.818
 1906SOL    HW2 7855   1.549   4.524   0.713
 1907SOL     OW 7856   0.468   4.983   1.731
 1907SOL    HW1 7857   0.441   4.986   1.631
 1907SOL    HW2 7858   0.380   5.005   1.780
 1908SOL     OW 7859   1.104   5.494   0.230
 1908SOL    HW1 7860   1.046   5.440   0.295
 1908SOL    HW2 7861   1.124   5.429   0.152
 1909SOL     OW 7862   0.186   4.011   1.491
 1909SOL    HW1 7863   0.096   4.049   1.466
 1909SOL    HW2 7864   0.167   3.929   1.549
 1910SOL     OW 7865   1.625   5.138   0.078
 1910SOL    HW1 7866   1.589   5.233   0.072
 1910SOL    HW2 7867   1.543   5.079   0.075
 1911SOL     OW 7868   0.493   5.405   0.375
 1911SOL    HW1 7869   0.511   5.500   0.411
 1911SOL    HW2 7870   0.556   5.394   0.295
 1912SOL     OW 7871   0.239   5.522   1.224
 1912SOL    HW1 7872   0.296   5.454   1.272
 1912SOL    HW2 7873   0.199   5.474   1.144
 1913SOL     OW 7874   0.958   5.417   0.904
 1913SOL    HW1 7875   1.053   5.381   0.909
 1913SOL    HW2 7876   0.913   5.366   0.829
 1914SOL     OW 7877   0.385   4.412   0.462
 1914SOL    HW1 7878   0.409   4.315   0.490
 1914SOL    HW2 7879   0.285   4.413   0.485
 1915SOL     OW 7880   1.546   3.974   1.728
 1915SOL    HW1 7881   1.547   3.986   1.833
 1915SOL    HW2 7882   1.483   3.896   1.717
 1916SOL     OW 7883   0.769   3.984   1.734
 1916SOL    HW1 7884   0.852   3.922   1.745
 1916SOL    HW2 7885   0.728   3.987   1.826
 1917SOL     OW 7886   0.882   5.263   1.205
 1917SOL    HW1 7887   0.881   5.245   1.105
 1917SOL    HW2 7888   0.944   5.192   1.247
 1918SOL     OW 7889   1.328   4.314   1.428
 1918SOL    HW1 7890   1.361   4.282   1.521
 1918SOL    HW2 7891   1.383   4.398   1.408
 1919SOL     OW 7892   0.822   5.118   0.929
 1919SOL    HW1 7893   0.923   5.101   0.912
 1919SOL    HW2 7894   0.797   5.175   0.847
 1920SOL     OW 7895   0.929   4.245   0.897
 1920SOL    HW1 7896   0.904   4.227   0.797
 1920SOL    HW2 7897   0.965   4.156   0.930
 1921SOL     OW 7898   0.575   3.780   0.482
 1921SOL    HW1 7899   0.501   3.781   0.552
 1921SOL    HW2 7900   0.551   3.861   0.420
 1922SOL     OW 7901   1.430   4.909   0.003
 1922SOL    HW1 7902   1.460   4.828   0.059
 1922SOL    HW2 7903   1.361   4.955   0.061
 1923SOL     OW 7904   0.929   3.970   0.466
 1923SOL    HW1 7905   0.894   4.019   0.384
 1923SOL    HW2 7906   1.028   3.993   0.472
 1924SOL     OW 7907   1.078   4.408   1.465
 1924SOL    HW1 7908   1.017   4.329   1.480
 1924SOL    HW2 7909   1.174   4.371   1.458
 1925SOL     OW 7910   1.224   5.319   0.798
 1925SOL    HW1 7911   1.232   5.383   0.719
 1925SOL    HW2 7912   1.316   5.321   0.839
 1926SOL     OW 7913   0.449   4.856   0.741
 1926SOL    HW1 7914   0.373   4.848   0.811
 1926SOL    HW2 7915   0.402   4.831   0.652
 1927SOL     OW 7916   1.260   5.528   0.616
 1927SOL    HW1 7917   1.317   5.596   0.564
 1927SOL    HW2 7918   1.202   5.583   0.679
 1928SOL     OW 7919   1.084   4.282   0.021
 1928SOL    HW1 7920   0.990   4.319   0.037
 1928SOL    HW2 7921   1.135   4.294   0.107
 1929SOL     OW 7922   0.051   4.270   1.381
 1929SOL    HW1 7923   0.145   4.277   1.339
 1929SOL    HW2 7924   0.057   4.339   1.457
 1930SOL     OW 7925   0.574   3.951   1.162
 1930SOL    HW1 7926   0.623   3.871   1.200
 1930SOL    HW2 7927   0.482   3.950   1.206
 1931SOL     OW 7928   0.876   4.178   0.642
 1931SOL    HW1 7929   0.830   4.237   0.574
 1931SOL    HW2 7930   0.877   4.086   0.599
 1932SOL     OW 7931   1.037   3.762   0.748
 1932SOL    HW1 7932   0.968   3.761   0.672
 1932SOL    HW2 7933   1.005   3.691   0.816
 1933SOL     OW 7934   1.430   4.902   0.864
 1933SOL    HW1 7935   1.359   4.832   0.878
 1933SOL    HW2 7936   1.445   4.902   0.763
 1934SOL     OW 7937   1.475   4.299   0.981
 1934SOL    HW1 7938   1.414   4.220   0.998
 1934SOL    HW2 7939   1.538   4.307   1.061
 1935SOL     OW 7940   1.811   4.521   0.392
 1935SOL    HW1 7941   1.882   4.465   0.443
 1935SOL    HW2 7942   1.828   4.506   0.294
 1936SOL     OW 7943   0.479   5.117   0.162
 1936SOL    HW1 7944   0.412   5.076   0.227
 1936SOL    HW2 7945   0.430   5.115   0.074
 1937SOL     OW 7946   1.677   5.003   0.661
 1937SOL    HW1 7947   1.780   5.008   0.665
 1937SOL    HW2 7948   1.639   5.096   0.682
 1938SOL     OW 7949   1.395   4.302   0.072
 1938SOL    HW1 7950   1.343   4.292   0.160
 1938SOL    HW2 7951   1.463   4.227   0.068
 1939SOL     OW 7952   0.511   3.971   0.311
 1939SOL    HW1 7953   0.500   3.926   0.221
 1939SOL    HW2 7954   0.498   4.069   0.283
 1940SOL     OW 7955   1.740   4.961   1.577
 1940SOL    HW1 7956   1.828   4.910   1.588
 1940SOL    HW2 7957   1.766   5.058   1.598
 1941SOL     OW 7958   1.046   5.078   1.332
 1941SOL    HW1 7959   0.967   5.042   1.386
 1941SOL    HW2 7960   1.128   5.032   1.375
 1942SOL     OW 7961   1.605   5.338   1.638
 1942SOL    HW1 7962   1.613   5.380   1.545
 1942SOL    HW2 7963   1.692   5.284   1.648
 1943SOL     OW 7964   1.121   4.942   1.101
 1943SOL    HW1 7965   1.058   4.972   1.175
 1943SOL    HW2 7966   1.091   4.988   1.015
 1944SOL     OW 7967   1.604   4.809   1.069
 1944SOL    HW1 7968   1.616   4.877   1.145
 1944SOL    HW2 7969   1.544   4.857   1.002
 1945SOL     OW 7970   0.928   3.825   1.401
 1945SOL    HW1 7971   0.954   3.803   1.305
 1945SOL    HW2 7972   1.012   3.869   1.442
 1946SOL     OW 7973   0.984   4.839   1.731
 1946SOL    HW1 7974   0.885   4.848   1.754
 1946SOL    HW2 7975   0.990   4.757   1.668
 1947SOL     OW 7976   0.727   4.781   0.346
 1947SOL    HW1 7977   0.720   4.776   0.449
 1947SOL    HW2 7978   0.810   4.722   0.320
 1948SOL     OW 7979   0.405   4.547   1.245
 1948SOL    HW1 7980   0.481   4.546   1.315
 1948SOL    HW2 7981   0.358   4.456   1.255
 1949SOL     OW 7982   1.275   4.107   1.256
 1949SOL    HW1 7983   1.293   4.182   1.324
 1949SOL    HW2 7984   1.175   4.114   1.233
 1950SOL     OW 7985   0.056   5.301   1.318
 1950SOL    HW1 7986   0.013   5.392   1.333
 1950SOL    HW2 7987   0.150   5.305   1.357
 1951SOL     OW 7988   0.370   4.826   0.489
 1951SOL    HW1 7989   0.334   4.897   0.422
 1951SOL    HW2 7990   0.366   4.741   0.432
 1952SOL     OW 7991   0.540   4.272   0.860
 1952SOL    HW1 7992   0.575   4.337   0.789
 1952SOL    HW2 7993   0.602   4.287   0.940
 1953SOL     OW 7994   1.219   5.062   0.407
 1953SOL    HW1 7995   1.278   5.139   0.439
 1953SOL    HW2 7996   1.122   5.087   0.430
 1954SOL     OW 7997   1.284   5.185   1.158
 1954SOL    HW1 7998   1.350   5.189   1.237
 1954SOL    HW2 7999   1.235   5.096   1.165
 1955SOL     OW 8000   1.575   4.323   0.460
 1955SOL    HW1 8001   1.518   4.370   0.529
 1955SOL    HW2 8002   1.631   4.399   0.424
 1956SOL     OW 8003   0.340   5.241   1.324
 1956SOL    HW1 8004   0.318   5.201   1.232
 1956SOL    HW2 8005   0.440   5.264   1.313
 1957SOL     OW 8006   0.410   4.456   1.617
 1957SOL    HW1 8007   0.471   4.506   1.553
 1957SOL    HW2 8008   0.452   4.363   1.623
 1958SOL     OW 8009   1.616   4.503   1.688
 1958SOL    HW1 8010   1.522   4.541   1.688
 1958SOL    HW2 8011   1.663   4.550   1.608
 1959SOL     OW 8012   0.984   3.830   1.752
 1959SOL    HW1 8013   1.052   3.905   1.742
 1959SOL    HW2 8014   1.031   3.750   1.712
 1960SOL     OW 8015   0.509   3.746   1.754
 1960SOL    HW1 8016   0.463   3.683   1.688
 1960SOL    HW2 8017   0.440   3.821   1.767
 1961SOL     OW 8018   0.590   4.612   1.034
 1961SOL    HW1 8019   0.622   4.709   1.039
 1961SOL    HW2 8020   0.527   4.597   1.113
 1962SOL     OW 8021   1.361   4.585   1.027
 1962SOL    HW1 8022   1.269   4.556   0.998
 1962SOL    HW2 8023   1.411   4.498   1.041
 1963SOL     OW 8024   1.216   4.242   0.274
 1963SOL    HW1 8025   1.223   4.166   0.343
 1963SOL    HW2 8026   1.178   4.318   0.332
 1964SOL     OW 8027   0.308   3.927   1.249
 1964SOL    HW1 8028   0.267   3.950   1.340
 1964SOL    HW2 8029   0.289   3.825   1.237
 1965SOL     OW 8030   0.073   5.035   1.279
 1965SOL    HW1 8031   0.090   4.974   1.359
 1965SOL    HW2 8032   0.066   5.132   1.313
 1966SOL     OW 8033   0.730   4.359   1.059
 1966SOL    HW1 8034   0.809   4.328   1.001
 1966SOL    HW2 8035   0.701   4.453   1.031
 1967SOL     OW 8036   1.740   4.692   1.841
 1967SOL    HW1 8037   1.700   4.624   1.776
 1967SOL    HW2 8038   1.677   4.690   1.921
 1968SOL     OW 8039   0.312   3.793   0.614
 1968SOL    HW1 8040   0.293   3.888   0.648
 1968SOL    HW2 8041   0.312   3.736   0.701
 1969SOL     OW 8042   1.588   4.079   0.368
 1969SOL    HW1 8043   1.635   4.026   0.441
 1969SOL    HW2 8044   1.582   4.176   0.408
 1970SOL     OW 8045   1.042   4.480   0.975
 1970SOL    HW1 8046   1.022   4.499   1.075
 1970SOL    HW2 8047   1.011   4.383   0.957
 1971SOL     OW 8048   1.847   5.228   1.609
 1971SOL    HW1 8049   1.879   5.244   1.514
 1971SOL    HW2 8050   1.930   5.249   1.665
 1972SOL     OW 8051   0.346   4.630   1.810
 1972SOL    HW1 8052   0.430   4.656   1.860
 1972SOL    HW2 8053   0.373   4.552   1.748
 1973SOL     OW 8054   1.517   3.984   0.131
 1973SOL    HW1 8055   1.419   3.964   0.144
 1973SOL    HW2 8056   1.552   4.041   0.208
 1974SOL     OW 8057   1.294   4.552   0.031
 1974SOL    HW1 8058   1.346   4.464   0.042
 1974SOL    HW2 8059   1.331   4.598   6.948
 1975SOL     OW 8060   1.071   5.082   0.868
 1975SOL    HW1 8061   1.069   5.005   0.799
 1975SOL    HW2 8062   1.139   5.152   0.836
 1976SOL     OW 8063   0.283   4.539   0.960
 1976SOL    HW1 8064   0.382   4.557   0.949
 1976SOL    HW2 8065   0.274   4.456   1.019
 1977SOL     OW 8066   0.311   4.251   1.003
 1977SOL    HW1 8067   0.279   4.156   0.979
 1977SOL    HW2 8068   0.391   4.267   0.939
 1978SOL     OW 8069   1.149   4.097   1.684
 1978SOL    HW1 8070   1.098   4.156   1.754
 1978SOL    HW2 8071   1.244   4.135   1.688
 1979SOL     OW 8072   1.163   3.929   1.478
 1979SOL    HW1 8073   1.161   3.997   1.557
 1979SOL    HW2 8074   1.215   3.975   1.404
 1980SOL     OW 8075   6.999   5.031   0.217
 1980SOL    HW1 8076   6.920   5.049   0.282
 1980SOL    HW2 8077   0.025   4.934   0.240
 1981SOL     OW 8078   0.087   5.499   0.936
 1981SOL    HW1 8079   0.066   5.422   0.873
 1981SOL    HW2 8080   0.183   5.526   0.911
 1982SOL     OW 8081   0.515   5.303   0.903
 1982SOL    HW1 8082   0.566   5.393   0.913
 1982SOL    HW2 8083   0.578   5.235   0.945
 1983SOL     OW 8084   0.973   4.511   1.238
 1983SOL    HW1 8085   1.022   4.471   1.320
 1983SOL    HW2 8086   0.880   4.471   1.244
 1984SOL     OW 8087   0.060   4.334   1.105
 1984SOL    HW1 8088   0.135   4.274   1.070
 1984SOL    HW2 8089   0.030   4.295   1.193
 1985SOL     OW 8090   0.220   4.234   1.727
 1985SOL    HW1 8091   0.286   4.190   1.663
 1985SOL    HW2 8092   0.189   4.319   1.676
 1986SOL     OW 8093   1.379   4.660   1.646
 1986SOL    HW1 8094   1.414   4.756   1.648
 1986SOL    HW2 8095   1.384   4.629   1.548
 1987SOL     OW 8096   0.800   4.288   0.372
 1987SOL    HW1 8097   0.809   4.214   0.302
 1987SOL    HW2 8098   0.723   4.349   0.340
 1988SOL     OW 8099   1.645   4.338   1.201
 1988SOL    HW1 8100   1.626   4.265   1.269
 1988SOL    HW2 8101   1.734   4.312   1.158
 1989SOL     OW 8102   0.269   5.293   1.725
 1989SOL    HW1 8103   0.221   5.366   1.778
 1989SOL    HW2 8104   0.250   5.205   1.773
 1990SOL     OW 8105   0.659   4.202   1.271
 1990SOL    HW1 8106   0.636   4.111   1.231
 1990SOL    HW2 8107   0.681   4.264   1.192
 1991SOL     OW 8108   0.911   5.400   1.449
 1991SOL    HW1 8109   0.901   5.361   1.355
 1991SOL    HW2 8110   0.917   5.504   1.433
 1992SOL     OW 8111   0.467   4.208   0.201
 1992SOL    HW1 8112   0.521   4.293   0.216
 1992SOL    HW2 8113   0.370   4.239   0.193
 1993SOL     OW 8114   0.169   4.846   1.468
 1993SOL    HW1 8115   0.155   4.777   1.543
 1993SOL    HW2 8116   0.165   4.790   1.381
 1994SOL     OW 8117   1.319   4.771   1.227
 1994SOL    HW1 8118   1.351   4.708   1.152
 1994SOL    HW2 8119   1.247   4.828   1.182
 1995SOL     OW 8120   1.311   4.570   0.298
 1995SOL    HW1 8121   1.224   4.558   0.349
 1995SOL    HW2 8122   1.288   4.570   0.198
 1996SOL     OW 8123   1.757   5.479   1.141
 1996SOL    HW1 8124   1.832   5.503   1.075
 1996SOL    HW2 8125   1.739   5.378   1.122
 1997SOL     OW 8126   1.244   5.451   1.121
 1997SOL    HW1 8127   1.333   5.473   1.077
 1997SOL    HW2 8128   1.244   5.349   1.133
 1998SOL     OW 8129   0.076   4.974   1.021
 1998SOL    HW1 8130   0.069   4.989   1.124
 1998SOL    HW2 8131   6.978   4.974   0.994
 1999SOL     OW 8132   0.715   5.396   1.681
 1999SOL    HW1 8133   0.657   5.469   1.722
 1999SOL    HW2 8134   0.693   5.403   1.581
 2000SOL     OW 8135   0.928   3.820   0.132
 2000SOL    HW1 8136   0.988   3.837   0.052
 2000SOL    HW2 8137   0.983   3.759   0.192
 2001SOL     OW 8138   1.692   3.852   0.494
 2001SOL    HW1 8139   1.780   3.864   0.444
 2001SOL    HW2 8140   1.701   3.770   0.556
 2002SOL     OW 8141   1.366   5.293   0.502
 2002SOL    HW1 8142   1.436   5.300   0.427
 2002SOL    HW2 8143   1.327   5.388   0.509
 2003SOL     OW 8144   0.145   5.520   1.838
 2003SOL    HW1 8145   0.104   5.444   1.896
 2003SOL    HW2 8146   0.189   5.577   1.910
 2004SOL     OW 8147   1.255   4.643   0.635
 2004SOL    HW1 8148   1.338   4.589   0.663
 2004SOL    HW2 8149   1.297   4.728   0.592
 2005SOL     OW 8150   0.811   4.985   1.449
 2005SOL    HW1 8151   0.775   5.028   1.536
 2005SOL    HW2 8152   0.744   5.012   1.378
 2006SOL     OW 8153   0.673   5.327   0.186
 2006SOL    HW1 8154   0.691   5.365   0.094
 2006SOL    HW2 8155   0.616   5.243   0.170
 2007SOL     OW 8156   1.621   5.450   1.386
 2007SOL    HW1 8157   1.671   5.459   1.296
 2007SOL    HW2 8158   1.612   5.546   1.422
 2008SOL     OW 8159   1.842   3.886   0.969
 2008SOL    HW1 8160   1.867   3.792   0.937
 2008SOL    HW2 8161   1.751   3.911   0.928
 2009SOL     OW 8162   0.265   4.044   0.708
 2009SOL    HW1 8163   0.196   4.117   0.696
 2009SOL    HW2 8164   0.275   4.034   0.810
 2010SOL     OW 8165   1.212   5.333   0.036
 2010SOL    HW1 8166   1.213   5.235   0.068
 2010SOL    HW2 8167   1.138   5.340   6.967
 2011SOL     OW 8168   0.806   4.723   1.376
 2011SOL    HW1 8169   0.861   4.721   1.291
 2011SOL    HW2 8170   0.813   4.818   1.416
 2012SOL     OW 8171   0.926   4.635   0.274
 2012SOL    HW1 8172   0.992   4.667   0.201
 2012SOL    HW2 8173   0.966   4.551   0.317
 2013SOL     OW 8174   1.488   5.372   0.048
 2013SOL    HW1 8175   1.387   5.357   0.039
 2013SOL    HW2 8176   1.526   5.397   6.957
 2014SOL     OW 8177   0.390   5.007   1.475
 2014SOL    HW1 8178   0.365   5.096   1.430
 2014SOL    HW2 8179   0.309   4.944   1.461
 2015SOL     OW 8180   1.609   5.025   1.268
 2015SOL    HW1 8181   1.660   5.002   1.353
 2015SOL    HW2 8182   1.544   5.100   1.297
 2016SOL     OW 8183   1.028   4.857   0.718
 2016SOL    HW1 8184   0.965   4.786   0.757
 2016SOL    HW2 8185   1.101   4.802   0.674
 2017SOL     OW 8186   1.032   3.948   0.976
 2017SOL    HW1 8187   1.015   3.902   0.886
 2017SOL    HW2 8188   1.033   3.871   1.044
 2018SOL     OW 8189   0.612   5.202   0.501
 2018SOL    HW1 8190   0.674   5.178   0.422
 2018SOL    HW2 8191   0.549   5.273   0.459
 2019SOL     OW 8192   1.715   4.095   1.380
 2019SOL    HW1 8193   1.781   4.174   1.380
 2019SOL    HW2 8194   1.761   4.022   1.321
 2020SOL     OW 8195   0.274   5.017   0.321
 2020SOL    HW1 8196   0.191   5.036   0.265
 2020SOL    HW2 8197   0.267   5.078   0.404
 2021SOL     OW 8198   0.123   4.689   1.686
 2021SOL    HW1 8199   0.075   4.741   1.760
 2021SOL    HW2 8200   0.214   4.665   1.731
 2022SOL     OW 8201   0.687   3.915   1.480
 2022SOL    HW1 8202   0.780   3.880   1.453
 2022SOL    HW2 8203   0.702   3.948   1.577
 2023SOL     OW 8204   0.048   4.109   0.051
 2023SOL    HW1 8205   6.970   4.095   6.986
 2023SOL    HW2 8206   0.123   4.146   6.995
 2024SOL     OW 8207   1.444   4.581   1.391
 2024SOL    HW1 8208   1.393   4.648   1.331
 2024SOL    HW2 8209   1.542   4.599   1.373
 2025SOL     OW 8210   6.996   3.895   0.320
 2025SOL    HW1 8211   0.033   3.983   0.285
 2025SOL    HW2 8212   0.077   3.847   0.355
 2026SOL     OW 8213   1.208   5.078   0.129
 2026SOL    HW1 8214   1.109   5.064   0.144
 2026SOL    HW2 8215   1.252   5.071   0.222
 2027SOL     OW 8216   0.607   4.548   1.428
 2027SOL    HW1 8217   0.671   4.626   1.411
 2027SOL    HW2 8218   0.674   4.474   1.455
 2028SOL     OW 8219   1.499   5.483   0.961
 2028SOL    HW1 8220   1.536   5.534   0.881
 2028SOL    HW2 8221   1.578   5.473   1.023
 2029SOL     OW 8222   0.725   4.266   1.713
 2029SOL    HW1 8223   0.756   4.343   1.772
 2029SOL    HW2 8224   0.761   4.178   1.748
 2030SOL     OW 8225   1.461   4.929   1.629
 2030SOL    HW1 8226   1.449   4.924   1.732
 2030SOL    HW2 8227   1.562   4.944   1.615
 2031SOL     OW 8228   0.384   5.469   1.560
 2031SOL    HW1 8229   0.298   5.523   1.548
 2031SOL    HW2 8230   0.349   5.385   1.608
 2032SOL     OW 8231   1.694   4.608   1.245
 2032SOL    HW1 8232   1.678   4.512   1.212
 2032SOL    HW2 8233   1.656   4.672   1.174
 2033SOL     OW 8234   1.205   4.055   0.468
 2033SOL    HW1 8235   1.280   3.991   0.452
 2033SOL    HW2 8236   1.233   4.111   0.552
 2034SOL     OW 8237   0.604   4.462   0.655
 2034SOL    HW1 8238   0.648   4.551   0.643
 2034SOL    HW2 8239   0.531   4.454   0.583
 2035SOL     OW 8240   1.768   4.097   1.638
 2035SOL    HW1 8241   1.740   4.102   1.540
 2035SOL    HW2 8242   1.693   4.044   1.683
 2036SOL     OW 8243   1.733   4.659   1.508
 2036SOL    HW1 8244   1.740   4.759   1.515
 2036SOL    HW2 8245   1.744   4.636   1.408
 2037SOL     OW 8246   0.882   5.099   0.021
 2037SOL    HW1 8247   0.812   5.083   0.093
 2037SOL    HW2 8248   0.895   5.200   0.020
 2038SOL     OW 8249   0.654   5.528   0.920
 2038SOL    HW1 8250   0.630   5.628   0.905
 2038SOL    HW2 8251   0.750   5.527   0.948
 2039SOL     OW 8252   0.869   4.671   0.832
 2039SOL    HW1 8253   0.920   4.601   0.887
 2039SOL    HW2 8254   0.835   4.738   0.902
 2040SOL     OW 8255   1.095   4.715   0.073
 2040SOL    HW1 8256   1.112   4.778   6.996
 2040SOL    HW2 8257   1.174   4.648   0.063
 2041SOL     OW 8258   1.870   5.294   0.842
 2041SOL    HW1 8259   1.780   5.288   0.796
 2041SOL    HW2 8260   1.883   5.207   0.891
 2042SOL     OW 8261   0.238   5.059   1.855
 2042SOL    HW1 8262   0.158   5.015   1.810
 2042SOL    HW2 8263   0.226   5.048   1.956
 2043SOL     OW 8264   0.115   4.989   0.688
 2043SOL    HW1 8265   0.069   4.927   0.753
 2043SOL    HW2 8266   0.140   4.926   0.613
 2044SOL     OW 8267   0.681   5.130   1.633
 2044SOL    HW1 8268   0.605   5.071   1.665
 2044SOL    HW2 8269   0.659   5.225   1.664
 2045SOL     OW 8270   1.818   3.903   1.230
 2045SOL    HW1 8271   1.842   3.809   1.257
 2045SOL    HW2 8272   1.830   3.904   1.127
 2046SOL     OW 8273   0.440   4.159   0.527
 2046SOL    HW1 8274   0.475   4.080   0.472
 2046SOL    HW2 8275   0.408   4.123   0.616
 2047SOL     OW 8276   1.698   5.224   1.103
 2047SOL    HW1 8277   1.617   5.190   1.051
 2047SOL    HW2 8278   1.712   5.150   1.172
 2048SOL     OW 8279   0.303   4.286   1.273
 2048SOL    HW1 8280   0.358   4.233   1.339
 2048SOL    HW2 8281   0.326   4.249   1.180
 2049SOL     OW 8282   0.819   5.295   0.692
 2049SOL    HW1 8283   0.862   5.331   0.608
 2049SOL    HW2 8284   0.720   5.297   0.669
 2050SOL     OW 8285   1.432   3.958   1.099
 2050SOL    HW1 8286   1.471   3.881   1.151
 2050SOL    HW2 8287   1.374   4.012   1.168
 2051SOL     OW 8288   1.021   3.739   1.149
 2051SOL    HW1 8289   0.950   3.668   1.128
 2051SOL    HW2 8290   1.111   3.687   1.146
 2052SOL     OW 8291   0.776   5.069   0.318
 2052SOL    HW1 8292   0.751   4.971   0.304
 2052SOL    HW2 8293   0.863   5.070   0.369
 2053SOL     OW 8294   0.603   5.293   1.268
 2053SOL    HW1 8295   0.607   5.381   1.323
 2053SOL    HW2 8296   0.702   5.276   1.252
 2054SOL     OW 8297   1.349   3.755   0.199
 2054SOL    HW1 8298   1.372   3.724   0.105
 2054SOL    HW2 8299   1.250   3.725   0.214
 2055SOL     OW 8300   1.291   4.195   0.679
 2055SOL    HW1 8301   1.230   4.277   0.691
 2055SOL    HW2 8302   1.290   4.149   0.771
 2056SOL     OW 8303   1.598   3.936   0.864
 2056SOL    HW1 8304   1.522   3.941   0.932
 2056SOL    HW2 8305   1.599   4.026   0.814
 2057SOL     OW 8306   0.070   4.791   0.305
 2057SOL    HW1 8307   0.167   4.759   0.318
 2057SOL    HW2 8308   0.010   4.706   0.304
 2058SOL     OW 8309   0.884   5.371   0.348
 2058SOL    HW1 8310   0.807   5.352   0.281
 2058SOL    HW2 8311   0.858   5.459   0.397
 2059SOL     OW 8312   0.223   4.372   1.985
 2059SOL    HW1 8313   0.156   4.318   2.038
 2059SOL    HW2 8314   0.240   4.326   1.896
 2060SOL     OW 8315   0.242   3.999   2.852
 2060SOL    HW1 8316   0.281   3.979   2.945
 2060SOL    HW2 8317   0.154   3.948   2.849
 2061SOL     OW 8318   6.990   4.118   2.496
 2061SOL    HW1 8319   6.938   4.110   2.584
 2061SOL    HW2 8320   0.009   4.024   2.463
 2062SOL     OW 8321   0.574   5.017   3.036
 2062SOL    HW1 8322   0.482   5.022   2.994
 2062SOL    HW2 8323   0.588   5.107   3.080
 2063SOL     OW 8324   1.558   5.248   2.576
 2063SOL    HW1 8325   1.516   5.220   2.667
 2063SOL    HW2 8326   1.487   5.240   2.504
 2064SOL     OW 8327   1.125   4.410   2.565
 2064SOL    HW1 8328   1.164   4.501   2.539
 2064SOL    HW2 8329   1.090   4.424   2.660
 2065SOL     OW 8330   1.768   4.334   2.093
 2065SOL    HW1 8331   1.743   4.322   1.994
 2065SOL    HW2 8332   1.721   4.258   2.142
 2066SOL     OW 8333   0.739   4.875   2.876
 2066SOL    HW1 8334   0.676   4.922   2.944
 2066SOL    HW2 8335   0.789   4.957   2.840
 2067SOL     OW 8336   0.877   4.491   3.677
 2067SOL    HW1 8337   0.852   4.559   3.748
 2067SOL    HW2 8338   0.896   4.546   3.592
 2068SOL     OW 8339   0.698   4.877   3.668
 2068SOL    HW1 8340   0.752   4.961   3.695
 2068SOL    HW2 8341   0.606   4.913   3.641
 2069SOL     OW 8342   0.320   5.147   2.937
 2069SOL    HW1 8343   0.237   5.115   2.888
 2069SOL    HW2 8344   0.371   5.207   2.871
 2070SOL     OW 8345   1.452   5.237   3.214
 2070SOL    HW1 8346   1.520   5.311   3.239
 2070SOL    HW2 8347   1.407   5.213   3.302
 2071SOL     OW 8348   0.428   4.138   3.384
 2071SOL    HW1 8349   0.516   4.088   3.372
 2071SOL    HW2 8350   0.353   4.068   3.382
 2072SOL     OW 8351   0.239   5.408   2.344
 2072SOL    HW1 8352   0.248   5.496   2.399
 2072SOL    HW2 8353   0.295   5.427   2.261
 2073SOL     OW 8354   1.128   5.071   3.529
 2073SOL    HW1 8355   1.190   5.062   3.608
 2073SOL    HW2 8356   1.080   4.980   3.528
 2074SOL     OW 8357   0.243   5.135   2.383
 2074SOL    HW1 8358   0.245   5.238   2.381
 2074SOL    HW2 8359   0.178   5.106   2.458
 2075SOL     OW 8360   0.264   4.821   2.766
 2075SOL    HW1 8361   0.260   4.733   2.816
 2075SOL    HW2 8362   0.194   4.881   2.813
 2076SOL     OW 8363   0.609   5.524   3.276
 2076SOL    HW1 8364   0.529   5.497   3.335
 2076SOL    HW2 8365   0.634   5.620   3.305
 2077SOL     OW 8366   0.572   4.713   1.981
 2077SOL    HW1 8367   0.623   4.760   1.905
 2077SOL    HW2 8368   0.624   4.744   2.065
 2078SOL     OW 8369   0.131   4.349   2.431
 2078SOL    HW1 8370   0.067   4.274   2.459
 2078SOL    HW2 8371   0.112   4.426   2.496
 2079SOL     OW 8372   1.859   5.487   2.196
 2079SOL    HW1 8373   1.929   5.457   2.266
 2079SOL    HW2 8374   1.876   5.588   2.187
 2080SOL     OW 8375   0.057   5.340   2.005
 2080SOL    HW1 8376   0.041   5.240   2.013
 2080SOL    HW2 8377   6.994   5.385   2.070
 2081SOL     OW 8378   1.681   4.631   2.479
 2081SOL    HW1 8379   1.778   4.625   2.454
 2081SOL    HW2 8380   1.638   4.687   2.406
 2082SOL     OW 8381   1.641   4.854   2.299
 2082SOL    HW1 8382   1.735   4.858   2.261
 2082SOL    HW2 8383   1.646   4.914   2.383
 2083SOL     OW 8384   0.124   4.446   3.431
 2083SOL    HW1 8385   0.224   4.466   3.442
 2083SOL    HW2 8386   0.082   4.539   3.444
 2084SOL     OW 8387   0.606   5.113   2.627
 2084SOL    HW1 8388   0.558   5.023   2.638
 2084SOL    HW2 8389   0.592   5.135   2.527
 2085SOL     OW 8390   1.282   4.955   3.280
 2085SOL    HW1 8391   1.329   4.878   3.230
 2085SOL    HW2 8392   1.340   4.957   3.366
 2086SOL     OW 8393   0.827   3.719   2.362
 2086SOL    HW1 8394   0.865   3.815   2.351
 2086SOL    HW2 8395   0.727   3.733   2.376
 2087SOL     OW 8396   0.169   4.686   3.113
 2087SOL    HW1 8397   0.268   4.659   3.106
 2087SOL    HW2 8398   0.117   4.624   3.052
 2088SOL     OW 8399   1.532   4.704   2.046
 2088SOL    HW1 8400   1.448   4.655   2.080
 2088SOL    HW2 8401   1.578   4.733   2.132
 2089SOL     OW 8402   1.186   5.529   3.481
 2089SOL    HW1 8403   1.200   5.597   3.407
 2089SOL    HW2 8404   1.203   5.438   3.436
 2090SOL     OW 8405   0.336   3.960   3.666
 2090SOL    HW1 8406   0.397   4.027   3.711
 2090SOL    HW2 8407   0.243   3.980   3.704
 2091SOL     OW 8408   1.450   5.157   2.806
 2091SOL    HW1 8409   1.389   5.170   2.888
 2091SOL    HW2 8410   1.441   5.055   2.786
 2092SOL     OW 8411   1.672   5.456   2.458
 2092SOL    HW1 8412   1.649   5.417   2.366
 2092SOL    HW2 8413   1.636   5.384   2.522
 2093SOL     OW 8414   0.587   4.436   2.123
 2093SOL    HW1 8415   0.602   4.525   2.076
 2093SOL    HW2 8416   0.511   4.450   2.189
 2094SOL     OW 8417   1.233   4.095   2.778
 2094SOL    HW1 8418   1.149   4.040   2.788
 2094SOL    HW2 8419   1.296   4.045   2.843
 2095SOL     OW 8420   1.579   5.377   2.170
 2095SOL    HW1 8421   1.675   5.408   2.176
 2095SOL    HW2 8422   1.568   5.361   2.069
 2096SOL     OW 8423   0.807   4.354   3.327
 2096SOL    HW1 8424   0.778   4.327   3.423
 2096SOL    HW2 8425   0.756   4.288   3.266
 2097SOL     OW 8426   0.948   4.612   3.445
 2097SOL    HW1 8427   1.002   4.534   3.405
 2097SOL    HW2 8428   0.903   4.654   3.363
 2098SOL     OW 8429   0.965   4.139   3.082
 2098SOL    HW1 8430   0.886   4.138   3.144
 2098SOL    HW2 8431   0.949   4.071   3.008
 2099SOL     OW 8432   0.995   4.464   2.316
 2099SOL    HW1 8433   1.058   4.439   2.392
 2099SOL    HW2 8434   0.979   4.377   2.267
 2100SOL     OW 8435   0.095   4.553   2.621
 2100SOL    HW1 8436   0.175   4.534   2.683
 2100SOL    HW2 8437   0.049   4.625   2.675
 2101SOL     OW 8438   0.116   5.580   3.440
 2101SOL    HW1 8439   0.121   5.554   3.541
 2101SOL    HW2 8440   0.023   5.552   3.413
 2102SOL     OW 8441   0.880   4.105   2.066
 2102SOL    HW1 8442   0.945   4.163   2.013
 2102SOL    HW2 8443   0.906   4.012   2.039
 2103SOL     OW 8444   1.714   4.321   3.689
 2103SOL    HW1 8445   1.668   4.405   3.649
 2103SOL    HW2 8446   1.715   4.256   3.611
 2104SOL     OW 8447   1.367   4.882   2.416
 2104SOL    HW1 8448   1.450   4.856   2.365
 2104SOL    HW2 8449   1.317   4.946   2.354
 2105SOL     OW 8450   0.552   3.916   2.746
 2105SOL    HW1 8451   0.548   3.937   2.847
 2105SOL    HW2 8452   0.553   4.005   2.698
 2106SOL     OW 8453   0.988   5.171   2.346
 2106SOL    HW1 8454   0.951   5.245   2.283
 2106SOL    HW2 8455   0.994   5.214   2.438
 2107SOL     OW 8456   0.339   5.527   2.727
 2107SOL    HW1 8457   0.389   5.439   2.744
 2107SOL    HW2 8458   0.407   5.601   2.740
 2108SOL     OW 8459   1.795   4.767   2.721
 2108SOL    HW1 8460   1.731   4.766   2.642
 2108SOL    HW2 8461   1.738   4.790   2.804
 2109SOL     OW 8462   1.215   5.285   3.365
 2109SOL    HW1 8463   1.203   5.210   3.433
 2109SOL    HW2 8464   1.189   5.242   3.277
 2110SOL     OW 8465   0.312   4.688   2.129
 2110SOL    HW1 8466   0.393   4.707   2.071
 2110SOL    HW2 8467   0.284   4.594   2.100
 2111SOL     OW 8468   1.430   4.493   2.548
 2111SOL    HW1 8469   1.404   4.411   2.600
 2111SOL    HW2 8470   1.515   4.529   2.589
 2112SOL     OW 8471   0.464   4.983   3.595
 2112SOL    HW1 8472   0.435   4.982   3.495
 2112SOL    HW2 8473   0.377   5.004   3.645
 2113SOL     OW 8474   1.109   5.495   2.096
 2113SOL    HW1 8475   1.035   5.447   2.148
 2113SOL    HW2 8476   1.127   5.438   2.013
 2114SOL     OW 8477   0.186   4.008   3.355
 2114SOL    HW1 8478   0.097   4.048   3.326
 2114SOL    HW2 8479   0.163   3.924   3.409
 2115SOL     OW 8480   1.630   5.084   1.955
 2115SOL    HW1 8481   1.590   5.176   1.939
 2115SOL    HW2 8482   1.563   5.014   1.920
 2116SOL     OW 8483   0.457   5.472   2.176
 2116SOL    HW1 8484   0.500   5.523   2.254
 2116SOL    HW2 8485   0.532   5.453   2.110
 2117SOL     OW 8486   1.395   3.842   2.307
 2117SOL    HW1 8487   1.386   3.804   2.212
 2117SOL    HW2 8488   1.496   3.838   2.328
 2118SOL     OW 8489   0.237   5.526   3.092
 2118SOL    HW1 8490   0.297   5.456   3.137
 2118SOL    HW2 8491   0.209   5.484   3.004
 2119SOL     OW 8492   0.956   5.425   2.760
 2119SOL    HW1 8493   1.043   5.376   2.781
 2119SOL    HW2 8494   0.912   5.369   2.685
 2120SOL     OW 8495   0.380   4.411   2.346
 2120SOL    HW1 8496   0.420   4.316   2.356
 2120SOL    HW2 8497   0.281   4.396   2.373
 2121SOL     OW 8498   0.627   3.863   1.963
 2121SOL    HW1 8499   0.709   3.815   1.996
 2121SOL    HW2 8500   0.587   3.805   1.887
 2122SOL     OW 8501   0.758   4.015   3.599
 2122SOL    HW1 8502   0.845   3.959   3.605
 2122SOL    HW2 8503   0.706   3.979   3.680
 2123SOL     OW 8504   0.874   5.256   3.066
 2123SOL    HW1 8505   0.872   5.235   2.966
 2123SOL    HW2 8506   0.943   5.193   3.107
 2124SOL     OW 8507   0.815   5.134   2.802
 2124SOL    HW1 8508   0.909   5.124   2.759
 2124SOL    HW2 8509   0.748   5.128   2.725
 2125SOL     OW 8510   0.924   4.238   2.763
 2125SOL    HW1 8511   0.901   4.218   2.662
 2125SOL    HW2 8512   0.972   4.154   2.793
 2126SOL     OW 8513   0.554   3.772   2.366
 2126SOL    HW1 8514   0.472   3.775   2.426
 2126SOL    HW2 8515   0.545   3.854   2.304
 2127SOL     OW 8516   1.437   4.909   1.890
 2127SOL    HW1 8517   1.468   4.827   1.944
 2127SOL    HW2 8518   1.351   4.938   1.934
 2128SOL     OW 8519   0.271   3.759   2.056
 2128SOL    HW1 8520   0.328   3.838   2.029
 2128SOL    HW2 8521   0.338   3.695   2.101
 2129SOL     OW 8522   0.927   3.969   2.351
 2129SOL    HW1 8523   0.907   4.023   2.267
 2129SOL    HW2 8524   1.030   3.981   2.359
 2130SOL     OW 8525   1.076   4.401   3.317
 2130SOL    HW1 8526   0.989   4.348   3.329
 2130SOL    HW2 8527   1.152   4.340   3.341
 2131SOL     OW 8528   1.223   5.295   2.678
 2131SOL    HW1 8529   1.232   5.359   2.600
 2131SOL    HW2 8530   1.316   5.287   2.718
 2132SOL     OW 8531   0.474   4.865   2.602
 2132SOL    HW1 8532   0.392   4.855   2.665
 2132SOL    HW2 8533   0.433   4.854   2.507
 2133SOL     OW 8534   1.254   5.526   2.461
 2133SOL    HW1 8535   1.308   5.597   2.409
 2133SOL    HW2 8536   1.191   5.578   2.523
 2134SOL     OW 8537   1.047   4.269   1.861
 2134SOL    HW1 8538   1.004   4.360   1.856
 2134SOL    HW2 8539   1.106   4.274   1.948
 2135SOL     OW 8540   0.060   4.264   3.238
 2135SOL    HW1 8541   0.158   4.270   3.207
 2135SOL    HW2 8542   0.057   4.336   3.312
 2136SOL     OW 8543   0.566   3.961   3.021
 2136SOL    HW1 8544   0.611   3.874   3.045
 2136SOL    HW2 8545   0.474   3.955   3.067
 2137SOL     OW 8546   0.861   4.183   2.513
 2137SOL    HW1 8547   0.844   4.236   2.428
 2137SOL    HW2 8548   0.889   4.091   2.479
 2138SOL     OW 8549   0.997   3.805   2.628
 2138SOL    HW1 8550   0.964   3.788   2.534
 2138SOL    HW2 8551   0.986   3.717   2.678
 2139SOL     OW 8552   1.421   4.897   2.740
 2139SOL    HW1 8553   1.378   4.809   2.765
 2139SOL    HW2 8554   1.426   4.894   2.639
 2140SOL     OW 8555   1.854   4.541   2.239
 2140SOL    HW1 8556   1.894   4.485   2.312
 2140SOL    HW2 8557   1.819   4.470   2.171
 2141SOL     OW 8558   0.495   5.128   2.030
 2141SOL    HW1 8559   0.404   5.124   2.079
 2141SOL    HW2 8560   0.472   5.101   1.936
 2142SOL     OW 8561   1.678   5.002   2.525
 2142SOL    HW1 8562   1.781   5.003   2.522
 2142SOL    HW2 8563   1.646   5.094   2.555
 2143SOL     OW 8564   1.412   4.317   1.919
 2143SOL    HW1 8565   1.347   4.296   1.998
 2143SOL    HW2 8566   1.497   4.269   1.944
 2144SOL     OW 8567   0.524   3.967   2.182
 2144SOL    HW1 8568   0.569   3.928   2.097
 2144SOL    HW2 8569   0.497   4.060   2.146
 2145SOL     OW 8570   1.734   4.953   3.443
 2145SOL    HW1 8571   1.812   4.888   3.443
 2145SOL    HW2 8572   1.775   5.045   3.462
 2146SOL     OW 8573   1.054   5.073   3.188
 2146SOL    HW1 8574   0.974   5.042   3.244
 2146SOL    HW2 8575   1.136   5.028   3.234
 2147SOL     OW 8576   1.606   5.330   3.501
 2147SOL    HW1 8577   1.615   5.374   3.409
 2147SOL    HW2 8578   1.686   5.267   3.510
 2148SOL     OW 8579   1.109   4.943   2.943
 2148SOL    HW1 8580   1.073   4.979   3.030
 2148SOL    HW2 8581   1.082   5.003   2.867
 2149SOL     OW 8582   1.667   4.856   2.947
 2149SOL    HW1 8583   1.656   4.907   3.036
 2149SOL    HW2 8584   1.570   4.836   2.924
 2150SOL     OW 8585   0.918   3.832   3.255
 2150SOL    HW1 8586   0.947   3.803   3.161
 2150SOL    HW2 8587   1.006   3.868   3.296
 2151SOL     OW 8588   0.992   4.841   3.596
 2151SOL    HW1 8589   0.894   4.852   3.621
 2151SOL    HW2 8590   0.994   4.761   3.531
 2152SOL     OW 8591   0.720   4.784   2.205
 2152SOL    HW1 8592   0.719   4.770   2.304
 2152SOL    HW2 8593   0.802   4.726   2.172
 2153SOL     OW 8594   0.415   4.542   3.113
 2153SOL    HW1 8595   0.489   4.537   3.185
 2153SOL    HW2 8596   0.370   4.450   3.117
 2154SOL     OW 8597   1.220   4.083   3.129
 2154SOL    HW1 8598   1.270   4.162   3.169
 2154SOL    HW2 8599   1.130   4.119   3.093
 2155SOL     OW 8600   0.059   5.301   3.179
 2155SOL    HW1 8601   0.031   5.397   3.182
 2155SOL    HW2 8602   0.157   5.298   3.206
 2156SOL     OW 8603   0.378   4.822   2.360
 2156SOL    HW1 8604   0.373   4.906   2.305
 2156SOL    HW2 8605   0.352   4.746   2.295
 2157SOL     OW 8606   0.549   4.266   2.728
 2157SOL    HW1 8607   0.583   4.310   2.642
 2157SOL    HW2 8608   0.619   4.282   2.801
 2158SOL     OW 8609   1.232   5.068   2.251
 2158SOL    HW1 8610   1.283   5.148   2.292
 2158SOL    HW2 8611   1.139   5.073   2.295
 2159SOL     OW 8612   1.286   5.183   3.017
 2159SOL    HW1 8613   1.351   5.195   3.097
 2159SOL    HW2 8614   1.244   5.091   3.028
 2160SOL     OW 8615   1.597   4.342   2.337
 2160SOL    HW1 8616   1.531   4.384   2.401
 2160SOL    HW2 8617   1.605   4.405   2.259
 2161SOL     OW 8618   0.339   5.240   3.183
 2161SOL    HW1 8619   0.328   5.197   3.090
 2161SOL    HW2 8620   0.439   5.262   3.184
 2162SOL     OW 8621   0.408   4.457   3.474
 2162SOL    HW1 8622   0.472   4.508   3.413
 2162SOL    HW2 8623   0.452   4.365   3.476
 2163SOL     OW 8624   1.610   4.512   3.545
 2163SOL    HW1 8625   1.511   4.531   3.554
 2163SOL    HW2 8626   1.632   4.569   3.462
 2164SOL     OW 8627   0.979   3.875   3.610
 2164SOL    HW1 8628   1.042   3.941   3.566
 2164SOL    HW2 8629   1.008   3.783   3.579
 2165SOL     OW 8630   0.501   3.752   3.620
 2165SOL    HW1 8631   0.462   3.684   3.554
 2165SOL    HW2 8632   0.430   3.826   3.624
 2166SOL     OW 8633   0.589   4.625   2.890
 2166SOL    HW1 8634   0.625   4.718   2.911
 2166SOL    HW2 8635   0.542   4.594   2.976
 2167SOL     OW 8636   1.379   4.557   2.824
 2167SOL    HW1 8637   1.280   4.575   2.831
 2167SOL    HW2 8638   1.404   4.511   2.910
 2168SOL     OW 8639   0.312   3.917   3.110
 2168SOL    HW1 8640   0.272   3.941   3.201
 2168SOL    HW2 8641   0.297   3.816   3.097
 2169SOL     OW 8642   0.071   5.037   3.132
 2169SOL    HW1 8643   0.091   4.974   3.209
 2169SOL    HW2 8644   0.068   5.133   3.171
 2170SOL     OW 8645   0.729   4.358   2.921
 2170SOL    HW1 8646   0.810   4.313   2.875
 2170SOL    HW2 8647   0.721   4.453   2.889
 2171SOL     OW 8648   1.756   4.667   3.733
 2171SOL    HW1 8649   1.695   4.639   3.657
 2171SOL    HW2 8650   1.694   4.696   3.807
 2172SOL     OW 8651   0.295   3.783   2.475
 2172SOL    HW1 8652   0.275   3.879   2.505
 2172SOL    HW2 8653   0.310   3.734   2.564
 2173SOL     OW 8654   1.620   4.102   2.216
 2173SOL    HW1 8655   1.623   4.020   2.276
 2173SOL    HW2 8656   1.595   4.182   2.278
 2174SOL     OW 8657   1.043   4.477   2.819
 2174SOL    HW1 8658   1.036   4.498   2.920
 2174SOL    HW2 8659   1.010   4.380   2.811
 2175SOL     OW 8660   0.981   5.289   3.567
 2175SOL    HW1 8661   0.970   5.343   3.480
 2175SOL    HW2 8662   1.021   5.199   3.536
 2176SOL     OW 8663   1.851   5.205   3.467
 2176SOL    HW1 8664   1.876   5.237   3.374
 2176SOL    HW2 8665   1.927   5.238   3.526
 2177SOL     OW 8666   0.350   4.636   3.664
 2177SOL    HW1 8667   0.433   4.657   3.718
 2177SOL    HW2 8668   0.375   4.556   3.605
 2178SOL     OW 8669   1.512   3.992   1.988
 2178SOL    HW1 8670   1.434   3.934   2.022
 2178SOL    HW2 8671   1.554   4.031   2.073
 2179SOL     OW 8672   1.284   4.557   1.886
 2179SOL    HW1 8673   1.331   4.466   1.902
 2179SOL    HW2 8674   1.314   4.586   1.792
 2180SOL     OW 8675   1.053   5.084   2.705
 2180SOL    HW1 8676   1.070   5.000   2.648
 2180SOL    HW2 8677   1.134   5.148   2.693
 2181SOL     OW 8678   0.286   4.545   2.825
 2181SOL    HW1 8679   0.385   4.560   2.821
 2181SOL    HW2 8680   0.272   4.456   2.872
 2182SOL     OW 8681   0.315   4.261   2.862
 2182SOL    HW1 8682   0.282   4.167   2.836
 2182SOL    HW2 8683   0.399   4.273   2.803
 2183SOL     OW 8684   1.127   4.136   3.533
 2183SOL    HW1 8685   1.078   4.176   3.615
 2183SOL    HW2 8686   1.224   4.160   3.548
 2184SOL     OW 8687   1.139   3.948   3.346
 2184SOL    HW1 8688   1.143   4.028   3.411
 2184SOL    HW2 8689   1.171   3.985   3.255
 2185SOL     OW 8690   6.989   5.056   2.055
 2185SOL    HW1 8691   6.911   5.081   2.118
 2185SOL    HW2 8692   0.012   4.962   2.093
 2186SOL     OW 8693   0.085   5.490   2.803
 2186SOL    HW1 8694   0.061   5.428   2.726
 2186SOL    HW2 8695   0.179   5.523   2.778
 2187SOL     OW 8696   0.489   5.307   2.782
 2187SOL    HW1 8697   0.561   5.378   2.801
 2187SOL    HW2 8698   0.539   5.234   2.729
 2188SOL     OW 8699   0.977   4.506   3.087
 2188SOL    HW1 8700   1.037   4.475   3.165
 2188SOL    HW2 8701   0.887   4.472   3.115
 2189SOL     OW 8702   0.054   4.328   2.961
 2189SOL    HW1 8703   0.132   4.273   2.925
 2189SOL    HW2 8704   0.039   4.294   3.056
 2190SOL     OW 8705   0.212   4.244   3.582
 2190SOL    HW1 8706   0.285   4.202   3.524
 2190SOL    HW2 8707   0.178   4.324   3.526
 2191SOL     OW 8708   1.338   4.668   3.516
 2191SOL    HW1 8709   1.370   4.758   3.551
 2191SOL    HW2 8710   1.377   4.669   3.420
 2192SOL     OW 8711   0.780   4.286   2.243
 2192SOL    HW1 8712   0.819   4.220   2.174
 2192SOL    HW2 8713   0.715   4.343   2.188
 2193SOL     OW 8714   0.254   5.291   3.586
 2193SOL    HW1 8715   0.212   5.364   3.644
 2193SOL    HW2 8716   0.241   5.202   3.635
 2194SOL     OW 8717   0.672   4.206   3.141
 2194SOL    HW1 8718   0.643   4.115   3.107
 2194SOL    HW2 8719   0.686   4.266   3.058
 2195SOL     OW 8720   0.918   5.422   3.338
 2195SOL    HW1 8721   0.917   5.380   3.246
 2195SOL    HW2 8722   0.925   5.523   3.325
 2196SOL     OW 8723   0.455   4.199   2.055
 2196SOL    HW1 8724   0.513   4.283   2.063
 2196SOL    HW2 8725   0.359   4.230   2.065
 2197SOL     OW 8726   0.153   4.844   3.321
 2197SOL    HW1 8727   0.152   4.775   3.397
 2197SOL    HW2 8728   0.157   4.786   3.234
 2198SOL     OW 8729   1.315   4.582   2.157
 2198SOL    HW1 8730   1.261   4.512   2.206
 2198SOL    HW2 8731   1.286   4.571   2.059
 2199SOL     OW 8732   1.751   5.469   2.998
 2199SOL    HW1 8733   1.825   5.495   2.932
 2199SOL    HW2 8734   1.738   5.367   2.981
 2200SOL     OW 8735   1.234   5.451   2.979
 2200SOL    HW1 8736   1.325   5.478   2.944
 2200SOL    HW2 8737   1.239   5.349   2.995
 2201SOL     OW 8738   0.069   4.960   2.878
 2201SOL    HW1 8739   0.067   4.979   2.980
 2201SOL    HW2 8740   6.973   4.969   2.849
 2202SOL     OW 8741   0.689   5.375   3.592
 2202SOL    HW1 8742   0.644   5.466   3.587
 2202SOL    HW2 8743   0.775   5.383   3.538
 2203SOL     OW 8744   1.662   3.839   2.345
 2203SOL    HW1 8745   1.754   3.877   2.343
 2203SOL    HW2 8746   1.668   3.755   2.405
 2204SOL     OW 8747   1.364   5.302   2.341
 2204SOL    HW1 8748   1.430   5.328   2.266
 2204SOL    HW2 8749   1.321   5.391   2.372
 2205SOL     OW 8750   0.133   5.519   3.706
 2205SOL    HW1 8751   0.089   5.448   3.767
 2205SOL    HW2 8752   0.185   5.574   3.775
 2206SOL     OW 8753   1.232   4.666   2.525
 2206SOL    HW1 8754   1.311   4.602   2.545
 2206SOL    HW2 8755   1.279   4.739   2.471
 2207SOL     OW 8756   0.811   4.988   3.304
 2207SOL    HW1 8757   0.777   5.032   3.391
 2207SOL    HW2 8758   0.745   5.022   3.235
 2208SOL     OW 8759   0.665   5.352   2.019
 2208SOL    HW1 8760   0.684   5.358   1.920
 2208SOL    HW2 8761   0.613   5.263   2.030
 2209SOL     OW 8762   1.627   5.446   3.255
 2209SOL    HW1 8763   1.672   5.457   3.164
 2209SOL    HW2 8764   1.613   5.542   3.290
 2210SOL     OW 8765   0.257   4.030   2.576
 2210SOL    HW1 8766   0.170   4.081   2.563
 2210SOL    HW2 8767   0.275   4.026   2.676
 2211SOL     OW 8768   1.185   5.342   1.878
 2211SOL    HW1 8769   1.204   5.249   1.919
 2211SOL    HW2 8770   1.215   5.337   1.781
 2212SOL     OW 8771   0.818   4.724   3.237
 2212SOL    HW1 8772   0.869   4.725   3.150
 2212SOL    HW2 8773   0.818   4.822   3.271
 2213SOL     OW 8774   0.917   4.639   2.132
 2213SOL    HW1 8775   1.000   4.674   2.081
 2213SOL    HW2 8776   0.954   4.567   2.198
 2214SOL     OW 8777   1.548   5.350   1.900
 2214SOL    HW1 8778   1.448   5.360   1.903
 2214SOL    HW2 8779   1.572   5.345   1.799
 2215SOL     OW 8780   0.379   4.999   3.344
 2215SOL    HW1 8781   0.371   5.089   3.298
 2215SOL    HW2 8782   0.295   4.946   3.320
 2216SOL     OW 8783   1.621   5.035   3.146
 2216SOL    HW1 8784   1.657   5.001   3.235
 2216SOL    HW2 8785   1.540   5.092   3.171
 2217SOL     OW 8786   1.029   4.835   2.569
 2217SOL    HW1 8787   0.971   4.776   2.627
 2217SOL    HW2 8788   1.107   4.774   2.542
 2218SOL     OW 8789   1.007   3.954   2.850
 2218SOL    HW1 8790   1.001   3.908   2.757
 2218SOL    HW2 8791   1.033   3.876   2.913
 2219SOL     OW 8792   0.604   5.199   2.373
 2219SOL    HW1 8793   0.659   5.166   2.294
 2219SOL    HW2 8794   0.537   5.263   2.332
 2220SOL     OW 8795   0.242   5.092   2.126
 2220SOL    HW1 8796   0.141   5.095   2.109
 2220SOL    HW2 8797   0.251   5.102   2.229
 2221SOL     OW 8798   0.118   4.694   3.547
 2221SOL    HW1 8799   0.070   4.743   3.625
 2221SOL    HW2 8800   0.209   4.669   3.590
 2222SOL     OW 8801   0.683   3.920   3.351
 2222SOL    HW1 8802   0.774   3.891   3.312
 2222SOL    HW2 8803   0.703   3.955   3.446
 2223SOL     OW 8804   0.081   4.064   1.907
 2223SOL    HW1 8805   6.991   4.039   1.867
 2223SOL    HW2 8806   0.119   4.140   1.850
 2224SOL     OW 8807   0.076   3.904   2.216
 2224SOL    HW1 8808   0.047   3.959   2.135
 2224SOL    HW2 8809   0.127   3.826   2.173
 2225SOL     OW 8810   1.206   5.085   1.979
 2225SOL    HW1 8811   1.130   5.018   1.982
 2225SOL    HW2 8812   1.236   5.089   2.078
 2226SOL     OW 8813   0.608   4.538   3.296
 2226SOL    HW1 8814   0.662   4.624   3.287
 2226SOL    HW2 8815   0.683   4.471   3.315
 2227SOL     OW 8816   1.498   5.524   2.819
 2227SOL    HW1 8817   1.548   5.566   2.742
 2227SOL    HW2 8818   1.567   5.485   2.881
 2228SOL     OW 8819   0.723   4.285   3.567
 2228SOL    HW1 8820   0.765   4.350   3.635
 2228SOL    HW2 8821   0.746   4.189   3.594
 2229SOL     OW 8822   1.462   4.954   3.482
 2229SOL    HW1 8823   1.455   4.930   3.582
 2229SOL    HW2 8824   1.559   4.931   3.456
 2230SOL     OW 8825   0.382   5.465   3.425
 2230SOL    HW1 8826   0.296   5.517   3.410
 2230SOL    HW2 8827   0.348   5.379   3.471
 2231SOL     OW 8828   1.189   4.017   2.349
 2231SOL    HW1 8829   1.269   3.958   2.325
 2231SOL    HW2 8830   1.231   4.103   2.383
 2232SOL     OW 8831   0.607   4.483   2.500
 2232SOL    HW1 8832   0.669   4.435   2.434
 2232SOL    HW2 8833   0.514   4.466   2.461
 2233SOL     OW 8834   0.840   5.104   1.906
 2233SOL    HW1 8835   0.816   5.090   2.005
 2233SOL    HW2 8836   0.932   5.144   1.902
 2234SOL     OW 8837   0.645   5.531   2.784
 2234SOL    HW1 8838   0.626   5.631   2.768
 2234SOL    HW2 8839   0.746   5.520   2.781
 2235SOL     OW 8840   0.858   4.672   2.716
 2235SOL    HW1 8841   0.924   4.600   2.749
 2235SOL    HW2 8842   0.850   4.739   2.793
 2236SOL     OW 8843   1.096   4.736   1.952
 2236SOL    HW1 8844   1.059   4.776   1.866
 2236SOL    HW2 8845   1.162   4.663   1.922
 2237SOL     OW 8846   1.870   5.284   2.709
 2237SOL    HW1 8847   1.786   5.284   2.654
 2237SOL    HW2 8848   1.856   5.214   2.781
 2238SOL     OW 8849   0.235   5.058   3.720
 2238SOL    HW1 8850   0.157   5.001   3.689
 2238SOL    HW2 8851   0.234   5.057   3.823
 2239SOL     OW 8852   0.116   4.993   2.571
 2239SOL    HW1 8853   0.063   4.929   2.628
 2239SOL    HW2 8854   0.174   4.932   2.515
 2240SOL     OW 8855   0.667   5.129   3.483
 2240SOL    HW1 8856   0.591   5.074   3.522
 2240SOL    HW2 8857   0.663   5.220   3.529
 2241SOL     OW 8858   0.467   4.162   2.414
 2241SOL    HW1 8859   0.482   4.103   2.333
 2241SOL    HW2 8860   0.402   4.114   2.476
 2242SOL     OW 8861   1.706   5.214   2.946
 2242SOL    HW1 8862   1.621   5.181   2.902
 2242SOL    HW2 8863   1.712   5.153   3.029
 2243SOL     OW 8864   0.311   4.286   3.136
 2243SOL    HW1 8865   0.362   4.231   3.204
 2243SOL    HW2 8866   0.334   4.249   3.044
 2244SOL     OW 8867   0.837   5.310   2.545
 2244SOL    HW1 8868   0.829   5.376   2.469
 2244SOL    HW2 8869   0.750   5.258   2.549
 2245SOL     OW 8870   1.349   3.919   2.942
 2245SOL    HW1 8871   1.393   3.829   2.956
 2245SOL    HW2 8872   1.316   3.958   3.030
 2246SOL     OW 8873   1.025   3.735   3.016
 2246SOL    HW1 8874   0.960   3.667   2.979
 2246SOL    HW2 8875   1.118   3.687   3.007
 2247SOL     OW 8876   0.792   5.060   2.180
 2247SOL    HW1 8877   0.755   4.964   2.179
 2247SOL    HW2 8878   0.865   5.061   2.251
 2248SOL     OW 8879   0.601   5.289   3.136
 2248SOL    HW1 8880   0.607   5.377   3.189
 2248SOL    HW2 8881   0.699   5.276   3.108
 2249SOL     OW 8882   1.340   3.773   2.054
 2249SOL    HW1 8883   1.361   3.712   1.976
 2249SOL    HW2 8884   1.245   3.742   2.083
 2250SOL     OW 8885   1.311   4.206   2.545
[truncated: 1,072,607 more chars]
