# Supplementary material for: A locally activatable sensor for robust quantification of organellar glutathione
Source: Nat Chem. 2023 Jun 15;15(10):1415–21. doi: 10.1038/s41557-023-01249-3 (PMC10533397; doi:10.1038/s41557-023-01249-3)
Supplement: Supplementary file 3 — Atomic coordinates for starting, ending and selected time-points of MD simulations. [file 41557_2023_1249_MOESM3_ESM.zip › halotag-SiR_xyz-coord/HT-TRaQG_open-102ns.gro]

HaloTag w/ open SiR bound to Asp106 and Cl in crystal structure position, neutralized, and solvated in 0.15 M NaCl solution in water t= 102000.00000 step= 51000000
32640
    4ILE      N    1   1.918   4.887   3.587
    4ILE     H1    2   1.955   4.893   3.680
    4ILE     H2    3   1.955   4.968   3.542
    4ILE     H3    4   1.819   4.892   3.581
    4ILE     CA    5   1.962   4.760   3.525
    4ILE     CB    6   1.876   4.723   3.404
    4ILE    CG1    7   1.904   4.586   3.341
    4ILE    CG2    8   1.888   4.815   3.283
    4ILE     CD    9   1.875   4.464   3.430
    4ILE      C   10   2.111   4.775   3.495
    4ILE      O   11   2.164   4.881   3.465
    5GLY      N   12   2.181   4.661   3.506
    5GLY      H   13   2.136   4.573   3.520
    5GLY     CA   14   2.320   4.643   3.464
    5GLY      C   15   2.344   4.672   3.316
    5GLY      O   16   2.256   4.671   3.231
    6THR      N   17   2.468   4.712   3.288
    6THR      H   18   2.529   4.755   3.355
    6THR     CA   19   2.526   4.715   3.154
    6THR     CB   20   2.661   4.788   3.143
    6THR    OG1   21   2.758   4.751   3.241
    6THR    HG1   22   2.712   4.771   3.327
    6THR    CG2   23   2.652   4.938   3.119
    6THR      C   24   2.539   4.576   3.091
    6THR      O   25   2.606   4.490   3.148
    7GLY      N   26   2.452   4.552   2.993
    7GLY      H   27   2.366   4.604   2.991
    7GLY     CA   28   2.467   4.443   2.896
    7GLY      C   29   2.585   4.455   2.798
    7GLY      O   30   2.663   4.550   2.801
    8PHE      N   31   2.586   4.364   2.701
    8PHE      H   32   2.535   4.281   2.721
    8PHE     CA   33   2.693   4.365   2.599
    8PHE     CB   34   2.753   4.228   2.627
    8PHE     CG   35   2.900   4.211   2.587
    8PHE    CD1   36   2.940   4.168   2.461
    8PHE    HD1   37   2.867   4.171   2.381
    8PHE    CD2   38   2.995   4.229   2.688
    8PHE    HD2   39   2.972   4.261   2.788
    8PHE    CE1   40   3.071   4.129   2.433
    8PHE    HE1   41   3.098   4.135   2.327
    8PHE    CE2   42   3.126   4.191   2.657
    8PHE    HE2   43   3.194   4.176   2.740
    8PHE     CZ   44   3.166   4.147   2.532
    8PHE     HZ   45   3.273   4.144   2.507
    8PHE      C   46   2.642   4.370   2.455
    8PHE      O   47   2.558   4.286   2.425
    9PRO      N   48   2.693   4.457   2.368
    9PRO     CA   49   2.645   4.466   2.229
    9PRO     CB   50   2.719   4.579   2.156
    9PRO     CG   51   2.763   4.661   2.278
    9PRO     CD   52   2.785   4.567   2.396
    9PRO      C   53   2.669   4.340   2.145
    9PRO      O   54   2.766   4.267   2.164
   10PHE      N   55   2.585   4.318   2.045
   10PHE      H   56   2.518   4.392   2.028
   10PHE     CA   57   2.586   4.211   1.944
   10PHE     CB   58   2.715   4.214   1.861
   10PHE     CG   59   2.726   4.342   1.779
   10PHE    CD1   60   2.791   4.449   1.838
   10PHE    HD1   61   2.840   4.436   1.934
   10PHE    CD2   62   2.660   4.358   1.657
   10PHE    HD2   63   2.597   4.275   1.629
   10PHE    CE1   64   2.782   4.574   1.779
   10PHE    HE1   65   2.851   4.649   1.818
   10PHE    CE2   66   2.648   4.485   1.602
   10PHE    HE2   67   2.626   4.487   1.495
   10PHE     CZ   68   2.702   4.595   1.667
   10PHE     HZ   69   2.706   4.697   1.629
   10PHE      C   70   2.559   4.072   2.003
   10PHE      O   71   2.580   4.049   2.122
   11ASP      N   72   2.472   3.999   1.935
   11ASP      H   73   2.408   4.046   1.873
   11ASP     CA   74   2.433   3.863   1.972
   11ASP     CB   75   2.298   3.817   1.914
   11ASP     CG   76   2.250   3.688   1.982
   11ASP    OD1   77   2.223   3.584   1.919
   11ASP    OD2   78   2.230   3.693   2.105
   11ASP      C   79   2.541   3.757   1.946
   11ASP      O   80   2.563   3.728   1.830
   12PRO      N   81   2.615   3.703   2.043
   12PRO     CA   82   2.728   3.610   2.020
   12PRO     CB   83   2.755   3.560   2.162
   12PRO     CG   84   2.730   3.686   2.246
   12PRO     CD   85   2.603   3.745   2.182
   12PRO      C   86   2.718   3.488   1.929
   12PRO      O   87   2.638   3.397   1.948
   13HIS      N   88   2.832   3.463   1.865
   13HIS      H   89   2.913   3.519   1.880
   13HIS     CA   90   2.834   3.361   1.760
   13HIS     CB   91   2.828   3.426   1.621
   13HIS     CG   92   2.798   3.321   1.514
   13HIS    ND1   93   2.712   3.220   1.518
   13HIS    CD2   94   2.832   3.327   1.385
   13HIS    HD2   95   2.901   3.397   1.336
   13HIS    CE1   96   2.715   3.154   1.403
   13HIS    HE1   97   2.673   3.055   1.384
   13HIS    NE2   98   2.790   3.221   1.317
   13HIS    HE2   99   2.816   3.194   1.224
   13HIS      C  100   2.965   3.282   1.769
   13HIS      O  101   3.058   3.326   1.837
   14TYR      N  102   2.952   3.159   1.719
   14TYR      H  103   2.880   3.128   1.657
   14TYR     CA  104   3.067   3.070   1.701
   14TYR     CB  105   3.034   2.926   1.735
   14TYR     CG  106   2.915   2.859   1.663
   14TYR    CD1  107   2.931   2.806   1.536
   14TYR    HD1  108   3.029   2.799   1.488
   14TYR    CD2  109   2.787   2.877   1.713
   14TYR    HD2  110   2.763   2.911   1.813
   14TYR    CE1  111   2.819   2.773   1.459
   14TYR    HE1  112   2.830   2.750   1.353
   14TYR    CE2  113   2.673   2.853   1.637
   14TYR    HE2  114   2.586   2.913   1.664
   14TYR     CZ  115   2.693   2.803   1.509
   14TYR     OH  116   2.592   2.815   1.418
   14TYR     HH  117   2.631   2.819   1.326
   14TYR      C  118   3.129   3.065   1.561
   14TYR      O  119   3.060   3.076   1.461
   15VAL      N  120   3.260   3.044   1.563
   15VAL      H  121   3.309   3.052   1.651
   15VAL     CA  122   3.334   2.980   1.453
   15VAL     CB  123   3.463   3.055   1.423
   15VAL    CG1  124   3.536   2.997   1.301
   15VAL    CG2  125   3.461   3.206   1.402
   15VAL      C  126   3.358   2.833   1.485
   15VAL      O  127   3.403   2.815   1.598
   16GLU      N  128   3.315   2.749   1.390
   16GLU      H  129   3.284   2.785   1.303
   16GLU     CA  130   3.334   2.603   1.396
   16GLU     CB  131   3.220   2.537   1.318
   16GLU     CG  132   3.206   2.392   1.365
   16GLU     CD  133   3.084   2.317   1.311
   16GLU    OE1  134   2.968   2.359   1.331
   16GLU    OE2  135   3.110   2.204   1.265
   16GLU      C  136   3.480   2.577   1.358
   16GLU      O  137   3.513   2.591   1.241
   17VAL      N  138   3.556   2.544   1.461
   17VAL      H  139   3.514   2.520   1.549
   17VAL     CA  140   3.703   2.542   1.453
   17VAL     CB  141   3.781   2.637   1.543
   17VAL    CG1  142   3.750   2.782   1.499
   17VAL    CG2  143   3.760   2.611   1.693
   17VAL      C  144   3.754   2.397   1.451
   17VAL      O  145   3.837   2.359   1.534
   18LEU      N  146   3.722   2.321   1.348
   18LEU      H  147   3.676   2.364   1.269
   18LEU     CA  148   3.747   2.177   1.331
   18LEU     CB  149   3.895   2.139   1.324
   18LEU     CG  150   3.966   2.198   1.203
   18LEU    CD1  151   4.027   2.338   1.214
   18LEU    CD2  152   4.067   2.091   1.163
   18LEU      C  153   3.683   2.082   1.432
   18LEU      O  154   3.755   2.027   1.515
   19GLY      N  155   3.551   2.064   1.433
   19GLY      H  156   3.503   2.101   1.353
   19GLY     CA  157   3.472   1.999   1.539
   19GLY      C  158   3.425   2.094   1.649
   19GLY      O  159   3.307   2.123   1.674
   20GLU      N  160   3.526   2.126   1.729
   20GLU      H  161   3.617   2.096   1.703
   20GLU     CA  162   3.520   2.219   1.844
   20GLU     CB  163   3.663   2.237   1.895
   20GLU     CG  164   3.695   2.154   2.018
   20GLU     CD  165   3.726   2.010   1.976
   20GLU    OE1  166   3.634   1.925   1.965
   20GLU    OE2  167   3.848   1.985   1.958
   20GLU      C  168   3.472   2.355   1.796
   20GLU      O  169   3.503   2.412   1.692
   21ARG      N  170   3.383   2.424   1.868
   21ARG      H  171   3.335   2.375   1.940
   21ARG     CA  172   3.346   2.564   1.843
   21ARG     CB  173   3.194   2.574   1.846
   21ARG     CG  174   3.141   2.481   1.737
   21ARG     CD  175   2.988   2.486   1.742
   21ARG     NE  176   2.936   2.378   1.655
   21ARG     HE  177   2.993   2.366   1.573
   21ARG     CZ  178   2.839   2.292   1.687
   21ARG    NH1  179   2.768   2.299   1.800
   21ARG   HH11  180   2.771   2.381   1.856
   21ARG   HH12  181   2.698   2.227   1.807
   21ARG    NH2  182   2.816   2.195   1.598
   21ARG   HH21  183   2.867   2.174   1.514
   21ARG   HH22  184   2.738   2.136   1.614
   21ARG      C  185   3.420   2.666   1.930
   21ARG      O  186   3.430   2.661   2.053
   22MET      N  187   3.457   2.766   1.853
   22MET      H  188   3.444   2.778   1.754
   22MET     CA  189   3.518   2.886   1.915
   22MET     CB  190   3.661   2.916   1.871
   22MET     CG  191   3.761   2.848   1.966
   22MET     SD  192   3.769   2.926   2.131
   22MET     CE  193   3.852   3.076   2.080
   22MET      C  194   3.427   3.008   1.901
   22MET      O  195   3.406   3.062   1.793
   23HIS      N  196   3.407   3.064   2.021
   23HIS      H  197   3.432   3.027   2.110
   23HIS     CA  198   3.308   3.172   2.025
   23HIS     CB  199   3.245   3.149   2.162
   23HIS     CG  200   3.123   3.224   2.217
   23HIS    ND1  201   3.120   3.331   2.295
   23HIS    HD1  202   3.199   3.373   2.339
   23HIS    CD2  203   2.999   3.191   2.184
   23HIS    HD2  204   2.971   3.098   2.133
   23HIS    CE1  205   2.992   3.364   2.312
   23HIS    HE1  206   2.950   3.457   2.347
   23HIS    NE2  207   2.917   3.276   2.245
   23HIS      C  208   3.375   3.309   2.020
   23HIS      O  209   3.479   3.323   2.085
   24TYR      N  210   3.312   3.408   1.957
   24TYR      H  211   3.222   3.385   1.921
   24TYR     CA  212   3.363   3.546   1.945
   24TYR     CB  213   3.452   3.558   1.821
   24TYR     CG  214   3.388   3.547   1.683
   24TYR    CD1  215   3.322   3.436   1.634
   24TYR    HD1  216   3.329   3.340   1.688
   24TYR    CD2  217   3.373   3.666   1.612
   24TYR    HD2  218   3.392   3.761   1.662
   24TYR    CE1  219   3.254   3.451   1.514
   24TYR    HE1  220   3.199   3.364   1.481
   24TYR    CE2  221   3.316   3.680   1.486
   24TYR    HE2  222   3.339   3.770   1.427
   24TYR     CZ  223   3.252   3.567   1.437
   24TYR     OH  224   3.238   3.549   1.303
   24TYR     HH  225   3.259   3.454   1.280
   24TYR      C  226   3.246   3.645   1.937
   24TYR      O  227   3.136   3.611   1.896
   25VAL      N  228   3.280   3.767   1.975
   25VAL      H  229   3.343   3.775   2.053
   25VAL     CA  230   3.185   3.877   1.964
   25VAL     CB  231   3.109   3.911   2.092
   25VAL    CG1  232   2.988   3.997   2.062
   25VAL    CG2  233   3.085   3.796   2.191
   25VAL      C  234   3.250   4.001   1.901
   25VAL      O  235   3.341   4.065   1.954
   26ASP      N  236   3.203   4.033   1.781
   26ASP      H  237   3.123   3.987   1.742
   26ASP     CA  238   3.253   4.151   1.708
   26ASP     CB  239   3.287   4.124   1.562
   26ASP     CG  240   3.168   4.083   1.475
   26ASP    OD1  241   3.121   3.970   1.498
   26ASP    OD2  242   3.155   4.139   1.364
   26ASP      C  243   3.168   4.277   1.723
   26ASP      O  244   3.047   4.276   1.703
   27VAL      N  245   3.233   4.384   1.770
   27VAL      H  246   3.332   4.382   1.787
   27VAL     CA  247   3.177   4.514   1.805
   27VAL     CB  248   3.210   4.532   1.953
   27VAL    CG1  249   3.169   4.663   2.021
   27VAL    CG2  250   3.183   4.411   2.043
   27VAL      C  251   3.249   4.616   1.716
   27VAL      O  252   3.362   4.607   1.669
   28GLY      N  253   3.169   4.716   1.678
   28GLY      H  254   3.075   4.725   1.710
   28GLY     CA  255   3.220   4.844   1.626
   28GLY      C  256   3.243   4.840   1.475
   28GLY      O  257   3.171   4.770   1.404
   29PRO      N  258   3.347   4.905   1.423
   29PRO     CA  259   3.382   4.926   1.282
   29PRO     CB  260   3.479   5.043   1.263
   29PRO     CG  261   3.547   5.038   1.401
   29PRO     CD  262   3.447   4.981   1.500
   29PRO      C  263   3.437   4.804   1.207
   29PRO      O  264   3.497   4.715   1.269
   30ARG      N  265   3.416   4.796   1.076
   30ARG      H  266   3.365   4.864   1.022
   30ARG     CA  267   3.483   4.690   1.001
   30ARG     CB  268   3.394   4.651   0.883
   30ARG     CG  269   3.438   4.526   0.805
   30ARG     CD  270   3.398   4.558   0.661
   30ARG     NE  271   3.495   4.640   0.589
   30ARG     HE  272   3.569   4.584   0.552
   30ARG     CZ  273   3.501   4.771   0.561
   30ARG    NH1  274   3.400   4.857   0.575
   30ARG   HH11  275   3.305   4.824   0.584
   30ARG   HH12  276   3.409   4.954   0.599
   30ARG    NH2  277   3.622   4.827   0.545
   30ARG   HH21  278   3.707   4.773   0.548
   30ARG   HH22  279   3.621   4.918   0.505
   30ARG      C  280   3.617   4.742   0.951
   30ARG      O  281   3.705   4.666   0.908
   31ASP      N  282   3.651   4.870   0.950
   31ASP      H  283   3.574   4.929   0.925
   31ASP     CA  284   3.781   4.925   0.910
   31ASP     CB  285   3.766   5.034   0.803
   31ASP     CG  286   3.687   5.158   0.846
   31ASP    OD1  287   3.566   5.153   0.878
   31ASP    OD2  288   3.753   5.265   0.854
   31ASP      C  289   3.879   4.944   1.027
   31ASP      O  290   3.832   4.969   1.138
   32GLY      N  291   4.008   4.939   0.993
   32GLY      H  292   4.034   4.902   0.904
   32GLY     CA  293   4.111   4.977   1.090
   32GLY      C  294   4.145   4.861   1.184
   32GLY      O  295   4.104   4.746   1.164
   33THR      N  296   4.241   4.894   1.268
   33THR      H  297   4.290   4.982   1.275
   33THR     CA  298   4.298   4.794   1.359
   33THR     CB  299   4.413   4.862   1.434
   33THR    OG1  300   4.496   4.926   1.338
   33THR    HG1  301   4.530   4.861   1.269
   33THR    CG2  302   4.490   4.780   1.537
   33THR      C  303   4.206   4.706   1.443
   33THR      O  304   4.134   4.763   1.526
   34PRO      N  305   4.221   4.574   1.435
   34PRO     CA  306   4.148   4.479   1.520
   34PRO     CB  307   4.113   4.357   1.433
   34PRO     CG  308   4.221   4.367   1.324
   34PRO     CD  309   4.275   4.509   1.315
   34PRO      C  310   4.217   4.458   1.655
   34PRO      O  311   4.321   4.395   1.671
   35VAL      N  312   4.129   4.495   1.748
   35VAL      H  313   4.033   4.515   1.727
   35VAL     CA  314   4.164   4.481   1.890
   35VAL     CB  315   4.134   4.614   1.961
   35VAL    CG1  316   4.192   4.614   2.103
   35VAL    CG2  317   4.182   4.733   1.879
   35VAL      C  318   4.091   4.356   1.939
   35VAL      O  319   3.972   4.331   1.920
   36LEU      N  320   4.171   4.268   1.999
   36LEU      H  321   4.271   4.275   1.993
   36LEU     CA  322   4.124   4.146   2.066
   36LEU     CB  323   4.194   4.021   2.015
   36LEU     CG  324   4.197   4.002   1.863
   36LEU    CD1  325   4.264   3.867   1.838
   36LEU    CD2  326   4.055   3.995   1.806
   36LEU      C  327   4.132   4.142   2.218
   36LEU      O  328   4.233   4.118   2.284
   37PHE      N  329   4.012   4.160   2.276
   37PHE      H  330   3.933   4.185   2.220
   37PHE     CA  331   3.982   4.170   2.419
   37PHE     CB  332   3.854   4.250   2.439
   37PHE     CG  333   3.875   4.401   2.422
   37PHE    CD1  334   3.816   4.448   2.306
   37PHE    HD1  335   3.769   4.379   2.236
   37PHE    CD2  336   3.952   4.483   2.504
   37PHE    HD2  337   3.987   4.446   2.601
   37PHE    CE1  338   3.819   4.584   2.277
   37PHE    HE1  339   3.794   4.613   2.174
   37PHE    CE2  340   3.962   4.618   2.472
   37PHE    HE2  341   4.014   4.684   2.542
   37PHE     CZ  342   3.891   4.665   2.363
   37PHE     HZ  343   3.875   4.773   2.351
   37PHE      C  344   3.958   4.028   2.472
   37PHE      O  345   3.850   3.972   2.463
   38LEU      N  346   4.063   3.978   2.537
   38LEU      H  347   4.147   4.030   2.554
   38LEU     CA  348   4.068   3.838   2.581
   38LEU     CB  349   4.182   3.771   2.506
   38LEU     CG  350   4.214   3.625   2.535
   38LEU    CD1  351   4.096   3.540   2.488
   38LEU    CD2  352   4.340   3.591   2.455
   38LEU      C  353   4.081   3.804   2.730
   38LEU      O  354   4.182   3.824   2.799
   39HIS      N  355   3.968   3.754   2.780
   39HIS      H  356   3.894   3.733   2.717
   39HIS     CA  357   3.922   3.736   2.918
   39HIS     CB  358   3.786   3.667   2.907
   39HIS     CG  359   3.791   3.524   2.855
   39HIS    ND1  360   3.805   3.418   2.933
   39HIS    HD1  361   3.779   3.425   3.030
   39HIS    CD2  362   3.830   3.479   2.736
   39HIS    HD2  363   3.835   3.552   2.655
   39HIS    CE1  364   3.857   3.315   2.867
   39HIS    HE1  365   3.884   3.216   2.905
   39HIS    NE2  366   3.879   3.355   2.742
   39HIS      C  367   4.008   3.657   3.018
   39HIS      O  368   4.109   3.592   2.991
   40GLY      N  369   3.959   3.658   3.142
   40GLY      H  370   3.891   3.726   3.171
   40GLY     CA  371   4.028   3.582   3.247
   40GLY      C  372   3.974   3.441   3.269
   40GLY      O  373   3.881   3.403   3.198
   41ASN      N  374   4.047   3.359   3.345
   41ASN      H  375   4.143   3.375   3.367
   41ASN     CA  376   4.019   3.217   3.373
   41ASN     CB  377   4.152   3.142   3.358
   41ASN     CG  378   4.158   2.990   3.376
   41ASN    OD1  379   4.063   2.913   3.380
   41ASN    ND2  380   4.275   2.933   3.402
   41ASN   HD21  381   4.358   2.986   3.419
   41ASN   HD22  382   4.286   2.836   3.378
   41ASN      C  383   3.952   3.203   3.509
   41ASN      O  384   4.011   3.243   3.610
   42PRO      N  385   3.848   3.122   3.512
   42PRO     CA  386   3.761   3.083   3.399
   42PRO     CB  387   3.737   2.934   3.428
   42PRO     CG  388   3.728   2.920   3.580
   42PRO     CD  389   3.823   3.031   3.625
   42PRO      C  390   3.634   3.169   3.397
   42PRO      O  391   3.542   3.153   3.477
   43THR      N  392   3.639   3.284   3.329
   43THR      H  393   3.714   3.306   3.268
   43THR     CA  394   3.531   3.382   3.337
   43THR     CB  395   3.571   3.503   3.423
   43THR    OG1  396   3.695   3.556   3.377
   43THR    HG1  397   3.675   3.606   3.293
   43THR    CG2  398   3.561   3.464   3.571
   43THR      C  399   3.509   3.437   3.196
   43THR      O  400   3.603   3.493   3.140
   44SER      N  401   3.386   3.424   3.148
   44SER      H  402   3.316   3.370   3.195
   44SER     CA  403   3.354   3.463   3.009
   44SER     CB  404   3.207   3.428   2.985
   44SER     OG  405   3.126   3.535   3.035
   44SER     HG  406   3.061   3.499   3.103
   44SER      C  407   3.378   3.610   2.975
   44SER      O  408   3.373   3.698   3.060
   45SER      N  409   3.365   3.632   2.844
   45SER      H  410   3.348   3.557   2.779
   45SER     CA  411   3.380   3.762   2.779
   45SER     CB  412   3.397   3.758   2.627
   45SER     OG  413   3.276   3.710   2.569
   45SER     HG  414   3.295   3.624   2.524
   45SER      C  415   3.282   3.872   2.820
   45SER      O  416   3.320   3.989   2.806
   46TYR      N  417   3.178   3.841   2.897
   46TYR      H  418   3.143   3.750   2.921
   46TYR     CA  419   3.092   3.946   2.953
   46TYR     CB  420   2.986   3.876   3.039
   46TYR     CG  421   2.855   3.952   3.063
   46TYR    CD1  422   2.819   4.004   3.186
   46TYR    HD1  423   2.903   4.032   3.250
   46TYR    CD2  424   2.765   3.957   2.957
   46TYR    HD2  425   2.799   3.923   2.860
   46TYR    CE1  426   2.690   4.051   3.211
   46TYR    HE1  427   2.664   4.094   3.307
   46TYR    CE2  428   2.640   4.017   2.976
   46TYR    HE2  429   2.583   4.058   2.893
   46TYR     CZ  430   2.603   4.060   3.103
   46TYR     OH  431   2.481   4.113   3.131
   46TYR     HH  432   2.485   4.167   3.215
   46TYR      C  433   3.158   4.048   3.048
   46TYR      O  434   3.110   4.160   3.062
   47VAL      N  435   3.277   4.017   3.096
   47VAL      H  436   3.318   3.925   3.090
   47VAL     CA  437   3.356   4.112   3.175
   47VAL     CB  438   3.472   4.034   3.239
   47VAL    CG1  439   3.578   3.973   3.148
   47VAL    CG2  440   3.538   4.118   3.349
   47VAL      C  441   3.399   4.240   3.104
   47VAL      O  442   3.384   4.347   3.162
   48TRP      N  443   3.412   4.235   2.972
   48TRP      H  444   3.397   4.152   2.916
   48TRP     CA  445   3.455   4.350   2.892
   48TRP     CB  446   3.514   4.290   2.765
   48TRP     CG  447   3.635   4.202   2.800
   48TRP    CD1  448   3.639   4.070   2.790
   48TRP    HD1  449   3.555   4.014   2.750
   48TRP    CD2  450   3.767   4.244   2.811
   48TRP    NE1  451   3.764   4.023   2.790
   48TRP    HE1  452   3.793   3.930   2.771
   48TRP    CE2  453   3.844   4.128   2.806
   48TRP    CE3  454   3.822   4.363   2.854
   48TRP    HE3  455   3.750   4.445   2.866
   48TRP    CZ2  456   3.982   4.137   2.823
   48TRP    HZ2  457   4.043   4.047   2.834
   48TRP    CZ3  458   3.960   4.377   2.870
   48TRP    HZ3  459   3.999   4.478   2.883
   48TRP    CH2  460   4.036   4.262   2.848
   48TRP    HH2  461   4.144   4.263   2.854
   48TRP      C  462   3.347   4.451   2.852
   48TRP      O  463   3.386   4.554   2.797
   49ARG      N  464   3.230   4.443   2.913
   49ARG      H  465   3.204   4.381   2.988
   49ARG     CA  466   3.112   4.526   2.883
   49ARG     CB  467   2.992   4.496   2.973
   49ARG     CG  468   3.035   4.477   3.118
   49ARG     CD  469   2.911   4.416   3.183
   49ARG     NE  470   2.923   4.419   3.330
   49ARG     HE  471   2.872   4.491   3.378
   49ARG     CZ  472   2.997   4.336   3.405
   49ARG    NH1  473   3.076   4.241   3.352
   49ARG   HH11  474   3.071   4.236   3.252
   49ARG   HH12  475   3.139   4.188   3.408
   49ARG    NH2  476   2.989   4.341   3.538
   49ARG   HH21  477   2.930   4.407   3.585
   49ARG   HH22  478   3.061   4.308   3.599
   49ARG      C  479   3.118   4.679   2.869
   49ARG      O  480   3.027   4.744   2.819
   50ASN      N  481   3.216   4.739   2.935
   50ASN      H  482   3.286   4.691   2.988
   50ASN     CA  483   3.233   4.884   2.946
   50ASN     CB  484   3.224   4.921   3.094
   50ASN     CG  485   3.078   4.916   3.139
   50ASN    OD1  486   2.996   5.002   3.105
   50ASN    ND2  487   3.037   4.819   3.220
   50ASN   HD21  488   3.109   4.764   3.264
   50ASN   HD22  489   2.941   4.795   3.224
   50ASN      C  490   3.355   4.934   2.867
   50ASN      O  491   3.359   5.039   2.803
   51ILE      N  492   3.452   4.843   2.858
   51ILE      H  493   3.441   4.749   2.889
   51ILE     CA  494   3.571   4.884   2.781
   51ILE     CB  495   3.689   4.791   2.807
   51ILE    CG1  496   3.710   4.773   2.957
   51ILE    CG2  497   3.822   4.841   2.751
   51ILE     CD  498   3.754   4.894   3.042
   51ILE      C  499   3.543   4.897   2.631
   51ILE      O  500   3.559   5.005   2.575
   52ILE      N  501   3.470   4.796   2.586
   52ILE      H  502   3.451   4.715   2.641
   52ILE     CA  503   3.425   4.791   2.446
   52ILE     CB  504   3.374   4.657   2.395
   52ILE    CG1  505   3.272   4.580   2.479
   52ILE    CG2  506   3.494   4.571   2.355
   52ILE     CD  507   3.249   4.436   2.436
   52ILE      C  508   3.351   4.914   2.394
   52ILE      O  509   3.410   4.970   2.301
   53PRO      N  510   3.253   4.978   2.457
   53PRO     CA  511   3.182   5.093   2.397
   53PRO     CB  512   3.054   5.114   2.478
   53PRO     CG  513   3.026   4.970   2.524
   53PRO     CD  514   3.167   4.921   2.561
   53PRO      C  515   3.260   5.222   2.374
   53PRO      O  516   3.237   5.295   2.278
   54HIS      N  517   3.356   5.251   2.462
   54HIS      H  518   3.361   5.202   2.549
   54HIS     CA  519   3.454   5.361   2.458
   54HIS     CB  520   3.536   5.369   2.586
   54HIS     CG  521   3.446   5.393   2.708
   54HIS    ND1  522   3.334   5.464   2.712
   54HIS    CD2  523   3.467   5.344   2.830
   54HIS    HD2  524   3.526   5.256   2.858
   54HIS    CE1  525   3.287   5.462   2.836
   54HIS    HE1  526   3.187   5.492   2.868
   54HIS    NE2  527   3.368   5.386   2.908
   54HIS    HE2  528   3.353   5.370   3.006
   54HIS      C  529   3.553   5.360   2.341
   54HIS      O  530   3.557   5.447   2.256
   55VAL      N  531   3.597   5.236   2.319
   55VAL      H  532   3.594   5.164   2.388
   55VAL     CA  533   3.700   5.202   2.219
   55VAL     CB  534   3.794   5.094   2.273
   55VAL    CG1  535   3.887   5.038   2.164
   55VAL    CG2  536   3.877   5.136   2.395
   55VAL      C  537   3.647   5.173   2.079
   55VAL      O  538   3.702   5.212   1.977
   56ALA      N  539   3.522   5.129   2.077
   56ALA      H  540   3.495   5.072   2.155
   56ALA     CA  541   3.440   5.102   1.958
   56ALA     CB  542   3.323   5.013   2.002
   56ALA      C  543   3.401   5.207   1.855
   56ALA      O  544   3.330   5.168   1.761
   57PRO      N  545   3.427   5.336   1.873
   57PRO     CA  546   3.412   5.420   1.754
   57PRO     CB  547   3.410   5.562   1.810
   57PRO     CG  548   3.320   5.544   1.931
   57PRO     CD  549   3.378   5.414   1.988
   57PRO      C  550   3.531   5.397   1.660
   57PRO      O  551   3.513   5.345   1.550
   58THR      N  552   3.655   5.433   1.695
   58THR      H  553   3.682   5.463   1.786
   58THR     CA  554   3.764   5.432   1.598
   58THR     CB  555   3.829   5.570   1.610
   58THR    OG1  556   3.884   5.594   1.740
   58THR    HG1  557   3.934   5.681   1.738
   58THR    CG2  558   3.734   5.682   1.562
   58THR      C  559   3.861   5.314   1.599
   58THR      O  560   3.967   5.317   1.536
   59HIS      N  561   3.831   5.212   1.678
   59HIS      H  562   3.767   5.216   1.755
   59HIS     CA  563   3.906   5.086   1.673
   59HIS     CB  564   3.990   5.071   1.799
   59HIS     CG  565   4.097   5.178   1.820
   59HIS    ND1  566   4.202   5.207   1.743
   59HIS    HD1  567   4.213   5.180   1.648
   59HIS    CD2  568   4.102   5.266   1.920
   59HIS    HD2  569   4.012   5.292   1.977
   59HIS    CE1  570   4.273   5.299   1.807
   59HIS    HE1  571   4.359   5.348   1.762
   59HIS    NE2  572   4.213   5.339   1.920
   59HIS      C  573   3.808   4.968   1.675
   59HIS      O  574   3.695   4.963   1.722
   60ARG      N  575   3.859   4.877   1.592
   60ARG      H  576   3.938   4.892   1.534
   60ARG     CA  577   3.787   4.751   1.560
   60ARG     CB  578   3.833   4.702   1.423
   60ARG     CG  579   3.770   4.568   1.385
   60ARG     CD  580   3.801   4.544   1.237
   60ARG     NE  581   3.735   4.422   1.190
   60ARG     HE  582   3.638   4.418   1.215
   60ARG     CZ  583   3.788   4.320   1.122
   60ARG    NH1  584   3.918   4.319   1.090
   60ARG   HH11  585   3.978   4.395   1.117
   60ARG   HH12  586   3.951   4.246   1.031
   60ARG    NH2  587   3.712   4.213   1.100
   60ARG   HH21  588   3.622   4.207   1.144
   60ARG   HH22  589   3.738   4.144   1.032
   60ARG      C  590   3.788   4.650   1.676
   60ARG      O  591   3.881   4.571   1.692
   61CYS      N  592   3.679   4.645   1.752
   61CYS      H  593   3.590   4.673   1.718
   61CYS     CA  594   3.679   4.564   1.875
   61CYS     CB  595   3.594   4.639   1.978
   61CYS     SG  596   3.658   4.802   2.028
   61CYS     HG  597   3.655   4.872   1.914
   61CYS      C  598   3.615   4.426   1.864
   61CYS      O  599   3.509   4.420   1.802
   62ILE      N  600   3.687   4.318   1.894
   62ILE      H  601   3.786   4.327   1.909
   62ILE     CA  602   3.639   4.180   1.910
   62ILE     CB  603   3.699   4.102   1.794
   62ILE    CG1  604   3.669   4.159   1.656
   62ILE    CG2  605   3.635   3.962   1.785
   62ILE     CD  606   3.803   4.179   1.585
   62ILE      C  607   3.666   4.135   2.053
   62ILE      O  608   3.759   4.186   2.114
   63ALA      N  609   3.575   4.048   2.099
   63ALA      H  610   3.489   4.041   2.047
   63ALA     CA  611   3.582   3.982   2.230
   63ALA     CB  612   3.475   4.027   2.328
   63ALA      C  613   3.580   3.829   2.219
   63ALA      O  614   3.476   3.777   2.178
   64PRO      N  615   3.695   3.766   2.213
   64PRO     CA  616   3.709   3.619   2.214
   64PRO     CB  617   3.845   3.583   2.153
   64PRO     CG  618   3.876   3.708   2.071
   64PRO     CD  619   3.824   3.818   2.164
   64PRO      C  620   3.671   3.553   2.346
   64PRO      O  621   3.692   3.602   2.458
   65ASP      N  622   3.628   3.427   2.338
   65ASP      H  623   3.590   3.385   2.256
   65ASP     CA  624   3.605   3.334   2.449
   65ASP     CB  625   3.457   3.298   2.458
   65ASP     CG  626   3.375   3.408   2.526
   65ASP    OD1  627   3.348   3.398   2.647
   65ASP    OD2  628   3.299   3.474   2.450
   65ASP      C  629   3.690   3.210   2.421
   65ASP      O  630   3.648   3.130   2.337
   66LEU      N  631   3.795   3.187   2.500
   66LEU      H  632   3.810   3.238   2.585
   66LEU     CA  633   3.875   3.066   2.479
   66LEU     CB  634   4.020   3.071   2.526
   66LEU     CG  635   4.127   3.142   2.443
   66LEU    CD1  636   4.254   3.175   2.518
   66LEU    CD2  637   4.153   3.066   2.313
   66LEU      C  638   3.804   2.934   2.508
   66LEU      O  639   3.717   2.928   2.595
   67ILE      N  640   3.862   2.824   2.458
   67ILE      H  641   3.904   2.831   2.368
   67ILE     CA  642   3.840   2.684   2.497
   67ILE     CB  643   3.916   2.583   2.410
   67ILE    CG1  644   4.061   2.617   2.379
   67ILE    CG2  645   3.836   2.567   2.280
   67ILE     CD  646   4.158   2.554   2.479
   67ILE      C  647   3.854   2.658   2.646
   67ILE      O  648   3.947   2.704   2.714
   68GLY      N  649   3.735   2.624   2.697
   68GLY      H  650   3.660   2.614   2.632
   68GLY     CA  651   3.701   2.586   2.835
   68GLY      C  652   3.693   2.692   2.945
   68GLY      O  653   3.581   2.708   2.993
   69MET      N  654   3.791   2.783   2.938
   69MET      H  655   3.867   2.759   2.876
   69MET     CA  656   3.810   2.908   3.011
   69MET     CB  657   3.949   2.969   2.991
   69MET     CG  658   4.060   2.879   3.047
   69MET     SD  659   4.177   2.844   2.910
   69MET     CE  660   4.288   2.977   2.951
   69MET      C  661   3.713   3.027   2.994
   69MET      O  662   3.708   3.121   3.073
   70GLY      N  663   3.653   3.025   2.876
   70GLY      H  664   3.674   2.954   2.809
   70GLY     CA  665   3.541   3.113   2.838
   70GLY      C  666   3.434   3.022   2.776
   70GLY      O  667   3.445   2.900   2.762
   71LYS      N  668   3.337   3.093   2.720
   71LYS      H  669   3.345   3.193   2.706
   71LYS     CA  670   3.205   3.041   2.679
   71LYS     CB  671   3.116   3.165   2.666
   71LYS     CG  672   2.967   3.130   2.675
   71LYS     CD  673   2.879   3.255   2.662
   71LYS     CE  674   2.855   3.341   2.787
   71LYS     NZ  675   2.775   3.462   2.763
   71LYS    HZ1  676   2.820   3.524   2.699
   71LYS    HZ2  677   2.693   3.437   2.711
   71LYS    HZ3  678   2.760   3.512   2.849
   71LYS      C  679   3.216   2.970   2.544
   71LYS      O  680   3.136   2.996   2.454
   72SER      N  681   3.313   2.880   2.532
   72SER      H  682   3.384   2.886   2.602
   72SER     CA  683   3.340   2.803   2.409
   72SER     CB  684   3.482   2.826   2.358
   72SER     OG  685   3.486   2.949   2.285
   72SER     HG  686   3.570   3.002   2.303
   72SER      C  687   3.342   2.654   2.441
   72SER      O  688   3.297   2.608   2.546
   73ASP      N  689   3.374   2.573   2.340
   73ASP      H  690   3.386   2.600   2.245
   73ASP     CA  691   3.387   2.427   2.362
   73ASP     CB  692   3.404   2.346   2.234
   73ASP     CG  693   3.269   2.286   2.194
   73ASP    OD1  694   3.225   2.321   2.083
   73ASP    OD2  695   3.199   2.220   2.274
   73ASP      C  696   3.502   2.397   2.459
   73ASP      O  697   3.595   2.474   2.484
   74LYS      N  698   3.478   2.286   2.528
   74LYS      H  699   3.419   2.217   2.489
   74LYS     CA  700   3.567   2.249   2.640
   74LYS     CB  701   3.481   2.186   2.750
   74LYS     CG  702   3.407   2.299   2.821
   74LYS     CD  703   3.282   2.257   2.899
   74LYS     CE  704   3.176   2.187   2.813
   74LYS     NZ  705   3.075   2.104   2.879
   74LYS    HZ1  706   3.027   2.154   2.951
   74LYS    HZ2  707   3.016   2.069   2.806
   74LYS    HZ3  708   3.121   2.021   2.911
   74LYS      C  709   3.681   2.161   2.590
   74LYS      O  710   3.659   2.078   2.500
   75PRO      N  711   3.802   2.176   2.641
   75PRO     CA  712   3.917   2.087   2.615
   75PRO     CB  713   4.041   2.170   2.650
   75PRO     CG  714   3.992   2.266   2.759
   75PRO     CD  715   3.852   2.298   2.707
   75PRO      C  716   3.914   1.969   2.711
   75PRO      O  717   3.865   1.973   2.823
   76ASP      N  718   3.982   1.859   2.679
   76ASP      H  719   4.028   1.860   2.590
   76ASP     CA  720   3.983   1.736   2.758
   76ASP     CB  721   3.965   1.628   2.651
   76ASP     CG  722   3.932   1.491   2.709
   76ASP    OD1  723   3.838   1.489   2.791
   76ASP    OD2  724   4.013   1.395   2.704
   76ASP      C  725   4.121   1.722   2.824
   76ASP      O  726   4.221   1.779   2.780
   77LEU      N  727   4.124   1.640   2.929
   77LEU      H  728   4.040   1.593   2.957
   77LEU     CA  729   4.239   1.611   3.016
   77LEU     CB  730   4.340   1.526   2.940
   77LEU     CG  731   4.448   1.460   3.025
   77LEU    CD1  732   4.399   1.367   3.135
   77LEU    CD2  733   4.558   1.406   2.932
   77LEU      C  734   4.304   1.726   3.094
   77LEU      O  735   4.279   1.756   3.211
   78GLY      N  736   4.377   1.808   3.019
   78GLY      H  737   4.360   1.816   2.921
   78GLY     CA  738   4.467   1.908   3.076
   78GLY      C  739   4.524   1.998   2.967
   78GLY      O  740   4.532   1.972   2.847
   79TYR      N  741   4.577   2.112   3.011
   79TYR      H  742   4.630   2.108   3.095
   79TYR     CA  743   4.615   2.223   2.922
   79TYR     CB  744   4.549   2.354   2.970
   79TYR     CG  745   4.406   2.377   2.923
   79TYR    CD1  746   4.377   2.484   2.838
   79TYR    HD1  747   4.458   2.517   2.774
   79TYR    CD2  748   4.313   2.331   3.015
   79TYR    HD2  749   4.341   2.249   3.082
   79TYR    CE1  750   4.252   2.543   2.844
   79TYR    HE1  751   4.213   2.596   2.758
   79TYR    CE2  752   4.193   2.399   3.031
   79TYR    HE2  753   4.143   2.393   3.127
   79TYR     CZ  754   4.166   2.508   2.948
   79TYR     OH  755   4.056   2.583   2.973
   79TYR     HH  756   4.065   2.655   2.905
   79TYR      C  757   4.761   2.259   2.897
   79TYR      O  758   4.839   2.213   2.980
   80PHE      N  759   4.790   2.343   2.798
   80PHE      H  760   4.720   2.379   2.736
   80PHE     CA  761   4.922   2.397   2.762
   80PHE     CB  762   4.988   2.462   2.884
   80PHE     CG  763   4.948   2.598   2.942
   80PHE    CD1  764   5.047   2.694   2.959
   80PHE    HD1  765   5.150   2.685   2.925
   80PHE    CD2  766   4.819   2.640   2.968
   80PHE    HD2  767   4.742   2.563   2.960
   80PHE    CE1  768   5.020   2.824   2.999
   80PHE    HE1  769   5.101   2.895   2.984
   80PHE    CE2  770   4.787   2.770   3.006
   80PHE    HE2  771   4.682   2.799   3.005
   80PHE     CZ  772   4.889   2.864   3.020
   80PHE     HZ  773   4.861   2.949   3.082
   80PHE      C  774   5.024   2.323   2.675
   80PHE      O  775   5.143   2.298   2.696
   81PHE      N  776   4.958   2.278   2.569
   81PHE      H  777   4.859   2.269   2.567
   81PHE     CA  778   5.017   2.209   2.454
   81PHE     CB  779   4.980   2.061   2.456
   81PHE     CG  780   5.019   1.997   2.590
   81PHE    CD1  781   4.927   1.981   2.693
   81PHE    HD1  782   4.820   1.993   2.675
   81PHE    CD2  783   5.151   1.969   2.619
   81PHE    HD2  784   5.225   1.965   2.538
   81PHE    CE1  785   4.966   1.936   2.818
   81PHE    HE1  786   4.899   1.932   2.905
   81PHE    CE2  787   5.193   1.926   2.744
   81PHE    HE2  788   5.299   1.919   2.772
   81PHE     CZ  789   5.098   1.904   2.843
   81PHE     HZ  790   5.131   1.884   2.946
   81PHE      C  791   4.971   2.267   2.321
   81PHE      O  792   4.877   2.347   2.313
   82ASP      N  793   5.043   2.228   2.216
   82ASP      H  794   5.131   2.181   2.222
   82ASP     CA  795   5.030   2.276   2.077
   82ASP     CB  796   5.111   2.185   1.985
   82ASP     CG  797   5.254   2.154   2.030
   82ASP    OD1  798   5.274   2.069   2.119
   82ASP    OD2  799   5.348   2.192   1.957
   82ASP      C  800   4.883   2.274   2.034
   82ASP      O  801   4.839   2.367   1.963
   83ASP      N  802   4.807   2.170   2.062
   83ASP      H  803   4.853   2.082   2.077
   83ASP     CA  804   4.661   2.168   2.041
   83ASP     CB  805   4.610   2.038   2.103
   83ASP     CG  806   4.642   1.912   2.024
   83ASP    OD1  807   4.644   1.799   2.077
   83ASP    OD2  808   4.673   1.921   1.903
   83ASP      C  809   4.584   2.290   2.092
   83ASP      O  810   4.525   2.355   2.007
   84HIS      N  811   4.608   2.331   2.216
   84HIS      H  812   4.665   2.280   2.282
   84HIS     CA  813   4.541   2.445   2.279
   84HIS     CB  814   4.572   2.463   2.428
   84HIS     CG  815   4.549   2.334   2.509
   84HIS    ND1  816   4.636   2.238   2.540
   84HIS    CD2  817   4.428   2.282   2.524
   84HIS    HD2  818   4.337   2.341   2.534
   84HIS    CE1  819   4.571   2.125   2.561
   84HIS    HE1  820   4.614   2.029   2.593
   84HIS    NE2  821   4.442   2.153   2.552
   84HIS    HE2  822   4.371   2.085   2.572
   84HIS      C  823   4.565   2.578   2.206
   84HIS      O  824   4.478   2.664   2.213
   85VAL      N  825   4.689   2.590   2.159
   85VAL      H  826   4.737   2.502   2.159
   85VAL     CA  827   4.728   2.708   2.080
   85VAL     CB  828   4.879   2.717   2.058
   85VAL    CG1  829   4.917   2.844   1.981
   85VAL    CG2  830   4.953   2.722   2.191
   85VAL      C  831   4.648   2.717   1.950
   85VAL      O  832   4.573   2.815   1.943
   86ARG      N  833   4.652   2.607   1.876
   86ARG      H  834   4.681   2.520   1.913
   86ARG     CA  835   4.605   2.603   1.736
   86ARG     CB  836   4.644   2.464   1.685
   86ARG     CG  837   4.643   2.448   1.533
   86ARG     CD  838   4.680   2.304   1.497
   86ARG     NE  839   4.661   2.279   1.353
   86ARG     HE  840   4.581   2.320   1.312
   86ARG     CZ  841   4.754   2.225   1.273
   86ARG    NH1  842   4.882   2.225   1.311
   86ARG   HH11  843   4.923   2.249   1.399
   86ARG   HH12  844   4.953   2.218   1.241
   86ARG    NH2  845   4.730   2.161   1.158
   86ARG   HH21  846   4.633   2.143   1.136
   86ARG   HH22  847   4.804   2.140   1.094
   86ARG      C  848   4.453   2.616   1.726
   86ARG      O  849   4.403   2.655   1.621
   87PHE      N  850   4.380   2.595   1.834
   87PHE      H  851   4.407   2.532   1.908
   87PHE     CA  852   4.241   2.643   1.844
   87PHE     CB  853   4.175   2.610   1.977
   87PHE     CG  854   4.154   2.459   1.983
   87PHE    CD1  855   4.225   2.390   2.081
   87PHE    HD1  856   4.299   2.452   2.132
   87PHE    CD2  857   4.058   2.391   1.908
   87PHE    HD2  858   4.023   2.433   1.814
   87PHE    CE1  859   4.199   2.257   2.111
   87PHE    HE1  860   4.261   2.198   2.178
   87PHE    CE2  861   4.026   2.260   1.945
   87PHE    HE2  862   3.934   2.214   1.909
   87PHE     CZ  863   4.099   2.191   2.041
   87PHE     HZ  864   4.080   2.089   2.073
   87PHE      C  865   4.228   2.795   1.826
   87PHE      O  866   4.158   2.833   1.732
   88MET      N  867   4.307   2.876   1.896
   88MET      H  868   4.363   2.838   1.970
   88MET     CA  869   4.322   3.022   1.889
   88MET     CB  870   4.409   3.075   2.002
   88MET     CG  871   4.401   3.225   2.030
   88MET     SD  872   4.235   3.300   2.037
   88MET     CE  873   4.269   3.471   2.075
   88MET      C  874   4.367   3.067   1.749
   88MET      O  875   4.299   3.148   1.688
   89ASP      N  876   4.468   2.999   1.694
   89ASP      H  877   4.515   2.931   1.751
   89ASP     CA  878   4.517   3.023   1.559
   89ASP     CB  879   4.648   2.947   1.532
   89ASP     CG  880   4.722   2.972   1.400
   89ASP    OD1  881   4.810   3.061   1.405
   89ASP    OD2  882   4.681   2.920   1.295
   89ASP      C  883   4.408   3.005   1.454
   89ASP      O  884   4.387   3.094   1.373
   90ALA      N  885   4.341   2.890   1.452
   90ALA      H  886   4.373   2.810   1.503
   90ALA     CA  887   4.239   2.859   1.351
   90ALA     CB  888   4.192   2.718   1.385
   90ALA      C  889   4.124   2.961   1.348
   90ALA      O  890   4.069   2.999   1.245
   91PHE      N  891   4.102   3.014   1.468
   91PHE      H  892   4.161   2.988   1.544
   91PHE     CA  893   3.991   3.106   1.497
   91PHE     CB  894   3.971   3.090   1.648
   91PHE     CG  895   3.900   3.206   1.719
   91PHE    CD1  896   3.762   3.214   1.703
   91PHE    HD1  897   3.714   3.162   1.620
   91PHE    CD2  898   3.973   3.303   1.787
   91PHE    HD2  899   4.079   3.314   1.765
   91PHE    CE1  900   3.693   3.307   1.779
   91PHE    HE1  901   3.587   3.288   1.789
   91PHE    CE2  902   3.906   3.411   1.844
   91PHE    HE2  903   3.967   3.491   1.884
   91PHE     CZ  904   3.768   3.400   1.850
   91PHE     HZ  905   3.728   3.452   1.938
   91PHE      C  906   4.019   3.247   1.446
   91PHE      O  907   3.948   3.288   1.354
   92ILE      N  908   4.143   3.284   1.480
   92ILE      H  909   4.208   3.228   1.532
   92ILE     CA  910   4.201   3.409   1.432
   92ILE     CB  911   4.331   3.442   1.505
   92ILE    CG1  912   4.300   3.477   1.651
   92ILE    CG2  913   4.423   3.550   1.446
   92ILE     CD  914   4.428   3.455   1.731
   92ILE      C  915   4.222   3.417   1.280
   92ILE      O  916   4.194   3.516   1.212
   93GLU      N  917   4.264   3.306   1.220
   93GLU      H  918   4.289   3.225   1.273
   93GLU     CA  919   4.273   3.290   1.074
   93GLU     CB  920   4.355   3.167   1.033
   93GLU     CG  921   4.440   3.208   0.912
   93GLU     CD  922   4.506   3.084   0.852
   93GLU    OE1  923   4.448   3.031   0.755
   93GLU    OE2  924   4.607   3.043   0.914
   93GLU      C  925   4.137   3.289   1.006
   93GLU      O  926   4.107   3.365   0.914
   94ALA      N  927   4.044   3.216   1.068
   94ALA      H  928   4.062   3.178   1.158
   94ALA     CA  929   3.905   3.207   1.022
   94ALA     CB  930   3.831   3.123   1.127
   94ALA      C  931   3.844   3.348   1.025
   94ALA      O  932   3.754   3.377   0.946
   95LEU      N  933   3.883   3.430   1.121
   95LEU      H  934   3.938   3.388   1.193
   95LEU     CA  935   3.844   3.571   1.140
   95LEU     CB  936   3.855   3.606   1.288
   95LEU     CG  937   3.744   3.550   1.378
   95LEU    CD1  938   3.776   3.579   1.524
   95LEU    CD2  939   3.609   3.615   1.345
   95LEU      C  940   3.915   3.678   1.055
   95LEU      O  941   3.870   3.790   1.039
   96GLY      N  942   4.017   3.625   0.987
   96GLY      H  943   4.035   3.527   0.980
   96GLY     CA  944   4.106   3.697   0.894
   96GLY      C  945   4.140   3.837   0.942
   96GLY      O  946   4.098   3.928   0.871
   97LEU      N  947   4.233   3.841   1.037
   97LEU      H  948   4.268   3.761   1.085
   97LEU     CA  949   4.288   3.963   1.099
   97LEU     CB  950   4.245   3.967   1.247
   97LEU     CG  951   4.103   3.924   1.283
   97LEU    CD1  952   4.095   3.923   1.435
   97LEU    CD2  953   3.998   4.018   1.223
   97LEU      C  954   4.438   3.986   1.081
   97LEU      O  955   4.507   3.897   1.131
   98GLU      N  956   4.467   4.078   0.991
   98GLU      H  957   4.412   4.094   0.908
   98GLU     CA  958   4.605   4.124   0.968
   98GLU     CB  959   4.621   4.201   0.837
   98GLU     CG  960   4.620   4.116   0.710
   98GLU     CD  961   4.499   4.039   0.656
   98GLU    OE1  962   4.518   3.957   0.564
   98GLU    OE2  963   4.391   4.059   0.715
   98GLU      C  964   4.664   4.181   1.097
   98GLU      O  965   4.756   4.120   1.150
   99GLU      N  966   4.620   4.298   1.146
   99GLU      H  967   4.542   4.346   1.107
   99GLU     CA  968   4.682   4.379   1.252
   99GLU     CB  969   4.644   4.522   1.212
   99GLU     CG  970   4.750   4.572   1.114
   99GLU     CD  971   4.725   4.717   1.072
   99GLU    OE1  972   4.651   4.785   1.147
   99GLU    OE2  973   4.755   4.752   0.956
   99GLU      C  974   4.628   4.339   1.389
   99GLU      O  975   4.529   4.392   1.438
  100VAL      N  976   4.679   4.232   1.449
  100VAL      H  977   4.745   4.176   1.398
  100VAL     CA  978   4.635   4.188   1.583
  100VAL     CB  979   4.663   4.037   1.595
  100VAL    CG1  980   4.577   3.978   1.705
  100VAL    CG2  981   4.636   3.959   1.467
  100VAL      C  982   4.695   4.266   1.699
  100VAL      O  983   4.816   4.285   1.710
  101VAL      N  984   4.606   4.334   1.771
  101VAL      H  985   4.526   4.375   1.726
  101VAL     CA  986   4.638   4.382   1.907
  101VAL     CB  987   4.602   4.530   1.925
  101VAL    CG1  988   4.663   4.578   2.057
  101VAL    CG2  989   4.678   4.612   1.820
  101VAL      C  990   4.574   4.283   2.003
  101VAL      O  991   4.452   4.271   2.008
  102LEU      N  992   4.664   4.238   2.091
  102LEU      H  993   4.761   4.262   2.093
  102LEU     CA  994   4.618   4.147   2.197
  102LEU     CB  995   4.705   4.024   2.215
  102LEU     CG  996   4.688   3.918   2.106
  102LEU    CD1  997   4.794   3.810   2.122
  102LEU    CD2  998   4.546   3.860   2.101
  102LEU      C  999   4.607   4.220   2.331
  102LEU      O 1000   4.689   4.305   2.367
  103VAL      N 1001   4.484   4.212   2.379
  103VAL      H 1002   4.404   4.178   2.329
  103VAL     CA 1003   4.435   4.260   2.509
  103VAL     CB 1004   4.320   4.361   2.498
  103VAL    CG1 1005   4.287   4.424   2.633
  103VAL    CG2 1006   4.360   4.471   2.398
  103VAL      C 1007   4.398   4.149   2.609
  103VAL      O 1008   4.291   4.089   2.601
  104ILE      N 1009   4.497   4.118   2.691
  104ILE      H 1010   4.558   4.190   2.725
  104ILE     CA 1011   4.504   3.986   2.756
  104ILE     CB 1012   4.605   3.900   2.679
  104ILE    CG1 1013   4.745   3.961   2.675
  104ILE    CG2 1014   4.552   3.869   2.539
  104ILE     CD 1015   4.848   3.896   2.582
  104ILE      C 1016   4.538   3.979   2.905
  104ILE      O 1017   4.628   4.046   2.956
  105HIS      N 1018   4.464   3.889   2.969
  105HIS      H 1019   4.389   3.847   2.919
  105HIS     CA 1020   4.478   3.849   3.111
  105HIS     CB 1021   4.346   3.802   3.172
  105HIS     CG 1022   4.281   3.875   3.290
  105HIS    ND1 1023   4.188   3.970   3.293
  105HIS    CD2 1024   4.320   3.849   3.414
  105HIS    HD2 1025   4.369   3.758   3.451
  105HIS    CE1 1026   4.171   4.008   3.420
  105HIS    HE1 1027   4.101   4.084   3.456
  105HIS    NE2 1028   4.252   3.932   3.492
  105HIS    HE2 1029   4.271   3.942   3.590
  105HIS      C 1030   4.585   3.742   3.130
  105HIS      O 1031   4.619   3.665   3.040
  106ASP      N 1032   4.617   3.716   3.257
  106ASP      H 1033   4.595   3.781   3.330
  106ASP     CA 1034   4.731   3.630   3.293
  106ASP     CB 1035   4.740   3.611   3.445
  106ASP     CG 1036   4.884   3.575   3.483
  106ASP    OD1 1037   4.907   3.454   3.504
  106ASP    OD2 1038   4.965   3.669   3.472
  106ASP      C 1039   4.742   3.494   3.226
  106ASP      O 1040   4.832   3.484   3.143
  107TRP      N 1041   4.661   3.393   3.257
  107TRP      H 1042   4.584   3.413   3.316
  107TRP     CA 1043   4.670   3.260   3.195
  107TRP     CB 1044   4.564   3.164   3.249
  107TRP     CG 1045   4.606   3.115   3.388
  107TRP    CD1 1046   4.523   3.127   3.491
  107TRP    HD1 1047   4.465   3.214   3.519
  107TRP    CD2 1048   4.698   3.015   3.420
  107TRP    NE1 1049   4.555   3.034   3.580
  107TRP    HE1 1050   4.512   3.028   3.669
  107TRP    CE2 1051   4.664   2.965   3.546
  107TRP    CE3 1052   4.814   2.974   3.357
  107TRP    HE3 1053   4.862   3.035   3.280
  107TRP    CZ2 1054   4.741   2.867   3.606
  107TRP    HZ2 1055   4.722   2.831   3.708
  107TRP    CZ3 1056   4.890   2.874   3.417
  107TRP    HZ3 1057   4.958   2.821   3.350
  107TRP    CH2 1058   4.850   2.815   3.537
  107TRP    HH2 1059   4.894   2.720   3.565
  107TRP      C 1060   4.650   3.255   3.043
  107TRP      O 1061   4.736   3.212   2.966
  108GLY      N 1062   4.549   3.329   2.997
  108GLY      H 1063   4.489   3.366   3.065
  108GLY     CA 1064   4.515   3.341   2.854
  108GLY      C 1065   4.616   3.423   2.772
  108GLY      O 1066   4.644   3.397   2.656
  109SER      N 1067   4.696   3.506   2.837
  109SER      H 1068   4.684   3.533   2.933
  109SER     CA 1069   4.811   3.573   2.773
  109SER     CB 1070   4.889   3.665   2.867
  109SER     OG 1071   4.958   3.607   2.978
  109SER     HG 1072   4.895   3.545   3.024
  109SER      C 1073   4.914   3.471   2.726
  109SER      O 1074   4.951   3.481   2.609
  110ALA      N 1075   4.930   3.365   2.805
  110ALA      H 1076   4.871   3.342   2.883
  110ALA     CA 1077   5.031   3.265   2.768
  110ALA     CB 1078   5.046   3.167   2.884
  110ALA      C 1079   5.003   3.201   2.631
  110ALA      O 1080   5.094   3.191   2.548
  111LEU      N 1081   4.874   3.179   2.609
  111LEU      H 1082   4.810   3.156   2.680
  111LEU     CA 1083   4.831   3.121   2.480
  111LEU     CB 1084   4.694   3.054   2.491
  111LEU     CG 1085   4.670   2.968   2.616
  111LEU    CD1 1086   4.521   2.933   2.620
  111LEU    CD2 1087   4.758   2.843   2.606
  111LEU      C 1088   4.848   3.223   2.367
  111LEU      O 1089   4.926   3.198   2.275
  112GLY      N 1090   4.798   3.344   2.391
  112GLY      H 1091   4.752   3.364   2.478
  112GLY     CA 1092   4.818   3.453   2.294
  112GLY      C 1093   4.963   3.487   2.261
  112GLY      O 1094   5.009   3.493   2.146
  113PHE      N 1095   5.045   3.481   2.366
  113PHE      H 1096   5.008   3.482   2.459
  113PHE     CA 1097   5.191   3.497   2.364
  113PHE     CB 1098   5.252   3.528   2.501
  113PHE     CG 1099   5.250   3.677   2.537
  113PHE    CD1 1100   5.150   3.742   2.607
  113PHE    HD1 1101   5.063   3.683   2.638
  113PHE    CD2 1102   5.364   3.754   2.518
  113PHE    HD2 1103   5.460   3.710   2.489
  113PHE    CE1 1104   5.154   3.871   2.658
  113PHE    HE1 1105   5.091   3.894   2.743
  113PHE    CE2 1106   5.374   3.887   2.557
  113PHE    HE2 1107   5.467   3.939   2.535
  113PHE     CZ 1108   5.268   3.946   2.625
  113PHE     HZ 1109   5.280   4.046   2.665
  113PHE      C 1110   5.274   3.402   2.277
  113PHE      O 1111   5.341   3.442   2.181
  114HIS      N 1112   5.257   3.275   2.310
  114HIS      H 1113   5.232   3.242   2.401
  114HIS     CA 1114   5.305   3.165   2.224
  114HIS     CB 1115   5.281   3.036   2.303
  114HIS     CG 1116   5.396   2.938   2.277
  114HIS    ND1 1117   5.397   2.847   2.179
  114HIS    CD2 1118   5.516   2.952   2.333
  114HIS    HD2 1119   5.539   3.020   2.415
  114HIS    CE1 1120   5.523   2.806   2.173
  114HIS    HE1 1121   5.557   2.718   2.118
  114HIS    NE2 1122   5.596   2.869   2.265
  114HIS    HE2 1123   5.691   2.846   2.287
  114HIS      C 1124   5.246   3.163   2.083
  114HIS      O 1125   5.328   3.166   1.992
  115TRP      N 1126   5.119   3.203   2.070
  115TRP      H 1127   5.056   3.229   2.143
  115TRP     CA 1128   5.062   3.223   1.936
  115TRP     CB 1129   4.913   3.252   1.951
  115TRP     CG 1130   4.829   3.281   1.826
  115TRP    CD1 1131   4.812   3.193   1.729
  115TRP    HD1 1132   4.844   3.088   1.730
  115TRP    CD2 1133   4.821   3.408   1.770
  115TRP    NE1 1134   4.806   3.256   1.611
  115TRP    HE1 1135   4.802   3.206   1.524
  115TRP    CE2 1136   4.813   3.387   1.633
  115TRP    CE3 1137   4.818   3.533   1.830
  115TRP    HE3 1138   4.862   3.541   1.929
  115TRP    CZ2 1139   4.785   3.499   1.555
  115TRP    HZ2 1140   4.783   3.499   1.446
  115TRP    CZ3 1141   4.793   3.647   1.753
  115TRP    HZ3 1142   4.789   3.748   1.795
  115TRP    CH2 1143   4.778   3.622   1.617
  115TRP    HH2 1144   4.737   3.695   1.548
  115TRP      C 1145   5.126   3.327   1.844
  115TRP      O 1146   5.148   3.309   1.724
  116ALA      N 1147   5.149   3.441   1.909
  116ALA      H 1148   5.120   3.453   2.004
  116ALA     CA 1149   5.214   3.551   1.836
  116ALA     CB 1150   5.208   3.669   1.935
  116ALA      C 1151   5.358   3.517   1.800
  116ALA      O 1152   5.399   3.550   1.688
  117LYS      N 1153   5.430   3.450   1.891
  117LYS      H 1154   5.398   3.434   1.984
  117LYS     CA 1155   5.564   3.406   1.853
  117LYS     CB 1156   5.626   3.347   1.980
  117LYS     CG 1157   5.771   3.302   1.990
  117LYS     CD 1158   5.822   3.285   2.133
  117LYS     CE 1159   5.969   3.323   2.140
  117LYS     NZ 1160   6.051   3.225   2.067
  117LYS    HZ1 1161   6.074   3.150   2.128
  117LYS    HZ2 1162   5.994   3.194   1.991
  117LYS    HZ3 1163   6.132   3.275   2.035
  117LYS      C 1164   5.568   3.299   1.744
  117LYS      O 1165   5.650   3.315   1.654
  118ARG      N 1166   5.475   3.205   1.751
  118ARG      H 1167   5.426   3.201   1.838
  118ARG     CA 1168   5.445   3.099   1.653
  118ARG     CB 1169   5.329   3.010   1.699
  118ARG     CG 1170   5.368   2.909   1.807
  118ARG     CD 1171   5.267   2.803   1.851
  118ARG     NE 1172   5.330   2.718   1.952
  118ARG     HE 1173   5.362   2.767   2.034
  118ARG     CZ 1174   5.356   2.586   1.953
  118ARG    NH1 1175   5.353   2.511   1.842
  118ARG   HH11 1176   5.309   2.556   1.764
  118ARG   HH12 1177   5.379   2.414   1.844
  118ARG    NH2 1178   5.367   2.509   2.062
  118ARG   HH21 1179   5.358   2.553   2.151
  118ARG   HH22 1180   5.384   2.411   2.049
  118ARG      C 1181   5.406   3.163   1.520
  118ARG      O 1182   5.444   3.106   1.417
  119ASN      N 1183   5.319   3.264   1.520
  119ASN      H 1184   5.266   3.299   1.597
  119ASN     CA 1185   5.283   3.321   1.389
  119ASN     CB 1186   5.133   3.299   1.369
  119ASN     CG 1187   5.086   3.289   1.223
  119ASN    OD1 1188   5.169   3.307   1.134
  119ASN    ND2 1189   4.972   3.226   1.196
  119ASN   HD21 1190   4.915   3.185   1.267
  119ASN   HD22 1191   4.938   3.213   1.103
  119ASN      C 1192   5.329   3.465   1.367
  119ASN      O 1193   5.271   3.555   1.427
  120PRO      N 1194   5.439   3.483   1.295
  120PRO     CA 1195   5.497   3.613   1.259
  120PRO     CB 1196   5.629   3.580   1.188
  120PRO     CG 1197   5.673   3.453   1.260
  120PRO     CD 1198   5.540   3.378   1.276
  120PRO      C 1199   5.406   3.697   1.169
  120PRO      O 1200   5.310   3.648   1.112
  121GLU      N 1201   5.447   3.819   1.135
  121GLU      H 1202   5.546   3.836   1.134
  121GLU     CA 1203   5.366   3.927   1.078
  121GLU     CB 1204   5.367   3.896   0.928
  121GLU     CG 1205   5.506   3.911   0.865
  121GLU     CD 1206   5.518   3.846   0.728
  121GLU    OE1 1207   5.505   3.918   0.626
  121GLU    OE2 1208   5.535   3.723   0.735
  121GLU      C 1209   5.226   3.950   1.136
  121GLU      O 1210   5.155   4.026   1.069
  122ARG      N 1211   5.215   3.937   1.268
  122ARG      H 1212   5.296   3.944   1.326
  122ARG     CA 1213   5.086   3.944   1.337
  122ARG     CB 1214   5.011   3.815   1.365
  122ARG     CG 1215   4.978   3.726   1.245
  122ARG     CD 1216   4.859   3.789   1.171
  122ARG     NE 1217   4.848   3.741   1.034
  122ARG     HE 1218   4.827   3.644   1.018
  122ARG     CZ 1219   4.877   3.807   0.921
  122ARG    NH1 1220   4.926   3.932   0.921
  122ARG   HH11 1221   4.926   3.969   1.013
  122ARG   HH12 1222   4.970   3.959   0.835
  122ARG    NH2 1223   4.852   3.762   0.797
  122ARG   HH21 1224   4.811   3.673   0.776
  122ARG   HH22 1225   4.865   3.828   0.722
  122ARG      C 1226   5.063   4.062   1.433
  122ARG      O 1227   4.987   4.157   1.415
  123VAL      N 1228   5.111   4.033   1.554
  123VAL      H 1229   5.151   3.944   1.572
  123VAL     CA 1230   5.106   4.120   1.673
  123VAL     CB 1231   5.179   4.046   1.785
  123VAL    CG1 1232   5.332   4.035   1.771
  123VAL    CG2 1233   5.163   4.113   1.921
  123VAL      C 1234   5.153   4.264   1.659
  123VAL      O 1235   5.272   4.288   1.639
  124LYS      N 1236   5.054   4.350   1.635
  124LYS      H 1237   4.957   4.327   1.636
  124LYS     CA 1238   5.087   4.493   1.617
  124LYS     CB 1239   4.967   4.559   1.549
  124LYS     CG 1240   4.990   4.702   1.500
  124LYS     CD 1241   4.868   4.779   1.449
  124LYS     CE 1242   4.914   4.920   1.406
  124LYS     NZ 1243   4.998   4.929   1.286
  124LYS    HZ1 1244   5.071   4.860   1.293
  124LYS    HZ2 1245   4.939   4.911   1.207
  124LYS    HZ3 1246   5.046   5.017   1.279
  124LYS      C 1247   5.107   4.563   1.750
  124LYS      O 1248   5.147   4.680   1.752
  125GLY      N 1249   5.066   4.503   1.860
  125GLY      H 1250   5.016   4.416   1.863
  125GLY     CA 1251   5.079   4.549   2.000
  125GLY      C 1252   5.017   4.456   2.103
  125GLY      O 1253   4.930   4.372   2.077
  126ILE      N 1254   5.089   4.451   2.215
  126ILE      H 1255   5.170   4.508   2.223
  126ILE     CA 1256   5.057   4.371   2.335
  126ILE     CB 1257   5.157   4.257   2.353
  126ILE    CG1 1258   5.296   4.303   2.306
  126ILE    CG2 1259   5.107   4.129   2.285
  126ILE     CD 1260   5.405   4.197   2.322
  126ILE      C 1261   5.027   4.430   2.472
  126ILE      O 1262   5.104   4.508   2.528
  127ALA      N 1263   4.899   4.432   2.509
  127ALA      H 1264   4.829   4.413   2.441
  127ALA     CA 1265   4.844   4.495   2.630
  127ALA     CB 1266   4.729   4.586   2.585
  127ALA      C 1267   4.801   4.395   2.737
  127ALA      O 1268   4.696   4.332   2.723
  128PHE      N 1269   4.885   4.379   2.838
  128PHE      H 1270   4.959   4.443   2.859
  128PHE     CA 1271   4.873   4.269   2.936
  128PHE     CB 1272   4.972   4.159   2.899
  128PHE     CG 1273   5.113   4.191   2.946
  128PHE    CD1 1274   5.199   4.256   2.858
  128PHE    HD1 1275   5.157   4.331   2.789
  128PHE    CD2 1276   5.167   4.118   3.052
  128PHE    HD2 1277   5.109   4.067   3.129
  128PHE    CE1 1278   5.336   4.255   2.871
  128PHE    HE1 1279   5.408   4.282   2.793
  128PHE    CE2 1280   5.305   4.122   3.072
  128PHE    HE2 1281   5.342   4.082   3.167
  128PHE     CZ 1282   5.386   4.192   2.984
  128PHE     HZ 1283   5.486   4.220   3.017
  128PHE      C 1284   4.865   4.305   3.085
  128PHE      O 1285   4.920   4.402   3.136
  129MET      N 1286   4.763   4.238   3.137
  129MET      H 1287   4.703   4.187   3.076
  129MET     CA 1288   4.733   4.247   3.280
  129MET     CB 1289   4.585   4.217   3.310
  129MET     CG 1290   4.473   4.304   3.254
  129MET     SD 1291   4.465   4.304   3.072
  129MET     CE 1292   4.324   4.202   3.033
  129MET      C 1293   4.807   4.148   3.369
  129MET      O 1294   4.771   4.033   3.397
  130GLU      N 1295   4.893   4.210   3.448
  130GLU      H 1296   4.892   4.310   3.458
  130GLU     CA 1297   5.003   4.146   3.523
  130GLU     CB 1298   4.963   4.078   3.654
  130GLU     CG 1299   4.903   4.187   3.743
  130GLU     CD 1300   4.920   4.143   3.889
  130GLU    OE1 1301   4.819   4.106   3.953
  130GLU    OE2 1302   5.029   4.161   3.946
  130GLU      C 1303   5.095   4.048   3.451
  130GLU      O 1304   5.063   3.996   3.344
  131PHE      N 1305   5.214   4.030   3.508
  131PHE      H 1306   5.236   4.046   3.604
  131PHE     CA 1307   5.323   3.949   3.451
  131PHE     CB 1308   5.453   4.029   3.461
  131PHE     CG 1309   5.579   3.956   3.418
  131PHE    CD1 1310   5.651   3.877   3.507
  131PHE    HD1 1311   5.613   3.845   3.604
  131PHE    CD2 1312   5.642   3.994   3.299
  131PHE    HD2 1313   5.588   4.062   3.232
  131PHE    CE1 1314   5.783   3.847   3.473
  131PHE    HE1 1315   5.837   3.777   3.536
  131PHE    CE2 1316   5.769   3.952   3.265
  131PHE    HE2 1317   5.810   3.954   3.165
  131PHE     CZ 1318   5.844   3.872   3.352
  131PHE     HZ 1319   5.940   3.831   3.318
  131PHE      C 1320   5.327   3.813   3.521
  131PHE      O 1321   5.346   3.809   3.643
  132ILE      N 1322   5.342   3.706   3.443
  132ILE      H 1323   5.351   3.725   3.346
  132ILE     CA 1324   5.349   3.565   3.484
  132ILE     CB 1325   5.313   3.490   3.355
  132ILE    CG1 1326   5.171   3.508   3.302
  132ILE    CG2 1327   5.320   3.341   3.386
  132ILE     CD 1328   5.146   3.436   3.170
  132ILE      C 1329   5.483   3.532   3.547
  132ILE      O 1330   5.580   3.534   3.470
  133ARG      N 1331   5.497   3.544   3.679
  133ARG      H 1332   5.425   3.581   3.739
  133ARG     CA 1333   5.611   3.483   3.749
  133ARG     CB 1334   5.652   3.562   3.873
  133ARG     CG 1335   5.667   3.713   3.851
  133ARG     CD 1336   5.742   3.772   3.972
  133ARG     NE 1337   5.678   3.768   4.103
  133ARG     HE 1338   5.579   3.780   4.089
  133ARG     CZ 1339   5.740   3.779   4.222
  133ARG    NH1 1340   5.872   3.795   4.236
  133ARG   HH11 1341   5.937   3.797   4.161
  133ARG   HH12 1342   5.908   3.802   4.330
  133ARG    NH2 1343   5.668   3.788   4.333
  133ARG   HH21 1344   5.568   3.790   4.326
  133ARG   HH22 1345   5.705   3.794   4.426
  133ARG      C 1346   5.592   3.341   3.802
  133ARG      O 1347   5.474   3.305   3.807
  134PRO      N 1348   5.686   3.251   3.826
  134PRO     CA 1349   5.660   3.130   3.904
  134PRO     CB 1350   5.790   3.048   3.901
  134PRO     CG 1351   5.847   3.095   3.766
  134PRO     CD 1352   5.822   3.246   3.771
  134PRO      C 1353   5.611   3.158   4.046
  134PRO      O 1354   5.644   3.259   4.107
  135ILE      N 1355   5.535   3.058   4.092
  135ILE      H 1356   5.540   2.971   4.043
  135ILE     CA 1357   5.469   3.057   4.223
  135ILE     CB 1358   5.358   2.953   4.218
  135ILE    CG1 1359   5.252   2.975   4.110
  135ILE    CG2 1360   5.285   2.939   4.351
  135ILE     CD 1361   5.194   3.115   4.096
  135ILE      C 1362   5.560   3.043   4.346
  135ILE      O 1363   5.624   2.938   4.359
  136PRO      N 1364   5.562   3.146   4.430
  136PRO     CA 1365   5.633   3.131   4.558
  136PRO     CB 1366   5.643   3.275   4.609
  136PRO     CG 1367   5.544   3.360   4.529
  136PRO     CD 1368   5.510   3.280   4.402
  136PRO      C 1369   5.558   3.042   4.658
  136PRO      O 1370   5.450   2.991   4.628
  137THR      N 1371   5.611   3.017   4.777
  137THR      H 1372   5.698   3.058   4.804
  137THR     CA 1373   5.574   2.913   4.875
  137THR     CB 1374   5.669   2.904   4.994
  137THR    OG1 1375   5.621   2.797   5.077
  137THR    HG1 1376   5.675   2.792   5.162
  137THR    CG2 1377   5.695   3.032   5.074
  137THR      C 1378   5.434   2.933   4.932
  137THR      O 1379   5.397   3.048   4.961
  138TRP      N 1380   5.372   2.827   4.982
  138TRP      H 1381   5.422   2.742   4.997
  138TRP     CA 1382   5.240   2.831   5.045
  138TRP     CB 1383   5.151   2.709   5.066
  138TRP     CG 1384   5.147   2.611   4.950
  138TRP    CD1 1385   5.213   2.495   4.954
  138TRP    HD1 1386   5.257   2.458   5.047
  138TRP    CD2 1387   5.104   2.627   4.818
  138TRP    NE1 1388   5.222   2.445   4.832
  138TRP    HE1 1389   5.279   2.367   4.807
  138TRP    CE2 1390   5.162   2.525   4.743
  138TRP    CE3 1391   5.027   2.721   4.750
  138TRP    HE3 1392   4.974   2.796   4.808
  138TRP    CZ2 1393   5.148   2.520   4.606
  138TRP    HZ2 1394   5.176   2.430   4.550
  138TRP    CZ3 1395   5.017   2.719   4.611
  138TRP    HZ3 1396   4.942   2.785   4.567
  138TRP    CH2 1397   5.077   2.618   4.537
  138TRP    HH2 1398   5.056   2.604   4.432
  138TRP      C 1399   5.232   2.909   5.177
  138TRP      O 1400   5.132   2.981   5.188
  139ASP      N 1401   5.347   2.929   5.241
  139ASP      H 1402   5.417   2.862   5.217
  139ASP     CA 1403   5.357   3.020   5.356
  139ASP     CB 1404   5.495   3.013   5.422
  139ASP     CG 1405   5.554   2.878   5.461
  139ASP    OD1 1406   5.560   2.845   5.582
  139ASP    OD2 1407   5.609   2.806   5.374
  139ASP      C 1408   5.326   3.165   5.319
  139ASP      O 1409   5.260   3.235   5.395
  140GLU      N 1410   5.365   3.213   5.201
  140GLU      H 1411   5.385   3.156   5.121
  140GLU     CA 1412   5.338   3.352   5.162
  140GLU     CB 1413   5.441   3.400   5.061
  140GLU     CG 1414   5.583   3.384   5.116
  140GLU     CD 1415   5.686   3.428   5.013
  140GLU    OE1 1416   5.679   3.540   4.957
  140GLU    OE2 1417   5.774   3.349   4.971
  140GLU      C 1418   5.196   3.384   5.112
  140GLU      O 1419   5.151   3.498   5.123
  141TRP      N 1420   5.138   3.282   5.050
  141TRP      H 1421   5.184   3.196   5.028
  141TRP     CA 1422   5.000   3.288   4.998
  141TRP     CB 1423   4.966   3.168   4.910
  141TRP     CG 1424   5.040   3.169   4.777
  141TRP    CD1 1425   5.149   3.094   4.763
  141TRP    HD1 1426   5.180   3.007   4.821
  141TRP    CD2 1427   5.024   3.248   4.663
  141TRP    NE1 1428   5.212   3.132   4.652
  141TRP    HE1 1429   5.294   3.092   4.612
  141TRP    CE2 1430   5.136   3.219   4.587
  141TRP    CE3 1431   4.918   3.319   4.609
  141TRP    HE3 1432   4.841   3.358   4.675
  141TRP    CZ2 1433   5.142   3.259   4.453
  141TRP    HZ2 1434   5.223   3.215   4.396
  141TRP    CZ3 1435   4.924   3.362   4.477
  141TRP    HZ3 1436   4.837   3.414   4.438
  141TRP    CH2 1437   5.037   3.334   4.400
  141TRP    HH2 1438   5.032   3.348   4.292
  141TRP      C 1439   4.906   3.303   5.118
  141TRP      O 1440   4.916   3.235   5.220
  142PRO      N 1441   4.816   3.401   5.105
  142PRO     CA 1442   4.707   3.417   5.202
  142PRO     CB 1443   4.637   3.543   5.154
  142PRO     CG 1444   4.753   3.623   5.094
  142PRO     CD 1445   4.837   3.519   5.020
  142PRO      C 1446   4.611   3.300   5.227
  142PRO      O 1447   4.600   3.212   5.142
  143GLU      N 1448   4.531   3.314   5.332
  143GLU      H 1449   4.551   3.395   5.387
  143GLU     CA 1450   4.461   3.205   5.402
  143GLU     CB 1451   4.361   3.253   5.506
  143GLU     CG 1452   4.417   3.364   5.595
  143GLU     CD 1453   4.427   3.505   5.538
  143GLU    OE1 1454   4.540   3.539   5.497
  143GLU    OE2 1455   4.328   3.580   5.555
  143GLU      C 1456   4.372   3.112   5.318
  143GLU      O 1457   4.381   2.990   5.324
  144PHE      N 1458   4.310   3.180   5.223
  144PHE      H 1459   4.320   3.277   5.201
  144PHE     CA 1460   4.214   3.101   5.142
  144PHE     CB 1461   4.113   3.196   5.078
  144PHE     CG 1462   3.981   3.132   5.035
  144PHE    CD1 1463   3.860   3.171   5.090
  144PHE    HD1 1464   3.865   3.254   5.162
  144PHE    CD2 1465   3.970   3.055   4.919
  144PHE    HD2 1466   4.063   3.018   4.873
  144PHE    CE1 1467   3.736   3.134   5.043
  144PHE    HE1 1468   3.641   3.149   5.095
  144PHE    CE2 1469   3.849   3.011   4.867
  144PHE    HE2 1470   3.843   2.953   4.776
  144PHE     CZ 1471   3.733   3.041   4.938
  144PHE     HZ 1472   3.647   2.977   4.919
  144PHE      C 1473   4.283   3.020   5.032
  144PHE      O 1474   4.265   2.899   5.018
  145ALA      N 1475   4.361   3.095   4.954
  145ALA      H 1476   4.346   3.193   4.954
  145ALA     CA 1477   4.464   3.040   4.865
  145ALA     CB 1478   4.551   3.155   4.816
  145ALA      C 1479   4.547   2.923   4.919
  145ALA      O 1480   4.556   2.816   4.859
  146ARG      N 1481   4.595   2.948   5.040
  146ARG      H 1482   4.588   3.041   5.079
  146ARG     CA 1483   4.686   2.854   5.106
  146ARG     CB 1484   4.735   2.933   5.228
  146ARG     CG 1485   4.866   2.881   5.286
  146ARG     CD 1486   4.883   2.947   5.423
  146ARG     NE 1487   5.012   2.908   5.482
  146ARG     HE 1488   5.067   2.840   5.434
  146ARG     CZ 1489   5.064   2.960   5.594
  146ARG    NH1 1490   5.001   3.060   5.657
  146ARG   HH11 1491   4.913   3.097   5.629
  146ARG   HH12 1492   5.042   3.097   5.741
  146ARG    NH2 1493   5.176   2.910   5.647
  146ARG   HH21 1494   5.221   2.841   5.591
  146ARG   HH22 1495   5.231   2.942   5.725
  146ARG      C 1496   4.615   2.730   5.161
  146ARG      O 1497   4.689   2.635   5.191
  147GLU      N 1498   4.486   2.740   5.187
  147GLU      H 1499   4.446   2.823   5.224
  147GLU     CA 1500   4.409   2.616   5.211
  147GLU     CB 1501   4.293   2.650   5.305
  147GLU     CG 1502   4.308   2.701   5.447
  147GLU     CD 1503   4.182   2.750   5.519
  147GLU    OE1 1504   4.186   2.846   5.600
  147GLU    OE2 1505   4.080   2.678   5.506
  147GLU      C 1506   4.363   2.544   5.084
  147GLU      O 1507   4.393   2.427   5.061
  148THR      N 1508   4.307   2.624   4.993
  148THR      H 1509   4.299   2.721   5.017
  148THR     CA 1510   4.258   2.575   4.863
  148THR     CB 1511   4.179   2.670   4.773
  148THR    OG1 1512   4.261   2.785   4.759
  148THR    HG1 1513   4.263   2.831   4.848
  148THR    CG2 1514   4.031   2.685   4.815
  148THR      C 1515   4.360   2.503   4.774
  148THR      O 1516   4.340   2.383   4.755
  149PHE      N 1517   4.474   2.566   4.749
  149PHE      H 1518   4.484   2.664   4.767
  149PHE     CA 1519   4.587   2.506   4.677
  149PHE     CB 1520   4.702   2.603   4.647
  149PHE     CG 1521   4.663   2.723   4.562
  149PHE    CD1 1522   4.614   2.695   4.435
  149PHE    HD1 1523   4.575   2.596   4.415
  149PHE    CD2 1524   4.694   2.855   4.593
  149PHE    HD2 1525   4.750   2.880   4.684
  149PHE    CE1 1526   4.594   2.793   4.339
  149PHE    HE1 1527   4.565   2.762   4.239
  149PHE    CE2 1528   4.685   2.957   4.498
  149PHE    HE2 1529   4.739   3.048   4.526
  149PHE     CZ 1530   4.627   2.924   4.377
  149PHE     HZ 1531   4.611   3.006   4.308
  149PHE      C 1532   4.636   2.376   4.741
  149PHE      O 1533   4.662   2.287   4.661
  150GLN      N 1534   4.639   2.357   4.873
  150GLN      H 1535   4.628   2.432   4.939
  150GLN     CA 1536   4.678   2.233   4.941
  150GLN     CB 1537   4.734   2.254   5.081
  150GLN     CG 1538   4.848   2.354   5.101
  150GLN     CD 1539   4.900   2.360   5.244
  150GLN    OE1 1540   4.963   2.271   5.298
  150GLN    NE2 1541   4.888   2.475   5.312
  150GLN   HE21 1542   4.848   2.555   5.268
  150GLN   HE22 1543   4.946   2.489   5.393
  150GLN      C 1544   4.573   2.123   4.934
  150GLN      O 1545   4.594   2.002   4.914
  151ALA      N 1546   4.447   2.165   4.941
  151ALA      H 1547   4.430   2.248   4.994
  151ALA     CA 1548   4.325   2.086   4.917
  151ALA     CB 1549   4.200   2.164   4.960
  151ALA      C 1550   4.313   2.033   4.774
  151ALA      O 1551   4.296   1.913   4.755
  152PHE      N 1552   4.344   2.116   4.675
  152PHE      H 1553   4.342   2.215   4.693
  152PHE     CA 1554   4.357   2.068   4.536
  152PHE     CB 1555   4.378   2.189   4.444
  152PHE     CG 1556   4.251   2.268   4.412
  152PHE    CD1 1557   4.131   2.229   4.354
  152PHE    HD1 1558   4.101   2.125   4.345
  152PHE    CD2 1559   4.276   2.405   4.431
  152PHE    HD2 1560   4.371   2.434   4.475
  152PHE    CE1 1561   4.043   2.324   4.306
  152PHE    HE1 1562   3.948   2.294   4.260
  152PHE    CE2 1563   4.190   2.500   4.377
  152PHE    HE2 1564   4.202   2.604   4.409
  152PHE     CZ 1565   4.076   2.460   4.310
  152PHE     HZ 1566   4.010   2.534   4.266
  152PHE      C 1567   4.474   1.973   4.510
  152PHE      O 1568   4.464   1.883   4.428
  153ARG      N 1569   4.584   1.988   4.583
  153ARG      H 1570   4.592   2.069   4.642
  153ARG     CA 1571   4.703   1.904   4.565
  153ARG     CB 1572   4.826   1.952   4.643
  153ARG     CG 1573   4.905   2.061   4.570
  153ARG     CD 1574   4.965   2.023   4.435
  153ARG     NE 1575   5.093   1.952   4.453
  153ARG     HE 1576   5.090   1.873   4.512
  153ARG     CZ 1577   5.215   1.990   4.411
  153ARG    NH1 1578   5.240   2.087   4.321
  153ARG   HH11 1579   5.162   2.146   4.296
  153ARG   HH12 1580   5.326   2.109   4.276
  153ARG    NH2 1581   5.314   1.904   4.436
  153ARG   HH21 1582   5.301   1.820   4.488
  153ARG   HH22 1583   5.405   1.917   4.397
  153ARG      C 1584   4.678   1.758   4.602
  153ARG      O 1585   4.765   1.677   4.569
  154THR      N 1586   4.584   1.729   4.692
  154THR      H 1587   4.544   1.799   4.751
  154THR     CA 1588   4.532   1.596   4.728
  154THR     CB 1589   4.467   1.587   4.866
  154THR    OG1 1590   4.436   1.720   4.907
  154THR    HG1 1591   4.363   1.757   4.849
  154THR    CG2 1592   4.554   1.491   4.947
  154THR      C 1593   4.415   1.568   4.635
  154THR      O 1594   4.305   1.619   4.651
  155THR      N 1595   4.423   1.459   4.559
  155THR      H 1596   4.505   1.402   4.569
  155THR     CA 1597   4.324   1.426   4.456
  155THR     CB 1598   4.352   1.303   4.367
  155THR    OG1 1599   4.431   1.220   4.452
  155THR    HG1 1600   4.458   1.141   4.396
  155THR    CG2 1601   4.425   1.349   4.241
  155THR      C 1602   4.181   1.407   4.505
  155THR      O 1603   4.093   1.474   4.452
  156ASP      N 1604   4.163   1.326   4.609
  156ASP      H 1605   4.241   1.277   4.649
  156ASP     CA 1606   4.035   1.294   4.674
  156ASP     CB 1607   4.055   1.195   4.788
  156ASP     CG 1608   3.937   1.185   4.885
  156ASP    OD1 1609   3.827   1.137   4.852
  156ASP    OD2 1610   3.954   1.250   4.991
  156ASP      C 1611   3.958   1.420   4.710
  156ASP      O 1612   3.863   1.461   4.643
  157VAL      N 1613   4.002   1.494   4.811
  157VAL      H 1614   4.032   1.447   4.894
  157VAL     CA 1615   3.952   1.630   4.836
  157VAL     CB 1616   4.027   1.668   4.964
  157VAL    CG1 1617   4.033   1.818   4.996
  157VAL    CG2 1618   3.982   1.603   5.094
  157VAL      C 1619   3.959   1.724   4.715
  157VAL      O 1620   3.865   1.799   4.687
  158GLY      N 1621   4.063   1.729   4.632
  158GLY      H 1622   4.140   1.673   4.661
  158GLY     CA 1623   4.075   1.806   4.507
  158GLY      C 1624   3.962   1.797   4.406
  158GLY      O 1625   3.902   1.897   4.367
  159ARG      N 1626   3.919   1.673   4.381
  159ARG      H 1627   3.966   1.597   4.428
  159ARG     CA 1628   3.801   1.648   4.298
  159ARG     CB 1629   3.792   1.497   4.276
  159ARG     CG 1630   3.738   1.449   4.141
  159ARG     CD 1631   3.724   1.297   4.144
  159ARG     NE 1632   3.713   1.235   4.011
  159ARG     HE 1633   3.764   1.289   3.943
  159ARG     CZ 1634   3.624   1.141   3.982
  159ARG    NH1 1635   3.531   1.096   4.068
  159ARG   HH11 1636   3.531   1.123   4.164
  159ARG   HH12 1637   3.468   1.036   4.019
  159ARG    NH2 1638   3.633   1.061   3.875
  159ARG   HH21 1639   3.712   1.071   3.816
  159ARG   HH22 1640   3.567   0.987   3.856
  159ARG      C 1641   3.672   1.693   4.366
  159ARG      O 1642   3.598   1.761   4.297
  160LYS      N 1643   3.657   1.671   4.497
  160LYS      H 1644   3.726   1.629   4.555
  160LYS     CA 1645   3.535   1.711   4.570
  160LYS     CB 1646   3.524   1.649   4.710
  160LYS     CG 1647   3.460   1.510   4.720
  160LYS     CD 1648   3.443   1.473   4.867
  160LYS     CE 1649   3.361   1.343   4.865
  160LYS     NZ 1650   3.340   1.295   5.002
  160LYS    HZ1 1651   3.425   1.258   5.040
  160LYS    HZ2 1652   3.310   1.368   5.063
  160LYS    HZ3 1653   3.270   1.225   5.008
  160LYS      C 1654   3.516   1.862   4.582
  160LYS      O 1655   3.420   1.922   4.536
  161LEU      N 1656   3.632   1.928   4.593
  161LEU      H 1657   3.706   1.870   4.625
  161LEU     CA 1658   3.651   2.073   4.593
  161LEU     CB 1659   3.793   2.109   4.639
  161LEU     CG 1660   3.828   2.256   4.667
  161LEU    CD1 1661   3.755   2.298   4.795
  161LEU    CD2 1662   3.979   2.270   4.684
  161LEU      C 1663   3.612   2.136   4.458
  161LEU      O 1664   3.528   2.227   4.463
  162ILE      N 1665   3.637   2.068   4.347
  162ILE      H 1666   3.691   1.984   4.348
  162ILE     CA 1667   3.599   2.109   4.211
  162ILE     CB 1668   3.690   2.059   4.099
  162ILE    CG1 1669   3.689   2.162   3.986
  162ILE    CG2 1670   3.659   1.920   4.044
  162ILE     CD 1671   3.793   2.267   4.023
  162ILE      C 1672   3.451   2.096   4.172
  162ILE      O 1673   3.392   2.183   4.108
  163ILE      N 1674   3.391   1.992   4.229
  163ILE      H 1675   3.453   1.919   4.257
  163ILE     CA 1676   3.253   1.948   4.204
  163ILE     CB 1677   3.240   1.800   4.166
  163ILE    CG1 1678   3.278   1.713   4.285
  163ILE    CG2 1679   3.319   1.766   4.040
  163ILE     CD 1680   3.214   1.574   4.290
  163ILE      C 1681   3.144   1.994   4.301
  163ILE      O 1682   3.025   1.984   4.270
  164ASP      N 1683   3.177   2.024   4.426
  164ASP      H 1684   3.274   2.027   4.454
  164ASP     CA 1685   3.081   2.069   4.527
  164ASP     CB 1686   3.111   1.991   4.654
  164ASP     CG 1687   3.010   2.008   4.768
  164ASP    OD1 1688   3.013   1.910   4.847
  164ASP    OD2 1689   2.960   2.118   4.799
  164ASP      C 1690   3.093   2.219   4.560
  164ASP      O 1691   3.023   2.310   4.516
  165GLN      N 1692   3.209   2.253   4.617
  165GLN      H 1693   3.270   2.182   4.652
  165GLN     CA 1694   3.253   2.384   4.665
  165GLN     CB 1695   3.378   2.378   4.752
  165GLN     CG 1696   3.328   2.339   4.892
  165GLN     CD 1697   3.432   2.315   5.002
  165GLN    OE1 1698   3.492   2.208   5.008
  165GLN    NE2 1699   3.459   2.412   5.088
  165GLN   HE21 1700   3.404   2.496   5.078
  165GLN   HE22 1701   3.547   2.421   5.135
  165GLN      C 1702   3.286   2.490   4.559
  165GLN      O 1703   3.280   2.607   4.594
  166ASN      N 1704   3.354   2.451   4.452
  166ASN      H 1705   3.403   2.364   4.458
  166ASN     CA 1706   3.399   2.523   4.331
  166ASN     CB 1707   3.281   2.574   4.248
  166ASN     CG 1708   3.306   2.620   4.106
  166ASN    OD1 1709   3.310   2.538   4.012
  166ASN    ND2 1710   3.319   2.750   4.079
  166ASN   HD21 1711   3.316   2.811   4.157
  166ASN   HD22 1712   3.353   2.779   3.990
  166ASN      C 1713   3.494   2.639   4.355
  166ASN      O 1714   3.580   2.650   4.266
  167VAL      N 1715   3.487   2.708   4.468
  167VAL      H 1716   3.420   2.692   4.540
  167VAL     CA 1717   3.589   2.804   4.515
  167VAL     CB 1718   3.704   2.730   4.584
  167VAL    CG1 1719   3.650   2.657   4.707
  167VAL    CG2 1720   3.780   2.627   4.502
  167VAL      C 1721   3.652   2.920   4.436
  167VAL      O 1722   3.710   3.009   4.496
  168PHE      N 1723   3.655   2.914   4.303
  168PHE      H 1724   3.593   2.848   4.261
  168PHE     CA 1725   3.702   3.028   4.223
  168PHE     CB 1726   3.727   2.995   4.077
  168PHE     CG 1727   3.840   2.892   4.056
  168PHE    CD1 1728   3.797   2.762   4.032
  168PHE    HD1 1729   3.695   2.751   3.995
  168PHE    CD2 1730   3.972   2.924   4.027
  168PHE    HD2 1731   4.019   3.023   4.025
  168PHE    CE1 1732   3.885   2.660   4.001
  168PHE    HE1 1733   3.840   2.564   3.975
  168PHE    CE2 1734   4.058   2.827   3.977
  168PHE    HE2 1735   4.160   2.851   3.949
  168PHE     CZ 1736   4.014   2.695   3.965
  168PHE     HZ 1737   4.092   2.627   3.931
  168PHE      C 1738   3.617   3.155   4.232
  168PHE      O 1739   3.635   3.241   4.318
  169ILE      N 1740   3.508   3.158   4.157
  169ILE      H 1741   3.486   3.069   4.117
  169ILE     CA 1742   3.406   3.264   4.140
  169ILE     CB 1743   3.308   3.251   4.023
  169ILE    CG1 1744   3.232   3.118   4.019
  169ILE    CG2 1745   3.388   3.267   3.894
  169ILE     CD 1746   3.111   3.112   3.926
  169ILE      C 1747   3.329   3.305   4.265
  169ILE      O 1748   3.305   3.425   4.283
  170GLU      N 1749   3.314   3.208   4.354
  170GLU      H 1750   3.338   3.115   4.326
  170GLU     CA 1751   3.253   3.217   4.488
  170GLU     CB 1752   3.159   3.101   4.515
  170GLU     CG 1753   3.216   2.959   4.511
  170GLU     CD 1754   3.231   2.919   4.364
  170GLU    OE1 1755   3.137   2.866   4.302
  170GLU    OE2 1756   3.335   2.935   4.299
  170GLU      C 1757   3.357   3.233   4.599
  170GLU      O 1758   3.316   3.220   4.715
  171GLY      N 1759   3.483   3.260   4.567
  171GLY      H 1760   3.503   3.273   4.470
  171GLY     CA 1761   3.582   3.278   4.675
  171GLY      C 1762   3.712   3.345   4.629
  171GLY      O 1763   3.729   3.466   4.644
  172THR      N 1764   3.801   3.274   4.562
  172THR      H 1765   3.777   3.181   4.534
  172THR     CA 1766   3.930   3.326   4.511
  172THR     CB 1767   4.026   3.219   4.460
  172THR    OG1 1768   3.962   3.124   4.375
  172THR    HG1 1769   4.025   3.059   4.333
  172THR    CG2 1770   4.089   3.147   4.580
  172THR      C 1771   3.919   3.437   4.407
  172THR      O 1772   3.969   3.547   4.429
  173LEU      N 1773   3.837   3.417   4.304
  173LEU      H 1774   3.776   3.339   4.314
  173LEU     CA 1775   3.823   3.511   4.191
  173LEU     CB 1776   3.752   3.449   4.071
  173LEU     CG 1777   3.841   3.405   3.954
  173LEU    CD1 1778   3.963   3.321   3.995
  173LEU    CD2 1779   3.761   3.320   3.856
  173LEU      C 1780   3.770   3.652   4.218
  173LEU      O 1781   3.807   3.739   4.141
  174PRO      N 1782   3.689   3.678   4.321
  174PRO     CA 1783   3.661   3.815   4.363
  174PRO     CB 1784   3.524   3.808   4.432
  174PRO     CG 1785   3.509   3.664   4.481
  174PRO     CD 1786   3.591   3.585   4.380
  174PRO      C 1787   3.754   3.879   4.467
  174PRO      O 1788   3.717   3.971   4.538
  175MET      N 1789   3.868   3.817   4.496
  175MET      H 1790   3.890   3.726   4.460
  175MET     CA 1791   3.968   3.880   4.584
  175MET     CB 1792   4.054   3.769   4.647
  175MET     CG 1793   3.973   3.703   4.758
  175MET     SD 1794   4.067   3.562   4.825
  175MET     CE 1795   3.933   3.474   4.903
  175MET      C 1796   4.046   3.998   4.526
  175MET      O 1797   4.058   4.022   4.406
  176GLY      N 1798   4.093   4.075   4.624
  176GLY      H 1799   4.075   4.054   4.720
  176GLY     CA 1800   4.164   4.202   4.600
  176GLY      C 1801   4.092   4.323   4.540
  176GLY      O 1802   4.111   4.436   4.582
  177VAL      N 1803   4.001   4.298   4.446
  177VAL      H 1804   3.994   4.206   4.408
  177VAL     CA 1805   3.903   4.391   4.388
  177VAL     CB 1806   3.839   4.343   4.258
  177VAL    CG1 1807   3.945   4.333   4.148
  177VAL    CG2 1808   3.767   4.208   4.266
  177VAL      C 1809   3.789   4.440   4.478
  177VAL      O 1810   3.736   4.378   4.571
  178VAL      N 1811   3.745   4.562   4.452
  178VAL      H 1812   3.770   4.616   4.373
  178VAL     CA 1813   3.636   4.615   4.536
  178VAL     CB 1814   3.647   4.767   4.538
  178VAL    CG1 1815   3.523   4.840   4.587
  178VAL    CG2 1816   3.773   4.804   4.618
  178VAL      C 1817   3.501   4.569   4.481
  178VAL      O 1818   3.413   4.569   4.567
  179ARG      N 1819   3.483   4.575   4.349
  179ARG      H 1820   3.551   4.614   4.287
  179ARG     CA 1821   3.355   4.538   4.286
  179ARG     CB 1822   3.364   4.561   4.134
  179ARG     CG 1823   3.232   4.605   4.073
  179ARG     CD 1824   3.182   4.738   4.128
  179ARG     NE 1825   3.041   4.745   4.086
  179ARG     HE 1826   3.026   4.719   3.990
  179ARG     CZ 1827   2.935   4.747   4.167
  179ARG    NH1 1828   2.950   4.763   4.300
  179ARG   HH11 1829   3.030   4.803   4.343
  179ARG   HH12 1830   2.881   4.724   4.360
  179ARG    NH2 1831   2.810   4.733   4.122
  179ARG   HH21 1832   2.795   4.700   4.028
  179ARG   HH22 1833   2.731   4.768   4.174
  179ARG      C 1834   3.302   4.398   4.312
  179ARG      O 1835   3.385   4.308   4.332
  180PRO      N 1836   3.182   4.384   4.368
  180PRO     CA 1837   3.118   4.252   4.382
  180PRO     CB 1838   3.002   4.269   4.481
  180PRO     CG 1839   2.966   4.415   4.453
  180PRO     CD 1840   3.100   4.486   4.434
  180PRO      C 1841   3.068   4.191   4.251
  180PRO      O 1842   3.071   4.252   4.144
  181LEU      N 1843   3.049   4.060   4.254
  181LEU      H 1844   3.102   4.002   4.316
  181LEU     CA 1845   2.969   3.992   4.152
  181LEU     CB 1846   3.017   3.851   4.120
  181LEU     CG 1847   3.165   3.844   4.081
  181LEU    CD1 1848   3.217   3.701   4.064
  181LEU    CD2 1849   3.187   3.920   3.950
  181LEU      C 1850   2.823   3.989   4.200
  181LEU      O 1851   2.795   3.926   4.302
  182THR      N 1852   2.735   4.046   4.118
  182THR      H 1853   2.764   4.096   4.036
  182THR     CA 1854   2.590   4.031   4.134
  182THR     CB 1855   2.501   4.149   4.096
  182THR    OG1 1856   2.480   4.170   3.956
  182THR    HG1 1857   2.568   4.200   3.919
  182THR    CG2 1858   2.535   4.286   4.156
  182THR      C 1859   2.526   3.900   4.087
  182THR      O 1860   2.592   3.817   4.025
  183GLU      N 1861   2.392   3.896   4.089
  183GLU      H 1862   2.336   3.949   4.152
  183GLU     CA 1863   2.316   3.778   4.043
  183GLU     CB 1864   2.164   3.789   4.061
  183GLU     CG 1865   2.144   3.821   4.209
  183GLU     CD 1866   2.175   3.962   4.255
  183GLU    OE1 1867   2.168   4.055   4.171
  183GLU    OE2 1868   2.226   3.980   4.367
  183GLU      C 1869   2.338   3.740   3.897
  183GLU      O 1870   2.405   3.639   3.878
  184VAL      N 1871   2.325   3.836   3.805
  184VAL      H 1872   2.293   3.926   3.835
  184VAL     CA 1873   2.354   3.843   3.661
  184VAL     CB 1874   2.323   3.985   3.613
  184VAL    CG1 1875   2.348   4.007   3.463
  184VAL    CG2 1876   2.179   4.031   3.636
  184VAL      C 1877   2.498   3.810   3.622
  184VAL      O 1878   2.523   3.727   3.534
  185GLU      N 1879   2.596   3.887   3.670
  185GLU      H 1880   2.582   3.983   3.687
  185GLU     CA 1881   2.738   3.851   3.659
  185GLU     CB 1882   2.821   3.933   3.757
  185GLU     CG 1883   2.847   4.080   3.724
  185GLU     CD 1884   2.728   4.166   3.771
  185GLU    OE1 1885   2.741   4.233   3.875
  185GLU    OE2 1886   2.631   4.175   3.692
  185GLU      C 1887   2.764   3.704   3.696
  185GLU      O 1888   2.816   3.639   3.607
  186MET      N 1889   2.709   3.656   3.807
  186MET      H 1890   2.657   3.710   3.873
  186MET     CA 1891   2.736   3.517   3.847
  186MET     CB 1892   2.663   3.492   3.978
  186MET     CG 1893   2.755   3.467   4.098
  186MET     SD 1894   2.802   3.290   4.089
  186MET     CE 1895   2.932   3.305   4.210
  186MET      C 1896   2.687   3.421   3.740
  186MET      O 1897   2.763   3.332   3.701
  187ASP      N 1898   2.570   3.442   3.679
  187ASP      H 1899   2.510   3.513   3.718
  187ASP     CA 1900   2.505   3.366   3.573
  187ASP     CB 1901   2.378   3.437   3.526
  187ASP     CG 1902   2.280   3.340   3.459
  187ASP    OD1 1903   2.297   3.300   3.341
  187ASP    OD2 1904   2.169   3.318   3.512
  187ASP      C 1905   2.603   3.348   3.456
  187ASP      O 1906   2.612   3.241   3.397
  188HIS      N 1907   2.665   3.456   3.407
  188HIS      H 1908   2.649   3.550   3.436
  188HIS     CA 1909   2.760   3.456   3.296
  188HIS     CB 1910   2.775   3.604   3.258
  188HIS     CG 1911   2.665   3.645   3.161
  188HIS    ND1 1912   2.643   3.589   3.042
  188HIS    CD2 1913   2.568   3.732   3.184
  188HIS    HD2 1914   2.558   3.809   3.259
  188HIS    CE1 1915   2.538   3.648   2.988
  188HIS    HE1 1916   2.527   3.676   2.883
  188HIS    NE2 1917   2.485   3.728   3.080
  188HIS    HE2 1918   2.391   3.761   3.079
  188HIS      C 1919   2.898   3.400   3.333
  188HIS      O 1920   2.975   3.350   3.251
  189TYR      N 1921   2.931   3.417   3.460
  189TYR      H 1922   2.869   3.471   3.516
  189TYR     CA 1923   3.053   3.355   3.515
  189TYR     CB 1924   3.086   3.421   3.649
  189TYR     CG 1925   3.171   3.549   3.642
  189TYR    CD1 1926   3.276   3.579   3.727
  189TYR    HD1 1927   3.284   3.510   3.811
  189TYR    CD2 1928   3.132   3.655   3.561
  189TYR    HD2 1929   3.034   3.648   3.511
  189TYR    CE1 1930   3.338   3.702   3.738
  189TYR    HE1 1931   3.425   3.716   3.803
  189TYR    CE2 1932   3.200   3.776   3.560
  189TYR    HE2 1933   3.187   3.831   3.468
  189TYR     CZ 1934   3.305   3.802   3.648
  189TYR     OH 1935   3.396   3.899   3.625
  189TYR     HH 1936   3.486   3.857   3.642
  189TYR      C 1937   3.038   3.203   3.521
  189TYR      O 1938   3.142   3.138   3.534
  190ARG      N 1939   2.919   3.153   3.551
  190ARG      H 1940   2.856   3.202   3.611
  190ARG     CA 1941   2.891   3.009   3.540
  190ARG     CB 1942   2.749   2.976   3.588
  190ARG     CG 1943   2.702   3.020   3.726
  190ARG     CD 1944   2.780   2.968   3.848
  190ARG     NE 1945   2.712   3.006   3.972
  190ARG     HE 1946   2.770   3.068   4.026
  190ARG     CZ 1947   2.593   2.978   4.025
  190ARG    NH1 1948   2.500   2.904   3.964
  190ARG   HH11 1949   2.511   2.884   3.866
  190ARG   HH12 1950   2.412   2.886   4.009
  190ARG    NH2 1951   2.566   3.029   4.147
  190ARG   HH21 1952   2.626   3.090   4.197
  190ARG   HH22 1953   2.481   2.999   4.190
  190ARG      C 1954   2.916   2.942   3.404
  190ARG      O 1955   2.968   2.832   3.399
  191GLU      N 1956   2.886   3.012   3.295
  191GLU      H 1957   2.843   3.100   3.311
  191GLU     CA 1958   2.903   2.970   3.155
  191GLU     CB 1959   2.878   3.080   3.051
  191GLU     CG 1960   2.729   3.110   3.031
  191GLU     CD 1961   2.654   2.995   2.963
  191GLU    OE1 1962   2.675   2.976   2.841
  191GLU    OE2 1963   2.603   2.905   3.033
  191GLU      C 1964   3.034   2.899   3.119
  191GLU      O 1965   3.029   2.819   3.025
  192PRO      N 1966   3.150   2.930   3.177
  192PRO     CA 1967   3.270   2.846   3.169
  192PRO     CB 1968   3.388   2.924   3.228
  192PRO     CG 1969   3.345   3.059   3.170
  192PRO     CD 1970   3.197   3.064   3.210
  192PRO      C 1971   3.242   2.713   3.238
  192PRO      O 1972   3.220   2.707   3.359
  193PHE      N 1973   3.321   2.619   3.189
  193PHE      H 1974   3.410   2.640   3.147
  193PHE     CA 1975   3.314   2.475   3.221
  193PHE     CB 1976   3.432   2.434   3.309
  193PHE     CG 1977   3.571   2.419   3.248
  193PHE    CD1 1978   3.663   2.523   3.236
  193PHE    HD1 1979   3.646   2.621   3.278
  193PHE    CD2 1980   3.620   2.295   3.210
  193PHE    HD2 1981   3.548   2.212   3.217
  193PHE    CE1 1982   3.790   2.502   3.180
  193PHE    HE1 1983   3.860   2.585   3.176
  193PHE    CE2 1984   3.745   2.273   3.153
  193PHE    HE2 1985   3.770   2.171   3.124
  193PHE     CZ 1986   3.837   2.377   3.140
  193PHE     HZ 1987   3.942   2.359   3.117
  193PHE      C 1988   3.188   2.409   3.274
  193PHE      O 1989   3.157   2.303   3.219
  194LEU      N 1990   3.129   2.461   3.382
  194LEU      H 1991   3.164   2.549   3.414
  194LEU     CA 1992   3.013   2.411   3.456
  194LEU     CB 1993   2.882   2.475   3.410
  194LEU     CG 1994   2.766   2.465   3.510
  194LEU    CD1 1995   2.795   2.530   3.646
  194LEU    CD2 1996   2.642   2.526   3.445
  194LEU      C 1997   2.996   2.262   3.487
  194LEU      O 1998   2.999   2.227   3.605
  195ASN      N 1999   2.987   2.172   3.389
  195ASN      H 2000   3.004   2.207   3.297
  195ASN     CA 2001   2.966   2.027   3.391
  195ASN     CB 2002   2.978   1.966   3.251
  195ASN     CG 2003   2.909   1.830   3.247
  195ASN    OD1 2004   2.974   1.728   3.270
  195ASN    ND2 2005   2.783   1.828   3.205
  195ASN   HD21 2006   2.739   1.911   3.171
  195ASN   HD22 2007   2.745   1.744   3.170
  195ASN      C 2008   3.060   1.959   3.491
  195ASN      O 2009   3.180   1.977   3.470
  196PRO      N 2010   2.999   1.874   3.573
  196PRO     CA 2011   3.076   1.793   3.668
  196PRO     CB 2012   2.973   1.709   3.743
  196PRO     CG 2013   2.852   1.802   3.745
  196PRO     CD 2014   2.855   1.873   3.609
  196PRO      C 2015   3.180   1.703   3.599
  196PRO      O 2016   3.292   1.724   3.645
  197VAL      N 2017   3.161   1.648   3.480
  197VAL      H 2018   3.083   1.646   3.419
  197VAL     CA 2019   3.272   1.575   3.415
  197VAL     CB 2020   3.219   1.471   3.316
  197VAL    CG1 2021   3.327   1.398   3.235
  197VAL    CG2 2022   3.139   1.370   3.397
  197VAL      C 2023   3.389   1.660   3.364
  197VAL      O 2024   3.506   1.653   3.399
  198ASP      N 2025   3.346   1.773   3.308
  198ASP      H 2026   3.249   1.774   3.284
  198ASP     CA 2027   3.431   1.876   3.248
  198ASP     CB 2028   3.353   1.976   3.162
  198ASP     CG 2029   3.313   1.896   3.038
  198ASP    OD1 2030   3.362   1.938   2.931
  198ASP    OD2 2031   3.210   1.824   3.028
  198ASP      C 2032   3.524   1.952   3.343
  198ASP      O 2033   3.636   1.985   3.306
  199ARG      N 2034   3.480   1.960   3.469
  199ARG      H 2035   3.383   1.954   3.491
  199ARG     CA 2036   3.559   2.013   3.581
  199ARG     CB 2037   3.470   2.017   3.704
  199ARG     CG 2038   3.370   2.133   3.703
  199ARG     CD 2039   3.281   2.125   3.828
  199ARG     NE 2040   3.195   2.243   3.846
  199ARG     HE 2041   3.206   2.320   3.783
  199ARG     CZ 2042   3.104   2.260   3.942
  199ARG    NH1 2043   3.051   2.161   4.016
  199ARG   HH11 2044   3.074   2.067   3.992
  199ARG   HH12 2045   2.988   2.179   4.092
  199ARG    NH2 2046   3.063   2.387   3.962
  199ARG   HH21 2047   3.115   2.462   3.919
  199ARG   HH22 2048   2.990   2.406   4.027
  199ARG      C 2049   3.692   1.948   3.621
  199ARG      O 2050   3.782   2.015   3.671
  200GLU      N 2051   3.722   1.828   3.573
  200GLU      H 2052   3.652   1.775   3.526
  200GLU     CA 2053   3.852   1.762   3.597
  200GLU     CB 2054   3.844   1.613   3.564
  200GLU     CG 2055   3.754   1.538   3.663
  200GLU     CD 2056   3.799   1.393   3.657
  200GLU    OE1 2057   3.803   1.329   3.549
  200GLU    OE2 2058   3.856   1.348   3.758
  200GLU      C 2059   3.969   1.825   3.519
  200GLU      O 2060   4.072   1.835   3.583
  201PRO      N 2061   3.948   1.871   3.396
  201PRO     CA 2062   4.043   1.970   3.343
  201PRO     CB 2063   4.010   1.990   3.194
  201PRO     CG 2064   3.941   1.859   3.157
  201PRO     CD 2065   3.872   1.811   3.285
  201PRO      C 2066   4.058   2.107   3.406
  201PRO      O 2067   4.166   2.165   3.403
  202LEU      N 2068   3.956   2.157   3.476
  202LEU      H 2069   3.864   2.130   3.458
  202LEU     CA 2070   3.970   2.290   3.538
  202LEU     CB 2071   3.833   2.358   3.549
  202LEU     CG 2072   3.829   2.496   3.613
  202LEU    CD1 2073   3.916   2.590   3.530
  202LEU    CD2 2074   3.684   2.544   3.618
  202LEU      C 2075   4.063   2.297   3.659
  202LEU      O 2076   4.127   2.395   3.695
  203TRP      N 2077   4.064   2.184   3.729
  203TRP      H 2078   4.006   2.112   3.691
  203TRP     CA 2079   4.135   2.147   3.852
  203TRP     CB 2080   4.083   2.007   3.880
  203TRP     CG 2081   4.153   1.933   3.996
  203TRP    CD1 2082   4.152   1.954   4.127
  203TRP    HD1 2083   4.069   2.001   4.180
  203TRP    CD2 2084   4.256   1.844   3.969
  203TRP    NE1 2085   4.253   1.885   4.178
  203TRP    HE1 2086   4.272   1.890   4.276
  203TRP    CE2 2087   4.322   1.818   4.088
  203TRP    CE3 2088   4.284   1.764   3.859
  203TRP    HE3 2089   4.224   1.790   3.771
  203TRP    CZ2 2090   4.424   1.722   4.093
  203TRP    HZ2 2091   4.459   1.683   4.188
  203TRP    CZ3 2092   4.374   1.659   3.866
  203TRP    HZ3 2093   4.387   1.596   3.778
  203TRP    CH2 2094   4.443   1.638   3.984
  203TRP    HH2 2095   4.529   1.569   3.989
  203TRP      C 2096   4.287   2.140   3.830
  203TRP      O 2097   4.363   2.193   3.912
  204ARG      N 2098   4.330   2.091   3.715
  204ARG      H 2099   4.271   2.029   3.663
  204ARG     CA 2100   4.468   2.098   3.665
  204ARG     CB 2101   4.481   2.015   3.536
  204ARG     CG 2102   4.520   1.873   3.577
  204ARG     CD 2103   4.511   1.789   3.449
  204ARG     NE 2104   4.506   1.643   3.465
  204ARG     HE 2105   4.417   1.612   3.500
  204ARG     CZ 2106   4.594   1.555   3.417
  204ARG    NH1 2107   4.705   1.585   3.347
  204ARG   HH11 2108   4.738   1.679   3.340
  204ARG   HH12 2109   4.749   1.510   3.300
  204ARG    NH2 2110   4.585   1.429   3.463
  204ARG   HH21 2111   4.509   1.413   3.525
  204ARG   HH22 2112   4.636   1.355   3.419
  204ARG      C 2113   4.534   2.236   3.664
  204ARG      O 2114   4.645   2.236   3.717
  205PHE      N 2115   4.459   2.343   3.643
  205PHE      H 2116   4.363   2.347   3.615
  205PHE     CA 2117   4.526   2.474   3.653
  205PHE     CB 2118   4.444   2.595   3.606
  205PHE     CG 2119   4.430   2.597   3.454
  205PHE    CD1 2120   4.528   2.645   3.369
  205PHE    HD1 2121   4.628   2.672   3.402
  205PHE    CD2 2122   4.301   2.589   3.402
  205PHE    HD2 2123   4.212   2.567   3.461
  205PHE    CE1 2124   4.501   2.690   3.240
  205PHE    HE1 2125   4.581   2.735   3.181
  205PHE    CE2 2126   4.277   2.634   3.273
  205PHE    HE2 2127   4.174   2.637   3.235
  205PHE     CZ 2128   4.373   2.683   3.185
  205PHE     HZ 2129   4.347   2.715   3.085
  205PHE      C 2130   4.588   2.500   3.789
  205PHE      O 2131   4.707   2.533   3.792
  206PRO      N 2132   4.510   2.493   3.897
  206PRO     CA 2133   4.562   2.502   4.034
  206PRO     CB 2134   4.449   2.467   4.130
  206PRO     CG 2135   4.322   2.517   4.063
  206PRO     CD 2136   4.365   2.503   3.916
  206PRO      C 2137   4.667   2.397   4.073
  206PRO      O 2138   4.755   2.425   4.153
  207ASN      N 2139   4.655   2.271   4.035
  207ASN      H 2140   4.573   2.249   3.980
  207ASN     CA 2141   4.751   2.161   4.049
  207ASN     CB 2142   4.673   2.032   4.026
  207ASN     CG 2143   4.742   1.912   4.092
  207ASN    OD1 2144   4.861   1.886   4.075
  207ASN    ND2 2145   4.676   1.856   4.192
  207ASN   HD21 2146   4.592   1.891   4.232
  207ASN   HD22 2147   4.712   1.773   4.235
  207ASN      C 2148   4.886   2.176   3.977
  207ASN      O 2149   4.985   2.223   4.033
  208GLU      N 2150   4.880   2.179   3.844
  208GLU      H 2151   4.794   2.187   3.795
  208GLU     CA 2152   4.988   2.226   3.756
  208GLU     CB 2153   4.973   2.161   3.619
  208GLU     CG 2154   5.001   2.010   3.621
  208GLU     CD 2155   4.956   1.938   3.494
  208GLU    OE1 2156   4.908   1.826   3.518
  208GLU    OE2 2157   4.970   1.996   3.384
  208GLU      C 2158   5.013   2.378   3.753
  208GLU      O 2159   5.007   2.436   3.646
  209LEU      N 2160   5.054   2.434   3.866
  209LEU      H 2161   5.042   2.382   3.949
  209LEU     CA 2162   5.118   2.567   3.885
  209LEU     CB 2163   5.092   2.615   4.028
  209LEU     CG 2164   4.949   2.669   4.022
  209LEU    CD1 2165   4.903   2.719   4.159
  209LEU    CD2 2166   4.930   2.781   3.921
  209LEU      C 2167   5.265   2.574   3.848
  209LEU      O 2168   5.339   2.483   3.889
  210PRO      N 2169   5.303   2.682   3.780
  210PRO     CA 2170   5.443   2.698   3.737
  210PRO     CB 2171   5.444   2.815   3.639
  210PRO     CG 2172   5.300   2.827   3.590
  210PRO     CD 2173   5.217   2.776   3.709
  210PRO      C 2174   5.535   2.735   3.854
  210PRO      O 2175   5.510   2.834   3.921
  211ILE      N 2176   5.644   2.659   3.868
  211ILE      H 2177   5.649   2.575   3.815
  211ILE     CA 2178   5.756   2.680   3.960
  211ILE     CB 2179   5.757   2.603   4.092
  211ILE    CG1 2180   5.742   2.451   4.084
  211ILE    CG2 2181   5.652   2.651   4.192
  211ILE     CD 2182   5.767   2.382   4.218
  211ILE      C 2183   5.884   2.631   3.891
  211ILE      O 2184   5.872   2.541   3.808
  212ALA      N 2185   6.001   2.671   3.939
  212ALA      H 2186   6.022   2.753   3.994
  212ALA     CA 2187   6.122   2.626   3.867
  212ALA     CB 2188   6.237   2.699   3.935
  212ALA      C 2189   6.138   2.475   3.843
  212ALA      O 2190   6.134   2.389   3.931
  213GLY      N 2191   6.133   2.440   3.715
  213GLY      H 2192   6.131   2.509   3.643
  213GLY     CA 2193   6.134   2.302   3.664
  213GLY      C 2194   6.004   2.230   3.623
  213GLY      O 2195   5.990   2.170   3.517
  214GLU      N 2196   5.901   2.259   3.701
  214GLU      H 2197   5.895   2.343   3.756
  214GLU     CA 2198   5.772   2.187   3.702
  214GLU     CB 2199   5.763   2.092   3.823
  214GLU     CG 2200   5.856   1.971   3.811
  214GLU     CD 2201   5.801   1.888   3.695
  214GLU    OE1 2202   5.680   1.859   3.691
  214GLU    OE2 2203   5.870   1.821   3.615
  214GLU      C 2204   5.645   2.271   3.698
  214GLU      O 2205   5.626   2.364   3.776
  215PRO      N 2206   5.562   2.234   3.600
  215PRO     CA 2207   5.584   2.136   3.493
  215PRO     CB 2208   5.442   2.090   3.455
  215PRO     CG 2209   5.360   2.217   3.478
  215PRO     CD 2210   5.419   2.264   3.611
  215PRO      C 2211   5.659   2.178   3.366
  215PRO      O 2212   5.641   2.290   3.319
  216ALA      N 2213   5.695   2.077   3.288
  216ALA      H 2214   5.687   1.983   3.322
  216ALA     CA 2215   5.791   2.093   3.178
  216ALA     CB 2216   5.816   1.955   3.117
  216ALA      C 2217   5.749   2.196   3.074
  216ALA      O 2218   5.830   2.283   3.042
  217ASN      N 2219   5.630   2.184   3.016
  217ASN      H 2220   5.570   2.129   3.075
  217ASN     CA 2221   5.569   2.275   2.919
  217ASN     CB 2222   5.444   2.216   2.855
  217ASN     CG 2223   5.338   2.184   2.961
  217ASN    OD1 2224   5.362   2.168   3.081
  217ASN    ND2 2225   5.209   2.195   2.933
  217ASN   HD21 2226   5.183   2.228   2.842
  217ASN   HD22 2227   5.146   2.171   3.007
  217ASN      C 2228   5.542   2.419   2.968
  217ASN      O 2229   5.587   2.514   2.906
  218ILE      N 2230   5.477   2.437   3.082
  218ILE      H 2231   5.437   2.354   3.121
  218ILE     CA 2232   5.447   2.569   3.141
  218ILE     CB 2233   5.330   2.562   3.238
  218ILE    CG1 2234   5.223   2.465   3.186
  218ILE    CG2 2235   5.268   2.701   3.255
  218ILE     CD 2236   5.127   2.413   3.293
  218ILE      C 2237   5.571   2.648   3.183
  218ILE      O 2238   5.564   2.770   3.194
  219VAL      N 2239   5.671   2.577   3.237
  219VAL      H 2240   5.649   2.494   3.288
  219VAL     CA 2241   5.799   2.642   3.269
  219VAL     CB 2242   5.880   2.563   3.371
  219VAL    CG1 2243   5.804   2.546   3.504
  219VAL    CG2 2244   5.929   2.430   3.315
  219VAL      C 2245   5.886   2.690   3.152
  219VAL      O 2246   5.928   2.805   3.143
  220ALA      N 2247   5.856   2.616   3.047
  220ALA      H 2248   5.819   2.523   3.052
  220ALA     CA 2249   5.897   2.654   2.911
  220ALA     CB 2250   5.875   2.542   2.809
  220ALA      C 2251   5.823   2.776   2.856
  220ALA      O 2252   5.887   2.868   2.804
  221LEU      N 2253   5.690   2.769   2.856
  221LEU      H 2254   5.646   2.680   2.845
  221LEU     CA 2255   5.610   2.890   2.835
  221LEU     CB 2256   5.460   2.864   2.847
  221LEU     CG 2257   5.402   2.831   2.710
  221LEU    CD1 2258   5.430   2.689   2.660
  221LEU    CD2 2259   5.254   2.871   2.719
  221LEU      C 2260   5.643   3.018   2.913
  221LEU      O 2261   5.626   3.125   2.855
  222VAL      N 2262   5.673   3.007   3.041
  222VAL      H 2263   5.650   2.936   3.106
  222VAL     CA 2264   5.744   3.120   3.105
  222VAL     CB 2265   5.727   3.123   3.258
  222VAL    CG1 2266   5.783   3.255   3.313
  222VAL    CG2 2267   5.579   3.109   3.292
  222VAL      C 2268   5.879   3.168   3.053
  222VAL      O 2269   5.899   3.286   3.024
  223GLU      N 2270   5.965   3.080   3.002
  223GLU      H 2271   5.947   2.981   3.001
  223GLU     CA 2272   6.089   3.125   2.937
  223GLU     CB 2273   6.210   3.031   2.932
  223GLU     CG 2274   6.261   3.014   3.076
  223GLU     CD 2275   6.377   2.920   3.104
  223GLU    OE1 2276   6.382   2.870   3.219
  223GLU    OE2 2277   6.457   2.891   3.013
  223GLU      C 2278   6.073   3.176   2.793
  223GLU      O 2279   6.130   3.277   2.754
  224GLU      N 2280   5.988   3.110   2.715
  224GLU      H 2281   5.947   3.022   2.735
  224GLU     CA 2282   5.949   3.160   2.583
  224GLU     CB 2283   5.860   3.068   2.497
  224GLU     CG 2284   5.952   2.964   2.433
  224GLU     CD 2285   5.907   2.900   2.302
  224GLU    OE1 2286   5.902   2.967   2.196
  224GLU    OE2 2287   5.864   2.783   2.307
  224GLU      C 2288   5.886   3.300   2.591
  224GLU      O 2289   5.917   3.381   2.504
  225TYR      N 2290   5.806   3.325   2.694
  225TYR      H 2291   5.780   3.257   2.763
  225TYR     CA 2292   5.738   3.451   2.725
  225TYR     CB 2293   5.630   3.427   2.831
  225TYR     CG 2294   5.567   3.544   2.909
  225TYR    CD1 2295   5.445   3.591   2.863
  225TYR    HD1 2296   5.390   3.536   2.786
  225TYR    CD2 2297   5.622   3.586   3.029
  225TYR    HD2 2298   5.702   3.531   3.079
  225TYR    CE1 2299   5.383   3.686   2.943
  225TYR    HE1 2300   5.281   3.711   2.913
  225TYR    CE2 2301   5.559   3.678   3.113
  225TYR    HE2 2302   5.609   3.709   3.204
  225TYR     CZ 2303   5.436   3.723   3.066
  225TYR     OH 2304   5.367   3.805   3.150
  225TYR     HH 2305   5.274   3.823   3.117
  225TYR      C 2306   5.828   3.568   2.764
  225TYR      O 2307   5.825   3.672   2.698
  226MET      N 2308   5.915   3.541   2.861
  226MET      H 2309   5.905   3.450   2.903
  226MET     CA 2310   6.024   3.630   2.901
  226MET     CB 2311   6.104   3.582   3.023
  226MET     CG 2312   6.019   3.576   3.150
  226MET     SD 2313   6.107   3.530   3.304
  226MET     CE 2314   6.181   3.690   3.329
  226MET      C 2315   6.118   3.661   2.786
  226MET      O 2316   6.131   3.780   2.754
  227ASP      N 2317   6.174   3.559   2.722
  227ASP      H 2318   6.162   3.462   2.745
  227ASP     CA 2319   6.265   3.582   2.610
  227ASP     CB 2320   6.315   3.442   2.569
  227ASP     CG 2321   6.420   3.450   2.458
  227ASP    OD1 2322   6.541   3.447   2.488
  227ASP    OD2 2323   6.385   3.463   2.339
  227ASP      C 2324   6.211   3.671   2.498
  227ASP      O 2325   6.264   3.777   2.464
  228TRP      N 2326   6.089   3.641   2.455
  228TRP      H 2327   6.061   3.546   2.470
  228TRP     CA 2328   6.011   3.716   2.355
  228TRP     CB 2329   5.881   3.647   2.316
  228TRP     CG 2330   5.826   3.694   2.181
  228TRP    CD1 2331   5.876   3.685   2.059
  228TRP    HD1 2332   5.980   3.656   2.043
  228TRP    CD2 2333   5.706   3.761   2.160
  228TRP    NE1 2334   5.794   3.726   1.964
  228TRP    HE1 2335   5.795   3.696   1.868
  228TRP    CE2 2336   5.691   3.786   2.023
  228TRP    CE3 2337   5.604   3.797   2.247
  228TRP    HE3 2338   5.621   3.775   2.352
  228TRP    CZ2 2339   5.573   3.841   1.974
  228TRP    HZ2 2340   5.571   3.863   1.868
  228TRP    CZ3 2341   5.482   3.842   2.197
  228TRP    HZ3 2342   5.395   3.819   2.259
  228TRP    CH2 2343   5.466   3.861   2.060
  228TRP    HH2 2344   5.372   3.905   2.026
  228TRP      C 2345   5.974   3.858   2.395
  228TRP      O 2346   6.013   3.948   2.321
  229LEU      N 2347   5.926   3.883   2.517
  229LEU      H 2348   5.909   3.817   2.590
  229LEU     CA 2349   5.914   4.018   2.575
  229LEU     CB 2350   5.868   4.006   2.720
  229LEU     CG 2351   5.716   3.997   2.737
  229LEU    CD1 2352   5.669   3.977   2.881
  229LEU    CD2 2353   5.649   4.128   2.699
  229LEU      C 2354   6.037   4.108   2.572
  229LEU      O 2355   6.031   4.223   2.527
  230HIS      N 2356   6.161   4.059   2.575
  230HIS      H 2357   6.173   3.972   2.622
  230HIS     CA 2358   6.287   4.132   2.564
  230HIS     CB 2359   6.402   4.065   2.640
  230HIS     CG 2360   6.365   4.058   2.789
  230HIS    ND1 2361   6.419   3.968   2.870
  230HIS    HD1 2362   6.464   3.885   2.838
  230HIS    CD2 2363   6.299   4.151   2.859
  230HIS    HD2 2364   6.254   4.240   2.816
  230HIS    CE1 2365   6.396   4.011   2.994
  230HIS    HE1 2366   6.458   3.982   3.079
  230HIS    NE2 2367   6.317   4.117   2.987
  230HIS      C 2368   6.322   4.145   2.415
  230HIS      O 2369   6.330   4.256   2.364
  231GLN      N 2370   6.325   4.035   2.341
  231GLN      H 2371   6.314   3.942   2.380
  231GLN     CA 2372   6.351   4.046   2.197
  231GLN     CB 2373   6.404   3.923   2.125
  231GLN     CG 2374   6.531   3.874   2.196
  231GLN     CD 2375   6.597   3.755   2.128
  231GLN    OE1 2376   6.659   3.773   2.023
  231GLN    NE2 2377   6.567   3.631   2.169
  231GLN   HE21 2378   6.500   3.598   2.235
  231GLN   HE22 2379   6.631   3.557   2.154
  231GLN      C 2380   6.247   4.109   2.104
  231GLN      O 2381   6.287   4.189   2.019
  232SER      N 2382   6.119   4.096   2.136
  232SER      H 2383   6.096   4.036   2.213
  232SER     CA 2384   6.018   4.155   2.045
  232SER     CB 2385   5.879   4.096   2.070
  232SER     OG 2386   5.799   4.141   1.961
  232SER     HG 2387   5.709   4.098   1.972
  232SER      C 2388   6.001   4.306   2.033
  232SER      O 2389   5.961   4.365   2.134
  233PRO      N 2390   6.035   4.370   1.922
  233PRO     CA 2391   6.027   4.516   1.907
  233PRO     CB 2392   6.108   4.543   1.781
  233PRO     CG 2393   6.131   4.410   1.709
  233PRO     CD 2394   6.068   4.302   1.796
  233PRO      C 2395   5.885   4.572   1.895
  233PRO      O 2396   5.855   4.691   1.899
  234VAL      N 2397   5.787   4.481   1.901
  234VAL      H 2398   5.807   4.386   1.884
  234VAL     CA 2399   5.644   4.512   1.914
  234VAL     CB 2400   5.568   4.380   1.922
  234VAL    CG1 2401   5.417   4.404   1.930
  234VAL    CG2 2402   5.597   4.286   1.805
  234VAL      C 2403   5.612   4.596   2.038
  234VAL      O 2404   5.666   4.549   2.139
  235PRO      N 2405   5.524   4.695   2.036
  235PRO     CA 2406   5.486   4.787   2.144
  235PRO     CB 2407   5.386   4.884   2.079
  235PRO     CG 2408   5.442   4.890   1.937
  235PRO     CD 2409   5.480   4.745   1.905
  235PRO      C 2410   5.403   4.714   2.249
  235PRO      O 2411   5.325   4.623   2.222
  236LYS      N 2412   5.438   4.743   2.374
  236LYS      H 2413   5.524   4.794   2.380
  236LYS     CA 2414   5.382   4.685   2.497
  236LYS     CB 2415   5.485   4.608   2.580
  236LYS     CG 2416   5.576   4.516   2.500
  236LYS     CD 2417   5.703   4.482   2.578
  236LYS     CE 2418   5.813   4.436   2.480
  236LYS     NZ 2419   5.839   4.533   2.373
  236LYS    HZ1 2420   5.758   4.556   2.320
  236LYS    HZ2 2421   5.873   4.621   2.409
  236LYS    HZ3 2422   5.904   4.487   2.313
  236LYS      C 2423   5.318   4.782   2.597
  236LYS      O 2424   5.350   4.900   2.604
  237LEU      N 2425   5.224   4.713   2.659
  237LEU      H 2426   5.177   4.637   2.612
  237LEU     CA 2427   5.149   4.782   2.765
  237LEU     CB 2428   5.015   4.840   2.716
  237LEU     CG 2429   4.940   4.923   2.822
  237LEU    CD1 2430   5.011   5.048   2.870
  237LEU    CD2 2431   4.801   4.973   2.782
  237LEU      C 2432   5.120   4.692   2.885
  237LEU      O 2433   5.050   4.591   2.879
  238LEU      N 2434   5.180   4.732   2.997
  238LEU      H 2435   5.256   4.797   2.999
  238LEU     CA 2436   5.156   4.654   3.120
  238LEU     CB 2437   5.296   4.620   3.173
  238LEU     CG 2438   5.314   4.541   3.303
  238LEU    CD1 2439   5.274   4.395   3.283
  238LEU    CD2 2440   5.453   4.543   3.366
  238LEU      C 2441   5.061   4.721   3.219
  238LEU      O 2442   5.085   4.834   3.258
  239PHE      N 2443   4.962   4.639   3.256
  239PHE      H 2444   4.954   4.548   3.216
  239PHE     CA 2445   4.861   4.671   3.358
  239PHE     CB 2446   4.725   4.622   3.306
  239PHE     CG 2447   4.665   4.701   3.190
  239PHE    CD1 2448   4.616   4.828   3.217
  239PHE    HD1 2449   4.629   4.865   3.318
  239PHE    CD2 2450   4.656   4.651   3.060
  239PHE    HD2 2451   4.691   4.552   3.029
  239PHE    CE1 2452   4.543   4.894   3.118
  239PHE    HE1 2453   4.472   4.968   3.156
  239PHE    CE2 2454   4.587   4.723   2.965
  239PHE    HE2 2455   4.552   4.661   2.882
  239PHE     CZ 2456   4.533   4.849   2.987
  239PHE     HZ 2457   4.496   4.915   2.908
  239PHE      C 2458   4.900   4.605   3.490
  239PHE      O 2459   4.883   4.483   3.506
  240TRP      N 2460   4.947   4.690   3.580
  240TRP      H 2461   4.933   4.785   3.555
  240TRP     CA 2462   5.001   4.659   3.714
  240TRP     CB 2463   5.154   4.673   3.716
  240TRP     CG 2464   5.199   4.819   3.718
  240TRP    CD1 2465   5.196   4.905   3.617
  240TRP    HD1 2466   5.180   4.875   3.514
  240TRP    CD2 2467   5.257   4.890   3.822
  240TRP    NE1 2468   5.249   5.023   3.649
  240TRP    HE1 2469   5.247   5.106   3.594
  240TRP    CE2 2470   5.277   5.021   3.779
  240TRP    CE3 2471   5.297   4.835   3.943
  240TRP    HE3 2472   5.309   4.727   3.961
  240TRP    CZ2 2473   5.341   5.097   3.876
  240TRP    HZ2 2474   5.356   5.204   3.856
  240TRP    CZ3 2475   5.375   4.911   4.029
  240TRP    HZ3 2476   5.432   4.868   4.110
  240TRP    CH2 2477   5.393   5.044   3.993
  240TRP    HH2 2478   5.427   5.117   4.067
  240TRP      C 2479   4.934   4.737   3.828
  240TRP      O 2480   4.885   4.850   3.818
  241GLY      N 2481   4.949   4.679   3.946
  241GLY      H 2482   5.005   4.596   3.941
  241GLY     CA 2483   4.892   4.723   4.074
  241GLY      C 2484   4.983   4.740   4.195
  241GLY      O 2485   5.086   4.675   4.213
  242THR      N 2486   4.930   4.823   4.284
  242THR      H 2487   4.876   4.901   4.253
  242THR     CA 2488   4.985   4.824   4.420
  242THR     CB 2489   5.046   4.959   4.457
  242THR    OG1 2490   5.144   4.987   4.356
  242THR    HG1 2491   5.089   5.020   4.279
  242THR    CG2 2492   5.106   4.969   4.597
  242THR      C 2493   4.862   4.802   4.510
  242THR      O 2494   4.779   4.892   4.521
  243PRO      N 2495   4.844   4.683   4.566
  243PRO     CA 2496   4.934   4.570   4.543
  243PRO     CB 2497   4.969   4.503   4.676
  243PRO     CG 2498   4.851   4.544   4.764
  243PRO     CD 2499   4.781   4.662   4.698
  243PRO      C 2500   4.875   4.464   4.450
  243PRO      O 2501   4.754   4.439   4.443
  244GLY      N 2502   4.952   4.441   4.344
  244GLY      H 2503   5.021   4.504   4.308
  244GLY     CA 2504   4.937   4.330   4.249
  244GLY      C 2505   4.943   4.189   4.309
  244GLY      O 2506   5.042   4.166   4.379
  245VAL      N 2507   4.877   4.092   4.245
  245VAL      H 2508   4.833   4.111   4.158
  245VAL     CA 2509   4.886   3.956   4.302
  245VAL     CB 2510   4.763   3.878   4.258
  245VAL    CG1 2511   4.743   3.747   4.334
  245VAL    CG2 2512   4.630   3.953   4.247
  245VAL      C 2513   5.011   3.881   4.258
  245VAL      O 2514   5.100   3.853   4.337
  246LEU      N 2515   5.035   3.895   4.128
  246LEU      H 2516   4.992   3.965   4.071
  246LEU     CA 2517   5.147   3.822   4.066
  246LEU     CB 2518   5.112   3.776   3.924
  246LEU     CG 2519   5.076   3.628   3.907
  246LEU    CD1 2520   5.074   3.599   3.757
  246LEU    CD2 2521   5.178   3.527   3.961
  246LEU      C 2522   5.274   3.906   4.059
  246LEU      O 2523   5.382   3.850   4.075
  247ILE      N 2524   5.264   4.038   4.040
  247ILE      H 2525   5.181   4.074   4.000
  247ILE     CA 2526   5.381   4.126   4.038
  247ILE     CB 2527   5.432   4.170   3.900
  247ILE    CG1 2528   5.330   4.252   3.821
  247ILE    CG2 2529   5.479   4.047   3.824
  247ILE     CD 2530   5.384   4.303   3.687
  247ILE      C 2531   5.385   4.245   4.134
  247ILE      O 2532   5.331   4.353   4.110
  248PRO      N 2533   5.450   4.221   4.247
  248PRO     CA 2534   5.464   4.327   4.348
  248PRO     CB 2535   5.545   4.263   4.460
  248PRO     CG 2536   5.624   4.149   4.394
  248PRO     CD 2537   5.522   4.101   4.291
  248PRO      C 2538   5.533   4.459   4.310
  248PRO      O 2539   5.619   4.459   4.224
  249PRO      N 2540   5.496   4.575   4.365
  249PRO     CA 2541   5.559   4.702   4.326
  249PRO     CB 2542   5.526   4.786   4.449
  249PRO     CG 2543   5.389   4.738   4.500
  249PRO     CD 2544   5.390   4.590   4.465
  249PRO      C 2545   5.704   4.707   4.277
  249PRO      O 2546   5.720   4.740   4.160
  250ALA      N 2547   5.806   4.664   4.350
  250ALA      H 2548   5.796   4.624   4.442
  250ALA     CA 2549   5.943   4.690   4.302
  250ALA     CB 2550   6.045   4.663   4.413
  250ALA      C 2551   5.979   4.610   4.176
  250ALA      O 2552   6.040   4.663   4.083
  251GLU      N 2553   5.941   4.483   4.180
  251GLU      H 2554   5.915   4.441   4.266
  251GLU     CA 2555   5.948   4.391   4.065
  251GLU     CB 2556   5.889   4.260   4.120
  251GLU     CG 2557   5.988   4.186   4.210
  251GLU     CD 2558   6.019   4.254   4.343
  251GLU    OE1 2559   5.926   4.308   4.406
  251GLU    OE2 2560   6.124   4.218   4.402
  251GLU      C 2561   5.877   4.435   3.938
  251GLU      O 2562   5.938   4.468   3.836
  252ALA      N 2563   5.757   4.489   3.960
  252ALA      H 2564   5.719   4.502   4.052
  252ALA     CA 2565   5.676   4.541   3.850
  252ALA     CB 2566   5.541   4.596   3.899
  252ALA      C 2567   5.744   4.661   3.785
  252ALA      O 2568   5.754   4.670   3.662
  253ALA      N 2569   5.795   4.749   3.872
  253ALA      H 2570   5.784   4.733   3.970
  253ALA     CA 2571   5.864   4.873   3.838
  253ALA     CB 2572   5.912   4.944   3.965
  253ALA      C 2573   5.990   4.850   3.752
  253ALA      O 2574   5.999   4.910   3.645
  254ARG      N 2575   6.074   4.755   3.792
  254ARG      H 2576   6.073   4.721   3.885
  254ARG     CA 2577   6.191   4.706   3.720
  254ARG     CB 2578   6.271   4.605   3.804
  254ARG     CG 2579   6.337   4.645   3.936
  254ARG     CD 2580   6.319   4.535   4.040
  254ARG     NE 2581   6.427   4.544   4.140
  254ARG     HE 2582   6.506   4.601   4.117
  254ARG     CZ 2583   6.426   4.488   4.261
  254ARG    NH1 2584   6.315   4.446   4.325
  254ARG   HH11 2585   6.223   4.465   4.291
  254ARG   HH12 2586   6.329   4.380   4.400
  254ARG    NH2 2587   6.542   4.460   4.322
  254ARG   HH21 2588   6.633   4.476   4.286
  254ARG   HH22 2589   6.537   4.447   4.421
  254ARG      C 2590   6.153   4.636   3.589
  254ARG      O 2591   6.230   4.649   3.494
  255LEU      N 2592   6.045   4.558   3.588
  255LEU      H 2593   5.999   4.537   3.673
  255LEU     CA 2594   6.001   4.496   3.463
  255LEU     CB 2595   5.890   4.392   3.486
  255LEU     CG 2596   5.925   4.261   3.555
  255LEU    CD1 2597   5.797   4.188   3.596
  255LEU    CD2 2598   6.020   4.182   3.465
  255LEU      C 2599   5.963   4.594   3.353
  255LEU      O 2600   6.014   4.588   3.241
  256ALA      N 2601   5.882   4.694   3.385
  256ALA      H 2602   5.820   4.689   3.463
  256ALA     CA 2603   5.858   4.813   3.301
  256ALA     CB 2604   5.780   4.917   3.382
  256ALA      C 2605   5.981   4.890   3.254
  256ALA      O 2606   5.985   4.938   3.141
  257LYS      N 2607   6.080   4.913   3.340
  257LYS      H 2608   6.057   4.884   3.433
  257LYS     CA 2609   6.213   4.965   3.307
  257LYS     CB 2610   6.277   5.013   3.438
  257LYS     CG 2611   6.402   5.100   3.420
  257LYS     CD 2612   6.400   5.252   3.398
  257LYS     CE 2613   6.533   5.297   3.337
  257LYS     NZ 2614   6.660   5.262   3.404
  257LYS    HZ1 2615   6.666   5.162   3.401
  257LYS    HZ2 2616   6.739   5.301   3.357
  257LYS    HZ3 2617   6.661   5.293   3.499
  257LYS      C 2618   6.296   4.875   3.216
  257LYS      O 2619   6.334   4.923   3.109
  258SER      N 2620   6.319   4.749   3.256
  258SER      H 2621   6.273   4.715   3.338
  258SER     CA 2622   6.394   4.647   3.184
  258SER     CB 2623   6.443   4.530   3.270
  258SER     OG 2624   6.333   4.450   3.313
  258SER     HG 2625   6.285   4.499   3.385
  258SER      C 2626   6.325   4.595   3.058
  258SER      O 2627   6.396   4.549   2.968
  259LEU      N 2628   6.195   4.615   3.039
  259LEU      H 2629   6.135   4.632   3.118
  259LEU     CA 2630   6.128   4.571   2.917
  259LEU     CB 2631   5.983   4.526   2.943
  259LEU     CG 2632   6.000   4.382   2.993
  259LEU    CD1 2633   5.888   4.345   3.091
  259LEU    CD2 2634   5.984   4.287   2.875
  259LEU      C 2635   6.139   4.680   2.810
  259LEU      O 2636   6.107   4.796   2.837
  260PRO      N 2637   6.213   4.659   2.702
  260PRO     CA 2638   6.232   4.769   2.607
  260PRO     CB 2639   6.338   4.720   2.508
  260PRO     CG 2640   6.400   4.603   2.585
  260PRO     CD 2641   6.286   4.537   2.664
  260PRO      C 2642   6.102   4.799   2.532
  260PRO      O 2643   6.020   4.707   2.518
  261ASN      N 2644   6.089   4.925   2.493
  261ASN      H 2645   6.165   4.988   2.509
  261ASN     CA 2646   5.970   4.980   2.425
  261ASN     CB 2647   5.976   4.963   2.273
  261ASN     CG 2648   6.028   4.829   2.219
  261ASN    OD1 2649   5.963   4.736   2.171
  261ASN    ND2 2650   6.159   4.823   2.200
  261ASN   HD21 2651   6.216   4.904   2.215
  261ASN   HD22 2652   6.203   4.732   2.192
  261ASN      C 2653   5.836   4.936   2.481
  261ASN      O 2654   5.760   4.847   2.444
  262CYS      N 2655   5.839   4.981   2.606
  262CYS      H 2656   5.885   5.066   2.631
  262CYS     CA 2657   5.729   4.949   2.700
  262CYS     CB 2658   5.782   4.842   2.795
  262CYS     SG 2659   5.645   4.742   2.866
  262CYS     HG 2660   5.722   4.660   2.936
  262CYS      C 2661   5.670   5.069   2.774
  262CYS      O 2662   5.738   5.166   2.807
  263LYS      N 2663   5.547   5.046   2.820
  263LYS      H 2664   5.508   4.954   2.809
  263LYS     CA 2665   5.472   5.141   2.902
  263LYS     CB 2666   5.360   5.188   2.809
  263LYS     CG 2667   5.326   5.335   2.839
  263LYS     CD 2668   5.189   5.363   2.778
  263LYS     CE 2669   5.149   5.507   2.810
  263LYS     NZ 2670   5.021   5.547   2.751
  263LYS    HZ1 2671   5.031   5.540   2.652
  263LYS    HZ2 2672   4.947   5.487   2.783
  263LYS    HZ3 2673   4.997   5.641   2.772
  263LYS      C 2674   5.413   5.059   3.017
  263LYS      O 2675   5.380   4.942   3.002
  264ALA      N 2676   5.398   5.125   3.132
  264ALA      H 2677   5.437   5.214   3.152
  264ALA     CA 2678   5.320   5.069   3.244
  264ALA     CB 2679   5.419   5.007   3.343
  264ALA      C 2680   5.226   5.165   3.317
  264ALA      O 2681   5.262   5.271   3.366
  265VAL      N 2682   5.104   5.115   3.339
  265VAL      H 2683   5.084   5.020   3.318
  265VAL     CA 2684   4.986   5.189   3.386
  265VAL     CB 2685   4.894   5.205   3.265
  265VAL    CG1 2686   4.958   5.279   3.147
  265VAL    CG2 2687   4.837   5.074   3.211
  265VAL      C 2688   4.926   5.125   3.512
  265VAL      O 2689   4.919   5.004   3.529
  266ASP      N 2690   4.949   5.206   3.615
  266ASP      H 2691   5.006   5.287   3.600
  266ASP     CA 2692   4.909   5.192   3.756
  266ASP     CB 2693   4.958   5.308   3.842
  266ASP     CG 2694   5.106   5.342   3.832
  266ASP    OD1 2695   5.151   5.365   3.717
  266ASP    OD2 2696   5.178   5.337   3.933
  266ASP      C 2697   4.758   5.177   3.777
  266ASP      O 2698   4.691   5.279   3.752
  267ILE      N 2699   4.710   5.054   3.785
  267ILE      H 2700   4.766   4.973   3.798
  267ILE     CA 2701   4.569   5.014   3.788
  267ILE     CB 2702   4.521   4.926   3.672
  267ILE    CG1 2703   4.583   4.786   3.661
  267ILE    CG2 2704   4.551   5.009   3.547
  267ILE     CD 2705   4.481   4.687   3.607
  267ILE      C 2706   4.548   4.947   3.925
  267ILE      O 2707   4.628   4.937   4.016
  268GLY      N 2708   4.419   4.916   3.941
  268GLY      H 2709   4.349   4.912   3.869
  268GLY     CA 2710   4.374   4.865   4.072
  268GLY      C 2711   4.425   4.726   4.110
  268GLY      O 2712   4.450   4.650   4.017
  269PRO      N 2713   4.437   4.693   4.239
  269PRO     CA 2714   4.478   4.559   4.286
  269PRO     CB 2715   4.495   4.575   4.437
  269PRO     CG 2716   4.386   4.677   4.474
  269PRO     CD 2717   4.395   4.772   4.355
  269PRO      C 2718   4.366   4.463   4.244
  269PRO      O 2719   4.248   4.495   4.249
  270GLY      N 2720   4.400   4.334   4.230
  270GLY      H 2721   4.482   4.302   4.183
  270GLY     CA 2722   4.284   4.245   4.238
  270GLY      C 2723   4.282   4.139   4.126
  270GLY      O 2724   4.374   4.133   4.045
  271LEU      N 2725   4.204   4.039   4.164
  271LEU      H 2726   4.155   4.036   4.252
  271LEU     CA 2727   4.170   3.922   4.081
  271LEU     CB 2728   4.160   3.794   4.165
  271LEU     CG 2729   4.286   3.725   4.218
  271LEU    CD1 2730   4.384   3.675   4.112
  271LEU    CD2 2731   4.334   3.793   4.346
  271LEU      C 2732   4.040   3.941   4.004
  271LEU      O 2733   3.946   4.004   4.053
  272ASN      N 2734   4.051   3.916   3.873
  272ASN      H 2735   4.142   3.897   3.836
  272ASN     CA 2736   3.943   3.899   3.775
  272ASN     CB 2737   3.856   3.780   3.816
  272ASN     CG 2738   3.765   3.747   3.698
  272ASN    OD1 2739   3.659   3.800   3.668
  272ASN    ND2 2740   3.831   3.664   3.616
  272ASN   HD21 2741   3.925   3.644   3.644
  272ASN   HD22 2742   3.780   3.623   3.540
  272ASN      C 2743   3.856   4.019   3.736
  272ASN      O 2744   3.856   4.063   3.621
  273LEU      N 2745   3.803   4.090   3.835
  273LEU      H 2746   3.813   4.069   3.933
  273LEU     CA 2747   3.730   4.216   3.814
  273LEU     CB 2748   3.624   4.231   3.922
  273LEU     CG 2749   3.500   4.144   3.903
  273LEU    CD1 2750   3.517   4.017   3.985
  273LEU    CD2 2751   3.377   4.219   3.958
  273LEU      C 2752   3.805   4.345   3.782
  273LEU      O 2753   3.739   4.449   3.766
  274LEU      N 2754   3.927   4.328   3.733
  274LEU      H 2755   3.963   4.237   3.708
  274LEU     CA 2756   4.022   4.436   3.701
  274LEU     CB 2757   4.139   4.369   3.628
  274LEU     CG 2758   4.238   4.294   3.716
  274LEU    CD1 2759   4.354   4.244   3.627
  274LEU    CD2 2760   4.296   4.378   3.831
  274LEU      C 2761   3.967   4.551   3.616
  274LEU      O 2762   3.974   4.667   3.655
  275GLN      N 2763   3.885   4.516   3.517
  275GLN      H 2764   3.895   4.422   3.484
  275GLN     CA 2765   3.838   4.612   3.417
  275GLN     CB 2766   3.788   4.541   3.292
  275GLN     CG 2767   3.897   4.477   3.206
  275GLN     CD 2768   3.907   4.330   3.250
  275GLN    OE1 2769   3.929   4.296   3.365
  275GLN    NE2 2770   3.898   4.239   3.153
  275GLN   HE21 2771   3.887   4.270   3.059
  275GLN   HE22 2772   3.925   4.144   3.163
  275GLN      C 2773   3.718   4.690   3.472
  275GLN      O 2774   3.735   4.810   3.497
  276GLU      N 2775   3.613   4.621   3.518
  276GLU      H 2776   3.590   4.533   3.475
  276GLU     CA 2777   3.502   4.683   3.591
  276GLU     CB 2778   3.399   4.574   3.626
  276GLU     CG 2779   3.313   4.526   3.509
  276GLU     CD 2780   3.208   4.633   3.477
  276GLU    OE1 2781   3.221   4.680   3.363
  276GLU    OE2 2782   3.122   4.659   3.564
  276GLU      C 2783   3.547   4.752   3.720
  276GLU      O 2784   3.469   4.838   3.761
  277ASP      N 2785   3.649   4.711   3.793
  277ASP      H 2786   3.694   4.625   3.769
  277ASP     CA 2787   3.690   4.773   3.920
  277ASP     CB 2788   3.771   4.679   4.008
  277ASP     CG 2789   3.770   4.707   4.159
  277ASP    OD1 2790   3.664   4.742   4.213
  277ASP    OD2 2791   3.878   4.706   4.223
  277ASP      C 2792   3.772   4.898   3.887
  277ASP      O 2793   3.793   4.986   3.971
  278ASN      N 2794   3.822   4.908   3.764
  278ASN      H 2795   3.825   4.833   3.699
  278ASN     CA 2796   3.891   5.027   3.712
  278ASN     CB 2797   4.039   4.987   3.717
  278ASN     CG 2798   4.081   4.931   3.853
  278ASN    OD1 2799   4.111   5.006   3.946
  278ASN    ND2 2800   4.112   4.801   3.853
  278ASN   HD21 2801   4.098   4.755   3.766
  278ASN   HD22 2802   4.104   4.751   3.940
  278ASN      C 2803   3.841   5.084   3.579
  278ASN      O 2804   3.929   5.105   3.495
  279PRO      N 2805   3.712   5.107   3.558
  279PRO     CA 2806   3.645   5.119   3.428
  279PRO     CB 2807   3.495   5.109   3.457
  279PRO     CG 2808   3.486   5.170   3.596
  279PRO     CD 2809   3.613   5.121   3.666
  279PRO      C 2810   3.697   5.229   3.336
  279PRO      O 2811   3.787   5.194   3.260
  280ASP      N 2812   3.671   5.350   3.384
  280ASP      H 2813   3.610   5.376   3.459
  280ASP     CA 2814   3.718   5.469   3.311
  280ASP     CB 2815   3.661   5.598   3.371
  280ASP     CG 2816   3.508   5.606   3.378
  280ASP    OD1 2817   3.450   5.543   3.469
  280ASP    OD2 2818   3.453   5.645   3.272
  280ASP      C 2819   3.871   5.482   3.310
  280ASP      O 2820   3.922   5.523   3.207
  281LEU      N 2821   3.942   5.437   3.413
  281LEU      H 2822   3.894   5.413   3.498
  281LEU     CA 2823   4.088   5.417   3.414
  281LEU     CB 2824   4.140   5.376   3.552
  281LEU     CG 2825   4.290   5.404   3.555
  281LEU    CD1 2826   4.322   5.554   3.559
  281LEU    CD2 2827   4.374   5.326   3.657
  281LEU      C 2828   4.128   5.320   3.303
  281LEU      O 2829   4.183   5.374   3.207
  282ILE      N 2830   4.086   5.195   3.295
  282ILE      H 2831   4.029   5.154   3.366
  282ILE     CA 2832   4.131   5.107   3.186
  282ILE     CB 2833   4.125   4.959   3.224
  282ILE    CG1 2834   4.221   4.929   3.340
  282ILE    CG2 2835   4.181   4.875   3.109
  282ILE     CD 2836   4.228   4.783   3.385
  282ILE      C 2837   4.084   5.143   3.045
  282ILE      O 2838   4.171   5.158   2.958
  283GLY      N 2839   3.959   5.182   3.025
  283GLY      H 2840   3.890   5.161   3.096
  283GLY     CA 2841   3.907   5.224   2.895
  283GLY      C 2842   3.973   5.344   2.825
  283GLY      O 2843   3.976   5.362   2.704
  284SER      N 2844   4.007   5.445   2.905
  284SER      H 2845   3.983   5.451   3.001
  284SER     CA 2846   4.072   5.568   2.859
  284SER     CB 2847   4.067   5.691   2.951
  284SER     OG 2848   4.134   5.671   3.075
  284SER     HG 2849   4.069   5.664   3.152
  284SER      C 2850   4.216   5.529   2.822
  284SER      O 2851   4.263   5.545   2.710
  285GLU      N 2852   4.274   5.446   2.909
  285GLU      H 2853   4.232   5.399   2.986
  285GLU     CA 2854   4.417   5.411   2.901
  285GLU     CB 2855   4.457   5.355   3.037
  285GLU     CG 2856   4.493   5.462   3.141
  285GLU     CD 2857   4.617   5.544   3.107
  285GLU    OE1 2858   4.600   5.668   3.114
  285GLU    OE2 2859   4.724   5.490   3.071
  285GLU      C 2860   4.439   5.327   2.776
  285GLU      O 2861   4.507   5.373   2.685
  286ILE      N 2862   4.352   5.228   2.756
  286ILE      H 2863   4.301   5.187   2.831
  286ILE     CA 2864   4.351   5.141   2.637
  286ILE     CB 2865   4.270   5.014   2.662
  286ILE    CG1 2866   4.315   4.900   2.571
  286ILE    CG2 2867   4.123   5.054   2.671
  286ILE     CD 2868   4.450   4.845   2.614
  286ILE      C 2869   4.325   5.206   2.501
  286ILE      O 2870   4.407   5.181   2.413
  287ALA      N 2871   4.235   5.304   2.492
  287ALA      H 2872   4.164   5.311   2.562
  287ALA     CA 2873   4.217   5.374   2.364
  287ALA     CB 2874   4.088   5.453   2.383
  287ALA      C 2875   4.330   5.472   2.334
  287ALA      O 2876   4.373   5.472   2.219
  288ARG      N 2877   4.368   5.546   2.437
  288ARG      H 2878   4.325   5.530   2.527
  288ARG     CA 2879   4.483   5.638   2.437
  288ARG     CB 2880   4.478   5.723   2.564
  288ARG     CG 2881   4.345   5.796   2.564
  288ARG     CD 2882   4.349   5.924   2.650
  288ARG     NE 2883   4.228   6.002   2.631
  288ARG     HE 2884   4.140   5.957   2.650
  288ARG     CZ 2885   4.209   6.132   2.599
  288ARG    NH1 2886   4.310   6.218   2.578
  288ARG   HH11 2887   4.402   6.179   2.579
  288ARG   HH12 2888   4.297   6.317   2.574
  288ARG    NH2 2889   4.083   6.165   2.574
  288ARG   HH21 2890   4.012   6.094   2.569
  288ARG   HH22 2891   4.064   6.256   2.536
  288ARG      C 2892   4.618   5.570   2.414
  288ARG      O 2893   4.704   5.624   2.344
  289TRP      N 2894   4.628   5.444   2.457
  289TRP      H 2895   4.569   5.404   2.527
  289TRP     CA 2896   4.736   5.356   2.410
  289TRP     CB 2897   4.748   5.232   2.497
  289TRP     CG 2898   4.874   5.152   2.464
  289TRP    CD1 2899   4.997   5.196   2.490
  289TRP    HD1 2900   5.024   5.286   2.544
  289TRP    CD2 2901   4.892   5.032   2.397
  289TRP    NE1 2902   5.086   5.110   2.441
  289TRP    HE1 2903   5.182   5.132   2.427
  289TRP    CE2 2904   5.027   5.002   2.388
  289TRP    CE3 2905   4.803   4.937   2.344
  289TRP    HE3 2906   4.699   4.965   2.331
  289TRP    CZ2 2907   5.074   4.883   2.333
  289TRP    HZ2 2908   5.182   4.871   2.337
  289TRP    CZ3 2909   4.850   4.826   2.277
  289TRP    HZ3 2910   4.793   4.782   2.194
  289TRP    CH2 2911   4.985   4.792   2.278
  289TRP    HH2 2912   5.004   4.688   2.247
  289TRP      C 2913   4.727   5.316   2.262
  289TRP      O 2914   4.822   5.337   2.187
  290LEU      N 2915   4.613   5.264   2.219
  290LEU      H 2916   4.547   5.230   2.286
  290LEU     CA 2917   4.586   5.224   2.080
  290LEU     CB 2918   4.448   5.160   2.079
  290LEU     CG 2919   4.437   5.013   2.123
  290LEU    CD1 2920   4.306   4.972   2.189
  290LEU    CD2 2921   4.473   4.917   2.008
  290LEU      C 2922   4.600   5.338   1.978
  290LEU      O 2923   4.639   5.312   1.865
  291SER      N 2924   4.554   5.457   2.015
  291SER      H 2925   4.483   5.459   2.086
  291SER     CA 2926   4.587   5.576   1.937
  291SER     CB 2927   4.509   5.698   1.988
  291SER     OG 2928   4.479   5.794   1.886
  291SER     HG 2929   4.493   5.884   1.929
  291SER      C 2930   4.735   5.613   1.922
  291SER      O 2931   4.763   5.677   1.822
  292THR      N 2932   4.825   5.584   2.017
  292THR      H 2933   4.803   5.573   2.114
  292THR     CA 2934   4.969   5.575   1.991
  292THR     CB 2935   5.051   5.618   2.112
  292THR    OG1 2936   4.994   5.556   2.228
  292THR    HG1 2937   4.942   5.479   2.191
  292THR    CG2 2938   5.046   5.770   2.133
  292THR      C 2939   5.028   5.447   1.931
  292THR      O 2940   5.149   5.432   1.945
  293LEU      N 2941   4.964   5.354   1.860
  293LEU      H 2942   4.872   5.373   1.826
  293LEU     CA 2943   5.032   5.241   1.795
  293LEU     CB 2944   4.952   5.111   1.805
  293LEU     CG 2945   4.982   5.017   1.922
  293LEU    CD1 2946   4.980   5.089   2.056
  293LEU    CD2 2947   4.891   4.894   1.928
  293LEU      C 2948   5.055   5.269   1.646
  293LEU     O1 2949   4.963   5.332   1.589
  293LEU     O2 2950   5.162   5.237   1.589
  294SiRob  C24 2951   4.819   4.473   5.182
  294SiRob   N4 2952   4.921   4.400   5.113
  294SiRob  H28 2953   5.019   4.419   5.126
  294SiRob  C23 2954   4.906   4.298   5.027
  294SiRob  C22 2955   4.777   4.250   4.985
  294SiRob  H27 2956   4.691   4.320   4.987
  294SiRob  C21 2957   4.755   4.131   4.923
  294SiRob  H26 2958   4.654   4.086   4.919
  294SiRob  C20 2959   4.865   4.044   4.896
  294SiRob  C19 2960   4.853   3.933   4.810
  294SiRob  C34 2961   4.961   3.840   4.802
  294SiRob  C29 2962   5.068   3.828   4.894
  294SiRob  C30 2963   5.166   3.731   4.876
  294SiRob  H39 2964   5.222   3.703   4.967
  294SiRob  C31 2965   5.177   3.654   4.757
  294SiRob   N5 2966   5.250   3.540   4.751
  294SiRob  H40 2967   5.260   3.486   4.666
  294SiRob  H41 2968   5.317   3.528   4.824
  294SiRob  C32 2969   5.077   3.676   4.656
  294SiRob  H42 2970   5.072   3.609   4.569
  294SiRob  C33 2971   4.976   3.768   4.680
  294SiRob  H43 2972   4.935   3.801   4.584
  294SiRob  SI1 2973   5.096   3.955   5.018
  294SiRob  C26 2974   4.991   4.086   4.951
  294SiRob  C25 2975   5.016   4.206   5.009
  294SiRob  H32 2976   5.119   4.235   5.033
  294SiRob  C27 2977   5.026   3.894   5.174
  294SiRob  C28 2978   5.271   3.997   5.044
  294SiRob  C18 2979   4.733   3.920   4.725
  294SiRob  C15 2980   4.657   4.025   4.671
  294SiRob  C16 2981   4.715   4.153   4.621
  294SiRob   O4 2982   4.840   4.158   4.617
  294SiRob   N2 2983   4.646   4.274   4.610
  294SiRob  H25 2984   4.675   4.348   4.550
  294SiRob  C17 2985   4.541   4.314   4.686
  294SiRob   N3 2986   4.493   4.361   4.782
  294SiRob  C14 2987   4.524   3.998   4.643
  294SiRob  H24 2988   4.457   4.076   4.604
  294SiRob  C13 2989   4.463   3.875   4.666
  294SiRob  H23 2990   4.353   3.864   4.662
  294SiRob  C12 2991   4.540   3.766   4.709
  294SiRob  C35 2992   4.675   3.793   4.733
  294SiRob  H44 2993   4.725   3.711   4.786
  294SiRob  C11 2994   4.502   3.625   4.678
  294SiRob   O3 2995   4.556   3.532   4.743
  294SiRob   N1 2996   4.396   3.604   4.592
  294SiRob  H22 2997   4.345   3.677   4.550
  294SiRob  C10 2998   4.333   3.474   4.583
  294SiRob   C9 2999   4.396   3.360   4.505
  294SiRob   O2 3000   4.388   3.373   4.363
  294SiRob   C8 3001   4.470   3.273   4.304
  294SiRob   C7 3002   4.536   3.317   4.174
  294SiRob   O1 3003   4.672   3.278   4.160
  294SiRob   C6 3004   4.695   3.245   4.023
  294SiRob   C5 3005   4.830   3.176   4.011
  294SiRob   C4 3006   4.851   3.133   3.867
  294SiRob   C3 3007   4.985   3.182   3.812
  294SiRob   C2 3008   5.001   3.138   3.667
  294SiRob   C1 3009   4.988   3.238   3.556
  295CL      CL 3010   4.331   3.473   3.439
  296SOL     OW 3011   4.933  -0.243   5.390
  296SOL    HW1 3012   4.948  -0.312   5.460
  296SOL    HW2 3013   5.016  -0.188   5.379
  297SOL     OW 3014   3.714   5.627   0.282
  297SOL    HW1 3015   3.751   5.719   0.275
  297SOL    HW2 3016   3.714   5.584   0.192
  298SOL     OW 3017   4.482   5.617   0.689
  298SOL    HW1 3018   4.475   5.516   0.696
  298SOL    HW2 3019   4.394   5.653   0.658
  299SOL     OW 3020   4.908   3.219   0.019
  299SOL    HW1 3021   4.881   3.157  -0.054
  299SOL    HW2 3022   5.000   3.197   0.050
  300SOL     OW 3023   3.902   5.234   5.676
  300SOL    HW1 3024   3.877   5.197   5.767
  300SOL    HW2 3025   3.998   5.218   5.659
  301SOL     OW 3026   1.955   5.299   0.787
  301SOL    HW1 3027   2.025   5.304   0.717
  301SOL    HW2 3028   1.910   5.210   0.784
  302SOL     OW 3029   2.507   5.050   5.555
  302SOL    HW1 3030   2.456   5.104   5.622
  302SOL    HW2 3031   2.456   4.968   5.531
  303SOL     OW 3032   0.839   3.298   3.157
  303SOL    HW1 3033   0.838   3.376   3.219
  303SOL    HW2 3034   0.888   3.323   3.072
  304SOL     OW 3035   1.222   3.299   5.531
  304SOL    HW1 3036   1.254   3.387   5.567
  304SOL    HW2 3037   1.299   3.235   5.528
  305SOL     OW 3038   4.563   1.075   3.913
  305SOL    HW1 3039   4.626   1.015   3.963
  305SOL    HW2 3040   4.561   1.047   3.817
  306SOL     OW 3041   5.018   7.361   5.110
  306SOL    HW1 3042   5.087   7.432   5.095
  306SOL    HW2 3043   4.927   7.405   5.117
  307SOL     OW 3044   4.266   5.158   4.279
  307SOL    HW1 3045   4.362   5.138   4.297
  307SOL    HW2 3046   4.208   5.097   4.332
  308SOL     OW 3047   8.747   4.832   3.138
  308SOL    HW1 3048   8.795   4.920   3.139
  308SOL    HW2 3049   8.655   4.844   3.174
  309SOL     OW 3050   3.651   0.214   1.107
  309SOL    HW1 3051   3.593   0.163   1.168
  309SOL    HW2 3052   3.740   0.170   1.100
  310SOL     OW 3053   4.651   0.575   5.472
  310SOL    HW1 3054   4.598   0.562   5.389
  310SOL    HW2 3055   4.706   0.493   5.489
  311SOL     OW 3056   4.297  -0.265   4.361
  311SOL    HW1 3057   4.386  -0.297   4.328
  311SOL    HW2 3058   4.253  -0.338   4.412
  312SOL     OW 3059   3.449  -0.090   2.373
  312SOL    HW1 3060   3.458  -0.003   2.421
  312SOL    HW2 3061   3.531  -0.108   2.319
  313SOL     OW 3062   6.033   2.719   2.034
  313SOL    HW1 3063   6.132   2.728   2.041
  313SOL    HW2 3064   5.989   2.789   2.090
  314SOL     OW 3065   0.584   3.749   2.200
  314SOL    HW1 3066   0.545   3.701   2.121
  314SOL    HW2 3067   0.556   3.703   2.284
  315SOL     OW 3068   2.271   5.779   2.753
  315SOL    HW1 3069   2.249   5.873   2.729
  315SOL    HW2 3070   2.369   5.764   2.743
  316SOL     OW 3071  -0.643   2.320   2.369
  316SOL    HW1 3072  -0.638   2.357   2.276
  316SOL    HW2 3073  -0.615   2.390   2.434
  317SOL     OW 3074   2.745   5.462   6.265
  317SOL    HW1 3075   2.658   5.413   6.276
  317SOL    HW2 3076   2.795   5.459   6.352
  318SOL     OW 3077   6.653   5.622   5.339
  318SOL    HW1 3078   6.713   5.685   5.290
  318SOL    HW2 3079   6.653   5.533   5.293
  319SOL     OW 3080   2.734   5.573   2.679
  319SOL    HW1 3081   2.646   5.527   2.668
  319SOL    HW2 3082   2.801   5.530   2.618
  320SOL     OW 3083   5.897   2.787   6.629
  320SOL    HW1 3084   5.976   2.825   6.582
  320SOL    HW2 3085   5.816   2.797   6.571
  321SOL     OW 3086   2.580   2.472   1.584
  321SOL    HW1 3087   2.512   2.545   1.570
  321SOL    HW2 3088   2.539   2.399   1.640
  322SOL     OW 3089   6.701   2.931   5.859
  322SOL    HW1 3090   6.772   2.960   5.922
  322SOL    HW2 3091   6.720   2.838   5.828
  323SOL     OW 3092   0.428   3.380   2.477
  323SOL    HW1 3093   0.362   3.345   2.543
  323SOL    HW2 3094   0.503   3.316   2.468
  324SOL     OW 3095   4.842   3.729   5.749
  324SOL    HW1 3096   4.851   3.657   5.681
  324SOL    HW2 3097   4.933   3.771   5.765
  325SOL     OW 3098   5.183   6.767   2.294
  325SOL    HW1 3099   5.109   6.817   2.337
  325SOL    HW2 3100   5.268   6.789   2.340
  326SOL     OW 3101   6.005   2.373   2.541
  326SOL    HW1 3102   6.011   2.456   2.485
  326SOL    HW2 3103   5.908   2.354   2.561
  327SOL     OW 3104   2.343   1.842   3.012
  327SOL    HW1 3105   2.363   1.747   3.037
  327SOL    HW2 3106   2.375   1.903   3.085
  328SOL     OW 3107   0.886   2.939   4.152
  328SOL    HW1 3108   0.792   2.904   4.142
  328SOL    HW2 3109   0.949   2.862   4.162
  329SOL     OW 3110   3.517   8.139   5.580
  329SOL    HW1 3111   3.426   8.140   5.538
  329SOL    HW2 3112   3.583   8.182   5.519
  330SOL     OW 3113  -0.099   2.637   4.243
  330SOL    HW1 3114  -0.024   2.600   4.189
  330SOL    HW2 3115  -0.080   2.733   4.266
  331SOL     OW 3116   1.612   4.217   5.589
  331SOL    HW1 3117   1.597   4.220   5.492
  331SOL    HW2 3118   1.587   4.127   5.625
  332SOL     OW 3119   2.962   2.413   2.079
  332SOL    HW1 3120   2.958   2.505   2.116
  332SOL    HW2 3121   3.058   2.383   2.077
  333SOL     OW 3122   2.287   7.527   1.523
  333SOL    HW1 3123   2.266   7.456   1.590
  333SOL    HW2 3124   2.382   7.554   1.531
  334SOL     OW 3125   4.030   6.400   2.425
  334SOL    HW1 3126   4.031   6.363   2.332
  334SOL    HW2 3127   3.934   6.405   2.457
  335SOL     OW 3128   3.238   6.671   3.439
  335SOL    HW1 3129   3.209   6.657   3.345
  335SOL    HW2 3130   3.301   6.597   3.467
  336SOL     OW 3131   1.967   0.896   1.094
  336SOL    HW1 3132   2.005   0.981   1.131
  336SOL    HW2 3133   2.035   0.825   1.099
  337SOL     OW 3134   2.959   0.982   3.808
  337SOL    HW1 3135   2.872   0.984   3.758
  337SOL    HW2 3136   3.017   0.911   3.768
  338SOL     OW 3137   6.180   2.142   6.148
  338SOL    HW1 3138   6.195   2.062   6.207
  338SOL    HW2 3139   6.253   2.207   6.163
  339SOL     OW 3140   5.496   5.510   4.598
  339SOL    HW1 3141   5.409   5.525   4.552
  339SOL    HW2 3142   5.480   5.484   4.692
  340SOL     OW 3143   5.517   0.496   1.271
  340SOL    HW1 3144   5.542   0.592   1.253
  340SOL    HW2 3145   5.563   0.438   1.204
  341SOL     OW 3146   4.053   4.557   0.123
  341SOL    HW1 3147   4.087   4.565   0.217
  341SOL    HW2 3148   4.127   4.527   0.063
  342SOL     OW 3149   2.927   3.490   5.703
  342SOL    HW1 3150   3.016   3.452   5.732
  342SOL    HW2 3151   2.904   3.453   5.614
  343SOL     OW 3152   1.861   2.006   5.188
  343SOL    HW1 3153   1.959   2.009   5.167
  343SOL    HW2 3154   1.849   1.966   5.279
  344SOL     OW 3155   6.588   1.772   1.040
  344SOL    HW1 3156   6.596   1.739   0.945
  344SOL    HW2 3157   6.530   1.709   1.092
  345SOL     OW 3158   5.374   1.298   0.273
  345SOL    HW1 3159   5.338   1.377   0.323
  345SOL    HW2 3160   5.351   1.214   0.323
  346SOL     OW 3161   8.361   4.386   4.185
  346SOL    HW1 3162   8.303   4.434   4.119
  346SOL    HW2 3163   8.438   4.444   4.209
  347SOL     OW 3164   2.548   4.938   0.519
  347SOL    HW1 3165   2.616   5.006   0.548
  347SOL    HW2 3166   2.503   4.901   0.600
  348SOL     OW 3167   6.741   4.599   5.790
  348SOL    HW1 3168   6.774   4.686   5.824
  348SOL    HW2 3169   6.736   4.601   5.690
  349SOL     OW 3170   1.928   1.525   6.238
  349SOL    HW1 3171   1.847   1.467   6.248
  349SOL    HW2 3172   1.901   1.621   6.238
  350SOL     OW 3173   2.278   3.567   6.880
  350SOL    HW1 3174   2.346   3.577   6.952
  350SOL    HW2 3175   2.317   3.593   6.792
  351SOL     OW 3176   5.314   1.747   3.876
  351SOL    HW1 3177   5.330   1.768   3.779
  351SOL    HW2 3178   5.271   1.824   3.921
  352SOL     OW 3179   2.421   6.256   6.341
  352SOL    HW1 3180   2.386   6.224   6.254
  352SOL    HW2 3181   2.359   6.326   6.378
  353SOL     OW 3182   4.797   0.595   1.011
  353SOL    HW1 3183   4.714   0.544   0.985
  353SOL    HW2 3184   4.870   0.531   1.029
  354SOL     OW 3185   3.119   0.553   3.348
  354SOL    HW1 3186   3.100   0.520   3.440
  354SOL    HW2 3187   3.133   0.651   3.349
  355SOL     OW 3188   6.901   2.797  -0.093
  355SOL    HW1 3189   6.811   2.754  -0.079
  355SOL    HW2 3190   6.932   2.836  -0.006
  356SOL     OW 3191   1.647   0.847   2.780
  356SOL    HW1 3192   1.647   0.787   2.701
  356SOL    HW2 3193   1.682   0.937   2.753
  357SOL     OW 3194   5.629   1.423   1.397
  357SOL    HW1 3195   5.599   1.377   1.481
  357SOL    HW2 3196   5.553   1.430   1.332
  358SOL     OW 3197   7.762   5.649   4.346
  358SOL    HW1 3198   7.771   5.584   4.271
  358SOL    HW2 3199   7.720   5.734   4.313
  359SOL     OW 3200  -0.578   2.957   1.746
  359SOL    HW1 3201  -0.491   2.937   1.792
  359SOL    HW2 3202  -0.631   3.019   1.802
  360SOL     OW 3203   8.067   4.043   4.237
  360SOL    HW1 3204   7.993   3.993   4.282
  360SOL    HW2 3205   8.077   4.010   4.143
  361SOL     OW 3206   2.361   3.098   2.538
  361SOL    HW1 3207   2.301   3.177   2.545
  361SOL    HW2 3208   2.327   3.037   2.467
  362SOL     OW 3209   6.377   4.130   0.258
  362SOL    HW1 3210   6.441   4.142   0.334
  362SOL    HW2 3211   6.291   4.177   0.278
  363SOL     OW 3212   7.440   3.419   1.468
  363SOL    HW1 3213   7.352   3.372   1.478
  363SOL    HW2 3214   7.423   3.517   1.458
  364SOL     OW 3215   6.187   5.453   1.651
  364SOL    HW1 3216   6.148   5.398   1.724
  364SOL    HW2 3217   6.181   5.550   1.676
  365SOL     OW 3218   5.346   1.306   3.563
  365SOL    HW1 3219   5.290   1.247   3.507
  365SOL    HW2 3220   5.302   1.319   3.653
  366SOL     OW 3221   5.862   5.979   1.780
  366SOL    HW1 3222   5.796   6.038   1.731
  366SOL    HW2 3223   5.902   5.914   1.715
  367SOL     OW 3224   1.566   2.745   3.368
  367SOL    HW1 3225   1.476   2.789   3.358
  367SOL    HW2 3226   1.638   2.814   3.358
  368SOL     OW 3227   6.641   3.280   2.282
  368SOL    HW1 3228   6.593   3.319   2.360
  368SOL    HW2 3229   6.692   3.351   2.235
  369SOL     OW 3230   5.752   2.731   4.488
  369SOL    HW1 3231   5.818   2.775   4.428
  369SOL    HW2 3232   5.661   2.767   4.469
  370SOL     OW 3233   3.061   6.426   0.966
  370SOL    HW1 3234   2.969   6.425   0.928
  370SOL    HW2 3235   3.088   6.334   0.993
  371SOL     OW 3236   5.518   1.871   5.441
  371SOL    HW1 3237   5.461   1.903   5.516
  371SOL    HW2 3238   5.494   1.776   5.419
  372SOL     OW 3239   2.152   5.299   4.211
  372SOL    HW1 3240   2.249   5.304   4.234
  372SOL    HW2 3241   2.117   5.392   4.200
  373SOL     OW 3242   4.391   3.408   4.933
  373SOL    HW1 3243   4.440   3.442   4.854
  373SOL    HW2 3244   4.356   3.484   4.987
  374SOL     OW 3245   3.294   2.975   6.418
  374SOL    HW1 3246   3.313   2.963   6.516
  374SOL    HW2 3247   3.241   2.896   6.386
  375SOL     OW 3248   0.889   4.069   4.595
  375SOL    HW1 3249   0.801   4.095   4.634
  375SOL    HW2 3250   0.894   3.970   4.587
  376SOL     OW 3251   7.320   4.807   1.662
  376SOL    HW1 3252   7.237   4.832   1.610
  376SOL    HW2 3253   7.296   4.795   1.759
  377SOL     OW 3254   1.975   3.928   3.310
  377SOL    HW1 3255   1.961   3.861   3.238
  377SOL    HW2 3256   2.021   4.009   3.271
  378SOL     OW 3257   1.421   4.932   0.607
  378SOL    HW1 3258   1.462   4.842   0.594
  378SOL    HW2 3259   1.363   4.930   0.687
  379SOL     OW 3260   3.219   0.506   4.744
  379SOL    HW1 3261   3.238   0.490   4.646
  379SOL    HW2 3262   3.263   0.592   4.772
  380SOL     OW 3263   3.374   4.602   3.147
  380SOL    HW1 3264   3.365   4.504   3.152
  380SOL    HW2 3265   3.368   4.641   3.239
  381SOL     OW 3266   6.243   1.653   6.405
  381SOL    HW1 3267   6.249   1.561   6.442
  381SOL    HW2 3268   6.148   1.680   6.396
  382SOL     OW 3269   1.482   4.174   1.128
  382SOL    HW1 3270   1.442   4.114   1.058
  382SOL    HW2 3271   1.528   4.118   1.197
  383SOL     OW 3272   5.769   4.875  -0.886
  383SOL    HW1 3273   5.862   4.863  -0.852
  383SOL    HW2 3274   5.712   4.798  -0.856
  384SOL     OW 3275   6.731   2.397   1.276
  384SOL    HW1 3276   6.813   2.361   1.320
  384SOL    HW2 3277   6.725   2.363   1.182
  385SOL     OW 3278   1.101   1.827   1.484
  385SOL    HW1 3279   1.187   1.777   1.502
  385SOL    HW2 3280   1.117   1.925   1.491
  386SOL     OW 3281   4.231  -0.613   1.793
  386SOL    HW1 3282   4.328  -0.628   1.811
  386SOL    HW2 3283   4.199  -0.537   1.850
  387SOL     OW 3284   2.972   2.164   6.022
  387SOL    HW1 3285   2.994   2.164   5.925
  387SOL    HW2 3286   2.972   2.069   6.056
  388SOL     OW 3287  -0.230   2.862   5.770
  388SOL    HW1 3288  -0.144   2.912   5.779
  388SOL    HW2 3289  -0.303   2.925   5.745
  389SOL     OW 3290   3.493   7.532   1.667
  389SOL    HW1 3291   3.488   7.607   1.601
  389SOL    HW2 3292   3.583   7.531   1.710
  390SOL     OW 3293   1.846   4.733   2.842
  390SOL    HW1 3294   1.910   4.666   2.882
  390SOL    HW2 3295   1.806   4.693   2.760
  391SOL     OW 3296   3.176   2.056   1.945
  391SOL    HW1 3297   3.227   2.069   1.860
  391SOL    HW2 3298   3.206   2.123   2.012
  392SOL     OW 3299   2.806   6.685   3.769
  392SOL    HW1 3300   2.853   6.678   3.856
  392SOL    HW2 3301   2.862   6.735   3.704
  393SOL     OW 3302   4.219   8.065   5.883
  393SOL    HW1 3303   4.209   8.051   5.785
  393SOL    HW2 3304   4.275   8.146   5.900
  394SOL     OW 3305   4.825   6.119   2.971
  394SOL    HW1 3306   4.829   6.220   2.975
  394SOL    HW2 3307   4.734   6.091   2.940
  395SOL     OW 3308   4.536   0.555   5.250
  395SOL    HW1 3309   4.488   0.467   5.245
  395SOL    HW2 3310   4.519   0.607   5.166
  396SOL     OW 3311   2.258   0.078   1.834
  396SOL    HW1 3312   2.309   0.017   1.774
  396SOL    HW2 3313   2.216   0.151   1.781
  397SOL     OW 3314   5.811   6.167   3.388
  397SOL    HW1 3315   5.884   6.161   3.455
  397SOL    HW2 3316   5.760   6.081   3.385
  398SOL     OW 3317   2.960   1.211   1.241
  398SOL    HW1 3318   3.035   1.268   1.207
  398SOL    HW2 3319   2.997   1.124   1.276
  399SOL     OW 3320   0.375   3.450   5.307
  399SOL    HW1 3321   0.319   3.408   5.236
  399SOL    HW2 3322   0.322   3.521   5.354
  400SOL     OW 3323   6.948   2.673   6.444
  400SOL    HW1 3324   6.929   2.636   6.535
  400SOL    HW2 3325   6.948   2.774   6.448
  401SOL     OW 3326   1.961   2.168   3.083
  401SOL    HW1 3327   2.012   2.086   3.105
  401SOL    HW2 3328   1.941   2.220   3.165
  402SOL     OW 3329   4.549   1.684   6.696
  402SOL    HW1 3330   4.490   1.605   6.710
  402SOL    HW2 3331   4.543   1.744   6.776
  403SOL     OW 3332   4.493   0.743   5.635
  403SOL    HW1 3333   4.547   0.671   5.589
  403SOL    HW2 3334   4.396   0.720   5.629
  404SOL     OW 3335   4.131   7.185   5.285
  404SOL    HW1 3336   4.048   7.187   5.343
  404SOL    HW2 3337   4.164   7.278   5.272
  405SOL     OW 3338   5.388  -0.083   1.415
  405SOL    HW1 3339   5.390  -0.164   1.357
  405SOL    HW2 3340   5.467  -0.083   1.477
  406SOL     OW 3341   2.066   1.832   4.231
  406SOL    HW1 3342   2.086   1.913   4.286
  406SOL    HW2 3343   2.073   1.750   4.289
  407SOL     OW 3344   2.830   5.702   1.008
  407SOL    HW1 3345   2.928   5.682   1.011
  407SOL    HW2 3346   2.815   5.800   1.009
  408SOL     OW 3347   3.300   1.928   5.538
  408SOL    HW1 3348   3.373   1.865   5.513
  408SOL    HW2 3349   3.248   1.954   5.457
  409SOL     OW 3350   3.731  -0.404   3.070
  409SOL    HW1 3351   3.743  -0.432   3.166
  409SOL    HW2 3352   3.817  -0.421   3.020
  410SOL     OW 3353   4.877   5.683   1.136
  410SOL    HW1 3354   4.839   5.775   1.147
  410SOL    HW2 3355   4.910   5.672   1.042
  411SOL     OW 3356  -0.286   2.436   3.557
  411SOL    HW1 3357  -0.288   2.532   3.533
  411SOL    HW2 3358  -0.370   2.411   3.605
  412SOL     OW 3359   2.874   3.092   5.578
  412SOL    HW1 3360   2.868   3.190   5.561
  412SOL    HW2 3361   2.844   3.042   5.498
  413SOL     OW 3362   2.092   6.386   6.222
  413SOL    HW1 3363   2.043   6.312   6.178
  413SOL    HW2 3364   2.117   6.455   6.152
  414SOL     OW 3365   6.361   6.327   4.468
  414SOL    HW1 3366   6.432   6.335   4.536
  414SOL    HW2 3367   6.390   6.371   4.383
  415SOL     OW 3368   1.129   4.565   6.126
  415SOL    HW1 3369   1.032   4.572   6.102
  415SOL    HW2 3370   1.181   4.542   6.043
  416SOL     OW 3371   4.778   3.598   6.583
  416SOL    HW1 3372   4.769   3.551   6.672
  416SOL    HW2 3373   4.802   3.532   6.513
  417SOL     OW 3374   1.883   1.670   3.389
  417SOL    HW1 3375   1.912   1.744   3.449
  417SOL    HW2 3376   1.827   1.706   3.315
  418SOL     OW 3377   5.130   1.843   5.335
  418SOL    HW1 3378   5.052   1.888   5.291
  418SOL    HW2 3379   5.187   1.800   5.265
  419SOL     OW 3380   0.599   2.928   3.408
  419SOL    HW1 3381   0.643   2.889   3.489
  419SOL    HW2 3382   0.668   2.965   3.346
  420SOL     OW 3383   7.122   5.899   3.859
  420SOL    HW1 3384   7.151   5.874   3.767
  420SOL    HW2 3385   7.045   5.963   3.852
  421SOL     OW 3386   5.265   4.613  -0.323
  421SOL    HW1 3387   5.284   4.707  -0.352
  421SOL    HW2 3388   5.271   4.606  -0.224
  422SOL     OW 3389   4.528   0.674   5.897
  422SOL    HW1 3390   4.528   0.697   5.801
  422SOL    HW2 3391   4.447   0.619   5.918
  423SOL     OW 3392   1.658   1.917   0.325
  423SOL    HW1 3393   1.572   1.969   0.319
  423SOL    HW2 3394   1.639   1.821   0.306
  424SOL     OW 3395   3.125   5.388  -0.243
  424SOL    HW1 3396   3.030   5.402  -0.216
  424SOL    HW2 3397   3.135   5.407  -0.342
  425SOL     OW 3398   2.022   3.131   4.325
  425SOL    HW1 3399   2.042   3.209   4.265
  425SOL    HW2 3400   2.083   3.055   4.300
  426SOL     OW 3401   4.926   0.213   0.616
  426SOL    HW1 3402   5.016   0.172   0.634
  426SOL    HW2 3403   4.874   0.154   0.555
  427SOL     OW 3404   4.672   1.123   6.651
  427SOL    HW1 3405   4.718   1.068   6.720
  427SOL    HW2 3406   4.699   1.093   6.559
  428SOL     OW 3407   6.499   2.535   3.606
  428SOL    HW1 3408   6.404   2.568   3.603
  428SOL    HW2 3409   6.557   2.592   3.548
  429SOL     OW 3410   6.344   2.083   2.908
  429SOL    HW1 3411   6.366   2.127   2.994
  429SOL    HW2 3412   6.292   2.147   2.850
  430SOL     OW 3413   6.385   0.921   5.437
  430SOL    HW1 3414   6.451   0.986   5.401
  430SOL    HW2 3415   6.423   0.829   5.434
  431SOL     OW 3416   7.515   5.306   2.434
  431SOL    HW1 3417   7.510   5.405   2.431
  431SOL    HW2 3418   7.455   5.271   2.506
  432SOL     OW 3419   5.709   5.974   5.030
  432SOL    HW1 3420   5.680   5.881   5.049
  432SOL    HW2 3421   5.648   6.039   5.076
  433SOL     OW 3422   5.605   7.527   5.657
  433SOL    HW1 3423   5.671   7.454   5.642
  433SOL    HW2 3424   5.535   7.495   5.722
  434SOL     OW 3425   4.883   4.181   0.408
  434SOL    HW1 3426   4.972   4.182   0.365
  434SOL    HW2 3427   4.845   4.089   0.405
  435SOL     OW 3428   7.754   4.630   1.556
  435SOL    HW1 3429   7.818   4.697   1.595
  435SOL    HW2 3430   7.680   4.679   1.510
  436SOL     OW 3431   3.899   4.326   0.019
  436SOL    HW1 3432   3.901   4.257  -0.053
  436SOL    HW2 3433   3.975   4.391   0.005
  437SOL     OW 3434   4.151   6.701   5.818
  437SOL    HW1 3435   4.108   6.747   5.895
  437SOL    HW2 3436   4.128   6.603   5.820
  438SOL     OW 3437   2.897   1.382   7.379
  438SOL    HW1 3438   2.973   1.345   7.430
  438SOL    HW2 3439   2.903   1.350   7.284
  439SOL     OW 3440   0.404   1.156   1.269
  439SOL    HW1 3441   0.442   1.089   1.205
  439SOL    HW2 3442   0.465   1.166   1.348
  440SOL     OW 3443   0.763   2.003   3.690
  440SOL    HW1 3444   0.691   2.062   3.729
  440SOL    HW2 3445   0.849   2.023   3.736
  441SOL     OW 3446   4.109   6.432   5.841
  441SOL    HW1 3447   4.068   6.444   5.932
  441SOL    HW2 3448   4.073   6.348   5.799
  442SOL     OW 3449   3.368   0.919   4.570
  442SOL    HW1 3450   3.357   0.833   4.520
  442SOL    HW2 3451   3.451   0.914   4.626
  443SOL     OW 3452   6.457   4.443  -0.137
  443SOL    HW1 3453   6.546   4.407  -0.166
  443SOL    HW2 3454   6.461   4.474  -0.043
  444SOL     OW 3455   6.563   1.671   6.026
  444SOL    HW1 3456   6.505   1.710   6.097
  444SOL    HW2 3457   6.561   1.727   5.944
  445SOL     OW 3458   2.922   6.557   2.160
  445SOL    HW1 3459   2.921   6.560   2.261
  445SOL    HW2 3460   2.966   6.473   2.130
  446SOL     OW 3461   6.778   4.720   0.064
  446SOL    HW1 3462   6.726   4.691   0.143
  446SOL    HW2 3463   6.719   4.717  -0.018
  447SOL     OW 3464   1.925   4.185   1.645
  447SOL    HW1 3465   1.889   4.236   1.567
  447SOL    HW2 3466   1.867   4.200   1.725
  448SOL     OW 3467   0.895   3.898   2.364
  448SOL    HW1 3468   0.850   3.920   2.277
  448SOL    HW2 3469   0.834   3.920   2.440
  449SOL     OW 3470   3.143   6.186  -0.111
  449SOL    HW1 3471   3.212   6.114  -0.109
  449SOL    HW2 3472   3.187   6.275  -0.108
  450SOL     OW 3473   2.608   4.780   4.692
  450SOL    HW1 3474   2.554   4.822   4.765
  450SOL    HW2 3475   2.688   4.838   4.673
  451SOL     OW 3476   7.295   3.886   4.705
  451SOL    HW1 3477   7.361   3.856   4.775
  451SOL    HW2 3478   7.341   3.887   4.617
  452SOL     OW 3479   5.623   6.543   4.521
  452SOL    HW1 3480   5.628   6.595   4.607
  452SOL    HW2 3481   5.563   6.466   4.534
  453SOL     OW 3482   3.564   6.154  -0.111
  453SOL    HW1 3483   3.642   6.119  -0.161
  453SOL    HW2 3484   3.536   6.243  -0.149
  454SOL     OW 3485   2.270   6.815   5.751
  454SOL    HW1 3486   2.303   6.906   5.775
  454SOL    HW2 3487   2.170   6.814   5.751
  455SOL     OW 3488   5.503   0.768   0.132
  455SOL    HW1 3489   5.463   0.784   0.042
  455SOL    HW2 3490   5.592   0.811   0.136
  456SOL     OW 3491   1.136   1.524   2.550
  456SOL    HW1 3492   1.232   1.501   2.564
  456SOL    HW2 3493   1.079   1.454   2.592
  457SOL     OW 3494   6.215   0.987   3.915
  457SOL    HW1 3495   6.170   0.943   3.837
  457SOL    HW2 3496   6.289   0.928   3.949
  458SOL     OW 3497   3.093   5.694   1.672
  458SOL    HW1 3498   3.158   5.769   1.679
  458SOL    HW2 3499   3.068   5.681   1.576
  459SOL     OW 3500   5.686   5.489   3.490
  459SOL    HW1 3501   5.608   5.435   3.523
  459SOL    HW2 3502   5.750   5.504   3.565
  460SOL     OW 3503   5.058   6.068   1.185
  460SOL    HW1 3504   4.971   6.030   1.153
  460SOL    HW2 3505   5.132   6.033   1.129
  461SOL     OW 3506   1.823   4.178   3.749
  461SOL    HW1 3507   1.835   4.103   3.683
  461SOL    HW2 3508   1.906   4.188   3.804
  462SOL     OW 3509   5.949   0.927   0.988
  462SOL    HW1 3510   6.039   0.960   0.961
  462SOL    HW2 3511   5.953   0.892   1.082
  463SOL     OW 3512   3.549   6.906  -0.257
  463SOL    HW1 3513   3.641   6.908  -0.297
  463SOL    HW2 3514   3.493   6.977  -0.300
  464SOL     OW 3515   0.858   4.100   0.762
  464SOL    HW1 3516   0.938   4.140   0.716
  464SOL    HW2 3517   0.776   4.155   0.739
  465SOL     OW 3518   6.672   3.396  -0.041
  465SOL    HW1 3519   6.712   3.456   0.029
  465SOL    HW2 3520   6.728   3.313  -0.049
  466SOL     OW 3521   2.480   5.855   3.216
  466SOL    HW1 3522   2.399   5.881   3.163
  466SOL    HW2 3523   2.506   5.762   3.193
  467SOL     OW 3524   1.382   4.531   1.878
  467SOL    HW1 3525   1.433   4.616   1.877
  467SOL    HW2 3526   1.420   4.470   1.946
  468SOL     OW 3527   6.288   3.213   6.211
  468SOL    HW1 3528   6.220   3.146   6.241
  468SOL    HW2 3529   6.378   3.171   6.210
  469SOL     OW 3530   1.805   6.080   3.124
  469SOL    HW1 3531   1.837   6.175   3.125
  469SOL    HW2 3532   1.880   6.020   3.098
  470SOL     OW 3533   1.102   1.727   2.004
  470SOL    HW1 3534   1.127   1.750   2.098
  470SOL    HW2 3535   1.176   1.674   1.960
  471SOL     OW 3536   0.791   4.576   2.573
  471SOL    HW1 3537   0.731   4.523   2.633
  471SOL    HW2 3538   0.876   4.599   2.621
  472SOL     OW 3539   6.908   2.172   3.302
  472SOL    HW1 3540   6.881   2.116   3.223
  472SOL    HW2 3541   6.910   2.117   3.384
  473SOL     OW 3542   2.427   5.688   0.812
  473SOL    HW1 3543   2.474   5.761   0.763
  473SOL    HW2 3544   2.329   5.695   0.796
  474SOL     OW 3545   2.440   5.553   1.570
  474SOL    HW1 3546   2.376   5.628   1.546
  474SOL    HW2 3547   2.534   5.585   1.555
  475SOL     OW 3548   0.810   1.675   3.547
  475SOL    HW1 3549   0.720   1.716   3.528
  475SOL    HW2 3550   0.853   1.650   3.460
  476SOL     OW 3551   6.300   5.462   4.544
  476SOL    HW1 3552   6.263   5.482   4.635
  476SOL    HW2 3553   6.232   5.486   4.475
  477SOL     OW 3554   6.386   2.533   5.977
  477SOL    HW1 3555   6.309   2.596   5.990
  477SOL    HW2 3556   6.393   2.509   5.881
  478SOL     OW 3557   4.197   3.014   6.604
  478SOL    HW1 3558   4.277   2.971   6.645
  478SOL    HW2 3559   4.138   2.943   6.563
  479SOL     OW 3560   2.390   0.301   2.064
  479SOL    HW1 3561   2.416   0.297   1.968
  479SOL    HW2 3562   2.468   0.274   2.120
  480SOL     OW 3563   3.070   1.062   2.461
  480SOL    HW1 3564   3.160   1.039   2.499
  480SOL    HW2 3565   3.013   1.101   2.533
  481SOL     OW 3566   5.745   4.656   1.569
  481SOL    HW1 3567   5.680   4.706   1.625
  481SOL    HW2 3568   5.786   4.718   1.502
  482SOL     OW 3569   2.087   5.044   1.889
  482SOL    HW1 3570   2.019   4.989   1.841
  482SOL    HW2 3571   2.040   5.105   1.954
  483SOL     OW 3572   0.913   5.228   1.843
  483SOL    HW1 3573   0.996   5.179   1.873
  483SOL    HW2 3574   0.899   5.213   1.746
  484SOL     OW 3575   3.841   1.256   7.285
  484SOL    HW1 3576   3.759   1.283   7.336
  484SOL    HW2 3577   3.877   1.172   7.322
  485SOL     OW 3578   3.955   4.456   6.386
  485SOL    HW1 3579   3.870   4.508   6.381
  485SOL    HW2 3580   3.936   4.360   6.365
  486SOL     OW 3581   6.180   2.346   4.173
  486SOL    HW1 3582   6.261   2.404   4.170
  486SOL    HW2 3583   6.120   2.368   4.095
  487SOL     OW 3584   6.440   3.345   4.171
  487SOL    HW1 3585   6.488   3.393   4.097
  487SOL    HW2 3586   6.346   3.381   4.177
  488SOL     OW 3587   1.774   1.345   0.957
  488SOL    HW1 3588   1.674   1.356   0.961
  488SOL    HW2 3589   1.800   1.315   0.865
  489SOL     OW 3590   2.631   7.931   2.822
  489SOL    HW1 3591   2.690   8.011   2.814
  489SOL    HW2 3592   2.684   7.854   2.857
  490SOL     OW 3593   1.880   2.546   0.961
  490SOL    HW1 3594   1.834   2.486   1.025
  490SOL    HW2 3595   1.923   2.621   1.009
  491SOL     OW 3596   4.871   6.795   4.375
  491SOL    HW1 3597   4.778   6.784   4.412
  491SOL    HW2 3598   4.868   6.784   4.275
  492SOL     OW 3599   5.546   5.644   3.328
  492SOL    HW1 3600   5.449   5.624   3.346
  492SOL    HW2 3601   5.603   5.598   3.396
  493SOL     OW 3602   5.038   7.813   5.431
  493SOL    HW1 3603   5.077   7.798   5.340
  493SOL    HW2 3604   4.939   7.820   5.424
  494SOL     OW 3605   3.544  -0.652   1.966
  494SOL    HW1 3606   3.444  -0.660   1.973
  494SOL    HW2 3607   3.584  -0.645   2.057
  495SOL     OW 3608   2.212   5.641  -0.029
  495SOL    HW1 3609   2.165   5.569  -0.078
  495SOL    HW2 3610   2.293   5.669  -0.080
  496SOL     OW 3611   2.764   3.040   5.124
  496SOL    HW1 3612   2.670   3.073   5.132
  496SOL    HW2 3613   2.827   3.118   5.127
  497SOL     OW 3614   1.629   1.613   2.245
  497SOL    HW1 3615   1.691   1.539   2.216
  497SOL    HW2 3616   1.678   1.676   2.305
  498SOL     OW 3617   2.535   7.115   3.929
  498SOL    HW1 3618   2.589   7.059   3.867
  498SOL    HW2 3619   2.597   7.162   3.992
  499SOL     OW 3620   6.457   3.608   1.177
  499SOL    HW1 3621   6.542   3.661   1.187
  499SOL    HW2 3622   6.462   3.553   1.094
  500SOL     OW 3623   6.663   2.235  -0.370
  500SOL    HW1 3624   6.724   2.185  -0.431
  500SOL    HW2 3625   6.601   2.293  -0.422
  501SOL     OW 3626   6.553   2.925   1.148
  501SOL    HW1 3627   6.515   3.010   1.183
  501SOL    HW2 3628   6.643   2.910   1.186
  502SOL     OW 3629   6.416   5.382   5.391
  502SOL    HW1 3630   6.410   5.379   5.290
  502SOL    HW2 3631   6.479   5.311   5.422
  503SOL     OW 3632   2.553   2.394   5.376
  503SOL    HW1 3633   2.623   2.416   5.308
  503SOL    HW2 3634   2.492   2.323   5.338
  504SOL     OW 3635   2.480   4.869   6.755
  504SOL    HW1 3636   2.476   4.784   6.807
  504SOL    HW2 3637   2.516   4.942   6.814
  505SOL     OW 3638   2.567   1.115   0.571
  505SOL    HW1 3639   2.538   1.020   0.577
  505SOL    HW2 3640   2.650   1.122   0.516
  506SOL     OW 3641   2.617   3.470   6.944
  506SOL    HW1 3642   2.609   3.543   6.876
  506SOL    HW2 3643   2.695   3.413   6.921
  507SOL     OW 3644   3.076   6.993  -0.537
  507SOL    HW1 3645   3.119   6.911  -0.574
  507SOL    HW2 3646   3.114   7.073  -0.582
  508SOL     OW 3647   3.709   5.373   4.660
  508SOL    HW1 3648   3.804   5.355   4.634
  508SOL    HW2 3649   3.696   5.356   4.757
  509SOL     OW 3650   3.314   5.324   1.331
  509SOL    HW1 3651   3.337   5.293   1.239
  509SOL    HW2 3652   3.392   5.313   1.391
  510SOL     OW 3653   2.260   4.922   2.213
  510SOL    HW1 3654   2.352   4.920   2.173
  510SOL    HW2 3655   2.195   4.882   2.147
  511SOL     OW 3656   2.832   1.046   5.818
  511SOL    HW1 3657   2.899   0.996   5.873
  511SOL    HW2 3658   2.849   1.027   5.721
  512SOL     OW 3659   3.038   7.034   0.895
  512SOL    HW1 3660   2.953   7.018   0.944
  512SOL    HW2 3661   3.077   6.946   0.866
  513SOL     OW 3662   8.046   3.883   1.839
  513SOL    HW1 3663   8.126   3.832   1.808
  513SOL    HW2 3664   7.964   3.826   1.832
  514SOL     OW 3665   7.285   5.549   4.259
  514SOL    HW1 3666   7.282   5.580   4.164
  514SOL    HW2 3667   7.199   5.504   4.282
  515SOL     OW 3668   4.014   1.371   1.960
  515SOL    HW1 3669   3.998   1.409   1.869
  515SOL    HW2 3670   3.930   1.375   2.014
  516SOL     OW 3671   0.283   4.178   3.780
  516SOL    HW1 3672   0.209   4.116   3.808
  516SOL    HW2 3673   0.323   4.146   3.695
  517SOL     OW 3674   7.488   4.758   5.778
  517SOL    HW1 3675   7.567   4.709   5.818
  517SOL    HW2 3676   7.404   4.726   5.821
  518SOL     OW 3677   0.812   2.318   2.194
  518SOL    HW1 3678   0.730   2.370   2.172
  518SOL    HW2 3679   0.786   2.234   2.241
  519SOL     OW 3680   5.495   1.898   6.796
  519SOL    HW1 3681   5.591   1.907   6.768
  519SOL    HW2 3682   5.483   1.808   6.838
  520SOL     OW 3683   3.500   6.956  -0.885
  520SOL    HW1 3684   3.551   7.010  -0.818
  520SOL    HW2 3685   3.482   6.864  -0.849
  521SOL     OW 3686   5.372   2.968   0.003
  521SOL    HW1 3687   5.350   2.873  -0.023
  521SOL    HW2 3688   5.299   3.029  -0.028
  522SOL     OW 3689   4.586   1.914   6.505
  522SOL    HW1 3690   4.548   1.873   6.588
  522SOL    HW2 3691   4.684   1.896   6.500
  523SOL     OW 3692   6.867   3.392   3.825
  523SOL    HW1 3693   6.784   3.382   3.769
  523SOL    HW2 3694   6.948   3.378   3.768
  524SOL     OW 3695   4.161   3.958   5.407
  524SOL    HW1 3696   4.228   3.892   5.441
  524SOL    HW2 3697   4.084   3.962   5.470
  525SOL     OW 3698   1.056   5.459   1.759
  525SOL    HW1 3699   1.011   5.432   1.845
  525SOL    HW2 3700   1.032   5.393   1.688
  526SOL     OW 3701   3.757  -0.690   1.320
  526SOL    HW1 3702   3.753  -0.665   1.416
  526SOL    HW2 3703   3.666  -0.682   1.279
  527SOL     OW 3704   1.104   3.354   4.722
  527SOL    HW1 3705   1.097   3.413   4.802
  527SOL    HW2 3706   1.177   3.387   4.663
  528SOL     OW 3707   7.465   4.255   1.690
  528SOL    HW1 3708   7.545   4.280   1.744
  528SOL    HW2 3709   7.388   4.314   1.715
  529SOL     OW 3710   7.395   3.052  -0.321
  529SOL    HW1 3711   7.341   3.027  -0.240
  529SOL    HW2 3712   7.333   3.063  -0.398
  530SOL     OW 3713   1.764   1.863   5.416
  530SOL    HW1 3714   1.793   1.866   5.512
  530SOL    HW2 3715   1.737   1.770   5.392
  531SOL     OW 3716   5.350   2.348   0.797
  531SOL    HW1 3717   5.253   2.331   0.782
  531SOL    HW2 3718   5.388   2.398   0.720
  532SOL     OW 3719   3.493   6.372  -0.759
  532SOL    HW1 3720   3.412   6.400  -0.708
  532SOL    HW2 3721   3.560   6.333  -0.696
  533SOL     OW 3722   4.156   1.949   6.608
  533SOL    HW1 3723   4.097   2.012   6.558
  533SOL    HW2 3724   4.245   1.992   6.624
  534SOL     OW 3725   1.907   5.661   4.901
  534SOL    HW1 3726   2.004   5.664   4.926
  534SOL    HW2 3727   1.871   5.569   4.915
  535SOL     OW 3728   8.591   4.200   5.769
  535SOL    HW1 3729   8.643   4.209   5.685
  535SOL    HW2 3730   8.621   4.119   5.819
  536SOL     OW 3731   7.104   4.533   3.266
  536SOL    HW1 3732   7.166   4.542   3.344
  536SOL    HW2 3733   7.018   4.580   3.289
  537SOL     OW 3734   3.458   6.836  -0.582
  537SOL    HW1 3735   3.549   6.796  -0.572
  537SOL    HW2 3736   3.445   6.905  -0.511
  538SOL     OW 3737   3.290   6.375   2.368
  538SOL    HW1 3738   3.334   6.464   2.366
  538SOL    HW2 3739   3.245   6.362   2.457
  539SOL     OW 3740   1.830   3.765   1.041
  539SOL    HW1 3741   1.751   3.735   0.987
  539SOL    HW2 3742   1.914   3.742   0.992
  540SOL     OW 3743   0.898   3.796   4.539
  540SOL    HW1 3744   0.975   3.782   4.478
  540SOL    HW2 3745   0.872   3.708   4.581
  541SOL     OW 3746   1.908   2.174   5.556
  541SOL    HW1 3747   1.930   2.252   5.497
  541SOL    HW2 3748   1.808   2.163   5.559
  542SOL     OW 3749   3.021   3.343   0.129
  542SOL    HW1 3750   2.952   3.393   0.183
  542SOL    HW2 3751   3.110   3.387   0.138
  543SOL     OW 3752   2.483   5.311   3.388
  543SOL    HW1 3753   2.420   5.235   3.371
  543SOL    HW2 3754   2.564   5.299   3.331
  544SOL     OW 3755   7.010   4.220   0.439
  544SOL    HW1 3756   7.024   4.227   0.538
  544SOL    HW2 3757   6.967   4.131   0.418
  545SOL     OW 3758   4.671   6.274   5.376
  545SOL    HW1 3759   4.751   6.274   5.317
  545SOL    HW2 3760   4.699   6.246   5.468
  546SOL     OW 3761   2.463   5.875   0.603
  546SOL    HW1 3762   2.542   5.847   0.547
  546SOL    HW2 3763   2.465   5.973   0.618
  547SOL     OW 3764   2.013   5.821   0.449
  547SOL    HW1 3765   1.974   5.735   0.415
  547SOL    HW2 3766   2.047   5.807   0.543
  548SOL     OW 3767   2.493   2.621   0.167
  548SOL    HW1 3768   2.460   2.553   0.232
  548SOL    HW2 3769   2.522   2.704   0.217
  549SOL     OW 3770   2.984   5.659   0.266
  549SOL    HW1 3771   2.994   5.565   0.234
  549SOL    HW2 3772   2.975   5.660   0.365
  550SOL     OW 3773   1.584   3.307   3.137
  550SOL    HW1 3774   1.555   3.355   3.054
  550SOL    HW2 3775   1.653   3.361   3.184
  551SOL     OW 3776   3.148   1.112   3.936
  551SOL    HW1 3777   3.208   1.036   3.963
  551SOL    HW2 3778   3.072   1.077   3.881
  552SOL     OW 3779   2.271   2.918   1.766
  552SOL    HW1 3780   2.350   2.969   1.732
  552SOL    HW2 3781   2.302   2.853   1.837
  553SOL     OW 3782   3.022   4.536   0.735
  553SOL    HW1 3783   3.044   4.443   0.703
  553SOL    HW2 3784   2.931   4.538   0.774
  554SOL     OW 3785   0.340   2.731   5.110
  554SOL    HW1 3786   0.392   2.796   5.165
  554SOL    HW2 3787   0.305   2.776   5.028
  555SOL     OW 3788   1.284   2.178   1.919
  555SOL    HW1 3789   1.338   2.108   1.870
  555SOL    HW2 3790   1.210   2.210   1.859
  556SOL     OW 3791   1.215   2.106   2.154
  556SOL    HW1 3792   1.255   2.128   2.065
  556SOL    HW2 3793   1.174   2.188   2.193
  557SOL     OW 3794   2.016   3.857   3.043
  557SOL    HW1 3795   2.110   3.888   3.056
  557SOL    HW2 3796   2.003   3.831   2.947
  558SOL     OW 3797   5.456   5.191   5.975
  558SOL    HW1 3798   5.389   5.191   5.901
  558SOL    HW2 3799   5.435   5.265   6.039
  559SOL     OW 3800   2.884   2.152   2.084
  559SOL    HW1 3801   2.956   2.083   2.077
  559SOL    HW2 3802   2.924   2.241   2.099
  560SOL     OW 3803   2.660   0.675   4.850
  560SOL    HW1 3804   2.570   0.698   4.812
  560SOL    HW2 3805   2.721   0.753   4.839
  561SOL     OW 3806   2.679   6.315  -0.622
  561SOL    HW1 3807   2.640   6.382  -0.685
  561SOL    HW2 3808   2.760   6.275  -0.663
  562SOL     OW 3809   4.729   3.951   0.400
  562SOL    HW1 3810   4.692   3.926   0.311
  562SOL    HW2 3811   4.654   3.958   0.467
  563SOL     OW 3812   3.906   6.990   5.223
  563SOL    HW1 3813   3.908   7.079   5.177
  563SOL    HW2 3814   3.942   6.920   5.162
  564SOL     OW 3815   6.722   3.969   2.801
  564SOL    HW1 3816   6.758   4.033   2.870
  564SOL    HW2 3817   6.748   4.001   2.710
  565SOL     OW 3818   2.249   3.434   3.965
  565SOL    HW1 3819   2.316   3.499   3.929
  565SOL    HW2 3820   2.169   3.430   3.905
  566SOL     OW 3821   4.108  -0.223   0.428
  566SOL    HW1 3822   4.059  -0.269   0.501
  566SOL    HW2 3823   4.146  -0.137   0.463
  567SOL     OW 3824   6.284   2.012   3.947
  567SOL    HW1 3825   6.254   1.987   3.856
  567SOL    HW2 3826   6.298   2.111   3.953
  568SOL     OW 3827   3.829   2.939   6.648
  568SOL    HW1 3828   3.788   2.950   6.739
  568SOL    HW2 3829   3.761   2.962   6.578
  569SOL     OW 3830   6.579   3.757   2.788
  569SOL    HW1 3831   6.631   3.841   2.805
  569SOL    HW2 3832   6.604   3.719   2.699
  570SOL     OW 3833   2.988   1.272   0.430
  570SOL    HW1 3834   2.973   1.364   0.467
  570SOL    HW2 3835   2.900   1.228   0.415
  571SOL     OW 3836   7.911   4.244   4.398
  571SOL    HW1 3837   7.823   4.228   4.354
  571SOL    HW2 3838   7.929   4.343   4.398
  572SOL     OW 3839   4.200   0.596   6.251
  572SOL    HW1 3840   4.206   0.511   6.304
  572SOL    HW2 3841   4.216   0.674   6.312
  573SOL     OW 3842   4.309   2.211   1.760
  573SOL    HW1 3843   4.250   2.223   1.682
  573SOL    HW2 3844   4.264   2.244   1.843
  574SOL     OW 3845   6.757   3.308   6.126
  574SOL    HW1 3846   6.812   3.388   6.102
  574SOL    HW2 3847   6.781   3.276   6.218
  575SOL     OW 3848   7.447   3.091   2.911
  575SOL    HW1 3849   7.452   2.993   2.889
  575SOL    HW2 3850   7.379   3.106   2.982
  576SOL     OW 3851   3.859   7.913   3.665
  576SOL    HW1 3852   3.925   7.844   3.695
  576SOL    HW2 3853   3.786   7.921   3.733
  577SOL     OW 3854   4.867   6.460   3.241
  577SOL    HW1 3855   4.925   6.384   3.272
  577SOL    HW2 3856   4.835   6.443   3.148
  578SOL     OW 3857   3.644   6.139   6.446
  578SOL    HW1 3858   3.565   6.091   6.484
  578SOL    HW2 3859   3.676   6.207   6.510
  579SOL     OW 3860   2.351   1.454   4.009
  579SOL    HW1 3861   2.296   1.538   4.010
  579SOL    HW2 3862   2.330   1.403   3.926
  580SOL     OW 3863   1.941   4.742   4.636
  580SOL    HW1 3864   1.990   4.821   4.600
  580SOL    HW2 3865   2.004   4.680   4.683
  581SOL     OW 3866   4.732   1.305   4.520
  581SOL    HW1 3867   4.791   1.300   4.440
  581SOL    HW2 3868   4.670   1.227   4.521
  582SOL     OW 3869   1.407   3.158   2.901
  582SOL    HW1 3870   1.324   3.213   2.906
  582SOL    HW2 3871   1.389   3.068   2.941
  583SOL     OW 3872  -0.143   3.419   3.203
  583SOL    HW1 3873  -0.129   3.367   3.118
  583SOL    HW2 3874  -0.230   3.392   3.244
  584SOL     OW 3875   2.328   0.592   3.204
  584SOL    HW1 3876   2.328   0.577   3.106
  584SOL    HW2 3877   2.338   0.505   3.252
  585SOL     OW 3878   7.210   3.883   1.335
  585SOL    HW1 3879   7.282   3.917   1.275
  585SOL    HW2 3880   7.153   3.818   1.284
  586SOL     OW 3881   2.468   3.614   6.055
  586SOL    HW1 3882   2.461   3.641   5.959
  586SOL    HW2 3883   2.549   3.660   6.096
  587SOL     OW 3884   2.888   3.152   1.067
  587SOL    HW1 3885   2.898   3.053   1.072
  587SOL    HW2 3886   2.954   3.189   1.002
  588SOL     OW 3887   3.754   6.879   2.091
  588SOL    HW1 3888   3.822   6.806   2.102
  588SOL    HW2 3889   3.706   6.866   2.004
  589SOL     OW 3890  -0.499   2.698   4.777
  589SOL    HW1 3891  -0.457   2.788   4.772
  589SOL    HW2 3892  -0.598   2.705   4.779
  590SOL     OW 3893   5.141   1.142   5.364
  590SOL    HW1 3894   5.093   1.198   5.431
  590SOL    HW2 3895   5.139   1.046   5.392
  591SOL     OW 3896   7.354   2.680   2.014
  591SOL    HW1 3897   7.397   2.648   1.929
  591SOL    HW2 3898   7.381   2.619   2.089
  592SOL     OW 3899   0.200   3.302   3.659
  592SOL    HW1 3900   0.171   3.246   3.738
  592SOL    HW2 3901   0.295   3.330   3.673
  593SOL     OW 3902   6.792   5.185   3.897
  593SOL    HW1 3903   6.725   5.116   3.926
  593SOL    HW2 3904   6.766   5.274   3.935
  594SOL     OW 3905   4.088   0.577   4.561
  594SOL    HW1 3906   4.067   0.654   4.499
  594SOL    HW2 3907   4.047   0.494   4.526
  595SOL     OW 3908   3.460   7.806   4.824
  595SOL    HW1 3909   3.559   7.819   4.829
  595SOL    HW2 3910   3.426   7.842   4.737
  596SOL     OW 3911   3.186   1.783   6.860
  596SOL    HW1 3912   3.247   1.704   6.867
  596SOL    HW2 3913   3.107   1.758   6.804
  597SOL     OW 3914  -0.720   2.360   1.614
  597SOL    HW1 3915  -0.744   2.455   1.596
  597SOL    HW2 3916  -0.743   2.304   1.534
  598SOL     OW 3917   6.494   5.379   3.913
  598SOL    HW1 3918   6.561   5.418   3.976
  598SOL    HW2 3919   6.429   5.450   3.886
  599SOL     OW 3920   5.197   2.680   5.473
  599SOL    HW1 3921   5.150   2.597   5.504
  599SOL    HW2 3922   5.269   2.656   5.409
  600SOL     OW 3923   0.549   3.243   5.167
  600SOL    HW1 3924   0.458   3.255   5.210
  600SOL    HW2 3925   0.556   3.303   5.089
  601SOL     OW 3926   5.828   0.199   6.273
  601SOL    HW1 3927   5.908   0.207   6.332
  601SOL    HW2 3928   5.800   0.103   6.267
  602SOL     OW 3929   6.369   5.301   2.175
  602SOL    HW1 3930   6.339   5.215   2.215
  602SOL    HW2 3931   6.417   5.355   2.245
  603SOL     OW 3932   3.245   6.439   6.236
  603SOL    HW1 3933   3.210   6.389   6.156
  603SOL    HW2 3934   3.281   6.372   6.302
  604SOL     OW 3935   5.159   5.542   4.586
  604SOL    HW1 3936   5.166   5.543   4.685
  604SOL    HW2 3937   5.075   5.497   4.558
  605SOL     OW 3938   0.400   3.696   4.577
  605SOL    HW1 3939   0.480   3.728   4.525
  605SOL    HW2 3940   0.399   3.596   4.577
  606SOL     OW 3941   5.569   5.111   2.345
  606SOL    HW1 3942   5.477   5.146   2.364
  606SOL    HW2 3943   5.597   5.136   2.253
  607SOL     OW 3944   4.546   6.950   1.715
  607SOL    HW1 3945   4.603   7.025   1.681
  607SOL    HW2 3946   4.450   6.979   1.717
  608SOL     OW 3947   4.485   0.692   0.647
  608SOL    HW1 3948   4.442   0.710   0.735
  608SOL    HW2 3949   4.414   0.682   0.577
  609SOL     OW 3950   6.681   4.524   3.808
  609SOL    HW1 3951   6.656   4.447   3.868
  609SOL    HW2 3952   6.760   4.571   3.847
  610SOL     OW 3953   2.380   6.669   1.000
  610SOL    HW1 3954   2.439   6.684   1.079
  610SOL    HW2 3955   2.387   6.573   0.970
  611SOL     OW 3956   0.731   3.684   3.379
  611SOL    HW1 3957   0.778   3.615   3.433
  611SOL    HW2 3958   0.767   3.774   3.403
  612SOL     OW 3959   4.292   0.123   2.465
  612SOL    HW1 3960   4.198   0.158   2.466
  612SOL    HW2 3961   4.325   0.108   2.558
  613SOL     OW 3962   3.317   8.369   3.869
  613SOL    HW1 3963   3.242   8.413   3.918
  613SOL    HW2 3964   3.404   8.414   3.895
  614SOL     OW 3965   1.926   3.077   5.269
  614SOL    HW1 3966   1.905   3.086   5.172
  614SOL    HW2 3967   1.865   3.011   5.311
  615SOL     OW 3968   8.802   4.699   2.872
  615SOL    HW1 3969   8.715   4.699   2.822
  615SOL    HW2 3970   8.785   4.726   2.967
  616SOL     OW 3971   6.525   4.211   6.147
  616SOL    HW1 3972   6.600   4.161   6.190
  616SOL    HW2 3973   6.495   4.285   6.206
  617SOL     OW 3974   2.712   2.455   6.325
  617SOL    HW1 3975   2.740   2.427   6.417
  617SOL    HW2 3976   2.631   2.513   6.331
  618SOL     OW 3977   6.460   3.274   1.549
  618SOL    HW1 3978   6.441   3.176   1.553
  618SOL    HW2 3979   6.485   3.298   1.455
  619SOL     OW 3980   3.871   6.728   4.137
  619SOL    HW1 3981   3.844   6.738   4.232
  619SOL    HW2 3982   3.792   6.709   4.080
  620SOL     OW 3983   2.024   4.164   1.302
  620SOL    HW1 3984   1.954   4.119   1.246
  620SOL    HW2 3985   1.993   4.256   1.324
  621SOL     OW 3986   2.937   1.540   0.543
  621SOL    HW1 3987   2.978   1.617   0.593
  621SOL    HW2 3988   2.887   1.482   0.607
  622SOL     OW 3989   3.047   6.337   3.208
  622SOL    HW1 3990   3.044   6.324   3.109
  622SOL    HW2 3991   3.045   6.435   3.229
  623SOL     OW 3992   4.220   4.492   4.972
  623SOL    HW1 3993   4.244   4.507   4.876
  623SOL    HW2 3994   4.196   4.395   4.986
  624SOL     OW 3995   1.820   2.911   2.516
  624SOL    HW1 3996   1.733   2.876   2.550
  624SOL    HW2 3997   1.810   3.007   2.490
  625SOL     OW 3998   4.694   5.869  -0.539
  625SOL    HW1 3999   4.645   5.904  -0.461
  625SOL    HW2 4000   4.698   5.769  -0.534
  626SOL     OW 4001   5.082   0.954   1.770
  626SOL    HW1 4002   5.021   1.009   1.826
  626SOL    HW2 4003   5.114   1.008   1.692
  627SOL     OW 4004   5.508   0.638   0.525
  627SOL    HW1 4005   5.572   0.560   0.529
  627SOL    HW2 4006   5.418   0.604   0.496
  628SOL     OW 4007   1.817   3.738   5.533
  628SOL    HW1 4008   1.815   3.639   5.544
  628SOL    HW2 4009   1.783   3.762   5.441
  629SOL     OW 4010   3.655   3.541   6.752
  629SOL    HW1 4011   3.599   3.529   6.834
  629SOL    HW2 4012   3.689   3.635   6.749
  630SOL     OW 4013   1.064   4.095   3.263
  630SOL    HW1 4014   1.117   4.127   3.341
  630SOL    HW2 4015   1.112   4.119   3.178
  631SOL     OW 4016   4.820   5.046   0.670
  631SOL    HW1 4017   4.750   4.979   0.692
  631SOL    HW2 4018   4.832   5.108   0.748
  632SOL     OW 4019   4.885   5.644   4.046
  632SOL    HW1 4020   4.932   5.667   3.960
  632SOL    HW2 4021   4.805   5.587   4.026
  633SOL     OW 4022   2.426   1.740   5.040
  633SOL    HW1 4023   2.418   1.821   5.098
  633SOL    HW2 4024   2.383   1.759   4.951
  634SOL     OW 4025   4.169   1.609   7.063
  634SOL    HW1 4026   4.088   1.606   7.121
  634SOL    HW2 4027   4.143   1.595   6.967
  635SOL     OW 4028   2.337   6.682   5.094
  635SOL    HW1 4029   2.345   6.645   5.187
  635SOL    HW2 4030   2.420   6.665   5.043
  636SOL     OW 4031   1.823   0.422   1.832
  636SOL    HW1 4032   1.903   0.447   1.887
  636SOL    HW2 4033   1.747   0.484   1.851
  637SOL     OW 4034   1.068   5.312   3.205
  637SOL    HW1 4035   1.112   5.398   3.183
  637SOL    HW2 4036   1.105   5.240   3.146
  638SOL     OW 4037   3.553   3.511   0.224
  638SOL    HW1 4038   3.600   3.589   0.183
  638SOL    HW2 4039   3.609   3.474   0.298
  639SOL     OW 4040   3.754   0.418   3.147
  639SOL    HW1 4041   3.709   0.374   3.069
  639SOL    HW2 4042   3.687   0.443   3.216
  640SOL     OW 4043   3.600   6.254   3.286
  640SOL    HW1 4044   3.535   6.192   3.242
  640SOL    HW2 4045   3.634   6.211   3.370
  641SOL     OW 4046   6.308   1.547   4.693
  641SOL    HW1 4047   6.380   1.503   4.639
  641SOL    HW2 4048   6.240   1.586   4.632
  642SOL     OW 4049   5.185   6.517   1.648
  642SOL    HW1 4050   5.108   6.546   1.591
  642SOL    HW2 4051   5.155   6.510   1.743
  643SOL     OW 4052   6.017   3.362   1.556
  643SOL    HW1 4053   6.092   3.418   1.521
  643SOL    HW2 4054   5.974   3.314   1.481
  644SOL     OW 4055   2.548   0.387   0.863
  644SOL    HW1 4056   2.603   0.459   0.905
  644SOL    HW2 4057   2.586   0.297   0.887
  645SOL     OW 4058   3.483   1.373   6.052
  645SOL    HW1 4059   3.512   1.277   6.046
  645SOL    HW2 4060   3.400   1.386   5.998
  646SOL     OW 4061   2.466   7.055   1.910
  646SOL    HW1 4062   2.508   6.964   1.911
  646SOL    HW2 4063   2.537   7.125   1.922
  647SOL     OW 4064   7.271   4.898   0.805
  647SOL    HW1 4065   7.200   4.965   0.825
  647SOL    HW2 4066   7.306   4.912   0.714
  648SOL     OW 4067   2.997   6.959   4.707
  648SOL    HW1 4068   2.998   7.050   4.665
  648SOL    HW2 4069   2.955   6.894   4.643
  649SOL     OW 4070   5.965   0.452   2.279
  649SOL    HW1 4071   6.031   0.463   2.354
  649SOL    HW2 4072   5.879   0.496   2.305
  650SOL     OW 4073   0.992   3.806   5.268
  650SOL    HW1 4074   0.984   3.901   5.238
  650SOL    HW2 4075   0.942   3.747   5.204
  651SOL     OW 4076   4.737   0.111   1.043
  651SOL    HW1 4077   4.838   0.111   1.038
  651SOL    HW2 4078   4.707   0.185   1.104
  652SOL     OW 4079   2.363   5.381   6.009
  652SOL    HW1 4080   2.371   5.319   5.931
  652SOL    HW2 4081   2.451   5.392   6.054
  653SOL     OW 4082   6.064   5.285   3.518
  653SOL    HW1 4083   6.100   5.378   3.523
  653SOL    HW2 4084   5.993   5.281   3.448
  654SOL     OW 4085   2.383   1.143   0.770
  654SOL    HW1 4086   2.359   1.238   0.791
  654SOL    HW2 4087   2.458   1.141   0.703
  655SOL     OW 4088   2.265   1.674   3.760
  655SOL    HW1 4089   2.364   1.682   3.766
  655SOL    HW2 4090   2.225   1.682   3.852
  656SOL     OW 4091   5.113   1.592   3.207
  656SOL    HW1 4092   5.123   1.690   3.190
  656SOL    HW2 4093   5.076   1.577   3.298
  657SOL     OW 4094   3.459   6.455   2.959
  657SOL    HW1 4095   3.482   6.506   2.876
  657SOL    HW2 4096   3.417   6.518   3.025
  658SOL     OW 4097   0.599   2.069   0.453
  658SOL    HW1 4098   0.598   2.033   0.548
  658SOL    HW2 4099   0.689   2.057   0.413
  659SOL     OW 4100   4.434   2.662   0.578
  659SOL    HW1 4101   4.512   2.711   0.618
  659SOL    HW2 4102   4.352   2.720   0.582
  660SOL     OW 4103   4.821   5.749   2.678
  660SOL    HW1 4104   4.757   5.786   2.744
  660SOL    HW2 4105   4.818   5.804   2.595
  661SOL     OW 4106   1.897   5.986   2.812
  661SOL    HW1 4107   1.881   5.913   2.746
  661SOL    HW2 4108   1.957   5.953   2.885
  662SOL     OW 4109   2.394   2.868   6.783
  662SOL    HW1 4110   2.450   2.945   6.751
  662SOL    HW2 4111   2.419   2.787   6.731
  663SOL     OW 4112   2.675   1.947   0.749
  663SOL    HW1 4113   2.591   2.001   0.751
  663SOL    HW2 4114   2.701   1.928   0.655
  664SOL     OW 4115   2.477   4.505   5.541
  664SOL    HW1 4116   2.503   4.505   5.638
  664SOL    HW2 4117   2.530   4.437   5.492
  665SOL     OW 4118   6.264   3.069   4.895
  665SOL    HW1 4119   6.199   2.999   4.865
  665SOL    HW2 4120   6.237   3.158   4.860
  666SOL     OW 4121   8.061   4.738   2.549
  666SOL    HW1 4122   8.008   4.658   2.580
  666SOL    HW2 4123   8.011   4.822   2.567
  667SOL     OW 4124   4.190   0.631   5.753
  667SOL    HW1 4125   4.183   0.731   5.745
  667SOL    HW2 4126   4.202   0.591   5.661
  668SOL     OW 4127   5.259   0.022   4.908
  668SOL    HW1 4128   5.203   0.090   4.956
  668SOL    HW2 4129   5.294   0.061   4.823
  669SOL     OW 4130   1.587   2.863   0.614
  669SOL    HW1 4131   1.678   2.847   0.577
  669SOL    HW2 4132   1.594   2.932   0.687
  670SOL     OW 4133   4.636   5.610   5.320
  670SOL    HW1 4134   4.736   5.619   5.328
  670SOL    HW2 4135   4.615   5.559   5.237
  671SOL     OW 4136   3.666   6.754   0.757
  671SOL    HW1 4137   3.751   6.707   0.736
  671SOL    HW2 4138   3.618   6.776   0.673
  672SOL     OW 4139   5.575  -0.556   6.425
  672SOL    HW1 4140   5.670  -0.566   6.457
  672SOL    HW2 4141   5.560  -0.618   6.347
  673SOL     OW 4142   5.322   6.468   5.600
  673SOL    HW1 4143   5.398   6.532   5.603
  673SOL    HW2 4144   5.239   6.512   5.636
  674SOL     OW 4145   6.668   4.597   2.253
  674SOL    HW1 4146   6.634   4.503   2.244
  674SOL    HW2 4147   6.674   4.639   2.162
  675SOL     OW 4148   4.616   6.284   4.564
  675SOL    HW1 4149   4.569   6.342   4.498
  675SOL    HW2 4150   4.574   6.294   4.654
  676SOL     OW 4151   3.562   5.307   5.273
  676SOL    HW1 4152   3.626   5.269   5.340
  676SOL    HW2 4153   3.599   5.295   5.181
  677SOL     OW 4154   3.298   0.686   5.474
  677SOL    HW1 4155   3.346   0.630   5.407
  677SOL    HW2 4156   3.212   0.642   5.499
  678SOL     OW 4157   4.452  -0.509   0.984
  678SOL    HW1 4158   4.494  -0.418   0.977
  678SOL    HW2 4159   4.513  -0.578   0.945
  679SOL     OW 4160   3.283   6.540   1.900
  679SOL    HW1 4161   3.268   6.629   1.857
  679SOL    HW2 4162   3.376   6.508   1.881
  680SOL     OW 4163   1.950   0.655   0.599
  680SOL    HW1 4164   1.881   0.724   0.582
  680SOL    HW2 4165   1.910   0.583   0.657
  681SOL     OW 4166  -0.480   3.274   2.004
  681SOL    HW1 4167  -0.422   3.257   1.924
  681SOL    HW2 4168  -0.485   3.373   2.021
  682SOL     OW 4169   2.762   1.415   2.703
  682SOL    HW1 4170   2.786   1.421   2.800
  682SOL    HW2 4171   2.675   1.368   2.694
  683SOL     OW 4172   7.822   4.753   4.434
  683SOL    HW1 4173   7.792   4.747   4.529
  683SOL    HW2 4174   7.903   4.811   4.429
  684SOL     OW 4175   4.016   0.185   5.249
  684SOL    HW1 4176   3.995   0.283   5.252
  684SOL    HW2 4177   4.090   0.169   5.186
  685SOL     OW 4178   8.011   4.660   1.706
  685SOL    HW1 4179   7.952   4.660   1.787
  685SOL    HW2 4180   8.048   4.569   1.690
  686SOL     OW 4181   4.678   1.647   1.806
  686SOL    HW1 4182   4.682   1.730   1.861
  686SOL    HW2 4183   4.583   1.627   1.783
  687SOL     OW 4184   3.673  -0.041   3.580
  687SOL    HW1 4185   3.740   0.022   3.618
  687SOL    HW2 4186   3.658  -0.021   3.483
  688SOL     OW 4187  -0.692   2.821   2.701
  688SOL    HW1 4188  -0.708   2.781   2.791
  688SOL    HW2 4189  -0.761   2.788   2.637
  689SOL     OW 4190   1.309   3.450   4.536
  689SOL    HW1 4191   1.409   3.454   4.527
  689SOL    HW2 4192   1.273   3.374   4.482
  690SOL     OW 4193   4.049   4.858   5.561
  690SOL    HW1 4194   4.119   4.866   5.631
  690SOL    HW2 4195   4.061   4.931   5.493
  691SOL     OW 4196   5.209   1.418   2.711
  691SOL    HW1 4197   5.161   1.412   2.799
  691SOL    HW2 4198   5.185   1.340   2.654
  692SOL     OW 4199   1.017   3.118   1.441
  692SOL    HW1 4200   0.957   3.160   1.509
  692SOL    HW2 4201   1.005   3.019   1.443
  693SOL     OW 4202   1.755   4.582   2.305
  693SOL    HW1 4203   1.748   4.668   2.356
  693SOL    HW2 4204   1.702   4.511   2.351
  694SOL     OW 4205   2.576   4.532   6.428
  694SOL    HW1 4206   2.660   4.490   6.396
  694SOL    HW2 4207   2.530   4.577   6.351
  695SOL     OW 4208   0.979   1.492   2.335
  695SOL    HW1 4209   0.903   1.453   2.387
  695SOL    HW2 4210   1.051   1.521   2.399
  696SOL     OW 4211   2.743   5.155   0.113
  696SOL    HW1 4212   2.832   5.113   0.094
  696SOL    HW2 4213   2.719   5.217   0.038
  697SOL     OW 4214   2.397   3.030   1.369
  697SOL    HW1 4215   2.323   3.016   1.434
  697SOL    HW2 4216   2.466   2.958   1.382
  698SOL     OW 4217   2.644   7.619   1.926
  698SOL    HW1 4218   2.676   7.699   1.874
  698SOL    HW2 4219   2.707   7.601   2.001
  699SOL     OW 4220   7.428   2.647   3.975
  699SOL    HW1 4221   7.521   2.649   3.939
  699SOL    HW2 4222   7.404   2.739   4.007
  700SOL     OW 4223   3.596   0.455   1.796
  700SOL    HW1 4224   3.515   0.442   1.737
  700SOL    HW2 4225   3.610   0.553   1.810
  701SOL     OW 4226   1.615   3.543   6.371
  701SOL    HW1 4227   1.700   3.493   6.387
  701SOL    HW2 4228   1.540   3.495   6.418
  702SOL     OW 4229   0.841   2.470   3.510
  702SOL    HW1 4230   0.843   2.406   3.587
  702SOL    HW2 4231   0.933   2.504   3.493
  703SOL     OW 4232   3.302   2.170   5.675
  703SOL    HW1 4233   3.396   2.186   5.706
  703SOL    HW2 4234   3.298   2.085   5.623
  704SOL     OW 4235   4.864   2.424  -0.034
  704SOL    HW1 4236   4.818   2.407   0.054
  704SOL    HW2 4237   4.866   2.522  -0.051
  705SOL     OW 4238   2.813   2.745   2.723
  705SOL    HW1 4239   2.784   2.837   2.752
  705SOL    HW2 4240   2.773   2.677   2.783
  706SOL     OW 4241   5.625   4.419   4.823
  706SOL    HW1 4242   5.551   4.423   4.889
  706SOL    HW2 4243   5.713   4.414   4.872
  707SOL     OW 4244   3.105   3.981   6.007
  707SOL    HW1 4245   3.104   3.958   5.910
  707SOL    HW2 4246   3.155   4.066   6.020
  708SOL     OW 4247   1.460   5.429   1.247
  708SOL    HW1 4248   1.401   5.357   1.209
  708SOL    HW2 4249   1.537   5.444   1.186
  709SOL     OW 4250   3.380   5.791   1.401
  709SOL    HW1 4251   3.338   5.813   1.489
  709SOL    HW2 4252   3.430   5.871   1.368
  710SOL     OW 4253   1.591   3.071   6.561
  710SOL    HW1 4254   1.651   2.993   6.580
  710SOL    HW2 4255   1.579   3.078   6.461
  711SOL     OW 4256   3.498   6.445   0.184
  711SOL    HW1 4257   3.495   6.527   0.241
  711SOL    HW2 4258   3.427   6.382   0.215
  712SOL     OW 4259   4.658   6.061   4.881
  712SOL    HW1 4260   4.755   6.084   4.875
  712SOL    HW2 4261   4.637   6.017   4.968
  713SOL     OW 4262   8.585   4.670   3.543
  713SOL    HW1 4263   8.588   4.663   3.642
  713SOL    HW2 4264   8.550   4.759   3.515
  714SOL     OW 4265   6.187   1.465  -0.293
  714SOL    HW1 4266   6.096   1.504  -0.281
  714SOL    HW2 4267   6.256   1.535  -0.275
  715SOL     OW 4268   4.830   0.716   2.589
  715SOL    HW1 4269   4.809   0.795   2.530
  715SOL    HW2 4270   4.750   0.657   2.596
  716SOL     OW 4271   5.287   1.090   0.422
  716SOL    HW1 4272   5.189   1.069   0.419
  716SOL    HW2 4273   5.337   1.007   0.445
  717SOL     OW 4274   5.336   2.869   6.217
  717SOL    HW1 4275   5.417   2.922   6.242
  717SOL    HW2 4276   5.272   2.869   6.294
  718SOL     OW 4277   2.860   5.216   3.927
  718SOL    HW1 4278   2.906   5.284   3.985
  718SOL    HW2 4279   2.928   5.171   3.869
  719SOL     OW 4280   3.163   6.464   5.532
  719SOL    HW1 4281   3.162   6.456   5.632
  719SOL    HW2 4282   3.163   6.562   5.508
  720SOL     OW 4283   6.875   2.980   5.201
  720SOL    HW1 4284   6.874   2.889   5.242
  720SOL    HW2 4285   6.886   3.049   5.273
  721SOL     OW 4286   5.100   4.565   6.393
  721SOL    HW1 4287   5.049   4.479   6.389
  721SOL    HW2 4288   5.043   4.639   6.357
  722SOL     OW 4289   0.565   2.181   1.953
  722SOL    HW1 4290   0.557   2.170   2.052
  722SOL    HW2 4291   0.660   2.164   1.925
  723SOL     OW 4292   3.824   6.175   0.434
  723SOL    HW1 4293   3.835   6.088   0.385
  723SOL    HW2 4294   3.913   6.222   0.439
  724SOL     OW 4295   2.029   5.457   1.555
  724SOL    HW1 4296   2.020   5.553   1.581
  724SOL    HW2 4297   2.121   5.441   1.517
  725SOL     OW 4298   3.401   1.144   1.212
  725SOL    HW1 4299   3.337   1.136   1.135
  725SOL    HW2 4300   3.444   1.236   1.210
  726SOL     OW 4301   0.983   3.503   0.607
  726SOL    HW1 4302   0.939   3.514   0.696
  726SOL    HW2 4303   0.953   3.577   0.547
  727SOL     OW 4304   2.372   6.368   3.612
  727SOL    HW1 4305   2.309   6.306   3.658
  727SOL    HW2 4306   2.435   6.407   3.680
  728SOL     OW 4307   2.808   7.806   5.406
  728SOL    HW1 4308   2.768   7.853   5.327
  728SOL    HW2 4309   2.905   7.829   5.413
  729SOL     OW 4310   1.373   4.450   6.669
  729SOL    HW1 4311   1.393   4.545   6.650
  729SOL    HW2 4312   1.372   4.397   6.584
  730SOL     OW 4313   5.336   6.024   4.542
  730SOL    HW1 4314   5.299   6.111   4.508
  730SOL    HW2 4315   5.333   5.956   4.469
  731SOL     OW 4316   5.690   6.632   3.488
  731SOL    HW1 4317   5.750   6.560   3.454
  731SOL    HW2 4318   5.731   6.675   3.568
  732SOL     OW 4319   2.472   2.199   5.795
  732SOL    HW1 4320   2.560   2.156   5.775
  732SOL    HW2 4321   2.487   2.293   5.827
  733SOL     OW 4322   1.559   5.236   1.995
  733SOL    HW1 4323   1.603   5.152   2.025
  733SOL    HW2 4324   1.590   5.258   1.903
  734SOL     OW 4325   7.145   2.048   3.125
  734SOL    HW1 4326   7.133   2.148   3.128
  734SOL    HW2 4327   7.055   2.004   3.134
  735SOL     OW 4328   1.373   3.292   5.904
  735SOL    HW1 4329   1.361   3.388   5.882
  735SOL    HW2 4330   1.363   3.279   6.003
  736SOL     OW 4331   0.513   3.635   3.227
  736SOL    HW1 4332   0.536   3.577   3.150
  736SOL    HW2 4333   0.596   3.661   3.275
  737SOL     OW 4334   5.657   2.861   6.498
  737SOL    HW1 4335   5.624   2.922   6.426
  737SOL    HW2 4336   5.594   2.785   6.508
  738SOL     OW 4337   2.405   3.130   4.658
  738SOL    HW1 4338   2.319   3.175   4.682
  738SOL    HW2 4339   2.391   3.075   4.575
  739SOL     OW 4340   6.543   2.876   6.077
  739SOL    HW1 4341   6.588   2.922   6.001
  739SOL    HW2 4342   6.522   2.782   6.051
  740SOL     OW 4343   4.498   7.538   3.559
  740SOL    HW1 4344   4.507   7.500   3.466
  740SOL    HW2 4345   4.540   7.475   3.624
  741SOL     OW 4346   4.649  -0.373   3.259
  741SOL    HW1 4347   4.613  -0.465   3.276
  741SOL    HW2 4348   4.745  -0.379   3.231
  742SOL     OW 4349   5.671   0.310   2.094
  742SOL    HW1 4350   5.626   0.390   2.055
  742SOL    HW2 4351   5.770   0.318   2.080
  743SOL     OW 4352   6.265   1.047   3.602
  743SOL    HW1 4353   6.236   1.043   3.506
  743SOL    HW2 4354   6.210   1.115   3.650
  744SOL     OW 4355   4.344  -0.748   3.537
  744SOL    HW1 4356   4.365  -0.652   3.560
  744SOL    HW2 4357   4.342  -0.801   3.621
  745SOL     OW 4358   1.591   2.481   2.879
  745SOL    HW1 4359   1.663   2.427   2.921
  745SOL    HW2 4360   1.517   2.421   2.850
  746SOL     OW 4361   6.130   4.188  -0.658
  746SOL    HW1 4362   6.184   4.202  -0.740
  746SOL    HW2 4363   6.182   4.133  -0.592
  747SOL     OW 4364   2.934  -0.272   0.986
  747SOL    HW1 4365   2.992  -0.322   1.052
  747SOL    HW2 4366   2.839  -0.295   1.003
  748SOL     OW 4367   6.991   3.842   1.117
  748SOL    HW1 4368   6.916   3.782   1.088
  748SOL    HW2 4369   6.963   3.937   1.106
  749SOL     OW 4370   5.201   3.995   0.231
  749SOL    HW1 4371   5.109   3.969   0.202
  749SOL    HW2 4372   5.254   4.026   0.151
  750SOL     OW 4373   6.965   4.151   3.577
  750SOL    HW1 4374   7.043   4.214   3.586
  750SOL    HW2 4375   6.997   4.056   3.588
  751SOL     OW 4376   1.371   3.732   0.724
  751SOL    HW1 4377   1.434   3.696   0.794
  751SOL    HW2 4378   1.423   3.778   0.653
  752SOL     OW 4379   7.536   3.973   1.632
  752SOL    HW1 4380   7.544   3.963   1.533
  752SOL    HW2 4381   7.518   4.068   1.655
  753SOL     OW 4382   1.553   5.336  -0.186
  753SOL    HW1 4383   1.614   5.416  -0.192
  753SOL    HW2 4384   1.552   5.291  -0.276
  754SOL     OW 4385   1.760   2.598   0.280
  754SOL    HW1 4386   1.841   2.629   0.330
  754SOL    HW2 4387   1.727   2.673   0.221
  755SOL     OW 4388   7.023   4.919   1.462
  755SOL    HW1 4389   6.969   4.930   1.379
  755SOL    HW2 4390   6.986   4.977   1.534
  756SOL     OW 4391   4.678  -0.612   0.853
  756SOL    HW1 4392   4.696  -0.515   0.864
  756SOL    HW2 4393   4.672  -0.634   0.756
  757SOL     OW 4394   3.035   3.776   0.792
  757SOL    HW1 4395   3.115   3.795   0.850
  757SOL    HW2 4396   2.957   3.832   0.823
  758SOL     OW 4397   2.384   5.377   1.374
  758SOL    HW1 4398   2.379   5.460   1.431
  758SOL    HW2 4399   2.449   5.314   1.414
  759SOL     OW 4400   1.904   2.616   3.476
  759SOL    HW1 4401   1.897   2.621   3.376
  759SOL    HW2 4402   1.870   2.702   3.515
  760SOL     OW 4403   8.111   4.092   2.309
  760SOL    HW1 4404   8.046   4.060   2.377
  760SOL    HW2 4405   8.204   4.063   2.335
  761SOL     OW 4406   5.836   4.552   6.145
  761SOL    HW1 4407   5.806   4.510   6.059
  761SOL    HW2 4408   5.927   4.519   6.168
  762SOL     OW 4409   0.793   2.457   5.432
  762SOL    HW1 4410   0.705   2.453   5.383
  762SOL    HW2 4411   0.815   2.366   5.468
  763SOL     OW 4412   4.754  -1.007   0.789
  763SOL    HW1 4413   4.826  -1.047   0.845
  763SOL    HW2 4414   4.702  -0.941   0.844
  764SOL     OW 4415   0.523   2.477   2.759
  764SOL    HW1 4416   0.459   2.400   2.764
  764SOL    HW2 4417   0.574   2.483   2.845
  765SOL     OW 4418   3.320   1.111   2.056
  765SOL    HW1 4419   3.362   1.074   2.139
  765SOL    HW2 4420   3.385   1.171   2.009
  766SOL     OW 4421   5.377   6.587   2.555
  766SOL    HW1 4422   5.363   6.496   2.518
  766SOL    HW2 4423   5.456   6.630   2.511
  767SOL     OW 4424   8.446   4.252   0.780
  767SOL    HW1 4425   8.376   4.299   0.834
  767SOL    HW2 4426   8.412   4.162   0.751
  768SOL     OW 4427   4.721   3.203   5.606
  768SOL    HW1 4428   4.692   3.153   5.686
  768SOL    HW2 4429   4.656   3.276   5.587
  769SOL     OW 4430  -0.180   1.659   1.335
  769SOL    HW1 4431  -0.081   1.654   1.319
  769SOL    HW2 4432  -0.199   1.739   1.392
  770SOL     OW 4433   6.377   4.672   4.566
  770SOL    HW1 4434   6.282   4.702   4.581
  770SOL    HW2 4435   6.434   4.701   4.642
  771SOL     OW 4436   5.637   1.333   5.085
  771SOL    HW1 4437   5.548   1.311   5.127
  771SOL    HW2 4438   5.645   1.432   5.073
  772SOL     OW 4439   3.097   3.098   0.628
  772SOL    HW1 4440   3.105   3.135   0.535
  772SOL    HW2 4441   3.155   3.016   0.636
  773SOL     OW 4442   5.202   5.716  -0.516
  773SOL    HW1 4443   5.287   5.768  -0.527
  773SOL    HW2 4444   5.126   5.779  -0.503
  774SOL     OW 4445   7.580   5.266   5.120
  774SOL    HW1 4446   7.642   5.290   5.195
  774SOL    HW2 4447   7.631   5.263   5.034
  775SOL     OW 4448   5.260   3.683   5.332
  775SOL    HW1 4449   5.253   3.622   5.254
  775SOL    HW2 4450   5.172   3.687   5.380
  776SOL     OW 4451   7.146   2.977   0.524
  776SOL    HW1 4452   7.157   2.881   0.503
  776SOL    HW2 4453   7.052   3.004   0.509
  777SOL     OW 4454   2.473   7.564   2.670
  777SOL    HW1 4455   2.547   7.588   2.606
  777SOL    HW2 4456   2.432   7.476   2.642
  778SOL     OW 4457   4.458  -0.036   5.613
  778SOL    HW1 4458   4.443   0.017   5.696
  778SOL    HW2 4459   4.547  -0.012   5.574
  779SOL     OW 4460   7.419   5.494   4.839
  779SOL    HW1 4461   7.367   5.580   4.830
  779SOL    HW2 4462   7.463   5.473   4.752
  780SOL     OW 4463   2.786   1.394   0.739
  780SOL    HW1 4464   2.759   1.453   0.815
  780SOL    HW2 4465   2.807   1.302   0.774
  781SOL     OW 4466   7.719   4.155   1.983
  781SOL    HW1 4467   7.659   4.123   2.055
  781SOL    HW2 4468   7.809   4.176   2.021
  782SOL     OW 4469   3.787   0.321   1.638
  782SOL    HW1 4470   3.847   0.400   1.647
  782SOL    HW2 4471   3.704   0.336   1.693
  783SOL     OW 4472   4.672   0.059   0.534
  783SOL    HW1 4473   4.602   0.006   0.487
  783SOL    HW2 4474   4.673   0.035   0.632
  784SOL     OW 4475   5.072  -0.138   7.141
  784SOL    HW1 4476   5.129  -0.198   7.084
  784SOL    HW2 4477   5.002  -0.192   7.187
  785SOL     OW 4478   1.963   5.255   2.047
  785SOL    HW1 4479   1.866   5.244   2.070
  785SOL    HW2 4480   1.994   5.347   2.068
  786SOL     OW 4481   5.514   4.435   0.515
  786SOL    HW1 4482   5.604   4.399   0.493
  786SOL    HW2 4483   5.521   4.532   0.538
  787SOL     OW 4484   3.511   6.653   5.601
  787SOL    HW1 4485   3.515   6.668   5.502
  787SOL    HW2 4486   3.455   6.725   5.642
  788SOL     OW 4487   4.765   7.141   3.673
  788SOL    HW1 4488   4.800   7.176   3.586
  788SOL    HW2 4489   4.826   7.170   3.747
  789SOL     OW 4490   1.816   3.959   0.463
  789SOL    HW1 4491   1.718   3.969   0.475
  789SOL    HW2 4492   1.837   3.944   0.366
  790SOL     OW 4493   5.953   0.576   1.860
  790SOL    HW1 4494   6.037   0.620   1.828
  790SOL    HW2 4495   5.977   0.496   1.915
  791SOL     OW 4496   2.943   6.378   1.247
  791SOL    HW1 4497   3.001   6.351   1.170
  791SOL    HW2 4498   2.999   6.419   1.319
  792SOL     OW 4499   7.392   3.890  -0.874
  792SOL    HW1 4500   7.451   3.968  -0.895
  792SOL    HW2 4501   7.328   3.913  -0.802
  793SOL     OW 4502   5.691   1.601   3.798
  793SOL    HW1 4503   5.774   1.545   3.803
  793SOL    HW2 4504   5.714   1.690   3.758
  794SOL     OW 4505   4.897   0.194   4.986
  794SOL    HW1 4506   4.850   0.280   5.004
  794SOL    HW2 4507   4.994   0.204   5.008
  795SOL     OW 4508   5.330   4.014   4.673
  795SOL    HW1 4509   5.244   4.062   4.654
  795SOL    HW2 4510   5.378   4.061   4.747
  796SOL     OW 4511   2.813   4.614   3.539
  796SOL    HW1 4512   2.904   4.655   3.531
  796SOL    HW2 4513   2.745   4.684   3.522
  797SOL     OW 4514   7.856   3.298   4.392
  797SOL    HW1 4515   7.825   3.215   4.440
  797SOL    HW2 4516   7.945   3.325   4.427
  798SOL     OW 4517   4.732   1.067   0.689
  798SOL    HW1 4518   4.642   1.112   0.693
  798SOL    HW2 4519   4.798   1.129   0.646
  799SOL     OW 4520   5.963   3.958   4.447
  799SOL    HW1 4521   5.983   4.054   4.435
  799SOL    HW2 4522   6.049   3.907   4.460
  800SOL     OW 4523   2.627   0.178   1.700
  800SOL    HW1 4524   2.559   0.113   1.665
  800SOL    HW2 4525   2.628   0.173   1.800
  801SOL     OW 4526   1.209   3.072   2.519
  801SOL    HW1 4527   1.257   3.026   2.594
  801SOL    HW2 4528   1.125   3.022   2.497
  802SOL     OW 4529   5.814   5.222   5.645
  802SOL    HW1 4530   5.803   5.234   5.547
  802SOL    HW2 4531   5.879   5.149   5.663
  803SOL     OW 4532   4.584   1.365   6.527
  803SOL    HW1 4533   4.597   1.279   6.577
  803SOL    HW2 4534   4.507   1.354   6.463
  804SOL     OW 4535   6.819   3.713  -0.602
  804SOL    HW1 4536   6.753   3.747  -0.534
  804SOL    HW2 4537   6.905   3.690  -0.557
  805SOL     OW 4538   6.604   1.749   0.745
  805SOL    HW1 4539   6.689   1.703   0.770
  805SOL    HW2 4540   6.617   1.795   0.656
  806SOL     OW 4541   1.864   2.977   0.247
  806SOL    HW1 4542   1.880   2.904   0.180
  806SOL    HW2 4543   1.766   3.001   0.247
  807SOL     OW 4544   5.470   1.692   1.431
  807SOL    HW1 4545   5.544   1.667   1.492
  807SOL    HW2 4546   5.428   1.778   1.462
  808SOL     OW 4547   6.555   5.538   1.522
  808SOL    HW1 4548   6.586   5.533   1.617
  808SOL    HW2 4549   6.595   5.463   1.470
  809SOL     OW 4550   1.011   4.253   0.551
  809SOL    HW1 4551   0.997   4.346   0.582
  809SOL    HW2 4552   1.110   4.235   0.540
  810SOL     OW 4553   4.277   4.465   5.346
  810SOL    HW1 4554   4.234   4.376   5.326
  810SOL    HW2 4555   4.361   4.474   5.294
  811SOL     OW 4556   4.426  -0.189   3.534
  811SOL    HW1 4557   4.419  -0.110   3.595
  811SOL    HW2 4558   4.335  -0.215   3.502
  812SOL     OW 4559   7.957   4.274   0.227
  812SOL    HW1 4560   8.005   4.328   0.158
  812SOL    HW2 4561   7.977   4.176   0.213
  813SOL     OW 4562   2.794   0.474   4.403
  813SOL    HW1 4563   2.868   0.506   4.344
  813SOL    HW2 4564   2.736   0.410   4.351
  814SOL     OW 4565   5.751   4.963   0.921
  814SOL    HW1 4566   5.666   4.964   0.972
  814SOL    HW2 4567   5.777   5.057   0.897
  815SOL     OW 4568   5.623   5.042   0.549
  815SOL    HW1 4569   5.539   5.034   0.602
  815SOL    HW2 4570   5.610   5.111   0.477
  816SOL     OW 4571   4.269   0.397   5.004
  816SOL    HW1 4572   4.306   0.362   5.091
  816SOL    HW2 4573   4.322   0.361   4.928
  817SOL     OW 4574   7.363   2.593   6.278
  817SOL    HW1 4575   7.329   2.624   6.366
  817SOL    HW2 4576   7.440   2.530   6.291
  818SOL     OW 4577   5.778   1.087   4.448
  818SOL    HW1 4578   5.845   1.115   4.381
  818SOL    HW2 4579   5.745   0.995   4.429
  819SOL     OW 4580   2.906   1.274   2.525
  819SOL    HW1 4581   2.870   1.337   2.594
  819SOL    HW2 4582   2.912   1.321   2.437
  820SOL     OW 4583   6.564   1.765   0.038
  820SOL    HW1 4584   6.546   1.763   0.135
  820SOL    HW2 4585   6.486   1.724  -0.011
  821SOL     OW 4586   3.183   7.221   1.050
  821SOL    HW1 4587   3.107   7.166   1.015
  821SOL    HW2 4588   3.270   7.187   1.012
  822SOL     OW 4589   2.213   4.744   0.286
  822SOL    HW1 4590   2.297   4.797   0.269
  822SOL    HW2 4591   2.165   4.731   0.201
  823SOL     OW 4592   4.635   5.649   4.365
  823SOL    HW1 4593   4.599   5.720   4.304
  823SOL    HW2 4594   4.565   5.622   4.432
  824SOL     OW 4595   4.578   7.447   4.528
  824SOL    HW1 4596   4.658   7.441   4.467
  824SOL    HW2 4597   4.511   7.509   4.487
  825SOL     OW 4598   5.046   6.228   0.378
  825SOL    HW1 4599   4.989   6.259   0.302
  825SOL    HW2 4600   5.108   6.302   0.406
  826SOL     OW 4601   0.289   2.875   5.745
  826SOL    HW1 4602   0.342   2.940   5.798
  826SOL    HW2 4603   0.352   2.821   5.688
  827SOL     OW 4604   4.129   0.624   6.634
  827SOL    HW1 4605   4.184   0.564   6.577
  827SOL    HW2 4606   4.177   0.644   6.720
  828SOL     OW 4607   3.710   5.976   5.349
  828SOL    HW1 4608   3.680   5.896   5.295
  828SOL    HW2 4609   3.800   5.958   5.387
  829SOL     OW 4610   5.405   5.874  -0.619
  829SOL    HW1 4611   5.401   5.933  -0.539
  829SOL    HW2 4612   5.339   5.906  -0.688
  830SOL     OW 4613   2.834   0.760   1.413
  830SOL    HW1 4614   2.767   0.783   1.342
  830SOL    HW2 4615   2.925   0.788   1.382
  831SOL     OW 4616   2.736   3.768   6.078
  831SOL    HW1 4617   2.731   3.841   6.011
  831SOL    HW2 4618   2.777   3.686   6.038
  832SOL     OW 4619   3.795   4.890   6.134
  832SOL    HW1 4620   3.852   4.969   6.160
  832SOL    HW2 4621   3.699   4.916   6.142
  833SOL     OW 4622   2.065   2.103   4.645
  833SOL    HW1 4623   1.995   2.044   4.685
  833SOL    HW2 4624   2.054   2.196   4.679
  834SOL     OW 4625   1.291   4.332   5.094
  834SOL    HW1 4626   1.198   4.301   5.075
  834SOL    HW2 4627   1.305   4.338   5.192
  835SOL     OW 4628   4.345   6.261  -0.264
  835SOL    HW1 4629   4.419   6.225  -0.322
  835SOL    HW2 4630   4.366   6.355  -0.236
  836SOL     OW 4631   2.913   7.135   1.775
  836SOL    HW1 4632   2.931   7.194   1.696
  836SOL    HW2 4633   2.817   7.146   1.803
  837SOL     OW 4634   3.698   0.956   1.662
  837SOL    HW1 4635   3.647   1.004   1.591
  837SOL    HW2 4636   3.780   0.915   1.621
  838SOL     OW 4637   2.773   0.015   2.434
  838SOL    HW1 4638   2.757  -0.070   2.484
  838SOL    HW2 4639   2.731   0.009   2.343
  839SOL     OW 4640   2.084   0.263   1.660
  839SOL    HW1 4641   2.060   0.334   1.727
  839SOL    HW2 4642   2.005   0.243   1.604
  840SOL     OW 4643   5.780   4.613   5.458
  840SOL    HW1 4644   5.879   4.616   5.470
  840SOL    HW2 4645   5.739   4.687   5.511
  841SOL     OW 4646   7.341   5.888   3.993
  841SOL    HW1 4647   7.261   5.896   3.934
  841SOL    HW2 4648   7.424   5.888   3.936
  842SOL     OW 4649   6.082   2.609   2.407
  842SOL    HW1 4650   6.112   2.650   2.493
  842SOL    HW2 4651   6.021   2.674   2.360
  843SOL     OW 4652   5.474   1.202   4.004
  843SOL    HW1 4653   5.442   1.277   4.060
  843SOL    HW2 4654   5.470   1.116   4.056
  844SOL     OW 4655   5.486   6.642   4.227
  844SOL    HW1 4656   5.497   6.653   4.326
  844SOL    HW2 4657   5.389   6.644   4.205
  845SOL     OW 4658   2.730   4.643   4.435
  845SOL    HW1 4659   2.647   4.586   4.432
  845SOL    HW2 4660   2.708   4.732   4.472
  846SOL     OW 4661   6.900   3.908   3.961
  846SOL    HW1 4662   6.974   3.843   3.945
  846SOL    HW2 4663   6.918   3.992   3.909
  847SOL     OW 4664   7.013   3.738   0.032
  847SOL    HW1 4665   6.921   3.725  -0.007
  847SOL    HW2 4666   7.013   3.707   0.127
  848SOL     OW 4667   3.088   2.442   0.184
  848SOL    HW1 4668   3.022   2.516   0.204
  848SOL    HW2 4669   3.056   2.357   0.224
  849SOL     OW 4670   2.559   3.347   0.916
  849SOL    HW1 4671   2.611   3.272   0.874
  849SOL    HW2 4672   2.475   3.310   0.957
  850SOL     OW 4673   3.261   5.134   4.366
  850SOL    HW1 4674   3.321   5.153   4.444
  850SOL    HW2 4675   3.293   5.053   4.317
  851SOL     OW 4676   3.865  -0.017   3.203
  851SOL    HW1 4677   3.847   0.009   3.108
  851SOL    HW2 4678   3.877   0.067   3.258
  852SOL     OW 4679   3.190   2.944   0.089
  852SOL    HW1 4680   3.136   3.012   0.040
  852SOL    HW2 4681   3.279   2.982   0.112
  853SOL     OW 4682   4.184  -0.863   1.713
  853SOL    HW1 4683   4.216  -0.770   1.735
  853SOL    HW2 4684   4.259  -0.928   1.728
  854SOL     OW 4685   1.274   3.594   6.639
  854SOL    HW1 4686   1.292   3.511   6.586
  854SOL    HW2 4687   1.195   3.642   6.601
  855SOL     OW 4688   2.329   2.910   3.002
  855SOL    HW1 4689   2.428   2.903   2.996
  855SOL    HW2 4690   2.293   2.942   2.914
  856SOL     OW 4691   2.852   7.175   3.780
  856SOL    HW1 4692   2.912   7.152   3.856
  856SOL    HW2 4693   2.793   7.097   3.759
  857SOL     OW 4694   3.417   6.590   1.656
  857SOL    HW1 4695   3.369   6.677   1.644
  857SOL    HW2 4696   3.390   6.528   1.582
  858SOL     OW 4697   4.781   6.729   3.100
  858SOL    HW1 4698   4.776   6.630   3.103
  858SOL    HW2 4699   4.831   6.763   3.179
  859SOL     OW 4700   1.491   3.263   4.276
  859SOL    HW1 4701   1.429   3.342   4.284
  859SOL    HW2 4702   1.508   3.225   4.368
  860SOL     OW 4703   7.973   3.634   4.235
  860SOL    HW1 4704   7.886   3.599   4.200
  860SOL    HW2 4705   8.047   3.601   4.175
  861SOL     OW 4706   2.435   1.194   3.108
  861SOL    HW1 4707   2.489   1.111   3.088
  861SOL    HW2 4708   2.376   1.178   3.187
  862SOL     OW 4709   2.498   6.703   1.270
  862SOL    HW1 4710   2.473   6.647   1.348
  862SOL    HW2 4711   2.591   6.681   1.241
  863SOL     OW 4712   2.256   4.266   6.104
  863SOL    HW1 4713   2.249   4.207   6.185
  863SOL    HW2 4714   2.345   4.310   6.102
  864SOL     OW 4715   3.356   6.414   4.697
  864SOL    HW1 4716   3.342   6.458   4.785
  864SOL    HW2 4717   3.269   6.378   4.663
  865SOL     OW 4718   1.480   0.726   2.075
  865SOL    HW1 4719   1.406   0.749   2.139
  865SOL    HW2 4720   1.565   0.770   2.106
  866SOL     OW 4721  -0.284   2.327   2.874
  866SOL    HW1 4722  -0.282   2.256   2.804
  866SOL    HW2 4723  -0.358   2.391   2.855
  867SOL     OW 4724   3.574   2.117   0.609
  867SOL    HW1 4725   3.568   2.215   0.630
  867SOL    HW2 4726   3.650   2.076   0.659
  868SOL     OW 4727   4.867   4.433   0.581
  868SOL    HW1 4728   4.857   4.365   0.508
  868SOL    HW2 4729   4.828   4.519   0.552
  869SOL     OW 4730   7.810   4.113   0.781
  869SOL    HW1 4731   7.823   4.162   0.695
  869SOL    HW2 4732   7.838   4.019   0.772
  870SOL     OW 4733   3.582   3.751   5.327
  870SOL    HW1 4734   3.650   3.810   5.283
  870SOL    HW2 4735   3.567   3.782   5.420
  871SOL     OW 4736   2.807   7.484   0.812
  871SOL    HW1 4737   2.876   7.512   0.878
  871SOL    HW2 4738   2.830   7.522   0.722
  872SOL     OW 4739   3.116   7.731   5.165
  872SOL    HW1 4740   3.073   7.642   5.151
  872SOL    HW2 4741   3.054   7.802   5.132
  873SOL     OW 4742   4.455   4.616   5.164
  873SOL    HW1 4743   4.479   4.705   5.204
  873SOL    HW2 4744   4.383   4.629   5.095
  874SOL     OW 4745   6.336   4.600   2.168
  874SOL    HW1 4746   6.329   4.608   2.068
  874SOL    HW2 4747   6.402   4.531   2.192
  875SOL     OW 4748   6.267   4.233   1.425
  875SOL    HW1 4749   6.311   4.153   1.384
  875SOL    HW2 4750   6.168   4.226   1.415
  876SOL     OW 4751   4.045   4.741   4.433
  876SOL    HW1 4752   3.982   4.738   4.356
  876SOL    HW2 4753   4.100   4.657   4.435
  877SOL     OW 4754   1.123   4.676   4.142
  877SOL    HW1 4755   1.149   4.698   4.237
  877SOL    HW2 4756   1.091   4.758   4.097
  878SOL     OW 4757   7.011   4.979   3.180
  878SOL    HW1 4758   6.920   5.019   3.178
  878SOL    HW2 4759   7.030   4.943   3.271
  879SOL     OW 4760   5.731   2.976  -0.177
  879SOL    HW1 4761   5.818   2.930  -0.163
  879SOL    HW2 4762   5.694   3.004  -0.088
  880SOL     OW 4763   3.319   4.089   6.546
  880SOL    HW1 4764   3.361   4.033   6.474
  880SOL    HW2 4765   3.220   4.087   6.536
  881SOL     OW 4766   4.264   7.008   1.709
  881SOL    HW1 4767   4.270   7.105   1.684
  881SOL    HW2 4768   4.181   6.968   1.669
  882SOL     OW 4769   5.178   7.245   5.309
  882SOL    HW1 4770   5.135   7.298   5.237
  882SOL    HW2 4771   5.246   7.184   5.270
  883SOL     OW 4772   5.087  -0.087   5.823
  883SOL    HW1 4773   5.153  -0.150   5.863
  883SOL    HW2 4774   5.116   0.008   5.838
  884SOL     OW 4775   0.394   1.755   2.968
  884SOL    HW1 4776   0.398   1.789   3.061
  884SOL    HW2 4777   0.392   1.655   2.968
  885SOL     OW 4778   4.259   1.593   0.760
  885SOL    HW1 4779   4.220   1.686   0.760
  885SOL    HW2 4780   4.356   1.598   0.784
  886SOL     OW 4781   3.913   5.841   4.641
  886SOL    HW1 4782   3.893   5.908   4.569
  886SOL    HW2 4783   3.827   5.805   4.678
  887SOL     OW 4784   8.538   4.942   3.469
  887SOL    HW1 4785   8.442   4.963   3.459
  887SOL    HW2 4786   8.592   5.025   3.455
  888SOL     OW 4787   7.498   4.347   2.085
  888SOL    HW1 4788   7.561   4.292   2.030
  888SOL    HW2 4789   7.496   4.312   2.179
  889SOL     OW 4790   3.866   6.034   4.442
  889SOL    HW1 4791   3.926   6.103   4.404
  889SOL    HW2 4792   3.833   5.973   4.370
  890SOL     OW 4793   2.872   5.483   6.500
  890SOL    HW1 4794   2.838   5.576   6.494
  890SOL    HW2 4795   2.897   5.461   6.595
  891SOL     OW 4796   1.836   5.405   1.321
  891SOL    HW1 4797   1.837   5.305   1.328
  891SOL    HW2 4798   1.877   5.443   1.404
  892SOL     OW 4799   2.791   6.578   2.651
  892SOL    HW1 4800   2.753   6.486   2.661
  892SOL    HW2 4801   2.799   6.600   2.553
  893SOL     OW 4802   1.540   1.783   2.025
  893SOL    HW1 4803   1.452   1.739   2.007
  893SOL    HW2 4804   1.598   1.723   2.079
  894SOL     OW 4805   3.231   2.495   5.965
  894SOL    HW1 4806   3.275   2.581   5.941
  894SOL    HW2 4807   3.133   2.501   5.945
  895SOL     OW 4808   4.609   0.031   2.541
  895SOL    HW1 4809   4.652   0.122   2.540
  895SOL    HW2 4810   4.616  -0.010   2.450
  896SOL     OW 4811   2.022   5.143   4.409
  896SOL    HW1 4812   2.108   5.152   4.360
  896SOL    HW2 4813   1.990   5.234   4.437
  897SOL     OW 4814   4.701   6.639   3.674
  897SOL    HW1 4815   4.685   6.734   3.701
  897SOL    HW2 4816   4.782   6.633   3.617
  898SOL     OW 4817   2.564   4.847   4.145
  898SOL    HW1 4818   2.573   4.872   4.241
  898SOL    HW2 4819   2.545   4.930   4.092
  899SOL     OW 4820   8.119   3.683   0.542
  899SOL    HW1 4821   8.064   3.678   0.459
  899SOL    HW2 4822   8.214   3.707   0.519
  900SOL     OW 4823   1.117   2.735   3.367
  900SOL    HW1 4824   1.119   2.795   3.447
  900SOL    HW2 4825   1.155   2.646   3.391
  901SOL     OW 4826   3.651  -1.081   0.853
  901SOL    HW1 4827   3.603  -1.015   0.911
  901SOL    HW2 4828   3.628  -1.174   0.881
  902SOL     OW 4829   3.282   7.490   4.808
  902SOL    HW1 4830   3.381   7.478   4.811
  902SOL    HW2 4831   3.244   7.477   4.900
  903SOL     OW 4832   4.321   4.958   6.358
  903SOL    HW1 4833   4.262   4.894   6.407
  903SOL    HW2 4834   4.283   4.976   6.266
  904SOL     OW 4835   0.799   3.936   3.019
  904SOL    HW1 4836   0.838   3.981   3.099
  904SOL    HW2 4837   0.820   3.838   3.023
  905SOL     OW 4838   2.136   6.499   0.479
  905SOL    HW1 4839   2.169   6.439   0.407
  905SOL    HW2 4840   2.117   6.590   0.442
  906SOL     OW 4841   2.090   0.875   3.858
  906SOL    HW1 4842   2.063   0.970   3.871
  906SOL    HW2 4843   2.182   0.871   3.823
  907SOL     OW 4844   5.471   4.102   5.420
  907SOL    HW1 4845   5.561   4.140   5.402
  907SOL    HW2 4846   5.463   4.011   5.377
  908SOL     OW 4847   4.700   6.040   4.462
  908SOL    HW1 4848   4.671   6.132   4.491
  908SOL    HW2 4849   4.718   5.983   4.542
  909SOL     OW 4850   3.723   6.822   2.672
  909SOL    HW1 4851   3.698   6.845   2.577
  909SOL    HW2 4852   3.697   6.897   2.733
  910SOL     OW 4853   4.856  -1.253   3.016
  910SOL    HW1 4854   4.829  -1.203   2.935
  910SOL    HW2 4855   4.956  -1.260   3.021
  911SOL     OW 4856   1.107   3.326   5.786
  911SOL    HW1 4857   1.103   3.311   5.687
  911SOL    HW2 4858   1.198   3.301   5.820
  912SOL     OW 4859   2.635   5.136   4.728
  912SOL    HW1 4860   2.541   5.107   4.746
  912SOL    HW2 4861   2.669   5.190   4.806
  913SOL     OW 4862   4.803   7.522   4.299
  913SOL    HW1 4863   4.812   7.620   4.306
  913SOL    HW2 4864   4.869   7.478   4.359
  914SOL     OW 4865   6.753   5.196   1.316
  914SOL    HW1 4866   6.667   5.179   1.364
  914SOL    HW2 4867   6.777   5.293   1.325
  915SOL     OW 4868   2.348   5.928   0.971
  915SOL    HW1 4869   2.259   5.943   0.929
  915SOL    HW2 4870   2.397   5.856   0.921
  916SOL     OW 4871   6.459   1.105   6.270
  916SOL    HW1 4872   6.376   1.105   6.212
  916SOL    HW2 4873   6.540   1.115   6.212
  917SOL     OW 4874   4.061  -0.475   0.963
  917SOL    HW1 4875   3.969  -0.504   0.991
  917SOL    HW2 4876   4.088  -0.527   0.881
  918SOL     OW 4877   1.633   4.565   0.393
  918SOL    HW1 4878   1.725   4.605   0.386
  918SOL    HW2 4879   1.623   4.492   0.327
  919SOL     OW 4880   1.501   4.144   3.513
  919SOL    HW1 4881   1.540   4.053   3.507
  919SOL    HW2 4882   1.527   4.187   3.600
  920SOL     OW 4883   7.921   4.636   3.379
  920SOL    HW1 4884   7.986   4.561   3.392
  920SOL    HW2 4885   7.958   4.702   3.314
  921SOL     OW 4886   4.818   1.830   1.165
  921SOL    HW1 4887   4.904   1.838   1.216
  921SOL    HW2 4888   4.834   1.855   1.069
  922SOL     OW 4889   5.056   3.468  -0.131
  922SOL    HW1 4890   5.018   3.539  -0.190
  922SOL    HW2 4891   4.991   3.392  -0.123
  923SOL     OW 4892   4.850   6.078   1.681
  923SOL    HW1 4893   4.880   6.074   1.776
  923SOL    HW2 4894   4.821   6.170   1.658
  924SOL     OW 4895   1.660   3.460   5.899
  924SOL    HW1 4896   1.572   3.497   5.870
  924SOL    HW2 4897   1.705   3.521   5.964
  925SOL     OW 4898   1.342   1.405   1.087
  925SOL    HW1 4899   1.332   1.381   1.183
  925SOL    HW2 4900   1.301   1.495   1.070
  926SOL     OW 4901   0.818   3.519   5.500
  926SOL    HW1 4902   0.833   3.613   5.472
  926SOL    HW2 4903   0.720   3.502   5.506
  927SOL     OW 4904   1.246   5.862   1.428
  927SOL    HW1 4905   1.149   5.860   1.453
  927SOL    HW2 4906   1.281   5.768   1.424
  928SOL     OW 4907   1.770   2.502   2.257
  928SOL    HW1 4908   1.829   2.515   2.336
  928SOL    HW2 4909   1.760   2.588   2.207
  929SOL     OW 4910   4.818   7.074   5.104
  929SOL    HW1 4911   4.750   7.065   5.030
  929SOL    HW2 4912   4.781   7.132   5.175
  930SOL     OW 4913   2.972   6.094   0.890
  930SOL    HW1 4914   3.028   6.089   0.973
  930SOL    HW2 4915   3.031   6.095   0.810
  931SOL     OW 4916   2.756   2.260   3.875
  931SOL    HW1 4917   2.728   2.354   3.892
  931SOL    HW2 4918   2.742   2.238   3.779
  932SOL     OW 4919   6.188   6.970   5.209
  932SOL    HW1 4920   6.287   6.968   5.192
  932SOL    HW2 4921   6.148   7.044   5.156
  933SOL     OW 4922   4.812   0.198   7.180
  933SOL    HW1 4923   4.801   0.193   7.279
  933SOL    HW2 4924   4.909   0.185   7.156
  934SOL     OW 4925   6.408   5.699   1.115
  934SOL    HW1 4926   6.312   5.718   1.137
  934SOL    HW2 4927   6.443   5.771   1.055
  935SOL     OW 4928   2.263   2.065   0.468
  935SOL    HW1 4929   2.174   2.073   0.420
  935SOL    HW2 4930   2.292   1.970   0.466
  936SOL     OW 4931   1.573   2.569   4.842
  936SOL    HW1 4932   1.483   2.596   4.877
  936SOL    HW2 4933   1.571   2.473   4.816
  937SOL     OW 4934   1.442   3.431   0.409
  937SOL    HW1 4935   1.359   3.479   0.437
  937SOL    HW2 4936   1.429   3.394   0.318
  938SOL     OW 4937   1.308   3.684   2.790
  938SOL    HW1 4938   1.333   3.763   2.846
  938SOL    HW2 4939   1.334   3.600   2.837
  939SOL     OW 4940   4.644   5.826  -0.188
  939SOL    HW1 4941   4.605   5.861  -0.103
  939SOL    HW2 4942   4.618   5.730  -0.200
  940SOL     OW 4943   7.216   5.533   3.067
  940SOL    HW1 4944   7.173   5.466   3.007
  940SOL    HW2 4945   7.235   5.490   3.156
  941SOL     OW 4946   6.133   5.107   0.471
  941SOL    HW1 4947   6.170   5.157   0.393
  941SOL    HW2 4948   6.035   5.122   0.477
  942SOL     OW 4949   1.609   4.582   5.173
  942SOL    HW1 4950   1.596   4.529   5.089
  942SOL    HW2 4951   1.706   4.606   5.182
  943SOL     OW 4952   4.115   2.590   6.676
  943SOL    HW1 4953   4.140   2.512   6.619
  943SOL    HW2 4954   4.087   2.666   6.618
  944SOL     OW 4955  -0.306   2.069   1.895
  944SOL    HW1 4956  -0.323   2.165   1.881
  944SOL    HW2 4957  -0.353   2.037   1.977
  945SOL     OW 4958   0.323   3.297   0.351
  945SOL    HW1 4959   0.304   3.338   0.261
  945SOL    HW2 4960   0.418   3.312   0.376
  946SOL     OW 4961   3.225   6.010   5.420
  946SOL    HW1 4962   3.221   6.110   5.411
  946SOL    HW2 4963   3.263   5.970   5.337
  947SOL     OW 4964   2.517   5.403   5.411
  947SOL    HW1 4965   2.564   5.324   5.372
  947SOL    HW2 4966   2.521   5.479   5.347
  948SOL     OW 4967   6.027   6.484   4.352
  948SOL    HW1 4968   5.964   6.561   4.337
  948SOL    HW2 4969   6.055   6.446   4.264
  949SOL     OW 4970   4.338   5.559  -0.041
  949SOL    HW1 4971   4.278   5.615   0.016
  949SOL    HW2 4972   4.367   5.612  -0.121
  950SOL     OW 4973   5.377   6.405   3.270
  950SOL    HW1 4974   5.336   6.336   3.329
  950SOL    HW2 4975   5.314   6.428   3.196
  951SOL     OW 4976   3.050   2.754   3.889
  951SOL    HW1 4977   3.115   2.727   3.959
  951SOL    HW2 4978   3.095   2.762   3.800
  952SOL     OW 4979   3.618   2.997   6.469
  952SOL    HW1 4980   3.564   2.987   6.553
  952SOL    HW2 4981   3.557   2.998   6.390
  953SOL     OW 4982   5.443   5.724   2.006
  953SOL    HW1 4983   5.519   5.785   2.030
  953SOL    HW2 4984   5.396   5.761   1.926
  954SOL     OW 4985   2.186   5.591   3.992
  954SOL    HW1 4986   2.201   5.688   3.976
  954SOL    HW2 4987   2.220   5.567   4.083
  955SOL     OW 4988   5.738   5.332   4.511
  955SOL    HW1 4989   5.689   5.285   4.438
  955SOL    HW2 4990   5.837   5.326   4.495
  956SOL     OW 4991   3.495   1.859   0.595
  956SOL    HW1 4992   3.409   1.859   0.646
  956SOL    HW2 4993   3.534   1.951   0.594
  957SOL     OW 4994   3.090   1.044   1.699
  957SOL    HW1 4995   3.147   1.123   1.722
  957SOL    HW2 4996   3.131   0.995   1.622
  958SOL     OW 4997   3.990   7.632   4.336
  958SOL    HW1 4998   3.908   7.652   4.282
  958SOL    HW2 4999   3.976   7.662   4.430
  959SOL     OW 5000   6.459   3.759   0.256
  959SOL    HW1 5001   6.386   3.749   0.325
  959SOL    HW2 5002   6.421   3.801   0.173
  960SOL     OW 5003   4.730   7.832   4.974
  960SOL    HW1 5004   4.711   7.919   4.928
  960SOL    HW2 5005   4.644   7.791   5.005
  961SOL     OW 5006   0.621   3.415   0.296
  961SOL    HW1 5007   0.612   3.326   0.254
  961SOL    HW2 5008   0.610   3.406   0.395
  962SOL     OW 5009   3.974   4.946   5.180
  962SOL    HW1 5010   4.044   4.874   5.174
  962SOL    HW2 5011   3.901   4.927   5.114
  963SOL     OW 5012   3.789   0.660   2.637
  963SOL    HW1 5013   3.733   0.730   2.591
  963SOL    HW2 5014   3.860   0.705   2.692
  964SOL     OW 5015   4.363   2.833   6.716
  964SOL    HW1 5016   4.417   2.750   6.712
  964SOL    HW2 5017   4.294   2.825   6.788
  965SOL     OW 5018   5.189  -0.701   1.653
  965SOL    HW1 5019   5.144  -0.634   1.594
  965SOL    HW2 5020   5.277  -0.665   1.684
  966SOL     OW 5021   3.336   4.459   5.980
  966SOL    HW1 5022   3.410   4.433   5.918
  966SOL    HW2 5023   3.373   4.512   6.057
  967SOL     OW 5024   2.645   6.519   5.437
  967SOL    HW1 5025   2.689   6.608   5.442
  967SOL    HW2 5026   2.713   6.447   5.430
  968SOL     OW 5027   1.655   3.065   6.049
  968SOL    HW1 5028   1.594   3.056   5.970
  968SOL    HW2 5029   1.645   3.156   6.088
  969SOL     OW 5030   3.354   4.973   5.302
  969SOL    HW1 5031   3.440   5.003   5.343
  969SOL    HW2 5032   3.370   4.952   5.204
  970SOL     OW 5033   1.729   5.129   6.330
  970SOL    HW1 5034   1.697   5.206   6.384
  970SOL    HW2 5035   1.769   5.162   6.246
  971SOL     OW 5036   3.409   8.107   3.780
  971SOL    HW1 5037   3.327   8.052   3.796
  971SOL    HW2 5038   3.392   8.200   3.813
  972SOL     OW 5039   5.220   1.004   2.640
  972SOL    HW1 5040   5.189   1.095   2.613
  972SOL    HW2 5041   5.248   1.005   2.736
  973SOL     OW 5042   3.787   0.341   3.579
  973SOL    HW1 5043   3.696   0.301   3.569
  973SOL    HW2 5044   3.783   0.439   3.563
  974SOL     OW 5045   4.728  -0.255   4.204
  974SOL    HW1 5046   4.633  -0.281   4.219
  974SOL    HW2 5047   4.745  -0.246   4.106
  975SOL     OW 5048   3.640   1.163   3.064
  975SOL    HW1 5049   3.570   1.214   3.015
  975SOL    HW2 5050   3.651   1.072   3.024
  976SOL     OW 5051   1.512   1.839   3.870
  976SOL    HW1 5052   1.563   1.879   3.946
  976SOL    HW2 5053   1.567   1.841   3.788
  977SOL     OW 5054   3.901   1.963   0.408
  977SOL    HW1 5055   3.890   2.055   0.370
  977SOL    HW2 5056   3.952   1.906   0.344
  978SOL     OW 5057   2.033   3.116   3.964
  978SOL    HW1 5058   2.036   3.214   3.952
  978SOL    HW2 5059   2.003   3.073   3.879
  979SOL     OW 5060   1.682   6.478   3.546
  979SOL    HW1 5061   1.725   6.411   3.607
  979SOL    HW2 5062   1.625   6.541   3.600
  980SOL     OW 5063   6.086   5.674   6.082
  980SOL    HW1 5064   6.150   5.704   6.153
  980SOL    HW2 5065   6.028   5.751   6.055
  981SOL     OW 5066   2.869   6.321   2.428
  981SOL    HW1 5067   2.881   6.340   2.526
  981SOL    HW2 5068   2.936   6.254   2.398
  982SOL     OW 5069   2.777   2.433   4.589
  982SOL    HW1 5070   2.851   2.393   4.536
  982SOL    HW2 5071   2.814   2.494   4.659
  983SOL     OW 5072   2.392   2.466   0.366
  983SOL    HW1 5073   2.465   2.485   0.431
  983SOL    HW2 5074   2.305   2.459   0.415
  984SOL     OW 5075   1.753   6.575   1.795
  984SOL    HW1 5076   1.745   6.493   1.741
  984SOL    HW2 5077   1.757   6.655   1.735
  985SOL     OW 5078   3.909  -0.173   3.434
  985SOL    HW1 5079   3.915  -0.120   3.350
  985SOL    HW2 5080   3.831  -0.236   3.428
  986SOL     OW 5081   2.198   6.910  -0.130
  986SOL    HW1 5082   2.247   6.846  -0.071
  986SOL    HW2 5083   2.264   6.960  -0.186
  987SOL     OW 5084   6.199   0.859   4.426
  987SOL    HW1 5085   6.140   0.919   4.481
  987SOL    HW2 5086   6.267   0.915   4.377
  988SOL     OW 5087   2.061   4.082   6.628
  988SOL    HW1 5088   2.054   4.091   6.529
  988SOL    HW2 5089   2.080   3.986   6.652
  989SOL     OW 5090   1.593   3.690   2.957
  989SOL    HW1 5091   1.568   3.783   2.983
  989SOL    HW2 5092   1.523   3.626   2.991
  990SOL     OW 5093   5.834   2.591   4.841
  990SOL    HW1 5094   5.860   2.628   4.931
  990SOL    HW2 5095   5.852   2.662   4.771
  991SOL     OW 5096   4.045   6.768   1.997
  991SOL    HW1 5097   4.124   6.777   1.937
  991SOL    HW2 5098   4.060   6.696   2.064
  992SOL     OW 5099   5.283   2.816   5.955
  992SOL    HW1 5100   5.307   2.842   6.048
  992SOL    HW2 5101   5.184   2.826   5.942
  993SOL     OW 5102   6.840   2.830   2.469
  993SOL    HW1 5103   6.830   2.922   2.510
  993SOL    HW2 5104   6.752   2.783   2.472
  994SOL     OW 5105   4.514   5.178   5.395
  994SOL    HW1 5106   4.487   5.100   5.451
  994SOL    HW2 5107   4.438   5.204   5.334
  995SOL     OW 5108   3.384   1.585   0.631
  995SOL    HW1 5109   3.462   1.642   0.655
  995SOL    HW2 5110   3.407   1.528   0.552
  996SOL     OW 5111   2.653   3.612   0.605
  996SOL    HW1 5112   2.730   3.549   0.608
  996SOL    HW2 5113   2.644   3.659   0.692
  997SOL     OW 5114   1.847   4.272  -0.089
  997SOL    HW1 5115   1.914   4.210  -0.049
  997SOL    HW2 5116   1.869   4.366  -0.062
  998SOL     OW 5117   1.572   5.322   4.275
  998SOL    HW1 5118   1.589   5.388   4.349
  998SOL    HW2 5119   1.659   5.297   4.234
  999SOL     OW 5120   1.128   0.879   1.067
  999SOL    HW1 5121   1.060   0.951   1.056
  999SOL    HW2 5122   1.185   0.898   1.146
 1000SOL     OW 5123   5.873   0.700   6.477
 1000SOL    HW1 5124   5.891   0.698   6.379
 1000SOL    HW2 5125   5.779   0.727   6.493
 1001SOL     OW 5126   5.012   0.371   0.413
 1001SOL    HW1 5127   4.948   0.443   0.386
 1001SOL    HW2 5128   4.966   0.311   0.480
 1002SOL     OW 5129   7.137   4.244   0.209
 1002SOL    HW1 5130   7.084   4.215   0.289
 1002SOL    HW2 5131   7.115   4.187   0.131
 1003SOL     OW 5132   3.348   4.993   0.851
 1003SOL    HW1 5133   3.260   5.007   0.896
 1003SOL    HW2 5134   3.407   5.072   0.865
 1004SOL     OW 5135   4.955   1.497   0.562
 1004SOL    HW1 5136   5.033   1.488   0.624
 1004SOL    HW2 5137   4.968   1.576   0.503
 1005SOL     OW 5138   3.780   0.173   0.623
 1005SOL    HW1 5139   3.694   0.159   0.671
 1005SOL    HW2 5140   3.856   0.147   0.682
 1006SOL     OW 5141   0.315   2.043   0.930
 1006SOL    HW1 5142   0.410   2.015   0.942
 1006SOL    HW2 5143   0.256   1.989   0.988
 1007SOL     OW 5144   2.878   1.947   5.609
 1007SOL    HW1 5145   2.882   1.855   5.648
 1007SOL    HW2 5146   2.824   1.946   5.525
 1008SOL     OW 5147   5.456   1.458   2.393
 1008SOL    HW1 5148   5.492   1.461   2.300
 1008SOL    HW2 5149   5.419   1.366   2.409
 1009SOL     OW 5150   3.085   7.919   2.470
 1009SOL    HW1 5151   3.096   7.910   2.568
 1009SOL    HW2 5152   3.103   7.831   2.426
 1010SOL     OW 5153   3.240   4.930   3.617
 1010SOL    HW1 5154   3.224   4.842   3.574
 1010SOL    HW2 5155   3.332   4.930   3.659
 1011SOL     OW 5156   7.105   3.774   5.437
 1011SOL    HW1 5157   7.083   3.720   5.518
 1011SOL    HW2 5158   7.034   3.843   5.424
 1012SOL     OW 5159   6.453   3.283   0.683
 1012SOL    HW1 5160   6.455   3.319   0.588
 1012SOL    HW2 5161   6.500   3.195   0.685
 1013SOL     OW 5162   5.545  -0.068   2.222
 1013SOL    HW1 5163   5.467  -0.129   2.235
 1013SOL    HW2 5164   5.613  -0.113   2.163
 1014SOL     OW 5165   4.787  -0.037   4.330
 1014SOL    HW1 5166   4.776  -0.110   4.262
 1014SOL    HW2 5167   4.791   0.051   4.283
 1015SOL     OW 5168   5.958   2.360   4.551
 1015SOL    HW1 5169   5.965   2.295   4.475
 1015SOL    HW2 5170   6.032   2.426   4.545
 1016SOL     OW 5171   5.278   1.113   4.487
 1016SOL    HW1 5172   5.350   1.085   4.551
 1016SOL    HW2 5173   5.189   1.084   4.523
 1017SOL     OW 5174   0.562   3.189   0.924
 1017SOL    HW1 5175   0.502   3.267   0.904
 1017SOL    HW2 5176   0.554   3.121   0.850
 1018SOL     OW 5177   4.191  -0.879   1.392
 1018SOL    HW1 5178   4.243  -0.821   1.455
 1018SOL    HW2 5179   4.150  -0.822   1.320
 1019SOL     OW 5180   6.958   4.742   0.371
 1019SOL    HW1 5181   7.028   4.680   0.337
 1019SOL    HW2 5182   6.868   4.704   0.353
 1020SOL     OW 5183   5.550   2.231   5.658
 1020SOL    HW1 5184   5.494   2.290   5.602
 1020SOL    HW2 5185   5.645   2.263   5.657
 1021SOL     OW 5186   3.844   5.035   4.846
 1021SOL    HW1 5187   3.819   5.111   4.907
 1021SOL    HW2 5188   3.778   5.028   4.772
 1022SOL     OW 5189   4.811   1.597   2.789
 1022SOL    HW1 5190   4.739   1.662   2.766
 1022SOL    HW2 5191   4.879   1.594   2.716
 1023SOL     OW 5192   6.093   3.877   4.038
 1023SOL    HW1 5193   6.151   3.799   4.012
 1023SOL    HW2 5194   6.123   3.959   3.990
 1024SOL     OW 5195   4.508   7.408   5.089
 1024SOL    HW1 5196   4.415   7.375   5.077
 1024SOL    HW2 5197   4.514   7.502   5.053
 1025SOL     OW 5198   5.269   5.668  -0.883
 1025SOL    HW1 5199   5.212   5.605  -0.829
 1025SOL    HW2 5200   5.247   5.762  -0.858
 1026SOL     OW 5201   6.217   3.037  -0.337
 1026SOL    HW1 5202   6.290   3.103  -0.350
 1026SOL    HW2 5203   6.184   3.005  -0.427
 1027SOL     OW 5204   2.329   3.265   5.544
 1027SOL    HW1 5205   2.249   3.321   5.565
 1027SOL    HW2 5206   2.313   3.214   5.460
 1028SOL     OW 5207   3.747   6.060   1.050
 1028SOL    HW1 5208   3.748   6.037   0.953
 1028SOL    HW2 5209   3.840   6.047   1.089
 1029SOL     OW 5210   3.205   6.651   6.067
 1029SOL    HW1 5211   3.215   6.581   6.138
 1029SOL    HW2 5212   3.193   6.607   5.978
 1030SOL     OW 5213   2.449   2.095   0.743
 1030SOL    HW1 5214   2.470   2.144   0.658
 1030SOL    HW2 5215   2.353   2.068   0.743
 1031SOL     OW 5216   3.997   2.168   0.820
 1031SOL    HW1 5217   3.920   2.174   0.882
 1031SOL    HW2 5218   3.983   2.231   0.743
 1032SOL     OW 5219   5.626   6.475   5.444
 1032SOL    HW1 5220   5.723   6.450   5.439
 1032SOL    HW2 5221   5.610   6.536   5.522
 1033SOL     OW 5222   2.214   4.373   2.049
 1033SOL    HW1 5223   2.287   4.422   2.002
 1033SOL    HW2 5224   2.250   4.287   2.086
 1034SOL     OW 5225   3.957  -0.081   2.071
 1034SOL    HW1 5226   3.955  -0.179   2.052
 1034SOL    HW2 5227   4.018  -0.064   2.148
 1035SOL     OW 5228   0.155   4.028   4.588
 1035SOL    HW1 5229   0.237   4.043   4.532
 1035SOL    HW2 5230   0.148   3.932   4.612
 1036SOL     OW 5231   5.677   2.473   4.576
 1036SOL    HW1 5232   5.763   2.424   4.565
 1036SOL    HW2 5233   5.692   2.570   4.562
 1037SOL     OW 5234   8.209   4.322   0.513
 1037SOL    HW1 5235   8.151   4.402   0.524
 1037SOL    HW2 5236   8.304   4.347   0.536
 1038SOL     OW 5237   4.416   5.652   3.963
 1038SOL    HW1 5238   4.424   5.726   3.896
 1038SOL    HW2 5239   4.505   5.606   3.972
 1039SOL     OW 5240   0.574   3.613   3.932
 1039SOL    HW1 5241   0.612   3.696   3.891
 1039SOL    HW2 5242   0.504   3.638   3.999
 1040SOL     OW 5243   2.235   5.276   4.605
 1040SOL    HW1 5244   2.239   5.207   4.534
 1040SOL    HW2 5245   2.145   5.319   4.606
 1041SOL     OW 5246   5.695   0.941   6.305
 1041SOL    HW1 5247   5.679   1.034   6.339
 1041SOL    HW2 5248   5.663   0.875   6.374
 1042SOL     OW 5249   7.540   4.662   3.478
 1042SOL    HW1 5250   7.548   4.700   3.386
 1042SOL    HW2 5251   7.499   4.729   3.539
 1043SOL     OW 5252   4.055   1.992   5.852
 1043SOL    HW1 5253   3.968   1.965   5.812
 1043SOL    HW2 5254   4.043   2.003   5.951
 1044SOL     OW 5255  -0.331   3.328   4.134
 1044SOL    HW1 5256  -0.385   3.369   4.208
 1044SOL    HW2 5257  -0.389   3.315   4.053
 1045SOL     OW 5258   2.393   7.282   2.224
 1045SOL    HW1 5259   2.429   7.364   2.181
 1045SOL    HW2 5260   2.440   7.265   2.310
 1046SOL     OW 5261   7.262   4.169   1.034
 1046SOL    HW1 5262   7.271   4.262   0.998
 1046SOL    HW2 5263   7.267   4.171   1.133
 1047SOL     OW 5264   2.814   6.070   3.086
 1047SOL    HW1 5265   2.875   6.076   3.166
 1047SOL    HW2 5266   2.742   6.138   3.094
 1048SOL     OW 5267   4.218   2.382   5.612
 1048SOL    HW1 5268   4.248   2.469   5.649
 1048SOL    HW2 5269   4.235   2.381   5.513
 1049SOL     OW 5270   4.416   0.895   2.451
 1049SOL    HW1 5271   4.421   0.818   2.388
 1049SOL    HW2 5272   4.453   0.869   2.540
 1050SOL     OW 5273   4.781   5.375   1.205
 1050SOL    HW1 5274   4.839   5.302   1.243
 1050SOL    HW2 5275   4.829   5.463   1.215
 1051SOL     OW 5276  -0.546   3.238   0.653
 1051SOL    HW1 5277  -0.634   3.199   0.680
 1051SOL    HW2 5278  -0.473   3.193   0.705
 1052SOL     OW 5279   5.987   0.532   4.984
 1052SOL    HW1 5280   5.928   0.524   5.064
 1052SOL    HW2 5281   6.014   0.628   4.972
 1053SOL     OW 5282   3.634   1.692   1.591
 1053SOL    HW1 5283   3.661   1.596   1.601
 1053SOL    HW2 5284   3.579   1.703   1.509
 1054SOL     OW 5285   4.557   4.654  -0.078
 1054SOL    HW1 5286   4.571   4.681   0.018
 1054SOL    HW2 5287   4.636   4.602  -0.109
 1055SOL     OW 5288   4.676   7.420   4.050
 1055SOL    HW1 5289   4.705   7.439   4.143
 1055SOL    HW2 5290   4.578   7.406   4.048
 1056SOL     OW 5291   3.522   7.416   4.803
 1056SOL    HW1 5292   3.552   7.431   4.898
 1056SOL    HW2 5293   3.596   7.373   4.752
 1057SOL     OW 5294   1.810   1.458   2.155
 1057SOL    HW1 5295   1.820   1.367   2.196
 1057SOL    HW2 5296   1.896   1.508   2.166
 1058SOL     OW 5297   4.854   0.232   3.604
 1058SOL    HW1 5298   4.822   0.159   3.664
 1058SOL    HW2 5299   4.951   0.250   3.623
 1059SOL     OW 5300   0.361   2.514   4.626
 1059SOL    HW1 5301   0.403   2.562   4.704
 1059SOL    HW2 5302   0.276   2.559   4.601
 1060SOL     OW 5303   2.497   2.221   0.511
 1060SOL    HW1 5304   2.411   2.191   0.471
 1060SOL    HW2 5305   2.559   2.251   0.438
 1061SOL     OW 5306   2.179   3.004   6.856
 1061SOL    HW1 5307   2.252   2.947   6.820
 1061SOL    HW2 5308   2.136   3.056   6.783
 1062SOL     OW 5309   2.901   4.263  -0.167
 1062SOL    HW1 5310   2.955   4.343  -0.196
 1062SOL    HW2 5311   2.961   4.196  -0.124
 1063SOL     OW 5312   1.110   4.508   6.871
 1063SOL    HW1 5313   1.090   4.587   6.812
 1063SOL    HW2 5314   1.189   4.460   6.835
 1064SOL     OW 5315  -0.332   1.872   0.923
 1064SOL    HW1 5316  -0.349   1.805   0.996
 1064SOL    HW2 5317  -0.234   1.891   0.918
 1065SOL     OW 5318   2.183   2.223   1.359
 1065SOL    HW1 5319   2.203   2.271   1.275
 1065SOL    HW2 5320   2.262   2.167   1.384
 1066SOL     OW 5321   3.141   3.333   0.809
 1066SOL    HW1 5322   3.061   3.388   0.787
 1066SOL    HW2 5323   3.130   3.241   0.773
 1067SOL     OW 5324   2.525   0.757   4.184
 1067SOL    HW1 5325   2.516   0.658   4.193
 1067SOL    HW2 5326   2.503   0.800   4.271
 1068SOL     OW 5327   1.138   5.219   4.778
 1068SOL    HW1 5328   1.236   5.212   4.760
 1068SOL    HW2 5329   1.122   5.291   4.845
 1069SOL     OW 5330   2.719   8.050   3.752
 1069SOL    HW1 5331   2.638   8.082   3.703
 1069SOL    HW2 5332   2.755   7.968   3.708
 1070SOL     OW 5333   6.682   1.430   5.984
 1070SOL    HW1 5334   6.730   1.432   6.073
 1070SOL    HW2 5335   6.627   1.512   5.975
 1071SOL     OW 5336   5.893   2.761   1.538
 1071SOL    HW1 5337   5.803   2.745   1.495
 1071SOL    HW2 5338   5.880   2.814   1.622
 1072SOL     OW 5339   3.680   6.373   5.015
 1072SOL    HW1 5340   3.619   6.350   4.939
 1072SOL    HW2 5341   3.730   6.290   5.043
 1073SOL     OW 5342   3.550   4.885  -0.210
 1073SOL    HW1 5343   3.553   4.977  -0.247
 1073SOL    HW2 5344   3.622   4.829  -0.252
 1074SOL     OW 5345   1.960   4.540   1.108
 1074SOL    HW1 5346   2.037   4.599   1.134
 1074SOL    HW2 5347   1.879   4.567   1.161
 1075SOL     OW 5348   2.856   5.346  -0.255
 1075SOL    HW1 5349   2.797   5.354  -0.175
 1075SOL    HW2 5350   2.880   5.250  -0.270
 1076SOL     OW 5351   5.294   5.853   5.487
 1076SOL    HW1 5352   5.231   5.854   5.564
 1076SOL    HW2 5353   5.380   5.895   5.512
 1077SOL     OW 5354   6.872   5.225   0.319
 1077SOL    HW1 5355   6.914   5.302   0.365
 1077SOL    HW2 5356   6.940   5.181   0.259
 1078SOL     OW 5357   0.563   3.285   0.532
 1078SOL    HW1 5358   0.632   3.274   0.603
 1078SOL    HW2 5359   0.556   3.201   0.480
 1079SOL     OW 5360   2.541   6.346  -0.139
 1079SOL    HW1 5361   2.457   6.394  -0.161
 1079SOL    HW2 5362   2.611   6.366  -0.209
 1080SOL     OW 5363   0.311   3.862   6.731
 1080SOL    HW1 5364   0.227   3.908   6.759
 1080SOL    HW2 5365   0.378   3.866   6.806
 1081SOL     OW 5366   5.056   5.676   3.807
 1081SOL    HW1 5367   5.007   5.695   3.723
 1081SOL    HW2 5368   5.100   5.586   3.801
 1082SOL     OW 5369   3.169   2.641   0.402
 1082SOL    HW1 5370   3.164   2.639   0.303
 1082SOL    HW2 5371   3.264   2.628   0.431
 1083SOL     OW 5372   4.325   8.196   5.634
 1083SOL    HW1 5373   4.355   8.291   5.632
 1083SOL    HW2 5374   4.322   8.160   5.540
 1084SOL     OW 5375   1.888   5.678   3.096
 1084SOL    HW1 5376   1.884   5.684   3.196
 1084SOL    HW2 5377   1.982   5.695   3.065
 1085SOL     OW 5378   4.250   4.011   6.607
 1085SOL    HW1 5379   4.289   4.102   6.620
 1085SOL    HW2 5380   4.299   3.946   6.667
 1086SOL     OW 5381   4.693   5.099   5.983
 1086SOL    HW1 5382   4.657   5.059   6.068
 1086SOL    HW2 5383   4.706   5.026   5.915
 1087SOL     OW 5384   1.784   2.879   4.934
 1087SOL    HW1 5385   1.797   2.799   4.876
 1087SOL    HW2 5386   1.791   2.851   5.030
 1088SOL     OW 5387   6.305   3.495   1.619
 1088SOL    HW1 5388   6.392   3.545   1.611
 1088SOL    HW2 5389   6.321   3.398   1.596
 1089SOL     OW 5390   3.132   3.288   1.247
 1089SOL    HW1 5391   3.070   3.339   1.189
 1089SOL    HW2 5392   3.094   3.197   1.263
 1090SOL     OW 5393   0.776   4.303   6.615
 1090SOL    HW1 5394   0.771   4.403   6.622
 1090SOL    HW2 5395   0.689   4.264   6.643
 1091SOL     OW 5396   5.617   1.649   5.109
 1091SOL    HW1 5397   5.566   1.654   5.024
 1091SOL    HW2 5398   5.610   1.735   5.159
 1092SOL     OW 5399   1.811   3.249   4.484
 1092SOL    HW1 5400   1.902   3.236   4.444
 1092SOL    HW2 5401   1.807   3.203   4.573
 1093SOL     OW 5402   3.029   6.668   1.791
 1093SOL    HW1 5403   3.034   6.696   1.695
 1093SOL    HW2 5404   3.104   6.712   1.841
 1094SOL     OW 5405   7.929   5.325   5.554
 1094SOL    HW1 5406   8.022   5.329   5.518
 1094SOL    HW2 5407   7.891   5.416   5.559
 1095SOL     OW 5408   6.574   1.701   1.444
 1095SOL    HW1 5409   6.597   1.656   1.530
 1095SOL    HW2 5410   6.654   1.747   1.408
 1096SOL     OW 5411   5.715   2.589   1.939
 1096SOL    HW1 5412   5.730   2.575   1.841
 1096SOL    HW2 5413   5.714   2.686   1.959
 1097SOL     OW 5414   4.198   2.988   4.268
 1097SOL    HW1 5415   4.234   2.964   4.358
 1097SOL    HW2 5416   4.159   2.906   4.225
 1098SOL     OW 5417   2.793   3.783   0.396
 1098SOL    HW1 5418   2.871   3.833   0.359
 1098SOL    HW2 5419   2.796   3.784   0.496
 1099SOL     OW 5420   8.487   4.669   3.836
 1099SOL    HW1 5421   8.396   4.630   3.851
 1099SOL    HW2 5422   8.478   4.766   3.811
 1100SOL     OW 5423   7.988   5.074   2.762
 1100SOL    HW1 5424   7.953   5.069   2.668
 1100SOL    HW2 5425   8.025   4.985   2.789
 1101SOL     OW 5426   6.764   3.182   0.676
 1101SOL    HW1 5427   6.848   3.195   0.730
 1101SOL    HW2 5428   6.763   3.090   0.637
 1102SOL     OW 5429   3.866   3.058  -0.174
 1102SOL    HW1 5430   3.957   3.041  -0.211
 1102SOL    HW2 5431   3.840   3.153  -0.194
 1103SOL     OW 5432   6.309   7.011   5.702
 1103SOL    HW1 5433   6.385   7.076   5.708
 1103SOL    HW2 5434   6.301   6.960   5.788
 1104SOL     OW 5435   4.488   2.839   6.470
 1104SOL    HW1 5436   4.445   2.804   6.553
 1104SOL    HW2 5437   4.450   2.790   6.390
 1105SOL     OW 5438   0.667   4.292   2.012
 1105SOL    HW1 5439   0.733   4.218   2.012
 1105SOL    HW2 5440   0.711   4.376   1.979
 1106SOL     OW 5441   1.102   3.856   0.373
 1106SOL    HW1 5442   1.192   3.815   0.377
 1106SOL    HW2 5443   1.110   3.954   0.348
 1107SOL     OW 5444   4.163  -0.273   3.511
 1107SOL    HW1 5445   4.158  -0.321   3.423
 1107SOL    HW2 5446   4.080  -0.221   3.525
 1108SOL     OW 5447   3.582   1.024   5.324
 1108SOL    HW1 5448   3.623   1.061   5.241
 1108SOL    HW2 5449   3.638   1.050   5.403
 1109SOL     OW 5450   1.039   3.814   1.571
 1109SOL    HW1 5451   0.954   3.829   1.620
 1109SOL    HW2 5452   1.047   3.719   1.544
 1110SOL     OW 5453   2.103   2.279   2.632
 1110SOL    HW1 5454   2.153   2.290   2.717
 1110SOL    HW2 5455   2.032   2.209   2.643
 1111SOL     OW 5456   5.016   6.813   5.520
 1111SOL    HW1 5457   5.052   6.865   5.443
 1111SOL    HW2 5458   4.916   6.812   5.515
 1112SOL     OW 5459   4.497   4.921   0.353
 1112SOL    HW1 5460   4.543   4.898   0.267
 1112SOL    HW2 5461   4.406   4.956   0.333
 1113SOL     OW 5462   1.593   5.796   1.366
 1113SOL    HW1 5463   1.640   5.807   1.278
 1113SOL    HW2 5464   1.496   5.781   1.349
 1114SOL     OW 5465   4.136   3.540  -0.320
 1114SOL    HW1 5466   4.061   3.473  -0.325
 1114SOL    HW2 5467   4.186   3.540  -0.407
 1115SOL     OW 5468   4.421   1.423   1.083
 1115SOL    HW1 5469   4.343   1.485   1.074
 1115SOL    HW2 5470   4.479   1.432   1.003
 1116SOL     OW 5471   2.007   1.593   2.766
 1116SOL    HW1 5472   2.002   1.545   2.678
 1116SOL    HW2 5473   1.946   1.548   2.832
 1117SOL     OW 5474   3.835   6.537   0.671
 1117SOL    HW1 5475   3.910   6.531   0.608
 1117SOL    HW2 5476   3.760   6.478   0.640
 1118SOL     OW 5477   5.185   0.982   3.220
 1118SOL    HW1 5478   5.238   0.907   3.262
 1118SOL    HW2 5479   5.111   0.943   3.165
 1119SOL     OW 5480   5.728   4.188   5.292
 1119SOL    HW1 5481   5.675   4.124   5.237
 1119SOL    HW2 5482   5.823   4.155   5.299
 1120SOL     OW 5483   7.504   3.808   5.340
 1120SOL    HW1 5484   7.492   3.714   5.309
 1120SOL    HW2 5485   7.513   3.868   5.261
 1121SOL     OW 5486   2.000   1.605   2.287
 1121SOL    HW1 5487   2.022   1.529   2.347
 1121SOL    HW2 5488   2.083   1.657   2.266
 1122SOL     OW 5489   6.176   0.595   3.613
 1122SOL    HW1 5490   6.169   0.499   3.582
 1122SOL    HW2 5491   6.218   0.649   3.541
 1123SOL     OW 5492   0.896   0.726   0.921
 1123SOL    HW1 5493   0.921   0.643   0.870
 1123SOL    HW2 5494   0.977   0.784   0.932
 1124SOL     OW 5495   1.148   2.493   4.039
 1124SOL    HW1 5496   1.089   2.499   3.959
 1124SOL    HW2 5497   1.117   2.556   4.109
 1125SOL     OW 5498  -0.317   2.473   2.156
 1125SOL    HW1 5499  -0.319   2.553   2.218
 1125SOL    HW2 5500  -0.408   2.459   2.116
 1126SOL     OW 5501   6.237   5.003   3.950
 1126SOL    HW1 5502   6.206   5.033   3.860
 1126SOL    HW2 5503   6.330   5.036   3.966
 1127SOL     OW 5504   5.187  -0.223   1.848
 1127SOL    HW1 5505   5.249  -0.147   1.868
 1127SOL    HW2 5506   5.206  -0.258   1.757
 1128SOL     OW 5507   1.522   3.819   1.812
 1128SOL    HW1 5508   1.438   3.783   1.850
 1128SOL    HW2 5509   1.550   3.762   1.734
 1129SOL     OW 5510   0.838   2.485   6.079
 1129SOL    HW1 5511   0.772   2.550   6.043
 1129SOL    HW2 5512   0.814   2.393   6.049
 1130SOL     OW 5513   6.911   3.807   6.095
 1130SOL    HW1 5514   6.993   3.751   6.110
 1130SOL    HW2 5515   6.904   3.828   5.998
 1131SOL     OW 5516   5.625   6.117   5.468
 1131SOL    HW1 5517   5.628   6.022   5.436
 1131SOL    HW2 5518   5.709   6.164   5.442
 1132SOL     OW 5519   5.645   1.982   0.249
 1132SOL    HW1 5520   5.571   2.051   0.252
 1132SOL    HW2 5521   5.657   1.944   0.340
 1133SOL     OW 5522   7.116   2.136   4.140
 1133SOL    HW1 5523   7.046   2.065   4.147
 1133SOL    HW2 5524   7.079   2.216   4.093
 1134SOL     OW 5525   3.652   0.158   3.814
 1134SOL    HW1 5526   3.647   0.258   3.821
 1134SOL    HW2 5527   3.559   0.121   3.817
 1135SOL     OW 5528   2.511   5.591   6.514
 1135SOL    HW1 5529   2.581   5.594   6.444
 1135SOL    HW2 5530   2.495   5.684   6.550
 1136SOL     OW 5531   7.370   2.831   4.619
 1136SOL    HW1 5532   7.296   2.781   4.663
 1136SOL    HW2 5533   7.454   2.815   4.669
 1137SOL     OW 5534   2.455   3.380   2.329
 1137SOL    HW1 5535   2.403   3.373   2.244
 1137SOL    HW2 5536   2.536   3.322   2.323
 1138SOL     OW 5537   5.951   0.982   6.746
 1138SOL    HW1 5538   5.965   1.073   6.784
 1138SOL    HW2 5539   5.906   0.923   6.813
 1139SOL     OW 5540   0.245   3.931   5.210
 1139SOL    HW1 5541   0.310   3.866   5.169
 1139SOL    HW2 5542   0.290   4.019   5.225
 1140SOL     OW 5543   1.882   6.679   2.819
 1140SOL    HW1 5544   1.784   6.700   2.815
 1140SOL    HW2 5545   1.927   6.717   2.740
 1141SOL     OW 5546   6.958   4.443   2.307
 1141SOL    HW1 5547   6.952   4.541   2.290
 1141SOL    HW2 5548   6.933   4.423   2.402
 1142SOL     OW 5549   4.972   7.232   3.398
 1142SOL    HW1 5550   5.019   7.274   3.476
 1142SOL    HW2 5551   4.898   7.293   3.369
 1143SOL     OW 5552   0.861   3.441   1.703
 1143SOL    HW1 5553   0.852   3.344   1.681
 1143SOL    HW2 5554   0.784   3.491   1.663
 1144SOL     OW 5555   4.521   0.321   3.622
 1144SOL    HW1 5556   4.615   0.339   3.595
 1144SOL    HW2 5557   4.489   0.392   3.684
 1145SOL     OW 5558   6.430   3.995   1.291
 1145SOL    HW1 5559   6.512   4.035   1.252
 1145SOL    HW2 5560   6.450   3.960   1.383
 1146SOL     OW 5561   6.626   2.940   0.631
 1146SOL    HW1 5562   6.555   2.930   0.562
 1146SOL    HW2 5563   6.586   2.923   0.722
 1147SOL     OW 5564   7.011   5.863   4.574
 1147SOL    HW1 5565   7.065   5.797   4.523
 1147SOL    HW2 5566   7.073   5.926   4.622
 1148SOL     OW 5567   3.403   2.112   6.041
 1148SOL    HW1 5568   3.411   2.192   5.982
 1148SOL    HW2 5569   3.431   2.030   5.991
 1149SOL     OW 5570   5.367   0.382   4.968
 1149SOL    HW1 5571   5.440   0.331   5.014
 1149SOL    HW2 5572   5.391   0.396   4.873
 1150SOL     OW 5573   6.186   5.719   3.863
 1150SOL    HW1 5574   6.185   5.786   3.788
 1150SOL    HW2 5575   6.268   5.732   3.918
 1151SOL     OW 5576   7.221   2.771  -0.268
 1151SOL    HW1 5577   7.153   2.794  -0.336
 1151SOL    HW2 5578   7.305   2.741  -0.314
 1152SOL     OW 5579   5.291   0.523   3.019
 1152SOL    HW1 5580   5.250   0.433   2.998
 1152SOL    HW2 5581   5.334   0.520   3.109
 1153SOL     OW 5582   2.920   0.860   0.621
 1153SOL    HW1 5583   2.996   0.798   0.601
 1153SOL    HW2 5584   2.836   0.807   0.636
 1154SOL     OW 5585   5.399   0.300   6.121
 1154SOL    HW1 5586   5.350   0.213   6.128
 1154SOL    HW2 5587   5.398   0.346   6.208
 1155SOL     OW 5588   3.382   6.470   3.489
 1155SOL    HW1 5589   3.418   6.414   3.563
 1155SOL    HW2 5590   3.389   6.420   3.402
 1156SOL     OW 5591   4.325   0.258   0.908
 1156SOL    HW1 5592   4.348   0.207   0.990
 1156SOL    HW2 5593   4.281   0.344   0.933
 1157SOL     OW 5594   4.219   6.942   4.930
 1157SOL    HW1 5595   4.289   6.978   4.868
 1157SOL    HW2 5596   4.140   6.911   4.877
 1158SOL     OW 5597   4.146   7.108   3.870
 1158SOL    HW1 5598   4.129   7.194   3.824
 1158SOL    HW2 5599   4.147   7.123   3.969
 1159SOL     OW 5600   2.490   3.637   5.433
 1159SOL    HW1 5601   2.402   3.642   5.384
 1159SOL    HW2 5602   2.526   3.729   5.447
 1160SOL     OW 5603   5.723   1.373   4.768
 1160SOL    HW1 5604   5.773   1.444   4.816
 1160SOL    HW2 5605   5.737   1.382   4.670
 1161SOL     OW 5606   2.415   2.121   1.458
 1161SOL    HW1 5607   2.429   2.024   1.478
 1161SOL    HW2 5608   2.435   2.175   1.541
 1162SOL     OW 5609   1.428   4.975   1.008
 1162SOL    HW1 5610   1.357   5.032   0.966
 1162SOL    HW2 5611   1.421   4.982   1.108
 1163SOL     OW 5612   2.685   7.598   4.916
 1163SOL    HW1 5613   2.689   7.533   4.840
 1163SOL    HW2 5614   2.606   7.659   4.906
 1164SOL     OW 5615   1.986   5.110   3.117
 1164SOL    HW1 5616   2.010   5.169   3.040
 1164SOL    HW2 5617   1.909   5.050   3.091
 1165SOL     OW 5618   2.432   5.875   4.379
 1165SOL    HW1 5619   2.405   5.852   4.473
 1165SOL    HW2 5620   2.517   5.827   4.358
 1166SOL     OW 5621   8.435   4.537   2.519
 1166SOL    HW1 5622   8.406   4.632   2.516
 1166SOL    HW2 5623   8.478   4.513   2.431
 1167SOL     OW 5624   4.022   7.200   1.923
 1167SOL    HW1 5625   3.924   7.187   1.908
 1167SOL    HW2 5626   4.069   7.213   1.836
 1168SOL     OW 5627   2.215   3.429   0.127
 1168SOL    HW1 5628   2.265   3.363   0.071
 1168SOL    HW2 5629   2.134   3.386   0.164
 1169SOL     OW 5630   2.930   7.963   3.395
 1169SOL    HW1 5631   3.025   7.987   3.376
 1169SOL    HW2 5632   2.887   7.929   3.312
 1170SOL     OW 5633   7.335   2.291   5.254
 1170SOL    HW1 5634   7.414   2.348   5.232
 1170SOL    HW2 5635   7.332   2.212   5.193
 1171SOL     OW 5636   3.701   2.209   0.885
 1171SOL    HW1 5637   3.661   2.245   0.801
 1171SOL    HW2 5638   3.705   2.281   0.954
 1172SOL     OW 5639   5.188  -0.346   0.703
 1172SOL    HW1 5640   5.145  -0.346   0.613
 1172SOL    HW2 5641   5.132  -0.400   0.765
 1173SOL     OW 5642   2.881   5.082  -0.286
 1173SOL    HW1 5643   2.877   5.043  -0.378
 1173SOL    HW2 5644   2.975   5.075  -0.252
 1174SOL     OW 5645   3.024   1.262   4.390
 1174SOL    HW1 5646   3.036   1.356   4.421
 1174SOL    HW2 5647   2.933   1.229   4.415
 1175SOL     OW 5648  -0.551   2.684   1.565
 1175SOL    HW1 5649  -0.484   2.661   1.637
 1175SOL    HW2 5650  -0.610   2.757   1.598
 1176SOL     OW 5651   7.071   4.008   0.082
 1176SOL    HW1 5652   7.019   4.010   0.167
 1176SOL    HW2 5653   7.057   3.920   0.036
 1177SOL     OW 5654   4.944   2.985   6.775
 1177SOL    HW1 5655   4.871   2.921   6.750
 1177SOL    HW2 5656   4.961   2.977   6.874
 1178SOL     OW 5657   4.148   3.461   6.328
 1178SOL    HW1 5658   4.171   3.427   6.419
 1178SOL    HW2 5659   4.136   3.383   6.266
 1179SOL     OW 5660   4.881   4.476   0.089
 1179SOL    HW1 5661   4.828   4.466   0.003
 1179SOL    HW2 5662   4.830   4.433   0.164
 1180SOL     OW 5663   0.514   2.389   5.043
 1180SOL    HW1 5664   0.592   2.358   4.989
 1180SOL    HW2 5665   0.439   2.324   5.034
 1181SOL     OW 5666   4.015   1.016   3.927
 1181SOL    HW1 5667   4.037   1.090   3.990
 1181SOL    HW2 5668   3.972   1.055   3.845
 1182SOL     OW 5669   1.273   2.531   3.738
 1182SOL    HW1 5670   1.301   2.622   3.766
 1182SOL    HW2 5671   1.328   2.462   3.788
 1183SOL     OW 5672   4.210   6.641  -0.056
 1183SOL    HW1 5673   4.267   6.570  -0.015
 1183SOL    HW2 5674   4.114   6.612  -0.054
 1184SOL     OW 5675   2.333   7.347   2.547
 1184SOL    HW1 5676   2.239   7.335   2.577
 1184SOL    HW2 5677   2.337   7.414   2.474
 1185SOL     OW 5678   4.170   7.329   1.676
 1185SOL    HW1 5679   4.144   7.426   1.681
 1185SOL    HW2 5680   4.125   7.287   1.596
 1186SOL     OW 5681   4.834  -0.069   4.990
 1186SOL    HW1 5682   4.852   0.029   4.980
 1186SOL    HW2 5683   4.812  -0.089   5.086
 1187SOL     OW 5684   5.992   1.696   0.618
 1187SOL    HW1 5685   5.946   1.693   0.707
 1187SOL    HW2 5686   6.077   1.746   0.627
 1188SOL     OW 5687   7.310   5.183   5.933
 1188SOL    HW1 5688   7.259   5.249   5.879
 1188SOL    HW2 5689   7.402   5.173   5.895
 1189SOL     OW 5690   2.060   4.580   2.966
 1189SOL    HW1 5691   2.114   4.623   2.892
 1189SOL    HW2 5692   2.095   4.611   3.055
 1190SOL     OW 5693   2.156   4.381   2.704
 1190SOL    HW1 5694   2.129   4.319   2.779
 1190SOL    HW2 5695   2.075   4.399   2.647
 1191SOL     OW 5696   6.690   4.086   1.302
 1191SOL    HW1 5697   6.640   4.172   1.313
 1191SOL    HW2 5698   6.782   4.105   1.265
 1192SOL     OW 5699   5.910   4.725   5.835
 1192SOL    HW1 5700   5.994   4.768   5.802
 1192SOL    HW2 5701   5.867   4.782   5.903
 1193SOL     OW 5702   5.987   5.302   4.342
 1193SOL    HW1 5703   6.032   5.229   4.288
 1193SOL    HW2 5704   5.933   5.360   4.281
 1194SOL     OW 5705   4.385   1.559   5.979
 1194SOL    HW1 5706   4.308   1.619   5.956
 1194SOL    HW2 5707   4.469   1.614   5.983
 1195SOL     OW 5708   0.008   2.980   5.790
 1195SOL    HW1 5709   0.018   3.079   5.779
 1195SOL    HW2 5710   0.091   2.934   5.758
 1196SOL     OW 5711   2.487   0.949   4.401
 1196SOL    HW1 5712   2.561   0.997   4.449
 1196SOL    HW2 5713   2.405   1.006   4.399
 1197SOL     OW 5714   6.719   3.114   5.648
 1197SOL    HW1 5715   6.709   3.033   5.706
 1197SOL    HW2 5716   6.703   3.195   5.703
 1198SOL     OW 5717   0.317   2.332   3.518
 1198SOL    HW1 5718   0.258   2.379   3.584
 1198SOL    HW2 5719   0.412   2.338   3.548
 1199SOL     OW 5720   0.197   2.286   4.770
 1199SOL    HW1 5721   0.118   2.263   4.713
 1199SOL    HW2 5722   0.229   2.377   4.747
 1200SOL     OW 5723   5.314   0.842   1.936
 1200SOL    HW1 5724   5.240   0.896   1.974
 1200SOL    HW2 5725   5.276   0.776   1.870
 1201SOL     OW 5726   6.003   6.967   5.818
 1201SOL    HW1 5727   6.012   6.982   5.720
 1201SOL    HW2 5728   5.944   7.038   5.858
 1202SOL     OW 5729   3.763   7.616   4.910
 1202SOL    HW1 5730   3.857   7.585   4.897
 1202SOL    HW2 5731   3.750   7.704   4.863
 1203SOL     OW 5732   8.204   5.278   4.197
 1203SOL    HW1 5733   8.110   5.310   4.190
 1203SOL    HW2 5734   8.212   5.187   4.156
 1204SOL     OW 5735   5.616   0.270   5.004
 1204SOL    HW1 5736   5.609   0.349   5.065
 1204SOL    HW2 5737   5.707   0.267   4.964
 1205SOL     OW 5738   0.932   2.306   5.786
 1205SOL    HW1 5739   1.029   2.289   5.773
 1205SOL    HW2 5740   0.910   2.300   5.883
 1206SOL     OW 5741   4.502   5.085   0.581
 1206SOL    HW1 5742   4.537   5.020   0.649
 1206SOL    HW2 5743   4.524   5.052   0.489
 1207SOL     OW 5744   3.139   6.175  -0.596
 1207SOL    HW1 5745   3.171   6.122  -0.517
 1207SOL    HW2 5746   3.199   6.154  -0.674
 1208SOL     OW 5747   5.729   0.781   3.529
 1208SOL    HW1 5748   5.757   0.726   3.449
 1208SOL    HW2 5749   5.793   0.857   3.542
 1209SOL     OW 5750   6.624   2.228   5.516
 1209SOL    HW1 5751   6.639   2.318   5.555
 1209SOL    HW2 5752   6.609   2.162   5.590
 1210SOL     OW 5753   6.363   5.413   5.106
 1210SOL    HW1 5754   6.310   5.497   5.101
 1210SOL    HW2 5755   6.460   5.433   5.097
 1211SOL     OW 5756   8.378   4.279   2.975
 1211SOL    HW1 5757   8.337   4.278   2.883
 1211SOL    HW2 5758   8.416   4.189   2.997
 1212SOL     OW 5759   6.479   2.436  -0.153
 1212SOL    HW1 5760   6.430   2.482  -0.227
 1212SOL    HW2 5761   6.577   2.446  -0.166
 1213SOL     OW 5762   2.848   6.942   4.954
 1213SOL    HW1 5763   2.756   6.904   4.952
 1213SOL    HW2 5764   2.882   6.952   4.860
 1214SOL     OW 5765  -0.259   3.259   4.737
 1214SOL    HW1 5766  -0.322   3.205   4.682
 1214SOL    HW2 5767  -0.227   3.205   4.815
 1215SOL     OW 5768   1.407   3.441   2.118
 1215SOL    HW1 5769   1.345   3.403   2.049
 1215SOL    HW2 5770   1.399   3.541   2.117
 1216SOL     OW 5771   6.123   4.724   1.358
 1216SOL    HW1 5772   6.206   4.760   1.402
 1216SOL    HW2 5773   6.058   4.799   1.344
 1217SOL     OW 5774   3.297   1.504   1.545
 1217SOL    HW1 5775   3.372   1.467   1.489
 1217SOL    HW2 5776   3.218   1.522   1.486
 1218SOL     OW 5777   3.909   7.890   5.608
 1218SOL    HW1 5778   3.862   7.807   5.580
 1218SOL    HW2 5779   4.002   7.868   5.637
 1219SOL     OW 5780   5.265   1.766   0.387
 1219SOL    HW1 5781   5.281   1.731   0.295
 1219SOL    HW2 5782   5.342   1.823   0.415
 1220SOL     OW 5783   5.904   6.105   2.387
 1220SOL    HW1 5784   5.873   6.119   2.481
 1220SOL    HW2 5785   5.961   6.022   2.382
 1221SOL     OW 5786   8.080   5.527   5.785
 1221SOL    HW1 5787   8.178   5.535   5.785
 1221SOL    HW2 5788   8.052   5.446   5.732
 1222SOL     OW 5789   0.795   4.821   2.765
 1222SOL    HW1 5790   0.755   4.894   2.710
 1222SOL    HW2 5791   0.871   4.780   2.715
 1223SOL     OW 5792   7.437   2.754   5.076
 1223SOL    HW1 5793   7.477   2.704   4.998
 1223SOL    HW2 5794   7.510   2.810   5.119
 1224SOL     OW 5795   1.141   5.369   2.149
 1224SOL    HW1 5796   1.233   5.331   2.164
 1224SOL    HW2 5797   1.149   5.460   2.110
 1225SOL     OW 5798   6.541   3.114   6.210
 1225SOL    HW1 5799   6.549   3.017   6.187
 1225SOL    HW2 5800   6.581   3.169   6.136
 1226SOL     OW 5801   1.039   4.851   6.115
 1226SOL    HW1 5802   1.044   4.850   6.015
 1226SOL    HW2 5803   1.101   4.782   6.153
 1227SOL     OW 5804   4.141   4.389  -0.152
 1227SOL    HW1 5805   4.125   4.406  -0.249
 1227SOL    HW2 5806   4.182   4.299  -0.139
 1228SOL     OW 5807   3.943   0.062   4.123
 1228SOL    HW1 5808   3.872   0.113   4.173
 1228SOL    HW2 5809   3.917   0.054   4.027
 1229SOL     OW 5810   0.692   3.108   5.363
 1229SOL    HW1 5811   0.661   3.181   5.304
 1229SOL    HW2 5812   0.650   3.021   5.336
 1230SOL     OW 5813   1.023   1.429   1.788
 1230SOL    HW1 5814   1.069   1.472   1.867
 1230SOL    HW2 5815   1.016   1.331   1.804
 1231SOL     OW 5816   4.233   0.983   6.144
 1231SOL    HW1 5817   4.312   0.936   6.106
 1231SOL    HW2 5818   4.229   0.966   6.242
 1232SOL     OW 5819   2.182   3.283   4.976
 1232SOL    HW1 5820   2.220   3.275   5.068
 1232SOL    HW2 5821   2.191   3.195   4.930
 1233SOL     OW 5822   8.080   3.728  -0.723
 1233SOL    HW1 5823   8.175   3.755  -0.740
 1233SOL    HW2 5824   8.020   3.769  -0.791
 1234SOL     OW 5825   7.066   2.508  -0.274
 1234SOL    HW1 5826   7.102   2.592  -0.233
 1234SOL    HW2 5827   6.967   2.503  -0.261
 1235SOL     OW 5828   5.968   4.949  -0.259
 1235SOL    HW1 5829   5.893   5.015  -0.259
 1235SOL    HW2 5830   5.981   4.913  -0.166
 1236SOL     OW 5831   0.308   4.486   0.725
 1236SOL    HW1 5832   0.256   4.402   0.742
 1236SOL    HW2 5833   0.261   4.563   0.767
 1237SOL     OW 5834   4.685   1.613   5.655
 1237SOL    HW1 5835   4.783   1.609   5.638
 1237SOL    HW2 5836   4.636   1.568   5.580
 1238SOL     OW 5837   0.982   3.360   2.381
 1238SOL    HW1 5838   1.053   3.312   2.330
 1238SOL    HW2 5839   0.923   3.410   2.317
 1239SOL     OW 5840   2.016   4.783   6.475
 1239SOL    HW1 5841   1.930   4.733   6.480
 1239SOL    HW2 5842   2.019   4.848   6.552
 1240SOL     OW 5843   4.914   5.233   4.663
 1240SOL    HW1 5844   4.820   5.212   4.693
 1240SOL    HW2 5845   4.913   5.266   4.569
 1241SOL     OW 5846   0.513   3.023   4.993
 1241SOL    HW1 5847   0.532   3.103   5.049
 1241SOL    HW2 5848   0.596   2.996   4.945
 1242SOL     OW 5849   4.782   0.927   5.022
 1242SOL    HW1 5850   4.850   0.873   5.073
 1242SOL    HW2 5851   4.718   0.969   5.086
 1243SOL     OW 5852   0.541   4.350   5.059
 1243SOL    HW1 5853   0.526   4.254   5.081
 1243SOL    HW2 5854   0.613   4.358   4.991
 1244SOL     OW 5855   3.542   5.590   0.575
 1244SOL    HW1 5856   3.546   5.492   0.596
 1244SOL    HW2 5857   3.577   5.605   0.482
 1245SOL     OW 5858   8.379   4.334   1.135
 1245SOL    HW1 5859   8.475   4.310   1.120
 1245SOL    HW2 5860   8.334   4.354   1.048
 1246SOL     OW 5861   2.723   3.027   4.445
 1246SOL    HW1 5862   2.699   2.941   4.492
 1246SOL    HW2 5863   2.777   3.006   4.363
 1247SOL     OW 5864   3.082   3.984   6.896
 1247SOL    HW1 5865   3.020   3.913   6.866
 1247SOL    HW2 5866   3.154   3.944   6.953
 1248SOL     OW 5867   5.405   5.470   3.783
 1248SOL    HW1 5868   5.477   5.402   3.773
 1248SOL    HW2 5869   5.316   5.424   3.791
 1249SOL     OW 5870   1.814   4.414   6.234
 1249SOL    HW1 5871   1.808   4.390   6.138
 1249SOL    HW2 5872   1.824   4.330   6.289
 1250SOL     OW 5873   5.317   7.478   5.026
 1250SOL    HW1 5874   5.360   7.543   5.088
 1250SOL    HW2 5875   5.257   7.526   4.961
 1251SOL     OW 5876   4.695   5.195  -0.644
 1251SOL    HW1 5877   4.624   5.181  -0.714
 1251SOL    HW2 5878   4.770   5.131  -0.661
 1252SOL     OW 5879   4.243   4.092   6.356
 1252SOL    HW1 5880   4.253   4.191   6.360
 1252SOL    HW2 5881   4.259   4.054   6.448
 1253SOL     OW 5882   3.346   7.559   4.359
 1253SOL    HW1 5883   3.414   7.523   4.295
 1253SOL    HW2 5884   3.278   7.612   4.309
 1254SOL     OW 5885   4.751   0.159   6.839
 1254SOL    HW1 5886   4.800   0.243   6.868
 1254SOL    HW2 5887   4.811   0.081   6.851
 1255SOL     OW 5888   2.339   1.853   4.810
 1255SOL    HW1 5889   2.241   1.831   4.809
 1255SOL    HW2 5890   2.354   1.936   4.757
 1256SOL     OW 5891   4.292   7.520   5.824
 1256SOL    HW1 5892   4.270   7.611   5.859
 1256SOL    HW2 5893   4.312   7.527   5.726
 1257SOL     OW 5894   4.547   3.674   0.480
 1257SOL    HW1 5895   4.643   3.650   0.468
 1257SOL    HW2 5896   4.540   3.773   0.494
 1258SOL     OW 5897   6.234   3.138   5.177
 1258SOL    HW1 5898   6.288   3.222   5.170
 1258SOL    HW2 5899   6.224   3.097   5.087
 1259SOL     OW 5900   3.179   2.789   4.795
 1259SOL    HW1 5901   3.101   2.750   4.844
 1259SOL    HW2 5902   3.197   2.734   4.714
 1260SOL     OW 5903   2.837   1.398   2.251
 1260SOL    HW1 5904   2.830   1.474   2.186
 1260SOL    HW2 5905   2.930   1.360   2.249
 1261SOL     OW 5906   1.998   3.440   5.236
 1261SOL    HW1 5907   1.987   3.368   5.305
 1261SOL    HW2 5908   2.045   3.519   5.277
 1262SOL     OW 5909   4.397   4.243   6.598
 1262SOL    HW1 5910   4.359   4.334   6.581
 1262SOL    HW2 5911   4.485   4.253   6.646
 1263SOL     OW 5912   7.024   4.458   0.888
 1263SOL    HW1 5913   6.943   4.453   0.945
 1263SOL    HW2 5914   7.105   4.445   0.945
 1264SOL     OW 5915   0.835   3.172   1.655
 1264SOL    HW1 5916   0.735   3.161   1.650
 1264SOL    HW2 5917   0.874   3.089   1.696
 1265SOL     OW 5918   2.705   6.935   3.777
 1265SOL    HW1 5919   2.741   6.845   3.805
 1265SOL    HW2 5920   2.641   6.921   3.701
 1266SOL     OW 5921   6.326   3.624   3.651
 1266SOL    HW1 5922   6.263   3.555   3.614
 1266SOL    HW2 5923   6.411   3.622   3.599
 1267SOL     OW 5924   4.183   0.053   3.252
 1267SOL    HW1 5925   4.241   0.124   3.212
 1267SOL    HW2 5926   4.096   0.092   3.279
 1268SOL     OW 5927   5.111   0.808   7.131
 1268SOL    HW1 5928   5.175   0.880   7.154
 1268SOL    HW2 5929   5.050   0.838   7.058
 1269SOL     OW 5930   4.242   0.322   5.582
 1269SOL    HW1 5931   4.285   0.323   5.672
 1269SOL    HW2 5932   4.165   0.258   5.582
 1270SOL     OW 5933   6.475   5.193   6.090
 1270SOL    HW1 5934   6.443   5.228   6.177
 1270SOL    HW2 5935   6.467   5.094   6.087
 1271SOL     OW 5936   2.388   4.145   1.482
 1271SOL    HW1 5937   2.487   4.155   1.472
 1271SOL    HW2 5938   2.359   4.187   1.569
 1272SOL     OW 5939   3.399   1.619   6.613
 1272SOL    HW1 5940   3.474   1.685   6.605
 1272SOL    HW2 5941   3.395   1.585   6.707
 1273SOL     OW 5942   5.433  -0.728   4.979
 1273SOL    HW1 5943   5.498  -0.793   5.016
 1273SOL    HW2 5944   5.355  -0.720   5.041
 1274SOL     OW 5945   4.118   1.830   0.005
 1274SOL    HW1 5946   4.172   1.760  -0.041
 1274SOL    HW2 5947   4.022   1.822  -0.023
 1275SOL     OW 5948   5.517   6.832   3.806
 1275SOL    HW1 5949   5.607   6.807   3.771
 1275SOL    HW2 5950   5.459   6.750   3.812
 1276SOL     OW 5951   4.087  -1.077   1.117
 1276SOL    HW1 5952   4.135  -1.002   1.073
 1276SOL    HW2 5953   4.013  -1.108   1.056
 1277SOL     OW 5954  -0.085   2.915   2.792
 1277SOL    HW1 5955  -0.097   3.013   2.772
 1277SOL    HW2 5956  -0.003   2.902   2.847
 1278SOL     OW 5957   7.241   3.276   2.649
 1278SOL    HW1 5958   7.189   3.335   2.711
 1278SOL    HW2 5959   7.257   3.187   2.692
 1279SOL     OW 5960   4.412   0.980   4.897
 1279SOL    HW1 5961   4.340   0.935   4.842
 1279SOL    HW2 5962   4.372   1.012   4.983
 1280SOL     OW 5963   4.825   1.721   3.759
 1280SOL    HW1 5964   4.845   1.785   3.832
 1280SOL    HW2 5965   4.848   1.763   3.670
 1281SOL     OW 5966   6.051   1.516   6.872
 1281SOL    HW1 5967   6.090   1.589   6.817
 1281SOL    HW2 5968   6.123   1.471   6.924
 1282SOL     OW 5969   2.755   4.757  -0.218
 1282SOL    HW1 5970   2.762   4.842  -0.270
 1282SOL    HW2 5971   2.668   4.754  -0.169
 1283SOL     OW 5972   1.502   1.247   3.395
 1283SOL    HW1 5973   1.484   1.240   3.493
 1283SOL    HW2 5974   1.417   1.268   3.347
 1284SOL     OW 5975   5.491   0.521   0.227
 1284SOL    HW1 5976   5.496   0.617   0.201
 1284SOL    HW2 5977   5.487   0.464   0.146
 1285SOL     OW 5978   0.942   3.893   1.227
 1285SOL    HW1 5979   0.933   3.931   1.319
 1285SOL    HW2 5980   0.853   3.888   1.183
 1286SOL     OW 5981   1.180   5.592  -0.106
 1286SOL    HW1 5982   1.203   5.496  -0.122
 1286SOL    HW2 5983   1.250   5.650  -0.148
 1287SOL     OW 5984   2.546   7.235   2.462
 1287SOL    HW1 5985   2.460   7.267   2.503
 1287SOL    HW2 5986   2.580   7.157   2.514
 1288SOL     OW 5987   7.994   4.843   3.246
 1288SOL    HW1 5988   8.093   4.856   3.230
 1288SOL    HW2 5989   7.946   4.929   3.226
 1289SOL     OW 5990   6.751   3.866   1.753
 1289SOL    HW1 5991   6.806   3.784   1.770
 1289SOL    HW2 5992   6.708   3.894   1.839
 1290SOL     OW 5993   3.891   1.160   5.321
 1290SOL    HW1 5994   3.986   1.170   5.349
 1290SOL    HW2 5995   3.884   1.086   5.254
 1291SOL     OW 5996   4.935   6.991   4.829
 1291SOL    HW1 5997   5.003   7.050   4.873
 1291SOL    HW2 5998   4.844   7.018   4.858
 1292SOL     OW 5999   3.895   1.394   0.737
 1292SOL    HW1 6000   3.891   1.483   0.783
 1292SOL    HW2 6001   3.864   1.323   0.800
 1293SOL     OW 6002   4.246   5.709   0.185
 1293SOL    HW1 6003   4.325   5.701   0.247
 1293SOL    HW2 6004   4.166   5.739   0.237
 1294SOL     OW 6005   6.636   1.995   6.100
 1294SOL    HW1 6006   6.653   1.938   6.020
 1294SOL    HW2 6007   6.610   2.086   6.070
 1295SOL     OW 6008   2.632   4.370   3.514
 1295SOL    HW1 6009   2.627   4.294   3.579
 1295SOL    HW2 6010   2.649   4.455   3.564
 1296SOL     OW 6011   5.026   6.088   3.898
 1296SOL    HW1 6012   5.083   6.009   3.918
 1296SOL    HW2 6013   4.947   6.060   3.843
 1297SOL     OW 6014   4.364   4.233   0.447
 1297SOL    HW1 6015   4.387   4.169   0.520
 1297SOL    HW2 6016   4.433   4.306   0.443
 1298SOL     OW 6017   7.535   4.693   2.588
 1298SOL    HW1 6018   7.571   4.785   2.603
 1298SOL    HW2 6019   7.606   4.636   2.544
 1299SOL     OW 6020   3.525   7.205   1.699
 1299SOL    HW1 6021   3.464   7.203   1.778
 1299SOL    HW2 6022   3.507   7.125   1.642
 1300SOL     OW 6023   4.095   6.755   0.240
 1300SOL    HW1 6024   4.159   6.831   0.256
 1300SOL    HW2 6025   4.147   6.674   0.214
 1301SOL     OW 6026   0.249   3.879   1.064
 1301SOL    HW1 6027   0.337   3.832   1.057
 1301SOL    HW2 6028   0.259   3.974   1.033
 1302SOL     OW 6029   0.873   4.173   6.864
 1302SOL    HW1 6030   0.815   4.178   6.946
 1302SOL    HW2 6031   0.829   4.221   6.789
 1303SOL     OW 6032   2.411   6.739  -0.658
 1303SOL    HW1 6033   2.453   6.697  -0.577
 1303SOL    HW2 6034   2.381   6.832  -0.635
 1304SOL     OW 6035   1.656   4.310   2.978
 1304SOL    HW1 6036   1.724   4.256   3.025
 1304SOL    HW2 6037   1.566   4.294   3.019
 1305SOL     OW 6038   0.884   3.521   2.630
 1305SOL    HW1 6039   0.917   3.480   2.546
 1305SOL    HW2 6040   0.955   3.577   2.672
 1306SOL     OW 6041   3.946   1.731   6.336
 1306SOL    HW1 6042   3.873   1.744   6.270
 1306SOL    HW2 6043   4.031   1.773   6.303
 1307SOL     OW 6044   1.965   6.177   2.616
 1307SOL    HW1 6045   1.900   6.154   2.545
 1307SOL    HW2 6046   1.959   6.112   2.691
 1308SOL     OW 6047   4.427  -1.004   1.808
 1308SOL    HW1 6048   4.483  -1.034   1.730
 1308SOL    HW2 6049   4.481  -0.943   1.865
 1309SOL     OW 6050   1.163   4.081   1.004
 1309SOL    HW1 6051   1.162   4.181   1.005
 1309SOL    HW2 6052   1.150   4.048   0.910
 1310SOL     OW 6053   4.338   5.260   0.860
 1310SOL    HW1 6054   4.241   5.281   0.853
 1310SOL    HW2 6055   4.386   5.294   0.779
 1311SOL     OW 6056   4.075   3.027   0.196
 1311SOL    HW1 6057   4.035   3.118   0.202
 1311SOL    HW2 6058   4.003   2.961   0.177
 1312SOL     OW 6059   5.826   4.934   0.166
 1312SOL    HW1 6060   5.736   4.976   0.176
 1312SOL    HW2 6061   5.893   4.983   0.223
 1313SOL     OW 6062   4.863   2.579   1.287
 1313SOL    HW1 6063   4.765   2.597   1.292
 1313SOL    HW2 6064   4.896   2.601   1.195
 1314SOL     OW 6065   4.737   6.532   5.455
 1314SOL    HW1 6066   4.832   6.510   5.432
 1314SOL    HW2 6067   4.686   6.447   5.466
 1315SOL     OW 6068   6.644   6.580   5.493
 1315SOL    HW1 6069   6.674   6.512   5.559
 1315SOL    HW2 6070   6.545   6.572   5.480
 1316SOL     OW 6071   4.469   2.202   5.478
 1316SOL    HW1 6072   4.383   2.208   5.426
 1316SOL    HW2 6073   4.509   2.294   5.487
 1317SOL     OW 6074   1.647   5.031   0.333
 1317SOL    HW1 6075   1.654   5.116   0.387
 1317SOL    HW2 6076   1.555   5.023   0.296
 1318SOL     OW 6077   2.441   3.713   1.139
 1318SOL    HW1 6078   2.506   3.733   1.211
 1318SOL    HW2 6079   2.465   3.626   1.095
 1319SOL     OW 6080   1.827   4.166   0.209
 1319SOL    HW1 6081   1.916   4.161   0.165
 1319SOL    HW2 6082   1.837   4.198   0.304
 1320SOL     OW 6083   1.924   3.428   6.859
 1320SOL    HW1 6084   2.018   3.400   6.879
 1320SOL    HW2 6085   1.871   3.429   6.944
 1321SOL     OW 6086   7.013   4.671   4.422
 1321SOL    HW1 6087   7.083   4.654   4.491
 1321SOL    HW2 6088   6.986   4.584   4.381
 1322SOL     OW 6089   5.615   1.726   4.608
 1322SOL    HW1 6090   5.543   1.660   4.626
 1322SOL    HW2 6091   5.578   1.819   4.615
 1323SOL     OW 6092   2.911   7.569   3.540
 1323SOL    HW1 6093   2.991   7.529   3.495
 1323SOL    HW2 6094   2.871   7.501   3.603
 1324SOL     OW 6095   4.942   5.223   0.247
 1324SOL    HW1 6096   4.982   5.262   0.330
 1324SOL    HW2 6097   4.875   5.153   0.271
 1325SOL     OW 6098   6.434   1.771   6.266
 1325SOL    HW1 6099   6.523   1.777   6.309
 1325SOL    HW2 6100   6.373   1.715   6.322
 1326SOL     OW 6101   5.637   3.117   6.035
 1326SOL    HW1 6102   5.623   3.216   6.035
 1326SOL    HW2 6103   5.625   3.083   5.941
 1327SOL     OW 6104   5.034   5.918   1.559
 1327SOL    HW1 6105   4.989   5.828   1.561
 1327SOL    HW2 6106   4.966   5.989   1.574
 1328SOL     OW 6107   4.751   0.576   4.855
 1328SOL    HW1 6108   4.683   0.648   4.840
 1328SOL    HW2 6109   4.821   0.580   4.785
 1329SOL     OW 6110   1.981   6.928   1.719
 1329SOL    HW1 6111   2.024   6.967   1.801
 1329SOL    HW2 6112   1.963   7.000   1.653
 1330SOL     OW 6113   1.811   6.454   6.035
 1330SOL    HW1 6114   1.831   6.522   6.105
 1330SOL    HW2 6115   1.859   6.368   6.056
 1331SOL     OW 6116   1.483   6.042   4.901
 1331SOL    HW1 6117   1.410   5.977   4.925
 1331SOL    HW2 6118   1.481   6.058   4.802
 1332SOL     OW 6119   3.437   7.141   3.138
 1332SOL    HW1 6120   3.388   7.214   3.090
 1332SOL    HW2 6121   3.382   7.109   3.215
 1333SOL     OW 6122   1.535   5.384   1.512
 1333SOL    HW1 6123   1.592   5.309   1.543
 1333SOL    HW2 6124   1.527   5.381   1.412
 1334SOL     OW 6125   3.891   7.666   4.601
 1334SOL    HW1 6126   3.921   7.756   4.628
 1334SOL    HW2 6127   3.914   7.600   4.672
 1335SOL     OW 6128   6.204   6.157   3.163
 1335SOL    HW1 6129   6.266   6.193   3.232
 1335SOL    HW2 6130   6.256   6.107   3.094
 1336SOL     OW 6131   7.972   3.639   3.595
 1336SOL    HW1 6132   7.977   3.652   3.694
 1336SOL    HW2 6133   7.913   3.710   3.556
 1337SOL     OW 6134   5.844   4.725   5.000
 1337SOL    HW1 6135   5.931   4.703   5.043
 1337SOL    HW2 6136   5.771   4.668   5.039
 1338SOL     OW 6137   1.689   1.854   4.411
 1338SOL    HW1 6138   1.682   1.823   4.316
 1338SOL    HW2 6139   1.722   1.778   4.467
 1339SOL     OW 6140   3.600   1.083   1.412
 1339SOL    HW1 6141   3.522   1.020   1.406
 1339SOL    HW2 6142   3.572   1.173   1.379
 1340SOL     OW 6143   5.096   3.573   6.096
 1340SOL    HW1 6144   5.179   3.558   6.150
 1340SOL    HW2 6145   5.121   3.581   6.000
 1341SOL     OW 6146   7.014   1.630   6.330
 1341SOL    HW1 6147   7.106   1.597   6.351
 1341SOL    HW2 6148   6.994   1.711   6.385
 1342SOL     OW 6149   6.494   3.932   1.556
 1342SOL    HW1 6150   6.569   3.995   1.575
 1342SOL    HW2 6151   6.468   3.884   1.639
 1343SOL     OW 6152   1.715   6.295   6.592
 1343SOL    HW1 6153   1.723   6.233   6.671
 1343SOL    HW2 6154   1.798   6.352   6.587
 1344SOL     OW 6155   3.486   4.124   6.788
 1344SOL    HW1 6156   3.442   4.073   6.714
 1344SOL    HW2 6157   3.490   4.221   6.766
 1345SOL     OW 6158   7.116   2.967   1.785
 1345SOL    HW1 6159   7.063   3.001   1.707
 1345SOL    HW2 6160   7.078   3.004   1.870
 1346SOL     OW 6161   3.246   0.118   1.764
 1346SOL    HW1 6162   3.177   0.115   1.691
 1346SOL    HW2 6163   3.202   0.143   1.851
 1347SOL     OW 6164   5.103   4.589  -0.044
 1347SOL    HW1 6165   5.171   4.611   0.026
 1347SOL    HW2 6166   5.032   4.529  -0.005
 1348SOL     OW 6167   2.175   1.732   5.966
 1348SOL    HW1 6168   2.164   1.825   6.001
 1348SOL    HW2 6169   2.220   1.735   5.877
 1349SOL     OW 6170   3.970   3.957   6.630
 1349SOL    HW1 6171   3.914   3.989   6.708
 1349SOL    HW2 6172   4.055   4.007   6.629
 1350SOL     OW 6173   2.880   7.205   2.699
 1350SOL    HW1 6174   2.972   7.212   2.739
 1350SOL    HW2 6175   2.880   7.134   2.630
 1351SOL     OW 6176   3.174   2.768   3.651
 1351SOL    HW1 6177   3.115   2.744   3.574
 1351SOL    HW2 6178   3.234   2.845   3.626
 1352SOL     OW 6179   2.097   1.130   4.699
 1352SOL    HW1 6180   2.165   1.089   4.760
 1352SOL    HW2 6181   2.007   1.096   4.723
 1353SOL     OW 6182   6.724   1.876   6.332
 1353SOL    HW1 6183   6.681   1.936   6.265
 1353SOL    HW2 6184   6.821   1.900   6.340
 1354SOL     OW 6185   6.408   5.660   4.236
 1354SOL    HW1 6186   6.400   5.560   4.225
 1354SOL    HW2 6187   6.338   5.693   4.299
 1355SOL     OW 6188   3.065   8.232   2.596
 1355SOL    HW1 6189   2.980   8.208   2.549
 1355SOL    HW2 6190   3.103   8.150   2.639
 1356SOL     OW 6191   7.720   5.142   3.713
 1356SOL    HW1 6192   7.659   5.063   3.719
 1356SOL    HW2 6193   7.815   5.110   3.706
 1357SOL     OW 6194   2.860   4.961   4.935
 1357SOL    HW1 6195   2.845   4.892   4.863
 1357SOL    HW2 6196   2.943   5.012   4.916
 1358SOL     OW 6197   4.808   2.457   3.415
 1358SOL    HW1 6198   4.877   2.481   3.347
 1358SOL    HW2 6199   4.851   2.443   3.504
 1359SOL     OW 6200   0.988   2.962   2.361
 1359SOL    HW1 6201   0.997   3.041   2.301
 1359SOL    HW2 6202   0.894   2.955   2.394
 1360SOL     OW 6203   1.623   4.374   2.414
 1360SOL    HW1 6204   1.608   4.277   2.434
 1360SOL    HW2 6205   1.576   4.430   2.481
 1361SOL     OW 6206   7.472   3.756   0.023
 1361SOL    HW1 6207   7.464   3.849  -0.010
 1361SOL    HW2 6208   7.490   3.757   0.122
 1362SOL     OW 6209   4.308   0.524   6.005
 1362SOL    HW1 6210   4.300   0.560   6.097
 1362SOL    HW2 6211   4.252   0.578   5.942
 1363SOL     OW 6212   7.169   3.461   1.227
 1363SOL    HW1 6213   7.089   3.469   1.169
 1363SOL    HW2 6214   7.216   3.374   1.210
 1364SOL     OW 6215   4.399   0.774   2.726
 1364SOL    HW1 6216   4.319   0.719   2.754
 1364SOL    HW2 6217   4.459   0.787   2.806
 1365SOL     OW 6218   1.055   0.777   1.512
 1365SOL    HW1 6219   1.084   0.756   1.604
 1365SOL    HW2 6220   1.136   0.784   1.452
 1366SOL     OW 6221   3.082   1.329   2.017
 1366SOL    HW1 6222   3.125   1.278   1.943
 1366SOL    HW2 6223   3.129   1.311   2.103
 1367SOL     OW 6224   3.619   6.123   5.772
 1367SOL    HW1 6225   3.606   6.139   5.673
 1367SOL    HW2 6226   3.556   6.052   5.802
 1368SOL     OW 6227   2.174   3.680   3.338
 1368SOL    HW1 6228   2.208   3.623   3.411
 1368SOL    HW2 6229   2.107   3.746   3.375
 1369SOL     OW 6230   7.151   2.359  -0.487
 1369SOL    HW1 6231   7.095   2.416  -0.426
 1369SOL    HW2 6232   7.240   2.342  -0.444
 1370SOL     OW 6233   7.486   3.350   4.836
 1370SOL    HW1 6234   7.417   3.312   4.774
 1370SOL    HW2 6235   7.440   3.402   4.908
 1371SOL     OW 6236   0.993   2.846   3.122
 1371SOL    HW1 6237   0.934   2.776   3.079
 1371SOL    HW2 6238   1.024   2.813   3.210
 1372SOL     OW 6239   2.744   1.251   6.753
 1372SOL    HW1 6240   2.733   1.342   6.714
 1372SOL    HW2 6241   2.838   1.240   6.785
 1373SOL     OW 6242   3.850  -0.190   4.010
 1373SOL    HW1 6243   3.912  -0.164   4.084
 1373SOL    HW2 6244   3.847  -0.117   3.941
 1374SOL     OW 6245   5.411   1.699   3.349
 1374SOL    HW1 6246   5.391   1.603   3.328
 1374SOL    HW2 6247   5.332   1.755   3.324
 1375SOL     OW 6248   2.709   2.662   2.976
 1375SOL    HW1 6249   2.617   2.625   2.973
 1375SOL    HW2 6250   2.705   2.763   2.977
 1376SOL     OW 6251   0.690   1.945   2.768
 1376SOL    HW1 6252   0.619   2.005   2.804
 1376SOL    HW2 6253   0.710   1.874   2.836
 1377SOL     OW 6254   5.897   2.674   5.599
 1377SOL    HW1 6255   5.806   2.637   5.579
 1377SOL    HW2 6256   5.955   2.600   5.633
 1378SOL     OW 6257   7.479   4.310  -0.614
 1378SOL    HW1 6258   7.561   4.335  -0.563
 1378SOL    HW2 6259   7.417   4.259  -0.553
 1379SOL     OW 6260   1.540   1.543   4.600
 1379SOL    HW1 6261   1.501   1.462   4.557
 1379SOL    HW2 6262   1.528   1.538   4.699
 1380SOL     OW 6263   2.801   3.723   2.644
 1380SOL    HW1 6264   2.718   3.756   2.598
 1380SOL    HW2 6265   2.880   3.777   2.614
 1381SOL     OW 6266   3.467   6.178   0.703
 1381SOL    HW1 6267   3.434   6.112   0.636
 1381SOL    HW2 6268   3.399   6.251   0.714
 1382SOL     OW 6269   2.394   1.803   4.431
 1382SOL    HW1 6270   2.362   1.710   4.413
 1382SOL    HW2 6271   2.422   1.811   4.527
 1383SOL     OW 6272   7.593   4.400  -0.194
 1383SOL    HW1 6273   7.618   4.496  -0.204
 1383SOL    HW2 6274   7.629   4.364  -0.107
 1384SOL     OW 6275   0.132   1.755   1.269
 1384SOL    HW1 6276   0.118   1.751   1.368
 1384SOL    HW2 6277   0.201   1.686   1.241
 1385SOL     OW 6278   6.793   5.574   2.363
 1385SOL    HW1 6279   6.759   5.510   2.295
 1385SOL    HW2 6280   6.894   5.570   2.365
 1386SOL     OW 6281   4.135   2.714   5.848
 1386SOL    HW1 6282   4.144   2.772   5.768
 1386SOL    HW2 6283   4.224   2.671   5.869
 1387SOL     OW 6284   4.960   0.007   2.033
 1387SOL    HW1 6285   4.865   0.037   2.037
 1387SOL    HW2 6286   5.004   0.049   1.954
 1388SOL     OW 6287   2.424   5.907   0.031
 1388SOL    HW1 6288   2.353   5.901   0.101
 1388SOL    HW2 6289   2.428   5.821  -0.019
 1389SOL     OW 6290   4.682   0.684   7.090
 1389SOL    HW1 6291   4.640   0.769   7.062
 1389SOL    HW2 6292   4.766   0.669   7.037
 1390SOL     OW 6293   6.953   3.251   4.054
 1390SOL    HW1 6294   6.875   3.197   4.087
 1390SOL    HW2 6295   6.931   3.291   3.966
 1391SOL     OW 6296   1.996   4.124   2.077
 1391SOL    HW1 6297   1.992   4.214   2.031
 1391SOL    HW2 6298   2.077   4.121   2.135
 1392SOL     OW 6299   5.186   5.865   3.938
 1392SOL    HW1 6300   5.138   5.800   3.880
 1392SOL    HW2 6301   5.181   5.834   4.033
 1393SOL     OW 6302   3.728   0.040   4.409
 1393SOL    HW1 6303   3.702   0.083   4.322
 1393SOL    HW2 6304   3.645   0.018   4.461
 1394SOL     OW 6305   3.388   0.056   3.805
 1394SOL    HW1 6306   3.307   0.000   3.822
 1394SOL    HW2 6307   3.364   0.153   3.809
 1395SOL     OW 6308   5.916   1.954   1.359
 1395SOL    HW1 6309   5.825   1.969   1.398
 1395SOL    HW2 6310   5.928   2.010   1.278
 1396SOL     OW 6311  -0.038   3.002   2.063
 1396SOL    HW1 6312   0.034   3.046   2.118
 1396SOL    HW2 6313  -0.127   3.038   2.093
 1397SOL     OW 6314   3.023   5.792   0.714
 1397SOL    HW1 6315   3.028   5.741   0.799
 1397SOL    HW2 6316   3.104   5.852   0.707
 1398SOL     OW 6317   6.263   1.383   1.035
 1398SOL    HW1 6318   6.197   1.346   1.100
 1398SOL    HW2 6319   6.222   1.462   0.987
 1399SOL     OW 6320   7.027   4.893  -0.364
 1399SOL    HW1 6321   7.026   4.992  -0.374
 1399SOL    HW2 6322   7.099   4.868  -0.298
 1400SOL     OW 6323   4.266  -0.631   1.525
 1400SOL    HW1 6324   4.195  -0.598   1.463
 1400SOL    HW2 6325   4.246  -0.601   1.618
 1401SOL     OW 6326   1.114   5.636   2.134
 1401SOL    HW1 6327   1.150   5.728   2.128
 1401SOL    HW2 6328   1.045   5.631   2.206
 1402SOL     OW 6329   3.124   5.095   5.403
 1402SOL    HW1 6330   3.206   5.041   5.385
 1402SOL    HW2 6331   3.138   5.148   5.487
 1403SOL     OW 6332   0.208   1.979   3.317
 1403SOL    HW1 6333   0.140   2.048   3.346
 1403SOL    HW2 6334   0.176   1.888   3.346
 1404SOL     OW 6335   2.052   4.943   0.023
 1404SOL    HW1 6336   2.028   4.862  -0.030
 1404SOL    HW2 6337   1.992   4.949   0.102
 1405SOL     OW 6338   6.105   5.135   5.961
 1405SOL    HW1 6339   6.196   5.108   5.929
 1405SOL    HW2 6340   6.110   5.225   6.004
 1406SOL     OW 6341   6.476   0.987   5.727
 1406SOL    HW1 6342   6.500   0.940   5.642
 1406SOL    HW2 6343   6.558   0.999   5.782
 1407SOL     OW 6344   7.870   3.823  -0.551
 1407SOL    HW1 6345   7.893   3.821  -0.454
 1407SOL    HW2 6346   7.931   3.762  -0.601
 1408SOL     OW 6347   3.021  -0.372   1.740
 1408SOL    HW1 6348   2.927  -0.379   1.773
 1408SOL    HW2 6349   3.080  -0.432   1.794
 1409SOL     OW 6350   6.087   2.242   5.905
 1409SOL    HW1 6351   6.133   2.221   5.819
 1409SOL    HW2 6352   6.138   2.203   5.981
 1410SOL     OW 6353   4.908   6.026   4.303
 1410SOL    HW1 6354   4.940   5.933   4.279
 1410SOL    HW2 6355   4.828   6.019   4.362
 1411SOL     OW 6356   5.120   0.673   6.191
 1411SOL    HW1 6357   5.211   0.639   6.211
 1411SOL    HW2 6358   5.066   0.677   6.275
 1412SOL     OW 6359  -0.278   2.870   1.728
 1412SOL    HW1 6360  -0.210   2.824   1.671
 1412SOL    HW2 6361  -0.275   2.834   1.820
 1413SOL     OW 6362   4.846   0.043   6.034
 1413SOL    HW1 6363   4.825   0.085   5.946
 1413SOL    HW2 6364   4.833  -0.056   6.027
 1414SOL     OW 6365   1.531   4.364   0.967
 1414SOL    HW1 6366   1.624   4.336   0.944
 1414SOL    HW2 6367   1.488   4.294   1.023
 1415SOL     OW 6368   6.277   1.768   1.571
 1415SOL    HW1 6369   6.376   1.780   1.565
 1415SOL    HW2 6370   6.244   1.811   1.655
 1416SOL     OW 6371   7.144   3.198   2.410
 1416SOL    HW1 6372   7.066   3.138   2.431
 1416SOL    HW2 6373   7.194   3.217   2.494
 1417SOL     OW 6374   3.672   1.802   1.159
 1417SOL    HW1 6375   3.743   1.799   1.230
 1417SOL    HW2 6376   3.695   1.871   1.091
 1418SOL     OW 6377   6.119   2.827   3.346
 1418SOL    HW1 6378   6.039   2.845   3.289
 1418SOL    HW2 6379   6.201   2.832   3.291
 1419SOL     OW 6380   1.541   4.803   1.862
 1419SOL    HW1 6381   1.483   4.867   1.813
 1419SOL    HW2 6382   1.626   4.789   1.810
 1420SOL     OW 6383   4.599   0.943   7.054
 1420SOL    HW1 6384   4.680   0.991   7.091
 1420SOL    HW2 6385   4.545   1.006   7.000
 1421SOL     OW 6386   6.440   3.955   3.828
 1421SOL    HW1 6387   6.369   3.886   3.826
 1421SOL    HW2 6388   6.448   3.992   3.921
 1422SOL     OW 6389   1.584   1.211   2.459
 1422SOL    HW1 6390   1.551   1.116   2.452
 1422SOL    HW2 6391   1.670   1.219   2.408
 1423SOL     OW 6392   3.229   5.789   3.335
 1423SOL    HW1 6393   3.208   5.775   3.431
 1423SOL    HW2 6394   3.307   5.732   3.309
 1424SOL     OW 6395   7.726   3.118   2.443
 1424SOL    HW1 6396   7.676   3.107   2.529
 1424SOL    HW2 6397   7.663   3.153   2.373
 1425SOL     OW 6398   4.937  -1.072   0.993
 1425SOL    HW1 6399   4.878  -1.062   1.073
 1425SOL    HW2 6400   5.030  -1.095   1.023
 1426SOL     OW 6401   1.536   6.203   0.225
 1426SOL    HW1 6402   1.542   6.298   0.256
 1426SOL    HW2 6403   1.543   6.141   0.302
 1427SOL     OW 6404   4.182   7.861   5.679
 1427SOL    HW1 6405   4.208   7.781   5.733
 1427SOL    HW2 6406   4.265   7.902   5.640
 1428SOL     OW 6407   3.584   5.112  -0.388
 1428SOL    HW1 6408   3.554   5.188  -0.330
 1428SOL    HW2 6409   3.600   5.145  -0.481
 1429SOL     OW 6410   4.350   0.070   4.466
 1429SOL    HW1 6411   4.292  -0.003   4.431
 1429SOL    HW2 6412   4.445   0.038   4.474
 1430SOL     OW 6413   2.914   1.100   4.760
 1430SOL    HW1 6414   2.964   1.184   4.745
 1430SOL    HW2 6415   2.979   1.025   4.772
 1431SOL     OW 6416   5.900   3.081   4.804
 1431SOL    HW1 6417   5.861   3.163   4.846
 1431SOL    HW2 6418   5.908   3.096   4.705
 1432SOL     OW 6419   2.800   4.983   4.558
 1432SOL    HW1 6420   2.886   5.012   4.515
 1432SOL    HW2 6421   2.766   5.055   4.618
 1433SOL     OW 6422   5.957   5.709   3.330
 1433SOL    HW1 6423   5.926   5.800   3.301
 1433SOL    HW2 6424   5.929   5.641   3.262
 1434SOL     OW 6425   3.796   6.725   5.721
 1434SOL    HW1 6426   3.804   6.790   5.646
 1434SOL    HW2 6427   3.737   6.649   5.691
 1435SOL     OW 6428   1.583   3.493   3.464
 1435SOL    HW1 6429   1.595   3.424   3.534
 1435SOL    HW2 6430   1.640   3.470   3.384
 1436SOL     OW 6431   4.890   1.708   4.904
 1436SOL    HW1 6432   4.840   1.752   4.980
 1436SOL    HW2 6433   4.888   1.609   4.916
 1437SOL     OW 6434   2.465   3.856   4.448
 1437SOL    HW1 6435   2.371   3.882   4.426
 1437SOL    HW2 6436   2.509   3.931   4.498
 1438SOL     OW 6437   1.607   5.637   6.386
 1438SOL    HW1 6438   1.540   5.595   6.325
 1438SOL    HW2 6439   1.684   5.672   6.332
 1439SOL     OW 6440   7.519   5.824   3.782
 1439SOL    HW1 6441   7.512   5.726   3.766
 1439SOL    HW2 6442   7.591   5.863   3.725
 1440SOL     OW 6443   1.186   2.252   5.817
 1440SOL    HW1 6444   1.185   2.336   5.871
 1440SOL    HW2 6445   1.216   2.176   5.874
 1441SOL     OW 6446  -0.027   3.245   5.774
 1441SOL    HW1 6447  -0.039   3.338   5.739
 1441SOL    HW2 6448   0.005   3.251   5.869
 1442SOL     OW 6449   4.510   4.804  -0.312
 1442SOL    HW1 6450   4.530   4.739  -0.385
 1442SOL    HW2 6451   4.518   4.758  -0.223
 1443SOL     OW 6452   7.353   3.290   0.952
 1443SOL    HW1 6453   7.329   3.210   0.896
 1443SOL    HW2 6454   7.350   3.263   1.048
 1444SOL     OW 6455   8.214   5.850   5.767
 1444SOL    HW1 6456   8.235   5.867   5.671
 1444SOL    HW2 6457   8.271   5.907   5.825
 1445SOL     OW 6458   1.722   5.699   0.718
 1445SOL    HW1 6459   1.790   5.662   0.782
 1445SOL    HW2 6460   1.728   5.799   0.717
 1446SOL     OW 6461   5.810   5.320   1.091
 1446SOL    HW1 6462   5.718   5.345   1.124
 1446SOL    HW2 6463   5.810   5.319   0.992
 1447SOL     OW 6464   4.306   7.224   3.624
 1447SOL    HW1 6465   4.304   7.268   3.534
 1447SOL    HW2 6466   4.268   7.131   3.616
 1448SOL     OW 6467   4.245   5.007   4.637
 1448SOL    HW1 6468   4.184   5.007   4.557
 1448SOL    HW2 6469   4.200   5.055   4.712
 1449SOL     OW 6470   7.128   4.940   5.949
 1449SOL    HW1 6471   7.198   5.011   5.953
 1449SOL    HW2 6472   7.168   4.851   5.972
 1450SOL     OW 6473   5.142   6.407   5.914
 1450SOL    HW1 6474   5.228   6.437   5.954
 1450SOL    HW2 6475   5.116   6.470   5.840
 1451SOL     OW 6476   3.487   6.197   1.900
 1451SOL    HW1 6477   3.579   6.220   1.929
 1451SOL    HW2 6478   3.429   6.185   1.980
 1452SOL     OW 6479   8.215   4.875   3.850
 1452SOL    HW1 6480   8.296   4.902   3.798
 1452SOL    HW2 6481   8.152   4.825   3.792
 1453SOL     OW 6482   6.277   3.980   3.477
 1453SOL    HW1 6483   6.264   4.071   3.437
 1453SOL    HW2 6484   6.354   3.935   3.430
 1454SOL     OW 6485   7.720   3.144   3.230
 1454SOL    HW1 6486   7.673   3.206   3.168
 1454SOL    HW2 6487   7.662   3.063   3.246
 1455SOL     OW 6488   3.279   2.635   5.123
 1455SOL    HW1 6489   3.186   2.598   5.114
 1455SOL    HW2 6490   3.299   2.651   5.219
 1456SOL     OW 6491   5.860   3.348   5.915
 1456SOL    HW1 6492   5.911   3.297   5.845
 1456SOL    HW2 6493   5.897   3.326   6.005
 1457SOL     OW 6494   0.897   3.720   0.439
 1457SOL    HW1 6495   0.821   3.765   0.393
 1457SOL    HW2 6496   0.982   3.772   0.421
 1458SOL     OW 6497   2.539   3.031   6.642
 1458SOL    HW1 6498   2.537   3.086   6.557
 1458SOL    HW2 6499   2.602   2.955   6.631
 1459SOL     OW 6500   6.012   5.082  -0.795
 1459SOL    HW1 6501   6.056   5.011  -0.741
 1459SOL    HW2 6502   5.976   5.043  -0.878
 1460SOL     OW 6503   2.784   1.267   3.380
 1460SOL    HW1 6504   2.687   1.288   3.386
 1460SOL    HW2 6505   2.797   1.168   3.375
 1461SOL     OW 6506   6.886   2.141  -0.488
 1461SOL    HW1 6507   6.946   2.200  -0.542
 1461SOL    HW2 6508   6.882   2.050  -0.528
 1462SOL     OW 6509   2.026   4.702  -0.101
 1462SOL    HW1 6510   2.112   4.661  -0.070
 1462SOL    HW2 6511   2.012   4.683  -0.198
 1463SOL     OW 6512   7.437   2.856   1.084
 1463SOL    HW1 6513   7.509   2.796   1.118
 1463SOL    HW2 6514   7.403   2.820   0.998
 1464SOL     OW 6515   4.393   2.017   6.748
 1464SOL    HW1 6516   4.453   1.954   6.794
 1464SOL    HW2 6517   4.337   2.066   6.815
 1465SOL     OW 6518   4.012   4.074   0.133
 1465SOL    HW1 6519   4.052   4.057   0.223
 1465SOL    HW2 6520   3.976   4.166   0.130
 1466SOL     OW 6521   1.447   1.575   0.454
 1466SOL    HW1 6522   1.536   1.583   0.409
 1466SOL    HW2 6523   1.377   1.549   0.388
 1467SOL     OW 6524   4.134   1.135   1.921
 1467SOL    HW1 6525   4.069   1.061   1.904
 1467SOL    HW2 6526   4.088   1.223   1.913
 1468SOL     OW 6527   1.580   2.432   1.366
 1468SOL    HW1 6528   1.487   2.469   1.361
 1468SOL    HW2 6529   1.645   2.502   1.335
 1469SOL     OW 6530   1.655   0.375   0.631
 1469SOL    HW1 6531   1.709   0.429   0.695
 1469SOL    HW2 6532   1.701   0.288   0.612
 1470SOL     OW 6533   4.305   0.624   0.455
 1470SOL    HW1 6534   4.208   0.630   0.436
 1470SOL    HW2 6535   4.334   0.529   0.458
 1471SOL     OW 6536   2.943   3.528   0.778
 1471SOL    HW1 6537   2.872   3.519   0.847
 1471SOL    HW2 6538   2.987   3.617   0.787
 1472SOL     OW 6539   3.811   1.027   5.915
 1472SOL    HW1 6540   3.809   0.927   5.908
 1472SOL    HW2 6541   3.737   1.057   5.976
 1473SOL     OW 6542   2.131   6.382   0.719
 1473SOL    HW1 6543   2.081   6.431   0.790
 1473SOL    HW2 6544   2.126   6.434   0.633
 1474SOL     OW 6545   3.884   1.243   0.508
 1474SOL    HW1 6546   3.827   1.266   0.429
 1474SOL    HW2 6547   3.880   1.318   0.574
 1475SOL     OW 6548   5.477   2.218   2.273
 1475SOL    HW1 6549   5.525   2.276   2.206
 1475SOL    HW2 6550   5.397   2.177   2.230
 1476SOL     OW 6551   1.522   3.791   4.526
 1476SOL    HW1 6552   1.615   3.799   4.491
 1476SOL    HW2 6553   1.524   3.780   4.625
 1477SOL     OW 6554   6.592   1.416   1.761
 1477SOL    HW1 6555   6.671   1.407   1.699
 1477SOL    HW2 6556   6.564   1.324   1.792
 1478SOL     OW 6557   5.388   3.672   5.739
 1478SOL    HW1 6558   5.426   3.604   5.677
 1478SOL    HW2 6559   5.459   3.704   5.803
 1479SOL     OW 6560   3.196   2.340   0.957
 1479SOL    HW1 6561   3.256   2.272   0.999
 1479SOL    HW2 6562   3.131   2.373   1.025
 1480SOL     OW 6563   8.241   4.209   1.886
 1480SOL    HW1 6564   8.204   4.166   1.804
 1480SOL    HW2 6565   8.325   4.259   1.862
 1481SOL     OW 6566   3.631   0.407   0.739
 1481SOL    HW1 6567   3.602   0.316   0.711
 1481SOL    HW2 6568   3.643   0.464   0.658
 1482SOL     OW 6569   4.939   0.621   1.389
 1482SOL    HW1 6570   4.840   0.607   1.394
 1482SOL    HW2 6571   4.964   0.704   1.438
 1483SOL     OW 6572   6.232   1.369   3.092
 1483SOL    HW1 6573   6.265   1.307   3.022
 1483SOL    HW2 6574   6.135   1.349   3.111
 1484SOL     OW 6575   2.453   0.747   3.595
 1484SOL    HW1 6576   2.480   0.784   3.506
 1484SOL    HW2 6577   2.523   0.681   3.627
 1485SOL     OW 6578   2.387   6.177   1.098
 1485SOL    HW1 6579   2.345   6.109   1.036
 1485SOL    HW2 6580   2.426   6.129   1.177
 1486SOL     OW 6581   1.137   1.552   0.717
 1486SOL    HW1 6582   1.037   1.551   0.728
 1486SOL    HW2 6583   1.173   1.638   0.754
 1487SOL     OW 6584   1.078   5.059   3.634
 1487SOL    HW1 6585   0.993   5.082   3.679
 1487SOL    HW2 6586   1.150   5.045   3.702
 1488SOL     OW 6587   3.415   7.457   1.149
 1488SOL    HW1 6588   3.390   7.425   1.240
 1488SOL    HW2 6589   3.336   7.453   1.088
 1489SOL     OW 6590   3.073   0.259   0.480
 1489SOL    HW1 6591   3.110   0.189   0.541
 1489SOL    HW2 6592   3.041   0.216   0.396
 1490SOL     OW 6593   2.686   1.377   0.421
 1490SOL    HW1 6594   2.609   1.318   0.397
 1490SOL    HW2 6595   2.696   1.379   0.520
 1491SOL     OW 6596   5.161   5.091  -0.347
 1491SOL    HW1 6597   5.074   5.141  -0.336
 1491SOL    HW2 6598   5.235   5.157  -0.361
 1492SOL     OW 6599   0.583   2.820   2.882
 1492SOL    HW1 6600   0.604   2.903   2.935
 1492SOL    HW2 6601   0.552   2.749   2.944
 1493SOL     OW 6602   6.120   2.443   0.865
 1493SOL    HW1 6603   6.154   2.351   0.889
 1493SOL    HW2 6604   6.197   2.506   0.861
 1494SOL     OW 6605   2.625   7.758   3.163
 1494SOL    HW1 6606   2.571   7.733   3.243
 1494SOL    HW2 6607   2.633   7.680   3.102
 1495SOL     OW 6608   1.698   3.079   7.082
 1495SOL    HW1 6609   1.662   2.996   7.040
 1495SOL    HW2 6610   1.684   3.156   7.021
 1496SOL     OW 6611   1.993   5.333  -0.267
 1496SOL    HW1 6612   2.070   5.283  -0.225
 1496SOL    HW2 6613   1.976   5.415  -0.213
 1497SOL     OW 6614   2.570   4.466   3.782
 1497SOL    HW1 6615   2.633   4.397   3.816
 1497SOL    HW2 6616   2.477   4.427   3.777
 1498SOL     OW 6617   2.813   5.636   3.009
 1498SOL    HW1 6618   2.791   5.670   2.918
 1498SOL    HW2 6619   2.901   5.673   3.039
 1499SOL     OW 6620   6.364   4.543   5.681
 1499SOL    HW1 6621   6.284   4.483   5.669
 1499SOL    HW2 6622   6.374   4.600   5.600
 1500SOL     OW 6623   0.519   2.439   5.300
 1500SOL    HW1 6624   0.516   2.433   5.201
 1500SOL    HW2 6625   0.427   2.433   5.338
 1501SOL     OW 6626   8.194   3.719   4.554
 1501SOL    HW1 6627   8.197   3.770   4.468
 1501SOL    HW2 6628   8.189   3.621   4.535
 1502SOL     OW 6629   7.943   5.407   4.565
 1502SOL    HW1 6630   7.917   5.376   4.656
 1502SOL    HW2 6631   7.890   5.357   4.497
 1503SOL     OW 6632   2.103   4.215   5.882
 1503SOL    HW1 6633   2.172   4.233   5.952
 1503SOL    HW2 6634   2.078   4.301   5.837
 1504SOL     OW 6635   5.816   5.024   1.966
 1504SOL    HW1 6636   5.876   4.953   2.003
 1504SOL    HW2 6637   5.864   5.078   1.897
 1505SOL     OW 6638   4.284   6.301   4.317
 1505SOL    HW1 6639   4.270   6.259   4.406
 1505SOL    HW2 6640   4.364   6.362   4.321
 1506SOL     OW 6641   0.519   2.857   5.948
 1506SOL    HW1 6642   0.587   2.785   5.940
 1506SOL    HW2 6643   0.561   2.946   5.933
 1507SOL     OW 6644   5.158   2.412   0.470
 1507SOL    HW1 6645   5.230   2.343   0.466
 1507SOL    HW2 6646   5.129   2.425   0.564
 1508SOL     OW 6647   3.374   2.288   0.407
 1508SOL    HW1 6648   3.382   2.343   0.324
 1508SOL    HW2 6649   3.332   2.201   0.385
 1509SOL     OW 6650   4.972   6.503   0.976
 1509SOL    HW1 6651   4.997   6.574   1.043
 1509SOL    HW2 6652   4.924   6.428   1.023
 1510SOL     OW 6653   0.719   4.280   5.749
 1510SOL    HW1 6654   0.672   4.248   5.831
 1510SOL    HW2 6655   0.764   4.204   5.703
 1511SOL     OW 6656   2.572   3.108   0.241
 1511SOL    HW1 6657   2.619   3.105   0.151
 1511SOL    HW2 6658   2.474   3.118   0.227
 1512SOL     OW 6659   4.002   2.229   5.232
 1512SOL    HW1 6660   3.918   2.197   5.189
 1512SOL    HW2 6661   4.003   2.329   5.237
 1513SOL     OW 6662   7.209   4.298  -0.409
 1513SOL    HW1 6663   7.183   4.387  -0.443
 1513SOL    HW2 6664   7.127   4.249  -0.377
 1514SOL     OW 6665   4.469  -0.937   0.954
 1514SOL    HW1 6666   4.376  -0.924   0.990
 1514SOL    HW2 6667   4.490  -1.034   0.956
 1515SOL     OW 6668   3.837   7.159   1.491
 1515SOL    HW1 6669   3.775   7.233   1.515
 1515SOL    HW2 6670   3.787   7.088   1.441
 1516SOL     OW 6671   2.348   3.671   6.618
 1516SOL    HW1 6672   2.266   3.723   6.638
 1516SOL    HW2 6673   2.322   3.581   6.582
 1517SOL     OW 6674  -0.413   1.968   2.414
 1517SOL    HW1 6675  -0.374   2.034   2.350
 1517SOL    HW2 6676  -0.449   1.889   2.363
 1518SOL     OW 6677   5.246   6.856   5.657
 1518SOL    HW1 6678   5.174   6.817   5.600
 1518SOL    HW2 6679   5.205   6.911   5.730
 1519SOL     OW 6680   0.492   2.686   3.288
 1519SOL    HW1 6681   0.493   2.591   3.320
 1519SOL    HW2 6682   0.508   2.748   3.365
 1520SOL     OW 6683   6.513   5.789   1.911
 1520SOL    HW1 6684   6.475   5.731   1.984
 1520SOL    HW2 6685   6.497   5.885   1.933
 1521SOL     OW 6686   1.005   2.420   3.795
 1521SOL    HW1 6687   1.091   2.449   3.754
 1521SOL    HW2 6688   1.007   2.321   3.808
 1522SOL     OW 6689   3.546   0.707   0.918
 1522SOL    HW1 6690   3.512   0.682   0.827
 1522SOL    HW2 6691   3.636   0.749   0.910
 1523SOL     OW 6692   3.251   6.823   1.851
 1523SOL    HW1 6693   3.319   6.845   1.921
 1523SOL    HW2 6694   3.268   6.877   1.770
 1524SOL     OW 6695   0.760   2.050   5.125
 1524SOL    HW1 6696   0.761   1.950   5.133
 1524SOL    HW2 6697   0.697   2.088   5.192
 1525SOL     OW 6698   7.499   4.208   3.488
 1525SOL    HW1 6699   7.435   4.146   3.443
 1525SOL    HW2 6700   7.536   4.163   3.570
 1526SOL     OW 6701   5.352  -0.519   4.629
 1526SOL    HW1 6702   5.383  -0.501   4.535
 1526SOL    HW2 6703   5.407  -0.466   4.693
 1527SOL     OW 6704   7.096   4.848   3.996
 1527SOL    HW1 6705   7.137   4.796   3.921
 1527SOL    HW2 6706   7.059   4.934   3.960
 1528SOL     OW 6707   1.263   3.479   1.280
 1528SOL    HW1 6708   1.261   3.379   1.281
 1528SOL    HW2 6709   1.318   3.513   1.355
 1529SOL     OW 6710   5.683   2.402   0.320
 1529SOL    HW1 6711   5.676   2.483   0.378
 1529SOL    HW2 6712   5.655   2.425   0.227
 1530SOL     OW 6713   5.944   5.984   4.907
 1530SOL    HW1 6714   6.013   6.023   4.968
 1530SOL    HW2 6715   5.856   5.986   4.953
 1531SOL     OW 6716   6.394   3.490   3.157
 1531SOL    HW1 6717   6.321   3.495   3.224
 1531SOL    HW2 6718   6.451   3.409   3.176
 1532SOL     OW 6719   7.615   2.816   4.154
 1532SOL    HW1 6720   7.701   2.834   4.106
 1532SOL    HW2 6721   7.539   2.849   4.099
 1533SOL     OW 6722   5.348   0.214   3.549
 1533SOL    HW1 6723   5.400   0.138   3.587
 1533SOL    HW2 6724   5.276   0.240   3.613
 1534SOL     OW 6725   0.790   4.192   3.277
 1534SOL    HW1 6726   0.800   4.292   3.282
 1534SOL    HW2 6727   0.880   4.148   3.280
 1535SOL     OW 6728   4.456   3.821   5.088
 1535SOL    HW1 6729   4.391   3.748   5.065
 1535SOL    HW2 6730   4.463   3.829   5.187
 1536SOL     OW 6731   1.227   2.149   3.242
 1536SOL    HW1 6732   1.319   2.183   3.222
 1536SOL    HW2 6733   1.188   2.108   3.159
 1537SOL     OW 6734   6.202   2.595   5.688
 1537SOL    HW1 6735   6.255   2.521   5.729
 1537SOL    HW2 6736   6.252   2.682   5.700
 1538SOL     OW 6737   5.174   0.147   0.786
 1538SOL    HW1 6738   5.223   0.234   0.776
 1538SOL    HW2 6739   5.239   0.072   0.797
 1539SOL     OW 6740   5.655   1.741   5.891
 1539SOL    HW1 6741   5.614   1.814   5.945
 1539SOL    HW2 6742   5.639   1.757   5.794
 1540SOL     OW 6743   6.415   2.216   1.519
 1540SOL    HW1 6744   6.326   2.216   1.563
 1540SOL    HW2 6745   6.474   2.148   1.563
 1541SOL     OW 6746   5.185   3.171   5.851
 1541SOL    HW1 6747   5.262   3.224   5.815
 1541SOL    HW2 6748   5.152   3.213   5.935
 1542SOL     OW 6749   0.350   2.538   0.416
 1542SOL    HW1 6750   0.291   2.618   0.425
 1542SOL    HW2 6751   0.296   2.455   0.434
 1543SOL     OW 6752   0.608   1.870   3.491
 1543SOL    HW1 6753   0.549   1.940   3.450
 1543SOL    HW2 6754   0.663   1.912   3.564
 1544SOL     OW 6755   1.274   5.760   0.359
 1544SOL    HW1 6756   1.209   5.827   0.399
 1544SOL    HW2 6757   1.228   5.708   0.288
 1545SOL     OW 6758   1.936   3.306   1.789
 1545SOL    HW1 6759   1.914   3.365   1.710
 1545SOL    HW2 6760   1.974   3.363   1.862
 1546SOL     OW 6761   6.850   4.298   3.396
 1546SOL    HW1 6762   6.755   4.306   3.427
 1546SOL    HW2 6763   6.900   4.237   3.458
 1547SOL     OW 6764   5.284   7.055   4.162
 1547SOL    HW1 6765   5.249   6.973   4.209
 1547SOL    HW2 6766   5.350   7.101   4.221
 1548SOL     OW 6767   3.745   8.110   5.256
 1548SOL    HW1 6768   3.718   8.194   5.209
 1548SOL    HW2 6769   3.774   8.131   5.349
 1549SOL     OW 6770   3.592   0.752   1.808
 1549SOL    HW1 6771   3.641   0.826   1.762
 1549SOL    HW2 6772   3.505   0.734   1.761
 1550SOL     OW 6773   1.306   3.331   0.776
 1550SOL    HW1 6774   1.346   3.372   0.694
 1550SOL    HW2 6775   1.371   3.340   0.852
 1551SOL     OW 6776   7.794   4.644   1.922
 1551SOL    HW1 6777   7.761   4.646   2.016
 1551SOL    HW2 6778   7.775   4.556   1.880
 1552SOL     OW 6779   5.880   4.012   6.078
 1552SOL    HW1 6780   5.959   4.073   6.093
 1552SOL    HW2 6781   5.913   3.920   6.056
 1553SOL     OW 6782   5.286   4.616   4.790
 1553SOL    HW1 6783   5.229   4.656   4.862
 1553SOL    HW2 6784   5.377   4.658   4.793
 1554SOL     OW 6785   6.995   2.739   1.783
 1554SOL    HW1 6786   7.058   2.816   1.792
 1554SOL    HW2 6787   6.986   2.715   1.686
 1555SOL     OW 6788   1.574   2.004   6.598
 1555SOL    HW1 6789   1.648   2.054   6.552
 1555SOL    HW2 6790   1.570   2.034   6.695
 1556SOL     OW 6791   3.174   6.959   5.488
 1556SOL    HW1 6792   3.221   6.972   5.576
 1556SOL    HW2 6793   3.083   7.000   5.494
 1557SOL     OW 6794   2.323   0.484   2.931
 1557SOL    HW1 6795   2.404   0.542   2.929
 1557SOL    HW2 6796   2.310   0.440   2.842
 1558SOL     OW 6797   1.467   6.158  -0.035
 1558SOL    HW1 6798   1.459   6.156   0.064
 1558SOL    HW2 6799   1.561   6.182  -0.060
 1559SOL     OW 6800   6.157   6.596   4.577
 1559SOL    HW1 6801   6.123   6.548   4.497
 1559SOL    HW2 6802   6.080   6.643   4.621
 1560SOL     OW 6803   2.945   6.121   4.324
 1560SOL    HW1 6804   2.875   6.184   4.358
 1560SOL    HW2 6805   2.924   6.100   4.228
 1561SOL     OW 6806   5.878   5.217   0.367
 1561SOL    HW1 6807   5.897   5.298   0.312
 1561SOL    HW2 6808   5.814   5.241   0.440
 1562SOL     OW 6809   1.224   2.029   5.973
 1562SOL    HW1 6810   1.313   1.985   5.978
 1562SOL    HW2 6811   1.189   2.046   6.065
 1563SOL     OW 6812   0.257   3.114   1.790
 1563SOL    HW1 6813   0.301   3.096   1.702
 1563SOL    HW2 6814   0.282   3.206   1.821
 1564SOL     OW 6815   1.990   3.453   0.900
 1564SOL    HW1 6816   2.057   3.405   0.844
 1564SOL    HW2 6817   1.998   3.421   0.994
 1565SOL     OW 6818   4.972   0.747   6.424
 1565SOL    HW1 6819   4.883   0.745   6.469
 1565SOL    HW2 6820   5.020   0.832   6.448
 1566SOL     OW 6821   6.222   3.265   3.633
 1566SOL    HW1 6822   6.216   3.240   3.730
 1566SOL    HW2 6823   6.244   3.184   3.578
 1567SOL     OW 6824   1.925   2.033   4.095
 1567SOL    HW1 6825   1.958   1.940   4.115
 1567SOL    HW2 6826   1.949   2.058   4.001
 1568SOL     OW 6827   4.931   2.216  -0.216
 1568SOL    HW1 6828   4.915   2.294  -0.157
 1568SOL    HW2 6829   5.008   2.235  -0.276
 1569SOL     OW 6830  -0.127   3.642   3.577
 1569SOL    HW1 6831  -0.096   3.548   3.566
 1569SOL    HW2 6832  -0.225   3.647   3.561
 1570SOL     OW 6833   4.397   2.853   0.255
 1570SOL    HW1 6834   4.478   2.809   0.216
 1570SOL    HW2 6835   4.405   2.855   0.354
 1571SOL     OW 6836   4.720   2.347   0.241
 1571SOL    HW1 6837   4.634   2.310   0.278
 1571SOL    HW2 6838   4.796   2.287   0.266
 1572SOL     OW 6839   1.527   3.421   1.137
 1572SOL    HW1 6840   1.539   3.376   1.049
 1572SOL    HW2 6841   1.438   3.396   1.176
 1573SOL     OW 6842   3.718   0.705   3.091
 1573SOL    HW1 6843   3.724   0.606   3.089
 1573SOL    HW2 6844   3.809   0.745   3.092
 1574SOL     OW 6845   1.402   1.514   2.660
 1574SOL    HW1 6846   1.369   1.567   2.738
 1574SOL    HW2 6847   1.502   1.509   2.662
 1575SOL     OW 6848   5.510   2.468   1.469
 1575SOL    HW1 6849   5.568   2.514   1.537
 1575SOL    HW2 6850   5.562   2.397   1.423
 1576SOL     OW 6851   5.198   1.371   4.636
 1576SOL    HW1 6852   5.258   1.331   4.707
 1576SOL    HW2 6853   5.213   1.323   4.550
 1577SOL     OW 6854   0.349   4.264   5.890
 1577SOL    HW1 6855   0.319   4.288   5.982
 1577SOL    HW2 6856   0.286   4.304   5.823
 1578SOL     OW 6857   4.656   5.889   1.658
 1578SOL    HW1 6858   4.745   5.936   1.658
 1578SOL    HW2 6859   4.645   5.842   1.746
 1579SOL     OW 6860   6.901   2.816   3.921
 1579SOL    HW1 6861   6.955   2.732   3.920
 1579SOL    HW2 6862   6.876   2.840   3.827
 1580SOL     OW 6863   2.349   3.932  -0.037
 1580SOL    HW1 6864   2.410   3.867  -0.084
 1580SOL    HW2 6865   2.355   3.917   0.061
 1581SOL     OW 6866   4.783   1.988   1.498
 1581SOL    HW1 6867   4.741   2.039   1.573
 1581SOL    HW2 6868   4.766   1.890   1.510
 1582SOL     OW 6869   4.047   6.123  -0.759
 1582SOL    HW1 6870   4.144   6.096  -0.751
 1582SOL    HW2 6871   4.038   6.219  -0.734
 1583SOL     OW 6872   0.078   3.454   1.499
 1583SOL    HW1 6873   0.048   3.393   1.426
 1583SOL    HW2 6874   0.164   3.421   1.537
 1584SOL     OW 6875   4.444   0.095   5.847
 1584SOL    HW1 6876   4.486   0.039   5.918
 1584SOL    HW2 6877   4.371   0.151   5.886
 1585SOL     OW 6878   0.974   2.592   0.592
 1585SOL    HW1 6879   1.055   2.615   0.537
 1585SOL    HW2 6880   0.952   2.495   0.580
 1586SOL     OW 6881   3.617   1.175   2.313
 1586SOL    HW1 6882   3.717   1.174   2.311
 1586SOL    HW2 6883   3.582   1.085   2.286
 1587SOL     OW 6884   5.098   3.710   0.506
 1587SOL    HW1 6885   5.117   3.640   0.437
 1587SOL    HW2 6886   5.153   3.692   0.588
 1588SOL     OW 6887   1.217   2.152   6.778
 1588SOL    HW1 6888   1.194   2.235   6.828
 1588SOL    HW2 6889   1.165   2.150   6.692
 1589SOL     OW 6890   4.322   5.390   5.527
 1589SOL    HW1 6891   4.408   5.434   5.550
 1589SOL    HW2 6892   4.331   5.344   5.438
 1590SOL     OW 6893   5.131   2.476   6.638
 1590SOL    HW1 6894   5.193   2.495   6.562
 1590SOL    HW2 6895   5.168   2.401   6.693
 1591SOL     OW 6896   3.121   1.291   3.697
 1591SOL    HW1 6897   3.131   1.250   3.788
 1591SOL    HW2 6898   3.212   1.318   3.663
 1592SOL     OW 6899   1.738   2.736   2.134
 1592SOL    HW1 6900   1.820   2.785   2.161
 1592SOL    HW2 6901   1.658   2.795   2.143
 1593SOL     OW 6902   1.363   1.993   0.859
 1593SOL    HW1 6903   1.375   1.969   0.763
 1593SOL    HW2 6904   1.267   1.997   0.881
 1594SOL     OW 6905   5.071   5.685   3.528
 1594SOL    HW1 6906   5.117   5.597   3.531
 1594SOL    HW2 6907   5.138   5.758   3.542
 1595SOL     OW 6908   5.100   5.457  -0.141
 1595SOL    HW1 6909   5.003   5.478  -0.149
 1595SOL    HW2 6910   5.123   5.433  -0.047
 1596SOL     OW 6911   6.707   4.668   2.004
 1596SOL    HW1 6912   6.741   4.626   1.921
 1596SOL    HW2 6913   6.682   4.763   1.985
 1597SOL     OW 6914   3.648   1.480   6.952
 1597SOL    HW1 6915   3.647   1.515   6.858
 1597SOL    HW2 6916   3.562   1.434   6.972
 1598SOL     OW 6917   8.068   3.568   3.931
 1598SOL    HW1 6918   8.152   3.567   3.877
 1598SOL    HW2 6919   8.059   3.481   3.980
 1599SOL     OW 6920   3.906   7.956   4.200
 1599SOL    HW1 6921   3.979   7.969   4.133
 1599SOL    HW2 6922   3.859   7.869   4.182
 1600SOL     OW 6923   1.746   2.248   2.934
 1600SOL    HW1 6924   1.754   2.209   2.842
 1600SOL    HW2 6925   1.810   2.202   2.996
 1601SOL     OW 6926   5.766   5.145  -0.262
 1601SOL    HW1 6927   5.680   5.122  -0.306
 1601SOL    HW2 6928   5.751   5.164  -0.165
 1602SOL     OW 6929   2.757   1.856   4.996
 1602SOL    HW1 6930   2.827   1.897   4.937
 1602SOL    HW2 6931   2.668   1.899   4.978
 1603SOL     OW 6932   6.365   1.477   3.545
 1603SOL    HW1 6933   6.362   1.388   3.589
 1603SOL    HW2 6934   6.378   1.466   3.446
 1604SOL     OW 6935   2.865   5.081   3.449
 1604SOL    HW1 6936   2.963   5.103   3.461
 1604SOL    HW2 6937   2.837   5.105   3.357
 1605SOL     OW 6938   1.497   1.786   2.657
 1605SOL    HW1 6939   1.424   1.770   2.724
 1605SOL    HW2 6940   1.574   1.726   2.677
 1606SOL     OW 6941   1.568   3.334   0.866
 1606SOL    HW1 6942   1.641   3.390   0.827
 1606SOL    HW2 6943   1.596   3.238   0.867
 1607SOL     OW 6944   5.783   4.934   5.968
 1607SOL    HW1 6945   5.689   4.902   5.977
 1607SOL    HW2 6946   5.785   5.034   5.962
 1608SOL     OW 6947   2.252   3.681   5.337
 1608SOL    HW1 6948   2.271   3.731   5.252
 1608SOL    HW2 6949   2.177   3.726   5.386
 1609SOL     OW 6950   6.256   4.471  -0.525
 1609SOL    HW1 6951   6.265   4.571  -0.524
 1609SOL    HW2 6952   6.218   4.440  -0.439
 1610SOL     OW 6953   5.479   5.545  -0.589
 1610SOL    HW1 6954   5.424   5.521  -0.508
 1610SOL    HW2 6955   5.454   5.486  -0.666
 1611SOL     OW 6956   1.690   5.206   2.731
 1611SOL    HW1 6957   1.780   5.198   2.772
 1611SOL    HW2 6958   1.693   5.276   2.659
 1612SOL     OW 6959  -0.314   2.764   2.865
 1612SOL    HW1 6960  -0.368   2.845   2.881
 1612SOL    HW2 6961  -0.229   2.789   2.818
 1613SOL     OW 6962   2.757   5.158   4.271
 1613SOL    HW1 6963   2.778   5.122   4.179
 1613SOL    HW2 6964   2.838   5.151   4.328
 1614SOL     OW 6965   1.979   1.248   4.460
 1614SOL    HW1 6966   2.019   1.214   4.545
 1614SOL    HW2 6967   2.006   1.344   4.448
 1615SOL     OW 6968   6.057   3.248  -0.267
 1615SOL    HW1 6969   6.107   3.163  -0.284
 1615SOL    HW2 6970   6.120   3.326  -0.278
 1616SOL     OW 6971   3.209   2.054   0.141
 1616SOL    HW1 6972   3.141   2.032   0.071
 1616SOL    HW2 6973   3.166   2.063   0.230
 1617SOL     OW 6974   1.378   5.009   0.283
 1617SOL    HW1 6975   1.333   5.040   0.367
 1617SOL    HW2 6976   1.364   5.077   0.212
 1618SOL     OW 6977   5.364   2.565   2.333
 1618SOL    HW1 6978   5.377   2.516   2.419
 1618SOL    HW2 6979   5.357   2.663   2.352
 1619SOL     OW 6980   3.201   8.034   2.729
 1619SOL    HW1 6981   3.284   8.088   2.719
 1619SOL    HW2 6982   3.224   7.941   2.753
 1620SOL     OW 6983   6.390   2.261   5.101
 1620SOL    HW1 6984   6.327   2.338   5.100
 1620SOL    HW2 6985   6.388   2.216   5.010
 1621SOL     OW 6986   4.162   5.918   2.294
 1621SOL    HW1 6987   4.254   5.929   2.256
 1621SOL    HW2 6988   4.115   5.843   2.247
 1622SOL     OW 6989   2.401  -0.122   1.138
 1622SOL    HW1 6990   2.374  -0.155   1.047
 1622SOL    HW2 6991   2.434  -0.198   1.193
 1623SOL     OW 6992   4.241   7.613   4.191
 1623SOL    HW1 6993   4.168   7.603   4.260
 1623SOL    HW2 6994   4.206   7.581   4.103
 1624SOL     OW 6995   4.410   0.949   7.258
 1624SOL    HW1 6996   4.480   0.928   7.190
 1624SOL    HW2 6997   4.320   0.940   7.216
 1625SOL     OW 6998   2.989   0.882   3.017
 1625SOL    HW1 6999   3.046   0.869   2.936
 1625SOL    HW2 7000   2.894   0.900   2.990
 1626SOL     OW 7001  -0.234   2.185   3.128
 1626SOL    HW1 7002  -0.281   2.231   3.203
 1626SOL    HW2 7003  -0.247   2.237   3.043
 1627SOL     OW 7004   0.950   3.835   4.920
 1627SOL    HW1 7005   1.045   3.839   4.951
 1627SOL    HW2 7006   0.919   3.925   4.891
 1628SOL     OW 7007   0.765   3.239   0.697
 1628SOL    HW1 7008   0.798   3.176   0.768
 1628SOL    HW2 7009   0.835   3.248   0.627
 1629SOL     OW 7010   3.657   5.748   4.695
 1629SOL    HW1 7011   3.673   5.688   4.773
 1629SOL    HW2 7012   3.643   5.693   4.612
 1630SOL     OW 7013   1.318   2.772   4.099
 1630SOL    HW1 7014   1.336   2.862   4.139
 1630SOL    HW2 7015   1.226   2.741   4.123
 1631SOL     OW 7016   1.962   3.829   7.056
 1631SOL    HW1 7017   1.966   3.929   7.042
 1631SOL    HW2 7018   2.055   3.794   7.069
 1632SOL     OW 7019  -0.337   2.928   4.792
 1632SOL    HW1 7020  -0.375   2.969   4.874
 1632SOL    HW2 7021  -0.246   2.892   4.812
 1633SOL     OW 7022   5.122   6.410   3.577
 1633SOL    HW1 7023   5.125   6.394   3.676
 1633SOL    HW2 7024   5.185   6.346   3.532
 1634SOL     OW 7025   5.715   1.340   1.086
 1634SOL    HW1 7026   5.770   1.401   1.144
 1634SOL    HW2 7027   5.650   1.394   1.032
 1635SOL     OW 7028   7.287   2.681   3.686
 1635SOL    HW1 7029   7.230   2.763   3.677
 1635SOL    HW2 7030   7.285   2.648   3.779
 1636SOL     OW 7031   2.683   5.133   5.364
 1636SOL    HW1 7032   2.617   5.104   5.433
 1636SOL    HW2 7033   2.695   5.059   5.297
 1637SOL     OW 7034   5.396  -0.444   4.105
 1637SOL    HW1 7035   5.300  -0.421   4.089
 1637SOL    HW2 7036   5.407  -0.477   4.198
 1638SOL     OW 7037   2.759   1.572   1.857
 1638SOL    HW1 7038   2.852   1.552   1.886
 1638SOL    HW2 7039   2.698   1.563   1.935
 1639SOL     OW 7040   5.636   7.093   5.610
 1639SOL    HW1 7041   5.544   7.119   5.637
 1639SOL    HW2 7042   5.659   7.138   5.523
 1640SOL     OW 7043   3.884   5.328  -0.119
 1640SOL    HW1 7044   3.960   5.267  -0.140
 1640SOL    HW2 7045   3.806   5.273  -0.087
 1641SOL     OW 7046   5.093   0.062   1.753
 1641SOL    HW1 7047   5.120  -0.034   1.740
 1641SOL    HW2 7048   5.173   0.121   1.738
 1642SOL     OW 7049   6.442   1.668   2.593
 1642SOL    HW1 7050   6.478   1.725   2.666
 1642SOL    HW2 7051   6.362   1.712   2.551
 1643SOL     OW 7052   3.976   7.507   3.440
 1643SOL    HW1 7053   3.897   7.569   3.448
 1643SOL    HW2 7054   4.059   7.562   3.429
 1644SOL     OW 7055   2.537   1.095   1.345
 1644SOL    HW1 7056   2.539   1.189   1.311
 1644SOL    HW2 7057   2.474   1.089   1.421
 1645SOL     OW 7058   4.177   0.090   5.037
 1645SOL    HW1 7059   4.261   0.039   5.019
 1645SOL    HW2 7060   4.137   0.119   4.950
 1646SOL     OW 7061   1.316   5.867   1.897
 1646SOL    HW1 7062   1.390   5.806   1.926
 1646SOL    HW2 7063   1.349   5.925   1.823
 1647SOL     OW 7064   5.231   5.572   0.093
 1647SOL    HW1 7065   5.144   5.611   0.123
 1647SOL    HW2 7066   5.289   5.646   0.058
 1648SOL     OW 7067   5.735   2.504   1.670
 1648SOL    HW1 7068   5.718   2.406   1.664
 1648SOL    HW2 7069   5.832   2.521   1.671
 1649SOL     OW 7070   5.016   3.813  -0.417
 1649SOL    HW1 7071   4.947   3.809  -0.490
 1649SOL    HW2 7072   4.988   3.753  -0.342
 1650SOL     OW 7073   5.902   1.171   4.192
 1650SOL    HW1 7074   5.855   1.183   4.106
 1650SOL    HW2 7075   5.992   1.215   4.188
 1651SOL     OW 7076   3.960   5.148   6.284
 1651SOL    HW1 7077   3.907   5.226   6.253
 1651SOL    HW2 7078   4.046   5.144   6.233
 1652SOL     OW 7079   2.031   6.809   2.605
 1652SOL    HW1 7080   2.123   6.834   2.634
 1652SOL    HW2 7081   1.967   6.880   2.632
 1653SOL     OW 7082   5.271   5.414   4.336
 1653SOL    HW1 7083   5.311   5.455   4.254
 1653SOL    HW2 7084   5.171   5.424   4.332
 1654SOL     OW 7085   3.667   6.889   2.397
 1654SOL    HW1 7086   3.741   6.827   2.373
 1654SOL    HW2 7087   3.634   6.935   2.315
 1655SOL     OW 7088   4.253   3.804   0.532
 1655SOL    HW1 7089   4.318   3.871   0.566
 1655SOL    HW2 7090   4.161   3.845   0.531
 1656SOL     OW 7091   5.836   4.529   0.238
 1656SOL    HW1 7092   5.773   4.516   0.161
 1656SOL    HW2 7093   5.807   4.473   0.314
 1657SOL     OW 7094   5.875   5.842   6.020
 1657SOL    HW1 7095   5.910   5.891   5.940
 1657SOL    HW2 7096   5.836   5.907   6.085
 1658SOL     OW 7097   5.941   1.420   5.584
 1658SOL    HW1 7098   5.861   1.360   5.593
 1658SOL    HW2 7099   5.911   1.514   5.571
 1659SOL     OW 7100   3.004   0.443   1.298
 1659SOL    HW1 7101   2.955   0.422   1.213
 1659SOL    HW2 7102   3.052   0.531   1.287
 1660SOL     OW 7103   6.144   2.213   1.688
 1660SOL    HW1 7104   6.100   2.250   1.605
 1660SOL    HW2 7105   6.157   2.286   1.754
 1661SOL     OW 7106   1.486   0.938   1.141
 1661SOL    HW1 7107   1.429   0.913   1.218
 1661SOL    HW2 7108   1.574   0.890   1.147
 1662SOL     OW 7109   1.825   1.953   4.687
 1662SOL    HW1 7110   1.819   2.008   4.604
 1662SOL    HW2 7111   1.785   2.003   4.764
 1663SOL     OW 7112   4.287   4.546   3.005
 1663SOL    HW1 7113   4.338   4.472   3.050
 1663SOL    HW2 7114   4.340   4.630   3.009
 1664SOL     OW 7115   3.833   2.350   6.985
 1664SOL    HW1 7116   3.857   2.262   6.944
 1664SOL    HW2 7117   3.856   2.423   6.920
 1665SOL     OW 7118   2.101   4.543   6.716
 1665SOL    HW1 7119   2.171   4.505   6.656
 1665SOL    HW2 7120   2.050   4.614   6.666
 1666SOL     OW 7121   4.904   4.787   0.074
 1666SOL    HW1 7122   4.932   4.865   0.017
 1666SOL    HW2 7123   4.949   4.704   0.040
 1667SOL     OW 7124   9.140   5.212   5.706
 1667SOL    HW1 7125   9.104   5.304   5.693
 1667SOL    HW2 7126   9.239   5.218   5.721
 1668SOL     OW 7127   2.778   0.244   2.961
 1668SOL    HW1 7128   2.760   0.153   2.997
 1668SOL    HW2 7129   2.870   0.246   2.920
 1669SOL     OW 7130   4.119   5.509   4.279
 1669SOL    HW1 7131   4.192   5.444   4.260
 1669SOL    HW2 7132   4.131   5.590   4.223
 1670SOL     OW 7133   4.507   5.795   5.467
 1670SOL    HW1 7134   4.553   5.881   5.443
 1670SOL    HW2 7135   4.547   5.721   5.414
 1671SOL     OW 7136   6.251   3.612   4.220
 1671SOL    HW1 7137   6.160   3.572   4.221
 1671SOL    HW2 7138   6.282   3.623   4.126
 1672SOL     OW 7139   5.735   5.216   5.906
 1672SOL    HW1 7140   5.637   5.223   5.895
 1672SOL    HW2 7141   5.780   5.234   5.818
 1673SOL     OW 7142   4.660  -0.802   3.454
 1673SOL    HW1 7143   4.736  -0.866   3.439
 1673SOL    HW2 7144   4.577  -0.854   3.474
 1674SOL     OW 7145   3.777   3.367  -0.148
 1674SOL    HW1 7146   3.721   3.406  -0.220
 1674SOL    HW2 7147   3.719   3.328  -0.077
 1675SOL     OW 7148   4.846  -0.126   3.182
 1675SOL    HW1 7149   4.839  -0.205   3.122
 1675SOL    HW2 7150   4.942  -0.094   3.183
 1676SOL     OW 7151   5.357   5.758   4.782
 1676SOL    HW1 7152   5.450   5.774   4.813
 1676SOL    HW2 7153   5.320   5.677   4.828
 1677SOL     OW 7154   3.471   2.850   5.579
 1677SOL    HW1 7155   3.550   2.805   5.621
 1677SOL    HW2 7156   3.503   2.928   5.525
 1678SOL     OW 7157   6.689   4.135   5.921
 1678SOL    HW1 7158   6.709   4.229   5.947
 1678SOL    HW2 7159   6.709   4.073   5.998
 1679SOL     OW 7160   1.124   2.592   1.591
 1679SOL    HW1 7161   1.036   2.635   1.573
 1679SOL    HW2 7162   1.163   2.630   1.675
 1680SOL     OW 7163   4.163  -0.835   0.732
 1680SOL    HW1 7164   4.263  -0.844   0.730
 1680SOL    HW2 7165   4.139  -0.739   0.729
 1681SOL     OW 7166   1.519   1.332   2.081
 1681SOL    HW1 7167   1.424   1.322   2.049
 1681SOL    HW2 7168   1.519   1.368   2.175
 1682SOL     OW 7169   3.617   6.091   2.871
 1682SOL    HW1 7170   3.690   6.047   2.923
 1682SOL    HW2 7171   3.651   6.114   2.779
 1683SOL     OW 7172   4.153   5.512   1.440
 1683SOL    HW1 7173   4.164   5.611   1.449
 1683SOL    HW2 7174   4.092   5.479   1.513
 1684SOL     OW 7175   4.926   0.703   4.043
 1684SOL    HW1 7176   4.920   0.792   3.996
 1684SOL    HW2 7177   5.017   0.693   4.083
 1685SOL     OW 7178   2.629   5.614   0.096
 1685SOL    HW1 7179   2.712   5.664   0.070
 1685SOL    HW2 7180   2.628   5.599   0.194
 1686SOL     OW 7181   7.884   4.158   1.497
 1686SOL    HW1 7182   7.856   4.136   1.589
 1686SOL    HW2 7183   7.853   4.250   1.474
 1687SOL     OW 7184   4.633   6.887   2.899
 1687SOL    HW1 7185   4.720   6.903   2.852
 1687SOL    HW2 7186   4.640   6.805   2.956
 1688SOL     OW 7187   3.685   3.901   6.064
 1688SOL    HW1 7188   3.690   3.973   6.134
 1688SOL    HW2 7189   3.727   3.934   5.979
 1689SOL     OW 7190   6.616   1.432   0.686
 1689SOL    HW1 7191   6.667   1.355   0.649
 1689SOL    HW2 7192   6.673   1.514   0.686
 1690SOL     OW 7193   6.536   3.911   3.342
 1690SOL    HW1 7194   6.609   3.960   3.294
 1690SOL    HW2 7195   6.538   3.814   3.317
 1691SOL     OW 7196   4.959   3.259   0.477
 1691SOL    HW1 7197   5.046   3.278   0.432
 1691SOL    HW2 7198   4.950   3.160   0.489
 1692SOL     OW 7199   5.094   0.788   2.435
 1692SOL    HW1 7200   5.023   0.747   2.492
 1692SOL    HW2 7201   5.143   0.858   2.487
 1693SOL     OW 7202   3.959   0.166   1.145
 1693SOL    HW1 7203   3.947   0.262   1.172
 1693SOL    HW2 7204   4.029   0.124   1.202
 1694SOL     OW 7205   3.334   6.506   1.393
 1694SOL    HW1 7206   3.362   6.429   1.336
 1694SOL    HW2 7207   3.355   6.592   1.348
 1695SOL     OW 7208   5.738   3.485   5.707
 1695SOL    HW1 7209   5.805   3.436   5.762
 1695SOL    HW2 7210   5.740   3.453   5.613
 1696SOL     OW 7211   3.259   6.265   2.646
 1696SOL    HW1 7212   3.211   6.351   2.662
 1696SOL    HW2 7213   3.308   6.237   2.728
 1697SOL     OW 7214   6.867   2.979   0.462
 1697SOL    HW1 7215   6.785   2.945   0.509
 1697SOL    HW2 7216   6.840   3.039   0.387
 1698SOL     OW 7217   1.663   4.010   1.680
 1698SOL    HW1 7218   1.584   3.968   1.724
 1698SOL    HW2 7219   1.747   3.986   1.729
 1699SOL     OW 7220   2.704   1.855   6.600
 1699SOL    HW1 7221   2.614   1.848   6.643
 1699SOL    HW2 7222   2.709   1.794   6.521
 1700SOL     OW 7223   6.545   6.187   5.820
 1700SOL    HW1 7224   6.446   6.183   5.809
 1700SOL    HW2 7225   6.577   6.106   5.869
 1701SOL     OW 7226   3.439   5.179   4.568
 1701SOL    HW1 7227   3.442   5.140   4.660
 1701SOL    HW2 7228   3.532   5.202   4.539
 1702SOL     OW 7229   2.959   0.989   5.578
 1702SOL    HW1 7230   3.058   0.981   5.566
 1702SOL    HW2 7231   2.924   1.062   5.518
 1703SOL     OW 7232   2.283   3.132   0.165
 1703SOL    HW1 7233   2.317   3.195   0.096
 1703SOL    HW2 7234   2.245   3.051   0.120
 1704SOL     OW 7235   4.471   6.047   0.687
 1704SOL    HW1 7236   4.403   6.013   0.751
 1704SOL    HW2 7237   4.509   5.969   0.635
 1705SOL     OW 7238   4.725  -1.399   0.475
 1705SOL    HW1 7239   4.706  -1.331   0.546
 1705SOL    HW2 7240   4.773  -1.476   0.515
 1706SOL     OW 7241   3.701   6.052   0.798
 1706SOL    HW1 7242   3.723   5.984   0.727
 1706SOL    HW2 7243   3.624   6.108   0.769
 1707SOL     OW 7244   6.249   0.730   2.638
 1707SOL    HW1 7245   6.170   0.789   2.623
 1707SOL    HW2 7246   6.227   0.637   2.608
 1708SOL     OW 7247   6.404   1.823   2.212
 1708SOL    HW1 7248   6.392   1.728   2.186
 1708SOL    HW2 7249   6.380   1.834   2.309
 1709SOL     OW 7250   6.185   5.348   5.589
 1709SOL    HW1 7251   6.271   5.357   5.539
 1709SOL    HW2 7252   6.144   5.440   5.600
 1710SOL     OW 7253   4.642  -0.596   2.728
 1710SOL    HW1 7254   4.643  -0.577   2.826
 1710SOL    HW2 7255   4.724  -0.646   2.702
 1711SOL     OW 7256   6.672   3.798   1.154
 1711SOL    HW1 7257   6.687   3.879   1.211
 1711SOL    HW2 7258   6.643   3.826   1.063
 1712SOL     OW 7259   4.689   7.457   5.614
 1712SOL    HW1 7260   4.623   7.384   5.592
 1712SOL    HW2 7261   4.782   7.422   5.599
 1713SOL     OW 7262   5.997   1.233   2.461
 1713SOL    HW1 7263   5.960   1.232   2.554
 1713SOL    HW2 7264   5.997   1.326   2.425
 1714SOL     OW 7265   1.696   3.354   2.042
 1714SOL    HW1 7266   1.763   3.425   2.023
 1714SOL    HW2 7267   1.615   3.395   2.087
 1715SOL     OW 7268   3.117   1.310   2.301
 1715SOL    HW1 7269   3.109   1.258   2.386
 1715SOL    HW2 7270   3.200   1.367   2.305
 1716SOL     OW 7271   2.993   2.661   4.448
 1716SOL    HW1 7272   3.044   2.743   4.422
 1716SOL    HW2 7273   3.000   2.647   4.547
 1717SOL     OW 7274   2.086   4.320   1.046
 1717SOL    HW1 7275   2.041   4.409   1.065
 1717SOL    HW2 7276   2.020   4.246   1.064
 1718SOL     OW 7277   1.318   2.296   0.811
 1718SOL    HW1 7278   1.333   2.199   0.826
 1718SOL    HW2 7279   1.253   2.332   0.879
 1719SOL     OW 7280   2.422   2.671   4.888
 1719SOL    HW1 7281   2.460   2.756   4.925
 1719SOL    HW2 7282   2.428   2.672   4.788
 1720SOL     OW 7283   4.351   6.943   4.449
 1720SOL    HW1 7284   4.292   6.989   4.515
 1720SOL    HW2 7285   4.344   6.988   4.359
 1721SOL     OW 7286   5.583   2.124   0.676
 1721SOL    HW1 7287   5.607   2.039   0.723
 1721SOL    HW2 7288   5.664   2.162   0.633
 1722SOL     OW 7289   4.482   3.629   1.073
 1722SOL    HW1 7290   4.561   3.569   1.082
 1722SOL    HW2 7291   4.502   3.718   1.114
 1723SOL     OW 7292   2.596   1.965   6.183
 1723SOL    HW1 7293   2.613   1.868   6.203
 1723SOL    HW2 7294   2.525   1.972   6.112
 1724SOL     OW 7295   6.040   3.320   0.672
 1724SOL    HW1 7296   6.047   3.225   0.702
 1724SOL    HW2 7297   5.958   3.331   0.614
 1725SOL     OW 7298   2.590   0.298   2.717
 1725SOL    HW1 7299   2.493   0.284   2.741
 1725SOL    HW2 7300   2.648   0.256   2.788
 1726SOL     OW 7301  -0.703   2.598   3.682
 1726SOL    HW1 7302  -0.748   2.511   3.660
 1726SOL    HW2 7303  -0.761   2.674   3.655
 1727SOL     OW 7304   1.409   5.789   4.281
 1727SOL    HW1 7305   1.375   5.694   4.276
 1727SOL    HW2 7306   1.335   5.850   4.309
 1728SOL     OW 7307   7.702   4.227   3.256
 1728SOL    HW1 7308   7.605   4.210   3.238
 1728SOL    HW2 7309   7.751   4.235   3.170
 1729SOL     OW 7310   2.407   5.204   2.773
 1729SOL    HW1 7311   2.487   5.242   2.726
 1729SOL    HW2 7312   2.361   5.139   2.713
 1730SOL     OW 7313   3.349   4.472   5.266
 1730SOL    HW1 7314   3.375   4.405   5.334
 1730SOL    HW2 7315   3.333   4.560   5.309
 1731SOL     OW 7316   1.545   2.402   3.595
 1731SOL    HW1 7317   1.492   2.360   3.668
 1731SOL    HW2 7318   1.549   2.502   3.611
 1732SOL     OW 7319   6.357   3.946   0.062
 1732SOL    HW1 7320   6.363   4.013   0.136
 1732SOL    HW2 7321   6.266   3.945   0.024
 1733SOL     OW 7322   3.078   7.824   5.436
 1733SOL    HW1 7323   3.151   7.823   5.503
 1733SOL    HW2 7324   3.105   7.771   5.356
 1734SOL     OW 7325   5.596   0.784   4.064
 1734SOL    HW1 7326   5.568   0.697   4.022
 1734SOL    HW2 7327   5.653   0.835   3.999
 1735SOL     OW 7328   5.957   3.148   4.245
 1735SOL    HW1 7329   5.890   3.222   4.243
 1735SOL    HW2 7330   5.972   3.118   4.339
 1736SOL     OW 7331   2.189   2.698   0.253
 1736SOL    HW1 7332   2.257   2.746   0.309
 1736SOL    HW2 7333   2.230   2.669   0.167
 1737SOL     OW 7334   4.903   6.345   1.913
 1737SOL    HW1 7335   4.995   6.376   1.891
 1737SOL    HW2 7336   4.838   6.421   1.900
 1738SOL     OW 7337   3.456   5.936   4.694
 1738SOL    HW1 7338   3.397   5.915   4.772
 1738SOL    HW2 7339   3.518   5.860   4.678
 1739SOL     OW 7340   6.194   5.030  -0.375
 1739SOL    HW1 7341   6.157   5.103  -0.432
 1739SOL    HW2 7342   6.123   4.995  -0.315
 1740SOL     OW 7343   5.344   3.351   0.694
 1740SOL    HW1 7344   5.363   3.430   0.636
 1740SOL    HW2 7345   5.367   3.372   0.789
 1741SOL     OW 7346   5.041  -0.599   2.853
 1741SOL    HW1 7347   5.013  -0.523   2.796
 1741SOL    HW2 7348   5.001  -0.684   2.818
 1742SOL     OW 7349   3.826   0.982   1.314
 1742SOL    HW1 7350   3.740   1.019   1.351
 1742SOL    HW2 7351   3.807   0.936   1.227
 1743SOL     OW 7352   7.214   2.477   5.067
 1743SOL    HW1 7353   7.264   2.415   5.006
 1743SOL    HW2 7354   7.211   2.437   5.159
 1744SOL     OW 7355   2.329   2.044   3.987
 1744SOL    HW1 7356   2.231   2.034   3.994
 1744SOL    HW2 7357   2.357   2.131   4.030
 1745SOL     OW 7358   6.152   4.282   5.021
 1745SOL    HW1 7359   6.217   4.240   5.085
 1745SOL    HW2 7360   6.197   4.299   4.933
 1746SOL     OW 7361   2.599   6.396   3.266
 1746SOL    HW1 7362   2.613   6.436   3.357
 1746SOL    HW2 7363   2.582   6.298   3.275
 1747SOL     OW 7364   1.146   1.566   4.539
 1747SOL    HW1 7365   1.088   1.527   4.611
 1747SOL    HW2 7366   1.092   1.578   4.456
 1748SOL     OW 7367   3.585   1.811   6.549
 1748SOL    HW1 7368   3.559   1.906   6.570
 1748SOL    HW2 7369   3.676   1.792   6.586
 1749SOL     OW 7370   4.253   6.411   2.986
 1749SOL    HW1 7371   4.216   6.482   2.926
 1749SOL    HW2 7372   4.193   6.397   3.064
 1750SOL     OW 7373   2.229   5.560   4.280
 1750SOL    HW1 7374   2.219   5.659   4.289
 1750SOL    HW2 7375   2.319   5.533   4.315
 1751SOL     OW 7376   1.731   0.986   3.111
 1751SOL    HW1 7377   1.750   1.005   3.207
 1751SOL    HW2 7378   1.658   0.916   3.105
 1752SOL     OW 7379   3.605  -0.133   1.556
 1752SOL    HW1 7380   3.611  -0.188   1.472
 1752SOL    HW2 7381   3.546  -0.179   1.622
 1753SOL     OW 7382   3.898   4.680   0.580
 1753SOL    HW1 7383   3.912   4.591   0.624
 1753SOL    HW2 7384   3.961   4.747   0.621
 1754SOL     OW 7385   6.750   5.682   5.018
 1754SOL    HW1 7386   6.680   5.728   4.964
 1754SOL    HW2 7387   6.811   5.630   4.957
 1755SOL     OW 7388   1.696   1.617   1.525
 1755SOL    HW1 7389   1.677   1.667   1.608
 1755SOL    HW2 7390   1.732   1.526   1.547
 1756SOL     OW 7391   5.450   1.112   2.289
 1756SOL    HW1 7392   5.353   1.113   2.311
 1756SOL    HW2 7393   5.465   1.058   2.206
 1757SOL     OW 7394   7.132   2.050   4.616
 1757SOL    HW1 7395   7.082   1.970   4.583
 1757SOL    HW2 7396   7.077   2.098   4.683
 1758SOL     OW 7397   4.147   6.679   4.364
 1758SOL    HW1 7398   4.212   6.679   4.440
 1758SOL    HW2 7399   4.164   6.758   4.305
 1759SOL     OW 7400   6.495   3.160   1.282
 1759SOL    HW1 7401   6.426   3.207   1.226
 1759SOL    HW2 7402   6.577   3.215   1.284
 1760SOL     OW 7403   0.508   2.598   3.038
 1760SOL    HW1 7404   0.533   2.615   3.133
 1760SOL    HW2 7405   0.409   2.584   3.031
 1761SOL     OW 7406   4.715   0.508   2.951
 1761SOL    HW1 7407   4.705   0.411   2.926
 1761SOL    HW2 7408   4.775   0.514   3.031
 1762SOL     OW 7409   7.128   2.349   5.437
 1762SOL    HW1 7410   7.203   2.311   5.383
 1762SOL    HW2 7411   7.045   2.353   5.381
 1763SOL     OW 7412   0.566   3.723   3.631
 1763SOL    HW1 7413   0.473   3.687   3.620
 1763SOL    HW2 7414   0.613   3.719   3.543
 1764SOL     OW 7415   4.223   1.899   7.071
 1764SOL    HW1 7416   4.282   1.853   7.137
 1764SOL    HW2 7417   4.181   1.830   7.011
 1765SOL     OW 7418   7.602   4.902   3.718
 1765SOL    HW1 7419   7.510   4.868   3.697
 1765SOL    HW2 7420   7.655   4.829   3.763
 1766SOL     OW 7421   1.454   4.785   4.401
 1766SOL    HW1 7422   1.463   4.833   4.314
 1766SOL    HW2 7423   1.357   4.773   4.423
 1767SOL     OW 7424   7.616   5.764   4.989
 1767SOL    HW1 7425   7.595   5.832   4.919
 1767SOL    HW2 7426   7.573   5.677   4.963
 1768SOL     OW 7427   4.280   6.428   4.990
 1768SOL    HW1 7428   4.192   6.387   5.017
 1768SOL    HW2 7429   4.265   6.524   4.968
 1769SOL     OW 7430   7.444   4.675   4.595
 1769SOL    HW1 7431   7.410   4.746   4.533
 1769SOL    HW2 7432   7.535   4.700   4.627
 1770SOL     OW 7433   3.295   1.997   6.990
 1770SOL    HW1 7434   3.263   1.921   6.935
 1770SOL    HW2 7435   3.281   1.977   7.088
 1771SOL     OW 7436   5.331   6.644   3.833
 1771SOL    HW1 7437   5.374   6.555   3.848
 1771SOL    HW2 7438   5.253   6.655   3.895
 1772SOL     OW 7439   2.380   4.179   6.723
 1772SOL    HW1 7440   2.283   4.169   6.698
 1772SOL    HW2 7441   2.407   4.274   6.708
 1773SOL     OW 7442   5.824   5.811   1.301
 1773SOL    HW1 7443   5.801   5.720   1.337
 1773SOL    HW2 7444   5.844   5.873   1.376
 1774SOL     OW 7445   3.499   1.251   0.833
 1774SOL    HW1 7446   3.528   1.278   0.741
 1774SOL    HW2 7447   3.491   1.150   0.837
 1775SOL     OW 7448   5.297   0.149   6.599
 1775SOL    HW1 7449   5.253   0.214   6.661
 1775SOL    HW2 7450   5.345   0.079   6.653
 1776SOL     OW 7451   2.145   2.926   5.213
 1776SOL    HW1 7452   2.052   2.962   5.226
 1776SOL    HW2 7453   2.204   2.962   5.286
 1777SOL     OW 7454   5.332   1.150   4.933
 1777SOL    HW1 7455   5.383   1.201   4.863
 1777SOL    HW2 7456   5.391   1.078   4.970
 1778SOL     OW 7457   5.237   4.153   6.101
 1778SOL    HW1 7458   5.287   4.235   6.131
 1778SOL    HW2 7459   5.182   4.175   6.020
 1779SOL     OW 7460   1.283   3.200   3.933
 1779SOL    HW1 7461   1.374   3.177   3.897
 1779SOL    HW2 7462   1.292   3.246   4.021
 1780SOL     OW 7463   6.087   5.338   6.165
 1780SOL    HW1 7464   6.106   5.244   6.190
 1780SOL    HW2 7465   6.119   5.399   6.238
 1781SOL     OW 7466   3.162   6.473   5.834
 1781SOL    HW1 7467   3.115   6.398   5.880
 1781SOL    HW2 7468   3.255   6.445   5.810
 1782SOL     OW 7469   6.488   1.737   3.370
 1782SOL    HW1 7470   6.573   1.747   3.320
 1782SOL    HW2 7471   6.497   1.664   3.438
 1783SOL     OW 7472   6.350   3.383   3.428
 1783SOL    HW1 7473   6.384   3.304   3.380
 1783SOL    HW2 7474   6.294   3.354   3.505
 1784SOL     OW 7475   5.252   4.473   0.486
 1784SOL    HW1 7476   5.215   4.409   0.418
 1784SOL    HW2 7477   5.344   4.443   0.511
 1785SOL     OW 7478   1.508   6.343   1.270
 1785SOL    HW1 7479   1.566   6.294   1.334
 1785SOL    HW2 7480   1.559   6.417   1.228
 1786SOL     OW 7481   1.526   5.218   0.556
 1786SOL    HW1 7482   1.561   5.270   0.634
 1786SOL    HW2 7483   1.508   5.124   0.583
 1787SOL     OW 7484   5.173   1.058   4.200
 1787SOL    HW1 7485   5.268   1.055   4.233
 1787SOL    HW2 7486   5.115   1.101   4.270
 1788SOL     OW 7487   7.284   3.966   4.094
 1788SOL    HW1 7488   7.257   4.045   4.038
 1788SOL    HW2 7489   7.356   3.916   4.049
 1789SOL     OW 7490   4.199   1.904   5.347
 1789SOL    HW1 7491   4.183   1.807   5.334
 1789SOL    HW2 7492   4.281   1.931   5.298
 1790SOL     OW 7493   5.228   0.522   6.944
 1790SOL    HW1 7494   5.141   0.518   6.995
 1790SOL    HW2 7495   5.302   0.541   7.007
 1791SOL     OW 7496   1.699   1.562   2.633
 1791SOL    HW1 7497   1.690   1.639   2.570
 1791SOL    HW2 7498   1.788   1.518   2.620
 1792SOL     OW 7499   3.057   5.124   1.772
 1792SOL    HW1 7500   3.150   5.157   1.760
 1792SOL    HW2 7501   3.030   5.135   1.868
 1793SOL     OW 7502   2.377   6.771   3.707
 1793SOL    HW1 7503   2.405   6.836   3.637
 1793SOL    HW2 7504   2.361   6.819   3.793
 1794SOL     OW 7505   3.910   0.823   1.521
 1794SOL    HW1 7506   3.998   0.860   1.553
 1794SOL    HW2 7507   3.881   0.872   1.439
 1795SOL     OW 7508   3.321   1.828   2.687
 1795SOL    HW1 7509   3.338   1.871   2.776
 1795SOL    HW2 7510   3.408   1.812   2.641
 1796SOL     OW 7511   8.892   4.858   3.795
 1796SOL    HW1 7512   8.934   4.776   3.753
 1796SOL    HW2 7513   8.874   4.926   3.725
 1797SOL     OW 7514  -0.045   2.390   2.093
 1797SOL    HW1 7515  -0.141   2.414   2.111
 1797SOL    HW2 7516  -0.021   2.417   1.999
 1798SOL     OW 7517   4.125   3.367   5.895
 1798SOL    HW1 7518   4.133   3.268   5.903
 1798SOL    HW2 7519   4.190   3.411   5.958
 1799SOL     OW 7520   6.858   5.080   2.720
 1799SOL    HW1 7521   6.813   5.123   2.642
 1799SOL    HW2 7522   6.943   5.130   2.740
 1800SOL     OW 7523   3.374   8.374   4.574
 1800SOL    HW1 7524   3.316   8.448   4.539
 1800SOL    HW2 7525   3.361   8.293   4.519
 1801SOL     OW 7526   4.215  -0.771   2.188
 1801SOL    HW1 7527   4.155  -0.836   2.141
 1801SOL    HW2 7528   4.229  -0.802   2.282
 1802SOL     OW 7529   1.705   3.935   5.244
 1802SOL    HW1 7530   1.731   3.853   5.193
 1802SOL    HW2 7531   1.721   4.015   5.187
 1803SOL     OW 7532   4.777   0.043   3.785
 1803SOL    HW1 7533   4.749  -0.039   3.835
 1803SOL    HW2 7534   4.756   0.124   3.840
 1804SOL     OW 7535   7.005   4.466   6.195
 1804SOL    HW1 7536   6.945   4.409   6.251
 1804SOL    HW2 7537   7.037   4.412   6.116
 1805SOL     OW 7538   3.796   5.706   1.066
 1805SOL    HW1 7539   3.879   5.743   1.110
 1805SOL    HW2 7540   3.772   5.619   1.110
 1806SOL     OW 7541   5.854   5.288   3.355
 1806SOL    HW1 7542   5.811   5.375   3.379
 1806SOL    HW2 7543   5.818   5.255   3.268
 1807SOL     OW 7544   6.746   4.592   4.688
 1807SOL    HW1 7545   6.820   4.535   4.652
 1807SOL    HW2 7546   6.740   4.676   4.634
 1808SOL     OW 7547   7.048   6.336   4.816
 1808SOL    HW1 7548   7.135   6.379   4.838
 1808SOL    HW2 7549   7.033   6.258   4.878
 1809SOL     OW 7550   7.092   4.188   5.374
 1809SOL    HW1 7551   7.105   4.214   5.278
 1809SOL    HW2 7552   7.167   4.130   5.405
 1810SOL     OW 7553   4.719   4.746   6.526
 1810SOL    HW1 7554   4.626   4.718   6.546
 1810SOL    HW2 7555   4.723   4.846   6.513
 1811SOL     OW 7556   2.994   2.472   6.833
 1811SOL    HW1 7557   3.044   2.498   6.916
 1811SOL    HW2 7558   3.055   2.418   6.774
 1812SOL     OW 7559   6.843   3.492   2.874
 1812SOL    HW1 7560   6.873   3.586   2.893
 1812SOL    HW2 7561   6.745   3.491   2.855
 1813SOL     OW 7562   3.604   0.305   5.026
 1813SOL    HW1 7563   3.626   0.255   4.942
 1813SOL    HW2 7564   3.654   0.391   5.028
 1814SOL     OW 7565   7.611   5.049   1.777
 1814SOL    HW1 7566   7.646   5.116   1.842
 1814SOL    HW2 7567   7.683   4.981   1.759
 1815SOL     OW 7568   6.190   4.611   0.812
 1815SOL    HW1 7569   6.104   4.645   0.850
 1815SOL    HW2 7570   6.185   4.610   0.712
 1816SOL     OW 7571   1.706   5.109   3.780
 1816SOL    HW1 7572   1.672   5.053   3.856
 1816SOL    HW2 7573   1.658   5.085   3.696
 1817SOL     OW 7574   3.889   6.764   4.467
 1817SOL    HW1 7575   3.984   6.743   4.442
 1817SOL    HW2 7576   3.833   6.682   4.458
 1818SOL     OW 7577   4.067   6.784   5.087
 1818SOL    HW1 7578   4.071   6.692   5.048
 1818SOL    HW2 7579   4.143   6.838   5.053
 1819SOL     OW 7580   7.130   4.534   0.292
 1819SOL    HW1 7581   7.131   4.436   0.276
 1819SOL    HW2 7582   7.224   4.570   0.282
 1820SOL     OW 7583   3.122   6.944  -0.253
 1820SOL    HW1 7584   3.133   7.036  -0.216
 1820SOL    HW2 7585   3.101   6.950  -0.351
 1821SOL     OW 7586   2.947   7.515  -0.473
 1821SOL    HW1 7587   2.919   7.462  -0.394
 1821SOL    HW2 7588   3.036   7.557  -0.455
 1822SOL     OW 7589   3.898   0.129   1.820
 1822SOL    HW1 7590   3.853   0.184   1.750
 1822SOL    HW2 7591   3.982   0.090   1.782
 1823SOL     OW 7592   7.848   3.150   1.994
 1823SOL    HW1 7593   7.761   3.116   1.959
 1823SOL    HW2 7594   7.835   3.240   2.036
 1824SOL     OW 7595   4.549   0.769   4.783
 1824SOL    HW1 7596   4.526   0.860   4.816
 1824SOL    HW2 7597   4.529   0.763   4.685
 1825SOL     OW 7598   7.226   4.443   5.357
 1825SOL    HW1 7599   7.152   4.384   5.392
 1825SOL    HW2 7600   7.214   4.453   5.258
 1826SOL     OW 7601   3.219   4.227   1.089
 1826SOL    HW1 7602   3.216   4.202   1.186
 1826SOL    HW2 7603   3.133   4.272   1.063
 1827SOL     OW 7604   3.757   2.193   5.126
 1827SOL    HW1 7605   3.678   2.152   5.080
 1827SOL    HW2 7606   3.733   2.284   5.161
 1828SOL     OW 7607   5.634   1.695   1.667
 1828SOL    HW1 7608   5.679   1.611   1.697
 1828SOL    HW2 7609   5.695   1.773   1.679
 1829SOL     OW 7610   5.319   5.812   1.758
 1829SOL    HW1 7611   5.255   5.748   1.715
 1829SOL    HW2 7612   5.351   5.878   1.690
 1830SOL     OW 7613   7.226   2.589   2.432
 1830SOL    HW1 7614   7.244   2.492   2.448
 1830SOL    HW2 7615   7.148   2.619   2.489
 1831SOL     OW 7616   7.410   3.627   0.460
 1831SOL    HW1 7617   7.371   3.541   0.426
 1831SOL    HW2 7618   7.408   3.628   0.560
 1832SOL     OW 7619   4.132   5.640   5.513
 1832SOL    HW1 7620   4.197   5.568   5.536
 1832SOL    HW2 7621   4.040   5.612   5.543
 1833SOL     OW 7622   3.713   2.815   5.800
 1833SOL    HW1 7623   3.677   2.893   5.849
 1833SOL    HW2 7624   3.779   2.845   5.731
 1834SOL     OW 7625   5.387   1.247   5.235
 1834SOL    HW1 7626   5.296   1.212   5.255
 1834SOL    HW2 7627   5.454   1.205   5.297
 1835SOL     OW 7628   4.498   5.162   1.042
 1835SOL    HW1 7629   4.448   5.204   0.967
 1835SOL    HW2 7630   4.481   5.064   1.045
 1836SOL     OW 7631   0.542   2.666   0.988
 1836SOL    HW1 7632   0.534   2.763   0.965
 1836SOL    HW2 7633   0.595   2.620   0.918
 1837SOL     OW 7634   1.416   4.825   2.543
 1837SOL    HW1 7635   1.455   4.914   2.566
 1837SOL    HW2 7636   1.323   4.836   2.509
 1838SOL     OW 7637   5.542   1.419   6.756
 1838SOL    HW1 7638   5.450   1.436   6.719
 1838SOL    HW2 7639   5.564   1.322   6.745
 1839SOL     OW 7640   4.903   6.051   1.988
 1839SOL    HW1 7641   4.914   6.149   2.005
 1839SOL    HW2 7642   4.992   6.010   1.967
 1840SOL     OW 7643   6.295   6.005   5.330
 1840SOL    HW1 7644   6.249   5.916   5.339
 1840SOL    HW2 7645   6.311   6.045   5.420
 1841SOL     OW 7646   3.491   0.844   3.081
 1841SOL    HW1 7647   3.421   0.806   3.022
 1841SOL    HW2 7648   3.563   0.776   3.096
 1842SOL     OW 7649   8.648   4.374   5.541
 1842SOL    HW1 7650   8.738   4.362   5.499
 1842SOL    HW2 7651   8.583   4.403   5.471
 1843SOL     OW 7652   5.873   4.879   1.382
 1843SOL    HW1 7653   5.872   4.944   1.306
 1843SOL    HW2 7654   5.830   4.922   1.461
 1844SOL     OW 7655   8.343   4.042   3.283
 1844SOL    HW1 7656   8.319   4.136   3.309
 1844SOL    HW2 7657   8.379   3.994   3.363
 1845SOL     OW 7658   6.436   2.319   1.277
 1845SOL    HW1 7659   6.437   2.264   1.362
 1845SOL    HW2 7660   6.529   2.346   1.254
 1846SOL     OW 7661  -0.560   2.095   2.085
 1846SOL    HW1 7662  -0.657   2.096   2.110
 1846SOL    HW2 7663  -0.507   2.147   2.152
 1847SOL     OW 7664   3.051   4.885   5.205
 1847SOL    HW1 7665   2.970   4.830   5.224
 1847SOL    HW2 7666   3.085   4.924   5.291
 1848SOL     OW 7667   6.184   3.593   1.392
 1848SOL    HW1 7668   6.247   3.591   1.469
 1848SOL    HW2 7669   6.214   3.662   1.326
 1849SOL     OW 7670   3.682   7.533   1.203
 1849SOL    HW1 7671   3.597   7.495   1.168
 1849SOL    HW2 7672   3.690   7.628   1.172
 1850SOL     OW 7673   3.682   7.406   1.465
 1850SOL    HW1 7674   3.663   7.450   1.377
 1850SOL    HW2 7675   3.620   7.442   1.535
 1851SOL     OW 7676   3.745   7.725   4.222
 1851SOL    HW1 7677   3.741   7.634   4.180
 1851SOL    HW2 7678   3.683   7.729   4.299
 1852SOL     OW 7679   1.693   1.778   2.450
 1852SOL    HW1 7680   1.759   1.849   2.422
 1852SOL    HW2 7681   1.603   1.818   2.461
 1853SOL     OW 7682   4.381   0.223   3.132
 1853SOL    HW1 7683   4.405   0.271   3.217
 1853SOL    HW2 7684   4.374   0.290   3.057
 1854SOL     OW 7685   5.421   4.871   5.012
 1854SOL    HW1 7686   5.467   4.949   4.969
 1854SOL    HW2 7687   5.489   4.801   5.036
 1855SOL     OW 7688   3.754  -0.512   2.154
 1855SOL    HW1 7689   3.799  -0.455   2.084
 1855SOL    HW2 7690   3.800  -0.601   2.157
 1856SOL     OW 7691   6.905   4.528  -0.103
 1856SOL    HW1 7692   6.885   4.604  -0.041
 1856SOL    HW2 7693   6.995   4.490  -0.082
 1857SOL     OW 7694   5.077   6.901   5.245
 1857SOL    HW1 7695   5.025   6.985   5.256
 1857SOL    HW2 7696   5.045   6.852   5.163
 1858SOL     OW 7697   3.173   8.506   4.446
 1858SOL    HW1 7698   3.215   8.596   4.464
 1858SOL    HW2 7699   3.171   8.489   4.348
 1859SOL     OW 7700   4.113   5.696   4.744
 1859SOL    HW1 7701   4.206   5.709   4.708
 1859SOL    HW2 7702   4.049   5.751   4.690
 1860SOL     OW 7703   7.431   4.890   3.326
 1860SOL    HW1 7704   7.397   4.984   3.323
 1860SOL    HW2 7705   7.524   4.887   3.290
 1861SOL     OW 7706   7.450   3.667   4.776
 1861SOL    HW1 7707   7.535   3.691   4.728
 1861SOL    HW2 7708   7.394   3.608   4.717
 1862SOL     OW 7709   4.982   2.064   0.613
 1862SOL    HW1 7710   5.048   2.032   0.546
 1862SOL    HW2 7711   4.960   1.991   0.678
 1863SOL     OW 7712   4.075   0.693   4.200
 1863SOL    HW1 7713   4.033   0.752   4.269
 1863SOL    HW2 7714   4.168   0.725   4.180
 1864SOL     OW 7715   5.334   3.697   4.431
 1864SOL    HW1 7716   5.336   3.735   4.524
 1864SOL    HW2 7717   5.265   3.746   4.377
 1865SOL     OW 7718   1.660   2.023   4.043
 1865SOL    HW1 7719   1.757   2.015   4.066
 1865SOL    HW2 7720   1.605   2.026   4.126
 1866SOL     OW 7721   5.861   3.180   6.404
 1866SOL    HW1 7722   5.766   3.153   6.391
 1866SOL    HW2 7723   5.865   3.268   6.452
 1867SOL     OW 7724   8.019   4.943   4.403
 1867SOL    HW1 7725   8.018   4.974   4.498
 1867SOL    HW2 7726   8.109   4.960   4.363
 1868SOL     OW 7727   7.763   3.535   4.087
 1868SOL    HW1 7728   7.684   3.577   4.131
 1868SOL    HW2 7729   7.738   3.504   3.995
 1869SOL     OW 7730   2.083   3.774   0.812
 1869SOL    HW1 7731   2.072   3.698   0.748
 1869SOL    HW2 7732   2.119   3.741   0.898
 1870SOL     OW 7733   4.806   2.175   6.469
 1870SOL    HW1 7734   4.860   2.258   6.482
 1870SOL    HW2 7735   4.712   2.190   6.497
 1871SOL     OW 7736   3.755   2.363   0.338
 1871SOL    HW1 7737   3.716   2.417   0.412
 1871SOL    HW2 7738   3.826   2.417   0.292
 1872SOL     OW 7739   1.905   1.826   1.811
 1872SOL    HW1 7740   1.921   1.801   1.907
 1872SOL    HW2 7741   1.815   1.796   1.784
 1873SOL     OW 7742   1.445   5.548   6.611
 1873SOL    HW1 7743   1.419   5.588   6.698
 1873SOL    HW2 7744   1.494   5.617   6.556
 1874SOL     OW 7745   0.138   3.386   3.247
 1874SOL    HW1 7746   0.051   3.431   3.228
 1874SOL    HW2 7747   0.125   3.312   3.313
 1875SOL     OW 7748  -0.121   2.725   5.537
 1875SOL    HW1 7749  -0.141   2.793   5.606
 1875SOL    HW2 7750  -0.035   2.747   5.490
 1876SOL     OW 7751   4.453   3.449   0.065
 1876SOL    HW1 7752   4.395   3.373   0.036
 1876SOL    HW2 7753   4.537   3.414   0.105
 1877SOL     OW 7754   5.675   0.085   6.553
 1877SOL    HW1 7755   5.719   0.173   6.544
 1877SOL    HW2 7756   5.603   0.089   6.621
 1878SOL     OW 7757   5.845   0.344   4.460
 1878SOL    HW1 7758   5.771   0.297   4.507
 1878SOL    HW2 7759   5.872   0.291   4.380
 1879SOL     OW 7760   5.892   1.326   2.128
 1879SOL    HW1 7761   5.911   1.393   2.202
 1879SOL    HW2 7762   5.813   1.356   2.076
 1880SOL     OW 7763  -0.485   2.561   2.827
 1880SOL    HW1 7764  -0.446   2.650   2.853
 1880SOL    HW2 7765  -0.533   2.521   2.906
 1881SOL     OW 7766   3.369   6.732   2.621
 1881SOL    HW1 7767   3.305   6.726   2.697
 1881SOL    HW2 7768   3.389   6.829   2.602
 1882SOL     OW 7769   5.813   5.380   1.463
 1882SOL    HW1 7770   5.902   5.400   1.420
 1882SOL    HW2 7771   5.770   5.466   1.490
 1883SOL     OW 7772   0.561   1.625   2.323
 1883SOL    HW1 7773   0.621   1.558   2.367
 1883SOL    HW2 7774   0.610   1.671   2.249
 1884SOL     OW 7775   3.660   0.664   7.086
 1884SOL    HW1 7776   3.692   0.577   7.050
 1884SOL    HW2 7777   3.602   0.647   7.166
 1885SOL     OW 7778   2.200   4.486   0.590
 1885SOL    HW1 7779   2.143   4.497   0.509
 1885SOL    HW2 7780   2.296   4.482   0.562
 1886SOL     OW 7781   2.103   3.408   5.627
 1886SOL    HW1 7782   2.070   3.361   5.546
 1886SOL    HW2 7783   2.025   3.432   5.686
 1887SOL     OW 7784   1.759   6.150   2.448
 1887SOL    HW1 7785   1.799   6.165   2.358
 1887SOL    HW2 7786   1.672   6.199   2.456
 1888SOL     OW 7787   2.680   6.641  -0.087
 1888SOL    HW1 7788   2.702   6.726  -0.134
 1888SOL    HW2 7789   2.686   6.564  -0.151
 1889SOL     OW 7790   6.845   3.554  -0.224
 1889SOL    HW1 7791   6.793   3.577  -0.142
 1889SOL    HW2 7792   6.789   3.495  -0.283
 1890SOL     OW 7793   2.617   0.492   1.797
 1890SOL    HW1 7794   2.613   0.399   1.763
 1890SOL    HW2 7795   2.587   0.556   1.725
 1891SOL     OW 7796   6.663   1.625   6.392
 1891SOL    HW1 7797   6.690   1.721   6.385
 1891SOL    HW2 7798   6.702   1.575   6.314
 1892SOL     OW 7799   4.741   6.177   3.427
 1892SOL    HW1 7800   4.731   6.096   3.370
 1892SOL    HW2 7801   4.699   6.256   3.382
 1893SOL     OW 7802   3.246   6.982   4.343
 1893SOL    HW1 7803   3.320   6.943   4.396
 1893SOL    HW2 7804   3.229   7.076   4.374
 1894SOL     OW 7805   5.171   0.050   1.274
 1894SOL    HW1 7806   5.187   0.143   1.307
 1894SOL    HW2 7807   5.242  -0.011   1.310
 1895SOL     OW 7808   2.322   4.802  -0.286
 1895SOL    HW1 7809   2.310   4.703  -0.292
 1895SOL    HW2 7810   2.315   4.830  -0.190
 1896SOL     OW 7811   6.724   2.299   1.631
 1896SOL    HW1 7812   6.642   2.252   1.599
 1896SOL    HW2 7813   6.787   2.309   1.554
 1897SOL     OW 7814   1.987   1.475   1.810
 1897SOL    HW1 7815   2.018   1.473   1.714
 1897SOL    HW2 7816   2.029   1.553   1.857
 1898SOL     OW 7817   1.586   3.428   3.985
 1898SOL    HW1 7818   1.640   3.374   4.050
 1898SOL    HW2 7819   1.599   3.393   3.892
 1899SOL     OW 7820   2.686   6.358   5.178
 1899SOL    HW1 7821   2.652   6.426   5.112
 1899SOL    HW2 7822   2.773   6.388   5.216
 1900SOL     OW 7823   0.328   2.580   6.180
 1900SOL    HW1 7824   0.409   2.570   6.237
 1900SOL    HW2 7825   0.353   2.575   6.084
 1901SOL     OW 7826   0.055   2.856   4.405
 1901SOL    HW1 7827  -0.019   2.912   4.441
 1901SOL    HW2 7828   0.067   2.874   4.308
 1902SOL     OW 7829   7.311   4.871   0.532
 1902SOL    HW1 7830   7.231   4.811   0.536
 1902SOL    HW2 7831   7.326   4.900   0.437
 1903SOL     OW 7832   4.201   7.854   5.372
 1903SOL    HW1 7833   4.282   7.795   5.372
 1903SOL    HW2 7834   4.138   7.825   5.443
 1904SOL     OW 7835   5.734   2.451  -0.370
 1904SOL    HW1 7836   5.762   2.544  -0.348
 1904SOL    HW2 7837   5.813   2.395  -0.391
 1905SOL     OW 7838   4.742   0.936   4.196
 1905SOL    HW1 7839   4.699   0.849   4.216
 1905SOL    HW2 7840   4.778   0.936   4.103
 1906SOL     OW 7841   4.628   3.040   5.866
 1906SOL    HW1 7842   4.568   2.991   5.802
 1906SOL    HW2 7843   4.595   3.026   5.959
 1907SOL     OW 7844  -0.642   2.544   2.565
 1907SOL    HW1 7845  -0.568   2.577   2.624
 1907SOL    HW2 7846  -0.708   2.617   2.550
 1908SOL     OW 7847   0.051   2.706   4.811
 1908SOL    HW1 7848  -0.039   2.666   4.826
 1908SOL    HW2 7849   0.087   2.674   4.723
 1909SOL     OW 7850   0.786   2.109   2.355
 1909SOL    HW1 7851   0.841   2.025   2.350
 1909SOL    HW2 7852   0.817   2.163   2.434
 1910SOL     OW 7853   3.184   1.928   6.025
 1910SOL    HW1 7854   3.189   2.027   6.011
 1910SOL    HW2 7855   3.269   1.895   6.064
 1911SOL     OW 7856   3.683  -0.315   1.348
 1911SOL    HW1 7857   3.688  -0.286   1.253
 1911SOL    HW2 7858   3.604  -0.375   1.361
 1912SOL     OW 7859   3.252   0.479   4.039
 1912SOL    HW1 7860   3.218   0.573   4.041
 1912SOL    HW2 7861   3.338   0.474   4.090
 1913SOL     OW 7862   4.178   4.863  -0.583
 1913SOL    HW1 7863   4.214   4.828  -0.670
 1913SOL    HW2 7864   4.202   4.798  -0.510
 1914SOL     OW 7865   0.535   3.958   0.847
 1914SOL    HW1 7866   0.547   4.035   0.784
 1914SOL    HW2 7867   0.466   3.895   0.810
 1915SOL     OW 7868   6.932   2.020   5.067
 1915SOL    HW1 7869   6.871   1.977   5.134
 1915SOL    HW2 7870   6.985   1.949   5.021
 1916SOL     OW 7871   0.936   4.077   1.453
 1916SOL    HW1 7872   1.036   4.074   1.451
 1916SOL    HW2 7873   0.904   4.027   1.534
 1917SOL     OW 7874   1.035   4.679   2.661
 1917SOL    HW1 7875   1.094   4.754   2.632
 1917SOL    HW2 7876   1.043   4.667   2.761
 1918SOL     OW 7877   2.580   0.914   3.978
 1918SOL    HW1 7878   2.630   0.993   4.013
 1918SOL    HW2 7879   2.563   0.849   4.053
 1919SOL     OW 7880   4.961   0.323   6.347
 1919SOL    HW1 7881   4.944   0.412   6.390
 1919SOL    HW2 7882   4.904   0.317   6.264
 1920SOL     OW 7883   2.563   7.148   1.433
 1920SOL    HW1 7884   2.601   7.101   1.354
 1920SOL    HW2 7885   2.470   7.179   1.411
 1921SOL     OW 7886   6.551   2.487   2.688
 1921SOL    HW1 7887   6.544   2.577   2.729
 1921SOL    HW2 7888   6.464   2.439   2.697
 1922SOL     OW 7889   1.697   3.773   0.223
 1922SOL    HW1 7890   1.655   3.855   0.185
 1922SOL    HW2 7891   1.797   3.785   0.224
 1923SOL     OW 7892   6.428   5.415   5.908
 1923SOL    HW1 7893   6.448   5.331   5.958
 1923SOL    HW2 7894   6.334   5.413   5.874
 1924SOL     OW 7895   7.678   4.613   1.194
 1924SOL    HW1 7896   7.705   4.523   1.227
 1924SOL    HW2 7897   7.749   4.680   1.214
 1925SOL     OW 7898   4.954  -0.324   6.236
 1925SOL    HW1 7899   4.998  -0.234   6.229
 1925SOL    HW2 7900   4.994  -0.374   6.314
 1926SOL     OW 7901   5.352   5.903   0.199
 1926SOL    HW1 7902   5.391   5.991   0.172
 1926SOL    HW2 7903   5.394   5.830   0.145
 1927SOL     OW 7904   4.092   1.344   3.905
 1927SOL    HW1 7905   4.149   1.425   3.891
 1927SOL    HW2 7906   3.998   1.364   3.876
 1928SOL     OW 7907   3.621   5.836   3.872
 1928SOL    HW1 7908   3.569   5.812   3.954
 1928SOL    HW2 7909   3.689   5.765   3.854
 1929SOL     OW 7910   3.364   1.001   2.536
 1929SOL    HW1 7911   3.334   0.953   2.618
 1929SOL    HW2 7912   3.425   1.076   2.562
 1930SOL     OW 7913   2.823   2.126   5.061
 1930SOL    HW1 7914   2.881   2.109   5.140
 1930SOL    HW2 7915   2.871   2.099   4.978
 1931SOL     OW 7916   3.293   3.722   4.711
 1931SOL    HW1 7917   3.301   3.821   4.700
 1931SOL    HW2 7918   3.299   3.678   4.621
 1932SOL     OW 7919   2.086   3.799   6.422
 1932SOL    HW1 7920   2.141   3.810   6.505
 1932SOL    HW2 7921   2.005   3.856   6.429
 1933SOL     OW 7922  -0.414   2.350   3.299
 1933SOL    HW1 7923  -0.348   2.375   3.369
 1933SOL    HW2 7924  -0.421   2.424   3.232
 1934SOL     OW 7925   2.696   1.087   2.493
 1934SOL    HW1 7926   2.702   1.055   2.398
 1934SOL    HW2 7927   2.781   1.135   2.517
 1935SOL     OW 7928   1.502   4.799   2.126
 1935SOL    HW1 7929   1.476   4.710   2.165
 1935SOL    HW2 7930   1.520   4.788   2.029
 1936SOL     OW 7931   7.177   4.378   2.577
 1936SOL    HW1 7932   7.185   4.304   2.644
 1936SOL    HW2 7933   7.107   4.443   2.608
 1937SOL     OW 7934   3.357   1.093   0.305
 1937SOL    HW1 7935   3.276   1.039   0.331
 1937SOL    HW2 7936   3.330   1.188   0.292
 1938SOL     OW 7937   2.931   7.023   6.073
 1938SOL    HW1 7938   3.000   6.968   6.120
 1938SOL    HW2 7939   2.941   7.012   5.974
 1939SOL     OW 7940   5.508   0.367   0.982
 1939SOL    HW1 7941   5.487   0.463   0.976
 1939SOL    HW2 7942   5.522   0.328   0.891
 1940SOL     OW 7943   4.190   5.980   3.626
 1940SOL    HW1 7944   4.241   6.045   3.570
 1940SOL    HW2 7945   4.092   5.990   3.609
 1941SOL     OW 7946   0.977   4.875   0.599
 1941SOL    HW1 7947   0.880   4.849   0.605
 1941SOL    HW2 7948   1.035   4.795   0.618
 1942SOL     OW 7949   5.674   7.224   4.961
 1942SOL    HW1 7950   5.670   7.319   4.993
 1942SOL    HW2 7951   5.722   7.221   4.874
 1943SOL     OW 7952   6.602   3.859   5.419
 1943SOL    HW1 7953   6.613   3.764   5.446
 1943SOL    HW2 7954   6.528   3.866   5.351
 1944SOL     OW 7955   5.839   2.023   2.157
 1944SOL    HW1 7956   5.812   2.039   2.252
 1944SOL    HW2 7957   5.761   1.984   2.106
 1945SOL     OW 7958   1.504   1.265   0.901
 1945SOL    HW1 7959   1.496   1.165   0.904
 1945SOL    HW2 7960   1.437   1.305   0.963
 1946SOL     OW 7961   7.968   3.932   5.539
 1946SOL    HW1 7962   7.945   4.029   5.537
 1946SOL    HW2 7963   7.883   3.878   5.538
 1947SOL     OW 7964   1.808   5.313   0.411
 1947SOL    HW1 7965   1.713   5.303   0.441
 1947SOL    HW2 7966   1.868   5.261   0.472
 1948SOL     OW 7967   1.702   5.936   0.127
 1948SOL    HW1 7968   1.767   5.859   0.128
 1948SOL    HW2 7969   1.610   5.901   0.141
 1949SOL     OW 7970   7.170   2.875   5.576
 1949SOL    HW1 7971   7.155   2.973   5.588
 1949SOL    HW2 7972   7.211   2.836   5.658
 1950SOL     OW 7973   2.664   3.914   5.810
 1950SOL    HW1 7974   2.580   3.864   5.788
 1950SOL    HW2 7975   2.665   4.001   5.759
 1951SOL     OW 7976   1.418   2.626   6.058
 1951SOL    HW1 7977   1.451   2.565   6.128
 1951SOL    HW2 7978   1.460   2.716   6.069
 1952SOL     OW 7979   1.404   3.411   6.461
 1952SOL    HW1 7980   1.313   3.370   6.458
 1952SOL    HW2 7981   1.472   3.340   6.470
 1953SOL     OW 7982   6.101   5.242  -0.584
 1953SOL    HW1 7983   6.071   5.183  -0.659
 1953SOL    HW2 7984   6.021   5.277  -0.536
 1954SOL     OW 7985   5.222   4.947  -0.586
 1954SOL    HW1 7986   5.164   4.982  -0.660
 1954SOL    HW2 7987   5.197   4.991  -0.501
 1955SOL     OW 7988   1.463   4.868   6.049
 1955SOL    HW1 7989   1.508   4.934   6.110
 1955SOL    HW2 7990   1.532   4.810   6.006
 1956SOL     OW 7991   0.223   2.309   3.836
 1956SOL    HW1 7992   0.321   2.303   3.853
 1956SOL    HW2 7993   0.185   2.387   3.886
 1957SOL     OW 7994   2.591   1.594   3.141
 1957SOL    HW1 7995   2.497   1.585   3.174
 1957SOL    HW2 7996   2.655   1.562   3.212
 1958SOL     OW 7997   6.221   1.368   1.772
 1958SOL    HW1 7998   6.277   1.322   1.841
 1958SOL    HW2 7999   6.280   1.415   1.707
 1959SOL     OW 8000   1.397   3.148   3.287
 1959SOL    HW1 8001   1.416   3.063   3.239
 1959SOL    HW2 8002   1.445   3.223   3.242
 1960SOL     OW 8003   5.683   0.132   0.859
 1960SOL    HW1 8004   5.762   0.160   0.805
 1960SOL    HW2 8005   5.712   0.067   0.929
 1961SOL     OW 8006   5.763   0.378   1.739
 1961SOL    HW1 8007   5.836   0.409   1.799
 1961SOL    HW2 8008   5.699   0.451   1.722
 1962SOL     OW 8009   4.654   1.985  -0.016
 1962SOL    HW1 8010   4.605   1.973   0.070
 1962SOL    HW2 8011   4.752   1.978   0.001
 1963SOL     OW 8012   7.027   4.233   5.854
 1963SOL    HW1 8013   6.957   4.234   5.784
 1963SOL    HW2 8014   7.115   4.205   5.814
 1964SOL     OW 8015   2.774   2.840   7.151
 1964SOL    HW1 8016   2.841   2.787   7.203
 1964SOL    HW2 8017   2.792   2.827   7.053
 1965SOL     OW 8018   4.216  -0.215   4.837
 1965SOL    HW1 8019   4.150  -0.216   4.763
 1965SOL    HW2 8020   4.168  -0.215   4.925
 1966SOL     OW 8021   3.594   1.103   0.179
 1966SOL    HW1 8022   3.646   1.172   0.227
 1966SOL    HW2 8023   3.508   1.086   0.226
 1967SOL     OW 8024   3.612   6.034   0.138
 1967SOL    HW1 8025   3.553   6.101   0.092
 1967SOL    HW2 8026   3.699   6.028   0.089
 1968SOL     OW 8027   2.884   1.923   6.074
 1968SOL    HW1 8028   2.790   1.935   6.104
 1968SOL    HW2 8029   2.900   1.827   6.052
 1969SOL     OW 8030   0.155   3.144   4.182
 1969SOL    HW1 8031   0.131   3.047   4.175
 1969SOL    HW2 8032   0.202   3.173   4.098
 1970SOL     OW 8033   5.419   0.175   4.374
 1970SOL    HW1 8034   5.484   0.103   4.401
 1970SOL    HW2 8035   5.460   0.229   4.300
 1971SOL     OW 8036   7.089   5.246   3.185
 1971SOL    HW1 8037   7.105   5.281   3.092
 1971SOL    HW2 8038   7.060   5.151   3.181
 1972SOL     OW 8039   4.571   2.742   0.010
 1972SOL    HW1 8040   4.554   2.646  -0.010
 1972SOL    HW2 8041   4.666   2.764  -0.009
 1973SOL     OW 8042   6.857   1.410   5.611
 1973SOL    HW1 8043   6.777   1.384   5.558
 1973SOL    HW2 8044   6.896   1.329   5.655
 1974SOL     OW 8045   6.686   3.105   4.383
 1974SOL    HW1 8046   6.709   3.018   4.341
 1974SOL    HW2 8047   6.600   3.140   4.342
 1975SOL     OW 8048   2.852   4.685   6.067
 1975SOL    HW1 8049   2.790   4.693   5.988
 1975SOL    HW2 8050   2.910   4.766   6.071
 1976SOL     OW 8051   1.209   3.128   0.641
 1976SOL    HW1 8052   1.243   3.198   0.705
 1976SOL    HW2 8053   1.275   3.117   0.567
 1977SOL     OW 8054   5.753   4.341  -0.676
 1977SOL    HW1 8055   5.785   4.279  -0.748
 1977SOL    HW2 8056   5.675   4.301  -0.629
 1978SOL     OW 8057   4.564  -0.595   3.969
 1978SOL    HW1 8058   4.571  -0.505   3.925
 1978SOL    HW2 8059   4.656  -0.631   3.989
 1979SOL     OW 8060   7.450   4.175   4.519
 1979SOL    HW1 8061   7.519   4.131   4.577
 1979SOL    HW2 8062   7.482   4.266   4.492
 1980SOL     OW 8063   8.938   4.982   4.798
 1980SOL    HW1 8064   8.855   5.017   4.755
 1980SOL    HW2 8065   8.968   5.045   4.869
 1981SOL     OW 8066   5.465   3.585   4.233
 1981SOL    HW1 8067   5.410   3.605   4.314
 1981SOL    HW2 8068   5.416   3.520   4.175
 1982SOL     OW 8069   4.554   0.790   1.428
 1982SOL    HW1 8070   4.582   0.876   1.472
 1982SOL    HW2 8071   4.461   0.801   1.392
 1983SOL     OW 8072   0.828   2.564   4.071
 1983SOL    HW1 8073   0.893   2.608   4.132
 1983SOL    HW2 8074   0.738   2.562   4.115
 1984SOL     OW 8075   2.438   3.718   0.492
 1984SOL    HW1 8076   2.517   3.666   0.524
 1984SOL    HW2 8077   2.370   3.654   0.457
 1985SOL     OW 8078   2.924   6.614   4.279
 1985SOL    HW1 8079   2.838   6.586   4.322
 1985SOL    HW2 8080   2.963   6.692   4.328
 1986SOL     OW 8081   1.527   6.242  -0.410
 1986SOL    HW1 8082   1.614   6.263  -0.454
 1986SOL    HW2 8083   1.531   6.152  -0.367
 1987SOL     OW 8084   1.137   2.416   5.001
 1987SOL    HW1 8085   1.212   2.352   4.978
 1987SOL    HW2 8086   1.052   2.365   5.010
 1988SOL     OW 8087   4.736   6.736   1.658
 1988SOL    HW1 8088   4.682   6.813   1.694
 1988SOL    HW2 8089   4.740   6.664   1.725
 1989SOL     OW 8090   6.921   4.333   4.653
 1989SOL    HW1 8091   6.928   4.235   4.631
 1989SOL    HW2 8092   7.006   4.363   4.696
 1990SOL     OW 8093   7.626   4.131   6.062
 1990SOL    HW1 8094   7.611   4.036   6.091
 1990SOL    HW2 8095   7.690   4.132   5.986
 1991SOL     OW 8096   0.441   4.520   2.394
 1991SOL    HW1 8097   0.514   4.589   2.402
 1991SOL    HW2 8098   0.460   4.461   2.315
 1992SOL     OW 8099   1.456   4.788   1.454
 1992SOL    HW1 8100   1.480   4.710   1.511
 1992SOL    HW2 8101   1.402   4.755   1.376
 1993SOL     OW 8102   3.357   4.652   4.822
 1993SOL    HW1 8103   3.360   4.612   4.729
 1993SOL    HW2 8104   3.450   4.668   4.854
 1994SOL     OW 8105   3.101   5.765   2.232
 1994SOL    HW1 8106   3.058   5.675   2.229
 1994SOL    HW2 8107   3.074   5.817   2.152
 1995SOL     OW 8108   5.963   1.151   1.878
 1995SOL    HW1 8109   6.025   1.144   1.800
 1995SOL    HW2 8110   5.991   1.225   1.937
 1996SOL     OW 8111   4.865   6.797   2.114
 1996SOL    HW1 8112   4.871   6.744   2.199
 1996SOL    HW2 8113   4.801   6.873   2.127
 1997SOL     OW 8114   2.878   6.336   5.658
 1997SOL    HW1 8115   2.822   6.266   5.614
 1997SOL    HW2 8116   2.936   6.380   5.589
 1998SOL     OW 8117   0.881   2.890   0.877
 1998SOL    HW1 8118   0.814   2.887   0.951
 1998SOL    HW2 8119   0.920   2.982   0.872
 1999SOL     OW 8120   3.425   5.937  -0.402
 1999SOL    HW1 8121   3.344   5.955  -0.347
 1999SOL    HW2 8122   3.507   5.960  -0.350
 2000SOL     OW 8123   4.594   0.014   6.641
 2000SOL    HW1 8124   4.564   0.067   6.561
 2000SOL    HW2 8125   4.630   0.077   6.711
 2001SOL     OW 8126   5.090   1.935   6.319
 2001SOL    HW1 8127   4.991   1.939   6.304
 2001SOL    HW2 8128   5.109   1.944   6.416
 2002SOL     OW 8129   2.668   5.950   0.146
 2002SOL    HW1 8130   2.732   5.991   0.082
 2002SOL    HW2 8131   2.577   5.944   0.103
 2003SOL     OW 8132   2.221   6.161   2.988
 2003SOL    HW1 8133   2.224   6.261   2.980
 2003SOL    HW2 8134   2.250   6.120   2.901
 2004SOL     OW 8135   3.136   7.288   5.052
 2004SOL    HW1 8136   3.133   7.205   4.997
 2004SOL    HW2 8137   3.222   7.336   5.036
 2005SOL     OW 8138   6.995   4.844   4.697
 2005SOL    HW1 8139   6.896   4.826   4.702
 2005SOL    HW2 8140   7.042   4.761   4.668
 2006SOL     OW 8141   5.114   2.816  -0.246
 2006SOL    HW1 8142   5.065   2.735  -0.278
 2006SOL    HW2 8143   5.183   2.788  -0.179
 2007SOL     OW 8144   2.672   1.994   1.739
 2007SOL    HW1 8145   2.763   1.961   1.716
 2007SOL    HW2 8146   2.603   1.931   1.703
 2008SOL     OW 8147   6.211   1.972   6.371
 2008SOL    HW1 8148   6.128   1.964   6.426
 2008SOL    HW2 8149   6.248   1.881   6.353
 2009SOL     OW 8150   2.760   7.755   0.105
 2009SOL    HW1 8151   2.752   7.673   0.162
 2009SOL    HW2 8152   2.846   7.802   0.128
 2010SOL     OW 8153  -0.022   3.730   4.053
 2010SOL    HW1 8154   0.013   3.726   4.146
 2010SOL    HW2 8155   0.039   3.786   3.998
 2011SOL     OW 8156  -0.993   2.189   0.748
 2011SOL    HW1 8157  -0.979   2.206   0.651
 2011SOL    HW2 8158  -0.947   2.103   0.773
 2012SOL     OW 8159   4.179   0.702   7.046
 2012SOL    HW1 8160   4.207   0.704   6.950
 2012SOL    HW2 8161   4.207   0.614   7.086
 2013SOL     OW 8162   2.078   6.568   1.743
 2013SOL    HW1 8163   2.034   6.647   1.786
 2013SOL    HW2 8164   2.013   6.491   1.740
 2014SOL     OW 8165   6.212   3.685  -0.622
 2014SOL    HW1 8166   6.115   3.703  -0.634
 2014SOL    HW2 8167   6.237   3.703  -0.526
 2015SOL     OW 8168   4.913   0.387   6.835
 2015SOL    HW1 8169   4.942   0.456   6.768
 2015SOL    HW2 8170   4.839   0.423   6.891
 2016SOL     OW 8171   3.857   7.030   3.867
 2016SOL    HW1 8172   3.955   7.050   3.863
 2016SOL    HW2 8173   3.806   7.115   3.881
 2017SOL     OW 8174   0.879   2.436   6.973
 2017SOL    HW1 8175   0.933   2.421   7.055
 2017SOL    HW2 8176   0.782   2.415   6.992
 2018SOL     OW 8177   6.705   4.276   2.017
 2018SOL    HW1 8178   6.663   4.223   1.943
 2018SOL    HW2 8179   6.786   4.322   1.983
 2019SOL     OW 8180   5.195   1.390   5.998
 2019SOL    HW1 8181   5.189   1.474   5.944
 2019SOL    HW2 8182   5.133   1.322   5.960
 2020SOL     OW 8183   4.983   2.700   6.559
 2020SOL    HW1 8184   5.033   2.623   6.598
 2020SOL    HW2 8185   5.047   2.774   6.539
 2021SOL     OW 8186   0.831   3.804   5.484
 2021SOL    HW1 8187   0.918   3.802   5.435
 2021SOL    HW2 8188   0.767   3.864   5.436
 2022SOL     OW 8189   4.926   1.547   1.860
 2022SOL    HW1 8190   4.932   1.582   1.954
 2022SOL    HW2 8191   4.855   1.597   1.810
 2023SOL     OW 8192   2.319   0.363   1.118
 2023SOL    HW1 8193   2.334   0.421   1.198
 2023SOL    HW2 8194   2.315   0.420   1.036
 2024SOL     OW 8195   4.490   0.947   1.211
 2024SOL    HW1 8196   4.460   1.028   1.161
 2024SOL    HW2 8197   4.415   0.911   1.265
 2025SOL     OW 8198   5.702   4.497   0.829
 2025SOL    HW1 8199   5.756   4.509   0.912
 2025SOL    HW2 8200   5.645   4.577   0.813
 2026SOL     OW 8201  -0.399   2.320   0.949
 2026SOL    HW1 8202  -0.450   2.331   1.036
 2026SOL    HW2 8203  -0.302   2.337   0.966
 2027SOL     OW 8204   5.663   1.991   1.441
 2027SOL    HW1 8205   5.682   1.964   1.535
 2027SOL    HW2 8206   5.577   1.951   1.412
 2028SOL     OW 8207   0.555   3.446   4.965
 2028SOL    HW1 8208   0.458   3.469   4.970
 2028SOL    HW2 8209   0.587   3.454   4.871
 2029SOL     OW 8210   8.791   5.272   5.086
 2029SOL    HW1 8211   8.834   5.183   5.071
 2029SOL    HW2 8212   8.801   5.329   5.004
 2030SOL     OW 8213   2.714   7.295   2.892
 2030SOL    HW1 8214   2.775   7.266   2.819
 2030SOL    HW2 8215   2.677   7.215   2.939
 2031SOL     OW 8216   2.589   4.963   1.042
 2031SOL    HW1 8217   2.531   5.029   1.089
 2031SOL    HW2 8218   2.659   5.012   0.990
 2032SOL     OW 8219   1.764   3.624   6.093
 2032SOL    HW1 8220   1.734   3.719   6.086
 2032SOL    HW2 8221   1.836   3.617   6.162
 2033SOL     OW 8222   7.733   3.787   1.227
 2033SOL    HW1 8223   7.771   3.790   1.135
 2033SOL    HW2 8224   7.701   3.694   1.246
 2034SOL     OW 8225   3.305   5.401   5.213
 2034SOL    HW1 8226   3.395   5.362   5.231
 2034SOL    HW2 8227   3.313   5.496   5.185
 2035SOL     OW 8228   5.241  -0.541   5.395
 2035SOL    HW1 8229   5.318  -0.530   5.457
 2035SOL    HW2 8230   5.156  -0.516   5.445
 2036SOL     OW 8231   3.878   6.225   6.287
 2036SOL    HW1 8232   3.794   6.191   6.330
 2036SOL    HW2 8233   3.881   6.195   6.192
 2037SOL     OW 8234   5.124   0.212   5.820
 2037SOL    HW1 8235   5.053   0.213   5.749
 2037SOL    HW2 8236   5.124   0.299   5.868
 2038SOL     OW 8237   6.318   1.097   5.161
 2038SOL    HW1 8238   6.414   1.079   5.140
 2038SOL    HW2 8239   6.308   1.189   5.197
 2039SOL     OW 8240   2.191   2.722   6.444
 2039SOL    HW1 8241   2.114   2.675   6.486
 2039SOL    HW2 8242   2.158   2.799   6.389
 2040SOL     OW 8243   1.946   3.374   2.906
 2040SOL    HW1 8244   1.874   3.367   2.835
 2040SOL    HW2 8245   1.920   3.445   2.971
 2041SOL     OW 8246   2.552   7.461   1.175
 2041SOL    HW1 8247   2.576   7.545   1.126
 2041SOL    HW2 8248   2.635   7.421   1.215
 2042SOL     OW 8249   1.076   1.291   2.914
 2042SOL    HW1 8250   1.038   1.379   2.946
 2042SOL    HW2 8251   1.089   1.230   2.992
 2043SOL     OW 8252   7.144   5.574   3.410
 2043SOL    HW1 8253   7.234   5.554   3.370
 2043SOL    HW2 8254   7.105   5.655   3.365
 2044SOL     OW 8255   2.486   1.049   3.540
 2044SOL    HW1 8256   2.395   1.035   3.579
 2044SOL    HW2 8257   2.509   0.973   3.480
 2045SOL     OW 8258   4.988   7.400   3.630
 2045SOL    HW1 8259   4.912   7.391   3.694
 2045SOL    HW2 8260   5.036   7.485   3.648
 2046SOL     OW 8261   5.444   2.669   5.777
 2046SOL    HW1 8262   5.400   2.727   5.846
 2046SOL    HW2 8263   5.476   2.726   5.702
 2047SOL     OW 8264   4.237   6.511   2.612
 2047SOL    HW1 8265   4.209   6.582   2.677
 2047SOL    HW2 8266   4.163   6.496   2.546
 2048SOL     OW 8267   6.034   3.507   3.622
 2048SOL    HW1 8268   6.062   3.419   3.581
 2048SOL    HW2 8269   5.970   3.553   3.561
 2049SOL     OW 8270   5.123  -0.100   0.391
 2049SOL    HW1 8271   5.185  -0.024   0.413
 2049SOL    HW2 8272   5.128  -0.168   0.464
 2050SOL     OW 8273   2.651   0.781   2.156
 2050SOL    HW1 8274   2.680   0.709   2.219
 2050SOL    HW2 8275   2.687   0.762   2.065
 2051SOL     OW 8276   7.367   2.892   4.063
 2051SOL    HW1 8277   7.306   2.847   4.129
 2051SOL    HW2 8278   7.313   2.945   3.997
 2052SOL     OW 8279   3.700   5.161   4.413
 2052SOL    HW1 8280   3.761   5.181   4.490
 2052SOL    HW2 8281   3.739   5.086   4.358
 2053SOL     OW 8282   7.828   4.892   1.782
 2053SOL    HW1 8283   7.802   4.816   1.843
 2053SOL    HW2 8284   7.917   4.926   1.809
 2054SOL     OW 8285   2.247   4.131   1.769
 2054SOL    HW1 8286   2.165   4.077   1.752
 2054SOL    HW2 8287   2.241   4.219   1.722
 2055SOL     OW 8288   2.050   3.389   3.231
 2055SOL    HW1 8289   2.042   3.486   3.212
 2055SOL    HW2 8290   2.124   3.373   3.297
 2056SOL     OW 8291   6.144   1.977   3.405
 2056SOL    HW1 8292   6.096   2.062   3.428
 2056SOL    HW2 8293   6.089   1.899   3.432
 2057SOL     OW 8294   3.479   3.557   0.886
 2057SOL    HW1 8295   3.548   3.494   0.920
 2057SOL    HW2 8296   3.446   3.614   0.961
 2058SOL     OW 8297   4.663   1.034   1.540
 2058SOL    HW1 8298   4.639   1.115   1.593
 2058SOL    HW2 8299   4.661   1.057   1.441
 2059SOL     OW 8300   8.350   3.731   5.559
 2059SOL    HW1 8301   8.384   3.654   5.506
 2059SOL    HW2 8302   8.417   3.806   5.557
 2060SOL     OW 8303   3.225   0.627   2.597
 2060SOL    HW1 8304   3.295   0.611   2.667
 2060SOL    HW2 8305   3.167   0.705   2.626
 2061SOL     OW 8306   2.858   8.256   3.441
 2061SOL    HW1 8307   2.885   8.168   3.478
 2061SOL    HW2 8308   2.892   8.329   3.500
 2062SOL     OW 8309   3.840   5.706   3.715
 2062SOL    HW1 8310   3.893   5.684   3.796
 2062SOL    HW2 8311   3.821   5.623   3.663
 2063SOL     OW 8312   4.359   1.250   5.956
 2063SOL    HW1 8313   4.385   1.318   5.887
 2063SOL    HW2 8314   4.259   1.249   5.964
 2064SOL     OW 8315   5.110  -0.455   3.979
 2064SOL    HW1 8316   5.056  -0.486   4.058
 2064SOL    HW2 8317   5.058  -0.387   3.928
 2065SOL     OW 8318   8.244   3.833   4.329
 2065SOL    HW1 8319   8.192   3.907   4.285
 2065SOL    HW2 8320   8.232   3.748   4.277
 2066SOL     OW 8321   4.262   6.912   2.830
 2066SOL    HW1 8322   4.317   6.964   2.895
 2066SOL    HW2 8323   4.312   6.907   2.743
 2067SOL     OW 8324   2.781  -0.065   1.065
 2067SOL    HW1 8325   2.832  -0.147   1.042
 2067SOL    HW2 8326   2.742  -0.074   1.157
 2068SOL     OW 8327   4.581   4.544   6.121
 2068SOL    HW1 8328   4.564   4.473   6.052
 2068SOL    HW2 8329   4.523   4.623   6.102
 2069SOL     OW 8330   2.350   3.147   1.143
 2069SOL    HW1 8331   2.357   3.093   1.226
 2069SOL    HW2 8332   2.419   3.116   1.077
 2070SOL     OW 8333   2.370   3.278  -0.044
 2070SOL    HW1 8334   2.365   3.230  -0.133
 2070SOL    HW2 8335   2.460   3.320  -0.033
 2071SOL     OW 8336   4.193  -0.373   1.924
 2071SOL    HW1 8337   4.267  -0.349   1.988
 2071SOL    HW2 8338   4.173  -0.294   1.866
 2072SOL     OW 8339   5.234   5.475  -0.368
 2072SOL    HW1 8340   5.228   5.569  -0.400
 2072SOL    HW2 8341   5.186   5.467  -0.280
 2073SOL     OW 8342   3.528   8.558   5.015
 2073SOL    HW1 8343   3.477   8.491   4.959
 2073SOL    HW2 8344   3.610   8.585   4.967
 2074SOL     OW 8345   0.865   1.557   0.662
 2074SOL    HW1 8346   0.828   1.613   0.589
 2074SOL    HW2 8347   0.825   1.466   0.658
 2075SOL     OW 8348   5.097   6.041   2.901
 2075SOL    HW1 8349   5.000   6.061   2.912
 2075SOL    HW2 8350   5.110   5.942   2.894
 2076SOL     OW 8351   0.340   4.582   0.239
 2076SOL    HW1 8352   0.259   4.525   0.252
 2076SOL    HW2 8353   0.312   4.676   0.219
 2077SOL     OW 8354   4.145   1.196   2.887
 2077SOL    HW1 8355   4.081   1.260   2.845
 2077SOL    HW2 8356   4.132   1.197   2.986
 2078SOL     OW 8357   1.649   5.030   5.806
 2078SOL    HW1 8358   1.623   5.126   5.823
 2078SOL    HW2 8359   1.573   4.983   5.762
 2079SOL     OW 8360   2.680   1.852   7.327
 2079SOL    HW1 8361   2.723   1.927   7.375
 2079SOL    HW2 8362   2.719   1.765   7.357
 2080SOL     OW 8363   7.690   5.270   5.410
 2080SOL    HW1 8364   7.778   5.223   5.416
 2080SOL    HW2 8365   7.691   5.349   5.471
 2081SOL     OW 8366   3.088   8.037   5.166
 2081SOL    HW1 8367   3.068   8.135   5.162
 2081SOL    HW2 8368   3.153   8.019   5.239
 2082SOL     OW 8369   3.934   0.564   7.221
 2082SOL    HW1 8370   3.945   0.629   7.145
 2082SOL    HW2 8371   3.998   0.589   7.294
 2083SOL     OW 8372   6.195   5.282   0.249
 2083SOL    HW1 8373   6.112   5.333   0.274
 2083SOL    HW2 8374   6.171   5.210   0.184
 2084SOL     OW 8375   7.377   4.635   0.245
 2084SOL    HW1 8376   7.397   4.729   0.274
 2084SOL    HW2 8377   7.460   4.580   0.253
 2085SOL     OW 8378   5.190   2.613   0.283
 2085SOL    HW1 8379   5.188   2.564   0.195
 2085SOL    HW2 8380   5.177   2.547   0.357
 2086SOL     OW 8381   6.693   3.394   0.849
 2086SOL    HW1 8382   6.714   3.338   0.769
 2086SOL    HW2 8383   6.596   3.386   0.871
 2087SOL     OW 8384   5.747   0.005   2.873
 2087SOL    HW1 8385   5.803  -0.036   2.945
 2087SOL    HW2 8386   5.651   0.007   2.903
 2088SOL     OW 8387   2.837   6.088   2.578
 2088SOL    HW1 8388   2.857   5.997   2.611
 2088SOL    HW2 8389   2.888   6.106   2.493
 2089SOL     OW 8390   4.967  -0.388   1.953
 2089SOL    HW1 8391   4.951  -0.325   2.030
 2089SOL    HW2 8392   5.039  -0.350   1.895
 2090SOL     OW 8393  -0.958   2.259   1.060
 2090SOL    HW1 8394  -0.905   2.218   0.985
 2090SOL    HW2 8395  -0.918   2.347   1.085
 2091SOL     OW 8396   5.792   2.239   0.530
 2091SOL    HW1 8397   5.745   2.279   0.450
 2091SOL    HW2 8398   5.866   2.300   0.559
 2092SOL     OW 8399   4.428   7.353   3.970
 2092SOL    HW1 8400   4.438   7.343   3.870
 2092SOL    HW2 8401   4.340   7.394   3.991
 2093SOL     OW 8402   5.830   4.048   0.819
 2093SOL    HW1 8403   5.764   4.118   0.793
 2093SOL    HW2 8404   5.922   4.075   0.789
 2094SOL     OW 8405   4.266   5.969   0.452
 2094SOL    HW1 8406   4.230   6.029   0.523
 2094SOL    HW2 8407   4.333   6.018   0.397
 2095SOL     OW 8408   0.808   3.024   7.270
 2095SOL    HW1 8409   0.893   3.015   7.220
 2095SOL    HW2 8410   0.731   3.032   7.206
 2096SOL     OW 8411   4.478   2.471  -0.017
 2096SOL    HW1 8412   4.380   2.483  -0.003
 2096SOL    HW2 8413   4.504   2.378   0.008
 2097SOL     OW 8414   1.309   2.724   1.786
 2097SOL    HW1 8415   1.394   2.677   1.765
 2097SOL    HW2 8416   1.285   2.708   1.882
 2098SOL     OW 8417   4.394   3.789   6.758
 2098SOL    HW1 8418   4.472   3.794   6.695
 2098SOL    HW2 8419   4.330   3.720   6.725
 2099SOL     OW 8420   1.880   3.608   3.055
 2099SOL    HW1 8421   1.784   3.617   3.024
 2099SOL    HW2 8422   1.927   3.694   3.038
 2100SOL     OW 8423   4.771   0.503   5.950
 2100SOL    HW1 8424   4.782   0.445   5.869
 2100SOL    HW2 8425   4.678   0.537   5.955
 2101SOL     OW 8426   1.151   5.430   2.546
 2101SOL    HW1 8427   1.086   5.487   2.494
 2101SOL    HW2 8428   1.242   5.437   2.505
 2102SOL     OW 8429   6.196   2.925   4.419
 2102SOL    HW1 8430   6.187   2.893   4.512
 2102SOL    HW2 8431   6.259   3.003   4.415
 2103SOL     OW 8432   6.150   0.422   4.708
 2103SOL    HW1 8433   6.163   0.387   4.801
 2103SOL    HW2 8434   6.200   0.508   4.697
 2104SOL     OW 8435   4.875   1.618   0.914
 2104SOL    HW1 8436   4.918   1.538   0.956
 2104SOL    HW2 8437   4.776   1.611   0.924
 2105SOL     OW 8438   6.156   1.888   3.714
 2105SOL    HW1 8439   6.146   1.821   3.788
 2105SOL    HW2 8440   6.067   1.903   3.671
 2106SOL     OW 8441   0.616   1.503   1.111
 2106SOL    HW1 8442   0.535   1.486   1.168
 2106SOL    HW2 8443   0.628   1.427   1.047
 2107SOL     OW 8444   3.035   7.647   3.226
 2107SOL    HW1 8445   3.013   7.579   3.155
 2107SOL    HW2 8446   3.000   7.736   3.199
 2108SOL     OW 8447   2.148   1.969   3.749
 2108SOL    HW1 8448   2.224   1.911   3.781
 2108SOL    HW2 8449   2.103   1.925   3.672
 2109SOL     OW 8450   1.800   3.258   2.592
 2109SOL    HW1 8451   1.746   3.342   2.598
 2109SOL    HW2 8452   1.762   3.190   2.656
 2110SOL     OW 8453   2.107   2.893   7.089
 2110SOL    HW1 8454   2.109   2.926   6.995
 2110SOL    HW2 8455   2.196   2.908   7.131
 2111SOL     OW 8456   4.567   4.072   3.805
 2111SOL    HW1 8457   4.516   4.134   3.864
 2111SOL    HW2 8458   4.662   4.066   3.836
 2112SOL     OW 8459   3.090   2.763   6.415
 2112SOL    HW1 8460   3.090   2.765   6.316
 2112SOL    HW2 8461   3.090   2.668   6.447
 2113SOL     OW 8462   5.448   4.498   5.345
 2113SOL    HW1 8463   5.481   4.458   5.429
 2113SOL    HW2 8464   5.363   4.453   5.316
 2114SOL     OW 8465   0.563   1.743   0.919
 2114SOL    HW1 8466   0.591   1.711   1.009
 2114SOL    HW2 8467   0.525   1.666   0.868
 2115SOL     OW 8468   6.379   1.429   0.085
 2115SOL    HW1 8469   6.414   1.341   0.114
 2115SOL    HW2 8470   6.280   1.432   0.098
 2116SOL     OW 8471   4.241   6.518   1.130
 2116SOL    HW1 8472   4.159   6.539   1.184
 2116SOL    HW2 8473   4.322   6.527   1.189
 2117SOL     OW 8474   2.477   4.843   0.257
 2117SOL    HW1 8475   2.500   4.861   0.352
 2117SOL    HW2 8476   2.477   4.928   0.205
 2118SOL     OW 8477   5.585   5.629   3.055
 2118SOL    HW1 8478   5.597   5.642   3.154
 2118SOL    HW2 8479   5.672   5.642   3.009
 2119SOL     OW 8480   0.496   2.352   4.038
 2119SOL    HW1 8481   0.585   2.350   3.992
 2119SOL    HW2 8482   0.492   2.280   4.106
 2120SOL     OW 8483   1.308   5.671   3.774
 2120SOL    HW1 8484   1.394   5.648   3.729
 2120SOL    HW2 8485   1.312   5.641   3.869
 2121SOL     OW 8486   6.463   1.234   0.834
 2121SOL    HW1 8487   6.510   1.304   0.781
 2121SOL    HW2 8488   6.411   1.277   0.908
 2122SOL     OW 8489   5.109   5.712   0.678
 2122SOL    HW1 8490   5.196   5.752   0.707
 2122SOL    HW2 8491   5.125   5.647   0.603
 2123SOL     OW 8492   7.334   3.638   3.918
 2123SOL    HW1 8493   7.342   3.593   3.830
 2123SOL    HW2 8494   7.384   3.586   3.987
 2124SOL     OW 8495   2.944   6.110   2.107
 2124SOL    HW1 8496   2.846   6.112   2.085
 2124SOL    HW2 8497   2.988   6.190   2.067
 2125SOL     OW 8498   3.146   5.205   5.092
 2125SOL    HW1 8499   3.212   5.259   5.144
 2125SOL    HW2 8500   3.115   5.126   5.147
 2126SOL     OW 8501   1.250   4.922   6.600
 2126SOL    HW1 8502   1.317   4.934   6.527
 2126SOL    HW2 8503   1.278   4.977   6.679
 2127SOL     OW 8504   5.630  -0.175   6.451
 2127SOL    HW1 8505   5.588  -0.236   6.519
 2127SOL    HW2 8506   5.646  -0.086   6.493
 2128SOL     OW 8507   8.147   5.166   3.667
 2128SOL    HW1 8508   8.169   5.237   3.599
 2128SOL    HW2 8509   8.171   5.199   3.758
 2129SOL     OW 8510   7.082   4.237   3.242
 2129SOL    HW1 8511   6.992   4.228   3.282
 2129SOL    HW2 8512   7.095   4.332   3.213
 2130SOL     OW 8513   3.853   0.656   0.179
 2130SOL    HW1 8514   3.830   0.748   0.151
 2130SOL    HW2 8515   3.930   0.657   0.242
 2131SOL     OW 8516   4.399   5.336   4.546
 2131SOL    HW1 8517   4.470   5.357   4.612
 2131SOL    HW2 8518   4.438   5.284   4.470
 2132SOL     OW 8519   4.099   6.595   0.575
 2132SOL    HW1 8520   4.075   6.686   0.610
 2132SOL    HW2 8521   4.186   6.566   0.615
 2133SOL     OW 8522   2.328   4.615   6.877
 2133SOL    HW1 8523   2.338   4.675   6.956
 2133SOL    HW2 8524   2.235   4.623   6.841
 2134SOL     OW 8525   2.183   6.455   4.251
 2134SOL    HW1 8526   2.133   6.538   4.279
 2134SOL    HW2 8527   2.182   6.448   4.152
 2135SOL     OW 8528   0.474   3.188   3.416
 2135SOL    HW1 8529   0.498   3.092   3.405
 2135SOL    HW2 8530   0.483   3.235   3.327
 2136SOL     OW 8531   2.858   7.848   0.521
 2136SOL    HW1 8532   2.845   7.940   0.483
 2136SOL    HW2 8533   2.778   7.792   0.501
 2137SOL     OW 8534   6.597   3.084   0.115
 2137SOL    HW1 8535   6.497   3.089   0.104
 2137SOL    HW2 8536   6.641   3.139   0.043
 2138SOL     OW 8537   2.101   1.994   5.092
 2138SOL    HW1 8538   2.093   1.957   4.999
 2138SOL    HW2 8539   2.185   1.960   5.135
 2139SOL     OW 8540   3.938   7.258   3.324
 2139SOL    HW1 8541   3.872   7.204   3.377
 2139SOL    HW2 8542   3.946   7.349   3.365
 2140SOL     OW 8543   3.364   5.832  -0.632
 2140SOL    HW1 8544   3.404   5.879  -0.553
 2140SOL    HW2 8545   3.395   5.876  -0.717
 2141SOL     OW 8546   6.026   3.628   3.861
 2141SOL    HW1 8547   6.019   3.725   3.837
 2141SOL    HW2 8548   6.037   3.574   3.777
 2142SOL     OW 8549   3.604   0.823   7.343
 2142SOL    HW1 8550   3.636   0.730   7.362
 2142SOL    HW2 8551   3.655   0.858   7.264
 2143SOL     OW 8552   4.049   6.853   0.660
 2143SOL    HW1 8553   4.008   6.843   0.751
 2143SOL    HW2 8554   4.033   6.946   0.627
 2144SOL     OW 8555  -0.070   3.014   5.326
 2144SOL    HW1 8556  -0.110   3.033   5.415
 2144SOL    HW2 8557   0.028   2.997   5.336
 2145SOL     OW 8558   2.299   7.336   3.106
 2145SOL    HW1 8559   2.390   7.323   3.144
 2145SOL    HW2 8560   2.247   7.251   3.115
 2146SOL     OW 8561   1.094   4.558   3.736
 2146SOL    HW1 8562   1.020   4.510   3.689
 2146SOL    HW2 8563   1.135   4.625   3.673
 2147SOL     OW 8564   7.385   2.910   1.775
 2147SOL    HW1 8565   7.422   2.817   1.780
 2147SOL    HW2 8566   7.288   2.908   1.801
 2148SOL     OW 8567   3.835   3.478   6.148
 2148SOL    HW1 8568   3.757   3.418   6.129
 2148SOL    HW2 8569   3.849   3.539   6.070
 2149SOL     OW 8570   0.951   1.087   0.958
 2149SOL    HW1 8571   0.906   1.115   0.873
 2149SOL    HW2 8572   0.889   1.101   1.034
 2150SOL     OW 8573   3.869   4.118   0.889
 2150SOL    HW1 8574   3.948   4.065   0.856
 2150SOL    HW2 8575   3.821   4.160   0.811
 2151SOL     OW 8576   4.728   6.391   4.980
 2151SOL    HW1 8577   4.799   6.329   5.013
 2151SOL    HW2 8578   4.648   6.386   5.040
 2152SOL     OW 8579   3.054   3.539   6.223
 2152SOL    HW1 8580   3.035   3.474   6.297
 2152SOL    HW2 8581   3.028   3.631   6.253
 2153SOL     OW 8582   5.305   3.345  -0.261
 2153SOL    HW1 8583   5.394   3.390  -0.248
 2153SOL    HW2 8584   5.232   3.411  -0.242
 2154SOL     OW 8585   1.763   4.697   6.223
 2154SOL    HW1 8586   1.747   4.699   6.124
 2154SOL    HW2 8587   1.777   4.602   6.252
 2155SOL     OW 8588  -0.212   2.883   1.394
 2155SOL    HW1 8589  -0.260   2.930   1.468
 2155SOL    HW2 8590  -0.271   2.813   1.355
 2156SOL     OW 8591   4.654   2.299   0.600
 2156SOL    HW1 8592   4.605   2.284   0.515
 2156SOL    HW2 8593   4.677   2.396   0.610
 2157SOL     OW 8594   6.919   4.334  -0.778
 2157SOL    HW1 8595   6.922   4.430  -0.751
 2157SOL    HW2 8596   6.937   4.327  -0.876
 2158SOL     OW 8597   3.745   6.042   3.455
 2158SOL    HW1 8598   3.707   6.056   3.547
 2158SOL    HW2 8599   3.675   5.999   3.397
 2159SOL     OW 8600   1.834   5.102  -0.230
 2159SOL    HW1 8601   1.883   5.190  -0.228
 2159SOL    HW2 8602   1.900   5.028  -0.238
 2160SOL     OW 8603   0.400   1.128   0.827
 2160SOL    HW1 8604   0.307   1.123   0.792
 2160SOL    HW2 8605   0.463   1.087   0.761
 2161SOL     OW 8606   6.707   3.972   0.669
 2161SOL    HW1 8607   6.660   3.948   0.584
 2161SOL    HW2 8608   6.805   3.958   0.656
 2162SOL     OW 8609   7.051   5.705   5.733
 2162SOL    HW1 8610   7.112   5.720   5.811
 2162SOL    HW2 8611   7.104   5.710   5.648
 2163SOL     OW 8612   3.855   6.727   1.779
 2163SOL    HW1 8613   3.803   6.812   1.769
 2163SOL    HW2 8614   3.917   6.735   1.858
 2164SOL     OW 8615   6.046   0.940   2.471
 2164SOL    HW1 8616   5.967   0.970   2.417
 2164SOL    HW2 8617   6.076   1.014   2.532
 2165SOL     OW 8618   4.910   6.410   4.243
 2165SOL    HW1 8619   4.971   6.336   4.213
 2165SOL    HW2 8620   4.819   6.396   4.205
 2166SOL     OW 8621   2.078   5.889  -0.014
 2166SOL    HW1 8622   2.128   5.835  -0.081
 2166SOL    HW2 8623   2.036   5.968  -0.059
 2167SOL     OW 8624   5.093   1.935   1.141
 2167SOL    HW1 8625   5.077   1.838   1.158
 2167SOL    HW2 8626   5.146   1.944   1.056
 2168SOL     OW 8627   6.070   0.393   6.200
 2168SOL    HW1 8628   6.127   0.421   6.279
 2168SOL    HW2 8629   5.985   0.445   6.202
 2169SOL     OW 8630   1.172   4.276   5.683
 2169SOL    HW1 8631   1.226   4.316   5.608
 2169SOL    HW2 8632   1.189   4.327   5.768
 2170SOL     OW 8633   1.951   0.738   1.617
 2170SOL    HW1 8634   2.020   0.788   1.564
 2170SOL    HW2 8635   1.931   0.651   1.573
 2171SOL     OW 8636   3.569   5.769   4.136
 2171SOL    HW1 8637   3.582   5.670   4.141
 2171SOL    HW2 8638   3.480   5.793   4.173
 2172SOL     OW 8639   3.718   7.274   3.966
 2172SOL    HW1 8640   3.720   7.322   3.879
 2172SOL    HW2 8641   3.639   7.212   3.967
 2173SOL     OW 8642   5.995   2.585   1.350
 2173SOL    HW1 8643   6.082   2.586   1.300
 2173SOL    HW2 8644   5.998   2.655   1.422
 2174SOL     OW 8645   2.936   4.939   5.757
 2174SOL    HW1 8646   2.944   5.032   5.720
 2174SOL    HW2 8647   2.909   4.877   5.685
 2175SOL     OW 8648   2.857   7.415  -0.057
 2175SOL    HW1 8649   2.844   7.501  -0.106
 2175SOL    HW2 8650   2.855   7.340  -0.121
 2176SOL     OW 8651   5.231   3.586   0.265
 2176SOL    HW1 8652   5.176   3.659   0.224
 2176SOL    HW2 8653   5.242   3.512   0.199
 2177SOL     OW 8654   7.887   4.577   5.666
 2177SOL    HW1 8655   7.859   4.631   5.587
 2177SOL    HW2 8656   7.957   4.628   5.719
 2178SOL     OW 8657   5.336  -0.573   2.242
 2178SOL    HW1 8658   5.255  -0.596   2.296
 2178SOL    HW2 8659   5.311  -0.503   2.174
 2179SOL     OW 8660   0.208   3.669   2.864
 2179SOL    HW1 8661   0.245   3.731   2.932
 2179SOL    HW2 8662   0.118   3.702   2.833
 2180SOL     OW 8663   1.366   3.713   5.471
 2180SOL    HW1 8664   1.319   3.672   5.392
 2180SOL    HW2 8665   1.389   3.808   5.451
 2181SOL     OW 8666   6.230   2.610   3.492
 2181SOL    HW1 8667   6.253   2.558   3.410
 2181SOL    HW2 8668   6.182   2.694   3.465
 2182SOL     OW 8669   7.016   3.583   4.705
 2182SOL    HW1 8670   6.953   3.578   4.781
 2182SOL    HW2 8671   7.045   3.678   4.691
 2183SOL     OW 8672  -0.274   2.750   2.036
 2183SOL    HW1 8673  -0.182   2.761   2.074
 2183SOL    HW2 8674  -0.340   2.740   2.111
 2184SOL     OW 8675   1.548   4.237  -0.084
 2184SOL    HW1 8676   1.559   4.143  -0.114
 2184SOL    HW2 8677   1.633   4.288  -0.100
 2185SOL     OW 8678   0.392   3.614   6.962
 2185SOL    HW1 8679   0.423   3.708   6.972
 2185SOL    HW2 8680   0.297   3.612   6.929
 2186SOL     OW 8681   3.934   6.616   1.112
 2186SOL    HW1 8682   3.848   6.573   1.141
 2186SOL    HW2 8683   3.957   6.585   1.019
 2187SOL     OW 8684   1.280   1.193   2.748
 2187SOL    HW1 8685   1.352   1.261   2.731
 2187SOL    HW2 8686   1.223   1.226   2.825
 2188SOL     OW 8687   1.544   5.288   5.830
 2188SOL    HW1 8688   1.594   5.373   5.844
 2188SOL    HW2 8689   1.457   5.291   5.879
 2189SOL     OW 8690   2.288   1.704   6.600
 2189SOL    HW1 8691   2.189   1.707   6.613
 2189SOL    HW2 8692   2.314   1.764   6.524
 2190SOL     OW 8693   5.770   3.065   1.043
 2190SOL    HW1 8694   5.741   2.973   1.066
 2190SOL    HW2 8695   5.699   3.110   0.989
 2191SOL     OW 8696   2.077   6.717   4.354
 2191SOL    HW1 8697   2.165   6.755   4.326
 2191SOL    HW2 8698   2.073   6.712   4.454
 2192SOL     OW 8699   7.324   3.377   0.582
 2192SOL    HW1 8700   7.225   3.394   0.585
 2192SOL    HW2 8701   7.341   3.287   0.544
 2193SOL     OW 8702   1.224   1.726   0.458
 2193SOL    HW1 8703   1.167   1.773   0.526
 2193SOL    HW2 8704   1.296   1.676   0.506
 2194SOL     OW 8705   4.586   6.768   5.577
 2194SOL    HW1 8706   4.534   6.815   5.506
 2194SOL    HW2 8707   4.655   6.711   5.533
 2195SOL     OW 8708   4.988   1.291   5.552
 2195SOL    HW1 8709   4.897   1.249   5.541
 2195SOL    HW2 8710   4.979   1.390   5.558
 2196SOL     OW 8711   6.599   5.714   5.575
 2196SOL    HW1 8712   6.624   5.810   5.570
 2196SOL    HW2 8713   6.585   5.678   5.482
 2197SOL     OW 8714   4.102   7.454   2.824
 2197SOL    HW1 8715   4.077   7.379   2.763
 2197SOL    HW2 8716   4.083   7.541   2.777
 2198SOL     OW 8717   3.725   0.405   3.956
 2198SOL    HW1 8718   3.674   0.488   3.933
 2198SOL    HW2 8719   3.814   0.430   3.994
 2199SOL     OW 8720   5.105   5.587   0.430
 2199SOL    HW1 8721   5.047   5.653   0.384
 2199SOL    HW2 8722   5.168   5.545   0.364
 2200SOL     OW 8723   5.551   1.046   1.400
 2200SOL    HW1 8724   5.589   0.967   1.449
 2200SOL    HW2 8725   5.523   1.115   1.468
 2201SOL     OW 8726   4.511   7.055   3.349
 2201SOL    HW1 8727   4.506   7.009   3.438
 2201SOL    HW2 8728   4.419   7.079   3.320
 2202SOL     OW 8729  -0.153   3.432   6.440
 2202SOL    HW1 8730  -0.233   3.374   6.458
 2202SOL    HW2 8731  -0.179   3.502   6.374
 2203SOL     OW 8732   6.739   2.717   2.855
 2203SOL    HW1 8733   6.686   2.757   2.780
 2203SOL    HW2 8734   6.680   2.703   2.934
 2204SOL     OW 8735  -0.691   2.223   1.357
 2204SOL    HW1 8736  -0.616   2.206   1.293
 2204SOL    HW2 8737  -0.766   2.161   1.335
 2205SOL     OW 8738   1.237   1.829   3.911
 2205SOL    HW1 8739   1.324   1.852   3.866
 2205SOL    HW2 8740   1.162   1.848   3.849
 2206SOL     OW 8741   2.235   4.718   4.116
 2206SOL    HW1 8742   2.281   4.763   4.192
 2206SOL    HW2 8743   2.261   4.762   4.030
 2207SOL     OW 8744   4.713   2.043   5.680
 2207SOL    HW1 8745   4.772   1.977   5.632
 2207SOL    HW2 8746   4.617   2.020   5.663
 2208SOL     OW 8747   2.243   2.940   2.743
 2208SOL    HW1 8748   2.186   2.870   2.700
 2208SOL    HW2 8749   2.327   2.950   2.692
 2209SOL     OW 8750   5.960   1.523  -0.100
 2209SOL    HW1 8751   5.918   1.614  -0.102
 2209SOL    HW2 8752   5.890   1.453  -0.111
 2210SOL     OW 8753   3.189   8.194   3.564
 2210SOL    HW1 8754   3.235   8.176   3.651
 2210SOL    HW2 8755   3.184   8.294   3.550
 2211SOL     OW 8756   1.736   1.483   1.899
 2211SOL    HW1 8757   1.828   1.471   1.858
 2211SOL    HW2 8758   1.745   1.497   1.998
 2212SOL     OW 8759   5.514   1.390   5.816
 2212SOL    HW1 8760   5.573   1.434   5.884
 2212SOL    HW2 8761   5.434   1.352   5.861
 2213SOL     OW 8762  -0.589   2.442   2.124
 2213SOL    HW1 8763  -0.637   2.530   2.130
 2213SOL    HW2 8764  -0.621   2.391   2.044
 2214SOL     OW 8765  -0.586   2.214   2.843
 2214SOL    HW1 8766  -0.652   2.265   2.787
 2214SOL    HW2 8767  -0.524   2.162   2.783
 2215SOL     OW 8768   4.382   6.793   3.554
 2215SOL    HW1 8769   4.457   6.813   3.615
 2215SOL    HW2 8770   4.394   6.703   3.514
 2216SOL     OW 8771   1.878   3.583   2.595
 2216SOL    HW1 8772   1.849   3.544   2.682
 2216SOL    HW2 8773   1.978   3.575   2.587
 2217SOL     OW 8774   4.411   7.142   2.067
 2217SOL    HW1 8775   4.360   7.211   2.016
 2217SOL    HW2 8776   4.405   7.054   2.020
 2218SOL     OW 8777   7.415   2.692   5.703
 2218SOL    HW1 8778   7.380   2.606   5.667
 2218SOL    HW2 8779   7.508   2.679   5.739
 2219SOL     OW 8780   4.419   1.810   5.172
 2219SOL    HW1 8781   4.419   1.799   5.072
 2219SOL    HW2 8782   4.383   1.728   5.214
 2220SOL     OW 8783   4.723   3.494   1.028
 2220SOL    HW1 8784   4.721   3.411   1.084
 2220SOL    HW2 8785   4.769   3.474   0.942
 2221SOL     OW 8786   1.360   4.628   2.981
 2221SOL    HW1 8787   1.359   4.698   2.910
 2221SOL    HW2 8788   1.443   4.638   3.038
 2222SOL     OW 8789   3.800  -0.055   1.244
 2222SOL    HW1 8790   3.864  -0.128   1.272
 2222SOL    HW2 8791   3.780   0.003   1.321
 2223SOL     OW 8792   1.734   2.310   4.941
 2223SOL    HW1 8793   1.700   2.387   4.996
 2223SOL    HW2 8794   1.780   2.345   4.860
 2224SOL     OW 8795   3.709   1.979   5.419
 2224SOL    HW1 8796   3.806   2.000   5.414
 2224SOL    HW2 8797   3.691   1.929   5.504
 2225SOL     OW 8798   1.050   3.714   6.543
 2225SOL    HW1 8799   0.968   3.698   6.597
 2225SOL    HW2 8800   1.027   3.771   6.464
 2226SOL     OW 8801   1.657   3.477   0.124
 2226SOL    HW1 8802   1.735   3.489   0.062
 2226SOL    HW2 8803   1.642   3.563   0.175
 2227SOL     OW 8804   3.004   5.899   3.854
 2227SOL    HW1 8805   2.944   5.892   3.774
 2227SOL    HW2 8806   3.024   5.807   3.889
 2228SOL     OW 8807   8.836   4.539   4.507
 2228SOL    HW1 8808   8.875   4.450   4.480
 2228SOL    HW2 8809   8.828   4.597   4.427
 2229SOL     OW 8810   7.165   2.363   2.909
 2229SOL    HW1 8811   7.242   2.418   2.943
 2229SOL    HW2 8812   7.192   2.267   2.907
 2230SOL     OW 8813   3.842   5.271   0.495
 2230SOL    HW1 8814   3.896   5.333   0.438
 2230SOL    HW2 8815   3.762   5.321   0.530
 2231SOL     OW 8816   1.848   2.858   3.552
 2231SOL    HW1 8817   1.850   2.909   3.465
 2231SOL    HW2 8818   1.923   2.886   3.610
 2232SOL     OW 8819   4.012   5.934  -0.306
 2232SOL    HW1 8820   4.054   5.992  -0.375
 2232SOL    HW2 8821   3.935   5.983  -0.264
 2233SOL     OW 8822   7.621   4.072   2.762
 2233SOL    HW1 8823   7.619   4.062   2.662
 2233SOL    HW2 8824   7.697   4.019   2.799
 2234SOL     OW 8825   1.751   4.257   1.829
 2234SOL    HW1 8826   1.700   4.181   1.868
 2234SOL    HW2 8827   1.800   4.305   1.902
 2235SOL     OW 8828   4.192  -0.445   3.719
 2235SOL    HW1 8829   4.203  -0.379   3.645
 2235SOL    HW2 8830   4.166  -0.397   3.803
 2236SOL     OW 8831   3.302   5.234   5.582
 2236SOL    HW1 8832   3.288   5.276   5.493
 2236SOL    HW2 8833   3.351   5.297   5.642
 2237SOL     OW 8834   6.188   6.336   2.896
 2237SOL    HW1 8835   6.173   6.265   2.963
 2237SOL    HW2 8836   6.149   6.422   2.929
 2238SOL     OW 8837   1.126   2.965   0.313
 2238SOL    HW1 8838   1.118   2.900   0.388
 2238SOL    HW2 8839   1.199   3.031   0.334
 2239SOL     OW 8840   3.753   3.235   5.841
 2239SOL    HW1 8841   3.705   3.323   5.841
 2239SOL    HW2 8842   3.727   3.183   5.758
 2240SOL     OW 8843   2.879   3.767   5.708
 2240SOL    HW1 8844   2.791   3.815   5.719
 2240SOL    HW2 8845   2.874   3.679   5.756
 2241SOL     OW 8846   2.976   8.382   2.819
 2241SOL    HW1 8847   3.025   8.345   2.740
 2241SOL    HW2 8848   3.003   8.478   2.833
 2242SOL     OW 8849   7.393   5.257   2.983
 2242SOL    HW1 8850   7.347   5.219   3.063
 2242SOL    HW2 8851   7.325   5.294   2.920
 2243SOL     OW 8852   4.723   0.034   5.780
 2243SOL    HW1 8853   4.810   0.018   5.733
 2243SOL    HW2 8854   4.660  -0.042   5.762
 2244SOL     OW 8855   5.189   0.344   2.493
 2244SOL    HW1 8856   5.225   0.396   2.416
 2244SOL    HW2 8857   5.186   0.247   2.471
 2245SOL     OW 8858   7.657   4.455   2.493
 2245SOL    HW1 8859   7.659   4.397   2.575
 2245SOL    HW2 8860   7.750   4.466   2.459
 2246SOL     OW 8861   4.360  -1.234   0.694
 2246SOL    HW1 8862   4.274  -1.278   0.719
 2246SOL    HW2 8863   4.418  -1.225   0.775
 2247SOL     OW 8864   5.992   1.747   6.337
 2247SOL    HW1 8865   6.005   1.792   6.248
 2247SOL    HW2 8866   5.950   1.658   6.323
 2248SOL     OW 8867   3.930   1.642   0.171
 2248SOL    HW1 8868   3.994   1.677   0.239
 2248SOL    HW2 8869   3.958   1.549   0.144
 2249SOL     OW 8870   1.358   2.780   3.819
 2249SOL    HW1 8871   1.362   2.764   3.918
 2249SOL    HW2 8872   1.268   2.814   3.795
 2250SOL     OW 8873   7.240   3.238   3.052
 2250SOL    HW1 8874   7.157   3.210   3.099
 2250SOL    HW2 8875   7.217   3.297   2.975
 2251SOL     OW 8876   3.286   8.188   5.436
 2251SOL    HW1 8877   3.288   8.271   5.493
 2251SOL    HW2 8878   3.206   8.134   5.461
 2252SOL     OW 8879   2.371   5.844   6.609
 2252SOL    HW1 8880   2.363   5.926   6.553
 2252SOL    HW2 8881   2.372   5.868   6.705
 2253SOL     OW 8882  -0.144   2.873   0.507
 2253SOL    HW1 8883  -0.137   2.801   0.438
 2253SOL    HW2 8884  -0.206   2.843   0.579
 2254SOL     OW 8885   4.930   0.649   0.727
[truncated: 1,069,007 more chars]
