# Supplementary material for: A locally activatable sensor for robust quantification of organellar glutathione
Source: Nat Chem. 2023 Jun 15;15(10):1415–21. doi: 10.1038/s41557-023-01249-3 (PMC10533397; doi:10.1038/s41557-023-01249-3)
Supplement: Supplementary file 3 — Atomic coordinates for starting, ending and selected time-points of MD simulations. [file 41557_2023_1249_MOESM3_ESM.zip › halotag-SiR_xyz-coord/HT-TRaQG_open-500ns.gro]

HaloTag w/ open SiR bound to Asp106 and Cl in crystal structure position, neutralized, and solvated in 0.15 M NaCl solution in water
32640
    4ILE      N    1   2.560   2.388   1.697  0.2126  0.0235 -0.2934
    4ILE     H1    2   2.596   2.474   1.662  0.6126 -0.5243 -1.2546
    4ILE     H2    3   2.633   2.320   1.700  0.5638  0.3984 -0.1425
    4ILE     H3    4   2.501   2.361   1.620 -3.1959  0.6810  1.8527
    4ILE     CA    5   2.471   2.383   1.814 -0.3247  0.0759 -0.6939
    4ILE     CB    6   2.516   2.461   1.938  0.1507  0.0469 -0.8457
    4ILE    CG1    7   2.516   2.613   1.924 -0.1133  0.0866 -0.4346
    4ILE    CG2    8   2.644   2.400   1.996  0.1069  0.1342 -0.6563
    4ILE     CD    9   2.553   2.680   2.057 -0.3466  0.1231 -0.3877
    4ILE      C   10   2.322   2.406   1.789 -0.4313  0.5801  0.3474
    4ILE      O   11   2.291   2.498   1.714 -0.7018  0.0586 -0.1863
    5GLY      N   12   2.243   2.317   1.848  0.4210 -0.4602 -0.0510
    5GLY      H   13   2.273   2.250   1.917 -2.4272 -0.2321  1.5934
    5GLY     CA   14   2.097   2.322   1.835  0.4488 -0.0636 -0.2287
    5GLY      C   15   2.027   2.439   1.905  0.0385 -0.0524 -0.6525
    5GLY      O   16   1.911   2.429   1.943  0.1475 -0.4103 -0.4090
    6THR      N   17   2.086   2.558   1.896  0.2753 -0.1225 -0.0669
    6THR      H   18   2.164   2.569   1.834 -0.5115 -0.3203 -1.1141
    6THR     CA   19   2.037   2.688   1.942 -0.1526 -0.1018 -0.5727
    6THR     CB   20   2.136   2.805   1.932  0.1873 -0.3627 -0.2788
    6THR    OG1   21   2.193   2.811   1.802  0.3998 -0.3631 -0.1858
    6THR    HG1   22   2.274   2.870   1.800 -0.3921  0.7737 -0.0839
    6THR    CG2   23   2.235   2.805   2.048 -0.2203  0.5333  0.0806
    6THR      C   24   1.908   2.725   1.869 -0.2310 -0.0765 -0.4210
    6THR      O   25   1.897   2.705   1.748 -0.1523 -0.4642 -0.3652
    7GLY      N   26   1.813   2.779   1.946  0.3645 -0.0584  0.3068
    7GLY      H   27   1.826   2.782   2.045  2.3024 -1.2489  0.1400
    7GLY     CA   28   1.686   2.827   1.891  0.5203  0.3715  0.3168
    7GLY      C   29   1.690   2.954   1.807 -0.3244  0.1598 -0.0542
    7GLY      O   30   1.771   3.042   1.834  0.1484 -0.2172 -0.2273
    8PHE      N   31   1.583   2.977   1.730 -0.7081  0.1266  0.4662
    8PHE      H   32   1.496   2.933   1.749 -1.1367  1.0662  0.7647
    8PHE     CA   33   1.574   3.101   1.652 -0.1472 -0.1152  0.0117
    8PHE     CB   34   1.496   3.052   1.529  0.5053 -0.8211 -0.1309
    8PHE     CG   35   1.521   3.132   1.401 -0.0182 -0.0593  0.2259
    8PHE    CD1   36   1.434   3.233   1.364 -0.2494 -0.4279 -0.2531
    8PHE    HD1   37   1.333   3.233   1.404 -1.1991 -0.2321 -2.4669
    8PHE    CD2   38   1.637   3.118   1.325 -0.1307 -0.1531  0.0713
    8PHE    HD2   39   1.704   3.035   1.346  1.3205 -0.1277 -3.6040
    8PHE    CE1   40   1.464   3.325   1.263  0.0121 -0.0414  0.1719
    8PHE    HE1   41   1.398   3.410   1.251 -1.4270 -0.7729  2.3735
    8PHE    CE2   42   1.669   3.205   1.221  0.2589 -0.3209  0.0492
    8PHE    HE2   43   1.756   3.187   1.158 -0.2540 -1.6186 -0.3066
    8PHE     CZ   44   1.582   3.309   1.190  0.0466 -0.4217  0.3068
    8PHE     HZ   45   1.591   3.353   1.091 -0.6227 -0.3113  0.2874
    8PHE      C   46   1.513   3.218   1.729  0.0733  0.0131 -0.0072
    8PHE      O   47   1.441   3.201   1.828  0.3429 -0.1158  0.1689
    9PRO      N   48   1.556   3.340   1.700  0.0678  0.0426  0.1097
    9PRO     CA   49   1.497   3.464   1.752 -0.5232 -0.0496 -0.3364
    9PRO     CB   50   1.599   3.574   1.724 -0.2209 -0.1203  0.4557
    9PRO     CG   51   1.657   3.525   1.591 -0.1354 -0.1296  0.4964
    9PRO     CD   52   1.674   3.376   1.620 -0.1772 -0.3165 -0.4146
    9PRO      C   53   1.349   3.484   1.716 -0.5665  0.3189  0.0331
    9PRO      O   54   1.266   3.450   1.800 -0.1958  0.0125  0.2789
   10PHE      N   55   1.326   3.562   1.611  0.3693  0.9129  0.2573
   10PHE      H   56   1.403   3.582   1.550  1.0663 -0.0906  0.7796
   10PHE     CA   57   1.193   3.610   1.572  0.2046  0.1716 -0.1063
   10PHE     CB   58   1.215   3.735   1.487  0.3990  0.1184 -0.1337
   10PHE     CG   59   1.277   3.853   1.562  0.0298  0.1387  0.1421
   10PHE    CD1   60   1.406   3.892   1.528  0.0624 -0.1448 -0.0724
   10PHE    HD1   61   1.445   3.865   1.431  2.6089  0.4941  0.6921
   10PHE    CD2   62   1.211   3.916   1.666  0.0478 -0.3059  0.4283
   10PHE    HD2   63   1.116   3.881   1.707  0.3414 -2.4701 -0.5841
   10PHE    CE1   64   1.470   3.997   1.594  0.2137 -0.1735 -0.1726
   10PHE    HE1   65   1.560   4.041   1.553  0.0113 -1.8183 -2.5940
   10PHE    CE2   66   1.271   4.020   1.736  0.0345  0.0957 -0.1508
   10PHE    HE2   67   1.227   4.061   1.827 -0.2028 -1.6538  0.5627
   10PHE     CZ   68   1.398   4.059   1.696  0.1693 -0.3111 -0.1192
   10PHE     HZ   69   1.457   4.125   1.759 -2.0018  1.5949  0.0510
   10PHE      C   70   1.091   3.509   1.518 -0.1148  0.3151  0.2254
   10PHE      O   71   1.124   3.401   1.469 -0.4213  0.4756 -0.3512
   11ASP      N   72   0.964   3.551   1.521 -0.2338 -0.0565  0.3450
   11ASP      H   73   0.941   3.637   1.566  0.7745  0.0810  0.6178
   11ASP     CA   74   0.850   3.465   1.487  0.0693 -0.1139 -0.5402
   11ASP     CB   75   0.726   3.550   1.514 -0.0418 -0.3238 -0.3874
   11ASP     CG   76   0.647   3.511   1.639  0.0530 -0.6246 -0.4205
   11ASP    OD1   77   0.536   3.458   1.619 -0.0369 -0.4936 -0.2714
   11ASP    OD2   78   0.687   3.544   1.753 -0.7515 -0.1605 -0.2620
   11ASP      C   79   0.850   3.417   1.341 -0.3950 -0.0727 -0.5553
   11ASP      O   80   0.879   3.497   1.252 -0.0440 -0.0440 -0.4171
   12PRO      N   81   0.838   3.286   1.327 -0.6877 -0.1325  0.2179
   12PRO     CA   82   0.820   3.226   1.194 -0.1964  0.2841 -0.0406
   12PRO     CB   83   0.835   3.075   1.213 -0.2472  0.2995  0.1252
   12PRO     CG   84   0.936   3.070   1.328 -0.7271 -0.2005  0.5323
   12PRO     CD   85   0.892   3.185   1.420 -0.7326 -0.0465  0.3381
   12PRO      C   86   0.680   3.253   1.140 -0.3952 -0.9626 -0.1781
   12PRO      O   87   0.583   3.221   1.209 -0.2123 -0.3809  0.3583
   13HIS      N   88   0.674   3.277   1.009  0.0206 -0.2363 -0.0684
   13HIS      H   89   0.747   3.261   0.942 -0.6503 -2.0769 -0.4313
   13HIS     CA   90   0.547   3.312   0.944  0.3453  0.1834 -0.4919
   13HIS     CB   91   0.504   3.459   0.945 -0.3087 -0.0027  0.1275
   13HIS     CG   92   0.496   3.534   1.078 -0.0128  0.3898 -0.0767
   13HIS    ND1   93   0.394   3.561   1.159 -0.1690 -0.0984 -0.1074
   13HIS    CD2   94   0.591   3.622   1.111  0.1072  0.5092 -0.7205
   13HIS    HD2   95   0.691   3.610   1.070 -0.7448 -2.1900 -2.2598
   13HIS    CE1   96   0.424   3.663   1.239  0.1469  0.5905 -1.0776
   13HIS    HE1   97   0.361   3.719   1.308  0.0006 -1.8609  0.9521
   13HIS    NE2   98   0.550   3.698   1.212  0.3512  0.3372 -0.4889
   13HIS    HE2   99   0.586   3.789   1.231 -1.5693  1.1918 -0.6295
   13HIS      C  100   0.526   3.257   0.803 -0.4309  0.6547 -0.5660
   13HIS      O  101   0.619   3.254   0.722  0.3316 -0.6086  0.3280
   14TYR      N  102   0.398   3.248   0.766 -0.5583  0.4455 -0.0874
   14TYR      H  103   0.323   3.247   0.831 -1.8478  1.3119 -1.4890
   14TYR     CA  104   0.345   3.225   0.631 -0.3127 -0.0786 -0.0963
   14TYR     CB  105   0.248   3.107   0.642 -0.3821 -0.1073 -0.9456
   14TYR     CG  106   0.326   2.978   0.663 -1.1070 -0.4679 -0.4136
   14TYR    CD1  107   0.374   2.922   0.545 -0.4293 -0.4256 -0.1636
   14TYR    HD1  108   0.373   2.977   0.451 -2.2641  2.0871  1.2098
   14TYR    CD2  109   0.334   2.907   0.783 -0.2689 -0.3650 -0.3967
   14TYR    HD2  110   0.336   2.963   0.876 -0.6912  0.2628 -0.7587
   14TYR    CE1  111   0.421   2.791   0.555  0.3254 -0.1789 -0.3778
   14TYR    HE1  112   0.452   2.748   0.460  0.1604 -1.6826  0.2226
   14TYR    CE2  113   0.377   2.775   0.791  0.0423 -0.2643 -0.4191
   14TYR    HE2  114   0.364   2.722   0.885  1.1497 -2.1732 -1.2814
   14TYR     CZ  115   0.420   2.717   0.672 -0.2182 -0.3381 -0.4782
   14TYR     OH  116   0.413   2.581   0.666  0.5613 -0.4346  0.4800
   14TYR     HH  117   0.432   2.554   0.572  2.2545  0.0906  0.6396
   14TYR      C  118   0.267   3.347   0.580 -0.3109 -0.1622 -0.2995
   14TYR      O  119   0.170   3.390   0.641  0.3713  0.2843  0.4872
   15VAL      N  120   0.302   3.368   0.453  0.4875 -0.2459 -0.0979
   15VAL      H  121   0.392   3.333   0.425  0.0128 -1.4836 -0.1297
   15VAL     CA  122   0.236   3.467   0.368  0.2294 -0.3007  0.0381
   15VAL     CB  123   0.327   3.586   0.339 -0.1749  0.0414  0.1616
   15VAL    CG1  124   0.454   3.554   0.259 -0.1907  0.2005  0.0725
   15VAL    CG2  125   0.253   3.701   0.270  0.0828  0.3708  0.4282
   15VAL      C  126   0.177   3.398   0.245 -0.0327  0.0230 -0.0223
   15VAL      O  127   0.244   3.322   0.174  0.2127 -0.2333  0.4840
   16GLU      N  128   0.049   3.426   0.224 -0.0039  0.2644  0.1344
   16GLU      H  129   0.002   3.502   0.269  0.7113  0.2264  0.9687
   16GLU     CA  130   7.004   3.353   0.125 -0.3533  0.2312  0.4399
   16GLU     CB  131   6.863   3.323   0.178 -0.4584 -0.1713 -0.0608
   16GLU     CG  132   6.858   3.234   0.302 -0.5958 -0.7233 -0.4572
   16GLU     CD  133   6.718   3.216   0.362 -0.3292 -0.2526  0.3356
   16GLU    OE1  134   6.642   3.144   0.293 -0.1186  0.0438 -0.2148
   16GLU    OE2  135   6.674   3.273   0.463 -0.3471  0.0029  0.1836
   16GLU      C  136   7.002   3.438   7.033  0.0449  0.0316  0.2983
   16GLU      O  137   6.919   3.528   7.013 -0.2041 -0.2746 -0.0754
   17VAL      N  138   0.043   3.382   6.939 -0.1025  0.5224 -0.1221
   17VAL      H  139   0.109   3.315   6.973 -0.5949 -0.4106 -0.9351
   17VAL     CA  140   0.065   3.418   6.798 -0.1690 -0.4191 -0.3843
   17VAL     CB  141   0.217   3.424   6.778 -0.1429 -0.1386 -0.1196
   17VAL    CG1  142   0.276   3.531   6.870  0.2432  0.1144 -0.6509
   17VAL    CG2  143   0.298   3.296   6.795  0.1869  0.1112  0.2125
   17VAL      C  144   7.031   3.323   6.701 -0.5391 -0.2603 -0.2784
   17VAL      O  145   6.975   3.220   6.738  0.3198 -0.6144  0.0429
   18LEU      N  146   7.029   3.361   6.573  0.3636 -0.1591 -0.2671
   18LEU      H  147   0.015   3.454   6.542  0.1750  0.1209  0.4415
   18LEU     CA  148   6.982   3.275   6.464 -0.3955 -0.1419  0.0449
   18LEU     CB  149   6.960   3.347   6.331  0.0579 -0.5162 -0.2351
   18LEU     CG  150   6.862   3.464   6.331  0.2156 -0.3855  0.0785
   18LEU    CD1  151   6.861   3.551   6.205 -0.4054 -0.0876  0.2837
   18LEU    CD2  152   6.722   3.423   6.378  0.2268 -0.2858  0.2024
   18LEU      C  153   0.036   3.152   6.446  0.1878  0.2623  0.1422
   18LEU      O  154   0.153   3.169   6.411  0.2908  0.3245  0.5184
   19GLY      N  155   7.009   3.034   6.448  0.6066  0.0425  0.3004
   19GLY      H  156   6.916   3.030   6.410  1.4495 -1.0519 -1.7989
   19GLY     CA  157   0.046   2.906   6.445 -0.1668 -0.3977  0.1621
   19GLY      C  158   0.071   2.857   6.588  0.3568 -0.3960  0.0725
   19GLY      O  159   7.025   2.880   6.677  0.3188 -0.0903 -0.0387
   20GLU      N  160   0.191   2.803   6.609  0.2808 -0.5581  0.0898
   20GLU      H  161   0.256   2.784   6.536  1.7394 -2.3419  1.7330
   20GLU     CA  162   0.234   2.759   6.743 -0.1019 -0.6056  0.1990
   20GLU     CB  163   0.364   2.678   6.734  0.3098 -0.0192  0.7718
   20GLU     CG  164   0.410   2.614   6.865 -0.1377 -0.0644  0.9111
   20GLU     CD  165   0.318   2.514   6.935 -0.6137 -0.3435 -0.0953
   20GLU    OE1  166   0.236   2.566   7.015 -0.2328 -0.1057  0.1457
   20GLU    OE2  167   0.356   2.395   6.938  0.1399 -0.1004  0.4572
   20GLU      C  168   0.262   2.875   6.838 -0.2659 -0.0836 -0.3805
   20GLU      O  169   0.315   2.977   6.795 -0.0619 -0.0111  0.0376
   21ARG      N  170   0.218   2.851   6.962 -0.4592  0.7552 -0.2801
   21ARG      H  171   0.170   2.764   6.972 -0.3472  0.7390  0.1472
   21ARG     CA  172   0.218   2.933   0.049  0.1302  0.1787  0.1179
   21ARG     CB  173   0.120   2.870   0.148  0.0375  0.5365  0.2575
   21ARG     CG  174   0.104   2.968   0.264  0.1128  0.1733  0.5781
   21ARG     CD  175   7.030   2.912   0.355  0.0907 -0.1337  0.3641
   21ARG     NE  176   0.035   2.795   0.435  0.2958 -0.2510  0.0888
   21ARG     HE  177   0.097   2.739   0.380  1.3176  0.9291 -0.0061
   21ARG     CZ  178   0.013   2.781   0.566  0.0050 -0.4260  0.0232
   21ARG    NH1  179   6.985   2.881   0.629  0.0919 -0.0921 -0.4234
   21ARG   HH11  180   6.947   2.962   0.584 -0.0927 -0.4449 -0.9047
   21ARG   HH12  181   6.973   2.883   0.728  2.1568 -0.6088 -0.1122
   21ARG    NH2  182   0.053   2.669   0.628  0.1401  0.1003  0.9036
   21ARG   HH21  183   0.101   2.598   0.575 -0.3479  0.5162 -0.1164
   21ARG   HH22  184   0.056   2.666   0.728 -0.8028  1.4995  0.9915
   21ARG      C  185   0.360   2.936   0.105 -0.2650  0.0626  1.1450
   21ARG      O  186   0.420   2.845   0.162  0.4598 -0.2877 -0.1343
   22MET      N  187   0.403   3.062   0.104 -0.2751  0.0709 -0.2185
   22MET      H  188   0.337   3.133   0.080 -1.9070 -1.5176 -0.6553
   22MET     CA  189   0.537   3.112   0.136 -0.1037 -0.3151 -0.3249
   22MET     CB  190   0.576   3.238   0.057  0.3940 -0.0655  0.3040
   22MET     CG  191   0.647   3.205   6.960 -0.0437 -0.0358  0.0596
   22MET     SD  192   0.818   3.142   6.969  0.0146  0.0919 -0.1469
   22MET     CE  193   0.902   3.274   0.018 -0.0805  0.1515 -0.1459
   22MET      C  194   0.567   3.125   0.286 -0.1453  0.4385 -0.3760
   22MET      O  195   0.492   3.193   0.356 -0.3144  0.0365 -0.1648
   23HIS      N  196   0.687   3.082   0.324 -0.4767  0.0526  0.2522
   23HIS      H  197   0.743   3.024   0.264 -0.3844  1.7908 -1.4573
   23HIS     CA  198   0.752   3.103   0.454 -0.5388 -0.1022  0.3077
   23HIS     CB  199   0.810   2.969   0.500  0.2322  0.1891  0.1959
   23HIS     CG  200   0.815   2.976   0.653  0.1050 -0.4037  0.2326
   23HIS    ND1  201   0.924   3.007   0.722 -0.0837 -0.1815  0.4327
   23HIS    HD1  202   1.019   3.021   0.693 -0.9197  3.8702 -1.0472
   23HIS    CD2  203   0.713   2.954   0.736 -0.6751  0.4900 -0.4614
   23HIS    HD2  204   0.612   2.956   0.695 -0.6510  2.9766 -0.5666
   23HIS    CE1  205   0.881   3.015   0.848  0.1774  0.5393  0.4804
   23HIS    HE1  206   0.957   3.044   0.921  0.9505  2.8515 -1.1264
   23HIS    NE2  207   0.754   2.978   0.860  0.2933 -0.2725 -0.6178
   23HIS      C  208   0.853   3.217   0.466 -0.0402 -0.4937 -0.0950
   23HIS      O  209   0.933   3.238   0.375  0.3624 -0.1692  0.3293
   24TYR      N  210   0.851   3.290   0.578  0.2647 -0.4326 -0.1288
   24TYR      H  211   0.777   3.283   0.645 -2.0542  2.2960 -2.1381
   24TYR     CA  212   0.946   3.396   0.613 -0.3188 -0.0503  0.3091
   24TYR     CB  213   0.895   3.527   0.554 -0.3784 -0.1610  0.1152
   24TYR     CG  214   0.786   3.605   0.628 -0.2054 -0.1947  0.4041
   24TYR    CD1  215   0.653   3.589   0.591 -0.0398  0.1755 -0.3645
   24TYR    HD1  216   0.631   3.520   0.509 -1.4354  0.4220 -0.2161
   24TYR    CD2  217   0.817   3.703   0.722  0.2125 -0.4745  0.5592
   24TYR    HD2  218   0.922   3.732   0.730  1.0274 -2.9457 -0.1661
   24TYR    CE1  219   0.554   3.668   0.648 -0.0425 -0.6277  0.7861
   24TYR    HE1  220   0.452   3.633   0.636  0.4559 -1.7601 -0.4589
   24TYR    CE2  221   0.718   3.781   0.779 -0.0378 -0.5620  0.2475
   24TYR    HE2  222   0.748   3.864   0.843  1.0772 -2.0128  1.6851
   24TYR     CZ  223   0.585   3.768   0.740 -0.0148  0.2240 -0.1267
   24TYR     OH  224   0.492   3.855   0.787  0.2063  0.4886 -0.1786
   24TYR     HH  225   0.550   3.918   0.839 -0.1332  0.5886  0.0833
   24TYR      C  226   0.961   3.411   0.765  0.2030 -0.0026  0.2531
   24TYR      O  227   0.875   3.356   0.833  0.2246  0.2539  0.4903
   25VAL      N  228   1.058   3.485   0.817  0.1100  0.0050  0.4158
   25VAL      H  229   1.129   3.524   0.758  1.1195 -0.9100  0.9768
   25VAL     CA  230   1.071   3.506   0.962  0.2544  0.4093  0.3467
   25VAL     CB  231   1.196   3.437   1.019  0.3900  0.1137 -0.2998
   25VAL    CG1  232   1.183   3.285   1.008  0.2940  0.0896  0.1392
   25VAL    CG2  233   1.330   3.484   0.964  0.3632  0.3882 -0.1318
   25VAL      C  234   1.068   3.655   0.995  0.6846  0.4827  0.0601
   25VAL      O  235   1.133   3.733   0.925  0.3180  0.4659 -0.3006
   26ASP      N  236   0.979   3.696   1.085 -0.0172 -0.1864 -0.3239
   26ASP      H  237   0.946   3.627   1.150 -0.7423 -0.2059 -0.7000
   26ASP     CA  238   0.949   3.837   1.113 -0.4549 -0.3872  0.2282
   26ASP     CB  239   0.882   3.847   1.250 -0.0873 -0.4496  0.4111
   26ASP     CG  240   0.774   3.955   1.254  0.2649 -0.0959  0.4401
   26ASP    OD1  241   0.780   4.061   1.188 -0.1877 -0.6072 -0.4365
   26ASP    OD2  242   0.668   3.909   1.303  0.0048 -0.0440 -0.0736
   26ASP      C  243   1.064   3.937   1.114 -0.4354 -0.4037 -0.0956
   26ASP      O  244   1.165   3.920   1.182  0.1649  0.4361 -0.7567
   27VAL      N  245   1.029   4.061   1.080  0.2382 -0.4278 -0.9059
   27VAL      H  246   0.933   4.083   1.094  0.5073 -0.1863  0.8232
   27VAL     CA  247   1.115   4.179   1.060 -0.1496  0.0550  0.1605
   27VAL     CB  248   1.055   4.308   1.003 -0.0728  0.0202  0.0015
   27VAL    CG1  249   1.039   4.278   0.853  0.6632 -0.1063 -0.0555
   27VAL    CG2  250   0.923   4.348   1.068 -0.3180  0.1790 -0.5819
   27VAL      C  251   1.201   4.218   1.180 -0.0577 -0.1618  0.1666
   27VAL      O  252   1.300   4.288   1.160  0.1581 -0.4391  0.2680
   28GLY      N  253   1.162   4.171   1.299  0.2136 -0.4016  0.1622
   28GLY      H  254   1.089   4.103   1.298 -0.0241 -0.2394  2.5019
   28GLY     CA  255   1.212   4.208   1.432  0.6289  0.1558 -0.1420
   28GLY      C  256   1.159   4.347   1.468 -0.0015  0.0053 -0.4732
   28GLY      O  257   1.040   4.365   1.490  0.1118  0.4191 -0.1863
   29PRO      N  258   1.257   4.437   1.481  0.1114 -0.1249 -0.4249
   29PRO     CA  259   1.228   4.571   1.532  0.7560 -0.1091 -0.0908
   29PRO     CB  260   1.364   4.619   1.582  0.5089 -0.0194  0.5126
   29PRO     CG  261   1.452   4.561   1.470 -1.0610 -0.1206 -0.7022
   29PRO     CD  262   1.398   4.421   1.443  0.0973 -0.6643 -0.2607
   29PRO      C  263   1.165   4.660   1.424 -0.0795  0.0868  0.5430
   29PRO      O  264   1.099   4.613   1.332 -0.4963  0.0196  0.8748
   30ARG      N  265   1.142   4.782   1.471 -0.1396 -0.0513  0.8756
   30ARG      H  266   1.138   4.794   1.570  2.6736  0.1982  1.0335
   30ARG     CA  267   1.096   4.894   1.388  0.2076 -0.4550  0.1359
   30ARG     CB  268   1.013   4.991   1.472  0.3166 -0.3975  0.1773
   30ARG     CG  269   0.885   4.920   1.515 -0.0460 -0.0138 -0.2550
   30ARG     CD  270   0.795   4.994   1.613  0.2198  0.2468 -0.2089
   30ARG     NE  271   0.851   4.999   1.749 -0.1458  0.5714 -0.0678
   30ARG     HE  272   0.950   4.994   1.757 -0.0808 -0.5508 -1.2783
   30ARG     CZ  273   0.779   4.971   1.859 -0.1980  0.4734 -0.1263
   30ARG    NH1  274   0.651   4.933   1.857 -0.1791  0.3781  0.3648
   30ARG   HH11  275   0.603   4.922   1.770  0.0838 -1.6572  0.4316
   30ARG   HH12  276   0.600   4.894   1.934 -1.0175 -1.7971 -1.1905
   30ARG    NH2  277   0.821   5.004   1.982  0.2592  0.1971 -0.2074
   30ARG   HH21  278   0.911   5.048   1.983  2.0013 -3.0769  0.2297
   30ARG   HH22  279   0.754   4.988   2.054 -0.3135 -0.5090 -0.8753
   30ARG      C  280   1.209   4.971   1.318 -0.0067  0.0787  0.3724
   30ARG      O  281   1.188   5.024   1.209  0.3507  0.1590  0.3401
   31ASP      N  282   1.318   4.987   1.392  0.0745 -0.4465  0.3715
   31ASP      H  283   1.308   4.967   1.489 -1.2894 -0.2915  0.2727
   31ASP     CA  284   1.449   5.050   1.369 -0.2998  0.1753 -0.0946
   31ASP     CB  285   1.548   5.017   1.481 -0.2980  0.0878 -0.1222
   31ASP     CG  286   1.497   5.061   1.619  0.7712 -0.2692  0.3982
   31ASP    OD1  287   1.401   5.005   1.676  0.1374 -0.0098 -0.3947
   31ASP    OD2  288   1.549   5.165   1.663 -0.1321  0.4438 -0.1828
   31ASP      C  289   1.522   5.004   1.243 -0.0564 -0.4981  0.2856
   31ASP      O  290   1.537   4.885   1.214 -0.6303 -0.4039 -0.4429
   32GLY      N  291   1.571   5.100   1.165 -0.2024 -0.2048  0.5553
   32GLY      H  292   1.563   5.198   1.187  0.7526  0.2650 -1.0250
   32GLY     CA  293   1.659   5.078   1.049 -0.3441 -0.6042  0.5254
   32GLY      C  294   1.591   5.013   0.928 -0.4943  1.3100 -0.4486
   32GLY      O  295   1.492   4.942   0.941  0.1055  0.5287 -0.0794
   33THR      N  296   1.669   5.014   0.821  0.1552 -0.3333 -0.0083
   33THR      H  297   1.749   5.074   0.825 -0.1737  0.0743  3.5092
   33THR     CA  298   1.657   4.947   0.690  0.7234 -0.1216 -0.1714
   33THR     CB  299   1.781   4.982   0.608  0.4991  0.0614 -0.4335
   33THR    OG1  300   1.902   4.945   0.675  0.4006  0.3889 -0.0711
   33THR    HG1  301   1.898   4.850   0.707  0.0036 -0.2813 -1.9938
   33THR    CG2  302   1.789   5.134   0.588 -0.1877  0.1765  0.1498
   33THR      C  303   1.657   4.794   0.693  0.3586 -0.1224 -0.2188
   33THR      O  304   1.734   4.731   0.764 -0.3656 -0.6820  0.0785
   34PRO      N  305   1.555   4.740   0.627  0.1157 -0.3610  0.3492
   34PRO     CA  306   1.531   4.596   0.608 -0.2274 -0.3154  0.4401
   34PRO     CB  307   1.408   4.578   0.519 -0.0792 -0.1183  0.1947
   34PRO     CG  308   1.330   4.709   0.534  0.2807  0.1736 -0.4646
   34PRO     CD  309   1.435   4.810   0.581  0.3409 -0.1434  0.0896
   34PRO      C  310   1.647   4.511   0.555 -0.2622 -0.1249  0.0581
   34PRO      O  311   1.698   4.542   0.447  0.1600 -0.2508  0.2202
   35VAL      N  312   1.704   4.424   0.637  0.0237  0.1533  0.1549
   35VAL      H  313   1.698   4.441   0.736  0.4923 -0.4085  0.2873
   35VAL     CA  314   1.818   4.337   0.604  0.0719  0.3785 -0.2825
   35VAL     CB  315   1.907   4.312   0.727 -0.0986 -0.1078 -0.2555
   35VAL    CG1  316   2.037   4.244   0.685  0.7830  0.6995  1.1185
   35VAL    CG2  317   1.949   4.440   0.799 -0.6531 -0.1578  0.1688
   35VAL      C  318   1.768   4.202   0.552 -0.0837  0.1409  0.4571
   35VAL      O  319   1.711   4.121   0.624  0.1336 -0.1906  0.2573
   36LEU      N  320   1.768   4.206   0.419 -0.2002 -0.3599  0.4406
   36LEU      H  321   1.833   4.255   0.361 -0.8442 -0.9641 -0.8539
   36LEU     CA  322   1.699   4.101   0.342 -0.4459  0.1376 -0.0306
   36LEU     CB  323   1.628   4.161   0.221  0.3764  0.0184 -0.5762
   36LEU     CG  324   1.537   4.067   0.142  0.0348 -0.2714  0.1570
   36LEU    CD1  325   1.415   4.011   0.216  0.0949 -0.6372 -0.0190
   36LEU    CD2  326   1.488   4.135   0.014 -0.3469 -0.8678 -0.0205
   36LEU      C  327   1.782   3.979   0.302 -0.2233  0.3074 -0.0898
   36LEU      O  328   1.859   3.990   0.208  0.2282  0.0602  0.2470
   37PHE      N  329   1.780   3.879   0.390 -0.2099  0.4345  0.0550
   37PHE      H  330   1.726   3.889   0.474 -0.7972  1.6539 -0.4426
   37PHE     CA  331   1.859   3.755   0.384 -0.5524  0.1919  0.4966
   37PHE     CB  332   1.873   3.699   0.526 -0.1717 -0.4593  0.2087
   37PHE     CG  333   1.942   3.793   0.624 -0.2053  0.0862 -0.2802
   37PHE    CD1  334   2.079   3.813   0.607 -0.2146  0.0858 -0.3543
   37PHE    HD1  335   2.131   3.760   0.527  0.7944 -1.2598  1.1368
   37PHE    CD2  336   1.868   3.847   0.729 -0.0419  0.0437 -0.1424
   37PHE    HD2  337   1.762   3.867   0.712  0.1607 -0.2320 -1.9368
   37PHE    CE1  338   2.148   3.883   0.705 -0.4364  0.1457 -0.2394
   37PHE    HE1  339   2.257   3.891   0.699 -0.3430 -0.6846  0.3056
   37PHE    CE2  340   1.942   3.916   0.824 -0.1590  0.0674 -0.0681
   37PHE    HE2  341   1.894   3.955   0.914 -1.4610 -2.5635  0.4651
   37PHE     CZ  342   2.080   3.933   0.815 -0.1010 -0.2772  0.1610
   37PHE     HZ  343   2.136   3.968   0.902  0.3314 -0.5652  0.0030
   37PHE      C  344   1.811   3.649   0.284 -0.0545  0.1626  0.2861
   37PHE      O  345   1.712   3.580   0.305  0.3584 -0.6840 -0.4764
   38LEU      N  346   1.905   3.610   0.199 -0.5026  0.1224 -0.1958
   38LEU      H  347   1.994   3.657   0.197  0.1087 -1.0202 -0.8831
   38LEU     CA  348   1.884   3.496   0.109 -0.3132  0.0594 -0.1604
   38LEU     CB  349   1.895   3.541   6.998  0.1138  0.1367 -0.1073
   38LEU     CG  350   1.763   3.599   6.944 -0.0317  0.2466  0.3622
   38LEU    CD1  351   1.776   3.619   6.793 -0.3747 -0.7632  0.1886
   38LEU    CD2  352   1.640   3.522   6.992  0.1711 -0.2748  0.0519
   38LEU      C  353   1.987   3.386   0.135 -0.4914 -0.0992 -0.1239
   38LEU      O  354   2.110   3.399   0.141 -0.4059 -0.8090 -0.2310
   39HIS      N  355   1.936   3.264   0.122 -0.3154 -0.2111  0.2216
   39HIS      H  356   1.866   3.241   0.055  0.4040  0.8220 -0.9308
   39HIS     CA  357   1.998   3.148   0.188 -0.0625 -0.1987  0.0052
   39HIS     CB  358   1.890   3.079   0.271 -0.2628  0.1731  0.0513
   39HIS     CG  359   1.753   3.049   0.209 -0.0898  0.0797 -0.2838
   39HIS    ND1  360   1.718   2.924   0.181  0.2062 -0.0864  0.0798
   39HIS    HD1  361   1.764   2.843   0.217  0.5705 -0.3650 -0.9796
   39HIS    CD2  362   1.651   3.131   0.184 -0.1108  0.1488  0.0295
   39HIS    HD2  363   1.666   3.239   0.189 -0.8565  0.2437  0.4944
   39HIS    CE1  364   1.591   2.931   0.142  0.0628 -0.0670  0.5339
   39HIS    HE1  365   1.522   2.847   0.148  0.6543 -0.9824 -2.9746
   39HIS    NE2  366   1.553   3.058   0.132  0.0949 -0.0951 -0.0204
   39HIS      C  367   2.064   3.053   0.087 -0.2323 -0.1184 -0.1843
   39HIS      O  368   2.074   3.071   7.001 -0.0849  0.1277 -0.1347
   40GLY      N  369   2.134   2.956   0.145  0.3688  0.6158  0.3443
   40GLY      H  370   2.152   2.960   0.243 -1.6553  0.4465  0.7663
   40GLY     CA  371   2.210   2.851   0.075 -0.2372  0.1128  0.4360
   40GLY      C  372   2.121   2.731   0.040 -0.5072  0.6529 -0.7845
   40GLY      O  373   2.018   2.699   0.100  0.0139  0.2172 -0.1151
   41ASN      N  374   2.154   2.660   6.967  0.0724 -0.4614  0.1110
   41ASN      H  375   2.243   2.671   6.924 -1.2953  2.5916 -2.3308
   41ASN     CA  376   2.077   2.544   6.921 -0.3401 -0.1329 -0.0300
   41ASN     CB  377   2.079   2.544   6.768  0.6088  0.1831 -0.0227
   41ASN     CG  378   2.027   2.414   6.704  0.0931  0.3625  0.0265
   41ASN    OD1  379   1.920   2.365   6.738  0.6175 -0.6524  0.2375
   41ASN    ND2  380   2.100   2.358   6.608 -0.1986  0.2971 -0.1556
   41ASN   HD21  381   2.181   2.400   6.566 -1.2215 -0.8666 -3.6699
   41ASN   HD22  382   2.066   2.278   6.559 -1.2801 -0.8055  2.2391
   41ASN      C  383   2.131   2.410   6.970 -0.3263  0.0321  0.4061
   41ASN      O  384   2.250   2.392   6.944 -0.3967  0.2125 -0.0423
   42PRO      N  385   2.062   2.320   0.005 -0.0688 -0.1656  0.4090
   42PRO     CA  386   1.938   2.355   0.076 -0.0068  0.6352  0.1286
   42PRO     CB  387   1.847   2.239   0.037  0.3930  0.4304 -0.1968
   42PRO     CG  388   1.938   2.116   0.027 -0.0041  0.1193 -0.0132
   42PRO     CD  389   2.063   2.178   7.000  0.1496 -0.0775  0.0991
   42PRO      C  390   1.946   2.373   0.228  0.0206 -0.0279  0.2060
   42PRO      O  391   1.949   2.271   0.297  0.1335 -0.1797 -0.0222
   43THR      N  392   1.940   2.497   0.276  0.1410 -0.1378  0.5063
   43THR      H  393   1.955   2.575   0.216  0.5769 -1.3007 -0.9305
   43THR     CA  394   1.934   2.535   0.418 -0.5875 -0.0491  0.4579
   43THR     CB  395   2.061   2.582   0.491 -0.1606 -0.0144 -0.2971
   43THR    OG1  396   2.128   2.678   0.408 -0.3860  0.2520 -0.1742
   43THR    HG1  397   2.170   2.626   0.334 -1.5712  0.6271 -1.1343
   43THR    CG2  398   2.148   2.461   0.524 -0.3989 -0.1195 -0.0489
   43THR      C  399   1.823   2.638   0.439 -0.7217 -0.0833 -0.0893
   43THR      O  400   1.802   2.736   0.368 -0.0158 -0.1891 -0.4482
   44SER      N  401   1.740   2.602   0.536  0.1205  0.1432  0.7210
   44SER      H  402   1.727   2.506   0.562 -0.6486 -1.3510 -4.1965
   44SER     CA  403   1.623   2.682   0.575 -0.0966  0.5906 -0.8097
   44SER     CB  404   1.511   2.608   0.648  0.4990  0.3611 -0.1161
   44SER     OG  405   1.551   2.560   0.777 -0.5724  0.4523  0.2628
   44SER     HG  406   1.475   2.541   0.839  0.0953 -0.1425  0.9105
   44SER      C  407   1.658   2.805   0.659 -0.4521  0.1202  0.0361
   44SER      O  408   1.773   2.829   0.695 -0.1850 -0.6919 -0.2493
   45SER      N  409   1.560   2.880   0.709 -0.2600  0.5989 -0.2931
   45SER      H  410   1.468   2.874   0.669 -0.2627 -0.9509 -0.1381
   45SER     CA  411   1.580   3.007   0.780  0.2352  0.5943 -0.4215
   45SER     CB  412   1.443   3.071   0.802  0.1738  0.2171  0.3155
   45SER     OG  413   1.352   2.982   0.868 -0.2438  0.0368 -0.4889
   45SER     HG  414   1.306   2.942   0.789  1.7418 -0.4981 -1.4511
   45SER      C  415   1.660   2.997   0.910  0.5025 -0.0859 -0.6316
   45SER      O  416   1.734   3.091   0.940  0.1934 -0.0600  0.0619
   46TYR      N  417   1.680   2.877   0.962  0.2122  0.2968  0.4010
   46TYR      H  418   1.644   2.797   0.913  0.3325 -1.4102  2.9078
   46TYR     CA  419   1.740   2.840   1.091  0.2871  0.3677  0.3865
   46TYR     CB  420   1.719   2.690   1.112 -0.9526  0.5960  0.8406
   46TYR     CG  421   1.766   2.626   1.243 -0.2838 -0.1355  0.2540
   46TYR    CD1  422   1.854   2.519   1.242  0.0644  0.1538 -0.4026
   46TYR    HD1  423   1.851   2.448   1.159 -1.1879  0.8270 -0.9608
   46TYR    CD2  424   1.724   2.676   1.366 -0.9480 -0.6005  0.2198
   46TYR    HD2  425   1.685   2.778   1.363  0.1456 -0.1869 -0.4971
   46TYR    CE1  426   1.902   2.477   1.365 -0.3554  0.7593 -0.0294
   46TYR    HE1  427   1.972   2.393   1.364  0.8787  1.7461  0.7809
   46TYR    CE2  428   1.765   2.624   1.488 -0.2280  0.1025  0.2825
   46TYR    HE2  429   1.711   2.635   1.582  0.8353 -2.2449  1.2354
   46TYR     CZ  430   1.858   2.521   1.490  0.0361  0.3388  0.2591
   46TYR     OH  431   1.922   2.484   1.604 -0.0661  0.4490  0.3517
   46TYR     HH  432   1.917   2.565   1.661 -2.6538  1.6253 -1.3502
   46TYR      C  433   1.886   2.879   1.111  0.4391  0.1931 -0.3577
   46TYR      O  434   1.916   2.926   1.221  0.5835 -0.0268 -0.3037
   47VAL      N  435   1.961   2.890   1.001  0.2303 -0.3151 -0.5503
   47VAL      H  436   1.929   2.872   0.908 -1.2038  1.2034 -0.3934
   47VAL     CA  437   2.100   2.938   1.001  0.2179 -0.2536  0.4921
   47VAL     CB  438   2.150   2.883   0.867 -0.1192  0.1274  0.2053
   47VAL    CG1  439   2.104   2.973   0.753  0.1938 -0.0503 -0.0630
   47VAL    CG2  440   2.302   2.876   0.858 -0.1059  0.0428  0.4737
   47VAL      C  441   2.130   3.086   1.028 -0.2104 -0.0579 -0.0696
   47VAL      O  442   2.247   3.121   1.045 -0.2587  0.0738 -0.0147
   48TRP      N  443   2.034   3.176   1.012 -0.0380  0.0815 -0.3178
   48TRP      H  444   1.942   3.155   0.980 -0.2814 -0.2607  0.5961
   48TRP     CA  445   2.048   3.319   1.044  0.2936 -0.0567  0.1647
   48TRP     CB  446   1.954   3.400   0.955 -0.1492 -0.2082  0.4905
   48TRP     CG  447   1.966   3.375   0.804  0.2079  0.5988  0.3800
   48TRP    CD1  448   1.874   3.318   0.727  0.4692  0.7512 -0.0510
   48TRP    HD1  449   1.786   3.268   0.769  1.0235  0.4604  0.7980
   48TRP    CD2  450   2.073   3.413   0.723  0.0494 -0.0539 -0.1347
   48TRP    NE1  451   1.911   3.326   0.600 -0.1739  0.0107 -0.2905
   48TRP    HE1  452   1.853   3.317   0.519  1.5823 -0.3082 -1.5863
   48TRP    CE2  453   2.031   3.383   0.593 -0.1831  0.0538 -0.0853
   48TRP    CE3  454   2.190   3.486   0.738 -0.2902  0.3738  0.4447
   48TRP    HE3  455   2.206   3.538   0.833 -1.1925  0.3174  0.6405
   48TRP    CZ2  456   2.107   3.425   0.485  0.2457 -0.0261  0.1835
   48TRP    HZ2  457   2.082   3.396   0.383 -1.9087 -0.8707  0.8921
   48TRP    CZ3  458   2.264   3.526   0.627 -0.1711 -0.4606  0.2163
   48TRP    HZ3  459   2.357   3.583   0.629 -1.1741  1.2627 -0.0216
   48TRP    CH2  460   2.228   3.492   0.497  0.5286 -0.4997  0.0330
   48TRP    HH2  461   2.276   3.531   0.407  0.2845 -1.1927 -0.4017
   48TRP      C  462   2.048   3.350   1.193 -0.2201  0.2498  0.1000
   48TRP      O  463   2.078   3.465   1.227  0.5778  0.0026  0.2413
   49ARG      N  464   2.044   3.252   1.283 -0.4523  0.3695  0.2226
   49ARG      H  465   2.066   3.160   1.252 -2.6605 -0.2919  0.4911
   49ARG     CA  466   2.016   3.279   1.425  0.0453  0.1833  0.3605
   49ARG     CB  467   1.979   3.144   1.486 -0.4083  0.4599  0.7138
   49ARG     CG  468   2.084   3.032   1.480 -0.3689  0.5405 -0.2497
   49ARG     CD  469   2.020   2.904   1.534 -0.0008  0.4559 -0.0137
   49ARG     NE  470   2.111   2.789   1.540 -0.5931 -0.0043  0.2908
   49ARG     HE  471   2.131   2.760   1.634  0.9094 -1.5770 -0.4612
   49ARG     CZ  472   2.161   2.721   1.436  0.1145  0.4494  0.3249
   49ARG    NH1  473   2.135   2.750   1.308 -0.2047 -0.1429  0.2499
   49ARG   HH11  474   2.072   2.823   1.280 -0.1093 -0.8060 -1.8317
   49ARG   HH12  475   2.167   2.694   1.232 -0.3010  0.9408 -0.6095
   49ARG    NH2  476   2.246   2.619   1.456  0.0438  0.2591 -0.3266
   49ARG   HH21  477   2.273   2.597   1.549 -1.6961 -2.2324 -0.3149
   49ARG   HH22  478   2.289   2.569   1.381  0.7544 -2.2629  1.6334
   49ARG      C  479   2.125   3.351   1.505  0.2098  0.6054 -0.2322
   49ARG      O  480   2.097   3.372   1.623  0.0097  0.2598 -0.2161
   50ASN      N  481   2.248   3.370   1.458  0.3886 -0.2722 -0.1374
   50ASN      H  482   2.294   3.309   1.394  0.0842  0.6322 -1.2410
   50ASN     CA  483   2.339   3.466   1.521 -0.1299  0.2342 -0.1457
   50ASN     CB  484   2.471   3.388   1.528 -0.0979  0.2882 -0.1466
   50ASN     CG  485   2.473   3.313   1.661 -0.5351  0.2677 -0.1494
   50ASN    OD1  486   2.530   3.345   1.765  0.0929 -0.1529 -0.3569
   50ASN    ND2  487   2.438   3.185   1.650  0.5447 -0.1095  0.6499
   50ASN   HD21  488   2.411   3.153   1.560 -2.7115 -0.5538  1.6713
   50ASN   HD22  489   2.447   3.123   1.728  0.7287  1.5977  2.0372
   50ASN      C  490   2.349   3.603   1.454  0.4905  0.3432  0.1632
   50ASN      O  491   2.323   3.710   1.511  0.2364  0.2973  0.1345
   51ILE      N  492   2.346   3.590   1.322  0.5642  0.1951  0.1756
   51ILE      H  493   2.318   3.508   1.273 -1.1467  2.2862 -2.6284
   51ILE     CA  494   2.352   3.712   1.240 -0.3981  0.0239 -0.1665
   51ILE     CB  495   2.370   3.677   1.093 -0.2249 -0.4433 -0.0346
   51ILE    CG1  496   2.457   3.557   1.054  0.3121  0.0891 -0.4997
   51ILE    CG2  497   2.413   3.797   1.008 -0.1661  0.0325  0.6644
   51ILE     CD  498   2.608   3.559   1.074  0.1835 -0.1959  0.5588
   51ILE      C  499   2.230   3.801   1.264 -0.1504  0.3684 -0.1618
   51ILE      O  500   2.252   3.922   1.260 -0.3150  0.4038 -0.0144
   52ILE      N  501   2.111   3.744   1.280  0.1335 -0.0937  0.3271
   52ILE      H  502   2.104   3.644   1.278 -0.3911 -0.0502 -0.3134
   52ILE     CA  503   1.984   3.814   1.308  0.0885 -0.0412 -0.0026
   52ILE     CB  504   1.850   3.752   1.268 -0.2581  0.6555  0.0629
   52ILE    CG1  505   1.832   3.742   1.116 -0.0225  0.1322  0.0662
   52ILE    CG2  506   1.741   3.839   1.329 -0.2669  0.4558  0.3330
   52ILE     CD  507   1.702   3.669   1.084  0.2706 -0.1630 -0.4508
   52ILE      C  508   1.994   3.888   1.442  0.1971 -0.0509 -0.0051
   52ILE      O  509   1.991   4.011   1.435  0.0693 -0.0516  0.0432
   53PRO      N  510   2.027   3.828   1.556 -0.9405 -0.2594  0.2189
   53PRO     CA  511   2.058   3.894   1.683 -0.0153 -0.2675  0.0002
   53PRO     CB  512   2.071   3.788   1.793 -0.2670 -0.2635  0.0344
   53PRO     CG  513   1.980   3.681   1.733  0.3060 -0.5406 -0.3544
   53PRO     CD  514   2.002   3.685   1.581  0.2764 -0.5915 -0.3601
   53PRO      C  515   2.178   3.990   1.684 -0.0216 -0.2586 -0.0702
   53PRO      O  516   2.182   4.081   1.766  0.4063 -0.3104 -0.0331
   54HIS      N  517   2.271   3.975   1.590 -0.1484  0.4463 -0.3094
   54HIS      H  518   2.295   3.881   1.565 -1.7479 -0.6086  1.7768
   54HIS     CA  519   2.370   4.083   1.575 -0.1712  0.5451  0.2347
   54HIS     CB  520   2.499   4.045   1.502 -0.3409 -0.1715  0.2954
   54HIS     CG  521   2.594   3.992   1.609  0.0552 -0.3117 -0.1225
   54HIS    ND1  522   2.636   4.079   1.701 -0.1432 -0.6527  0.2912
   54HIS    CD2  523   2.684   3.894   1.608  0.6076  0.1884 -0.3377
   54HIS    HD2  524   2.668   3.798   1.560  0.8002 -1.5365  2.8086
   54HIS    CE1  525   2.757   4.041   1.743  0.0740 -0.0291  0.2386
   54HIS    HE1  526   2.823   4.078   1.821  1.7735 -1.4267 -0.4717
   54HIS    NE2  527   2.786   3.923   1.689  0.0529 -0.1533  0.4972
   54HIS    HE2  528   2.868   3.867   1.695  1.5932  1.6544 -1.9793
   54HIS      C  529   2.312   4.217   1.531  0.1286  0.5673 -0.0964
   54HIS      O  530   2.327   4.321   1.595  0.5709  0.1250  0.5309
   55VAL      N  531   2.238   4.208   1.420  0.0149 -0.5350  0.0572
   55VAL      H  532   2.239   4.123   1.368 -3.2690 -0.5344 -0.1857
   55VAL     CA  533   2.167   4.320   1.356  0.3563 -0.2846  0.1122
   55VAL     CB  534   2.172   4.320   1.203  0.0145  0.2431  0.1013
   55VAL    CG1  535   2.316   4.316   1.152 -0.0339 -0.6012  0.0156
   55VAL    CG2  536   2.077   4.217   1.141  0.4461 -0.1148  0.0312
   55VAL      C  537   2.039   4.372   1.422  0.6898  0.1003  0.4597
   55VAL      O  538   2.019   4.493   1.423  0.9705  0.1482  0.3686
   56ALA      N  539   1.977   4.278   1.492 -0.1355  0.2298 -0.0836
   56ALA      H  540   2.008   4.183   1.498  0.7269  0.4962 -0.2382
   56ALA     CA  541   1.849   4.304   1.559 -0.5740  0.0090 -0.8238
   56ALA     CB  542   1.788   4.179   1.622  0.4429 -0.2879 -0.4104
   56ALA      C  543   1.833   4.425   1.651 -0.3145 -0.2568 -0.4247
   56ALA      O  544   1.725   4.482   1.662 -0.2300 -0.1963  0.1589
   57PRO      N  545   1.916   4.456   1.751 -0.2207 -0.3832 -0.4634
   57PRO     CA  546   1.906   4.581   1.828  0.2077 -0.5065 -0.2017
   57PRO     CB  547   1.992   4.558   1.952 -0.3036 -0.4261  0.1724
   57PRO     CG  548   2.093   4.452   1.909 -0.2205 -0.2319 -0.1174
   57PRO     CD  549   2.017   4.365   1.808 -0.1992 -0.1804 -0.1779
   57PRO      C  550   1.922   4.714   1.755  0.4437 -0.2862  0.2484
   57PRO      O  551   1.912   4.818   1.820 -0.2451 -0.0707 -0.1857
   58THR      N  552   1.944   4.712   1.623  0.3833  0.1555  0.2289
   58THR      H  553   1.970   4.629   1.574 -0.9717 -0.2226  0.0842
   58THR     CA  554   1.958   4.838   1.548 -0.0858  0.0885  0.0204
   58THR     CB  555   2.103   4.886   1.543 -0.1528  0.2667 -0.2207
   58THR    OG1  556   2.187   4.784   1.488  0.1097  0.3191  0.0776
   58THR    HG1  557   2.194   4.787   1.388 -3.4017 -0.9153 -0.3360
   58THR    CG2  558   2.165   4.934   1.675  0.0526 -0.1911 -0.1466
   58THR      C  559   1.900   4.848   1.407  0.0406  0.3400 -0.0138
   58THR      O  560   1.873   4.956   1.355 -0.6650 -0.1537 -0.6902
   59HIS      N  561   1.889   4.735   1.338 -0.0524  0.3282  0.0204
   59HIS      H  562   1.938   4.653   1.368  0.6895  1.0824  0.9370
   59HIS     CA  563   1.830   4.721   1.204  0.0602 -0.2737  0.0296
   59HIS     CB  564   1.934   4.700   1.093  0.1613 -0.3651  0.1407
   59HIS     CG  565   2.072   4.763   1.114  0.1424 -0.2978  0.0641
   59HIS    ND1  566   2.105   4.884   1.070  0.2899 -0.4538 -0.2628
   59HIS    HD1  567   2.040   4.942   1.021  0.0518 -0.0235  0.5346
   59HIS    CD2  568   2.162   4.717   1.200  0.2246 -0.4567 -0.1046
   59HIS    HD2  569   2.155   4.630   1.266  1.2814  1.6894  3.0915
   59HIS    CE1  570   2.219   4.915   1.132  0.2558 -0.0898 -0.3836
   59HIS    HE1  571   2.276   5.006   1.114  1.0271 -0.2670  1.0718
   59HIS    NE2  572   2.251   4.815   1.213 -0.0724 -0.1565 -0.3338
   59HIS      C  573   1.733   4.604   1.193  0.3634 -0.4985 -0.2557
   59HIS      O  574   1.769   4.488   1.218 -0.3147 -0.5489  0.5110
   60ARG      N  575   1.619   4.637   1.134  0.3828 -0.6364 -0.3715
   60ARG      H  576   1.582   4.728   1.151  1.1138 -0.2524 -0.8184
   60ARG     CA  577   1.524   4.533   1.090  0.0619 -0.4246 -0.1881
   60ARG     CB  578   1.416   4.594   1.002 -0.2438  0.0768  0.5294
   60ARG     CG  579   1.297   4.652   1.079 -0.6177 -0.2582  0.2130
   60ARG     CD  580   1.189   4.715   0.992  0.0473 -0.2711 -0.6327
   60ARG     NE  581   1.249   4.831   0.924  0.2291  0.4697  0.7475
   60ARG     HE  582   1.342   4.847   0.958  0.2586 -0.3781  1.0768
   60ARG     CZ  583   1.175   4.927   0.867 -0.0353 -0.0406  0.2194
   60ARG    NH1  584   1.041   4.939   0.872 -0.0444 -0.0127 -0.0374
   60ARG   HH11  585   0.995   4.876   0.935 -0.9618  0.1633 -0.5306
   60ARG   HH12  586   0.990   4.988   0.802 -3.1600 -3.5112 -0.4970
   60ARG    NH2  587   1.239   5.042   0.840  0.1125 -0.1973 -0.1033
   60ARG   HH21  588   1.337   5.055   0.852  0.1108  0.8202 -1.0297
   60ARG   HH22  589   1.190   5.128   0.825 -1.4234 -0.9329  0.4775
   60ARG      C  590   1.585   4.421   1.005 -0.1654 -0.6727 -0.0272
   60ARG      O  591   1.638   4.445   0.896  0.1658 -0.4755  0.1779
   61CYS      N  592   1.547   4.298   1.038 -0.4676 -0.5197  0.2002
   61CYS      H  593   1.497   4.281   1.122  1.3578 -1.4698  1.1484
   61CYS     CA  594   1.611   4.181   0.976  0.2857 -0.0123 -0.0028
   61CYS     CB  595   1.721   4.117   1.061  0.3233  0.1358  0.0609
   61CYS     SG  596   1.738   4.167   1.236  0.1614  0.0315  0.1071
   61CYS     HG  597   1.775   4.291   1.204  1.1290 -0.0737  0.7868
   61CYS      C  598   1.518   4.071   0.923  0.2741  0.0544 -0.1196
   61CYS      O  599   1.482   3.980   0.998 -0.1528  0.2258 -0.1188
   62ILE      N  600   1.492   4.084   0.793  0.0624 -0.1446 -0.0988
   62ILE      H  601   1.565   4.114   0.731 -1.0313  3.3885  0.0809
   62ILE     CA  602   1.390   4.003   0.725 -0.1240  0.5118 -0.6107
   62ILE     CB  603   1.296   4.086   0.638 -0.5821  0.3518 -0.2680
   62ILE    CG1  604   1.194   3.995   0.569 -0.2731 -0.4609  0.3337
   62ILE    CG2  605   1.371   4.173   0.537 -0.5275  0.9967  0.3183
   62ILE     CD  606   1.117   3.911   0.671 -0.5659 -0.4171  0.1512
   62ILE      C  607   1.460   3.889   0.650  0.4609  0.2926  0.2502
   62ILE      O  608   1.566   3.888   0.588  0.3829 -0.4160  0.1159
   63ALA      N  609   1.415   3.766   0.675 -0.4305  0.3462 -1.0198
   63ALA      H  610   1.352   3.747   0.750  1.7486 -2.3564  0.2760
   63ALA     CA  611   1.449   3.645   0.600  0.0888  0.0802 -0.3617
   63ALA     CB  612   1.553   3.564   0.677 -0.1557 -0.3286 -0.4558
   63ALA      C  613   1.335   3.548   0.564  0.1221 -0.0278 -0.1801
   63ALA      O  614   1.247   3.528   0.647 -0.0476 -0.1669 -0.3934
   64PRO      N  615   1.323   3.526   0.433  0.2292 -0.0511 -0.1862
   64PRO     CA  616   1.251   3.413   0.374 -0.2360 -0.0220  0.3177
   64PRO     CB  617   1.225   3.451   0.228  0.0517 -0.0671  0.2553
   64PRO     CG  618   1.332   3.555   0.194  0.1317 -0.2447 -0.0396
   64PRO     CD  619   1.343   3.627   0.328  0.5108 -0.0774 -0.1584
   64PRO      C  620   1.312   3.273   0.384 -0.3615 -0.0265  1.0618
   64PRO      O  621   1.416   3.257   0.448 -0.3323 -0.2608  0.9580
   65ASP      N  622   1.216   3.185   0.356 -0.1279 -0.0401  0.2740
   65ASP      H  623   1.121   3.211   0.369  0.5098  2.0436  1.2118
   65ASP     CA  624   1.243   3.049   0.308  0.2065  0.1455 -0.0673
   65ASP     CB  625   1.177   2.946   0.400  0.2383  0.2751  0.1011
   65ASP     CG  626   1.218   2.938   0.547  0.1488 -0.1729  0.1048
   65ASP    OD1  627   1.290   2.842   0.581 -0.0106 -0.2787  0.1426
   65ASP    OD2  628   1.187   3.025   0.632 -0.0072  0.0252 -0.1537
   65ASP      C  629   1.177   3.018   0.173 -0.1250 -0.0368  0.1367
   65ASP      O  630   1.056   2.997   0.161 -0.0937  0.0448 -0.3289
   66LEU      N  631   1.258   3.013   0.068 -0.4443  0.2535 -0.1233
   66LEU      H  632   1.358   3.019   0.075 -0.4187 -0.5831  0.3796
   66LEU     CA  633   1.206   2.979   6.970  0.3408 -0.1111 -0.3427
   66LEU     CB  634   1.294   3.035   6.859  0.1288  0.0793 -0.4150
   66LEU     CG  635   1.265   3.184   6.836 -0.1764  0.1365  0.3289
   66LEU    CD1  636   1.381   3.235   6.751 -0.1324 -0.1297  0.2263
   66LEU    CD2  637   1.150   3.218   6.741 -0.2162  0.3772  0.4633
   66LEU      C  638   1.161   2.836   6.938  0.5238 -0.1936 -0.2299
   66LEU      O  639   1.195   2.746   7.015 -0.3444 -0.2886  0.0510
   67ILE      N  640   1.067   2.821   6.845  0.1752 -0.5362  0.1722
   67ILE      H  641   1.034   2.901   6.795 -0.6260 -0.9254  0.0733
   67ILE     CA  642   1.010   2.696   6.792  0.1408 -0.3290 -0.2846
   67ILE     CB  643   0.943   2.720   6.657  0.1886 -0.0424 -0.2579
   67ILE    CG1  644   1.036   2.787   6.555  0.0619  0.5248 -0.0083
   67ILE    CG2  645   0.803   2.774   6.688  0.2402  0.1503 -0.3537
   67ILE     CD  646   0.973   2.797   6.415  0.3787  0.0747 -0.1855
   67ILE      C  647   1.113   2.585   6.770  0.4403 -0.0689 -0.1986
   67ILE      O  648   1.210   2.598   6.696  0.6342 -0.2177  0.0262
   68GLY      N  649   1.084   2.470   6.830 -0.4497  0.0761 -0.3449
   68GLY      H  650   1.005   2.465   6.891 -0.6549 -0.3342 -0.6378
   68GLY     CA  651   1.175   2.355   6.842 -0.2170  0.3013  0.0646
   68GLY      C  652   1.277   2.379   6.953 -0.1206  0.1497  0.0076
   68GLY      O  653   1.294   2.300   0.012 -0.0434  0.1178 -0.0329
   69MET      N  654   1.357   2.481   6.923  0.1858 -0.1919 -0.3559
   69MET      H  655   1.343   2.515   6.830  0.9932 -0.1187 -0.4561
   69MET     CA  656   1.475   2.528   6.996 -0.2968  0.4373  0.0386
   69MET     CB  657   1.539   2.650   6.930  0.1341  0.1813 -0.0233
   69MET     CG  658   1.578   2.640   6.783  0.3337 -0.1357  0.0483
   69MET     SD  659   1.581   2.809   6.713 -0.3514 -0.1869 -0.1190
   69MET     CE  660   1.515   2.760   6.555 -0.7192  0.0046 -0.0251
   69MET      C  661   1.467   2.560   0.111  0.3699  0.2190  0.1260
   69MET      O  662   1.561   2.543   0.188  0.1484  0.1059  0.3725
   70GLY      N  663   1.345   2.592   0.151  0.2339 -0.1134 -0.0182
   70GLY      H  664   1.280   2.629   0.084 -0.1815 -1.0237 -0.1359
   70GLY     CA  665   1.319   2.618   0.293 -0.4572  0.0530 -0.1698
   70GLY      C  666   1.186   2.554   0.335 -0.4708  0.2208  0.0445
   70GLY      O  667   1.142   2.448   0.291  0.1926  0.2026 -0.5973
   71LYS      N  668   1.143   2.613   0.446  0.1488 -0.0790  0.4545
   71LYS      H  669   1.192   2.696   0.474  0.2519  0.9661 -2.5028
   71LYS     CA  670   1.017   2.577   0.513 -0.2005 -0.2058 -0.2574
   71LYS     CB  671   0.990   2.653   0.643 -0.0086 -0.5805  0.0054
   71LYS     CG  672   1.079   2.608   0.759  0.4572  0.5317  0.0905
   71LYS     CD  673   1.062   2.694   0.884 -0.5063  0.4918 -0.0011
   71LYS     CE  674   0.922   2.684   0.945 -0.6177  0.5013 -0.2566
   71LYS     NZ  675   0.902   2.564   1.028  0.5483  0.6015  0.1901
   71LYS    HZ1  676   0.971   2.497   1.002 -0.3371 -0.1307 -0.3228
   71LYS    HZ2  677   0.914   2.590   1.124 -1.7413 -0.5435  0.8595
   71LYS    HZ3  678   0.810   2.524   1.029  0.8121 -0.1155 -1.5250
   71LYS      C  679   0.894   2.585   0.424 -0.4160 -0.6285 -0.0034
   71LYS      O  680   0.792   2.523   0.454 -0.7336 -0.4721 -0.7353
   72SER      N  681   0.893   2.661   0.314 -0.0706  0.0788  0.4793
   72SER      H  682   0.944   2.747   0.306 -0.9277  0.4809 -1.0173
   72SER     CA  683   0.800   2.642   0.202 -0.0606 -0.0849  0.4987
   72SER     CB  684   0.820   2.758   0.105  0.1444 -0.2627  0.3254
   72SER     OG  685   0.829   2.885   0.171  0.0022 -0.1769  0.1833
   72SER     HG  686   0.878   2.953   0.117  1.0090  1.5377  3.0150
   72SER      C  687   0.822   2.514   0.121  0.2458 -0.1241  0.6418
   72SER      O  688   0.916   2.497   0.043 -0.0094 -0.3951  0.3922
   73ASP      N  689   0.714   2.437   0.118  0.1499  0.0252 -0.1022
   73ASP      H  690   0.630   2.473   0.158 -0.1752 -0.6557 -0.1692
   73ASP     CA  691   0.712   2.307   0.049  0.1446 -0.2846  0.4764
   73ASP     CB  692   0.586   2.233   0.093 -0.1008 -0.1356  0.0232
   73ASP     CG  693   0.603   2.081   0.080 -0.0568 -0.1858  0.6383
   73ASP    OD1  694   0.627   2.017   0.184  0.6915 -0.5217  0.2644
   73ASP    OD2  695   0.555   2.026   7.013  0.1108 -0.2925  0.6170
   73ASP      C  696   0.741   2.286   6.935  0.0324  0.5433  0.3331
   73ASP      O  697   0.857   2.272   6.898 -0.2109  0.1157 -0.2833
   74LYS      N  698   0.638   2.309   6.853 -0.0605  0.1912  0.3511
   74LYS      H  699   0.557   2.346   6.897  1.1755  1.8880  1.2995
   74LYS     CA  700   0.635   2.263   6.713 -0.5682  0.4217  0.2862
   74LYS     CB  701   0.500   2.291   6.646 -0.5792  0.6939  0.4182
   74LYS     CG  702   0.401   2.178   6.672  0.2802 -0.2519 -0.3379
   74LYS     CD  703   0.260   2.226   6.637  0.1418 -0.1963  0.2941
   74LYS     CE  704   0.168   2.109   6.673 -0.5293  0.2290 -0.0250
   74LYS     NZ  705   0.165   2.078   6.817  0.1170 -0.5450 -0.1755
   74LYS    HZ1  706   0.098   2.014   6.856 -0.4418 -0.2481 -0.6181
   74LYS    HZ2  707   0.254   2.036   6.832  0.2059  0.0092  0.8700
   74LYS    HZ3  708   0.148   2.160   6.871  1.2527  0.4423 -1.2653
   74LYS      C  709   0.752   2.316   6.629 -0.0729 -0.3525  0.4818
   74LYS      O  710   0.762   2.435   6.603 -0.1026 -0.4976 -0.2227
   75PRO      N  711   0.810   2.221   6.556  0.1142  0.0333  0.1312
   75PRO     CA  712   0.935   2.256   6.486 -0.0877  0.1290 -0.1839
   75PRO     CB  713   1.018   2.136   6.531 -0.1955  0.0721 -0.1386
   75PRO     CG  714   0.923   2.017   6.511  0.1903 -0.3663  0.5676
   75PRO     CD  715   0.797   2.076   6.575  0.4615  0.0749  0.6994
   75PRO      C  716   0.927   2.263   6.333  0.1411 -0.0185 -0.2036
   75PRO      O  717   0.828   2.226   6.270  0.0566  0.3863 -0.3072
   76ASP      N  718   1.016   2.346   6.281  0.3394 -0.1531 -0.0777
   76ASP      H  719   1.089   2.373   6.344  0.4872 -1.1335  0.1901
   76ASP     CA  720   1.028   2.359   6.135 -0.2053  0.1327 -0.0977
   76ASP     CB  721   1.068   2.505   6.110  0.7486 -0.0875  0.0939
   76ASP     CG  722   1.103   2.543   5.966  0.1690  0.2529  0.0394
   76ASP    OD1  723   1.221   2.581   5.949  0.0728  0.4872 -0.1148
   76ASP    OD2  724   1.017   2.532   5.876  0.3844  0.0916 -0.1482
   76ASP      C  725   1.106   2.246   6.068  0.1027  0.0072  0.4640
   76ASP      O  726   1.118   2.136   6.123 -0.1769 -0.3223 -0.1242
   77LEU      N  727   1.134   2.265   5.939  0.2715 -0.2233  0.4650
   77LEU      H  728   1.080   2.331   5.887  0.2040 -0.0075  0.8045
   77LEU     CA  729   1.238   2.195   5.862  0.0885 -0.3284  0.3110
   77LEU     CB  730   1.203   2.201   5.713  0.1292 -0.6335  0.2905
   77LEU     CG  731   1.106   2.088   5.676 -0.5135 -0.1315  0.4358
   77LEU    CD1  732   1.071   2.088   5.527 -0.0858 -0.3876  0.3328
   77LEU    CD2  733   1.175   1.954   5.701  0.1985 -0.0340 -0.8818
   77LEU      C  734   1.387   2.226   5.882  0.0328  0.2940 -0.1923
   77LEU      O  735   1.473   2.141   5.861  0.2814  0.5878 -0.3508
   78GLY      N  736   1.414   2.337   5.949  0.3132 -0.2902  0.6800
   78GLY      H  737   1.346   2.378   6.010 -0.5174 -0.0517 -0.3832
   78GLY     CA  738   1.552   2.382   5.974  0.5207 -0.2146 -0.5433
   78GLY      C  739   1.564   2.514   6.049  0.2855 -0.3414 -0.2798
   78GLY      O  740   1.504   2.540   6.154  0.7270 -0.3712 -0.0134
   79TYR      N  741   1.622   2.607   5.974 -0.0961 -0.1202 -0.3005
   79TYR      H  742   1.652   2.580   5.882  3.0997  0.5495  0.4451
   79TYR     CA  743   1.675   2.735   6.025  0.1700 -0.3539  0.0109
   79TYR     CB  744   1.816   2.712   6.079  0.1386 -0.3646  0.0885
   79TYR     CG  745   1.814   2.624   6.204 -0.3186 -0.3591  0.0858
   79TYR    CD1  746   1.782   2.677   6.328 -0.0683  0.4672 -0.1979
   79TYR    HD1  747   1.775   2.783   6.354 -1.5885  0.5790 -0.8998
   79TYR    CD2  748   1.852   2.491   6.188 -0.7396 -0.4386 -0.2694
   79TYR    HD2  749   1.859   2.452   6.086 -1.2630  0.3560 -0.6182
   79TYR    CE1  750   1.788   2.595   6.440  0.3543  0.4359 -0.2433
   79TYR    HE1  751   1.813   2.642   6.535  3.9819 -2.1160  0.2736
   79TYR    CE2  752   1.864   2.407   6.298 -0.1309 -0.0583 -0.0448
   79TYR    HE2  753   1.869   2.299   6.283  1.0231  0.1003 -0.9891
   79TYR     CZ  754   1.824   2.462   6.419  0.6391  0.4750 -0.0203
   79TYR     OH  755   1.763   2.376   6.505  0.0076  0.7291 -0.2013
   79TYR     HH  756   1.798   2.364   6.598 -0.7554 -1.4613 -0.1407
   79TYR      C  757   1.669   2.853   5.928 -0.3434 -0.3772  0.0105
   79TYR      O  758   1.661   2.837   5.806 -0.0226  0.5222 -0.1389
   80PHE      N  759   1.665   2.971   5.987  0.0814 -0.0522 -0.5957
   80PHE      H  760   1.657   2.990   6.085  1.8406  2.5738 -0.8480
   80PHE     CA  761   1.690   3.097   5.915  0.2036  0.3118  0.0695
   80PHE     CB  762   1.825   3.100   5.844  0.1843 -0.1063  0.0125
   80PHE     CG  763   1.948   3.066   5.929  0.3140  0.0815 -0.0984
   80PHE    CD1  764   2.058   3.028   5.854  0.4266  0.8875 -0.3460
   80PHE    HD1  765   2.047   3.031   5.745  1.6020  2.8055 -0.4680
   80PHE    CD2  766   1.955   3.060   6.068  0.1341  0.1679 -0.0850
   80PHE    HD2  767   1.881   3.112   6.129  1.2540 -0.0464  1.5182
   80PHE    CE1  768   2.176   2.980   5.909 -0.2546 -0.4168  0.0046
   80PHE    HE1  769   2.261   2.951   5.846 -0.4102  0.0161 -0.4108
   80PHE    CE2  770   2.075   3.013   6.120 -0.2355 -0.3970  0.2725
   80PHE    HE2  771   2.085   2.993   6.226  3.0561  0.1905  0.1880
   80PHE     CZ  772   2.185   2.970   6.047 -0.1025  0.2982  0.0512
   80PHE     HZ  773   2.276   2.945   6.102  0.2323  1.3051 -0.0241
   80PHE      C  774   1.580   3.160   5.829 -0.0194 -0.0596  0.0768
   80PHE      O  775   1.589   3.281   5.807 -0.5869 -0.0946 -0.3658
   81PHE      N  776   1.519   3.077   5.746 -0.3326 -0.1977  0.4426
   81PHE      H  777   1.537   2.979   5.744  4.2630  0.4523 -1.8536
   81PHE     CA  778   1.398   3.109   5.668  0.0476  0.1144 -0.0299
   81PHE     CB  779   1.363   2.984   5.588 -0.5967  0.3448 -0.1172
   81PHE     CG  780   1.435   2.972   5.454 -0.1566 -0.2637  0.1663
   81PHE    CD1  781   1.488   2.851   5.410  0.3338  0.2330 -0.6561
   81PHE    HD1  782   1.462   2.759   5.463 -1.5845  0.5081 -1.0392
   81PHE    CD2  783   1.440   3.082   5.369  0.4315 -0.4276 -0.0195
   81PHE    HD2  784   1.413   3.181   5.405  0.6074 -0.5258  0.3799
   81PHE    CE1  785   1.547   2.838   5.285  1.3242  0.4745 -0.2221
   81PHE    HE1  786   1.563   2.738   5.245  2.4923  0.4497  0.2687
   81PHE    CE2  787   1.499   3.070   5.244 -0.4008  0.0036 -0.4661
   81PHE    HE2  788   1.521   3.159   5.186 -0.4848 -0.1473 -0.7321
   81PHE     CZ  789   1.544   2.946   5.199 -0.2402  0.1272 -0.6446
   81PHE     HZ  790   1.560   2.933   5.092 -0.1935 -0.8848 -0.5248
   81PHE      C  791   1.283   3.183   5.737  0.4686  0.2123  0.5762
   81PHE      O  792   1.259   3.169   5.857 -0.2155  0.0784  0.4310
   82ASP      N  793   1.183   3.201   5.651  0.3814  0.7806  0.7931
   82ASP      H  794   1.176   3.143   5.570  2.9873  0.2682  0.8533
   82ASP     CA  795   1.066   3.287   5.677 -0.1386  0.1611  0.5204
   82ASP     CB  796   0.961   3.269   5.568  0.1995 -0.4725  0.2953
   82ASP     CG  797   1.002   3.292   5.422 -0.5369 -0.4166  0.0937
   82ASP    OD1  798   1.036   3.195   5.352  0.2797  0.0791 -0.2052
   82ASP    OD2  799   1.009   3.407   5.372 -0.3586 -0.4179  0.1177
   82ASP      C  800   0.996   3.266   5.812 -0.1990 -0.3945  0.4071
   82ASP      O  801   0.945   3.364   5.867  0.0880 -0.1865  0.3074
   83ASP      N  802   0.982   3.140   5.851 -0.8079 -0.5828 -0.3850
   83ASP      H  803   0.996   3.070   5.781 -1.5431  1.5257 -2.7733
   83ASP     CA  804   0.918   3.105   5.979 -0.3732  0.2981  0.0799
   83ASP     CB  805   0.904   2.955   6.000  0.4592  0.1263 -0.5347
   83ASP     CG  806   0.798   2.895   5.907  0.0868  0.3283 -0.2441
   83ASP    OD1  807   0.685   2.869   5.953  0.1443  0.0970 -0.2332
   83ASP    OD2  808   0.820   2.894   5.784  0.5864 -0.3218 -0.1543
   83ASP      C  809   0.976   3.171   6.104  0.3196 -0.4898  0.1751
   83ASP      O  810   0.914   3.254   6.169  0.4202 -0.0684 -0.2650
   84HIS      N  811   1.108   3.155   6.104  0.4795  0.7635 -0.3067
   84HIS      H  812   1.154   3.113   6.025  2.5891  0.5951  0.9400
   84HIS     CA  813   1.197   3.202   6.211 -0.2091  0.1114  0.5628
   84HIS     CB  814   1.323   3.119   6.187 -0.6039 -0.2239 -0.3551
   84HIS     CG  815   1.313   2.967   6.199 -0.1959 -0.1685  0.6983
   84HIS    ND1  816   1.341   2.893   6.307  0.6309 -0.7400  0.1066
   84HIS    CD2  817   1.277   2.884   6.102  0.0669  0.1366  0.3371
   84HIS    HD2  818   1.254   2.910   5.999 -0.0679  0.5440  0.4664
   84HIS    CE1  819   1.311   2.766   6.282 -0.6080 -0.4602  0.1311
   84HIS    HE1  820   1.336   2.674   6.334 -1.4256 -0.1436  1.1244
   84HIS    NE2  821   1.277   2.761   6.154  0.1123 -0.0414 -0.0819
   84HIS    HE2  822   1.280   2.676   6.101  2.0960 -0.0966  0.0701
   84HIS      C  823   1.217   3.354   6.221 -0.8626  0.2174  0.3130
   84HIS      O  824   1.222   3.412   6.329 -0.8591  0.9345 -0.0644
   85VAL      N  825   1.199   3.421   6.108 -0.2248  0.0013  0.0755
   85VAL      H  826   1.199   3.367   6.024  1.1204 -1.8531  1.2059
   85VAL     CA  827   1.192   3.567   6.095 -0.3236 -0.0062  0.0365
   85VAL     CB  828   1.229   3.623   5.957 -0.4309 -0.3238 -0.1216
   85VAL    CG1  829   1.223   3.776   5.961 -0.1503 -0.3062 -0.3307
   85VAL    CG2  830   1.366   3.573   5.910 -0.4848 -0.4046 -0.1923
   85VAL      C  831   1.052   3.614   6.133 -0.2566  0.3663 -0.1652
   85VAL      O  832   1.047   3.692   6.227  0.1287  0.5466 -0.2966
   86ARG      N  833   0.945   3.548   6.088  0.2290 -0.5335 -0.0226
   86ARG      H  834   0.947   3.485   6.010 -0.3373  0.1282 -0.5912
   86ARG     CA  835   0.811   3.597   6.122  0.3644 -0.0102 -0.2399
   86ARG     CB  836   0.707   3.528   6.034  0.0820 -0.4127  0.4002
   86ARG     CG  837   0.574   3.604   6.036  0.5750  0.4757 -0.0317
   86ARG     CD  838   0.468   3.548   5.941  0.2325  0.0999  0.5694
   86ARG     NE  839   0.349   3.632   5.963  0.1344  0.3034 -0.6462
   86ARG     HE  840   0.343   3.685   6.048 -0.9953 -1.0198  0.1357
   86ARG     CZ  841   0.237   3.619   5.892  0.3324  0.5393 -1.0040
   86ARG    NH1  842   0.226   3.512   5.811  0.0937 -0.4105  0.2560
   86ARG   HH11  843   0.297   3.442   5.802 -0.9677 -1.3971 -0.6959
   86ARG   HH12  844   0.166   3.518   5.732  1.5077  1.0901 -0.7942
   86ARG    NH2  845   0.126   3.686   5.925 -0.0654 -0.7735  0.4495
   86ARG   HH21  846   0.126   3.760   5.992 -0.1789 -0.0155 -0.3614
   86ARG   HH22  847   0.041   3.668   5.875 -0.8218  1.3145  0.8653
   86ARG      C  848   0.773   3.581   6.270  0.9326  0.6429 -0.0150
   86ARG      O  849   0.721   3.678   6.323 -0.4663  0.1009 -0.3515
   87PHE      N  850   0.801   3.465   6.329  0.3126  0.5701  0.1442
   87PHE      H  851   0.851   3.394   6.279  1.0594  2.5874 -2.1450
   87PHE     CA  852   0.784   3.442   6.473 -0.6011 -0.0134 -0.0523
   87PHE     CB  853   0.837   3.303   6.508 -0.2203  0.1168 -0.1092
   87PHE     CG  854   0.728   3.198   6.485 -0.1548 -0.0394  0.2746
   87PHE    CD1  855   0.610   3.216   6.555 -0.2585  0.3044  0.0179
   87PHE    HD1  856   0.593   3.293   6.631 -1.5466  0.5002 -0.4387
   87PHE    CD2  857   0.741   3.101   6.386 -0.6135  0.6893 -0.5144
   87PHE    HD2  858   0.841   3.066   6.360 -0.6345 -0.1535  0.4688
   87PHE    CE1  859   0.503   3.129   6.536  0.1997 -0.2069 -0.2323
   87PHE    HE1  860   0.409   3.138   6.590  0.6039  1.2903  0.2712
   87PHE    CE2  861   0.629   3.024   6.361 -0.3717  0.1517  0.0429
   87PHE    HE2  862   0.644   2.944   6.287  0.9441  0.9208 -0.5547
   87PHE     CZ  863   0.512   3.033   6.435 -0.7502 -0.0043 -0.5224
   87PHE     HZ  864   0.426   2.970   6.413 -1.9228  1.5396 -0.4891
   87PHE      C  865   0.840   3.555   6.559  0.0925 -0.3768 -0.0198
   87PHE      O  866   0.770   3.622   6.636  0.7130  0.5355 -0.2331
   88MET      N  867   0.965   3.589   6.531 -0.1723  0.1854 -0.5453
   88MET      H  868   1.004   3.554   6.446 -1.0319  2.3408 -1.9202
   88MET     CA  869   1.038   3.692   6.607 -0.3679 -0.0954  0.0315
   88MET     CB  870   1.182   3.705   6.556 -0.4271 -0.1087 -0.1381
   88MET     CG  871   1.267   3.594   6.617  0.2167  0.5680  0.2082
   88MET     SD  872   1.271   3.603   6.800  0.3752  0.0588  0.2323
   88MET     CE  873   1.377   3.746   6.804 -0.2207  0.5290 -0.6074
   88MET      C  874   0.973   3.831   6.603 -0.3220 -0.0694  0.1631
   88MET      O  875   0.946   3.883   6.711  0.1637  0.1308  0.1905
   89ASP      N  876   0.937   3.873   6.481 -0.5187 -0.1516  0.1924
   89ASP      H  877   0.968   3.825   6.399 -0.9021 -0.1085  0.0228
   89ASP     CA  878   0.871   4.002   6.462  0.3413  0.3077  0.2636
   89ASP     CB  879   0.856   4.024   6.311  0.2509  0.3779  0.2830
   89ASP     CG  880   0.848   4.172   6.273 -0.1608  0.3074  0.0906
   89ASP    OD1  881   0.739   4.229   6.251 -0.1426  0.0731 -0.6481
   89ASP    OD2  882   0.955   4.235   6.255  0.5251 -0.8689 -0.0178
   89ASP      C  883   0.740   4.003   6.541  0.2377 -0.1860  0.1031
   89ASP      O  884   0.720   4.086   6.630 -0.8861 -0.5570  0.2025
   90ALA      N  885   0.651   3.907   6.518 -0.3342  0.2672  0.4138
   90ALA      H  886   0.681   3.844   6.447  2.4061  1.2465  0.5792
   90ALA     CA  887   0.519   3.885   6.580 -0.5107 -0.1327 -0.1025
   90ALA     CB  888   0.454   3.756   6.529 -0.4379 -0.2080 -0.0057
   90ALA      C  889   0.522   3.879   6.733  0.7745  0.4847 -0.0945
   90ALA      O  890   0.437   3.940   6.797 -0.2523 -0.7135 -0.2974
   91PHE      N  891   0.630   3.821   6.784  0.2253 -0.3375  0.1543
   91PHE      H  892   0.693   3.761   6.735 -0.1673 -0.9530  0.3916
   91PHE     CA  893   0.666   3.828   6.927 -0.1861 -0.2228  0.2538
   91PHE     CB  894   0.780   3.729   6.953  0.3986  0.4018  0.1067
   91PHE     CG  895   0.841   3.734   0.059 -0.1109  0.3279  0.3333
   91PHE    CD1  896   0.762   3.695   0.167 -0.5363  0.8258  0.2082
   91PHE    HD1  897   0.692   3.612   0.160  0.0837  0.4181 -2.0332
   91PHE    CD2  898   0.969   3.784   0.080  0.0396  0.0639  0.0583
   91PHE    HD2  899   1.033   3.803   7.029 -1.4946  1.0304 -0.9156
   91PHE    CE1  900   0.807   3.724   0.295  0.7691 -0.1353 -0.0004
   91PHE    HE1  901   0.732   3.756   0.369  1.7374  0.1925  0.8657
   91PHE    CE2  902   1.021   3.803   0.208  0.2676 -0.2125  0.0073
   91PHE    HE2  903   1.129   3.812   0.213  0.5766 -1.4463 -2.5140
   91PHE     CZ  904   0.935   3.775   0.313  0.4161  0.6411  0.3614
   91PHE     HZ  905   0.969   3.789   0.416 -0.6846 -0.2517  0.8701
   91PHE      C  906   0.697   3.967   6.981 -0.2977 -0.1010  0.0060
   91PHE      O  907   0.611   4.029   0.008 -0.0287 -0.3925  0.6893
   92ILE      N  908   0.803   4.022   6.921 -0.1379 -0.2339  0.1632
   92ILE      H  909   0.861   3.981   6.852  1.0586  1.4585  0.0997
   92ILE     CA  910   0.857   4.158   6.939 -0.3562  0.0284 -1.0342
   92ILE     CB  911   0.991   4.180   6.869  0.2749 -0.0839  0.1044
   92ILE    CG1  912   1.093   4.092   6.942  0.0792 -0.3160  0.1016
   92ILE    CG2  913   1.036   4.326   6.863 -0.7068  0.2388  0.3470
   92ILE     CD  914   1.214   4.058   6.856 -0.1611  0.2103 -0.4521
   92ILE      C  915   0.753   4.270   6.932 -0.1925  0.2617  0.0174
   92ILE      O  916   0.750   4.353   7.023 -0.2833  0.4406 -0.1484
   93GLU      N  917   0.671   4.267   6.827  0.4337  0.6163 -0.4987
   93GLU      H  918   0.671   4.188   6.766 -0.0434 -0.0972  0.3947
   93GLU     CA  919   0.550   4.349   6.807  0.0837  0.1720 -0.2423
   93GLU     CB  920   0.500   4.322   6.665  0.6075  0.1989 -0.4347
   93GLU     CG  921   0.426   4.444   6.609 -0.1820 -0.1487 -0.1613
   93GLU     CD  922   0.329   4.407   6.497  0.4976 -0.5331 -0.6332
   93GLU    OE1  923   0.354   4.455   6.384 -0.4728  0.3634 -0.4808
   93GLU    OE2  924   0.252   4.309   6.510  0.3367 -0.3615 -0.2784
   93GLU      C  925   0.439   4.335   6.910 -0.1778  0.3989 -0.4915
   93GLU      O  926   0.408   4.433   6.978 -0.0005  0.4758 -0.5219
   94ALA      N  927   0.393   4.214   6.941 -0.0371  0.4942  0.1174
   94ALA      H  928   0.418   4.131   6.891  1.7279  1.1542 -0.1782
   94ALA     CA  929   0.289   4.189   0.007  0.4936 -0.2421  0.4843
   94ALA     CB  930   0.233   4.047   7.031 -0.2987  0.0728  0.3761
   94ALA      C  931   0.316   4.234   0.151 -0.1400  0.1071  0.4954
   94ALA      O  932   0.227   4.277   0.225  0.3574  0.8074  0.6873
   95LEU      N  933   0.441   4.211   0.189 -0.0438  0.4937  0.4137
   95LEU      H  934   0.491   4.153   0.125 -2.0409 -2.0356  0.9752
   95LEU     CA  935   0.499   4.279   0.306  0.3673  0.0302  0.4843
   95LEU     CB  936   0.622   4.207   0.359  0.4044 -0.3474 -0.1066
   95LEU     CG  937   0.594   4.102   0.467 -0.1828 -0.1424 -0.0619
   95LEU    CD1  938   0.534   3.978   0.401 -0.3215 -0.1168  0.0147
   95LEU    CD2  939   0.728   4.063   0.529 -0.2456 -0.6179 -0.2201
   95LEU      C  940   0.530   4.428   0.294  0.2010  0.0346  0.0639
   95LEU      O  941   0.536   4.496   0.397  0.3570 -0.4989  0.4102
   96GLY      N  942   0.546   4.481   0.173 -0.0405 -0.0379  0.0001
   96GLY      H  943   0.495   4.438   0.099 -1.8146  0.0966  1.1035
   96GLY     CA  944   0.586   4.621   0.152  0.0551 -0.0939 -0.1893
   96GLY      C  945   0.729   4.659   0.191 -0.0078  0.6219 -0.6501
   96GLY      O  946   0.750   4.738   0.283  0.0843  0.5301 -0.5933
   97LEU      N  947   0.821   4.571   0.153 -0.1442  0.0770  0.2504
   97LEU      H  948   0.786   4.488   0.108 -1.4042  0.6433  0.1212
   97LEU     CA  949   0.966   4.589   0.165 -0.2027  0.6122  0.1985
   97LEU     CB  950   1.052   4.463   0.175 -1.0180  0.0306  0.0092
   97LEU     CG  951   1.006   4.378   0.294 -0.3511 -0.3371  0.0100
   97LEU    CD1  952   1.033   4.228   0.283  0.1619 -0.2903  0.6121
   97LEU    CD2  953   1.089   4.423   0.415 -0.4784  0.3731 -0.1637
   97LEU      C  954   1.027   4.672   0.052  0.9288 -0.3352  0.0945
   97LEU      O  955   1.029   4.631   6.970  0.5242 -0.9263  0.2897
   98GLU      N  956   1.055   4.795   0.093 -0.2478 -0.0107 -0.0397
   98GLU      H  957   1.017   4.809   0.184  0.7495 -1.2099  0.5922
   98GLU     CA  958   1.106   4.911   0.018  0.2348 -0.0065  0.2901
   98GLU     CB  959   1.033   5.041   0.054  0.3164 -0.1590  1.0244
   98GLU     CG  960   0.883   5.037   0.085  0.1093 -0.3220  0.0389
   98GLU     CD  961   0.832   5.156   0.166 -0.4091 -0.3487 -0.2453
   98GLU    OE1  962   0.856   5.272   0.125  0.4526 -0.3919  0.1155
   98GLU    OE2  963   0.750   5.129   0.257 -0.2025  0.1874  0.1026
   98GLU      C  964   1.258   4.924   0.031  0.3225 -0.0882 -0.5862
   98GLU      O  965   1.326   4.876   6.975  0.1676  0.1011 -0.8054
   99GLU      N  966   1.310   4.957   0.149 -0.4825 -0.6163 -0.0761
   99GLU      H  967   1.260   4.949   0.236  0.0891  0.1423  0.3324
   99GLU     CA  968   1.451   4.994   0.166 -0.5957 -0.3168  0.2260
   99GLU     CB  969   1.469   5.114   0.259  0.0781 -0.3977  0.2100
   99GLU     CG  970   1.422   5.253   0.214  0.4107 -0.3466  0.0220
   99GLU     CD  971   1.456   5.367   0.310 -0.3309 -0.1206  0.0215
   99GLU    OE1  972   1.372   5.406   0.394 -0.0541  0.5469 -0.0005
   99GLU    OE2  973   1.569   5.421   0.303 -0.3241 -0.0578  0.5785
   99GLU      C  974   1.534   4.872   0.207 -0.6530 -0.3242  0.3169
   99GLU      O  975   1.620   4.869   0.295  0.3314  0.3287 -0.5962
  100VAL      N  976   1.555   4.785   0.108  0.3066  0.2796 -0.0303
  100VAL      H  977   1.510   4.797   0.020 -0.0465  1.9928  0.3346
  100VAL     CA  978   1.625   4.657   0.115 -0.1968 -0.0061 -0.1925
  100VAL     CB  979   1.563   4.562   0.012  0.1006 -0.2255 -0.1727
  100VAL    CG1  980   1.419   4.522   0.046 -0.0568  0.9121  0.5507
  100VAL    CG2  981   1.575   4.606   6.900 -0.1437  0.2820 -0.0432
  100VAL      C  982   1.778   4.653   0.112 -0.1824  0.4850 -0.1664
  100VAL      O  983   1.845   4.715   0.030  0.5219 -0.2354 -0.1489
  101VAL      N  984   1.829   4.567   0.200 -0.1114  0.4684 -0.2246
  101VAL      H  985   1.772   4.540   0.278 -0.4912 -2.0191 -1.2545
  101VAL     CA  986   1.972   4.531   0.209 -0.3139 -0.3527 -0.2318
  101VAL     CB  987   2.022   4.589   0.342 -0.2953 -0.4826 -0.1813
  101VAL    CG1  988   2.173   4.568   0.348 -0.3110 -0.5058  0.1400
  101VAL    CG2  989   1.983   4.735   0.367 -0.5214 -0.5280 -0.2715
  101VAL      C  990   1.985   4.380   0.185 -0.0361 -0.2773 -0.5486
  101VAL      O  991   1.936   4.300   0.263  0.3558  0.4655  0.4760
  102LEU      N  992   2.029   4.349   0.063  0.1937 -0.1517 -0.4982
  102LEU      H  993   2.095   4.403   0.011  0.6174 -0.3516 -0.1776
  102LEU     CA  994   2.021   4.210   0.016  0.0671 -0.4126  0.2814
  102LEU     CB  995   1.993   4.205   6.900 -0.4121  0.0765  0.3539
  102LEU     CG  996   1.851   4.213   6.843 -0.2150  0.2265 -0.1198
  102LEU    CD1  997   1.860   4.247   6.694 -0.2257 -0.4365 -0.2764
  102LEU    CD2  998   1.784   4.077   6.867  0.1790  0.1619  0.6362
  102LEU      C  999   2.149   4.133   0.049  0.3636 -0.0612 -0.0403
  102LEU      O 1000   2.255   4.142   7.022  0.4276 -0.1967  0.0494
  103VAL      N 1001   2.151   4.065   0.164  0.4025 -0.2790 -0.1702
  103VAL      H 1002   2.064   4.039   0.207  0.1041  1.5446  0.4158
  103VAL     CA 1003   2.269   3.992   0.212  0.2117 -0.2775  0.3077
  103VAL     CB 1004   2.290   4.001   0.363  0.1936 -0.3245  0.3130
  103VAL    CG1 1005   2.418   3.932   0.408  0.3446 -0.3504 -0.1506
  103VAL    CG2 1006   2.299   4.144   0.417  0.0568 -0.3979  0.5317
  103VAL      C 1007   2.257   3.848   0.162 -0.2002 -0.1871  0.1422
  103VAL      O 1008   2.171   3.773   0.208 -0.3080  0.0749  0.3679
  104ILE      N 1009   2.317   3.828   0.045 -0.4434 -0.1873  0.0163
  104ILE      H 1010   2.399   3.885   0.034 -0.3740  0.1413  1.9272
  104ILE     CA 1011   2.301   3.717   6.985 -0.3903 -0.6240  0.5157
  104ILE     CB 1012   2.260   3.760   6.844  0.2943  0.1657  0.5515
  104ILE    CG1 1013   2.350   3.870   6.787  0.0908  0.3083  0.5018
  104ILE    CG2 1014   2.111   3.796   6.833  0.3322  0.1254 -0.1381
  104ILE     CD 1015   2.296   3.926   6.655 -0.0989 -0.3358  0.2998
  104ILE      C 1016   2.413   3.613   6.976  0.3206  0.1609  0.1475
  104ILE      O 1017   2.528   3.637   6.940  0.2193  0.4799  0.0320
  105HIS      N 1018   2.372   3.490   7.008  0.3664  0.1360  0.1102
  105HIS      H 1019   2.281   3.463   0.004  1.6422 -3.4225  1.1996
  105HIS     CA 1020   2.453   3.371   6.978  0.3149  0.1682 -0.1638
  105HIS     CB 1021   2.405   3.257   0.034  0.3795  0.1497 -0.1528
  105HIS     CG 1022   2.491   3.131   0.027  0.0025 -0.1358  0.3665
  105HIS    ND1 1023   2.488   3.033   6.971 -0.0477  0.2469 -0.0454
  105HIS    CD2 1024   2.596   3.111   0.106 -0.0149 -0.5561  0.2890
  105HIS    HD2 1025   2.641   3.188   0.170 -2.5034  0.1441  1.3083
  105HIS    CE1 1026   2.590   2.952   6.995 -0.0504  0.0097 -0.8011
  105HIS    HE1 1027   2.627   2.872   6.931 -0.5743 -0.1376 -0.9248
  105HIS    NE2 1028   2.657   3.000   0.066 -0.4541 -0.6009 -0.2587
  105HIS    HE2 1029   2.738   2.962   0.109  1.2016  2.5417 -0.3525
  105HIS      C 1030   2.447   3.335   6.830  0.3803 -0.4210 -0.0249
  105HIS      O 1031   2.348   3.369   6.765  0.2513 -0.0360  0.3744
  106ASP      N 1032   2.548   3.263   6.781  0.7955  0.1730 -0.0552
  106ASP      H 1033   2.625   3.252   6.843  0.5100  0.4988  0.3645
  106ASP     CA 1034   2.564   3.222   6.641  0.2097 -0.3168  0.0155
  106ASP     CB 1035   2.694   3.141   6.633  0.5331  0.2147 -0.1273
  106ASP     CG 1036   2.749   3.085   6.502  0.1044 -0.2099 -0.1268
  106ASP    OD1 1037   2.703   2.973   6.471 -0.0269 -0.2024  0.0398
  106ASP    OD2 1038   2.820   3.150   6.422  0.5108  0.3464  0.6805
  106ASP      C 1039   2.455   3.144   6.567  0.2509 -0.5593  0.2061
  106ASP      O 1040   2.406   3.190   6.464 -0.4862 -0.2710  0.6767
  107TRP      N 1041   2.386   3.062   6.645  0.0534 -0.2191  0.3935
  107TRP      H 1042   2.406   3.047   6.742  2.0435 -1.2367 -0.1221
  107TRP     CA 1043   2.256   3.005   6.605 -0.3934  0.7436  0.4349
  107TRP     CB 1044   2.210   2.893   6.698 -0.1883 -0.1359 -0.5028
  107TRP     CG 1045   2.303   2.773   6.678  0.0909  0.0998 -0.6001
  107TRP    CD1 1046   2.405   2.735   6.754 -0.4562 -0.7580 -0.2891
  107TRP    HD1 1047   2.430   2.796   6.841 -3.7850  0.3267  0.0434
  107TRP    CD2 1048   2.302   2.685   6.571  0.1548 -0.1710 -0.3780
  107TRP    NE1 1049   2.462   2.625   6.707  0.7366 -0.3659  0.1936
  107TRP    HE1 1050   2.534   2.575   6.756  0.2989 -0.4722  0.7313
  107TRP    CE2 1051   2.408   2.597   6.588  0.0074 -0.1876  0.4777
  107TRP    CE3 1052   2.214   2.663   6.466 -0.3513  0.0171  0.0069
  107TRP    HE3 1053   2.135   2.738   6.457 -1.8755 -1.3850  1.0627
  107TRP    CZ2 1054   2.428   2.493   6.498 -0.2228  0.4603 -0.3243
  107TRP    HZ2 1055   2.506   2.421   6.518 -0.0075  0.7297 -0.1925
  107TRP    CZ3 1056   2.231   2.554   6.381  0.0106  0.0991 -0.0277
  107TRP    HZ3 1057   2.168   2.534   6.295 -1.5507 -0.2987  1.1489
  107TRP    CH2 1058   2.340   2.468   6.393 -0.1714 -0.1594 -0.2216
  107TRP    HH2 1059   2.350   2.387   6.321 -2.9347 -0.2186 -0.6753
  107TRP      C 1060   2.136   3.095   6.580 -0.7645  0.1284 -0.0364
  107TRP      O 1061   2.064   3.068   6.485 -0.2665 -0.7070 -0.1853
  108GLY      N 1062   2.137   3.210   6.649  0.5130  0.1441 -0.0674
  108GLY      H 1063   2.186   3.229   6.734  0.6980  1.1792 -0.3978
  108GLY     CA 1064   2.035   3.313   6.624  0.4904  0.1760  0.1627
  108GLY      C 1065   2.069   3.437   6.541 -0.1863 -0.1684 -0.6373
  108GLY      O 1066   1.983   3.517   6.504 -0.3955 -0.2342 -0.2958
  109SER      N 1067   2.198   3.461   6.521 -0.0938 -0.0539  0.0542
  109SER      H 1068   2.258   3.398   6.570 -0.8030 -1.2671 -0.5838
  109SER     CA 1069   2.266   3.579   6.466 -0.4634  0.2999  0.3482
  109SER     CB 1070   2.415   3.543   6.453 -0.4660  0.2833  0.3641
  109SER     OG 1071   2.491   3.664   6.449 -0.0063 -0.0187 -0.0758
  109SER     HG 1072   2.530   3.664   6.542  0.4013 -0.7880 -0.2338
  109SER      C 1073   2.207   3.623   6.332  0.2426 -0.3412 -0.1846
  109SER      O 1074   2.169   3.740   6.324  0.0016 -0.4225 -0.2419
  110ALA      N 1075   2.180   3.530   6.240  0.5617 -0.6587  0.0372
  110ALA      H 1076   2.184   3.432   6.259 -1.2930 -0.9167 -0.6925
  110ALA     CA 1077   2.105   3.554   6.115 -0.2030 -0.9420  0.4337
  110ALA     CB 1078   2.098   3.434   6.021 -0.4035 -0.4807 -0.1476
  110ALA      C 1079   1.967   3.618   6.131  0.5798  0.9546 -0.0460
  110ALA      O 1080   1.924   3.707   6.057 -0.1933  0.8411  0.2539
  111LEU      N 1081   1.896   3.576   6.235  0.4806 -0.2481 -0.5760
  111LEU      H 1082   1.933   3.517   6.307 -3.3608 -1.2392  0.8769
  111LEU     CA 1083   1.765   3.635   6.269  0.6761  0.1621 -0.5223
  111LEU     CB 1084   1.684   3.543   6.361  0.7962  0.5249 -0.0526
  111LEU     CG 1085   1.672   3.406   6.296 -0.5109  0.5133  0.1812
  111LEU    CD1 1086   1.603   3.321   6.403  0.4565 -0.0768  0.3486
  111LEU    CD2 1087   1.584   3.405   6.171 -0.0371  0.6448 -0.1562
  111LEU      C 1088   1.783   3.769   6.340  0.0143 -0.2566  0.4608
  111LEU      O 1089   1.700   3.856   6.314  0.3724  0.1306  0.6102
  112GLY      N 1090   1.879   3.781   6.431  0.3427 -0.1968  0.1050
  112GLY      H 1091   1.918   3.698   6.470 -2.0859 -1.7780 -0.6417
  112GLY     CA 1092   1.927   3.911   6.479 -0.0248 -0.2350  0.5795
  112GLY      C 1093   1.948   4.014   6.367  0.1387 -0.4228  0.4370
  112GLY      O 1094   1.895   4.125   6.367  0.5355 -0.2297  0.1147
  113PHE      N 1095   2.032   3.978   6.271 -0.3099 -0.0074 -0.1138
  113PHE      H 1096   2.105   3.912   6.287  1.1716  1.6026  0.0620
  113PHE     CA 1097   2.053   4.053   6.146 -0.0174  0.2971  0.1186
  113PHE     CB 1098   2.152   3.969   6.066  0.0721  0.0899  0.4448
  113PHE     CG 1099   2.176   3.995   5.917  0.0233 -0.0758  0.4072
  113PHE    CD1 1100   2.194   4.122   5.862 -0.2682 -0.2257 -0.0443
  113PHE    HD1 1101   2.226   4.204   5.926 -1.3080 -0.7284  1.1790
  113PHE    CD2 1102   2.183   3.888   5.829  0.4643  0.2713  0.0111
  113PHE    HD2 1103   2.167   3.790   5.874  0.0569 -0.5857 -1.9036
  113PHE    CE1 1104   2.201   4.135   5.724 -0.5725  0.4749  0.0002
  113PHE    HE1 1105   2.228   4.232   5.684 -1.0544  0.4958 -0.2886
  113PHE    CE2 1106   2.187   3.901   5.691  0.3760  0.0515 -0.0133
  113PHE    HE2 1107   2.170   3.807   5.639  1.1078 -0.0213 -0.1283
  113PHE     CZ 1108   2.191   4.028   5.635 -0.1977  0.2005  0.2833
  113PHE     HZ 1109   2.196   4.044   5.528 -1.1261  2.7988  0.5427
  113PHE      C 1110   1.927   4.087   6.065  0.4396  0.5714 -0.4866
  113PHE      O 1111   1.914   4.201   6.021 -0.5687  0.5297 -0.3144
  114HIS      N 1112   1.844   3.985   6.041  0.3861  0.4020  0.3747
  114HIS      H 1113   1.865   3.889   6.058 -0.3878  0.1931  0.1922
  114HIS     CA 1114   1.711   4.009   5.985  0.1894  0.2243  0.7622
  114HIS     CB 1115   1.636   3.877   5.968  0.1305  0.3076  0.3631
  114HIS     CG 1116   1.665   3.816   5.830  0.3768  0.0932  0.5082
  114HIS    ND1 1117   1.611   3.864   5.719  0.2355 -0.1081  0.4889
  114HIS    CD2 1118   1.718   3.697   5.804 -0.3888 -0.1926  0.2050
  114HIS    HD2 1119   1.771   3.628   5.869  0.2401  0.7522  0.7255
  114HIS    CE1 1120   1.620   3.773   5.622  0.3283  0.1962  0.2079
  114HIS    HE1 1121   1.559   3.769   5.533  0.6729  0.7553 -0.0590
  114HIS    NE2 1122   1.687   3.671   5.677 -0.1039 -0.1383  0.1236
  114HIS    HE2 1123   1.689   3.582   5.632  0.3878  0.6325 -1.4903
  114HIS      C 1124   1.620   4.096   6.071 -0.8772 -0.2523  0.1413
  114HIS      O 1125   1.553   4.185   6.017 -0.6544 -0.0066  0.2684
  115TRP      N 1126   1.622   4.082   6.203  0.2612 -0.1588  0.1436
  115TRP      H 1127   1.667   4.008   6.253 -0.4457  0.0298  1.1056
  115TRP     CA 1128   1.561   4.183   6.291  0.8963 -0.0644  0.4817
  115TRP     CB 1129   1.529   4.121   6.427 -0.1158 -0.0137  0.2765
  115TRP     CG 1130   1.390   4.170   6.466 -0.1833 -0.0225  0.0531
  115TRP    CD1 1131   1.277   4.119   6.418 -0.1952 -0.0230  0.0795
  115TRP    HD1 1132   1.267   4.033   6.351 -0.9827 -0.9947  1.3961
  115TRP    CD2 1133   1.355   4.287   6.532  0.2199 -0.0478  0.3158
  115TRP    NE1 1134   1.175   4.200   6.443 -0.1702 -0.0091  0.1365
  115TRP    HE1 1135   1.089   4.198   6.393 -0.7515 -0.2138  1.1255
  115TRP    CE2 1136   1.218   4.303   6.515  0.4075  0.4299 -0.8134
  115TRP    CE3 1137   1.430   4.391   6.587  0.1403  0.3209 -0.2566
  115TRP    HE3 1138   1.538   4.392   6.573  0.1275 -3.0014 -1.5222
  115TRP    CZ2 1139   1.158   4.423   6.553 -0.0522 -0.1326  0.2777
  115TRP    HZ2 1140   1.054   4.448   6.531  0.3809  1.5782  0.0095
  115TRP    CZ3 1141   1.367   4.511   6.615  0.2853  0.3475 -0.0416
  115TRP    HZ3 1142   1.429   4.600   6.632  1.2405 -0.2836 -0.1755
  115TRP    CH2 1143   1.231   4.532   6.601  0.2114 -0.1547 -0.0669
  115TRP    HH2 1144   1.195   4.635   6.600  1.0562  0.1501  0.2638
  115TRP      C 1145   1.615   4.326   6.302 -0.0023  0.2650  0.7028
  115TRP      O 1146   1.539   4.420   6.280  0.2802  0.2558 -0.3312
  116ALA      N 1147   1.747   4.333   6.292 -0.0017 -0.0961  0.4451
  116ALA      H 1148   1.801   4.248   6.301  1.4372  0.7218 -0.1086
  116ALA     CA 1149   1.818   4.459   6.267  0.0026 -0.2870 -0.5183
  116ALA     CB 1150   1.968   4.442   6.291 -0.1779 -0.2544  0.6904
  116ALA      C 1151   1.794   4.522   6.129 -0.0553  0.1202 -0.3239
  116ALA      O 1152   1.802   4.644   6.127  0.0575  0.1393  0.6150
  117LYS      N 1153   1.785   4.442   6.023  0.8415  0.0394 -0.3458
  117LYS      H 1154   1.799   4.343   6.022  0.4692 -0.1351  2.4408
  117LYS     CA 1155   1.747   4.499   5.893  0.3070 -0.0319 -0.2251
  117LYS     CB 1156   1.765   4.415   5.766 -0.2448 -0.5611  0.0422
  117LYS     CG 1157   1.903   4.388   5.706 -0.2285  0.0176 -0.1794
  117LYS     CD 1158   1.890   4.290   5.590 -0.1482  0.3285 -0.4555
  117LYS     CE 1159   1.847   4.155   5.650  0.1426  0.1463 -0.6537
  117LYS     NZ 1160   1.814   4.064   5.539  0.6297 -0.1167 -0.5880
  117LYS    HZ1 1161   1.714   4.065   5.538  0.6071  0.2394  0.3245
  117LYS    HZ2 1162   1.848   4.081   5.447  1.5705 -2.2476 -0.6840
  117LYS    HZ3 1163   1.857   3.976   5.557  2.7986  1.1082  0.5797
  117LYS      C 1164   1.608   4.562   5.888  0.4420  0.3582  0.8101
  117LYS      O 1165   1.590   4.661   5.818  0.0819 -0.4858 -0.3270
  118ARG      N 1166   1.510   4.504   5.958 -0.3181  0.3112 -0.2656
  118ARG      H 1167   1.511   4.423   6.016 -3.7265 -0.1517 -0.6859
  118ARG     CA 1168   1.381   4.574   5.972 -0.4093  0.1042 -0.0765
  118ARG     CB 1169   1.281   4.478   6.036 -0.2580 -0.1154 -0.1673
  118ARG     CG 1170   1.271   4.348   5.955  0.2779 -0.2110 -0.0834
  118ARG     CD 1171   1.180   4.246   6.023 -0.2196  0.1853 -0.1410
  118ARG     NE 1172   1.158   4.136   5.927 -0.3577 -0.2470  0.3810
  118ARG     HE 1173   1.246   4.112   5.887  0.2484  0.7497  1.0645
  118ARG     CZ 1174   1.045   4.067   5.910 -0.6175  0.2605  0.0140
  118ARG    NH1 1175   0.931   4.092   5.976 -0.3728  0.4524  0.3700
  118ARG   HH11 1176   0.925   4.162   6.047  1.4799 -1.0462  2.0947
  118ARG   HH12 1177   0.853   4.033   5.953 -1.6613  1.4711  1.9104
  118ARG    NH2 1178   1.034   3.990   5.801 -0.4434  0.2202  0.0250
  118ARG   HH21 1179   1.112   3.981   5.739 -0.2239 -0.3852  0.3775
  118ARG   HH22 1180   0.949   3.949   5.769 -0.8591 -0.7293  2.1622
  118ARG      C 1181   1.378   4.705   6.050  0.4267 -0.1287  0.3689
  118ARG      O 1182   1.310   4.799   6.008 -0.5448 -0.8883  0.2081
  119ASN      N 1183   1.461   4.724   6.151  0.6418  0.0252  0.1636
  119ASN      H 1184   1.536   4.657   6.158 -0.8844 -1.6907  0.8492
  119ASN     CA 1185   1.457   4.849   6.229 -0.4324  0.3107 -0.3417
  119ASN     CB 1186   1.360   4.833   6.347 -0.1550  0.1829 -0.1293
  119ASN     CG 1187   1.216   4.871   6.312 -0.1336 -0.1322 -0.5666
  119ASN    OD1 1188   1.135   4.783   6.283 -0.3592  0.0704 -0.5578
  119ASN    ND2 1189   1.185   5.000   6.311  0.1676 -0.0575 -0.1745
  119ASN   HD21 1190   1.257   5.069   6.322  0.3024 -0.1639 -0.3839
  119ASN   HD22 1191   1.092   5.031   6.330  0.5395  2.0378 -1.4508
  119ASN      C 1192   1.593   4.900   6.276 -0.5428  0.1049  0.2042
  119ASN      O 1193   1.633   4.852   6.382 -0.0247 -0.5583 -0.2834
  120PRO      N 1194   1.672   4.968   6.195 -0.4737  0.1031  0.2714
  120PRO     CA 1195   1.806   5.020   6.229 -0.4078  0.0557  0.0859
  120PRO     CB 1196   1.860   5.074   6.096 -0.6994  0.5047  0.1454
  120PRO     CG 1197   1.792   4.991   5.988 -0.4575  0.0075  0.3688
  120PRO     CD 1198   1.652   4.979   6.049 -0.4983 -0.0682  0.2620
  120PRO      C 1199   1.805   5.120   6.344  0.0559 -0.1296  0.2531
  120PRO      O 1200   1.915   5.141   6.395  0.3500 -0.1332 -0.3690
  121GLU      N 1201   1.710   5.214   6.342  0.5266  0.3406 -0.4044
  121GLU      H 1202   1.641   5.220   6.271  1.1234 -0.8348 -1.1209
  121GLU     CA 1203   1.689   5.309   6.452  0.2295  0.1248 -0.2734
  121GLU     CB 1204   1.590   5.420   6.412 -0.2693  0.0094  0.6213
  121GLU     CG 1205   1.483   5.381   6.310 -0.1274  0.5220  0.2749
  121GLU     CD 1206   1.388   5.270   6.355  0.6437 -0.0465  0.5258
  121GLU    OE1 1207   1.281   5.301   6.410  0.1280 -0.5135 -0.1954
  121GLU    OE2 1208   1.413   5.151   6.327 -0.7343 -0.3176  0.3697
  121GLU      C 1209   1.651   5.257   6.590  0.1624 -0.0072 -0.3418
  121GLU      O 1210   1.644   5.326   6.692 -0.4446 -0.2762 -0.1945
  122ARG      N 1211   1.567   5.154   6.591  0.2728 -0.0964  0.2802
  122ARG      H 1212   1.510   5.137   6.511  0.7396 -2.1313  0.3115
  122ARG     CA 1213   1.526   5.079   6.711 -0.2001  0.2061  0.3082
  122ARG     CB 1214   1.404   4.993   6.677  0.5181 -0.8019  0.2371
  122ARG     CG 1215   1.275   5.075   6.673  0.7063 -0.4881  0.6085
  122ARG     CD 1216   1.153   4.984   6.681  0.2299  0.0142 -0.6122
  122ARG     NE 1217   1.023   5.049   6.658  0.1721  0.2699  0.3925
  122ARG     HE 1218   1.029   5.134   6.606 -0.0999  0.4434  0.6399
  122ARG     CZ 1219   0.903   4.994   6.682  0.0690  0.2380 -0.1975
  122ARG    NH1 1220   0.885   4.865   6.712  0.5434  0.2920  0.3224
  122ARG   HH11 1221   0.949   4.791   6.693  0.5299  0.0549  1.1269
  122ARG   HH12 1222   0.799   4.841   6.756 -0.0787  3.1860  0.8755
  122ARG    NH2 1223   0.796   5.075   6.683 -0.2260 -0.1378 -0.8850
  122ARG   HH21 1224   0.808   5.173   6.667  1.1804 -0.2462 -0.6784
  122ARG   HH22 1225   0.708   5.032   6.702  0.2598 -0.9532 -0.3905
  122ARG      C 1226   1.632   4.986   6.769 -0.2635 -0.0697 -0.0130
  122ARG      O 1227   1.648   4.985   6.891 -0.2569 -0.0324 -0.0137
  123VAL      N 1228   1.715   4.923   6.686 -0.4305  0.5259 -0.6326
  123VAL      H 1229   1.686   4.894   6.594 -2.0244 -2.8071  0.7675
  123VAL     CA 1230   1.836   4.856   6.736 -0.5539  0.4886 -0.3834
  123VAL     CB 1231   1.892   4.769   6.623 -0.0571  0.2484  0.0464
  123VAL    CG1 1232   2.022   4.700   6.664 -0.1823  0.0657  0.1377
  123VAL    CG2 1233   1.790   4.659   6.598  0.3070 -0.2082  0.5523
  123VAL      C 1234   1.939   4.945   6.805  0.1581 -0.5091 -0.1523
  123VAL      O 1235   2.021   5.007   6.738 -0.1914  0.0881 -0.0352
  124LYS      N 1236   1.956   4.925   6.936 -0.1458 -0.3303 -0.0849
  124LYS      H 1237   1.892   4.865   6.984  1.1862  0.7556  3.2871
  124LYS     CA 1238   2.053   5.010   7.004  0.2067 -0.7554 -0.0494
  124LYS     CB 1239   2.009   5.032   0.115 -0.4752 -0.4008 -0.3043
  124LYS     CG 1240   1.892   5.130   0.121 -0.1473 -0.0094 -0.2980
  124LYS     CD 1241   1.881   5.243   0.019 -0.3333 -0.1471 -0.4302
  124LYS     CE 1242   1.751   5.320   0.043 -0.3222 -0.2628  0.0075
  124LYS     NZ 1243   1.735   5.415   6.966 -0.4868 -0.0689  0.1958
  124LYS    HZ1 1244   1.637   5.433   6.959 -0.6929 -0.9664  0.6112
  124LYS    HZ2 1245   1.787   5.500   6.971 -1.5478  0.6712 -0.8889
  124LYS    HZ3 1246   1.758   5.369   6.880 -1.8706  1.8802 -1.3081
  124LYS      C 1247   2.197   4.959   7.000  0.3427 -0.3797 -0.0589
  124LYS      O 1248   2.290   5.036   7.026  0.2952 -0.1041 -0.6976
  125GLY      N 1249   2.213   4.830   6.969  0.1095 -0.3219 -0.4183
  125GLY      H 1250   2.129   4.779   6.952 -0.8572  1.2438 -0.5954
  125GLY     CA 1251   2.344   4.764   6.958  0.2948  0.1270 -0.9257
  125GLY      C 1252   2.327   4.613   6.940  0.0243  0.0451 -0.0084
  125GLY      O 1253   2.251   4.547   7.011 -0.3215  0.0528 -0.3716
  126ILE      N 1254   2.418   4.546   6.869  0.0831  0.1242 -0.0077
  126ILE      H 1255   2.503   4.586   6.835  0.3598 -1.3707 -1.1814
  126ILE     CA 1256   2.420   4.404   6.833  0.3086  0.1135  0.0465
  126ILE     CB 1257   2.390   4.352   6.692 -0.0365  0.1608  0.1012
  126ILE    CG1 1258   2.417   4.465   6.592 -0.3096 -0.1022 -0.2730
  126ILE    CG2 1259   2.243   4.313   6.684 -0.0818  0.2715  0.4033
  126ILE     CD 1260   2.563   4.503   6.570 -0.5572  0.5028 -0.8948
  126ILE      C 1261   2.552   4.352   6.891  0.3257  0.3766  0.2437
  126ILE      O 1262   2.659   4.410   6.877  0.3536  0.2789  0.0452
  127ALA      N 1263   2.535   4.240   6.960 -0.7614  0.3363 -0.0658
  127ALA      H 1264   2.443   4.212   6.989  0.2286 -1.1395  1.9182
  127ALA     CA 1265   2.641   4.173   0.002 -0.9256  0.2585  0.0969
  127ALA     CB 1266   2.615   4.186   0.152 -0.0805 -0.3936  0.3106
  127ALA      C 1267   2.650   4.029   6.987  0.1010  0.4252 -0.2305
  127ALA      O 1268   2.562   3.952   7.025  0.5702 -0.0323 -0.0484
  128PHE      N 1269   2.763   3.997   6.924  0.1007  0.1088 -0.0752
  128PHE      H 1270   2.831   4.067   6.901  0.7679 -0.9875 -1.6096
  128PHE     CA 1271   2.788   3.865   6.864 -0.3804 -0.1490  0.2833
  128PHE     CB 1272   2.866   3.876   6.732  0.1302  0.0807  0.6020
  128PHE     CG 1273   2.807   3.981   6.638 -0.4324 -0.4028  0.4077
  128PHE    CD1 1274   2.714   3.948   6.541  0.3668 -0.6829 -0.2731
  128PHE    HD1 1275   2.696   3.841   6.530  0.3558 -0.7170  0.0919
  128PHE    CD2 1276   2.842   4.115   6.646 -0.9078 -0.2736  0.3524
  128PHE    HD2 1277   2.932   4.148   6.698 -0.6669 -1.2676  0.5775
  128PHE    CE1 1278   2.651   4.041   6.460 -0.0765 -0.3165  0.4837
  128PHE    HE1 1279   2.561   4.012   6.404 -0.1458 -0.1079  0.4851
  128PHE    CE2 1280   2.782   4.212   6.565 -0.2569 -0.0661  0.1092
  128PHE    HE2 1281   2.783   4.317   6.593 -1.3152  0.9931 -3.3697
  128PHE     CZ 1282   2.688   4.174   6.470 -0.5905 -0.1682  0.4757
  128PHE     HZ 1283   2.613   4.247   6.438 -1.1165  0.2096  2.4412
  128PHE      C 1284   2.868   3.774   6.956  0.0361  0.6338  0.7052
  128PHE      O 1285   2.985   3.795   6.988  0.3877  0.0515 -0.1829
  129MET      N 1286   2.796   3.678   7.014  0.0718  0.4014  0.3686
  129MET      H 1287   2.696   3.683   7.009  0.0874  0.3513  0.0228
  129MET     CA 1288   2.863   3.569   0.051 -0.2478 -0.0808 -0.0674
  129MET     CB 1289   2.779   3.510   0.165  0.3577 -0.3232  0.2585
  129MET     CG 1290   2.685   3.616   0.221  0.3571 -0.2298  0.0833
  129MET     SD 1291   2.554   3.585   0.346  0.0361  0.2254 -0.1342
  129MET     CE 1292   2.660   3.558   0.487  0.1708  0.6774 -0.1471
  129MET      C 1293   2.895   3.453   6.991 -0.2858 -0.4656  0.3854
  129MET      O 1294   2.810   3.371   6.958 -0.4304 -0.3057  0.3597
  130GLU      N 1295   3.017   3.454   6.936 -0.4978 -0.1511 -0.0836
  130GLU      H 1296   3.082   3.513   6.983 -0.5003 -0.4164  0.2575
  130GLU     CA 1297   3.058   3.391   6.809  0.6223  0.3700  0.0122
  130GLU     CB 1298   3.063   3.238   6.813  0.0298  0.3479 -0.0178
  130GLU     CG 1299   3.147   3.171   6.705 -0.0559 -0.1833  0.2396
  130GLU     CD 1300   3.239   3.063   6.763 -0.0048 -0.4727 -0.3771
  130GLU    OE1 1301   3.361   3.087   6.771 -0.0570 -0.2015 -0.3819
  130GLU    OE2 1302   3.200   2.951   6.803 -0.0018 -0.2493  0.2577
  130GLU      C 1303   2.986   3.428   6.679  0.0045 -0.0122  0.2375
  130GLU      O 1304   2.866   3.447   6.665 -0.0105 -0.2994 -0.0083
  131PHE      N 1305   3.071   3.473   6.587 -0.1324 -0.0221  0.1062
  131PHE      H 1306   3.170   3.472   6.603  0.3489  0.7414 -2.3616
  131PHE     CA 1307   3.023   3.522   6.457  0.0007  0.2252  0.1481
  131PHE     CB 1308   3.125   3.628   6.416  0.2565 -0.2263 -0.4068
  131PHE     CG 1309   3.092   3.723   6.301  0.5097  0.5187  0.1297
  131PHE    CD1 1310   3.001   3.828   6.308 -0.2369 -0.0777 -0.4684
  131PHE    HD1 1311   2.937   3.836   6.396 -1.9535  0.1740 -1.6942
  131PHE    CD2 1312   3.176   3.718   6.190  0.2154 -0.2363 -0.0592
  131PHE    HD2 1313   3.243   3.635   6.169  0.6071  0.0992 -0.1406
  131PHE    CE1 1314   2.995   3.935   6.220 -0.2099  0.5378  0.2610
  131PHE    HE1 1315   2.927   4.019   6.229 -0.8458  0.0841 -0.2019
  131PHE    CE2 1316   3.174   3.823   6.099 -0.1947 -0.0001  0.2185
  131PHE    HE2 1317   3.262   3.838   6.036  0.5525  0.3683  1.3286
  131PHE     CZ 1318   3.086   3.930   6.115 -0.1229  0.0376  0.3571
  131PHE     HZ 1319   3.098   4.016   6.049  1.2993  0.4143  1.0424
  131PHE      C 1320   3.023   3.409   6.353 -0.2415  0.0204  0.3703
  131PHE      O 1321   3.093   3.310   6.371 -0.1319  0.0197 -0.0465
  132ILE      N 1322   2.924   3.421   6.265 -0.0931  0.2898  0.2392
  132ILE      H 1323   2.850   3.488   6.270 -0.4736  0.0914 -1.6963
  132ILE     CA 1324   2.912   3.324   6.155 -0.4703  0.0077  0.5291
  132ILE     CB 1325   2.777   3.349   6.086 -0.1220  0.3495 -0.0354
  132ILE    CG1 1326   2.662   3.357   6.187  0.3391  0.2087  0.5082
  132ILE    CG2 1327   2.744   3.239   5.985  0.0520  1.0659 -0.8735
  132ILE     CD 1328   2.534   3.420   6.132  0.5794 -0.2390 -0.5818
  132ILE      C 1329   3.027   3.337   6.056 -0.4053  0.1047  0.6180
  132ILE      O 1330   3.056   3.437   5.990  0.0678 -0.3470  0.1278
  133ARG      N 1331   3.114   3.236   6.056 -0.0889  0.3681  0.0832
  133ARG      H 1332   3.104   3.162   6.123  0.6336  0.6904  0.5638
  133ARG     CA 1333   3.222   3.224   5.958 -0.2773  0.4417 -0.1353
  133ARG     CB 1334   3.354   3.248   6.031 -0.3367  0.1604  0.0671
  133ARG     CG 1335   3.453   3.313   5.934 -0.1282 -0.1339  0.0805
  133ARG     CD 1336   3.594   3.324   5.991 -0.3072  0.5915  0.3895
  133ARG     NE 1337   3.677   3.227   5.919 -0.4761  0.2612  0.6411
  133ARG     HE 1338   3.682   3.250   5.822  0.5643  0.1366  0.6575
  133ARG     CZ 1339   3.727   3.109   5.960 -0.6746  0.0394  0.2520
  133ARG    NH1 1340   3.717   3.061   6.084 -0.1166  0.3975  0.4402
  133ARG   HH11 1341   3.655   3.113   6.143 -1.3926 -0.6205  0.0466
  133ARG   HH12 1342   3.767   2.982   6.121  3.7214  1.6760 -1.4501
  133ARG    NH2 1343   3.767   3.016   5.872 -0.0882  0.1158  0.4300
  133ARG   HH21 1344   3.773   3.030   5.773 -3.7536 -2.1625 -0.3309
  133ARG   HH22 1345   3.783   2.926   5.913 -0.2038 -0.0570  0.1070
  133ARG      C 1346   3.226   3.086   5.891 -0.5944  0.4187 -0.1085
  133ARG      O 1347   3.188   2.993   5.961  0.1786 -0.2523 -0.5587
  134PRO      N 1348   3.255   3.076   5.761  0.0120 -0.1414  0.0642
  134PRO     CA 1349   3.297   2.958   5.684  0.1250 -0.0916  0.0497
  134PRO     CB 1350   3.328   3.011   5.544 -0.0352 -0.5901 -0.1783
  134PRO     CG 1351   3.222   3.121   5.534 -0.0723 -0.5786  0.2909
  134PRO     CD 1352   3.212   3.185   5.672  0.2475 -0.0417  0.0713
  134PRO      C 1353   3.411   2.875   5.744 -0.4057 -0.6342  0.3120
  134PRO      O 1354   3.507   2.926   5.801 -0.8001  0.3421  0.1280
  135ILE      N 1355   3.388   2.744   5.757 -0.8447 -0.6236 -0.3243
  135ILE      H 1356   3.304   2.703   5.720 -0.9542  0.4329 -1.3244
  135ILE     CA 1357   3.473   2.649   5.830 -0.3113 -0.3295 -0.5579
  135ILE     CB 1358   3.397   2.596   5.951  0.0004  0.3545 -0.0562
  135ILE    CG1 1359   3.264   2.528   5.918 -0.0740  0.2425  0.4559
  135ILE    CG2 1360   3.399   2.699   6.065 -0.1886 -0.0110  0.2820
  135ILE     CD 1361   3.196   2.475   6.044 -0.5011  0.4763  0.3305
  135ILE      C 1362   3.530   2.538   5.742 -0.0757 -0.4757 -0.2242
  135ILE      O 1363   3.491   2.523   5.626 -0.7805  0.3679 -0.1044
  136PRO      N 1364   3.643   2.480   5.780  0.3664  0.3330 -0.2769
  136PRO     CA 1365   3.700   2.363   5.711 -0.1778 -0.2725  0.2776
  136PRO     CB 1366   3.826   2.326   5.790  0.2899  0.4825 -0.0979
  136PRO     CG 1367   3.870   2.463   5.840 -0.0042  0.6982 -0.4230
  136PRO     CD 1368   3.740   2.537   5.874 -0.0774  0.2847  0.2201
  136PRO      C 1369   3.605   2.244   5.699  0.2815 -0.6480  0.3311
  136PRO      O 1370   3.527   2.226   5.792 -0.5607 -0.2046 -0.2753
  137THR      N 1371   3.624   2.167   5.592  0.1481 -0.0826 -0.1039
  137THR      H 1372   3.687   2.184   5.516 -0.5377 -1.6713 -1.0636
  137THR     CA 1373   3.540   2.050   5.565 -0.0881  0.1186 -0.2411
  137THR     CB 1374   3.565   1.993   5.425  0.2799 -0.3363  0.0067
  137THR    OG1 1375   3.706   1.982   5.405  0.3295  0.2033  0.0394
  137THR    HG1 1376   3.729   1.885   5.416 -0.9866 -0.2203 -0.7093
  137THR    CG2 1377   3.489   2.078   5.323 -0.0479 -0.5872  0.0387
  137THR      C 1378   3.557   1.940   5.670  0.4038  0.0950 -0.3453
  137THR      O 1379   3.665   1.916   5.724  0.2392  0.3706  0.1083
  138TRP      N 1380   3.452   1.860   5.682  0.5793 -0.0868  0.0066
  138TRP      H 1381   3.367   1.877   5.632  0.5262 -0.9739 -0.2229
  138TRP     CA 1382   3.440   1.743   5.770  0.3460 -0.1142 -0.0592
  138TRP     CB 1383   3.351   1.642   5.698 -0.0464  0.1008  0.1191
  138TRP     CG 1384   3.214   1.698   5.660 -0.1877 -0.6866 -0.5592
  138TRP    CD1 1385   3.105   1.715   5.735 -0.0465 -0.3736 -0.4228
  138TRP    HD1 1386   3.106   1.728   5.843  1.9139 -2.8697 -0.0443
  138TRP    CD2 1387   3.180   1.747   5.534 -0.3323 -0.5734 -0.4763
  138TRP    NE1 1388   3.007   1.765   5.661 -0.4868 -0.6267 -0.0180
  138TRP    HE1 1389   2.913   1.776   5.692 -1.6502 -1.2646 -3.0266
  138TRP    CE2 1390   3.050   1.796   5.539  0.1707  0.7427  0.5290
  138TRP    CE3 1391   3.255   1.759   5.418 -0.5486 -0.1549 -0.5751
  138TRP    HE3 1392   3.364   1.759   5.420 -0.5075  1.4935 -1.0204
  138TRP    CZ2 1393   2.993   1.854   5.426  0.3943 -0.1944 -0.0869
  138TRP    HZ2 1394   2.890   1.891   5.425  1.0863  1.8840 -0.3754
  138TRP    CZ3 1395   3.200   1.810   5.301  0.5756  0.3131 -0.9213
  138TRP    HZ3 1396   3.259   1.804   5.210 -0.5515 -0.4173 -1.6414
  138TRP    CH2 1397   3.070   1.858   5.311  0.4785 -0.1128 -0.0289
  138TRP    HH2 1398   3.017   1.881   5.218  0.3497  0.9185  0.2863
  138TRP      C 1399   3.553   1.651   5.818 -0.0633 -0.7378 -0.2821
  138TRP      O 1400   3.539   1.581   5.918  0.5395 -0.0783  0.2690
  139ASP      N 1401   3.656   1.642   5.735 -0.0054 -0.0054 -0.2966
  139ASP      H 1402   3.656   1.682   5.643 -2.9849 -1.1022 -0.8766
  139ASP     CA 1403   3.781   1.568   5.756  0.2240  0.4350 -0.0817
  139ASP     CB 1404   3.846   1.520   5.626 -0.2226 -0.1189 -0.1048
  139ASP     CG 1405   3.873   1.634   5.528  0.2587 -0.5381 -0.4671
  139ASP    OD1 1406   3.782   1.689   5.462  0.3845  0.4735  0.1848
  139ASP    OD2 1407   3.990   1.636   5.485  0.2086 -0.2304 -0.5930
  139ASP      C 1408   3.882   1.641   5.845  0.2763  0.0100  0.2109
  139ASP      O 1409   3.914   1.592   5.953 -0.2312  0.1886  0.4447
  140GLU      N 1410   3.911   1.768   5.819 -0.3934  0.1337  0.0297
  140GLU      H 1411   3.854   1.815   5.752  1.4827 -0.2502 -1.9438
  140GLU     CA 1412   4.009   1.852   5.890  0.0011 -0.0887 -0.2470
  140GLU     CB 1413   4.027   1.988   5.822 -0.0016  0.0780  0.0841
  140GLU     CG 1414   4.088   1.982   5.682 -0.0801 -0.0177  0.0537
  140GLU     CD 1415   4.089   2.117   5.611 -0.3552 -0.1542 -0.2137
  140GLU    OE1 1416   4.123   2.215   5.681 -0.1290 -0.0206 -0.5072
  140GLU    OE2 1417   4.078   2.123   5.487 -0.0815  0.1624 -0.2255
  140GLU      C 1418   3.989   1.871   6.040  0.4669  0.0452 -0.2004
  140GLU      O 1419   4.079   1.923   6.106  0.3549 -0.3476  0.2738
  141TRP      N 1420   3.872   1.832   6.091  0.4135 -0.0461 -0.3924
  141TRP      H 1421   3.813   1.770   6.040  0.0515  0.1025 -0.1542
  141TRP     CA 1422   3.825   1.851   6.229  0.4557  0.3399 -0.4288
  141TRP     CB 1423   3.675   1.824   6.223  0.4922  0.0128  0.0868
  141TRP     CG 1424   3.602   1.951   6.180  0.0004 -0.1197  0.5146
  141TRP    CD1 1425   3.579   1.994   6.056 -0.4227 -0.3282  0.5198
  141TRP    HD1 1426   3.596   1.935   5.966 -2.5067  0.3435 -0.3677
  141TRP    CD2 1427   3.529   2.040   6.258 -1.2848 -0.6811 -0.0227
  141TRP    NE1 1428   3.509   2.106   6.051  0.2908  0.0985 -0.0973
  141TRP    HE1 1429   3.493   2.164   5.971  1.1576  1.2632  0.5402
  141TRP    CE2 1430   3.474   2.138   6.176 -0.0107 -0.0535 -0.1424
  141TRP    CE3 1431   3.517   2.044   6.397  0.1603  0.0621  0.0956
  141TRP    HE3 1432   3.554   1.967   6.465  0.1720  0.3134  0.3754
  141TRP    CZ2 1433   3.411   2.247   6.234  0.0580 -0.0999  0.0176
  141TRP    HZ2 1434   3.398   2.333   6.169  0.2842 -1.1911 -1.5241
  141TRP    CZ3 1435   3.447   2.149   6.454  0.0784  0.3669 -0.5600
  141TRP    HZ3 1436   3.446   2.159   6.562  1.1778  0.9002 -0.5814
  141TRP    CH2 1437   3.394   2.248   6.372 -0.5498  0.4436 -0.0618
  141TRP    HH2 1438   3.329   2.320   6.424 -0.1914 -0.2796  1.4403
  141TRP      C 1439   3.896   1.751   6.321 -0.3109  0.3504  0.1832
  141TRP      O 1440   3.936   1.646   6.269 -0.2381  0.2760  0.3894
  142PRO      N 1441   3.898   1.765   6.453  0.3209  0.1266  0.2021
  142PRO     CA 1442   3.959   1.665   6.541 -0.1260 -0.3179  0.0112
  142PRO     CB 1443   3.942   1.719   6.683 -0.2680 -0.1575 -0.0668
  142PRO     CG 1444   3.903   1.867   6.676 -0.2408 -0.1318  0.2685
  142PRO     CD 1445   3.879   1.891   6.526  0.5993  0.1825  0.1780
  142PRO      C 1446   3.879   1.535   6.535 -0.2023 -0.2839  0.2470
  142PRO      O 1447   3.767   1.529   6.485 -0.0731  0.5726 -0.1552
  143GLU      N 1448   3.940   1.429   6.588  0.1302 -0.1893  0.0581
  143GLU      H 1449   4.040   1.426   6.594  0.1212 -2.4825 -0.0536
  143GLU     CA 1450   3.875   1.298   6.601 -0.1220 -0.0233  0.4746
  143GLU     CB 1451   3.970   1.200   6.670  0.2400  0.1863  0.2727
  143GLU     CG 1452   4.094   1.157   6.592 -0.0657 -0.3995  0.1122
  143GLU     CD 1453   4.222   1.232   6.629  0.1449 -0.4952 -0.4086
  143GLU    OE1 1454   4.219   1.357   6.620 -0.0302 -0.4898 -0.2675
  143GLU    OE2 1455   4.328   1.168   6.643  0.1509 -0.1993  1.0490
  143GLU      C 1456   3.735   1.280   6.661 -0.2410 -0.1386  0.1630
  143GLU      O 1457   3.656   1.197   6.617 -0.1632 -0.0298 -0.1862
  144PHE      N 1458   3.699   1.367   6.755  0.1924 -0.4774  0.6499
  144PHE      H 1459   3.771   1.416   6.803 -0.2135  2.3391 -1.3698
  144PHE     CA 1460   3.566   1.363   6.818 -0.1428 -0.3706 -0.0394
  144PHE     CB 1461   3.553   1.423   6.958 -0.0279 -0.0924 -0.1467
  144PHE     CG 1462   3.422   1.422   0.002  0.2056  0.0014  0.2499
  144PHE    CD1 1463   3.386   1.325   0.095 -0.2317 -0.1467 -0.0648
  144PHE    HD1 1464   3.423   1.226   0.071 -0.9646 -0.8837  1.6990
  144PHE    CD2 1465   3.363   1.547   0.012  0.5796  0.2013 -0.0053
  144PHE    HD2 1466   3.362   1.619   6.965  2.3366  0.9880  0.6149
  144PHE    CE1 1467   3.304   1.362   0.201  0.0990  0.0617  0.1242
  144PHE    HE1 1468   3.302   1.292   0.285  4.0237  0.7262  0.9622
  144PHE    CE2 1469   3.270   1.582   0.110 -0.0062  0.1289 -0.5290
  144PHE    HE2 1470   3.230   1.682   0.127 -0.9094 -0.6317  2.4904
  144PHE     CZ 1471   3.249   1.489   0.212  0.4876  0.2666 -0.3015
  144PHE     HZ 1472   3.175   1.514   0.288 -0.4885  0.3595 -1.2571
  144PHE      C 1473   3.458   1.413   6.721  0.1678  0.0688 -0.1624
  144PHE      O 1474   3.346   1.364   6.707  0.1386  0.1304 -0.1443
  145ALA      N 1475   3.493   1.520   6.650 -0.2849  0.3946  0.0988
  145ALA      H 1476   3.580   1.566   6.668  1.4664 -2.9358  1.1045
  145ALA     CA 1477   3.403   1.565   6.544 -0.5303 -0.3632 -0.0235
  145ALA     CB 1478   3.467   1.690   6.483  0.4697 -0.6136  0.4987
  145ALA      C 1479   3.387   1.465   6.430  0.5269  0.5128 -0.9685
  145ALA      O 1480   3.275   1.433   6.389  0.0163  0.1112  0.6766
  146ARG      N 1481   3.499   1.405   6.390  0.2156 -0.5468 -0.3042
  146ARG      H 1482   3.587   1.449   6.412  0.3189 -0.4202 -0.9590
  146ARG     CA 1483   3.490   1.309   6.280  0.2486 -0.0413 -0.7544
  146ARG     CB 1484   3.626   1.247   6.248 -0.1049 -0.4864 -1.4136
  146ARG     CG 1485   3.722   1.345   6.181  0.7222 -0.4090 -0.1385
  146ARG     CD 1486   3.859   1.281   6.164  0.4578 -1.0956  0.2860
  146ARG     NE 1487   3.960   1.368   6.102 -0.0061 -0.6807  0.1057
  146ARG     HE 1488   3.928   1.446   6.050  0.3947 -0.7310 -0.2239
  146ARG     CZ 1489   4.094   1.359   6.111  0.0826  0.4860  0.0876
  146ARG    NH1 1490   4.146   1.253   6.175  0.1736  0.0176 -0.7572
  146ARG   HH11 1491   4.086   1.193   6.228  3.2685 -1.1034  1.8122
  146ARG   HH12 1492   4.244   1.238   6.164 -0.1361 -1.6696 -1.7254
  146ARG    NH2 1493   4.172   1.463   6.080  0.5089  0.2455  0.3472
  146ARG   HH21 1494   4.132   1.552   6.056 -0.3833 -0.2456 -0.0263
  146ARG   HH22 1495   4.269   1.437   6.083  0.0444 -2.0660 -1.9172
  146ARG      C 1496   3.397   1.188   6.297 -0.0909  0.2725 -0.3465
  146ARG      O 1497   3.296   1.179   6.228 -0.2382  0.0477 -0.1019
  147GLU      N 1498   3.396   1.134   6.418 -0.1107 -0.0390 -0.4832
  147GLU      H 1499   3.463   1.165   6.486 -3.4345 -0.4564  3.3882
  147GLU     CA 1500   3.319   1.016   6.460 -0.0552  0.0272 -0.1881
  147GLU     CB 1501   3.350   0.961   6.599 -0.0693  0.5766  0.0347
  147GLU     CG 1502   3.494   0.911   6.582 -0.3276 -0.2752  0.2834
  147GLU     CD 1503   3.537   0.793   6.668 -0.3139 -0.0771  0.5495
  147GLU    OE1 1504   3.595   0.812   6.777 -0.1518  0.1122  0.4307
  147GLU    OE2 1505   3.518   0.677   6.624  0.8445  0.0444 -0.3241
  147GLU      C 1506   3.170   1.047   6.454 -0.0223  0.2229  0.0153
  147GLU      O 1507   3.095   0.960   6.410  0.3566  0.0976 -0.3840
  148THR      N 1508   3.123   1.163   6.499  0.1382  0.4045 -0.2838
  148THR      H 1509   3.188   1.226   6.542  1.0300 -1.1879  0.7985
  148THR     CA 1510   2.984   1.209   6.485  0.1714  0.6324  0.1099
  148THR     CB 1511   2.936   1.299   6.599 -0.6617  0.5333 -0.1556
  148THR    OG1 1512   3.048   1.354   6.669 -0.4375  0.0494 -0.1285
  148THR    HG1 1513   3.051   1.452   6.652 -2.7754  0.2619  0.3793
  148THR    CG2 1514   2.843   1.220   6.691  0.1426 -0.4367 -0.1513
  148THR      C 1515   2.948   1.274   6.352 -0.1713 -0.1816 -0.2004
  148THR      O 1516   2.840   1.247   6.298 -0.4360  0.4758 -0.0134
  149PHE      N 1517   3.037   1.345   6.283 -0.6918  0.1735 -0.5153
  149PHE      H 1518   3.113   1.380   6.336 -1.0848  1.1005 -0.5396
  149PHE     CA 1519   3.010   1.404   6.151 -0.5976  0.7285 -0.2870
  149PHE     CB 1520   3.125   1.488   6.095 -0.0122 -0.0524 -0.2655
  149PHE     CG 1521   3.130   1.633   6.141  0.0562 -0.3089  0.5538
  149PHE    CD1 1522   3.020   1.717   6.153  0.0927 -0.2982  0.8412
  149PHE    HD1 1523   2.919   1.686   6.126  0.0471  1.1367 -0.8522
  149PHE    CD2 1524   3.259   1.685   6.149 -0.2389  0.4818  0.3250
  149PHE    HD2 1525   3.342   1.616   6.129  1.5553  2.4999  0.4952
  149PHE    CE1 1526   3.037   1.853   6.174 -0.2605 -0.0218 -0.5461
  149PHE    HE1 1527   2.952   1.919   6.191  0.8418  1.1196  0.7982
  149PHE    CE2 1528   3.278   1.820   6.172  0.0234  0.5803 -0.4162
  149PHE    HE2 1529   3.373   1.854   6.213 -0.5558 -0.6716  2.2061
  149PHE     CZ 1530   3.167   1.903   6.181 -0.3269  0.0587  0.2019
  149PHE     HZ 1531   3.190   2.002   6.221  1.3797 -0.3186  0.2112
  149PHE      C 1532   2.972   1.291   6.055 -0.1329 -0.0179  0.4021
  149PHE      O 1533   2.864   1.293   5.997  0.2069  0.2741 -0.2247
  150GLN      N 1534   3.067   1.198   6.046 -0.4646 -0.4079  0.8670
  150GLN      H 1535   3.159   1.222   6.076 -0.0058 -1.6058  0.5123
  150GLN     CA 1536   3.046   1.078   5.962  0.1781  0.2833 -0.3114
  150GLN     CB 1537   3.160   0.981   5.993  0.0808  0.1454 -0.3835
  150GLN     CG 1538   3.292   1.021   5.926  0.1623  0.0248 -0.2972
  150GLN     CD 1539   3.409   0.938   5.977  0.0307 -0.1078 -0.2092
  150GLN    OE1 1540   3.399   0.819   6.007  0.0376 -0.1306 -0.2973
  150GLN    NE2 1541   3.529   0.996   5.968  0.2249 -0.4677  0.0320
  150GLN   HE21 1542   3.550   1.089   5.938 -0.7901 -0.3959 -0.5170
  150GLN   HE22 1543   3.607   0.942   6.000  0.4259 -0.7112 -0.8302
  150GLN      C 1544   2.908   1.016   5.984  0.1688  0.2280 -0.5249
  150GLN      O 1545   2.858   0.961   5.886 -0.4715 -0.3433  0.1089
  151ALA      N 1546   2.858   1.011   6.107 -0.1599 -0.0133 -0.6684
  151ALA      H 1547   2.897   1.060   6.185 -2.5142  0.3330  0.3708
  151ALA     CA 1548   2.729   0.955   6.150 -0.0325 -0.0692 -0.3564
  151ALA     CB 1549   2.712   0.953   6.302 -0.6253  0.4469 -0.4091
  151ALA      C 1550   2.617   1.047   6.103 -0.0689  0.0280 -0.0827
  151ALA      O 1551   2.522   1.000   6.039 -0.3258 -0.0682  0.3682
  152PHE      N 1552   2.632   1.179   6.112 -0.5101  0.0551  0.2910
  152PHE      H 1553   2.713   1.218   6.157 -0.2713  1.0668 -0.9456
  152PHE     CA 1554   2.535   1.279   6.067 -0.4145 -0.0426 -0.1335
  152PHE     CB 1555   2.578   1.409   6.136 -0.5601  0.1475 -0.3962
  152PHE     CG 1556   2.556   1.411   6.288 -0.4764  0.0248 -0.3824
  152PHE    CD1 1557   2.649   1.479   6.365 -0.5401 -0.1167 -0.1810
  152PHE    HD1 1558   2.750   1.483   6.325 -0.9127 -2.1157 -1.4379
  152PHE    CD2 1559   2.434   1.376   6.344 -0.3570  0.0989 -0.0781
  152PHE    HD2 1560   2.356   1.326   6.286 -0.1922 -0.9949  0.6143
  152PHE    CE1 1561   2.624   1.506   6.499  0.0448 -0.0641 -0.0829
  152PHE    HE1 1562   2.698   1.565   6.554  0.1272  0.0374 -0.3035
  152PHE    CE2 1563   2.415   1.404   6.479  0.3170  0.0189  0.0373
  152PHE    HE2 1564   2.326   1.362   6.528 -1.2722  0.2633 -2.4569
  152PHE     CZ 1565   2.505   1.470   6.561 -0.0731  0.5467  0.0518
  152PHE     HZ 1566   2.487   1.508   6.662  0.8044 -2.8789  1.6606
  152PHE      C 1567   2.536   1.289   5.914 -0.3314 -0.2980 -0.1496
  152PHE      O 1568   2.444   1.349   5.858  0.3586  0.4546 -0.4916
  153ARG      N 1569   2.648   1.261   5.848  0.0923 -0.0990  0.4764
  153ARG      H 1570   2.739   1.259   5.889  0.1354 -1.8527  0.3748
  153ARG     CA 1571   2.657   1.264   5.701 -0.0945 -0.0814  0.4651
  153ARG     CB 1572   2.802   1.255   5.655 -0.3947 -0.7452 -0.3709
  153ARG     CG 1573   2.873   1.388   5.681 -0.1595 -0.7784 -0.8210
  153ARG     CD 1574   3.007   1.401   5.609  0.2907 -0.8856 -0.0130
  153ARG     NE 1575   2.996   1.419   5.464 -0.0405 -0.7635  0.0269
  153ARG     HE 1576   2.906   1.403   5.422 -0.7803 -0.3816  1.4271
  153ARG     CZ 1577   3.102   1.440   5.385 -0.2505  0.0495 -0.0460
  153ARG    NH1 1578   3.228   1.444   5.429 -0.3213  0.5433  0.1144
  153ARG   HH11 1579   3.255   1.429   5.525 -0.4448 -1.4001 -0.1161
  153ARG   HH12 1580   3.303   1.458   5.364 -0.1849 -1.1878 -0.1452
  153ARG    NH2 1581   3.083   1.469   5.256 -0.4371 -0.3472 -0.1084
  153ARG   HH21 1582   3.000   1.482   5.201  1.4406  0.5433 -3.0037
  153ARG   HH22 1583   3.162   1.505   5.207 -0.2606 -0.4195  0.1225
  153ARG      C 1584   2.574   1.150   5.642  0.0773  0.3199 -0.5722
  153ARG      O 1585   2.490   1.181   5.557 -0.4846 -0.1820 -0.2057
  154THR      N 1586   2.583   1.025   5.687  0.1217  0.4027 -0.3486
  154THR      H 1587   2.664   0.989   5.734 -0.0832 -0.4524 -0.6393
  154THR     CA 1588   2.485   0.920   5.656 -0.1093  0.3575  0.5161
  154THR     CB 1589   2.526   0.779   5.700 -0.1136  0.0812 -0.3459
  154THR    OG1 1590   2.668   0.763   5.699 -0.1499 -0.2673 -0.0419
  154THR    HG1 1591   2.688   0.665   5.701 -3.1308 -1.0082 -0.9752
  154THR    CG2 1592   2.463   0.674   5.610 -0.6940  0.2754 -0.1676
  154THR      C 1593   2.352   0.950   5.726 -0.1936  0.9541  0.1009
  154THR      O 1594   2.324   0.915   5.840 -0.0986 -0.0256 -0.1651
  155THR      N 1595   2.258   0.987   5.639 -0.3346 -0.3358 -0.3121
  155THR      H 1596   2.274   0.992   5.540  0.0065 -0.8071 -0.2819
  155THR     CA 1597   2.125   1.032   5.682  0.0512  0.3731  0.1630
  155THR     CB 1598   2.045   1.084   5.562  0.2813  0.0522 -0.1298
  155THR    OG1 1599   2.047   0.989   5.455 -0.2265  0.6051 -0.6358
  155THR    HG1 1600   1.965   0.978   5.399 -1.1537  0.2454  0.7332
  155THR    CG2 1601   2.084   1.221   5.506 -0.4621  0.3276  0.0153
  155THR      C 1602   2.036   0.937   5.763  0.4612  0.1894  0.4025
  155THR      O 1603   1.972   0.983   5.857  0.1822 -0.0151  0.3152
  156ASP      N 1604   2.029   0.810   5.725  0.0039  0.0959  0.7952
  156ASP      H 1605   2.072   0.775   5.642  0.5685 -1.3337  1.6522
  156ASP     CA 1606   1.946   0.706   5.788 -0.0651 -0.2010  0.2261
  156ASP     CB 1607   1.931   0.583   5.698  0.3011 -0.1211  0.0554
  156ASP     CG 1608   2.060   0.540   5.628  0.3052  0.4640 -0.3069
  156ASP    OD1 1609   2.159   0.496   5.689  0.2035  0.4446 -0.1549
  156ASP    OD2 1610   2.059   0.543   5.503  0.1821 -0.0908 -0.3246
  156ASP      C 1611   1.995   0.684   5.932  0.0301  0.5291  0.3096
  156ASP      O 1612   1.908   0.691   6.019 -0.6494  0.1111 -0.3161
  157VAL      N 1613   2.126   0.681   5.950  0.1648 -0.2862 -0.7366
  157VAL      H 1614   2.185   0.655   5.873  0.1554  0.5947 -1.0527
  157VAL     CA 1615   2.191   0.664   6.080  0.3041  0.5793 -0.6889
  157VAL     CB 1616   2.333   0.610   6.057  0.0946 -0.0480 -0.5173
  157VAL    CG1 1617   2.421   0.598   6.181  0.7737 -0.4941 -1.0345
  157VAL    CG2 1618   2.339   0.468   6.000 -0.3549  0.0159 -0.7297
  157VAL      C 1619   2.175   0.786   6.170 -0.2676 -0.0312  0.0488
  157VAL      O 1620   2.120   0.778   6.280 -0.2028 -0.3683  0.0552
  158GLY      N 1621   2.209   0.902   6.113  0.0351 -0.3869 -0.4958
  158GLY      H 1622   2.258   0.903   6.026  2.3907 -1.8480  0.6910
  158GLY     CA 1623   2.189   1.042   6.153 -0.1759 -0.4515 -0.3709
  158GLY      C 1624   2.061   1.076   6.230  0.0908  0.0797 -0.1645
  158GLY      O 1625   2.057   1.077   6.353 -0.7589  0.0380 -0.1862
  159ARG      N 1626   1.957   1.081   6.147  0.0646 -0.3619 -0.1563
  159ARG      H 1627   1.974   1.055   6.052 -0.5354 -2.7019  0.3127
  159ARG     CA 1628   1.813   1.088   6.175  0.0950  0.1913 -0.1357
  159ARG     CB 1629   1.735   1.064   6.046  0.1777  0.0336 -0.1569
  159ARG     CG 1630   1.699   1.187   5.962  0.3719  0.1349 -0.0906
  159ARG     CD 1631   1.589   1.154   5.862 -0.5053  0.5772  0.7089
  159ARG     NE 1632   1.586   1.260   5.760  0.6118 -0.1006 -0.0550
  159ARG     HE 1633   1.560   1.350   5.794  0.2276 -0.1552 -0.2040
  159ARG     CZ 1634   1.617   1.255   5.630 -0.2368  0.1160 -0.2737
  159ARG    NH1 1635   1.670   1.149   5.566 -0.0669  0.2706 -0.3896
  159ARG   HH11 1636   1.681   1.064   5.618 -2.2181  1.7486  2.8320
  159ARG   HH12 1637   1.693   1.143   5.469 -1.5119 -2.1279 -0.6580
  159ARG    NH2 1638   1.540   1.330   5.551 -0.6147  0.4427  0.4042
  159ARG   HH21 1639   1.467   1.386   5.593 -0.2551  0.1762  1.4218
  159ARG   HH22 1640   1.580   1.350   5.462  0.6300  1.6431  1.1925
  159ARG      C 1641   1.760   0.993   6.283 -0.4684  0.3108 -0.3052
  159ARG      O 1642   1.734   1.037   6.395 -0.4057  0.4273 -0.3361
  160LYS      N 1643   1.795   0.866   6.268 -0.4484  0.3073 -0.2275
  160LYS      H 1644   1.826   0.836   6.177  1.2071  0.5958  0.1949
  160LYS     CA 1645   1.776   0.755   6.362 -0.3136  0.1514 -0.3816
  160LYS     CB 1646   1.796   0.615   6.305  0.2657  0.2048 -0.3135
  160LYS     CG 1647   1.675   0.562   6.227 -0.4959  0.2804  0.7898
  160LYS     CD 1648   1.679   0.410   6.236  0.3424  0.2099 -0.4566
  160LYS     CE 1649   1.617   0.347   6.361  0.7910  0.1576 -0.2593
  160LYS     NZ 1650   1.644   0.203   6.367  0.5902  0.1528  0.6442
  160LYS    HZ1 1651   1.629   0.153   6.282 -0.2934 -0.7099  1.2836
  160LYS    HZ2 1652   1.741   0.198   6.391  0.2098  0.7131  2.4837
  160LYS    HZ3 1653   1.585   0.160   6.436 -1.6356  0.9494 -0.6545
  160LYS      C 1654   1.834   0.770   6.503 -0.0204 -0.7643 -0.3995
  160LYS      O 1655   1.778   0.713   6.597 -0.0948 -0.2885 -0.1520
  161LEU      N 1656   1.960   0.812   6.504 -0.3590  0.2616  0.4595
  161LEU      H 1657   2.014   0.808   6.420  1.1207 -1.5608  1.4015
  161LEU     CA 1658   2.040   0.843   6.624  0.0979  0.5202  0.0932
  161LEU     CB 1659   2.187   0.871   6.592  0.3061 -0.3994  0.2067
  161LEU     CG 1660   2.288   0.870   6.707  0.2773  0.0553  0.2386
  161LEU    CD1 1661   2.317   0.725   6.746 -0.6148 -0.2558 -0.2145
  161LEU    CD2 1662   2.412   0.946   6.660  0.1524 -0.0592 -0.2911
  161LEU      C 1663   1.984   0.956   6.711 -0.1486  0.2520  0.2875
  161LEU      O 1664   1.914   0.924   6.807 -0.0860 -0.6438  0.0465
  162ILE      N 1665   1.969   1.077   6.659  0.5149  0.1151 -0.2410
  162ILE      H 1666   2.016   1.112   6.577  1.4477  2.8957  1.3258
  162ILE     CA 1667   1.894   1.179   6.734  0.3975 -0.0533 -0.1292
  162ILE     CB 1668   1.904   1.317   6.668  0.4095  0.0202  0.0240
  162ILE    CG1 1669   1.821   1.326   6.540 -0.1455  0.6324  0.4281
  162ILE    CG2 1670   2.053   1.352   6.658  0.4735 -0.3889 -0.5564
  162ILE     CD 1671   1.825   1.467   6.480 -0.2102  0.3273 -0.3048
  162ILE      C 1672   1.747   1.157   6.766  0.4973  0.0620  0.4214
  162ILE      O 1673   1.700   1.215   6.864  0.2336 -0.1474  0.4232
  163ILE      N 1674   1.676   1.065   6.700  0.2471  0.2844  0.3792
  163ILE      H 1675   1.693   1.042   6.604 -1.9004  1.2447 -0.2869
  163ILE     CA 1676   1.542   1.017   6.734  0.2514 -0.4061 -0.5466
  163ILE     CB 1677   1.469   0.951   6.616  0.5575 -0.6513 -0.6006
  163ILE    CG1 1678   1.428   1.069   6.528 -0.0123 -0.3152  0.1068
  163ILE    CG2 1679   1.348   0.865   6.653  0.2234 -0.0659 -0.3180
  163ILE     CD 1680   1.428   1.022   6.383  0.0784 -0.6191  0.2045
  163ILE      C 1681   1.521   0.933   6.861 -0.4754 -0.4064 -0.6655
  163ILE      O 1682   1.429   0.955   6.940  0.1547 -0.5608  0.1250
  164ASP      N 1683   1.628   0.859   6.885 -0.0004  0.4244 -0.1712
  164ASP      H 1684   1.709   0.873   6.828  0.6421  1.7526  0.9850
  164ASP     CA 1685   1.638   0.782   7.010 -0.1242  0.3531 -0.2062
  164ASP     CB 1686   1.716   0.655   6.975 -0.1489  0.2933 -0.0450
  164ASP     CG 1687   1.675   0.519   7.033  0.5851 -0.1211 -0.4729
  164ASP    OD1 1688   1.728   0.472   0.101  0.1490 -0.0286 -0.2015
  164ASP    OD2 1689   1.589   0.462   6.963  0.3564  0.0105 -0.3015
  164ASP      C 1690   1.706   0.853   0.092 -0.0623  0.2182 -0.1596
  164ASP      O 1691   1.669   0.836   0.209  0.0033 -0.0295 -0.1740
  165GLN      N 1692   1.806   0.935   0.061  0.4956 -0.3773  0.0493
  165GLN      H 1693   1.826   0.954   7.000  2.8882 -1.8182  0.1778
  165GLN     CA 1694   1.888   1.000   0.165 -0.0507 -0.2940  0.4372
  165GLN     CB 1695   2.011   0.913   0.192 -0.0689 -0.2154  0.7759
  165GLN     CG 1696   2.088   0.977   0.307  0.3070  0.0596  0.3749
  165GLN     CD 1697   2.239   0.956   0.294  0.2931  0.2701 -0.1498
  165GLN    OE1 1698   2.292   0.891   0.204 -0.5059 -0.0304 -0.4213
  165GLN    NE2 1699   2.310   0.996   0.399 -0.0207 -0.2977  0.2869
  165GLN   HE21 1700   2.269   1.032   0.483 -1.1099 -0.0551 -0.3319
  165GLN   HE22 1701   2.409   0.999   0.385  0.0029  0.9302  0.5789
  165GLN      C 1702   1.932   1.139   0.117 -0.1349 -0.2701  0.4293
  165GLN      O 1703   2.011   1.151   0.024  0.1936 -0.4590  0.6807
  166ASN      N 1704   1.892   1.242   0.192  0.1476  0.0221  0.1774
  166ASN      H 1705   1.809   1.235   0.247 -0.1288  0.0757 -0.2237
  166ASN     CA 1706   1.954   1.375   0.188 -0.0395  0.1326  0.8375
  166ASN     CB 1707   1.889   1.466   0.293 -0.1974  0.4142  0.4991
  166ASN     CG 1708   1.946   1.608   0.293  0.1172  0.2927 -0.1863
  166ASN    OD1 1709   2.066   1.621   0.271  0.2336  0.0857  0.3200
  166ASN    ND2 1710   1.857   1.707   0.291  0.0272  0.2155  0.0211
  166ASN   HD21 1711   1.758   1.693   0.294  0.0224 -0.1387 -1.2323
  166ASN   HD22 1712   1.900   1.794   0.317  2.0205 -0.9218  0.7658
  166ASN      C 1713   2.103   1.355   0.215 -0.0009 -0.3484  0.3026
  166ASN      O 1714   2.143   1.337   0.330  0.6912  0.2311  0.1572
  167VAL      N 1715   2.182   1.344   0.109  0.1020  0.3059  0.3087
  167VAL      H 1716   2.147   1.330   0.017 -0.5008  2.1682  0.2052
  167VAL     CA 1717   2.329   1.340   0.114  0.0949  0.0943  0.3516
  167VAL     CB 1718   2.401   1.297   7.021 -0.3419  0.6950 -0.1035
  167VAL    CG1 1719   2.378   1.147   6.998 -0.4704  0.7243 -0.1648
  167VAL    CG2 1720   2.357   1.377   6.899 -0.2960  0.0521 -0.5450
  167VAL      C 1721   2.401   1.466   0.163 -0.1219  0.0310  0.8432
  167VAL      O 1722   2.520   1.461   0.195  0.1710  0.3009 -0.1464
  168PHE      N 1723   2.337   1.582   0.146  0.1705  0.1559  0.5724
  168PHE      H 1724   2.256   1.594   0.089  1.3386 -0.2055 -1.2650
  168PHE     CA 1725   2.393   1.714   0.176  0.3256  0.3089 -0.3496
  168PHE     CB 1726   2.284   1.816   0.144 -0.0051 -0.0092 -0.2502
  168PHE     CG 1727   2.251   1.828   7.029 -0.0131  0.1663 -0.2347
  168PHE    CD1 1728   2.330   1.899   6.939  0.3595  0.1296  0.0612
  168PHE    HD1 1729   2.402   1.971   6.978 -1.6190  1.1101  2.1319
  168PHE    CD2 1730   2.156   1.739   6.981 -0.1978  0.2639 -0.0537
  168PHE    HD2 1731   2.078   1.693   0.008 -0.9783 -0.8063 -1.7562
  168PHE    CE1 1732   2.322   1.879   6.802  0.3073 -0.2022  0.1105
  168PHE    HE1 1733   2.382   1.939   6.734  0.4881 -0.1574  0.3073
  168PHE    CE2 1734   2.150   1.715   6.844 -0.7768  0.8658 -0.1389
  168PHE    HE2 1735   2.071   1.651   6.805 -0.3057 -0.8632  1.5865
  168PHE     CZ 1736   2.232   1.784   6.755  0.0721  0.0637  0.0154
  168PHE     HZ 1737   2.227   1.763   6.648 -1.0276  0.5590 -0.0459
  168PHE      C 1738   2.422   1.731   0.326 -0.0722  0.3433 -0.2737
  168PHE      O 1739   2.538   1.748   0.365 -0.1910  0.4335  0.0363
  169ILE      N 1740   2.321   1.712   0.409  0.1547  0.0173 -0.0666
  169ILE      H 1741   2.230   1.681   0.382  0.9529 -2.1908 -0.4032
  169ILE     CA 1742   2.334   1.735   0.554  0.2405 -0.8206  0.0612
  169ILE     CB 1743   2.207   1.769   0.631 -0.1283 -0.4678 -0.6969
  169ILE    CG1 1744   2.104   1.657   0.618 -0.7072  0.0911 -1.0168
  169ILE    CG2 1745   2.150   1.903   0.583  0.1314 -0.0941  0.0221
  169ILE     CD 1746   1.994   1.656   0.724  0.0957  0.2281 -0.1706
  169ILE      C 1747   2.404   1.626   0.635 -0.1802 -0.7000  0.5899
  169ILE      O 1748   2.482   1.648   0.728 -0.3097  0.1085  0.5123
  170GLU      N 1749   2.401   1.507   0.575 -0.3053  0.0188 -0.8490
  170GLU      H 1750   2.328   1.482   0.511  0.4835 -0.9577 -1.3993
  170GLU     CA 1751   2.484   1.391   0.609 -0.4383  0.2302  0.2139
  170GLU     CB 1752   2.394   1.267   0.605 -0.3558  0.1876 -0.3949
  170GLU     CG 1753   2.346   1.232   0.746  0.5789  0.1691 -0.0748
  170GLU     CD 1754   2.254   1.110   0.755 -0.4829  1.0189  0.7404
  170GLU    OE1 1755   2.257   1.048   0.864  0.5025 -0.0226  0.1383
  170GLU    OE2 1756   2.174   1.072   0.667  0.4808  0.2397  0.1876
  170GLU      C 1757   2.611   1.368   0.528 -0.2843  0.6024  0.3477
  170GLU      O 1758   2.679   1.267   0.545 -0.6857  0.3383  0.4035
  171GLY      N 1759   2.661   1.471   0.460  0.2321  0.0995 -0.0410
  171GLY      H 1760   2.617   1.561   0.458  3.2621  1.7106 -1.9971
  171GLY     CA 1761   2.777   1.455   0.371 -0.1724 -0.0257 -0.5481
  171GLY      C 1762   2.855   1.585   0.356 -0.2423  0.1442  0.5522
  171GLY      O 1763   2.940   1.631   0.433  0.2905 -0.1755  0.1603
  172THR      N 1764   2.821   1.655   0.248 -0.3618 -0.3637  0.2570
  172THR      H 1765   2.756   1.613   0.186 -0.2836  0.2714 -0.2592
  172THR     CA 1766   2.877   1.784   0.204 -0.6969 -0.1653  0.4063
  172THR     CB 1767   2.839   1.836   0.065 -0.4022  0.1004  0.4240
  172THR    OG1 1768   2.696   1.832   0.059 -0.3861  0.0838  0.0540
  172THR    HG1 1769   2.660   1.890   7.021 -1.8105  0.0734  0.7283
  172THR    CG2 1770   2.883   1.751   6.980 -0.6779  0.5526 -0.0000
  172THR      C 1771   2.868   1.910   0.290 -0.4162 -0.2244  0.5242
  172THR      O 1772   2.959   1.992   0.291 -0.2851 -0.3664  0.2456
  173LEU      N 1773   2.753   1.941   0.349 -0.4993 -0.2518  0.3777
  173LEU      H 1774   2.671   1.890   0.324 -1.3723  1.7370 -1.0792
  173LEU     CA 1775   2.732   2.060   0.432 -0.5615 -0.4759  0.6860
  173LEU     CB 1776   2.591   2.110   0.462 -0.4215  0.5579 -0.3243
  173LEU     CG 1777   2.497   2.122   0.342 -0.4381 -0.0285 -0.3706
  173LEU    CD1 1778   2.352   2.148   0.381 -0.2316  0.1894  0.2651
  173LEU    CD2 1779   2.541   2.228   0.240  0.2170  0.0334 -0.0307
  173LEU      C 1780   2.818   2.071   0.558 -0.0112  0.1514  0.2646
  173LEU      O 1781   2.842   2.184   0.602  0.6107  0.0719  0.1474
  174PRO      N 1782   2.861   1.960   0.619  0.0876 -0.0759 -0.2116
  174PRO     CA 1783   2.965   1.955   0.723 -0.0571  0.2282 -0.0507
  174PRO     CB 1784   2.973   1.810   0.772 -0.6306  0.2378  0.0821
  174PRO     CG 1785   2.827   1.765   0.759 -0.3679 -0.6976  0.3063
  174PRO     CD 1786   2.780   1.839   0.633  0.4009 -0.2321  0.2795
  174PRO      C 1787   3.107   1.998   0.687 -0.0688  0.1801 -0.1535
  174PRO      O 1788   3.204   2.001   0.762  0.1469  0.4131 -0.4401
  175MET      N 1789   3.124   2.016   0.556 -0.4674  0.1291 -0.2129
  175MET      H 1790   3.058   1.990   0.486 -0.1985 -1.0888 -0.0411
  175MET     CA 1791   3.257   2.042   0.500 -0.4513  0.0195 -0.2255
  175MET     CB 1792   3.255   2.007   0.351  0.5283  0.5510 -0.3717
  175MET     CG 1793   3.381   1.946   0.289  0.3961 -0.1905  0.0694
  175MET     SD 1794   3.395   1.967   0.108  0.1556 -0.4552  0.0204
  175MET     CE 1795   3.559   1.911   0.067 -0.1960 -1.0783 -0.5643
  175MET      C 1796   3.304   2.184   0.529 -0.1444 -0.1201 -0.0309
  175MET      O 1797   3.230   2.282   0.516  0.5043  0.3353 -0.3875
  176GLY      N 1798   3.429   2.193   0.574 -0.3109  0.1914  0.3763
  176GLY      H 1799   3.482   2.115   0.606  2.1628  0.7119 -2.0704
  176GLY     CA 1800   3.512   2.314   0.585 -0.2869  0.2110  0.0150
  176GLY      C 1801   3.493   2.390   0.717 -0.1574  0.5957 -0.1882
  176GLY      O 1802   3.587   2.458   0.758  0.0729 -0.0808  0.4115
  177VAL      N 1803   3.371   2.383   0.771 -0.1471  0.1055 -0.2267
  177VAL      H 1804   3.296   2.353   0.713  0.5252  0.6546 -1.4233
  177VAL     CA 1805   3.327   2.429   0.903 -0.2181 -0.1955 -0.1454
  177VAL     CB 1806   3.175   2.429   0.919 -0.1720  0.5712  0.3707
  177VAL    CG1 1807   3.093   2.525   0.833 -0.3686 -0.0457 -0.1406
  177VAL    CG2 1808   3.126   2.284   0.916  0.1371  0.4664  0.3427
  177VAL      C 1809   3.408   2.368   1.018 -0.8023 -0.3777  0.1758
  177VAL      O 1810   3.448   2.252   1.008  0.0591 -0.0834  0.0877
  178VAL      N 1811   3.418   2.433   1.134  0.0990  0.1339 -0.1747
  178VAL      H 1812   3.368   2.520   1.137 -0.8905 -0.4457  0.6252
  178VAL     CA 1813   3.474   2.373   1.256 -0.3164  0.0967 -0.0005
  178VAL     CB 1814   3.530   2.486   1.341  0.1527  0.1665 -0.3967
  178VAL    CG1 1815   3.613   2.432   1.458 -0.0068  0.1552 -0.2882
  178VAL    CG2 1816   3.616   2.582   1.258 -0.4284  0.7911 -0.2814
  178VAL      C 1817   3.367   2.285   1.322  0.0113 -0.0921  0.2820
  178VAL      O 1818   3.398   2.174   1.363  0.0155 -0.1619  0.0901
  179ARG      N 1819   3.242   2.328   1.305  0.1038  0.2403  0.4289
  179ARG      H 1820   3.218   2.416   1.264 -0.0088 -1.0962 -2.6319
  179ARG     CA 1821   3.130   2.277   1.385  0.2700 -0.2431  0.3579
  179ARG     CB 1822   3.038   2.398   1.406  0.4485 -0.1348  0.5208
  179ARG     CG 1823   3.096   2.505   1.499 -0.0084  0.1446  0.4869
  179ARG     CD 1824   2.998   2.623   1.495 -0.3384 -0.1431 -0.2365
  179ARG     NE 1825   3.018   2.739   1.583  0.2237  0.2330 -0.8485
  179ARG     HE 1826   2.957   2.734   1.662  0.0926 -2.6101 -1.0018
  179ARG     CZ 1827   3.106   2.838   1.569  0.2738  0.3055 -0.0625
  179ARG    NH1 1828   3.206   2.832   1.480  0.3291  0.3595 -0.0049
  179ARG   HH11 1829   3.201   2.758   1.413 -0.6384  0.5669 -0.1740
  179ARG   HH12 1830   3.276   2.904   1.482  0.2386  0.4613 -0.4552
  179ARG    NH2 1831   3.092   2.945   1.649  0.0893  0.0623  0.2336
  179ARG   HH21 1832   3.019   2.958   1.716 -0.5079  1.3540 -0.6221
  179ARG   HH22 1833   3.148   3.025   1.628 -0.7866  0.5976 -0.1098
  179ARG      C 1834   3.049   2.157   1.336 -0.3092  0.2594  0.0623
  179ARG      O 1835   3.006   2.151   1.221 -0.0466  0.5193 -0.0497
  180PRO      N 1836   3.036   2.056   1.423  0.7776 -0.4597 -0.5885
  180PRO     CA 1837   2.965   1.933   1.385 -0.0262 -0.0205 -0.5232
  180PRO     CB 1838   3.009   1.828   1.488 -0.1212  0.2345 -0.2195
  180PRO     CG 1839   3.056   1.915   1.605  0.1694 -0.2243  0.0041
  180PRO     CD 1840   3.118   2.041   1.544 -0.0848 -0.0779  0.0492
  180PRO      C 1841   2.813   1.951   1.395  0.0210 -0.0336  0.3056
  180PRO      O 1842   2.764   2.023   1.483 -0.0762  0.1947  0.0667
  181LEU      N 1843   2.750   1.888   1.297  0.2827  0.1152  0.0410
  181LEU      H 1844   2.804   1.857   1.218  0.4630  0.2754  0.1007
  181LEU     CA 1845   2.604   1.890   1.280  0.2881 -0.4600 -0.1066
  181LEU     CB 1846   2.566   1.874   1.133  0.2032  0.3466 -0.1773
  181LEU     CG 1847   2.526   2.004   1.062 -0.0867  0.1714 -0.3401
  181LEU    CD1 1848   2.648   2.092   1.034 -0.0444  0.1151 -0.3332
  181LEU    CD2 1849   2.425   1.981   0.949 -0.5471  0.2304  0.0544
  181LEU      C 1850   2.539   1.788   1.374  0.0114 -0.3769 -0.2083
  181LEU      O 1851   2.510   1.675   1.337  0.0303 -0.4267 -0.0706
  182THR      N 1852   2.486   1.849   1.480  0.0553 -0.0475 -0.3717
  182THR      H 1853   2.496   1.947   1.492 -0.0124 -0.2591  1.8800
  182THR     CA 1854   2.409   1.780   1.585 -0.2491  0.2654 -0.3880
  182THR     CB 1855   2.390   1.869   1.708  0.5337 -0.4227  0.2432
  182THR    OG1 1856   2.289   1.970   1.691  0.5022 -0.4431  0.3071
  182THR    HG1 1857   2.336   2.038   1.635 -1.0181 -0.1933 -0.7266
  182THR    CG2 1858   2.525   1.922   1.755  0.5263 -0.3467  0.1799
  182THR      C 1859   2.270   1.731   1.544  0.3559 -1.1835 -0.7611
  182THR      O 1860   2.210   1.789   1.454  0.1930  0.6269  0.4593
  183GLU      N 1861   2.210   1.642   1.624 -0.1100  0.2999  0.6022
  183GLU      H 1862   2.266   1.593   1.690  1.1531  0.3578 -0.3820
  183GLU     CA 1863   2.070   1.598   1.613  0.1415 -0.2776 -0.4829
  183GLU     CB 1864   2.034   1.491   1.717  0.2738  0.2734  0.1409
  183GLU     CG 1865   2.142   1.383   1.708 -0.1364 -0.1464  0.2042
  183GLU     CD 1866   2.264   1.408   1.798 -0.0650 -0.0715  0.0861
  183GLU    OE1 1867   2.265   1.346   1.906 -0.3465 -0.0594  0.0956
  183GLU    OE2 1868   2.364   1.478   1.771 -0.0349 -0.1572 -0.0276
  183GLU      C 1869   1.954   1.693   1.585  0.2406  0.0844  0.2873
  183GLU      O 1870   1.872   1.679   1.494 -0.2285 -0.0956  0.7358
  184VAL      N 1871   1.963   1.804   1.657  0.0171  0.2903  0.0022
  184VAL      H 1872   2.048   1.827   1.705  0.3419  0.4291 -0.6271
  184VAL     CA 1873   1.860   1.908   1.659 -0.5184 -0.2459  0.4285
  184VAL     CB 1874   1.875   1.994   1.785 -0.4669 -0.1447  0.3534
  184VAL    CG1 1875   1.777   2.111   1.787 -0.1032  0.1865 -0.6029
  184VAL    CG2 1876   1.872   1.897   1.903 -0.1437 -0.3769  0.1710
  184VAL      C 1877   1.863   1.981   1.525  0.3071 -0.7639  0.1633
  184VAL      O 1878   1.764   1.994   1.453  0.0955 -0.7242  0.4610
  185GLU      N 1879   1.986   2.022   1.491 -0.0980  0.2474 -0.1451
  185GLU      H 1880   2.060   2.027   1.558  0.8431 -2.4559 -0.8414
  185GLU     CA 1881   2.017   2.085   1.363 -0.3201  0.2324 -0.2062
  185GLU     CB 1882   2.166   2.119   1.362 -0.2686  0.0033 -0.5638
  185GLU     CG 1883   2.202   2.216   1.475 -0.0751 -0.4441 -0.2388
  185GLU     CD 1884   2.353   2.239   1.480 -0.1578 -0.1334  1.0038
  185GLU    OE1 1885   2.401   2.348   1.444 -0.0517 -0.4944  0.0390
  185GLU    OE2 1886   2.428   2.142   1.506  0.1809 -0.1380  0.0194
  185GLU      C 1887   1.995   2.000   1.238  0.4107  0.0478 -0.2101
  185GLU      O 1888   1.912   2.049   1.161  0.2130  0.6663  0.3928
  186MET      N 1889   2.012   1.870   1.263 -0.5295 -0.0236  0.0861
  186MET      H 1890   2.071   1.839   1.337 -0.4600  1.0637  0.5034
  186MET     CA 1891   1.969   1.772   1.162 -0.1554 -0.1157  0.0123
  186MET     CB 1892   2.041   1.640   1.186  0.0924 -0.0268 -0.2436
  186MET     CG 1893   2.189   1.643   1.146  0.1459  0.3263 -0.0260
  186MET     SD 1894   2.250   1.471   1.126  0.0581  0.2596  0.2737
  186MET     CE 1895   2.376   1.497   1.003  0.2080  0.1821  0.4116
  186MET      C 1896   1.818   1.755   1.142 -0.2970  0.4831  0.5309
  186MET      O 1897   1.774   1.785   1.031  0.2286 -0.7735 -0.0282
  187ASP      N 1898   1.736   1.740   1.245 -0.0003 -0.3015  0.6608
  187ASP      H 1899   1.772   1.688   1.323  0.6584  0.0171  0.5770
  187ASP     CA 1900   1.589   1.744   1.234  0.0702 -0.1623 -0.3172
  187ASP     CB 1901   1.525   1.730   1.372 -0.0393  0.0212 -0.3484
  187ASP     CG 1902   1.386   1.665   1.370 -0.1695  0.2916 -0.1773
  187ASP    OD1 1903   1.373   1.548   1.411  0.6928  0.4147  0.4694
  187ASP    OD2 1904   1.286   1.737   1.350 -0.2439  0.3275  0.3071
  187ASP      C 1905   1.543   1.878   1.175 -0.4299  0.0386  0.4984
  187ASP      O 1906   1.478   1.875   1.070 -0.1552  0.2977  0.3192
  188HIS      N 1907   1.602   1.987   1.222  0.1073 -0.0007 -0.0593
  188HIS      H 1908   1.651   1.987   1.309 -0.4025  0.5797  0.2343
  188HIS     CA 1909   1.569   2.121   1.170 -0.3558 -0.1566 -0.1687
  188HIS     CB 1910   1.633   2.231   1.255 -0.5903  0.0046 -0.1988
  188HIS     CG 1911   1.553   2.277   1.376 -0.2010  0.2049 -0.0183
  188HIS    ND1 1912   1.423   2.302   1.365 -0.2237  0.0257 -0.1514
  188HIS    CD2 1913   1.602   2.321   1.492  0.3062 -0.6066  0.0820
  188HIS    HD2 1914   1.704   2.308   1.527 -0.2497 -1.4957  1.5161
  188HIS    CE1 1915   1.395   2.367   1.478  0.7981  0.8105 -0.3270
  188HIS    HE1 1916   1.295   2.386   1.518  1.5979 -1.0834  2.8933
  188HIS    NE2 1917   1.503   2.388   1.551  0.7748  0.2856 -0.1347
  188HIS    HE2 1918   1.509   2.450   1.630  1.9588 -0.4418  0.3822
  188HIS      C 1919   1.610   2.156   1.027  0.1204 -0.0900 -0.0171
  188HIS      O 1920   1.531   2.215   0.953  0.0145  0.1876  0.3149
  189TYR      N 1921   1.732   2.117   0.991  0.1158 -0.3054  0.1961
  189TYR      H 1922   1.795   2.091   1.063 -0.6814  0.4014  1.1801
  189TYR     CA 1923   1.789   2.134   0.856  0.6178 -0.7137  0.3567
  189TYR     CB 1924   1.940   2.148   0.842  0.4421  0.4525 -0.4663
  189TYR     CG 1925   1.998   2.262   0.926 -0.1543  0.2856  0.1794
  189TYR    CD1 1926   2.111   2.234   1.001  0.1273  0.3168 -0.2313
  189TYR    HD1 1927   2.138   2.130   1.022  2.3193  0.6675 -1.0627
  189TYR    CD2 1928   1.957   2.395   0.914 -0.2879  0.2440  0.1730
  189TYR    HD2 1929   1.865   2.417   0.861 -2.4810 -1.7591  2.8442
  189TYR    CE1 1930   2.190   2.333   1.059  0.1731  0.1550 -0.0141
  189TYR    HE1 1931   2.293   2.313   1.088  0.0875 -0.0309  0.1691
  189TYR    CE2 1932   2.032   2.495   0.976  0.3364  0.2600 -0.5956
  189TYR    HE2 1933   2.019   2.597   0.941 -2.4681  0.4696  0.7440
  189TYR     CZ 1934   2.144   2.464   1.052  0.1526  0.1301 -0.3754
  189TYR     OH 1935   2.221   2.565   1.100  0.0112 -0.1015  0.3477
  189TYR     HH 1936   2.316   2.538   1.113  0.2398  0.9944  1.1117
  189TYR      C 1937   1.739   2.037   0.749 -0.7122  0.4261 -0.0845
  189TYR      O 1938   1.780   2.039   0.633  0.4840 -0.1278  0.3169
  190ARG      N 1939   1.702   1.921   0.803  0.0864  0.4522  0.5353
  190ARG      H 1940   1.738   1.886   0.890  0.2929 -2.4238 -0.6101
  190ARG     CA 1941   1.621   1.830   0.721  0.6660  0.6335 -0.2501
  190ARG     CB 1942   1.612   1.692   0.788  0.7401  0.6330 -0.2416
  190ARG     CG 1943   1.618   1.587   0.678  0.2078  0.3524 -0.0064
  190ARG     CD 1944   1.616   1.451   0.749 -0.2842  0.1515 -0.3913
  190ARG     NE 1945   1.482   1.440   0.808 -0.0563 -0.0185  0.1040
  190ARG     HE 1946   1.407   1.415   0.747 -1.5693  1.5298  1.2200
  190ARG     CZ 1947   1.466   1.430   0.941 -0.2520 -0.3617  0.0555
  190ARG    NH1 1948   1.569   1.418   1.025 -0.2209 -0.0062  0.0714
  190ARG   HH11 1949   1.667   1.413   1.004 -0.3649  0.8699 -0.8647
  190ARG   HH12 1950   1.545   1.406   1.121 -1.6027  1.8448  0.0024
  190ARG    NH2 1951   1.344   1.451   0.992 -0.2169  0.4158 -0.1700
  190ARG   HH21 1952   1.260   1.475   0.942 -1.0022  0.9461  1.3320
  190ARG   HH22 1953   1.335   1.455   1.091 -1.1157  2.3539 -0.2723
  190ARG      C 1954   1.481   1.879   0.680  0.6305  0.4115 -0.3931
  190ARG      O 1955   1.426   1.806   0.598  0.0691  0.0301  0.3117
  191GLU      N 1956   1.430   1.983   0.745 -0.0277 -0.1126 -0.0663
  191GLU      H 1957   1.460   2.010   0.836  1.9484  0.0156 -0.7072
  191GLU     CA 1958   1.308   2.045   0.691 -0.1394 -0.0504  0.2539
  191GLU     CB 1959   1.259   2.157   0.783  0.1100 -0.1263  0.4800
  191GLU     CG 1960   1.122   2.141   0.849 -0.0848  0.0046  0.1076
  191GLU     CD 1961   1.064   2.275   0.894 -0.2426 -0.0129 -0.0400
  191GLU    OE1 1962   1.116   2.345   0.984 -0.4115  0.0091  0.0429
  191GLU    OE2 1963   0.951   2.294   0.843 -0.3339  0.0476  0.1780
  191GLU      C 1964   1.293   2.072   0.541  0.2466  0.5223  0.3151
  191GLU      O 1965   1.180   2.097   0.500  0.1112 -0.0136  0.3530
  192PRO      N 1966   1.400   2.120   0.477  0.2272  0.3551  0.1544
  192PRO     CA 1967   1.400   2.144   0.332  0.4048  0.1287  0.1159
  192PRO     CB 1968   1.530   2.218   0.300  0.3758  0.1589  0.0671
  192PRO     CG 1969   1.560   2.298   0.426  0.3460 -0.5128  0.5087
  192PRO     CD 1970   1.501   2.209   0.535 -0.1078  0.2581  0.9023
  192PRO      C 1971   1.387   2.016   0.250  0.2921  0.0216  0.3007
  192PRO      O 1972   1.439   1.911   0.289 -0.2242 -0.4217 -0.1899
  193PHE      N 1973   1.309   2.019   0.143  0.2522 -0.2906  0.3195
  193PHE      H 1974   1.263   2.102   0.113 -0.3565 -1.2714 -1.6287
  193PHE     CA 1975   1.283   1.913   0.044 -0.3425  0.3329 -0.2058
  193PHE     CB 1976   1.401   1.894   6.983 -0.4196 -0.1019 -0.2132
  193PHE     CG 1977   1.403   2.000   6.873 -0.3554  0.2624  0.1397
  193PHE    CD1 1978   1.507   2.093   6.867  0.0999 -0.2335  0.2234
  193PHE    HD1 1979   1.564   2.115   6.957  0.3170 -0.0672  0.0443
  193PHE    CD2 1980   1.312   1.979   6.771 -0.1577  0.4203 -0.0708
  193PHE    HD2 1981   1.238   1.899   6.780  0.9082 -0.6766 -0.7394
  193PHE    CE1 1982   1.509   2.172   6.753 -0.3518 -0.3935  0.1006
  193PHE    HE1 1983   1.585   2.249   6.738 -1.9854  1.0881 -0.9505
  193PHE    CE2 1984   1.318   2.060   6.658 -0.3648  0.2335 -0.2166
  193PHE    HE2 1985   1.246   2.049   6.577 -1.3170  1.3579  0.4441
  193PHE     CZ 1986   1.419   2.155   6.648  0.0087 -0.1695 -0.2502
  193PHE     HZ 1987   1.429   2.202   6.551  3.1875 -0.3397 -0.1081
  193PHE      C 1988   1.229   1.783   0.103 -0.2088  0.3017 -0.1527
  193PHE      O 1989   1.276   1.672   0.080 -0.5851  0.0136  0.4313
  194LEU      N 1990   1.121   1.790   0.180  0.3051 -0.0461  0.6146
  194LEU      H 1991   1.070   1.876   0.190  0.5135  0.1715 -0.1497
  194LEU     CA 1992   1.063   1.676   0.252 -0.4512 -0.1014 -0.0691
  194LEU     CB 1993   0.953   1.723   0.347 -0.0795  0.4778  0.0790
  194LEU     CG 1994   1.012   1.821   0.449  0.7477  0.1577 -0.0840
  194LEU    CD1 1995   0.902   1.890   0.530  0.3617 -0.4427 -0.0889
  194LEU    CD2 1996   1.103   1.741   0.542 -0.2509 -0.9326 -0.0219
  194LEU      C 1997   0.994   1.564   0.173 -0.1383 -0.4173  0.1020
  194LEU      O 1998   0.975   1.457   0.230 -0.2703 -0.0860  0.6892
  195ASN      N 1999   0.950   1.601   0.053  0.3084 -0.1289  0.0207
  195ASN      H 2000   0.953   1.696   0.023  0.5552 -0.5890 -1.4618
  195ASN     CA 2001   0.886   1.515   6.987 -0.0801 -0.1764  0.3032
  195ASN     CB 2002   0.827   1.601   6.875  0.2707  0.4668  0.6036
  195ASN     CG 2003   0.708   1.685   6.922 -0.2382  0.4254 -0.5698
  195ASN    OD1 2004   0.609   1.632   6.973  0.5781  0.2117  0.8466
  195ASN    ND2 2005   0.723   1.816   6.933  0.1440  0.3321  0.0402
  195ASN   HD21 2006   0.802   1.864   6.894 -2.1366  2.9016 -1.7748
  195ASN   HD22 2007   0.649   1.869   6.974 -0.4732 -0.1947 -0.3805
  195ASN      C 2008   0.989   1.417   6.930  0.0066  0.3469 -0.4538
  195ASN      O 2009   1.096   1.470   6.901  0.1476  0.3334  0.0347
  196PRO      N 2010   0.966   1.286   6.928  0.2538  0.2888  0.4238
  196PRO     CA 2011   1.061   1.198   6.859 -0.6297 -0.1024 -0.3008
  196PRO     CB 2012   0.997   1.062   6.885 -0.3884 -0.1929 -0.1865
  196PRO     CG 2013   0.921   1.071   7.018  0.2671  0.5475  0.1449
  196PRO     CD 2014   0.860   1.210   6.996 -0.0581  0.3925  0.0586
  196PRO      C 2015   1.101   1.222   6.713  0.1523  0.2244 -0.0375
  196PRO      O 2016   1.199   1.293   6.688  0.2221 -0.2127 -1.0568
  197VAL      N 2017   1.010   1.190   6.621  0.2976  0.4959 -0.2768
  197VAL      H 2018   0.912   1.181   6.640  0.4407  0.7046  0.6008
  197VAL     CA 2019   1.045   1.196   6.478 -0.4026  0.1552 -0.4681
  197VAL     CB 2020   0.943   1.108   6.406 -0.2545  0.0489 -0.5474
  197VAL    CG1 2021   0.956   0.961   6.449 -0.0298  0.1397 -0.3022
  197VAL    CG2 2022   0.800   1.161   6.400 -0.2373  0.1062 -0.4522
  197VAL      C 2023   1.053   1.333   6.412 -0.7626  0.1619 -0.4971
  197VAL      O 2024   1.127   1.347   6.314 -0.0864 -0.3262 -0.0631
  198ASP      N 2025   0.982   1.432   6.464 -0.4795  0.2760 -0.3256
  198ASP      H 2026   0.905   1.419   6.527 -0.4957  0.3721 -0.3251
  198ASP     CA 2027   0.996   1.572   6.422  0.3738  0.1779 -0.3763
  198ASP     CB 2028   0.884   1.647   6.494  0.3220 -0.4136  0.1605
  198ASP     CG 2029   0.751   1.618   6.424  0.4051 -0.0448 -0.1477
  198ASP    OD1 2030   0.740   1.611   6.299  0.1689  0.1644 -0.1400
  198ASP    OD2 2031   0.660   1.590   6.504  0.3740 -0.2239 -0.2446
  198ASP      C 2032   1.129   1.646   6.435  0.4023  0.0150  0.2958
  198ASP      O 2033   1.131   1.763   6.396 -0.0886  0.1942  0.7963
  199ARG      N 2034   1.226   1.574   6.489  0.1440 -0.2012  0.4697
  199ARG      H 2035   1.210   1.487   6.537  1.9361 -2.0699 -2.0656
  199ARG     CA 2036   1.362   1.629   6.497  0.1769 -0.2084 -0.0658
  199ARG     CB 2037   1.442   1.544   6.596  0.0410 -0.5247 -0.2246
  199ARG     CG 2038   1.411   1.568   6.744  0.1472 -0.5122 -0.2046
  199ARG     CD 2039   1.476   1.457   6.827 -0.0137 -0.2570  0.2643
  199ARG     NE 2040   1.443   1.466   6.970 -0.2145 -0.4458  0.2308
  199ARG     HE 2041   1.396   1.548   7.001  0.1352  0.6013 -1.8772
  199ARG     CZ 2042   1.447   1.370   0.029  0.2941 -0.3792  0.2815
  199ARG    NH1 2043   1.491   1.245   0.009 -0.3082 -0.4160 -0.8658
  199ARG   HH11 2044   1.533   1.213   6.958 -0.5125 -1.8198 -0.4634
  199ARG   HH12 2045   1.494   1.187   0.090  1.4384 -0.3103 -0.8108
  199ARG    NH2 2046   1.427   1.412   0.155  0.7326 -0.0877  0.2559
  199ARG   HH21 2047   1.403   1.507   0.174 -0.5564  0.0179 -1.7058
  199ARG   HH22 2048   1.428   1.348   0.232 -2.1568 -0.0325  0.4265
  199ARG      C 2049   1.439   1.658   6.367 -0.1951 -0.4599 -0.3430
  199ARG      O 2050   1.560   1.673   6.374 -0.2704  0.0818 -0.2134
  200GLU      N 2051   1.368   1.681   6.257 -0.6671  0.5350  0.1592
  200GLU      H 2052   1.270   1.701   6.261 -0.4249  1.5803  1.5015
  200GLU     CA 2053   1.433   1.710   6.128 -0.3541  0.0825  0.2143
  200GLU     CB 2054   1.331   1.718   6.015  0.1476  0.2595 -0.2285
  200GLU     CG 2055   1.283   1.575   5.991  0.1421  0.2547 -0.1879
  200GLU     CD 2056   1.384   1.488   5.917  0.0929 -0.0485  0.0997
  200GLU    OE1 2057   1.379   1.484   5.792 -0.3938 -0.2816  0.1251
  200GLU    OE2 2058   1.473   1.435   5.987  0.1526  0.1555  0.1778
  200GLU      C 2059   1.531   1.828   6.118 -0.6304  0.2302 -0.7734
  200GLU      O 2060   1.625   1.807   6.042  0.1142  0.5912  0.0447
  201PRO      N 2061   1.526   1.931   6.202  0.0750  0.1305 -0.6051
  201PRO     CA 2062   1.633   2.032   6.202  0.0024  0.2069 -0.1776
  201PRO     CB 2063   1.581   2.147   6.289  0.3561  0.0290  0.2752
  201PRO     CG 2064   1.429   2.137   6.272  0.4476 -0.2266 -0.4392
  201PRO     CD 2065   1.407   1.986   6.268  0.0598 -0.1714 -0.3811
  201PRO      C 2066   1.769   1.986   6.256 -0.0719 -0.7919 -0.8069
  201PRO      O 2067   1.864   2.047   6.207 -0.3514  0.5147  0.2160
  202LEU      N 2068   1.764   1.911   6.365 -0.1074  0.2095 -0.1000
  202LEU      H 2069   1.685   1.850   6.379 -0.5220  1.0646  1.5622
  202LEU     CA 2070   1.883   1.877   6.444 -0.0365  0.9527  0.1179
  202LEU     CB 2071   1.849   1.798   6.571  0.1663  0.0497 -0.3781
  202LEU     CG 2072   1.790   1.887   6.680 -0.0434  0.1038 -0.5350
  202LEU    CD1 2073   1.723   1.791   6.779  0.7647  0.0122 -0.0690
  202LEU    CD2 2074   1.894   1.974   6.750 -0.3378  0.3743 -0.4328
  202LEU      C 2075   2.009   1.825   6.374 -0.3154  0.2613  0.1168
  202LEU      O 2076   2.118   1.869   6.412 -0.5487  0.6888  0.2915
  203TRP      N 2077   2.003   1.743   6.270  0.5851 -0.1276  0.3564
  203TRP      H 2078   1.919   1.691   6.256  0.2711  0.2882  0.6604
  203TRP     CA 2079   2.108   1.697   6.178  0.3807  0.2416 -0.0671
  203TRP     CB 2080   2.071   1.560   6.123 -0.0038  0.3952 -0.1950
  203TRP     CG 2081   1.938   1.565   6.047 -0.0965 -0.2690 -0.0872
  203TRP    CD1 2082   1.817   1.542   6.096 -0.2204 -0.4871 -0.4944
  203TRP    HD1 2083   1.789   1.509   6.196  1.1892 -0.0294  0.0777
  203TRP    CD2 2084   1.929   1.588   5.910 -0.0931  0.2274 -0.0050
  203TRP    NE1 2085   1.737   1.540   5.989 -0.4713 -0.4656 -0.3081
  203TRP    HE1 2086   1.639   1.521   5.995 -0.5144 -0.9287 -2.1233
  203TRP    CE2 2087   1.797   1.568   5.874  0.0558 -0.6566 -0.0852
  203TRP    CE3 2088   2.029   1.577   5.814 -0.1034 -0.2353  0.0382
  203TRP    HE3 2089   2.135   1.596   5.831 -0.0209  0.1763 -0.8925
  203TRP    CZ2 2090   1.760   1.545   5.742 -0.1355 -0.2500 -0.1068
  203TRP    HZ2 2091   1.657   1.529   5.711  0.2983 -1.5704 -0.9693
  203TRP    CZ3 2092   1.991   1.557   5.682  0.0458 -0.2820  0.0024
  203TRP    HZ3 2093   2.072   1.549   5.609 -0.1361 -1.9857 -0.0728
  203TRP    CH2 2094   1.858   1.539   5.643 -0.0075  0.1281 -0.0028
  203TRP    HH2 2095   1.829   1.550   5.539 -0.0040 -1.3767 -0.1836
  203TRP      C 2096   2.157   1.789   6.066  0.0136  0.2509 -0.2197
  203TRP      O 2097   2.270   1.770   6.022  0.1315  0.2739  0.0765
  204ARG      N 2098   2.077   1.888   6.028 -0.3956  0.0168  0.0296
  204ARG      H 2099   1.988   1.899   6.073  0.3335 -0.8502  1.7740
  204ARG     CA 2100   2.104   1.957   5.901 -0.2091 -0.1213 -0.0054
  204ARG     CB 2101   1.991   2.054   5.867  0.0112 -0.0226 -0.4611
  204ARG     CG 2102   1.867   1.967   5.845  0.2164 -0.3978 -0.1546
  204ARG     CD 2103   1.750   2.043   5.780  0.2581 -0.1389  0.0717
  204ARG     NE 2104   1.784   2.078   5.642  0.2348 -0.2977  0.0246
  204ARG     HE 2105   1.873   2.049   5.607  0.0579 -1.4507  0.4746
  204ARG     CZ 2106   1.691   2.130   5.561  0.1542 -0.2707  0.1340
  204ARG    NH1 2107   1.561   2.133   5.593  0.1728  0.6016  0.1680
  204ARG   HH11 2108   1.541   2.088   5.680 -0.6648 -2.8348 -1.5998
  204ARG   HH12 2109   1.501   2.200   5.550  0.7219 -0.1011 -1.8223
  204ARG    NH2 2110   1.716   2.158   5.432 -0.0549 -0.5697  0.0283
  204ARG   HH21 2111   1.799   2.136   5.380 -0.0689  2.4470 -1.5054
  204ARG   HH22 2112   1.638   2.196   5.382  0.8244  2.9288  1.0833
  204ARG      C 2113   2.240   2.027   5.887 -0.6013  0.5889 -0.3117
  204ARG      O 2114   2.314   1.988   5.797 -0.0817  0.0689  0.3235
  205PHE      N 2115   2.282   2.110   5.982 -0.2556  0.2875 -0.1962
  205PHE      H 2116   2.226   2.137   6.061  0.6756  1.7371  0.0225
  205PHE     CA 2117   2.414   2.174   5.976 -0.0986 -0.0103  0.0680
  205PHE     CB 2118   2.433   2.292   6.072 -0.1324  0.2138 -0.2008
  205PHE     CG 2119   2.373   2.413   5.999  0.0586  0.3123 -0.1945
  205PHE    CD1 2120   2.456   2.500   5.929 -0.1088  0.6182 -0.0188
  205PHE    HD1 2121   2.560   2.468   5.924 -0.2577 -0.1895  1.3765
  205PHE    CD2 2122   2.237   2.439   5.991 -0.1986 -0.8125  0.2931
  205PHE    HD2 2123   2.161   2.395   6.056 -0.4795 -1.0462 -0.1894
  205PHE    CE1 2124   2.414   2.607   5.851  0.0118  0.5977 -0.1125
  205PHE    HE1 2125   2.478   2.665   5.785 -0.3681  0.5320 -0.5434
  205PHE    CE2 2126   2.186   2.543   5.913  0.5766 -0.4204  0.3035
  205PHE    HE2 2127   2.079   2.544   5.893  0.2873 -0.5197  1.7223
  205PHE     CZ 2128   2.276   2.626   5.847 -0.0418  0.3271  0.3830
  205PHE     HZ 2129   2.237   2.701   5.778 -2.9941 -0.7611  0.7349
  205PHE      C 2130   2.540   2.088   5.986  0.0386  0.1783 -0.0123
  205PHE      O 2131   2.642   2.134   5.938  0.1562  0.1134  0.1728
  206PRO      N 2132   2.534   1.985   6.071  0.2687  0.1801  0.0049
  206PRO     CA 2133   2.643   1.886   6.075  0.1491  0.0469 -0.0619
  206PRO     CB 2134   2.628   1.808   6.205 -0.0381  0.3769  0.1146
  206PRO     CG 2135   2.533   1.890   6.293 -0.9525 -0.3217 -0.2154
  206PRO     CD 2136   2.452   1.972   6.192 -0.3019  0.1141 -0.3862
  206PRO      C 2137   2.646   1.794   5.953 -0.5473 -0.0860  0.0186
  206PRO      O 2138   2.752   1.736   5.932 -0.2109  0.4813  0.1276
  207ASN      N 2139   2.538   1.778   5.876 -0.1948  0.2188 -0.5441
  207ASN      H 2140   2.446   1.784   5.913  0.2641 -0.6708  0.8216
  207ASN     CA 2141   2.553   1.722   5.741 -0.1607  0.2349 -0.5468
  207ASN     CB 2142   2.412   1.673   5.706 -0.1631  0.1702 -0.4481
  207ASN     CG 2143   2.408   1.580   5.585  0.4284 -0.3173 -0.0962
  207ASN    OD1 2144   2.399   1.621   5.469 -0.4291  0.1408  0.1307
  207ASN    ND2 2145   2.360   1.460   5.617 -0.6215  0.0434 -0.3070
  207ASN   HD21 2146   2.352   1.439   5.714 -0.0706  1.1752  0.0061
  207ASN   HD22 2147   2.347   1.392   5.545 -2.2703  0.7944 -0.7743
  207ASN      C 2148   2.619   1.818   5.642  0.2087 -0.0064 -0.5372
  207ASN      O 2149   2.733   1.803   5.598  0.4766 -1.0768  0.4678
  208GLU      N 2150   2.544   1.926   5.621 -0.2456 -0.1224  0.4676
  208GLU      H 2151   2.471   1.954   5.684  0.1302 -1.9154  1.8030
  208GLU     CA 2152   2.583   2.035   5.531 -0.5242  0.0376  0.5370
  208GLU     CB 2153   2.460   2.076   5.451  0.0352  0.2338 -0.2300
  208GLU     CG 2154   2.413   1.980   5.342 -0.0247  0.1627 -0.1414
  208GLU     CD 2155   2.300   2.032   5.251  0.0966  0.6329 -0.0277
  208GLU    OE1 2156   2.323   2.085   5.141  0.2493 -0.6004 -0.6016
  208GLU    OE2 2157   2.186   2.044   5.300  0.1463 -0.1089  0.2888
  208GLU      C 2158   2.647   2.158   5.595  0.3101  0.1305 -0.4593
  208GLU      O 2159   2.584   2.262   5.615 -0.9817 -0.6134 -0.6151
  209LEU      N 2160   2.777   2.152   5.622  0.1067 -0.1353  0.4646
  209LEU      H 2161   2.824   2.075   5.580 -2.5367 -0.6310 -1.8126
  209LEU     CA 2162   2.868   2.252   5.681 -0.2110  0.1623  0.4494
  209LEU     CB 2163   3.006   2.189   5.694 -0.4404 -0.4932 -0.2133
  209LEU     CG 2164   3.022   2.093   5.813  0.0565 -0.0935  0.0481
  209LEU    CD1 2165   3.168   2.074   5.853  0.4493  0.6230 -0.9952
  209LEU    CD2 2166   2.965   2.133   5.949 -0.3846  0.2928 -0.2454
  209LEU      C 2167   2.883   2.376   5.592  0.2774  0.0089  0.3152
  209LEU      O 2168   2.894   2.362   5.471  0.2062  0.2929  0.2748
  210PRO      N 2169   2.860   2.496   5.645  0.7568  0.1271  0.2624
  210PRO     CA 2170   2.887   2.615   5.563  0.0350  0.1410  0.0386
  210PRO     CB 2171   2.834   2.728   5.652  0.3961  0.2859  0.0675
  210PRO     CG 2172   2.854   2.676   5.795 -0.3204  0.1905  0.1353
  210PRO     CD 2173   2.816   2.529   5.781  0.6023 -0.0623  0.2592
  210PRO      C 2174   3.035   2.626   5.527 -0.0793  0.1225 -0.4449
  210PRO      O 2175   3.116   2.657   5.615 -0.4809  0.5115 -0.2077
  211ILE      N 2176   3.066   2.581   5.406  0.0188 -0.7189 -0.1168
  211ILE      H 2177   2.988   2.538   5.360  0.7695 -0.3260 -1.8337
  211ILE     CA 2178   3.200   2.594   5.347  0.2003 -0.4666  0.3467
  211ILE     CB 2179   3.228   2.462   5.275  0.1242 -0.2095 -0.1611
  211ILE    CG1 2180   3.135   2.422   5.161  0.4199  0.7053 -0.7391
  211ILE    CG2 2181   3.256   2.356   5.381 -0.4464 -0.0608  0.1383
  211ILE     CD 2182   3.137   2.279   5.106  0.4881  0.3745  0.1011
  211ILE      C 2183   3.215   2.708   5.246 -0.4361 -0.4762  0.2353
  211ILE      O 2184   3.125   2.792   5.238 -0.0443 -0.0979 -0.3124
  212ALA      N 2185   3.330   2.728   5.181 -0.4040  0.1079  0.4647
  212ALA      H 2186   3.413   2.673   5.193 -1.0891 -0.4187  3.8617
  212ALA     CA 2187   3.356   2.832   5.081 -0.3054 -0.2520  0.1136
  212ALA     CB 2188   3.507   2.853   5.063 -0.3566  0.1233  0.1220
  212ALA      C 2189   3.286   2.808   4.947 -0.5790 -0.3372  0.2723
  212ALA      O 2190   3.341   2.770   4.844  0.2229  0.2409  0.4714
  213GLY      N 2191   3.155   2.825   4.966 -0.5274 -0.0525  0.3857
  213GLY      H 2192   3.114   2.847   5.054 -0.5490  1.2842  0.0527
  213GLY     CA 2193   3.068   2.820   4.848 -0.0410 -0.3591  0.0350
  213GLY      C 2194   2.929   2.776   4.892 -0.2814 -0.1074 -0.4614
  213GLY      O 2195   2.833   2.853   4.880  0.1140  0.4244 -0.2252
  214GLU      N 2196   2.935   2.646   4.921 -0.0938  0.0591  0.2641
  214GLU      H 2197   3.001   2.584   4.879 -0.2342  1.1793 -1.7558
  214GLU     CA 2198   2.812   2.572   4.953  0.0609 -0.2576  0.1331
  214GLU     CB 2199   2.817   2.432   4.893 -0.6113 -0.1036 -0.2985
  214GLU     CG 2200   2.802   2.432   4.741 -0.2390 -0.0115 -0.3379
  214GLU     CD 2201   2.826   2.285   4.706  0.0038 -0.0411 -0.0513
  214GLU    OE1 2202   2.943   2.245   4.682 -0.0264 -0.1301 -0.0518
  214GLU    OE2 2203   2.726   2.214   4.684  0.0904 -0.1569 -0.0732
  214GLU      C 2204   2.769   2.563   5.100 -0.0322  0.2004  0.1367
  214GLU      O 2205   2.851   2.557   5.191  0.3369  0.1575 -0.1955
  215PRO      N 2206   2.641   2.566   5.134 -0.0324  0.6231  0.0976
  215PRO     CA 2207   2.526   2.597   5.048  0.0271 -0.5614 -0.4175
  215PRO     CB 2208   2.412   2.531   5.126  0.0238 -0.8665 -0.6782
  215PRO     CG 2209   2.469   2.427   5.221 -0.0944 -0.2328  0.0926
  215PRO     CD 2210   2.592   2.509   5.260 -0.0412 -0.1470 -0.2525
  215PRO      C 2211   2.507   2.745   5.016  0.4093 -0.4975 -0.3556
  215PRO      O 2212   2.496   2.828   5.106 -0.0454  0.1033 -0.9460
  216ALA      N 2213   2.456   2.766   4.895  0.5686 -0.5094 -0.4247
  216ALA      H 2214   2.416   2.693   4.838 -0.3387  0.3334 -0.8954
  216ALA     CA 2215   2.438   2.902   4.844  0.5948 -0.3463  0.0031
  216ALA     CB 2216   2.387   2.897   4.700  0.3289  0.1648  0.0738
  216ALA      C 2217   2.350   3.002   4.920  0.1906 -0.6364 -0.0809
  216ALA      O 2218   2.404   3.111   4.934 -0.4314 -0.3278 -0.0382
  217ASN      N 2219   2.237   2.963   4.980  0.1953 -0.5953 -0.0468
  217ASN      H 2220   2.215   2.866   4.977  2.3762 -1.2801  2.6400
  217ASN     CA 2221   2.152   3.050   5.063  0.8500  0.3334 -0.3304
  217ASN     CB 2222   2.022   2.973   5.085  1.3139 -0.2440  0.4514
  217ASN     CG 2223   2.031   2.830   5.137 -0.4495 -0.6285 -0.2148
  217ASN    OD1 2224   2.138   2.770   5.151 -0.3826 -0.4089  0.2208
  217ASN    ND2 2225   1.924   2.770   5.187 -0.7743 -0.1001 -0.2764
  217ASN   HD21 2226   1.847   2.832   5.202  1.9386  3.8180 -0.9951
  217ASN   HD22 2227   1.931   2.675   5.217  0.1960 -0.1351 -0.5762
  217ASN      C 2228   2.222   3.093   5.192  0.1007  0.3269  0.0839
  217ASN      O 2229   2.235   3.214   5.215  0.1587  0.3281  0.0443
  218ILE      N 2230   2.278   2.994   5.260  0.6200  0.4228 -0.1961
  218ILE      H 2231   2.248   2.899   5.248  1.9288 -0.2553  1.4737
  218ILE     CA 2232   2.351   3.012   5.386 -0.2205 -0.1467  0.3836
  218ILE     CB 2233   2.376   2.878   5.455  0.4353 -0.3186 -0.1845
  218ILE    CG1 2234   2.247   2.796   5.464  0.1799  0.0840 -0.1572
  218ILE    CG2 2235   2.447   2.894   5.589  0.4480  0.0403 -0.2338
  218ILE     CD 2236   2.279   2.647   5.460  0.0487  0.0592 -0.2721
  218ILE      C 2237   2.482   3.089   5.369 -0.0677 -0.4426  0.2198
  218ILE      O 2238   2.488   3.192   5.436 -0.0938  0.0494 -0.5202
  219VAL      N 2239   2.568   3.058   5.272 -0.2708  0.3148 -0.2112
  219VAL      H 2240   2.553   2.988   5.203 -2.4090  1.7474 -1.3017
  219VAL     CA 2241   2.691   3.136   5.248  0.2046 -0.3547  0.0095
  219VAL     CB 2242   2.781   3.060   5.151 -0.0044 -0.1125 -0.3784
  219VAL    CG1 2243   2.916   3.130   5.142 -0.1241  0.1842  0.1080
  219VAL    CG2 2244   2.806   2.921   5.209  0.1697  0.2924  0.5257
  219VAL      C 2245   2.660   3.281   5.209 -0.6362 -0.4317  0.3758
  219VAL      O 2246   2.724   3.374   5.257 -0.3183 -0.5439  0.1689
  220ALA      N 2247   2.559   3.301   5.125 -0.1200 -0.2378 -0.2004
  220ALA      H 2248   2.524   3.232   5.061 -0.0403 -0.2615 -0.2188
  220ALA     CA 2249   2.511   3.434   5.084 -0.0564 -0.2163 -0.2053
  220ALA     CB 2250   2.406   3.421   4.974 -0.1567  0.6953 -0.2238
  220ALA      C 2251   2.449   3.516   5.197  0.3867 -0.2581  0.0699
  220ALA      O 2252   2.483   3.634   5.215 -0.0153 -0.0607 -0.4646
  221LEU      N 2253   2.359   3.460   5.277 -0.0509  0.4073  0.0559
  221LEU      H 2254   2.310   3.380   5.244  1.1610 -0.9810  1.3976
  221LEU     CA 2255   2.330   3.521   5.408  0.3803 -0.2732  0.4768
  221LEU     CB 2256   2.247   3.408   5.469  0.5928 -0.5294  0.2949
  221LEU     CG 2257   2.151   3.462   5.575  0.2255 -0.0351 -0.2851
  221LEU    CD1 2258   2.037   3.546   5.518  0.3525  0.1305 -0.2954
  221LEU    CD2 2259   2.087   3.345   5.651 -0.0736  0.3488  0.0592
  221LEU      C 2260   2.441   3.575   5.498 -0.0775  0.1479  0.7926
  221LEU      O 2261   2.445   3.694   5.526  0.1088  0.3707 -0.1852
  222VAL      N 2262   2.546   3.494   5.501  0.3385  0.6271 -0.3820
  222VAL      H 2263   2.538   3.407   5.451 -0.8149  0.4708  0.0378
  222VAL     CA 2264   2.667   3.529   5.578  0.5627 -0.2595 -0.3174
  222VAL     CB 2265   2.762   3.411   5.598  0.8030 -0.1513 -0.7989
  222VAL    CG1 2266   2.878   3.457   5.686  0.0717 -0.3274  0.2824
  222VAL    CG2 2267   2.700   3.279   5.646  0.1893  0.5495  0.3806
  222VAL      C 2268   2.741   3.646   5.515  0.2797 -0.0338 -0.2351
  222VAL      O 2269   2.780   3.737   5.589  0.0557  0.0893 -0.2692
  223GLU      N 2270   2.756   3.650   5.382 -0.7980  0.0231 -0.3641
  223GLU      H 2271   2.740   3.570   5.325 -2.9400  1.3797 -1.7806
  223GLU     CA 2272   2.818   3.759   5.306 -0.2601 -0.1387 -0.1649
  223GLU     CB 2273   2.838   3.710   5.162  0.0610  0.0291 -0.1789
  223GLU     CG 2274   2.923   3.818   5.095  0.1425  0.0085 -0.1084
  223GLU     CD 2275   2.965   3.759   4.960 -0.2435 -0.3247 -0.0837
  223GLU    OE1 2276   3.087   3.733   4.949 -0.0962  0.2864  0.0925
  223GLU    OE2 2277   2.884   3.770   4.865 -0.1255 -0.0469 -0.1524
  223GLU      C 2278   2.736   3.888   5.313  0.0152  0.0515 -0.3993
  223GLU      O 2279   2.799   3.990   5.340  0.0714  0.1016 -0.7225
  224GLU      N 2280   2.604   3.872   5.320  0.1039 -0.5104  0.0669
  224GLU      H 2281   2.566   3.779   5.321  1.7189 -1.2237 -0.4479
  224GLU     CA 2282   2.520   3.992   5.329  0.2292 -0.3980 -0.2427
  224GLU     CB 2283   2.374   3.953   5.307  0.1356 -0.3759  0.3192
  224GLU     CG 2284   2.282   4.065   5.256  0.6593 -0.2827 -0.4444
  224GLU     CD 2285   2.144   4.000   5.242  0.4952 -0.0439  0.0278
  224GLU    OE1 2286   2.093   3.966   5.132 -0.6669  0.0573  0.5191
  224GLU    OE2 2287   2.068   4.012   5.341  0.7738  0.1111  0.2223
  224GLU      C 2288   2.537   4.045   5.471 -0.2295  0.1068 -0.3759
  224GLU      O 2289   2.585   4.158   5.480  0.5380 -0.2323 -0.1773
  225TYR      N 2290   2.541   3.962   5.575  0.0230 -0.0903 -0.5445
  225TYR      H 2291   2.530   3.862   5.576  0.8586 -0.1885  0.6645
  225TYR     CA 2292   2.571   4.001   5.713  0.3918 -0.2048 -0.5903
  225TYR     CB 2293   2.544   3.874   5.794 -0.5994  0.5144  0.2418
  225TYR     CG 2294   2.602   3.834   5.930 -0.1552 -0.1355 -0.1324
  225TYR    CD1 2295   2.525   3.859   6.044  0.4903  0.2279  0.2336
  225TYR    HD1 2296   2.443   3.929   6.028  1.4342  1.0881 -1.0820
  225TYR    CD2 2297   2.724   3.771   5.952  0.1818  0.3887 -0.4546
  225TYR    HD2 2298   2.788   3.725   5.877 -0.4769  0.4244 -1.0543
  225TYR    CE1 2299   2.568   3.833   6.173  0.0500 -0.3995  0.2564
  225TYR    HE1 2300   2.505   3.861   6.258  1.1730  0.4523  0.8384
  225TYR    CE2 2301   2.764   3.737   6.081 -0.1876  0.4561 -0.3188
  225TYR    HE2 2302   2.859   3.687   6.102 -0.2447  0.1716 -0.7306
  225TYR     CZ 2303   2.692   3.774   6.194  0.5106  0.5029  0.1203
  225TYR     OH 2304   2.720   3.719   6.315 -0.7226 -0.0756  0.1580
  225TYR     HH 2305   2.636   3.721   6.369 -1.5714  2.3722 -1.1183
  225TYR      C 2306   2.704   4.071   5.742 -0.1220  0.6015 -0.1132
  225TYR      O 2307   2.714   4.178   5.801  0.5663  0.5571 -0.1437
  226MET      N 2308   2.809   4.018   5.681 -0.1003 -0.0341  0.4716
  226MET      H 2309   2.802   3.939   5.619  1.8865 -0.8152  1.1517
  226MET     CA 2310   2.943   4.077   5.670 -0.1168  0.0019  0.4692
  226MET     CB 2311   3.038   3.977   5.602 -0.6532 -0.1117 -0.1258
  226MET     CG 2312   3.066   3.849   5.680 -0.0368 -0.0428 -0.2319
  226MET     SD 2313   3.203   3.748   5.612  0.2021  0.2271 -0.1500
  226MET     CE 2314   3.210   3.617   5.732 -0.4864  0.2660 -0.0636
  226MET      C 2315   2.945   4.216   5.605 -0.0690 -0.1164  0.2178
  226MET      O 2316   2.977   4.314   5.671  0.0928 -0.1981  0.2610
  227ASP      N 2317   2.880   4.221   5.489  0.4389  0.0237 -0.0634
  227ASP      H 2318   2.839   4.140   5.447  4.9133 -2.5276 -0.1780
  227ASP     CA 2319   2.881   4.346   5.411  0.3020  0.0148 -0.0783
  227ASP     CB 2320   2.828   4.319   5.270 -0.0411  0.3683 -0.0195
  227ASP     CG 2321   2.822   4.438   5.173 -0.1338  0.1792 -0.2458
  227ASP    OD1 2322   2.712   4.468   5.121 -0.1909 -0.1512 -0.3189
  227ASP    OD2 2323   2.921   4.502   5.134  0.2829 -0.4102 -0.1634
  227ASP      C 2324   2.795   4.453   5.477  0.4008  0.0446  0.0011
  227ASP      O 2325   2.825   4.573   5.482  0.3780  0.0563 -0.1611
  228TRP      N 2326   2.686   4.410   5.540  0.1702  0.4624 -0.1063
  228TRP      H 2327   2.658   4.316   5.520  0.1030  0.6540 -0.9533
  228TRP     CA 2328   2.601   4.501   5.620 -0.1457  0.0369  0.0467
  228TRP     CB 2329   2.471   4.427   5.653  0.0196 -0.0275  0.5646
  228TRP     CG 2330   2.357   4.520   5.694 -0.7256 -0.7582  0.1716
  228TRP    CD1 2331   2.262   4.570   5.615 -0.0301 -0.4063 -0.4444
  228TRP    HD1 2332   2.239   4.544   5.511 -2.9265  0.3356 -0.0600
  228TRP    CD2 2333   2.324   4.539   5.828  0.0887  0.7985  0.1765
  228TRP    NE1 2334   2.168   4.620   5.693 -0.0313 -0.1369 -0.6153
  228TRP    HE1 2335   2.090   4.677   5.666  0.9774  1.4364 -0.3096
  228TRP    CE2 2336   2.200   4.601   5.821 -0.3345 -0.0945 -0.5310
  228TRP    CE3 2337   2.382   4.508   5.951 -0.0233 -0.6696 -0.1179
  228TRP    HE3 2338   2.475   4.453   5.961 -0.4264 -1.1684  1.0749
  228TRP    CZ2 2339   2.126   4.624   5.936  0.3532 -0.3510 -0.0303
  228TRP    HZ2 2340   2.021   4.651   5.922  1.1218  3.8498  1.0621
  228TRP    CZ3 2341   2.314   4.541   6.067  0.4999 -0.8024  0.2291
  228TRP    HZ3 2342   2.345   4.501   6.164  0.0097 -1.6610  0.0472
  228TRP    CH2 2343   2.192   4.607   6.058  0.7650 -0.3722 -0.2543
  228TRP    HH2 2344   2.143   4.638   6.150  0.4132  0.0830 -0.5886
  228TRP      C 2345   2.677   4.552   5.742  0.4242 -0.3846 -0.1252
  228TRP      O 2346   2.704   4.672   5.736  0.0390 -0.2793  0.2246
  229LEU      N 2347   2.728   4.465   5.829 -0.1816 -0.7187 -0.1042
  229LEU      H 2348   2.716   4.367   5.815  2.7395 -1.0875 -0.5120
  229LEU     CA 2349   2.809   4.504   5.946 -0.2661  0.2916 -0.3755
  229LEU     CB 2350   2.835   4.369   6.011 -0.4223  0.5435  0.2183
  229LEU     CG 2351   2.719   4.317   6.097 -0.4468  0.1399 -0.0545
  229LEU    CD1 2352   2.734   4.167   6.120 -0.4902  0.1619  0.1176
  229LEU    CD2 2353   2.726   4.403   6.223  0.3081 -0.5136  0.3588
  229LEU      C 2354   2.938   4.581   5.918 -0.1827  0.2088 -0.2166
  229LEU      O 2355   2.975   4.674   5.990 -0.2943  0.0183  0.0899
  230HIS      N 2356   2.998   4.557   5.802 -0.2849 -0.2996 -0.1636
  230HIS      H 2357   2.976   4.467   5.764 -1.4367 -0.0278 -0.1930
  230HIS     CA 2358   3.109   4.641   5.756  0.1237 -0.7229  0.0385
  230HIS     CB 2359   3.204   4.573   5.658  0.4073  0.0201 -0.2141
  230HIS     CG 2360   3.278   4.447   5.705  0.0246  0.0494  0.4826
  230HIS    ND1 2361   3.302   4.342   5.627 -0.0113  0.5161 -0.1627
  230HIS    HD1 2362   3.279   4.334   5.530 -0.9616  1.3473 -0.0166
  230HIS    CD2 2363   3.358   4.428   5.810  0.4287  0.2639  0.2182
  230HIS    HD2 2364   3.379   4.503   5.885 -0.4687  1.2636 -0.5016
  230HIS    CE1 2365   3.392   4.260   5.679 -0.4616  0.4919  0.5864
  230HIS    HE1 2366   3.420   4.160   5.645  0.8682 -0.1579  3.2558
  230HIS    NE2 2367   3.430   4.317   5.793  0.6993  0.4381  0.2392
  230HIS      C 2368   3.070   4.780   5.704  0.3604 -0.5022  0.4397
  230HIS      O 2369   3.157   4.865   5.690 -0.7563  0.6190  0.0378
  231GLN      N 2370   2.942   4.818   5.711  0.5966  0.3144  0.4251
  231GLN      H 2371   2.873   4.748   5.730 -0.0986  0.9567  0.3042
  231GLN     CA 2372   2.899   4.950   5.666 -0.1457 -0.1005 -0.0972
  231GLN     CB 2373   2.868   4.956   5.516 -0.4305  0.9629 -0.0100
  231GLN     CG 2374   2.744   4.880   5.469  0.1310 -0.1168  0.2241
  231GLN     CD 2375   2.750   4.869   5.316  0.7932  0.2610  0.2197
  231GLN    OE1 2376   2.712   4.958   5.240  0.3071 -0.6888 -0.6628
  231GLN    NE2 2377   2.800   4.757   5.265  0.5001  0.0945  0.2962
  231GLN   HE21 2378   2.831   4.684   5.326  0.9106  1.6617  2.0811
  231GLN   HE22 2379   2.790   4.735   5.168 -1.7214 -2.4515  0.9725
  231GLN      C 2380   2.791   5.021   5.748  0.4961  0.4241  0.3021
  231GLN      O 2381   2.799   5.143   5.761 -0.0537  0.4932  0.0140
  232SER      N 2382   2.702   4.939   5.803  0.3982  0.4917  0.2457
  232SER      H 2383   2.699   4.840   5.791 -0.2166  0.4225  0.9028
  232SER     CA 2384   2.590   4.982   5.889 -0.0404 -0.3564  0.1077
  232SER     CB 2385   2.488   4.869   5.899  0.0121 -0.3867  0.3009
  232SER     OG 2386   2.374   4.892   5.982  0.0604  0.1207  0.2304
  232SER     HG 2387   2.326   4.804   5.988 -2.3585  1.3235 -0.5247
  232SER      C 2388   2.631   5.021   6.031  0.9341  0.2092 -0.3142
  232SER      O 2389   2.679   4.939   6.108  0.5042  0.2110 -0.0376
  233PRO      N 2390   2.596   5.141   6.079  0.5615 -0.1204  0.2505
  233PRO     CA 2391   2.649   5.209   6.198  0.3802  0.1149  0.1961
  233PRO     CB 2392   2.621   5.357   6.170  0.7579  0.0660 -0.4364
  233PRO     CG 2393   2.480   5.351   6.110  0.4048 -0.4910  0.4407
  233PRO     CD 2394   2.502   5.233   6.015  0.5407 -0.2200  0.1366
  233PRO      C 2395   2.601   5.168   6.338 -0.3657  0.0319 -0.0809
  233PRO      O 2396   2.664   5.200   6.438 -0.8274 -0.2638  0.3098
  234VAL      N 2397   2.531   5.055   6.335 -0.1041 -0.1328  0.0181
  234VAL      H 2398   2.501   5.011   6.250  0.1443  0.2991 -0.2992
  234VAL     CA 2399   2.477   4.990   6.456  0.0500 -0.2020  0.0507
  234VAL     CB 2400   2.377   4.875   6.437 -0.1431 -0.0730  0.2804
  234VAL    CG1 2401   2.264   4.942   6.359 -0.1714 -0.4856 -0.0330
  234VAL    CG2 2402   2.450   4.771   6.351  0.0038  0.1399  0.1444
  234VAL      C 2403   2.583   4.939   6.553  0.3707  0.3832  0.0102
  234VAL      O 2404   2.685   4.894   6.501  0.1382 -0.0495 -0.0740
  235PRO      N 2405   2.572   4.969   6.682  0.1813  0.2453  0.0256
  235PRO     CA 2406   2.684   4.951   6.776 -0.0142  0.2556  0.2603
  235PRO     CB 2407   2.628   5.011   6.905  0.2640  0.2393  0.3881
  235PRO     CG 2408   2.553   5.129   6.843  0.8592  0.1071 -0.6137
  235PRO     CD 2409   2.471   5.063   6.733  0.0119  0.0615  0.0306
  235PRO      C 2410   2.719   4.803   6.796 -0.4154  0.1439  0.1573
  235PRO      O 2411   2.632   4.725   6.833 -0.0327 -0.5993 -0.4736
  236LYS      N 2412   2.848   4.773   6.808 -0.4312  0.1306  0.2964
  236LYS      H 2413   2.907   4.840   6.854  0.6263  1.5078 -2.7946
  236LYS     CA 2414   2.896   4.634   6.804  0.0259  0.3005 -0.2505
  236LYS     CB 2415   2.967   4.601   6.672  0.4637  0.0223  0.0524
  236LYS     CG 2416   2.901   4.659   6.548  0.4684 -0.5857 -0.2398
  236LYS     CD 2417   2.971   4.645   6.413  0.4047  0.1548 -0.3565
  236LYS     CE 2418   2.927   4.742   6.303  0.1060  0.1622 -0.2293
  236LYS     NZ 2419   2.940   4.882   6.347 -0.3665  0.0557  0.2638
  236LYS    HZ1 2420   3.032   4.916   6.365 -0.3597 -0.2149  0.7615
  236LYS    HZ2 2421   2.906   4.940   6.272  0.3049 -1.1314 -0.9974
  236LYS    HZ3 2422   2.881   4.880   6.428 -0.4084 -0.3311  0.2261
  236LYS      C 2423   2.985   4.585   6.918  0.0445 -0.1397 -0.4537
  236LYS      O 2424   3.070   4.661   6.964 -0.1782  0.1714 -0.5538
  237LEU      N 2425   2.963   4.457   6.947  0.5861 -0.2500 -0.5155
  237LEU      H 2426   2.875   4.415   6.925  0.5482 -0.1232 -0.6056
  237LEU     CA 2427   3.044   4.381   0.009  0.3549  0.0130 -0.1082
  237LEU     CB 2428   2.979   4.396   0.146 -0.6186 -0.8802 -0.4511
  237LEU     CG 2429   3.060   4.350   0.267 -0.3463  0.0709 -0.2607
  237LEU    CD1 2430   3.048   4.442   0.389 -0.3718 -0.0407 -0.1792
  237LEU    CD2 2431   3.013   4.212   0.312 -0.2335 -0.0089 -0.3880
  237LEU      C 2432   3.070   4.238   6.995  0.0104  0.1502 -0.7156
  237LEU      O 2433   2.979   4.180   6.936 -0.3385 -0.3319  0.2584
  238LEU      N 2434   3.197   4.198   6.994 -0.0234  0.0098 -0.0708
  238LEU      H 2435   3.270   4.254   0.000 -0.1422 -0.2348  0.4837
  238LEU     CA 2436   3.234   4.058   6.971 -0.1628  0.0052 -0.2700
  238LEU     CB 2437   3.349   4.042   6.872  0.4900 -0.3936  0.5441
  238LEU     CG 2438   3.306   3.973   6.743 -0.2676  0.1796  0.4801
  238LEU    CD1 2439   3.417   3.982   6.638 -0.3199 -0.0507  0.4049
  238LEU    CD2 2440   3.282   3.824   6.771  0.1792  0.0410  0.1494
  238LEU      C 2441   3.269   3.982   0.065  0.1706  0.2189 -0.2343
  238LEU      O 2442   3.317   4.047   0.157  0.4362 -0.2678 -0.0260
  239PHE      N 2443   3.216   3.861   0.078 -0.1357  0.3452 -0.2952
  239PHE      H 2444   3.146   3.831   0.013  1.6432 -2.7790 -1.0120
  239PHE     CA 2445   3.250   3.775   0.193 -0.8137 -0.1904 -0.4871
  239PHE     CB 2446   3.127   3.738   0.276 -0.3303  0.3885  0.5033
  239PHE     CG 2447   3.071   3.844   0.372 -0.1316  0.2570  0.7670
  239PHE    CD1 2448   3.150   3.893   0.476  0.0110  0.0037  0.7785
  239PHE    HD1 2449   3.250   3.854   0.497 -0.4281 -1.0725  0.9253
  239PHE    CD2 2450   2.937   3.878   0.361 -0.1710 -0.2041 -0.3428
  239PHE    HD2 2451   2.881   3.838   0.277  2.9866 -1.4602 -2.0347
  239PHE    CE1 2452   3.095   3.969   0.578  0.2449  0.4579  0.5672
  239PHE    HE1 2453   3.160   4.029   0.642 -0.1989  0.9436  0.5751
  239PHE    CE2 2454   2.878   3.944   0.468  0.0557 -0.1669 -0.2413
  239PHE    HE2 2455   2.779   3.988   0.459 -0.0763 -0.5724 -0.7571
  239PHE     CZ 2456   2.957   3.983   0.576  0.1568 -0.3889 -0.2332
  239PHE     HZ 2457   2.901   4.023   0.661 -0.0165 -4.1587  1.6530
  239PHE      C 2458   3.310   3.648   0.134  0.0854 -0.0287  0.0657
  239PHE      O 2459   3.240   3.571   0.068  0.3884  0.1721 -0.5000
  240TRP      N 2460   3.440   3.629   0.155  0.1333  0.1466 -0.0642
  240TRP      H 2461   3.507   3.687   0.201  0.3255  0.1697 -0.3751
  240TRP     CA 2462   3.503   3.511   0.095  0.4517  0.2153  0.1317
  240TRP     CB 2463   3.607   3.546   7.022  0.1332 -0.0923 -0.2830
  240TRP     CG 2464   3.737   3.619   0.021 -0.1911  0.7493 -0.8048
  240TRP    CD1 2465   3.844   3.556   0.069 -0.3783  0.6045 -0.5734
  240TRP    HD1 2466   3.848   3.457   0.113  2.9179  0.8727 -0.0006
  240TRP    CD2 2467   3.775   3.745   7.012  0.1798  0.6150 -0.8721
  240TRP    NE1 2468   3.949   3.637   0.056  0.1274  0.2641  1.0315
  240TRP    HE1 2469   4.041   3.623   0.090  0.1785  1.6134  1.5401
  240TRP    CE2 2470   3.913   3.749   7.027  0.1582 -0.4470 -0.2848
  240TRP    CE3 2471   3.701   3.858   6.979 -0.4530  0.2314 -0.7626
  240TRP    HE3 2472   3.604   3.841   6.932 -0.3486 -3.9289  0.1341
  240TRP    CZ2 2473   3.978   3.869   7.000 -0.7080  0.1405  0.1940
  240TRP    HZ2 2474   4.083   3.888   7.022 -0.9062  1.2604  0.2308
  240TRP    CZ3 2475   3.766   3.979   6.958 -0.2313  0.3010  0.2743
  240TRP    HZ3 2476   3.712   4.064   6.917 -0.7179  0.5602  1.4044
  240TRP    CH2 2477   3.905   3.981   6.964 -0.1951  0.2547 -0.5100
  240TRP    HH2 2478   3.961   4.073   6.946 -1.3968  1.2488  0.5549
  240TRP      C 2479   3.566   3.422   0.203 -0.2032 -0.1330  0.2324
  240TRP      O 2480   3.641   3.471   0.287  0.5718  0.4730 -0.7843
  241GLY      N 2481   3.551   3.295   0.167 -0.2516  0.0281 -0.3339
  241GLY      H 2482   3.529   3.282   0.070 -0.6886  1.9421 -0.5232
  241GLY     CA 2483   3.606   3.183   0.246 -0.1639  0.1651 -0.1995
  241GLY      C 2484   3.757   3.167   0.230 -0.1200  0.3022  0.0829
  241GLY      O 2485   3.810   3.185   0.121 -0.7459 -0.4446 -0.3526
  242THR      N 2486   3.828   3.122   0.333 -0.1665 -0.1500 -0.0814
  242THR      H 2487   3.792   3.125   0.427 -0.2031  0.5224 -0.1161
  242THR     CA 2488   3.974   3.101   0.326 -0.1282  0.0325  0.1361
  242THR     CB 2489   4.048   3.197   0.418  0.2975  0.0421 -0.2124
  242THR    OG1 2490   4.006   3.181   0.554 -1.0493  0.1360 -0.6005
  242THR    HG1 2491   4.048   3.100   0.595  1.5065  1.4363 -0.4467
  242THR    CG2 2492   4.027   3.342   0.374 -0.8451  0.1261  0.5559
  242THR      C 2493   4.002   2.953   0.351 -0.5762 -0.0911 -0.0740
  242THR      O 2494   4.026   2.914   0.466  0.0956  0.4044 -0.0402
  243PRO      N 2495   4.001   2.873   0.244  0.6915  0.1072 -0.2479
  243PRO     CA 2496   3.981   2.903   0.102 -0.2325 -0.5558 -0.2680
  243PRO     CB 2497   4.066   2.803   0.023  0.1339 -0.2615 -0.2494
  243PRO     CG 2498   4.070   2.685   0.120  0.1986 -0.1418 -0.1079
  243PRO     CD 2499   4.051   2.736   0.263 -0.3518 -0.2668 -0.1355
  243PRO      C 2500   3.836   2.870   0.067 -0.3618 -0.1327 -0.1327
  243PRO      O 2501   3.772   2.780   0.121 -0.0491 -0.3157 -0.0623
  244GLY      N 2502   3.780   2.951   7.011 -0.2635  0.4229  0.2952
  244GLY      H 2503   3.825   3.040   7.005  0.0456  0.2033 -1.0190
  244GLY     CA 2504   3.641   2.942   6.966 -0.0658 -0.0401 -0.2385
  244GLY      C 2505   3.614   2.859   6.840 -0.2255  0.3015 -0.4317
  244GLY      O 2506   3.706   2.837   6.761 -0.2213  0.4882 -0.4779
  245VAL      N 2507   3.495   2.801   6.829  0.2212 -0.7112 -0.1197
  245VAL      H 2508   3.415   2.842   6.873  0.3387 -1.9844  1.3962
  245VAL     CA 2509   3.463   2.698   6.730 -0.0690 -0.5408 -0.2063
  245VAL     CB 2510   3.325   2.635   6.752 -0.1714 -0.1679  0.2176
  245VAL    CG1 2511   3.308   2.495   6.693 -0.0937 -0.6300  1.2660
  245VAL    CG2 2512   3.310   2.619   6.904  0.6540  0.4450  0.3739
  245VAL      C 2513   3.469   2.747   6.585  0.1121 -0.2374 -0.0970
  245VAL      O 2514   3.563   2.710   6.514  0.0350 -0.3158 -0.1580
  246LEU      N 2515   3.382   2.843   6.556  0.5324  0.0919 -0.2743
  246LEU      H 2516   3.320   2.889   6.620  1.3741  1.7171 -0.5602
  246LEU     CA 2517   3.383   2.917   6.430 -0.1672  0.1755 -0.2326
  246LEU     CB 2518   3.249   2.986   6.400 -0.2582  0.1464  0.1096
  246LEU     CG 2519   3.135   2.884   6.391  0.1988 -0.3569 -0.0300
  246LEU    CD1 2520   3.074   2.832   6.521 -0.1066 -0.8063 -0.3518
  246LEU    CD2 2521   3.019   2.943   6.311  0.2874 -0.0505  0.0640
  246LEU      C 2522   3.486   3.029   6.413 -0.0913  0.1284 -0.0734
  246LEU      O 2523   3.555   3.031   6.311  0.2292  0.5331  0.1447
  247ILE      N 2524   3.519   3.099   6.521  0.0176  0.1804 -0.1402
  247ILE      H 2525   3.464   3.104   6.605  0.4407 -2.2357  0.3457
  247ILE     CA 2526   3.622   3.204   6.514  0.1369  0.0673 -0.0774
  247ILE     CB 2527   3.569   3.347   6.511 -0.4942 -0.1687 -0.1805
  247ILE    CG1 2528   3.453   3.367   6.609 -0.0436  0.1016  0.3041
  247ILE    CG2 2529   3.539   3.378   6.364 -0.2063 -0.4416 -0.2975
  247ILE     CD 2530   3.419   3.513   6.640 -0.0097  0.1725  0.0162
  247ILE      C 2531   3.726   3.191   6.626  0.1436  0.1958 -0.0691
  247ILE      O 2532   3.711   3.216   6.745 -0.6419 -0.0161 -0.1231
  248PRO      N 2533   3.835   3.121   6.596  0.0212 -0.1557  0.3088
  248PRO     CA 2534   3.956   3.121   6.680 -0.1634  0.4969  0.5779
  248PRO     CB 2535   4.065   3.044   6.604 -0.6847  0.4793 -0.1575
  248PRO     CG 2536   3.979   2.951   6.518 -0.0443  0.0978 -0.3917
  248PRO     CD 2537   3.862   3.041   6.475  0.1694  0.5137 -0.1014
  248PRO      C 2538   4.013   3.262   6.694  0.0567  0.5018 -0.3071
  248PRO      O 2539   3.990   3.353   6.614  0.7372  0.1212 -0.9441
  249PRO      N 2540   4.090   3.285   6.800 -0.3455  0.5660 -0.0274
  249PRO     CA 2541   4.132   3.419   6.842  0.5481  0.1839  0.3215
  249PRO     CB 2542   4.232   3.401   6.956  0.3407 -0.3140  0.4244
  249PRO     CG 2543   4.158   3.282   7.019 -0.3237 -0.0408  0.1651
  249PRO     CD 2544   4.135   3.188   6.901 -0.2743  0.4102 -0.2080
  249PRO      C 2545   4.186   3.521   6.741  0.3649  0.2168  0.2572
  249PRO      O 2546   4.138   3.635   6.744 -0.0732  0.0477 -0.1947
  250ALA      N 2547   4.289   3.477   6.671  0.3199 -0.0743  0.3722
  250ALA      H 2548   4.327   3.385   6.683 -1.1485 -0.7542  0.0399
  250ALA     CA 2549   4.355   3.556   6.565 -0.1254 -0.2148 -0.0144
  250ALA     CB 2550   4.479   3.482   6.515 -0.2338 -0.7113  0.4394
  250ALA      C 2551   4.263   3.591   6.448 -0.1614 -0.0452  0.0651
  250ALA      O 2552   4.261   3.709   6.413  0.1495  0.0254  0.2833
  251GLU      N 2553   4.178   3.495   6.412 -0.3768 -0.0091  0.4713
  251GLU      H 2554   4.209   3.400   6.413 -0.0499  0.0926  1.3837
  251GLU     CA 2555   4.068   3.520   6.318  0.0623  0.1565 -0.0038
  251GLU     CB 2556   4.001   3.384   6.294 -0.3558  0.3382  0.1291
  251GLU     CG 2557   3.930   3.358   6.161 -0.1445 -0.2409  0.1267
  251GLU     CD 2558   4.034   3.330   6.053 -0.3373 -0.3304 -0.0371
  251GLU    OE1 2559   4.088   3.217   6.055 -0.0736 -0.2022  0.1410
  251GLU    OE2 2560   4.071   3.426   5.983 -0.4553 -0.2864 -0.0388
  251GLU      C 2561   3.964   3.621   6.365  0.1449  0.2607 -0.0450
  251GLU      O 2562   3.951   3.726   6.302  0.1699  0.3642  0.1234
  252ALA      N 2563   3.931   3.605   6.493  0.0981 -0.0851 -0.1006
  252ALA      H 2564   3.954   3.522   6.544  2.5662  0.7250  0.2321
  252ALA     CA 2565   3.835   3.694   6.559 -0.0493 -0.0471 -0.3659
  252ALA     CB 2566   3.792   3.630   6.691  0.1160  0.4417 -0.0717
  252ALA      C 2567   3.872   3.839   6.592  0.0373 -0.1403 -0.0472
  252ALA      O 2568   3.794   3.932   6.571  0.0669 -0.1145 -0.0416
  253ALA      N 2569   4.002   3.853   6.611 -0.0330  0.1680  0.2027
  253ALA      H 2570   4.050   3.773   6.647 -2.6237 -1.2978  0.6402
  253ALA     CA 2571   4.077   3.979   6.621  0.1072  0.0859  0.1909
  253ALA     CB 2572   4.214   3.946   6.682  0.3257  0.4632 -0.0911
  253ALA      C 2573   4.090   4.038   6.480  0.3154 -0.3409  0.0297
  253ALA      O 2574   4.066   4.158   6.466 -0.5475 -0.5464 -0.3228
  254ARG      N 2575   4.107   3.958   6.376  0.1939  0.0632 -0.3043
  254ARG      H 2576   4.127   3.860   6.387 -1.0581 -0.3689 -1.4761
  254ARG     CA 2577   4.112   4.010   6.239 -0.0007  0.4473 -0.1675
  254ARG     CB 2578   4.184   3.916   6.141  0.0230 -0.0498  0.3265
  254ARG     CG 2579   4.333   3.899   6.170  0.0732  0.1113  0.1603
  254ARG     CD 2580   4.391   3.814   6.056 -0.1081 -0.0019  0.1510
  254ARG     NE 2581   4.509   3.737   6.099  0.3199  0.3808 -0.3306
  254ARG     HE 2582   4.595   3.788   6.110  0.4711  0.0533  0.0136
  254ARG     CZ 2583   4.498   3.604   6.107 -0.5073  0.4492 -0.2352
  254ARG    NH1 2584   4.379   3.543   6.103 -0.0711 -0.3905 -0.5450
  254ARG   HH11 2585   4.296   3.587   6.070  0.3369  0.4476 -0.4765
  254ARG   HH12 2586   4.370   3.455   6.151 -2.2889  0.2973  0.4163
  254ARG    NH2 2587   4.600   3.527   6.148 -0.1972  0.6908 -0.5450
  254ARG   HH21 2588   4.684   3.577   6.170  0.1990  0.7523 -2.1165
  254ARG   HH22 2589   4.608   3.432   6.119 -0.3290  0.7313 -0.7165
  254ARG      C 2590   3.978   4.067   6.193 -0.3347 -0.1202  0.0954
  254ARG      O 2591   3.973   4.182   6.150  0.0353 -0.1200  0.0516
  255LEU      N 2592   3.878   3.988   6.231 -0.0663 -0.4298  0.1657
  255LEU      H 2593   3.896   3.897   6.267 -2.2050 -0.8379  0.3586
  255LEU     CA 2594   3.736   4.023   6.215 -0.0010 -0.2637 -0.0578
  255LEU     CB 2595   3.650   3.900   6.241  0.0929 -0.1550  0.8042
  255LEU     CG 2596   3.629   3.808   6.120  0.0168  0.5730  0.2566
  255LEU    CD1 2597   3.537   3.694   6.166  0.2294  0.3198  0.0603
  255LEU    CD2 2598   3.572   3.884   6.000 -0.9275 -0.1751  0.2229
  255LEU      C 2599   3.689   4.144   6.297  0.1047  0.0328 -0.4303
  255LEU      O 2600   3.657   4.246   6.237 -0.3430  0.1254 -0.0413
  256ALA      N 2601   3.715   4.141   6.427 -0.3542  0.2836 -0.3302
  256ALA      H 2602   3.748   4.055   6.467  1.3950  1.6950  1.4659
  256ALA     CA 2603   3.692   4.244   6.529  0.2610  0.1747 -0.0785
  256ALA     CB 2604   3.748   4.212   6.668 -0.0886 -0.3814 -0.0642
  256ALA      C 2605   3.745   4.381   6.486  0.3311  0.1862  0.0424
  256ALA      O 2606   3.681   4.481   6.519  0.3110  0.1802  0.0214
  257LYS      N 2607   3.868   4.388   6.435  0.4091 -0.2226  0.1789
  257LYS      H 2608   3.925   4.306   6.448  1.4101  0.5322  0.6581
  257LYS     CA 2609   3.936   4.499   6.368 -0.5366 -0.1086 -0.6117
  257LYS     CB 2610   4.084   4.467   6.346 -0.5623 -0.8164  0.2092
  257LYS     CG 2611   4.181   4.459   6.465 -0.1992 -0.7328 -0.0778
  257LYS     CD 2612   4.325   4.426   6.427 -0.0578  0.0207 -0.2104
  257LYS     CE 2613   4.379   4.319   6.522  0.2139  0.1992 -0.1636
  257LYS     NZ 2614   4.517   4.274   6.499  0.1996  0.2257 -0.2978
  257LYS    HZ1 2615   4.576   4.354   6.513 -0.8557  1.0840 -0.6050
  257LYS    HZ2 2616   4.539   4.203   6.566  0.3184  0.4189 -0.1309
  257LYS    HZ3 2617   4.536   4.251   6.403  0.3547  1.5158 -0.6002
  257LYS      C 2618   3.877   4.550   6.236  0.5734  0.4874 -0.8973
  257LYS      O 2619   3.862   4.670   6.211 -0.3985  0.4992 -0.3433
  258SER      N 2620   3.845   4.455   6.149 -0.3168  0.1722 -0.2526
  258SER      H 2621   3.885   4.363   6.144 -2.7224 -0.8936 -1.1497
  258SER     CA 2622   3.783   4.482   6.019 -0.0326  0.0469 -0.4159
  258SER     CB 2623   3.767   4.356   5.933 -0.2781 -0.1305 -0.1119
  258SER     OG 2624   3.897   4.304   5.903 -0.3453 -0.1164 -0.4343
  258SER     HG 2625   3.905   4.243   5.824  1.3509  0.5458 -0.8202
  258SER      C 2626   3.647   4.551   6.011 -0.0568  0.0591  0.1197
  258SER      O 2627   3.609   4.621   5.917  0.1615  0.1725  0.1171
  259LEU      N 2628   3.567   4.510   6.109  0.4423 -0.8756  0.1447
  259LEU      H 2629   3.581   4.424   6.158 -0.4258 -0.2209  1.6406
  259LEU     CA 2630   3.443   4.574   6.156  0.6240 -0.1831 -0.3142
  259LEU     CB 2631   3.382   4.488   6.266 -0.0895  0.5556 -0.1170
  259LEU     CG 2632   3.332   4.361   6.196 -0.2681  0.3518  0.3764
  259LEU    CD1 2633   3.307   4.263   6.311 -0.1530 -0.2100 -0.0763
  259LEU    CD2 2634   3.204   4.388   6.116 -0.0452  0.2907 -0.0010
  259LEU      C 2635   3.468   4.717   6.205  0.1217 -0.2711  0.2065
  259LEU      O 2636   3.560   4.740   6.283  0.5576  0.1045 -0.4103
  260PRO      N 2637   3.403   4.814   6.141 -0.2233 -0.4039  0.3492
  260PRO     CA 2638   3.405   4.952   6.191 -0.4174 -0.2020 -0.1872
  260PRO     CB 2639   3.330   5.028   6.081 -0.0544  0.2180 -0.1477
  260PRO     CG 2640   3.375   4.961   5.951  0.5380  0.3406 -0.0102
  260PRO     CD 2641   3.353   4.818   6.002  0.3129  0.4403  0.1732
  260PRO      C 2642   3.333   4.957   6.326  0.1501  0.5025  0.0972
  260PRO      O 2643   3.224   4.900   6.334  0.4833 -0.1154  0.2796
  261ASN      N 2644   3.410   5.003   6.424  0.2837  0.1569  0.1568
  261ASN      H 2645   3.493   5.059   6.413 -0.6222  1.8609  1.4430
  261ASN     CA 2646   3.354   5.027   6.558  0.2211 -0.2394  0.2004
  261ASN     CB 2647   3.266   5.151   6.558 -0.0141 -0.4035  0.7124
  261ASN     CG 2648   3.334   5.273   6.621 -0.3218 -0.1781  0.6140
  261ASN    OD1 2649   3.410   5.256   6.716  0.3265  0.2049  0.1728
  261ASN    ND2 2650   3.267   5.384   6.593  0.0937 -0.0688  0.0431
  261ASN   HD21 2651   3.188   5.379   6.531  0.7724 -1.5142 -0.7525
  261ASN   HD22 2652   3.290   5.474   6.631 -0.0814 -0.0031 -0.0052
  261ASN      C 2653   3.290   4.912   6.637 -0.1730 -0.1901 -0.0434
  261ASN      O 2654   3.169   4.895   6.651 -0.1718 -0.1359  0.0322
  262CYS      N 2655   3.381   4.825   6.679 -0.0139 -0.0499 -0.0967
  262CYS      H 2656   3.477   4.831   6.648 -0.0004  0.3643  0.0191
  262CYS     CA 2657   3.344   4.699   6.744  0.1409  0.1450  0.3764
  262CYS     CB 2658   3.376   4.586   6.645 -0.2085  0.3489  0.0261
  262CYS     SG 2659   3.320   4.424   6.709  0.5861  0.0117 -0.1251
  262CYS     HG 2660   3.400   4.401   6.813 -0.1198  0.6466  0.5708
  262CYS      C 2661   3.423   4.680   6.873  0.2247  0.7164  0.4085
  262CYS      O 2662   3.545   4.699   6.874  0.4204 -0.4344  0.0065
  263LYS      N 2663   3.357   4.631   6.978  0.1082 -0.0999 -0.0424
  263LYS      H 2664   3.258   4.618   6.978 -0.1706  1.7037 -0.4734
  263LYS     CA 2665   3.430   4.591   0.064  0.2116  0.1723 -0.0149
  263LYS     CB 2666   3.349   4.611   0.192  0.2433 -0.1541  0.0574
  263LYS     CG 2667   3.353   4.760   0.230  0.1213 -0.1634  0.1078
  263LYS     CD 2668   3.249   4.860   0.179  0.0276 -0.2169  0.1933
  263LYS     CE 2669   3.282   4.991   0.251  0.2167  0.2170 -0.6666
  263LYS     NZ 2670   3.238   5.111   0.179 -0.0240  0.7118  0.3005
  263LYS    HZ1 2671   3.259   5.199   0.223 -0.8723 -0.0016  2.2560
  263LYS    HZ2 2672   3.283   5.120   0.090 -1.2814 -0.0879 -0.4416
  263LYS    HZ3 2673   3.143   5.096   0.151  0.3091 -2.5866  0.5565
  263LYS      C 2674   3.481   4.448   0.052 -0.2233  0.0260 -0.1219
  263LYS      O 2675   3.417   4.366   7.021 -0.4681 -0.1674  0.3550
  264ALA      N 2676   3.605   4.425   0.096  0.0967 -0.1735 -1.0918
  264ALA      H 2677   3.658   4.506   0.118 -1.1736  0.3515  0.2237
  264ALA     CA 2678   3.666   4.292   0.107 -0.0433 -0.1380  0.3183
  264ALA     CB 2679   3.798   4.299   0.030 -0.5926  0.3065 -0.5957
  264ALA      C 2680   3.681   4.233   0.248  0.8106 -0.7957 -0.0395
  264ALA      O 2681   3.755   4.285   0.332  0.2386 -0.3142  0.1749
  265VAL      N 2682   3.599   4.130   0.269 -0.5692  0.2212 -0.2987
  265VAL      H 2683   3.546   4.091   0.194  1.9409 -3.3913 -0.4343
  265VAL     CA 2684   3.599   4.055   0.395 -0.0015 -0.0316 -0.4449
  265VAL     CB 2685   3.467   4.074   0.470  0.3133  0.4610 -0.0125
  265VAL    CG1 2686   3.465   4.008   0.608  0.1454  1.0687  0.2845
  265VAL    CG2 2687   3.426   4.221   0.486 -0.1592  0.3505 -0.1916
  265VAL      C 2688   3.641   3.908   0.385 -0.0209 -0.0621 -0.1078
  265VAL      O 2689   3.560   3.827   0.341 -0.1601  0.1178 -0.1828
  266ASP      N 2690   3.759   3.870   0.434 -0.1353 -0.0088  0.2126
  266ASP      H 2691   3.835   3.933   0.442  0.5499 -0.8630  0.6268
  266ASP     CA 2692   3.796   3.729   0.458 -0.2345 -0.0312  0.2354
  266ASP     CB 2693   3.946   3.705   0.439 -0.2779 -0.2672  0.1942
  266ASP     CG 2694   4.040   3.815   0.487 -0.3317 -0.0028 -0.2962
  266ASP    OD1 2695   4.038   3.934   0.450  0.3396  0.1334  0.0971
  266ASP    OD2 2696   4.122   3.786   0.577 -0.5446 -0.1320 -0.1421
  266ASP      C 2697   3.756   3.661   0.589 -0.4168  0.3643  0.3881
  266ASP      O 2698   3.782   3.703   0.701 -0.6281  0.4795  0.3935
  267ILE      N 2699   3.690   3.547   0.568 -0.0288  0.1821  0.1336
  267ILE      H 2700   3.675   3.516   0.474 -0.8842  2.1764 -0.4524
  267ILE     CA 2701   3.632   3.464   0.674 -0.1160 -0.0511 -0.0983
  267ILE     CB 2702   3.484   3.503   0.681 -0.0227  0.2917 -0.0131
  267ILE    CG1 2703   3.399   3.450   0.565  0.1992  0.0448 -0.0652
  267ILE    CG2 2704   3.469   3.651   0.714 -0.2612  0.4208 -0.6956
  267ILE     CD 2705   3.247   3.469   0.570  0.2430  0.4590 -0.2994
  267ILE      C 2706   3.656   3.314   0.656 -0.4452 -0.1276  0.0935
  267ILE      O 2707   3.678   3.276   0.541 -0.4888 -0.3163  0.1454
  268GLY      N 2708   3.646   3.231   0.760  0.7028  0.0378  0.3451
  268GLY      H 2709   3.602   3.252   0.847  2.5269 -1.1759  1.6329
  268GLY     CA 2710   3.651   3.085   0.739 -0.5143 -0.0492  0.5845
  268GLY      C 2711   3.554   3.022   0.639 -0.3742 -0.2440  0.5714
  268GLY      O 2712   3.450   3.076   0.603 -0.2448 -0.1911  0.2649
  269PRO      N 2713   3.586   2.913   0.569  0.1496  0.2304  0.0625
  269PRO     CA 2714   3.495   2.848   0.474  0.5022 -0.4586  0.1867
  269PRO     CB 2715   3.585   2.775   0.374  0.3914 -0.2870 -0.0423
  269PRO     CG 2716   3.706   2.740   0.461  0.5665 -0.0695 -0.1994
  269PRO     CD 2717   3.722   2.859   0.556 -0.0379 -0.2660  0.1540
  269PRO      C 2718   3.392   2.753   0.535 -0.1282  0.1985  0.1758
  269PRO      O 2719   3.417   2.671   0.624  0.0637 -0.3664 -0.3837
  270GLY      N 2720   3.291   2.730   0.452  0.4955  0.1094 -0.5782
  270GLY      H 2721   3.293   2.771   0.361  0.9291  1.6036  0.0807
  270GLY     CA 2722   3.187   2.631   0.488  0.2385  0.6246  0.1240
  270GLY      C 2723   3.075   2.635   0.384 -0.1852 -0.2566  0.5371
  270GLY      O 2724   3.014   2.740   0.364  0.2224 -0.0512  0.3500
  271LEU      N 2725   3.032   2.517   0.340 -0.1851 -0.0715  0.0255
  271LEU      H 2726   3.061   2.432   0.383 -1.6212  0.8212  3.0882
  271LEU     CA 2727   2.912   2.504   0.255 -0.1952  0.6053 -0.0744
  271LEU     CB 2728   2.901   2.375   0.173  0.5044  0.3471  0.2262
  271LEU     CG 2729   2.993   2.334   0.057  0.3946  0.5396  0.0714
  271LEU    CD1 2730   3.140   2.321   0.097  0.2791 -0.2409  0.2488
  271LEU    CD2 2731   2.937   2.209   7.024 -0.3018  0.7247  0.2908
  271LEU      C 2732   2.779   2.522   0.328 -0.2713 -0.1920 -0.0003
  271LEU      O 2733   2.748   2.453   0.425 -0.4927 -0.2974 -0.1474
  272ASN      N 2734   2.699   2.611   0.270  0.5370  0.3404 -0.3210
  272ASN      H 2735   2.729   2.665   0.191 -0.6340  0.8954 -0.4057
  272ASN     CA 2736   2.574   2.660   0.330  0.4188 -0.6356  0.2447
  272ASN     CB 2737   2.454   2.564   0.325 -0.5685  0.5759  0.3493
  272ASN     CG 2738   2.385   2.539   0.191  0.1819  0.6027 -0.0465
  272ASN    OD1 2739   2.266   2.511   0.187  0.2939  0.0787  0.1571
  272ASN    ND2 2740   2.453   2.522   0.078 -0.2958 -0.2415 -0.2135
  272ASN   HD21 2741   2.550   2.543   0.067 -0.2055 -0.5566 -0.0314
  272ASN   HD22 2742   2.402   2.490   7.032  0.8206 -1.0918 -0.6151
  272ASN      C 2743   2.585   2.710   0.474 -0.5710 -0.0814  0.1338
  272ASN      O 2744   2.552   2.825   0.503  0.2408  0.4125 -0.8332
  273LEU      N 2745   2.645   2.633   0.564 -0.3984  0.1119  0.1852
  273LEU      H 2746   2.672   2.538   0.548 -1.3787 -0.0519 -0.6268
  273LEU     CA 2747   2.662   2.678   0.703  0.5206  0.0504  0.0931
  273LEU     CB 2748   2.670   2.561   0.802  0.5119 -0.0949 -0.0778
  273LEU     CG 2749   2.545   2.473   0.813  0.3987  0.1472  0.6034
  273LEU    CD1 2750   2.408   2.541   0.807  0.0909 -0.5500 -0.6932
  273LEU    CD2 2751   2.561   2.344   0.733 -0.0542  0.1002  0.5854
  273LEU      C 2752   2.778   2.775   0.727  0.7223 -0.1643 -0.0003
  273LEU      O 2753   2.817   2.791   0.842 -0.2557 -0.2188  0.3533
  274LEU      N 2754   2.804   2.866   0.633 -0.2019 -0.2200 -0.3182
  274LEU      H 2755   2.771   2.852   0.540  0.8589 -1.0987 -0.5807
  274LEU     CA 2756   2.896   2.980   0.647  0.0567 -0.4874  0.1891
  274LEU     CB 2757   2.878   3.043   0.509 -0.1150  0.4615  0.6348
  274LEU     CG 2758   2.984   3.149   0.477  0.0209  0.1175 -0.0930
  274LEU    CD1 2759   3.118   3.081   0.448  0.0941  0.2210  0.0032
  274LEU    CD2 2760   2.934   3.242   0.367 -0.1061  0.2893  0.1072
  274LEU      C 2761   2.863   3.080   0.758 -0.2243 -0.8826  0.4656
  274LEU      O 2762   2.950   3.150   0.810 -0.2235 -0.2008 -0.4433
  275GLN      N 2763   2.734   3.096   0.786 -0.1909 -0.0018  0.1309
  275GLN      H 2764   2.668   3.084   0.712 -1.6328 -1.6049  1.5975
  275GLN     CA 2765   2.686   3.193   0.884 -0.2440  0.2508 -0.1428
  275GLN     CB 2766   2.533   3.191   0.891 -0.2402 -0.2591 -0.2078
  275GLN     CG 2767   2.460   3.240   0.765 -0.6725 -0.4913 -0.0499
  275GLN     CD 2768   2.445   3.146   0.646 -0.2233  0.2722 -0.7171
  275GLN    OE1 2769   2.532   3.062   0.619 -0.7014 -0.3382 -0.3877
  275GLN    NE2 2770   2.344   3.161   0.561 -0.6970 -0.2428 -0.2549
  275GLN   HE21 2771   2.286   3.241   0.575 -2.6061 -1.6736  0.3995
  275GLN   HE22 2772   2.321   3.097   0.488 -2.5043  0.7523 -0.6132
  275GLN      C 2773   2.737   3.155   1.023  0.0598 -0.6110 -0.4860
  275GLN      O 2774   2.836   3.214   1.066 -0.2252 -0.3216 -0.2162
  276GLU      N 2775   2.710   3.033   1.068 -0.7271 -0.2276  0.1197
  276GLU      H 2776   2.670   2.968   1.003 -0.2911  0.6219 -1.0362
  276GLU     CA 2777   2.736   2.984   1.204 -0.1115  0.4455  0.2462
  276GLU     CB 2778   2.657   2.855   1.224  0.1142  0.2720  0.0201
  276GLU     CG 2779   2.512   2.893   1.252  0.1144  0.1638  0.1708
  276GLU     CD 2780   2.482   2.942   1.394 -0.2994 -0.1108  0.1793
  276GLU    OE1 2781   2.405   3.039   1.413 -0.2207  0.0599 -0.3368
  276GLU    OE2 2782   2.535   2.880   1.488  0.3939 -0.0077 -0.1355
  276GLU      C 2783   2.883   2.959   1.241  0.0342  0.8373 -0.0535
  276GLU      O 2784   2.919   2.952   1.358 -0.2769 -0.8305 -0.0299
  277ASP      N 2785   2.968   2.934   1.142  0.0032 -0.4756  0.2266
  277ASP      H 2786   2.945   2.894   1.054 -1.6184  0.5675  0.1287
  277ASP     CA 2787   3.114   2.940   1.159  0.0537 -0.1605 -0.2750
  277ASP     CB 2788   3.185   2.850   1.058 -0.1193 -0.1946 -0.3667
  277ASP     CG 2789   3.275   2.754   1.137 -0.3587  0.1852  0.3715
  277ASP    OD1 2790   3.217   2.650   1.175 -0.3043  0.0997  0.2160
  277ASP    OD2 2791   3.391   2.795   1.159 -0.2848  0.2788 -0.2000
  277ASP      C 2792   3.183   3.075   1.175  0.3813 -0.2238 -1.1183
  277ASP      O 2793   3.283   3.080   1.246 -0.0804  0.1964 -0.4859
  278ASN      N 2794   3.113   3.175   1.122  0.3603  0.3655 -0.0147
  278ASN      H 2795   3.017   3.171   1.094  0.4468 -0.6367 -0.2071
  278ASN     CA 2796   3.164   3.313   1.128  0.3539  0.3654  0.0493
  278ASN     CB 2797   3.226   3.360   0.995 -0.4228  0.2392 -0.3642
  278ASN     CG 2798   3.314   3.258   0.923 -0.5293 -0.1869  0.0989
  278ASN    OD1 2799   3.436   3.253   0.944 -0.5620 -0.3762  0.2434
  278ASN    ND2 2800   3.258   3.188   0.826 -0.9320  0.4589 -0.1390
  278ASN   HD21 2801   3.159   3.180   0.816 -1.0048  1.1236  0.0383
  278ASN   HD22 2802   3.324   3.148   0.762  1.0877  0.8255  1.6078
  278ASN      C 2803   3.065   3.417   1.182 -0.0629 -0.0891  0.1613
  278ASN      O 2804   3.053   3.524   1.124  0.3734 -0.0957  0.0541
  279PRO      N 2805   3.000   3.392   1.295  0.1476 -0.3621  0.2242
  279PRO     CA 2806   2.899   3.483   1.351  0.7144  0.2590  0.2555
  279PRO     CB 2807   2.870   3.423   1.489  0.6121  0.1935  0.2058
  279PRO     CG 2808   2.930   3.282   1.487 -0.3910 -0.2352  0.0252
  279PRO     CD 2809   3.053   3.302   1.398  0.0753  0.2009  0.7603
  279PRO      C 2810   2.933   3.631   1.364  0.3315  0.3538  0.1763
  279PRO      O 2811   2.893   3.706   1.275  0.1171  0.0210 -0.0102
  280ASP      N 2812   3.031   3.659   1.449 -0.5596  0.3763  1.2228
  280ASP      H 2813   3.065   3.590   1.513 -0.9999 -0.4778  0.5663
  280ASP     CA 2814   3.087   3.792   1.475  0.7851  0.1311 -0.2216
  280ASP     CB 2815   3.202   3.791   1.576  0.4569 -0.3821  0.1514
  280ASP     CG 2816   3.142   3.738   1.707  0.3999  0.2510  0.3832
  280ASP    OD1 2817   3.116   3.616   1.716 -0.1546  0.3393 -0.0282
  280ASP    OD2 2818   3.099   3.823   1.788  0.2747  0.2734  0.2935
  280ASP      C 2819   3.131   3.863   1.347  0.3555 -0.0522 -0.4711
  280ASP      O 2820   3.058   3.955   1.312  0.0111  0.0208  0.4130
  281LEU      N 2821   3.197   3.782   1.264 -0.0628 -0.3286 -0.5404
  281LEU      H 2822   3.230   3.696   1.302  1.6598  0.4184 -0.2533
  281LEU     CA 2823   3.267   3.831   1.145  0.4875  0.6376  0.1657
  281LEU     CB 2824   3.339   3.716   1.076  0.2484  0.3474  0.3977
  281LEU     CG 2825   3.466   3.677   1.151  0.2633 -0.2943  0.0517
  281LEU    CD1 2826   3.536   3.557   1.087  0.3280 -0.2812  0.0979
  281LEU    CD2 2827   3.563   3.795   1.162 -0.1591  0.0906 -0.3468
  281LEU      C 2828   3.164   3.879   1.043  0.3032 -0.3293 -0.1092
  281LEU      O 2829   3.202   3.968   0.967 -0.1279  0.0512  0.1115
  282ILE      N 2830   3.062   3.798   1.013 -0.2473  0.3452 -0.0795
  282ILE      H 2831   3.057   3.707   1.053  1.6527  0.6045  0.8624
  282ILE     CA 2832   2.964   3.844   0.914 -0.3164 -0.0489 -0.1942
  282ILE     CB 2833   2.896   3.718   0.858 -0.3689 -0.2968  0.4208
  282ILE    CG1 2834   2.995   3.615   0.803  0.0248  0.0988  0.3793
  282ILE    CG2 2835   2.783   3.739   0.757  0.2351 -0.2533 -0.2523
  282ILE     CD 2836   2.930   3.478   0.784 -0.3711  0.3156  0.1748
  282ILE      C 2837   2.860   3.937   0.978 -0.1845  0.1396 -0.2540
  282ILE      O 2838   2.813   4.032   0.915 -0.2005  0.1531 -0.2220
  283GLY      N 2839   2.822   3.898   1.099 -0.0231  0.2601 -0.1638
  283GLY      H 2840   2.847   3.804   1.120 -4.1448 -1.0246 -0.1022
  283GLY     CA 2841   2.719   3.950   1.190 -0.1402 -0.3055  0.0274
  283GLY      C 2842   2.737   4.098   1.223 -0.5377 -0.2345 -0.0615
  283GLY      O 2843   2.664   4.185   1.176 -0.0412  0.4317  0.3895
  284SER      N 2844   2.857   4.125   1.273 -0.5685 -0.1454 -0.0360
  284SER      H 2845   2.930   4.057   1.281 -0.1643  0.3674  0.8376
  284SER     CA 2846   2.906   4.260   1.308 -0.0964 -0.2685 -0.2064
  284SER     CB 2847   3.013   4.249   1.416 -0.6156  0.1232  0.3576
  284SER     OG 2848   3.034   4.380   1.468  0.1976 -0.1181  0.6639
  284SER     HG 2849   3.066   4.366   1.562  1.7917  0.7249  0.2770
  284SER      C 2850   2.946   4.346   1.188 -0.1327 -0.0235 -0.0435
  284SER      O 2851   2.901   4.460   1.192  0.7599  0.3415 -0.1830
  285GLU      N 2852   2.989   4.277   1.082 -0.1539  0.4115 -0.3400
  285GLU      H 2853   3.019   4.182   1.092  1.7188  0.9430 -0.4691
  285GLU     CA 2854   3.029   4.339   0.955  0.1038  0.8299 -0.0564
  285GLU     CB 2855   3.102   4.241   0.864 -0.2817  0.3731  0.1248
  285GLU     CG 2856   3.166   4.290   0.734 -0.7613  0.2278 -0.1691
  285GLU     CD 2857   3.301   4.357   0.761 -0.5223 -0.1484 -0.4161
  285GLU    OE1 2858   3.364   4.341   0.868 -0.4055 -0.1843 -0.4909
  285GLU    OE2 2859   3.336   4.448   0.683  0.4256  0.1473  0.3354
  285GLU      C 2860   2.909   4.399   0.881  0.1242  0.0985 -0.6889
  285GLU      O 2861   2.924   4.514   0.841 -0.4252  0.3437 -0.2012
  286ILE      N 2862   2.794   4.334   0.870  0.3732 -0.4301 -0.2249
  286ILE      H 2863   2.788   4.236   0.892  0.3607 -0.7133 -1.3991
  286ILE     CA 2864   2.671   4.393   0.815  0.0358 -0.1785  0.7954
  286ILE     CB 2865   2.561   4.287   0.802  0.3533 -0.4688  0.4688
  286ILE    CG1 2866   2.607   4.200   0.685 -0.5127 -0.2337 -0.0481
  286ILE    CG2 2867   2.424   4.349   0.775  0.6749  0.3007  0.5930
  286ILE     CD 2868   2.617   4.277   0.553  0.1434 -0.6902 -0.2695
  286ILE      C 2869   2.625   4.513   0.899  0.1511  0.2944  0.1836
  286ILE      O 2870   2.612   4.621   0.842  0.6129  0.2605  0.0057
  287ALA      N 2871   2.640   4.502   1.030  0.1629  0.2147  0.1757
  287ALA      H 2872   2.665   4.415   1.073 -1.2962  0.0798  0.8474
  287ALA     CA 2873   2.590   4.607   1.120 -0.3241  0.0885  0.0559
  287ALA     CB 2874   2.573   4.578   1.269  0.1884 -0.1168  0.0751
  287ALA      C 2875   2.674   4.734   1.108 -0.1876 -0.0114 -0.0366
  287ALA      O 2876   2.616   4.842   1.101 -0.4771 -0.1367  0.3844
  288ARG      N 2877   2.806   4.714   1.109 -0.1965 -0.0656  0.0395
  288ARG      H 2878   2.844   4.634   1.155  0.7494 -0.3853 -1.2580
  288ARG     CA 2879   2.898   4.828   1.092  0.3344 -0.4631  0.2176
  288ARG     CB 2880   3.042   4.788   1.123  0.4285  0.1154  0.5369
  288ARG     CG 2881   3.052   4.726   1.262  0.0968 -0.2224  0.4108
  288ARG     CD 2882   3.187   4.662   1.295  0.4903  0.3147 -0.1377
  288ARG     NE 2883   3.194   4.642   1.441 -0.0649 -0.1719 -0.1747
  288ARG     HE 2884   3.121   4.585   1.478 -1.5678  1.4117 -0.5863
  288ARG     CZ 2885   3.296   4.677   1.520 -0.3582 -0.1530  0.1984
  288ARG    NH1 2886   3.411   4.727   1.471 -0.1983 -0.2777  0.4459
  288ARG   HH11 2887   3.435   4.734   1.374  2.7763 -0.4905  1.0892
  288ARG   HH12 2888   3.485   4.749   1.534  0.4475  0.0057 -0.3845
  288ARG    NH2 2889   3.315   4.644   1.648  0.1566 -0.0427  0.1556
  288ARG   HH21 2890   3.241   4.594   1.693 -3.2597  3.6564 -0.7595
  288ARG   HH22 2891   3.404   4.658   1.690  1.6883 -2.3452 -2.0065
  288ARG      C 2892   2.889   4.895   0.955  0.0010 -0.4722  0.2332
  288ARG      O 2893   2.869   5.017   0.948  0.4788 -0.4215 -0.3490
  289TRP      N 2894   2.871   4.817   0.849  0.8927 -0.1976 -0.1253
  289TRP      H 2895   2.884   4.718   0.854 -1.0187 -0.5579 -1.3262
  289TRP     CA 2896   2.851   4.863   0.711 -0.3427 -0.4720 -0.0496
  289TRP     CB 2897   2.839   4.741   0.619  0.7298 -0.1303 -0.6717
  289TRP     CG 2898   2.813   4.782   0.474 -0.1445  0.4401 -0.3645
  289TRP    CD1 2899   2.895   4.853   0.397  0.7344 -0.1980 -0.0393
  289TRP    HD1 2900   2.994   4.884   0.428  0.2366  0.8776  0.5566
  289TRP    CD2 2901   2.727   4.709   0.392 -0.4045  0.1669  0.1499
  289TRP    NE1 2902   2.858   4.833   0.270 -0.4631  0.3842  0.1987
  289TRP    HE1 2903   2.893   4.889   0.195 -1.2628  1.1335  0.3693
  289TRP    CE2 2904   2.753   4.751   0.263 -0.0828 -0.1023  0.1253
  289TRP    CE3 2905   2.642   4.601   0.414  0.2927 -0.3475  0.3383
  289TRP    HE3 2906   2.622   4.574   0.518 -1.3423 -2.8142 -0.5309
  289TRP    CZ2 2907   2.695   4.687   0.154 -0.3085  0.4834 -0.1018
  289TRP    HZ2 2908   2.729   4.711   0.053  0.1088 -0.4986 -0.2040
  289TRP    CZ3 2909   2.582   4.540   0.305  0.4626  0.1643 -0.0456
  289TRP    HZ3 2910   2.520   4.453   0.326  1.0319 -0.0103  0.9975
  289TRP    CH2 2911   2.606   4.583   0.175  0.7266 -0.4362 -0.1989
  289TRP    HH2 2912   2.541   4.537   0.100 -1.1554 -0.0731  1.1383
  289TRP      C 2913   2.718   4.938   0.700 -0.0009  0.0404 -0.7680
  289TRP      O 2914   2.728   5.060   0.697  0.8967 -0.0080 -0.1791
  290LEU      N 2915   2.614   4.875   0.752  0.1018  0.0178 -0.5909
  290LEU      H 2916   2.620   4.791   0.807 -0.1197 -1.7650 -3.1099
  290LEU     CA 2917   2.487   4.948   0.763  0.2458  0.2575 -0.5061
  290LEU     CB 2918   2.376   4.862   0.824  0.3384  0.2459 -0.3536
  290LEU     CG 2919   2.318   4.755   0.730  0.6634 -0.4211  0.2008
  290LEU    CD1 2920   2.213   4.674   0.807 -0.3903 -0.0306 -0.8094
  290LEU    CD2 2921   2.251   4.816   0.607  0.5440 -0.0723  0.4392
  290LEU      C 2922   2.481   5.074   0.849 -0.6225 -0.2195  0.1419
  290LEU      O 2923   2.405   5.164   0.815  0.0296  0.1747 -0.2779
  291SER      N 2924   2.558   5.082   0.957 -0.1587 -0.3814 -0.1745
  291SER      H 2925   2.596   5.001   1.002  2.5978  0.2984 -1.0575
  291SER     CA 2926   2.573   5.209   1.030 -0.5560 -0.2994 -0.2347
  291SER     CB 2927   2.663   5.186   1.151 -0.0068  0.3745 -0.5120
  291SER     OG 2928   2.582   5.141   1.260  0.3075 -0.1149 -0.4733
  291SER     HG 2929   2.547   5.217   1.315 -0.9179 -3.1242  3.3777
  291SER      C 2930   2.625   5.332   0.956  1.1860 -0.5309  0.5561
  291SER      O 2931   2.620   5.446   1.003  0.2263 -0.4270  0.2271
  292THR      N 2932   2.684   5.311   0.839  0.0305 -0.1298 -0.1168
  292THR      H 2933   2.699   5.221   0.799  0.3867 -0.1562  0.0676
  292THR     CA 2934   2.729   5.418   0.749  0.4749 -0.3957 -0.2121
  292THR     CB 2935   2.879   5.435   0.724  0.4454 -0.0972 -0.1912
  292THR    OG1 2936   2.934   5.326   0.649  0.9051  0.2020 -0.2960
  292THR    HG1 2937   2.989   5.273   0.714  1.9411  0.0465 -1.2698
  292THR    CG2 2938   2.960   5.480   0.846  0.2110 -0.1041 -0.0321
  292THR      C 2939   2.643   5.427   0.623 -0.0056  0.3055  0.1633
  292THR      O 2940   2.636   5.532   0.559 -0.1819  0.7133  0.8327
  293LEU      N 2941   2.574   5.321   0.582  0.0228  0.2462  0.2680
  293LEU      H 2942   2.562   5.241   0.641 -0.1561 -0.0036 -0.0989
  293LEU     CA 2943   2.496   5.310   0.458 -0.0627 -0.5515  0.3855
  293LEU     CB 2944   2.484   5.160   0.434 -0.4938 -0.4732  0.0914
  293LEU     CG 2945   2.491   5.117   0.288  0.0018  0.0813 -0.0478
  293LEU    CD1 2946   2.636   5.124   0.239 -0.1040  0.4658 -0.3213
  293LEU    CD2 2947   2.424   4.980   0.277  0.5437 -0.1492 -0.5037
  293LEU      C 2948   2.365   5.390   0.451  0.2015 -0.1566 -0.1641
  293LEU     O1 2949   2.296   5.395   0.347  0.0879 -0.2626 -0.0950
  293LEU     O2 2950   2.340   5.463   0.549 -0.6304 -0.0428 -0.4564
  294SiRob  C24 2951   4.266   2.383   0.254 -0.8895 -0.3150  0.3459
  294SiRob   N4 2952   4.255   2.363   0.112 -0.4364  0.2099  0.2337
  294SiRob  H28 2953   4.346   2.381   0.075  0.1119 -0.8039  1.0596
  294SiRob  C23 2954   4.151   2.343   0.028 -0.1167  0.6497 -0.2758
  294SiRob  C22 2955   4.019   2.301   0.067  0.0404  0.5271  0.1392
  294SiRob  H27 2956   3.990   2.299   0.173  0.3560 -1.7411  0.2334
  294SiRob  C21 2957   3.927   2.267   7.007 -0.0006  0.1442  0.3141
  294SiRob  H26 2958   3.838   2.209   0.002  0.6286 -1.0177 -0.0163
  294SiRob  C20 2959   3.953   2.280   6.866 -0.1325  0.7975  0.3430
  294SiRob  C19 2960   3.846   2.270   6.775  0.2074  0.4206 -0.0200
  294SiRob  C34 2961   3.865   2.268   6.633 -0.3652  0.8387 -0.1044
  294SiRob  C29 2962   3.989   2.246   6.568 -0.2794 -0.0672  0.3539
  294SiRob  C30 2963   3.997   2.230   6.431 -0.4621 -0.1812  0.3561
  294SiRob  H39 2964   4.092   2.192   6.390 -0.2641  0.4572  0.2120
  294SiRob  C31 2965   3.886   2.247   6.343 -0.2023 -0.1889  0.0259
  294SiRob   N5 2966   3.900   2.237   6.208 -0.3154  0.0710 -0.0065
  294SiRob  H40 2967   3.822   2.241   6.146 -1.0239 -0.3168  0.8371
  294SiRob  H41 2968   3.984   2.202   6.166 -1.3115 -1.6335 -0.6924
  294SiRob  C32 2969   3.764   2.272   6.413 -0.4336 -0.2689 -0.3439
  294SiRob  H42 2970   3.670   2.272   6.356  0.4073  0.2983 -1.7738
  294SiRob  C33 2971   3.751   2.287   6.550 -0.3016  0.0880 -0.3680
  294SiRob  H43 2972   3.662   2.336   6.591  0.7468  2.1103 -0.3886
  294SiRob  SI1 2973   4.139   2.250   6.668 -0.1747 -0.2565  0.2059
  294SiRob  C26 2974   4.087   2.313   6.828 -0.1295  0.3738 -0.0246
  294SiRob  C25 2975   4.180   2.344   6.922  0.1528  0.1391 -0.2258
  294SiRob  H32 2976   4.283   2.363   6.888 -0.4839 -0.5368 -2.7624
  294SiRob  C27 2977   4.216   2.085   6.670  0.1883 -0.0946 -0.3054
  294SiRob  C28 2978   4.245   2.372   6.584 -0.6807  0.3459  0.4376
  294SiRob  C18 2979   3.708   2.273   6.826 -0.0464  0.5724 -0.7025
  294SiRob  C15 2980   3.656   2.360   6.924  0.2089 -0.5774  0.4738
  294SiRob  C16 2981   3.711   2.491   6.969  0.4513 -0.6324  0.3427
  294SiRob   O4 2982   3.790   2.552   6.894  0.0379  0.1362  0.5248
  294SiRob   N2 2983   3.708   2.529   0.069 -0.1312 -0.0983  0.1803
  294SiRob  H25 2984   3.728   2.627   0.073  0.1800 -0.1060 -0.9931
  294SiRob  C17 2985   3.679   2.469   0.187  0.1312  0.1791  0.3865
  294SiRob   N3 2986   3.689   2.410   0.287 -0.6545 -0.0617  0.3259
  294SiRob  C14 2987   3.536   2.327   6.985  0.0075  0.3502  0.5825
  294SiRob  H24 2988   3.493   2.395   0.025  0.2805 -0.8627  1.8898
  294SiRob  C13 2989   3.453   2.224   6.942  0.3168  0.3830 -0.1162
  294SiRob  H23 2990   3.357   2.208   6.997 -0.0750  1.9931 -0.2618
  294SiRob  C12 2991   3.503   2.135   6.847  0.0833 -0.3593  0.4441
  294SiRob  C35 2992   3.631   2.159   6.799 -0.0689  0.3177  0.3717
  294SiRob  H44 2993   3.674   2.087   6.728  1.6384  0.5994  1.0816
  294SiRob  C11 2994   3.408   2.035   6.788  0.2700 -0.2869  0.0183
  294SiRob   O3 2995   3.458   1.934   6.734  0.2219 -0.2142 -0.1636
  294SiRob   N1 2996   3.272   2.045   6.808  0.2137  0.1184 -0.5140
  294SiRob  H22 2997   3.239   2.113   6.874  0.7470  0.4186 -0.5512
  294SiRob  C10 2998   3.171   1.962   6.748  0.0717 -0.0416 -0.0624
  294SiRob   C9 2999   3.043   2.029   6.696  0.1396 -0.0107 -0.1888
  294SiRob   O2 3000   3.066   2.107   6.578  0.6585 -0.6319 -0.5079
  294SiRob   C8 3001   2.963   2.202   6.560  0.4183 -0.7934  0.0045
  294SiRob   C7 3002   2.942   2.241   6.414 -0.1497 -0.0931  0.2648
  294SiRob   O1 3003   2.858   2.356   6.399  0.3105  0.1750 -0.3025
  294SiRob   C6 3004   2.857   2.411   6.267 -0.3078  0.0066 -0.3681
  294SiRob   C5 3005   2.867   2.563   6.270  0.1954 -0.0374  0.3012
  294SiRob   C4 3006   2.738   2.624   6.323 -0.0792 -0.2527 -0.1234
  294SiRob   C3 3007   2.675   2.717   6.221  0.0297  0.1059  0.1360
  294SiRob   C2 3008   2.530   2.749   6.251 -0.1142  0.0647 -0.4976
  294SiRob   C1 3009   2.527   2.860   6.353  0.1560 -0.3968  0.0172
  295CL      CL 3010   2.593   2.384   6.827 -0.7168  0.4153  0.0254
  296SOL     OW 3011   5.073   3.304   5.198 -0.7072  0.2467 -0.4331
  296SOL    HW1 3012   4.984   3.309   5.245 -1.0934  1.6238 -1.2835
  296SOL    HW2 3013   5.101   3.395   5.169  0.4159 -0.3413 -1.2592
  297SOL     OW 3014   0.162   3.315   3.072 -0.0942 -0.0114  0.0952
  297SOL    HW1 3015   0.071   3.276   3.057  0.3402 -1.6419  1.4962
  297SOL    HW2 3016   0.230   3.260   3.025  0.4098 -0.2124  1.0494
  298SOL     OW 3017   4.507   1.142   3.302 -0.0713  0.0731  0.0990
  298SOL    HW1 3018   4.599   1.102   3.300 -1.1315 -2.9191  2.9923
  298SOL    HW2 3019   4.442   1.077   3.263 -1.2224  1.3552 -0.1686
  299SOL     OW 3020   5.917   0.075   6.724  0.2155 -1.0272 -0.3288
  299SOL    HW1 3021   5.822   0.046   6.737  0.1494 -0.9459 -0.6424
  299SOL    HW2 3022   5.958   0.095   6.814 -0.2265 -0.5396 -0.2343
  300SOL     OW 3023   3.210   3.667   4.608 -0.3031  0.4981  0.1292
  300SOL    HW1 3024   3.134   3.682   4.671  0.5157  2.4227  0.7255
  300SOL    HW2 3025   3.242   3.572   4.616 -2.3549 -0.2490  0.1289
  301SOL     OW 3026   5.345   2.347   5.191 -0.0929  0.3171  0.2843
  301SOL    HW1 3027   5.271   2.341   5.125  0.3270 -1.2900 -0.0838
  301SOL    HW2 3028   5.411   2.415   5.161  1.0614 -1.6612 -2.0296
  302SOL     OW 3029   3.676   3.310   2.583  0.5552  0.2929  0.0301
  302SOL    HW1 3030   3.593   3.350   2.544  0.0124 -1.5060 -0.8083
  302SOL    HW2 3031   3.652   3.233   2.642  1.6097 -0.6339 -0.6842
  303SOL     OW 3032   0.346   1.509   3.155 -0.4909 -0.5794 -0.1676
  303SOL    HW1 3033   0.439   1.499   3.190 -0.6731  1.5664  1.1749
  303SOL    HW2 3034   0.281   1.504   3.231 -1.3355 -0.5187 -0.8709
  304SOL     OW 3035   0.046   3.352   4.940  0.3706 -0.3288  0.3449
  304SOL    HW1 3036   0.143   3.334   4.922 -0.1030 -0.7232 -2.2046
  304SOL    HW2 3037   0.037   3.405   5.024  2.7723 -0.4219  0.7310
  305SOL     OW 3038   4.329   3.286   6.177  0.2333 -0.7050  0.2159
  305SOL    HW1 3039   4.328   3.256   6.272 -1.7863  1.3504  0.9460
  305SOL    HW2 3040   4.241   3.266   6.134 -0.2500  1.6224 -0.0345
  306SOL     OW 3041   6.262   5.639   6.646 -0.4318 -0.0563 -0.2867
  306SOL    HW1 3042   6.328   5.578   6.688 -1.3298 -1.4902 -0.8957
  306SOL    HW2 3043   6.310   5.714   6.600  0.6617  0.0373  0.9415
  307SOL     OW 3044   6.926   5.101   3.211 -0.3780 -0.3049 -0.5007
  307SOL    HW1 3045   7.013   5.077   3.167 -0.2861  0.1786 -0.5895
  307SOL    HW2 3046   6.939   5.181   3.269 -1.1433  0.8923 -1.9225
  308SOL     OW 3047   2.311   2.557   3.333  0.0209 -0.1958 -0.1203
  308SOL    HW1 3048   2.266   2.577   3.246  0.4880  0.4183 -0.2269
  308SOL    HW2 3049   2.298   2.460   3.355 -2.9839  0.3110  0.8064
  309SOL     OW 3050   1.442   5.493   1.840 -0.0235 -0.2078  0.1501
  309SOL    HW1 3051   1.522   5.552   1.834  0.4072 -0.7785  0.2360
  309SOL    HW2 3052   1.408   5.491   1.934 -0.0712 -0.0555  0.1360
  310SOL     OW 3053   2.509   0.667   3.055  0.4327 -0.5619  0.1435
  310SOL    HW1 3054   2.534   0.758   3.087 -3.4882  0.4730  0.8374
  310SOL    HW2 3055   2.561   0.598   3.106  1.0070  1.2297  2.1371
  311SOL     OW 3056   5.631   6.550   3.983  0.6254  0.0799  0.2641
  311SOL    HW1 3057   5.587   6.498   3.910  1.8654  0.4738 -0.7948
  311SOL    HW2 3058   5.613   6.506   4.071 -2.0242  0.3169 -0.0573
  312SOL     OW 3059   6.570   5.995   1.454  0.5358 -0.1058  0.5031
  312SOL    HW1 3060   6.482   6.037   1.432  1.0344  0.7336  0.0867
  312SOL    HW2 3061   6.635   6.066   1.481  1.0575 -0.7347  0.9381
  313SOL     OW 3062   6.522   0.657   1.569  0.4701  0.3478  0.1905
  313SOL    HW1 3063   6.566   0.745   1.583  0.1697  0.4036  0.7782
  313SOL    HW2 3064   6.472   0.658   1.482 -1.1368  1.4250  1.0878
  314SOL     OW 3065   6.645   2.311   0.439  0.1652  0.5263  0.6536
  314SOL    HW1 3066   6.642   2.390   0.500  0.7767  0.8734  0.2459
  314SOL    HW2 3067   6.729   2.314   0.385  1.0849 -1.3207  1.8600
  315SOL     OW 3068   3.551   5.541   0.820 -0.2293 -0.2715 -0.1261
  315SOL    HW1 3069   3.590   5.500   0.738 -0.6599 -1.1398  0.0923
  315SOL    HW2 3070   3.487   5.614   0.794 -0.6835 -0.8206 -0.5876
  316SOL     OW 3071   1.336   2.577   2.815  0.0963 -0.4036  0.3145
  316SOL    HW1 3072   1.334   2.596   2.913 -0.0113 -2.0536  0.6645
  316SOL    HW2 3073   1.272   2.638   2.768  0.4204  0.6562  1.2102
  317SOL     OW 3074   0.748   6.472   0.384  0.1211 -0.2381  0.1898
  317SOL    HW1 3075   0.777   6.522   0.466  0.3057 -0.6036  0.3492
  317SOL    HW2 3076   0.648   6.462   0.385  0.0717  0.2257  0.0978
  318SOL     OW 3077   0.219   4.129   1.193 -0.3276  0.5643 -0.0386
  318SOL    HW1 3078   0.146   4.191   1.223 -0.4446  0.5053 -0.2013
  318SOL    HW2 3079   0.302   4.147   1.246 -0.9761 -0.5938  1.4353
  319SOL     OW 3080   2.949   5.686   3.782 -0.1774 -0.2783  0.5049
  319SOL    HW1 3081   2.997   5.762   3.825  1.0716 -1.7700  1.8718
  319SOL    HW2 3082   2.860   5.674   3.825  1.0087 -1.6809  2.7519
  320SOL     OW 3083   1.983   0.456   6.590  0.1119  0.2323  0.6405
  320SOL    HW1 3084   1.952   0.551   6.591  0.6157  0.4554 -0.9583
  320SOL    HW2 3085   2.071   0.450   6.542 -0.3720 -1.1562 -0.1391
  321SOL     OW 3086   0.548   6.840   0.518 -0.4534  0.0660 -0.4886
  321SOL    HW1 3087   0.505   6.840   0.609  0.6819  0.5125  0.0764
  321SOL    HW2 3088   0.551   6.934   0.483 -1.2690 -0.1595 -1.1905
  322SOL     OW 3089   0.485   2.541   5.960 -0.2209  0.7035  0.0412
  322SOL    HW1 3090   0.445   2.633   5.963  0.3990  1.0372 -1.3479
  322SOL    HW2 3091   0.574   2.545   5.916 -1.1529 -0.8759 -2.1604
  323SOL     OW 3092   0.817   3.958   3.191  0.0205  0.1721  0.1258
  323SOL    HW1 3093   0.732   3.913   3.164  0.8578 -1.0671 -0.5353
  323SOL    HW2 3094   0.890   3.891   3.195  1.0755  1.2970  0.2758
  324SOL     OW 3095   4.458   6.269   3.540 -0.0676 -0.4621 -0.1815
  324SOL    HW1 3096   4.429   6.174   3.549  0.0427 -0.4021  0.9860
  324SOL    HW2 3097   4.557   6.273   3.530  0.1394 -0.4154  1.5552
  325SOL     OW 3098   4.572   3.124   4.055  0.2053 -0.5373 -0.0917
  325SOL    HW1 3099   4.523   3.043   4.089 -1.3737  0.4567  0.0770
  325SOL    HW2 3100   4.546   3.141   3.960 -0.0081  0.1747  0.0919
  326SOL     OW 3101   2.883   4.451   3.999  0.1188 -0.7193 -1.0135
  326SOL    HW1 3102   2.792   4.426   4.031 -0.4080 -0.4278 -2.2545
  326SOL    HW2 3103   2.950   4.431   4.071 -0.8874 -1.1216 -0.1677
  327SOL     OW 3104   6.435   0.300   1.942  0.4779 -0.1394  0.1686
  327SOL    HW1 3105   6.495   0.273   1.866 -2.4049 -1.5092 -1.8290
  327SOL    HW2 3106   6.404   0.394   1.929 -1.7764 -1.0451 -1.8052
  328SOL     OW 3107   4.100   5.322   5.057 -0.1681 -0.1159  0.2624
  328SOL    HW1 3108   4.169   5.305   4.986  1.2811  1.3833  1.2314
  328SOL    HW2 3109   4.045   5.401   5.030  0.8425  0.9022  1.0481
  329SOL     OW 3110   3.059   6.323   1.892  0.4159  0.0136  0.2511
  329SOL    HW1 3111   2.983   6.347   1.833  0.6248 -0.2005 -0.1085
  329SOL    HW2 3112   3.094   6.232   1.867  0.2933 -0.2263  0.9188
  330SOL     OW 3113   6.418   3.132   0.909  0.5843 -0.4378 -0.7483
  330SOL    HW1 3114   6.354   3.136   0.833 -0.2438  1.3047 -0.0209
  330SOL    HW2 3115   6.400   3.051   0.965  0.2301 -0.9278 -1.5650
  331SOL     OW 3116   5.512   5.535   5.648 -0.5058 -0.2584  0.1848
  331SOL    HW1 3117   5.459   5.618   5.668 -1.3865 -1.1546  1.7972
  331SOL    HW2 3118   5.459   5.476   5.587 -1.6386 -1.3164  2.0770
  332SOL     OW 3119   0.931   3.833   3.779  0.0269 -0.5312  0.5639
  332SOL    HW1 3120   1.017   3.817   3.730 -0.3708  0.3920 -0.4679
  332SOL    HW2 3121   0.871   3.754   3.766  0.8511 -1.3683  1.6375
  333SOL     OW 3122   5.972   1.417   1.977  0.7111 -0.1715 -0.0503
  333SOL    HW1 3123   6.005   1.373   2.060 -0.1647  0.4223  0.6415
  333SOL    HW2 3124   5.878   1.387   1.958 -0.1624  1.8053  0.8118
  334SOL     OW 3125   6.336   3.162   2.542  0.0419 -0.2548 -1.1273
  334SOL    HW1 3126   6.291   3.080   2.577  0.0536 -1.0252 -2.7904
  334SOL    HW2 3127   6.423   3.136   2.499  0.7632  0.8442 -0.3782
  335SOL     OW 3128   2.567   1.778   3.918 -0.0748  0.0584 -0.2894
  335SOL    HW1 3129   2.563   1.838   3.839 -1.0292 -0.2540 -0.4959
  335SOL    HW2 3130   2.480   1.781   3.967  0.2336 -0.3470  0.3018
  336SOL     OW 3131   6.500   1.993   5.445 -0.1630  0.1685  0.4386
  336SOL    HW1 3132   6.420   1.943   5.412  0.2618 -0.7999  0.8113
  336SOL    HW2 3133   6.513   2.076   5.391  0.2997 -1.1533 -1.5950
  337SOL     OW 3134   6.615   3.476   1.087  0.8339  0.4712  0.0018
  337SOL    HW1 3135   6.686   3.425   1.136  1.7003  0.6136 -1.0745
  337SOL    HW2 3136   6.525   3.439   1.111  1.2072  0.5785  1.7328
  338SOL     OW 3137   0.736   1.920   5.857 -0.3581 -0.3507  0.2548
  338SOL    HW1 3138   0.737   1.990   5.927 -0.1202 -0.3622  0.2625
  338SOL    HW2 3139   0.793   1.843   5.885 -1.5667 -1.0897  0.8022
  339SOL     OW 3140   4.729   3.751   4.888  0.7197 -0.5043 -0.2631
  339SOL    HW1 3141   4.720   3.816   4.813 -0.2402  0.3067  0.5187
  339SOL    HW2 3142   4.780   3.671   4.857  0.2119 -0.2672 -1.8201
  340SOL     OW 3143   3.265   1.030   5.131  0.8313  0.0926 -0.2429
  340SOL    HW1 3144   3.250   0.945   5.181  0.3946  0.4355  0.2286
  340SOL    HW2 3145   3.301   1.099   5.194  1.3325  0.2161 -0.6539
  341SOL     OW 3146   6.625   1.318   4.640 -0.0426 -0.6654  0.1809
  341SOL    HW1 3147   6.656   1.392   4.581  1.3250 -2.4925 -1.5050
  341SOL    HW2 3148   6.526   1.305   4.629 -0.3896  1.1576  0.8604
  342SOL     OW 3149   0.079   3.908   1.080 -0.6966  0.0664 -0.0012
  342SOL    HW1 3150   0.159   3.861   1.042  0.2124  1.1108  0.5751
  342SOL    HW2 3151   0.108   3.992   1.126 -1.9381 -0.3964  1.7021
  343SOL     OW 3152   6.172   3.865   5.008  0.0422  0.0708 -0.0135
  343SOL    HW1 3153   6.156   3.815   5.093 -2.9310 -0.8208 -0.9802
  343SOL    HW2 3154   6.152   3.962   5.022 -0.6874 -0.1118  0.2654
  344SOL     OW 3155   0.470   0.313   2.137 -0.5732  0.2085  0.4355
  344SOL    HW1 3156   0.483   0.227   2.087  0.6084  0.3460  0.4683
  344SOL    HW2 3157   0.426   0.380   2.078 -0.9369 -0.2225  0.2093
  345SOL     OW 3158   2.215   0.667   0.069  0.6851  0.0910  0.1686
  345SOL    HW1 3159   2.142   0.657   0.136 -0.2071  1.3456 -0.5613
  345SOL    HW2 3160   2.247   0.762   0.069  1.7442 -0.2515 -0.1135
  346SOL     OW 3161   2.606   0.475   1.403  0.0983 -0.0528  0.0807
  346SOL    HW1 3162   2.518   0.429   1.411  0.2169 -0.4348 -0.6916
  346SOL    HW2 3163   2.614   0.546   1.473 -0.6304 -0.3256  0.4414
  347SOL     OW 3164   1.583   2.438   2.745 -0.3919 -0.1420 -0.2464
  347SOL    HW1 3165   1.581   2.338   2.744 -0.2386 -0.1439 -0.7904
  347SOL    HW2 3166   1.507   2.472   2.800 -0.5105 -0.5552 -0.1482
  348SOL     OW 3167   6.658   3.412   5.455  0.5526 -0.1415 -0.2034
  348SOL    HW1 3168   6.586   3.404   5.523 -1.0230  2.2840 -1.4467
  348SOL    HW2 3169   6.628   3.369   5.370  0.9714  0.0668 -0.4629
  349SOL     OW 3170   1.676   1.638   4.652  0.1342 -0.5109 -0.4179
  349SOL    HW1 3171   1.677   1.542   4.623  1.1211 -0.7774  0.4546
  349SOL    HW2 3172   1.770   1.671   4.660 -0.1679  0.0875  0.7110
  350SOL     OW 3173   5.953   5.632   1.492 -0.1523  0.1645  0.0034
  350SOL    HW1 3174   5.939   5.602   1.586 -0.0868  0.1757  0.0165
  350SOL    HW2 3175   5.985   5.726   1.491  2.0415 -0.5314  0.0726
  351SOL     OW 3176   2.619   5.372   4.206  0.0807  0.2055 -0.3571
  351SOL    HW1 3177   2.604   5.310   4.283 -0.3727  0.1739 -0.4674
  351SOL    HW2 3178   2.711   5.412   4.212  0.3750 -0.4667 -0.2720
  352SOL     OW 3179   4.861   6.215   0.777  0.0074  0.7019 -0.1245
  352SOL    HW1 3180   4.922   6.141   0.804 -0.1790  0.3485 -0.6550
  352SOL    HW2 3181   4.795   6.233   0.850 -0.6285 -0.3889 -0.4006
  353SOL     OW 3182   1.701   4.775   4.823 -0.6236  0.1081  0.3984
  353SOL    HW1 3183   1.755   4.766   4.907  0.9818 -1.2533 -0.7091
  353SOL    HW2 3184   1.663   4.867   4.818  0.2208  0.5923  2.0479
  354SOL     OW 3185   4.289   2.721   6.573 -0.1294  0.6438  0.2078
  354SOL    HW1 3186   4.215   2.676   6.623  0.3381 -1.5762 -0.9590
  354SOL    HW2 3187   4.262   2.735   6.478  0.4705  1.0500  0.0889
  355SOL     OW 3188   5.690   3.496   0.974  0.1222 -0.1522 -0.2384
  355SOL    HW1 3189   5.641   3.432   0.915  0.6426  0.3475 -1.2302
  355SOL    HW2 3190   5.777   3.455   1.002 -0.1457 -0.4083  0.2354
  356SOL     OW 3191   2.523   0.134   3.299  0.2019  0.9423 -0.7411
  356SOL    HW1 3192   2.507   0.196   3.222 -0.7500 -0.3431 -1.6069
  356SOL    HW2 3193   2.439   0.125   3.352  0.6720  1.2924  0.0802
  357SOL     OW 3194   1.825   2.688   2.867 -0.2696 -0.6722  0.0297
  357SOL    HW1 3195   1.873   2.776   2.860  0.4273 -1.0120  0.4424
  357SOL    HW2 3196   1.739   2.693   2.816  0.4876 -0.2450 -1.2540
  358SOL     OW 3197   3.986   5.425   4.451 -0.0386 -0.5089  0.0359
  358SOL    HW1 3198   4.052   5.388   4.387 -0.6537 -1.2410 -0.1892
  358SOL    HW2 3199   3.893   5.406   4.418 -0.4334  2.4020 -0.8022
  359SOL     OW 3200   1.857   3.108   2.599 -0.3659  0.7573 -0.0151
  359SOL    HW1 3201   1.871   3.071   2.507 -0.3435  0.7184  0.0040
  359SOL    HW2 3202   1.891   3.202   2.602 -0.8148  0.9264 -0.1834
  360SOL     OW 3203   6.633   2.458   4.540  0.1881 -0.0047  0.0049
  360SOL    HW1 3204   6.547   2.485   4.583  0.6399  0.5999  0.5546
  360SOL    HW2 3205   6.697   2.535   4.544  0.8413 -0.5336 -0.1730
  361SOL     OW 3206   0.869   1.799   4.097 -0.0447  0.0694  0.0783
  361SOL    HW1 3207   0.801   1.775   4.167  1.4190 -1.5204  1.0411
  361SOL    HW2 3208   0.948   1.737   4.105  2.2095  2.7488 -0.0267
  362SOL     OW 3209   1.276   7.035   2.578 -0.1087 -0.2337  0.0188
  362SOL    HW1 3210   1.330   7.007   2.498  0.9940  2.1961 -0.1578
  362SOL    HW2 3211   1.337   0.007   2.658 -0.3526  1.4324  0.0829
  363SOL     OW 3212   3.672   5.976   0.453  0.0448  0.7212 -0.0476
  363SOL    HW1 3213   3.640   5.913   0.523 -1.3996 -2.2134 -3.1009
  363SOL    HW2 3214   3.767   5.955   0.430  0.1102  0.8288  0.1218
  364SOL     OW 3215   2.557   0.525   5.217  0.5964  0.1445  0.0265
  364SOL    HW1 3216   2.467   0.492   5.188 -0.3003  1.9402  0.5785
  364SOL    HW2 3217   2.569   0.619   5.184  2.6134 -0.3184 -0.6816
  365SOL     OW 3218   3.083   5.575   2.048  0.3581  0.2103  0.7357
  365SOL    HW1 3219   3.160   5.638   2.054  3.8271 -3.3228 -1.7229
  365SOL    HW2 3220   3.114   5.482   2.069 -2.9895 -1.5972 -1.3705
  366SOL     OW 3221   0.256   1.110   5.266  0.0349 -0.3056 -0.4388
  366SOL    HW1 3222   0.317   1.092   5.343 -0.8045 -2.3345 -0.1823
  366SOL    HW2 3223   0.225   1.205   5.270  1.1124  0.0293  0.8993
  367SOL     OW 3224   1.703   3.386   2.400 -0.1846  0.1783  0.1435
  367SOL    HW1 3225   1.607   3.372   2.426 -0.3608 -1.2753 -1.1301
  367SOL    HW2 3226   1.709   3.397   2.300  0.9903  0.0578  0.1897
  368SOL     OW 3227   4.093   2.395   4.204 -0.1916  0.3640 -0.5850
  368SOL    HW1 3228   4.008   2.345   4.194 -0.1754  0.1098  0.4063
  368SOL    HW2 3229   4.163   2.335   4.242 -0.4356  1.3273  1.5392
  369SOL     OW 3230   1.162   2.793   2.743 -0.6066 -0.1952 -0.1901
  369SOL    HW1 3231   1.120   2.833   2.824 -0.2563 -0.6447  0.2246
  369SOL    HW2 3232   1.239   2.849   2.714  0.6516 -1.1670  1.1182
  370SOL     OW 3233   2.808   2.089   4.975 -0.5530 -0.3048 -0.0112
  370SOL    HW1 3234   2.712   2.113   4.993 -0.3346 -0.2907  1.2361
  370SOL    HW2 3235   2.841   2.142   4.897 -1.7413 -0.7746 -0.8698
  371SOL     OW 3236   5.568   6.319   2.010 -0.6155 -0.3863 -0.7709
  371SOL    HW1 3237   5.667   6.324   1.997 -0.5484 -0.7087 -0.4219
  371SOL    HW2 3238   5.546   6.241   2.069 -0.8298  1.3908  1.6466
  372SOL     OW 3239   5.800   6.563   3.481 -0.2076  0.1786 -0.4376
  372SOL    HW1 3240   5.740   6.530   3.555  0.7556  1.3819  0.9491
  372SOL    HW2 3241   5.745   6.602   3.408 -1.1622 -0.2648  0.0298
  373SOL     OW 3242   1.439   6.613   6.097  0.1064 -0.5604 -0.0351
  373SOL    HW1 3243   1.355   6.637   6.146  0.8729 -0.0634  1.0922
  373SOL    HW2 3244   1.491   6.696   6.077  1.1892 -0.9735  0.9163
  374SOL     OW 3245   0.366   4.421   4.129  0.5346  0.5743 -0.4046
  374SOL    HW1 3246   0.395   4.516   4.136 -0.0788  0.7316  0.0205
  374SOL    HW2 3247   0.432   4.370   4.073  1.6445  0.9093  0.5619
  375SOL     OW 3248   5.556   4.498   5.737 -0.4176 -0.0506  0.0018
  375SOL    HW1 3249   5.543   4.412   5.785 -0.8249  0.9819  1.8271
  375SOL    HW2 3250   5.573   4.571   5.803 -0.2627  1.3145 -1.4816
  376SOL     OW 3251   2.719   4.004   2.424 -0.2157  0.5222 -0.1019
  376SOL    HW1 3252   2.761   4.093   2.443  0.7845  0.4837 -1.8656
  376SOL    HW2 3253   2.777   3.931   2.460  0.6623  0.5090 -1.4815
  377SOL     OW 3254   6.209   1.620   1.959  0.6217  0.3445 -0.0421
  377SOL    HW1 3255   6.119   1.591   1.929 -0.0574  1.3433  0.9270
  377SOL    HW2 3256   6.279   1.559   1.922 -0.5624 -1.2847  0.3382
  378SOL     OW 3257   0.110   4.124   6.050 -0.0880  0.4716 -0.4589
  378SOL    HW1 3258   0.122   4.196   6.118 -0.1175  0.2905 -0.2620
  378SOL    HW2 3259   0.087   4.165   5.961  1.0904  0.7763 -0.6400
  379SOL     OW 3260   4.211   5.036   5.801 -0.2876  0.4981 -0.1479
  379SOL    HW1 3261   4.286   4.978   5.833 -0.1888  0.1507 -0.9980
  379SOL    HW2 3262   4.156   4.986   5.735  0.2847  1.6415 -1.5469
  380SOL     OW 3263   2.808   4.553   1.586  0.0846  0.0705 -0.2741
  380SOL    HW1 3264   2.740   4.509   1.644  1.0159  0.1404  0.9205
  380SOL    HW2 3265   2.844   4.488   1.519  1.0087 -0.8430  1.0753
  381SOL     OW 3266   4.510   5.677   1.634 -0.5985  0.3459 -0.1960
  381SOL    HW1 3267   4.452   5.596   1.634 -0.4334  0.2307  0.1640
  381SOL    HW2 3268   4.466   5.749   1.688  0.5173 -0.3945  1.7838
  382SOL     OW 3269   6.821   6.615   6.500 -0.4275  0.7271 -0.4492
  382SOL    HW1 3270   6.828   6.527   6.453  1.1458  1.0884 -0.9366
  382SOL    HW2 3271   6.879   6.615   6.581 -1.3001  0.9416  0.1935
  383SOL     OW 3272   0.799   2.558   1.622  0.0097 -0.3876  0.5171
  383SOL    HW1 3273   0.823   2.537   1.717  2.4436  0.6925  0.2241
  383SOL    HW2 3274   0.777   2.655   1.614  2.6782  0.2361 -0.4120
  384SOL     OW 3275   1.968   6.560   5.424  0.3993  0.0568 -0.5822
  384SOL    HW1 3276   1.928   6.550   5.333 -0.9387  2.2909 -0.3218
  384SOL    HW2 3277   1.905   6.612   5.482  1.4915 -0.7852  1.4591
  385SOL     OW 3278   5.503   6.037   0.530  0.2132  0.3861  0.1034
  385SOL    HW1 3279   5.542   6.036   0.438  1.0583 -0.0481  0.4511
  385SOL    HW2 3280   5.573   6.011   0.596  0.0973  2.3086  1.0722
  386SOL     OW 3281   1.030   4.556   2.889  0.4766  0.3347 -0.0757
  386SOL    HW1 3282   1.018   4.517   2.798  1.2510  0.5143 -0.2611
  386SOL    HW2 3283   1.101   4.506   2.938 -0.2965 -0.1004  0.6378
  387SOL     OW 3284   6.498   4.458   2.242 -0.3935  0.0006 -0.5039
  387SOL    HW1 3285   6.530   4.388   2.178  0.8937  0.3005 -0.2260
  387SOL    HW2 3286   6.422   4.421   2.297 -1.0083 -0.5044 -1.6657
  388SOL     OW 3287   0.616   0.689   5.075 -0.0397  0.4919 -0.1687
  388SOL    HW1 3288   0.542   0.721   5.017  1.6315 -1.2275 -3.5206
  388SOL    HW2 3289   0.590   0.700   5.171 -3.6496  1.9796 -1.1498
  389SOL     OW 3290   2.026   0.265   5.473 -0.0661 -0.0944 -0.1981
  389SOL    HW1 3291   1.927   0.260   5.486 -0.0958  1.5683  0.5113
  389SOL    HW2 3292   2.057   0.359   5.490  1.6956 -0.6788  0.0502
  390SOL     OW 3293   3.631   3.404   1.759 -0.2090 -0.0022  0.0983
  390SOL    HW1 3294   3.545   3.453   1.743 -0.7948 -0.3903  1.8313
  390SOL    HW2 3295   3.655   3.411   1.856  0.9179 -1.2023 -0.0718
  391SOL     OW 3296   5.170   4.861   5.764  0.4488  0.4061 -0.1484
  391SOL    HW1 3297   5.259   4.868   5.719 -0.3566  0.9171 -1.7621
  391SOL    HW2 3298   5.104   4.819   5.702 -1.0679  2.4195 -0.0364
  392SOL     OW 3299   6.738   1.521   3.428  0.1713  0.0099 -0.0985
  392SOL    HW1 3300   6.655   1.533   3.482  0.2108  1.9435 -0.4087
  392SOL    HW2 3301   6.739   1.587   3.353  1.8918 -0.1365 -0.2412
  393SOL     OW 3302   5.409   0.819   5.422 -0.3382 -0.1193 -0.6354
  393SOL    HW1 3303   5.479   0.747   5.419 -0.0363  0.1391  0.1978
  393SOL    HW2 3304   5.451   0.908   5.408 -0.3623  0.1247  0.7526
  394SOL     OW 3305   2.173   2.917   3.789 -0.2793 -0.3650  0.1570
  394SOL    HW1 3306   2.145   2.833   3.743 -3.1731  1.3790 -1.5677
  394SOL    HW2 3307   2.098   2.951   3.846  0.7509  1.1625  0.6901
  395SOL     OW 3308   0.925   6.304   5.018 -0.4106  0.0567 -0.2238
  395SOL    HW1 3309   1.004   6.286   5.077 -1.4275 -1.4373  0.7518
  395SOL    HW2 3310   0.944   6.273   4.925  1.2799  2.5945 -0.8290
  396SOL     OW 3311   6.663   2.961   3.586  0.2797  0.4883  0.0189
  396SOL    HW1 3312   6.708   3.004   3.508  0.3264 -0.8262 -0.6999
  396SOL    HW2 3313   6.575   3.006   3.603 -0.4057 -0.0994 -1.7102
  397SOL     OW 3314   1.964   0.948   4.255  0.7600  0.1603 -0.2313
  397SOL    HW1 3315   1.950   1.017   4.327 -0.7156 -0.6069  0.2554
  397SOL    HW2 3316   1.983   0.994   4.169 -0.7629  1.2349 -0.0427
  398SOL     OW 3317   4.362   6.527   2.273 -0.2955 -0.4354 -0.2340
  398SOL    HW1 3318   4.263   6.527   2.288 -0.3661  0.8878 -0.5215
  398SOL    HW2 3319   4.406   6.470   2.341 -1.3746 -2.3885 -1.0900
  399SOL     OW 3320   4.885   2.715   2.888 -0.2595 -0.6593  0.0745
  399SOL    HW1 3321   4.971   2.729   2.840  0.7905 -3.1498  1.0914
  399SOL    HW2 3322   4.897   2.735   2.985 -1.3387  0.6542 -0.0317
  400SOL     OW 3323   4.217   1.010   2.343  0.3411  0.3192  0.5758
  400SOL    HW1 3324   4.164   1.052   2.270 -1.1523  0.9368  1.9550
  400SOL    HW2 3325   4.166   0.932   2.380  1.3018 -0.2926  0.6514
  401SOL     OW 3326   3.722   3.477   2.021 -0.3229  0.1639  1.0215
  401SOL    HW1 3327   3.724   3.463   2.120 -0.5564 -1.1771  0.8522
  401SOL    HW2 3328   3.816   3.493   1.989 -0.3251  1.3050  1.5344
  402SOL     OW 3329   4.954   3.695   3.318  0.4349 -0.0720  0.0155
  402SOL    HW1 3330   4.958   3.716   3.416 -2.1142 -0.2205  0.2019
  402SOL    HW2 3331   4.868   3.650   3.296  0.6777  0.4948 -2.4264
  403SOL     OW 3332   6.117   3.638   2.222  0.3901 -0.5892 -0.3242
  403SOL    HW1 3333   6.148   3.730   2.197  0.9213 -0.3671  1.1109
  403SOL    HW2 3334   6.151   3.573   2.154 -0.0460  0.2622 -1.3977
  404SOL     OW 3335   2.643   0.491   1.942 -0.2418  0.0785 -0.2993
  404SOL    HW1 3336   2.592   0.559   1.994  2.0140  0.5672  1.4427
  404SOL    HW2 3337   2.740   0.515   1.942  0.7496 -3.3794  0.8771
  405SOL     OW 3338   5.232   6.932   0.052  0.0776 -0.1587 -0.3795
  405SOL    HW1 3339   5.178   7.005   0.010  0.4518  1.2939  1.4867
  405SOL    HW2 3340   5.180   6.892   0.127  0.0976 -1.4781 -1.0474
  406SOL     OW 3341   3.592   0.953   0.302  0.4969 -0.1162  0.4097
  406SOL    HW1 3342   3.685   0.942   0.337  1.0951  2.8437  0.0033
  406SOL    HW2 3343   3.595   0.989   0.209 -1.0437  0.3098  0.4956
  407SOL     OW 3344   6.631   3.650   1.832 -0.4009 -0.3024  0.5749
  407SOL    HW1 3345   6.700   3.631   1.762 -0.2754 -1.5487  1.0182
  407SOL    HW2 3346   6.619   3.749   1.840  0.1161 -0.1117 -0.6782
  408SOL     OW 3347   0.425   2.463   0.432 -0.1271 -0.1321  0.2146
  408SOL    HW1 3348   0.397   2.368   0.421 -0.9114  0.0009  1.0006
  408SOL    HW2 3349   0.449   2.501   0.343  4.5215 -2.3187  0.2096
  409SOL     OW 3350   2.713   5.774   2.225 -0.2864  0.4201 -0.7065
  409SOL    HW1 3351   2.668   5.834   2.160  1.3949  3.4430  0.7082
  409SOL    HW2 3352   2.698   5.679   2.198 -1.8194  1.4267 -3.9504
  410SOL     OW 3353   4.616   0.687   6.825  1.1056  0.3890  0.6684
  410SOL    HW1 3354   4.561   0.767   6.848 -2.9420 -1.3910 -1.7323
  410SOL    HW2 3355   4.585   0.608   6.879 -0.6307 -1.1993 -2.3438
  411SOL     OW 3356   3.280   4.673   4.655  0.2640 -0.1707  0.3651
  411SOL    HW1 3357   3.305   4.759   4.699  2.1864 -0.3613 -0.2361
  411SOL    HW2 3358   3.281   4.685   4.556  1.3170 -1.0488  0.2514
  412SOL     OW 3359   0.267   6.915   6.394 -0.0731  0.5023  0.0361
  412SOL    HW1 3360   0.278   6.818   6.370 -1.8258  0.4610 -0.7464
  412SOL    HW2 3361   0.309   6.972   6.323  2.1235  0.3566  1.1428
  413SOL     OW 3362   3.660   2.618   3.731 -0.5457 -0.1161 -0.2440
  413SOL    HW1 3363   3.608   2.649   3.651 -2.2701  0.8792  1.1719
  413SOL    HW2 3364   3.597   2.585   3.801  0.9432 -1.3081  0.6010
  414SOL     OW 3365   6.563   5.437   2.546 -0.3553  0.0877 -0.5053
  414SOL    HW1 3366   6.508   5.361   2.581  1.0559 -0.8791 -0.2917
  414SOL    HW2 3367   6.621   5.473   2.619 -1.3213  1.6856 -0.4927
  415SOL     OW 3368   6.304   0.358   2.453 -0.1117  0.2882  0.1725
  415SOL    HW1 3369   6.250   0.285   2.494  1.5224 -0.6803  0.7112
  415SOL    HW2 3370   6.292   0.442   2.505  0.0243 -0.3010  1.1843
  416SOL     OW 3371   3.105   0.946   4.156  0.2313  0.0621 -0.3140
  416SOL    HW1 3372   3.128   1.024   4.098  1.5829 -0.5410 -0.6100
  416SOL    HW2 3373   3.036   0.974   4.224 -0.4800  1.0820 -1.4217
  417SOL     OW 3374   6.277   6.662   0.359 -0.0796 -0.5430 -0.2358
  417SOL    HW1 3375   6.254   6.703   0.270 -1.4627 -0.0586  0.3104
  417SOL    HW2 3376   6.358   6.605   0.350  0.7541  0.7675 -1.4584
  418SOL     OW 3377   1.600   6.843   1.499 -0.4762  0.1091 -0.1005
  418SOL    HW1 3378   1.518   6.870   1.449 -0.6238  0.6575  0.4241
  418SOL    HW2 3379   1.574   6.786   1.577 -0.2297 -0.9310 -0.7601
  419SOL     OW 3380   1.968   4.510   4.790 -0.0495 -0.4999 -0.5875
  419SOL    HW1 3381   2.049   4.562   4.761  0.2550 -0.3605  0.4462
  419SOL    HW2 3382   1.904   4.503   4.714  1.0143 -0.7823 -1.5001
  420SOL     OW 3383   4.723   0.370   5.525  0.1921  0.2576 -0.2469
  420SOL    HW1 3384   4.654   0.315   5.478  0.6759 -0.1140 -0.5275
  420SOL    HW2 3385   4.803   0.381   5.466  0.5461  0.3290  0.2394
  421SOL     OW 3386   0.094   5.486   3.707 -0.2608 -0.0920 -0.0635
  421SOL    HW1 3387   0.150   5.568   3.698 -0.4080 -0.1352 -1.5877
  421SOL    HW2 3388   0.145   5.406   3.675 -0.4403 -0.4738  0.5713
  422SOL     OW 3389   5.713   3.543   4.248  0.3433 -0.2917  0.4347
  422SOL    HW1 3390   5.761   3.556   4.335  2.0242  0.6908 -0.5890
  422SOL    HW2 3391   5.679   3.449   4.242  0.3688 -0.4331  2.0489
  423SOL     OW 3392   2.598   3.210   3.842  0.4307 -0.5003 -0.3699
  423SOL    HW1 3393   2.634   3.241   3.754 -0.2255 -1.6853 -1.0767
  423SOL    HW2 3394   2.603   3.110   3.847 -1.1482 -0.5735  0.2125
  424SOL     OW 3395   4.281   4.821   2.541  0.5739 -0.5786  0.1676
  424SOL    HW1 3396   4.295   4.917   2.521  1.0214 -0.3291  1.5508
  424SOL    HW2 3397   4.290   4.767   2.457 -0.2226  0.6171 -0.7236
  425SOL     OW 3398   2.544   1.634   1.944 -0.1030 -0.0225 -0.3130
  425SOL    HW1 3399   2.479   1.569   1.905 -0.2067 -1.0162  1.4107
  425SOL    HW2 3400   2.532   1.637   2.043  2.0188  0.2989 -0.0202
  426SOL     OW 3401   0.929   4.647   5.521 -0.3688 -0.1178  0.1351
  426SOL    HW1 3402   1.014   4.617   5.563  1.2979  0.5709 -2.5022
  426SOL    HW2 3403   0.900   4.734   5.560 -0.6579 -1.0033  1.9857
  427SOL     OW 3404   3.646   3.955   2.556 -0.1052 -0.3733 -0.3925
  427SOL    HW1 3405   3.665   3.984   2.650  1.3424  2.7606 -1.5050
  427SOL    HW2 3406   3.552   3.978   2.532 -0.7325 -1.9088  0.4711
  428SOL     OW 3407   1.162   4.848   2.147 -0.0043  0.1676 -0.0949
  428SOL    HW1 3408   1.222   4.904   2.090  1.3163 -0.8598  0.2363
  428SOL    HW2 3409   1.101   4.794   2.089  3.6889 -3.6011 -0.9905
  429SOL     OW 3410   0.856   3.107   2.057 -0.5209  0.0022 -0.2294
  429SOL    HW1 3411   0.919   3.142   2.126 -0.5272  0.2481 -0.3486
  429SOL    HW2 3412   0.764   3.099   2.097 -0.4742 -0.0873 -0.1391
  430SOL     OW 3413   2.128   1.955   2.622  0.0446  0.0650 -0.3012
  430SOL    HW1 3414   2.058   1.904   2.571 -0.5706  0.5220  0.0780
  430SOL    HW2 3415   2.086   2.000   2.701  1.0473 -0.9812  0.8806
  431SOL     OW 3416   6.660   1.365   2.886  0.1696  0.3140  0.3092
  431SOL    HW1 3417   6.725   1.409   2.824  0.5797 -0.2175  0.3579
  431SOL    HW2 3418   6.597   1.434   2.922  1.2883  1.0085  0.9952
  432SOL     OW 3419   6.427   2.121   3.116  0.3592  0.7415 -0.3511
  432SOL    HW1 3420   6.468   2.124   3.207 -0.9195 -0.7506  0.3227
  432SOL    HW2 3421   6.483   2.064   3.056  1.0802  1.5352 -0.4399
  433SOL     OW 3422   5.805   0.008   5.271 -0.0712  0.2693  0.1520
  433SOL    HW1 3423   5.792   0.091   5.217  2.2512  2.7996  3.0654
  433SOL    HW2 3424   5.896   7.005   5.253 -1.0947 -1.7800 -1.1402
  434SOL     OW 3425   0.450   0.802   1.894 -0.0008  0.5125  0.1907
  434SOL    HW1 3426   0.350   0.795   1.896 -0.0358  0.9893  0.3709
  434SOL    HW2 3427   0.482   0.842   1.980  0.2369  1.5624 -0.3684
  435SOL     OW 3428   6.982   0.174   5.468  0.0407 -0.2116 -0.3832
  435SOL    HW1 3429   6.971   0.269   5.499 -1.2917  0.1675 -1.8465
  435SOL    HW2 3430   0.018   0.129   5.522 -0.8041  0.9466  1.8354
  436SOL     OW 3431   3.523   0.340   4.619 -0.1487  0.1916 -0.3077
  436SOL    HW1 3432   3.536   0.438   4.631  0.2797  0.2024 -0.8394
  436SOL    HW2 3433   3.428   0.316   4.642 -0.5982  0.9138 -1.3024
  437SOL     OW 3434   2.318   3.121   4.376  0.2114  0.2369 -0.4951
  437SOL    HW1 3435   2.366   3.115   4.463 -0.7477  0.9587  0.0962
  437SOL    HW2 3436   2.367   3.184   4.315 -0.8397  2.3514  0.7253
  438SOL     OW 3437   4.321   4.670   5.021  0.4269 -0.5387 -0.1552
  438SOL    HW1 3438   4.294   4.659   4.926 -0.4381 -0.5387  0.0797
  438SOL    HW2 3439   4.362   4.760   5.034 -0.2198 -0.2155 -0.3525
  439SOL     OW 3440   1.592   4.533   4.711  0.0398 -0.0384 -0.3862
  439SOL    HW1 3441   1.629   4.623   4.731 -0.9743  0.6006 -1.2946
  439SOL    HW2 3442   1.578   4.483   4.796 -0.3692  1.0673  0.2126
  440SOL     OW 3443   0.309   1.773   4.990 -0.0916  0.6941 -0.3610
  440SOL    HW1 3444   0.359   1.717   5.056  1.5263  1.2241 -1.0812
  440SOL    HW2 3445   0.374   1.830   4.939 -1.3556  0.7824 -1.9429
  441SOL     OW 3446   6.879   3.271   1.166  0.8504 -0.2459 -0.2477
  441SOL    HW1 3447   6.960   3.246   1.114  1.5436  1.8397 -0.2512
  441SOL    HW2 3448   6.901   3.274   1.263  0.5456 -0.4778 -0.1694
  442SOL     OW 3449   0.164   1.658   4.150 -0.2595 -0.2127 -0.1016
  442SOL    HW1 3450   0.081   1.702   4.115  0.1489  1.8409  1.3066
  442SOL    HW2 3451   0.233   1.656   4.079 -1.1399 -0.9653 -0.9634
  443SOL     OW 3452   6.203   3.288   4.316  0.2154  0.4632  0.0330
  443SOL    HW1 3453   6.266   3.249   4.249  0.3487 -1.1350  1.0220
  443SOL    HW2 3454   6.242   3.371   4.355  0.5854  0.8416 -1.1232
  444SOL     OW 3455   3.419   6.370   1.969  0.8470 -0.1329 -0.2630
  444SOL    HW1 3456   3.405   6.466   1.992  0.7115 -0.2382  0.1140
  444SOL    HW2 3457   3.368   6.347   1.886 -0.1223 -0.1765  0.3306
  445SOL     OW 3458   6.688   3.939   0.927  0.2968 -0.1136 -0.4344
  445SOL    HW1 3459   6.610   3.965   0.983 -1.4127 -0.7906 -2.3826
  445SOL    HW2 3460   6.708   4.011   0.861  1.0310 -0.1558 -0.2727
  446SOL     OW 3461   1.133   4.882   0.362 -0.0603  0.5698 -0.2757
  446SOL    HW1 3462   1.149   4.970   0.406 -0.0934 -0.0202  0.9644
  446SOL    HW2 3463   1.071   4.827   0.419  1.5559 -1.0307  0.0568
  447SOL     OW 3464   0.673   2.464   0.709 -0.2468  0.0943  0.3289
  447SOL    HW1 3465   0.728   2.472   0.626  0.0269  0.6162  0.5546
  447SOL    HW2 3466   0.593   2.524   0.702 -1.6586 -1.7833 -0.6507
  448SOL     OW 3467   2.140   0.654   5.260 -0.9518 -0.1009 -0.2611
  448SOL    HW1 3468   2.058   0.696   5.220 -0.5941  1.7778  0.8476
  448SOL    HW2 3469   2.119   0.622   5.352 -0.9017 -1.3648 -0.6676
  449SOL     OW 3470   5.966   0.836   2.703  0.1018  0.3005 -0.3878
  449SOL    HW1 3471   5.991   0.843   2.607 -0.3144  0.8430 -0.4598
  449SOL    HW2 3472   5.883   0.780   2.713  0.1447  0.2441 -0.3436
  450SOL     OW 3473   2.449   6.637   4.104 -0.1697  0.2689 -0.1604
  450SOL    HW1 3474   2.521   6.698   4.137 -0.4273  0.3673  0.2251
  450SOL    HW2 3475   2.382   6.621   4.177 -0.1968 -0.3365 -0.3079
  451SOL     OW 3476   3.393   1.127   2.553  0.0841  0.2757 -0.2431
  451SOL    HW1 3477   3.318   1.137   2.618  0.1688  3.3417 -0.4530
  451SOL    HW2 3478   3.468   1.189   2.578  0.4312  1.0144 -2.7603
  452SOL     OW 3479   4.625   4.000   1.280  0.0047 -0.2711  0.6251
  452SOL    HW1 3480   4.717   4.037   1.279 -0.1311  0.0990  1.1998
  452SOL    HW2 3481   4.618   3.930   1.352  0.5718 -2.2715 -1.1675
  453SOL     OW 3482   5.945   6.314   3.476 -0.6619 -1.1499 -0.1650
  453SOL    HW1 3483   6.004   6.300   3.555  0.0517 -0.7360 -0.6121
  453SOL    HW2 3484   5.897   6.401   3.484  0.7636 -0.2274 -0.9853
  454SOL     OW 3485   6.375   5.114   0.156 -0.0341 -0.1861  0.4120
  454SOL    HW1 3486   6.402   5.103   0.252  0.2247 -1.6453  0.1989
  454SOL    HW2 3487   6.300   5.180   0.149  0.1362  0.1518  1.5756
  455SOL     OW 3488   3.493   1.055   4.401 -1.0702  0.5640  0.0660
  455SOL    HW1 3489   3.420   0.995   4.434 -0.8800  0.6746  0.7014
  455SOL    HW2 3490   3.469   1.089   4.310 -0.7215 -1.2532 -0.7583
  456SOL     OW 3491   1.722   0.326   3.315  0.4668  0.2210  0.1186
  456SOL    HW1 3492   1.673   0.261   3.258  2.6576  0.0769 -1.7711
  456SOL    HW2 3493   1.800   0.280   3.358  1.8418  1.4562 -0.9552
  457SOL     OW 3494   3.223   5.375   0.351  0.3932  0.4411  0.2383
  457SOL    HW1 3495   3.126   5.358   0.365  0.5428  0.9627  2.1020
  457SOL    HW2 3496   3.242   5.472   0.365  0.9683  0.6565 -1.6683
  458SOL     OW 3497   4.007   1.426   1.063  0.4462  0.0509  0.8695
  458SOL    HW1 3498   3.989   1.515   1.021  0.0383  0.3393  1.6418
  458SOL    HW2 3499   3.992   1.354   0.995  0.6206  0.5576  0.2861
  459SOL     OW 3500   6.985   6.007   5.270  0.0175  0.1994  0.4623
  459SOL    HW1 3501   7.031   6.039   5.187  0.0752 -0.2295  0.3300
  459SOL    HW2 3502   0.013   5.950   5.323 -1.1352 -2.6894 -1.0536
  460SOL     OW 3503   4.752   4.005   2.432  0.1323 -0.0586  0.1399
  460SOL    HW1 3504   4.660   3.973   2.455 -0.7814  2.4090  0.2762
  460SOL    HW2 3505   4.755   4.105   2.440  2.9204 -0.0867  0.4035
  461SOL     OW 3506   0.850   2.656   1.312  0.1654  0.2789  0.2179
  461SOL    HW1 3507   0.760   2.635   1.351  0.5270 -0.3416  0.7423
  461SOL    HW2 3508   0.919   2.648   1.384  1.0516 -2.2590 -0.8111
  462SOL     OW 3509   0.447   4.500   3.749 -0.2086 -0.1256 -0.6912
  462SOL    HW1 3510   0.533   4.550   3.754  0.8425 -1.7379 -1.9898
  462SOL    HW2 3511   0.458   4.408   3.785 -1.5119 -0.2407 -0.5062
  463SOL     OW 3512   0.283   6.742   1.009  0.4400  0.1173  0.7614
  463SOL    HW1 3513   0.187   6.765   0.998  0.8408  1.5710  0.0207
  463SOL    HW2 3514   0.322   6.798   1.082  0.9454  0.2661  0.3840
  464SOL     OW 3515   6.198   0.764   2.829 -0.3051  0.4616 -0.8942
  464SOL    HW1 3516   6.110   0.763   2.782 -0.5871 -0.1886 -0.3729
  464SOL    HW2 3517   6.184   0.745   2.927  0.3286  1.1721 -0.6506
  465SOL     OW 3518   3.552   0.130   1.747  0.2605  0.2598  0.2456
  465SOL    HW1 3519   3.469   0.138   1.692  0.1008  0.2690  0.4835
  465SOL    HW2 3520   3.546   0.049   1.805 -0.1093  0.9033  1.1286
  466SOL     OW 3521   5.246   3.200   0.135  0.0682  0.0753 -0.0377
  466SOL    HW1 3522   5.176   3.218   0.066  0.3410  1.3264 -0.0008
  466SOL    HW2 3523   5.236   3.265   0.211  0.4938 -0.5407  0.5589
  467SOL     OW 3524   5.918   4.957   5.666 -0.4340 -0.3548  0.8994
  467SOL    HW1 3525   5.881   4.924   5.753 -1.0482 -1.6417  0.1787
  467SOL    HW2 3526   5.982   4.890   5.629 -3.1749 -1.8821 -1.5658
  468SOL     OW 3527   4.570   4.934   6.535  0.0381 -0.3461 -0.0828
  468SOL    HW1 3528   4.657   4.980   6.553  1.0715 -2.6676  1.1557
  468SOL    HW2 3529   4.538   4.961   6.444  0.3039  3.1040  0.6860
  469SOL     OW 3530   2.699   1.057   0.714 -0.1556 -1.5377 -0.4634
  469SOL    HW1 3531   2.795   1.028   0.720  0.5169  0.6586  0.4658
  469SOL    HW2 3532   2.690   1.127   0.643 -0.7448 -0.6451  0.4620
  470SOL     OW 3533   1.445   4.884   5.138  0.2093 -0.8002 -0.3357
  470SOL    HW1 3534   1.402   4.876   5.228 -0.4626 -2.4583 -0.7640
  470SOL    HW2 3535   1.542   4.909   5.149 -0.3391  1.0540  0.7198
  471SOL     OW 3536   6.145   4.107   4.527  0.3092  0.0835 -0.0267
  471SOL    HW1 3537   6.141   4.191   4.581  1.3040  0.7215 -0.8937
  471SOL    HW2 3538   6.184   4.033   4.583 -0.7080  0.1472  0.7837
  472SOL     OW 3539   6.801   0.435   0.403  0.0646 -0.4843 -0.6341
  472SOL    HW1 3540   6.739   0.382   0.344 -0.6914  0.0611 -0.3495
  472SOL    HW2 3541   6.820   0.523   0.360 -0.6113 -0.0228 -0.0041
  473SOL     OW 3542   6.973   6.015   1.287  0.1947 -0.1854 -0.4607
  473SOL    HW1 3543   6.889   5.970   1.254 -0.5115  1.9718 -1.7738
  473SOL    HW2 3544   7.033   5.946   1.329 -2.5221 -1.7192  1.2442
  474SOL     OW 3545   4.205   6.741   3.624  0.0214 -0.1461  0.2553
  474SOL    HW1 3546   4.293   6.759   3.666 -0.0280  1.9953 -0.4476
  474SOL    HW2 3547   4.216   6.731   3.525 -0.3732 -1.2112  0.3033
  475SOL     OW 3548   2.445   0.735   4.548  0.1272  0.3790  0.2435
  475SOL    HW1 3549   2.504   0.797   4.497  3.0824 -1.3508  1.3360
  475SOL    HW2 3550   2.391   0.681   4.483  2.1658 -0.2534 -1.0162
  476SOL     OW 3551   3.240   0.334   2.163 -0.3232  0.3635  0.4501
  476SOL    HW1 3552   3.191   0.284   2.234 -1.6636 -0.8649 -1.2582
  476SOL    HW2 3553   3.336   0.306   2.163 -0.8133 -1.4258  0.2534
  477SOL     OW 3554   6.744   4.168   3.556 -0.2073 -0.8590  0.3806
  477SOL    HW1 3555   6.761   4.229   3.479 -0.4337 -0.7747  0.3977
  477SOL    HW2 3556   6.654   4.126   3.547 -0.1498 -1.0096  0.4920
  478SOL     OW 3557   3.040   1.460   2.427  0.3144 -0.1936 -0.4165
  478SOL    HW1 3558   2.948   1.422   2.413  0.3164 -0.5145  0.3723
  478SOL    HW2 3559   3.042   1.555   2.398 -0.7968  0.3928  1.2869
  479SOL     OW 3560   2.296   4.414   3.223 -0.1684 -0.6890 -0.2364
  479SOL    HW1 3561   2.242   4.403   3.140  0.9812  0.5178 -1.1986
  479SOL    HW2 3562   2.391   4.434   3.198  0.1138  0.1080  1.3542
  480SOL     OW 3563   1.589   0.837   4.730  0.2117 -0.2004  0.5294
  480SOL    HW1 3564   1.627   0.928   4.715 -0.5465  0.0427  0.0125
  480SOL    HW2 3565   1.662   0.773   4.753  1.0729  0.0921 -1.2002
  481SOL     OW 3566   4.378   3.425   4.488  0.1266  0.2988 -0.1285
  481SOL    HW1 3567   4.361   3.328   4.507  2.3676  0.1091  1.2614
  481SOL    HW2 3568   4.292   3.476   4.498 -0.5978 -1.1638  1.8110
  482SOL     OW 3569   4.674   4.558   4.713 -0.1872  0.0600  0.2872
  482SOL    HW1 3570   4.602   4.627   4.703 -1.3239 -1.3849 -2.5671
  482SOL    HW2 3571   4.634   4.467   4.707  1.8380 -0.7949 -1.0628
  483SOL     OW 3572   7.005   5.761   3.214 -0.4497 -0.8595 -0.4299
  483SOL    HW1 3573   6.911   5.781   3.242 -0.4019 -0.9333 -0.2173
  483SOL    HW2 3574   7.008   5.748   3.115 -0.2746  1.4842 -0.7809
  484SOL     OW 3575   5.597   3.884   2.169 -0.3240  0.2120  0.1824
  484SOL    HW1 3576   5.635   3.947   2.237 -1.4541  1.0937  0.0312
  484SOL    HW2 3577   5.670   3.827   2.132  0.8617  1.8470 -0.1086
  485SOL     OW 3578   3.069   1.390   3.530 -0.4659  0.6266 -0.4307
  485SOL    HW1 3579   3.113   1.306   3.562  0.5529  0.2237 -2.6701
  485SOL    HW2 3580   2.976   1.369   3.499 -1.0752  0.8231  1.1740
  486SOL     OW 3581   2.309   1.833   2.204  0.1082  0.2802 -0.2827
  486SOL    HW1 3582   2.240   1.784   2.150 -0.0987  2.2225 -1.8808
  486SOL    HW2 3583   2.395   1.783   2.201 -0.1523 -0.1383 -1.6600
  487SOL     OW 3584   0.122   5.549   3.295  0.4640 -0.1682 -0.0287
  487SOL    HW1 3585   0.066   5.620   3.252  1.2204  0.1578 -0.5003
  487SOL    HW2 3586   0.171   5.588   3.373  1.6591  0.1140 -0.8900
  488SOL     OW 3587   5.647   3.699   1.424 -0.0489  0.0377  0.0936
  488SOL    HW1 3588   5.712   3.772   1.446  0.3451 -0.1043 -0.5496
  488SOL    HW2 3589   5.589   3.681   1.503 -0.1621  1.0545  0.2616
  489SOL     OW 3590   5.654   2.553   4.297 -0.7668  0.1207 -0.2760
  489SOL    HW1 3591   5.602   2.471   4.278  0.5675 -1.0656  0.9671
  489SOL    HW2 3592   5.604   2.633   4.263 -3.7431 -0.8392  1.5244
  490SOL     OW 3593   4.761   2.714   4.923  0.0408 -0.2716  0.8024
  490SOL    HW1 3594   4.758   2.683   5.018 -1.4211  0.0867  0.8918
  490SOL    HW2 3595   4.677   2.762   4.900  0.8090  0.5899 -0.3719
  491SOL     OW 3596   3.409   2.414   2.456  0.6287 -0.1906  0.5703
  491SOL    HW1 3597   3.376   2.449   2.543  0.2834  0.1175  0.3198
  491SOL    HW2 3598   3.333   2.411   2.390  0.3903 -2.3451  0.8551
  492SOL     OW 3599   7.032   1.415   4.319  0.3147  0.6633 -0.6280
  492SOL    HW1 3600   6.956   1.352   4.308  0.1721  1.1940 -3.4482
  492SOL    HW2 3601   7.009   1.485   4.386 -1.7523  0.8474 -1.4511
  493SOL     OW 3602   4.544   5.833   0.023  0.3022 -0.0214 -0.1045
  493SOL    HW1 3603   4.637   5.851   0.056  0.2672  0.9887 -0.4980
  493SOL    HW2 3604   4.545   5.824   6.958  0.1126 -0.9833 -0.0247
  494SOL     OW 3605   5.100   3.858   3.010 -0.0705  0.4263  0.2611
  494SOL    HW1 3606   5.061   3.909   3.087  1.0293  1.2464  0.3099
  494SOL    HW2 3607   5.032   3.796   2.972 -0.6095 -0.0830  1.9715
  495SOL     OW 3608   2.429   0.681   1.852  0.8891  0.6881  0.1693
  495SOL    HW1 3609   2.368   0.744   1.900 -0.0551  0.0094 -0.1156
  495SOL    HW2 3610   2.391   0.659   1.762  1.1364 -0.3790  0.3085
  496SOL     OW 3611   5.116   6.953   0.614 -0.3352  0.3207  0.1648
  496SOL    HW1 3612   5.069   6.991   0.694  0.6235  2.9017 -0.4079
  496SOL    HW2 3613   5.067   6.981   0.531  0.8652  1.0717 -0.3111
  497SOL     OW 3614   4.496   0.470   0.623 -0.1373  0.2953 -0.2568
  497SOL    HW1 3615   4.527   0.379   0.595  1.1753  0.8670 -0.7162
  497SOL    HW2 3616   4.409   0.490   0.577 -0.1659 -0.4957 -0.5717
  498SOL     OW 3617   1.077   0.107   1.222  0.6764  0.0618  1.0116
  498SOL    HW1 3618   0.998   0.094   1.283 -0.2968 -1.4028 -0.4614
  498SOL    HW2 3619   1.097   0.020   1.176  3.2464  0.3849  1.4102
  499SOL     OW 3620   3.577   5.987   1.517  0.0467  0.5513 -0.1891
  499SOL    HW1 3621   3.571   6.070   1.462  0.2845 -0.5395 -1.9354
  499SOL    HW2 3622   3.654   5.995   1.581 -0.2994  1.8886  0.0766
  500SOL     OW 3623   4.533   2.803   4.070 -0.3183 -0.1861 -0.1964
  500SOL    HW1 3624   4.442   2.842   4.085  0.4501  1.2843  1.0064
  500SOL    HW2 3625   4.525   2.712   4.029 -2.3792 -0.6526  1.0846
  501SOL     OW 3626   6.683   1.788   5.487  0.0664 -0.0300 -0.0623
  501SOL    HW1 3627   6.672   1.733   5.404  0.2497  1.3910 -1.0707
  501SOL    HW2 3628   6.641   1.878   5.473 -2.6558 -0.7387  2.4983
  502SOL     OW 3629   4.613   6.369   3.026 -0.1693  0.6290  0.3691
  502SOL    HW1 3630   4.520   6.345   2.998 -0.4538  1.7248  0.3256
  502SOL    HW2 3631   4.610   6.434   3.102  0.5846 -0.4406  1.3387
  503SOL     OW 3632   3.498   4.530   1.025  0.2702 -0.5458  0.3889
  503SOL    HW1 3633   3.462   4.622   1.011 -0.4615 -0.6174  1.6084
  503SOL    HW2 3634   3.438   4.464   0.981  0.6772 -0.4600 -0.3031
  504SOL     OW 3635   6.837   5.610   4.341  0.9288  0.2020 -0.5369
  504SOL    HW1 3636   6.937   5.607   4.336  1.1377  0.2414  2.1437
  504SOL    HW2 3637   6.802   5.526   4.381 -0.0878  0.4525 -0.8486
  505SOL     OW 3638   6.075   5.528   4.914  0.9669 -0.2625 -0.5882
  505SOL    HW1 3639   6.024   5.609   4.884  2.0849 -0.0260 -1.9394
  505SOL    HW2 3640   6.011   5.459   4.947  0.0326  1.8830  2.6482
  506SOL     OW 3641   6.944   4.119   2.971 -0.1554  0.2396 -0.0117
  506SOL    HW1 3642   6.996   4.134   3.055  0.4641 -1.0060 -0.1403
  506SOL    HW2 3643   6.966   4.028   2.934  2.1749  1.9332 -3.2903
  507SOL     OW 3644   4.935   1.667   4.965  0.0882 -0.3776  0.2550
  507SOL    HW1 3645   4.937   1.663   5.065  1.5413  1.4329  0.3491
  507SOL    HW2 3646   5.015   1.619   4.928 -0.5222 -1.1679 -0.0551
  508SOL     OW 3647   0.961   5.247   5.800 -0.5195 -0.0617  0.4185
  508SOL    HW1 3648   0.993   5.211   5.887  1.8485  1.8771  0.4418
  508SOL    HW2 3649   0.955   5.172   5.734  0.8841 -1.0603  1.3591
  509SOL     OW 3650   5.898   3.108   6.959 -0.1268  0.5074 -0.1515
  509SOL    HW1 3651   5.893   3.054   0.008  1.9593  2.2349  1.1842
  509SOL    HW2 3652   5.811   3.155   6.945 -0.7905 -0.4573  0.5448
  510SOL     OW 3653   4.333   4.720   2.244  0.1397  0.0748 -0.7604
  510SOL    HW1 3654   4.297   4.652   2.179  0.9250 -3.1304  1.9138
  510SOL    HW2 3655   4.426   4.744   2.218  0.9847 -2.2864 -0.1371
  511SOL     OW 3656   7.003   3.051   4.789 -0.5146 -0.5337 -0.3186
  511SOL    HW1 3657   7.032   2.981   4.856 -0.2275 -2.2249 -2.1191
  511SOL    HW2 3658   6.944   3.117   4.834 -0.5073 -1.7212  1.5658
  512SOL     OW 3659   2.497   2.616   3.149  0.1952 -0.4928 -0.6595
  512SOL    HW1 3660   2.452   2.593   3.236 -1.2838  0.9441 -1.0042
  512SOL    HW2 3661   2.596   2.606   3.160 -0.0670 -2.2586  0.5811
  513SOL     OW 3662   2.385   5.859   4.640 -0.2724  0.0028  0.2085
  513SOL    HW1 3663   2.415   5.764   4.631  0.6301  0.2692  0.3745
  513SOL    HW2 3664   2.323   5.881   4.564 -0.5305 -0.7252  0.1933
  514SOL     OW 3665   3.745   4.935   0.650 -0.4165 -0.0082 -0.5282
  514SOL    HW1 3666   3.647   4.955   0.650 -0.3342  0.4185 -0.2882
  514SOL    HW2 3667   3.785   4.968   0.565 -0.0754  1.9800  0.3386
  515SOL     OW 3668   5.821   2.175   6.756 -0.2163  0.4303 -0.7874
  515SOL    HW1 3669   5.760   2.254   6.766  1.1484  1.4429 -0.1464
  515SOL    HW2 3670   5.911   2.197   6.794 -0.5127 -2.3600  1.8966
  516SOL     OW 3671   5.671   0.769   4.574 -0.3470 -0.9641  0.1735
  516SOL    HW1 3672   5.705   0.818   4.494 -0.5987  1.0329  1.2145
  516SOL    HW2 3673   5.682   0.827   4.655 -3.1703 -1.5184  1.0682
  517SOL     OW 3674   3.568   5.234   1.451 -0.1700 -0.2578 -0.4661
  517SOL    HW1 3675   3.511   5.168   1.402 -0.5251  0.1073 -0.5445
  517SOL    HW2 3676   3.553   5.325   1.414 -1.3615  0.2211  1.1226
  518SOL     OW 3677   3.564   3.120   1.157 -0.2952  0.5990  0.3649
  518SOL    HW1 3678   3.486   3.087   1.210  0.9237 -2.1180  0.6782
  518SOL    HW2 3679   3.532   3.170   1.077 -2.3637 -0.4954  0.4302
  519SOL     OW 3680   4.480   2.229   2.335 -0.5306 -0.1426  0.5188
  519SOL    HW1 3681   4.417   2.153   2.318 -2.9869  1.4290  2.0160
  519SOL    HW2 3682   4.428   2.314   2.342  2.1851  1.9347 -2.0417
  520SOL     OW 3683   4.635   3.125   2.294 -0.3477  0.6229  0.3720
  520SOL    HW1 3684   4.662   3.082   2.380 -1.5681  0.0429  0.4907
  520SOL    HW2 3685   4.701   3.101   2.223 -1.2835 -2.0231  0.2948
  521SOL     OW 3686   3.770   3.512   2.735 -0.2711  0.0798 -0.4460
  521SOL    HW1 3687   3.688   3.570   2.738 -0.3179 -0.0209  1.7630
  521SOL    HW2 3688   3.756   3.438   2.669 -1.5279  0.6702 -0.8772
  522SOL     OW 3689   6.565   6.750   5.883 -0.0053 -0.5652  0.5996
  522SOL    HW1 3690   6.639   6.817   5.876 -1.3303  0.9817  0.8035
  522SOL    HW2 3691   6.534   6.725   5.791  0.0078 -0.3392  0.5329
  523SOL     OW 3692   0.234   4.685   2.680 -0.0695 -0.2955 -0.2320
  523SOL    HW1 3693   0.304   4.627   2.640  0.9152  0.1539  0.7723
  523SOL    HW2 3694   0.273   4.776   2.699 -1.3274  0.4331 -0.9697
  524SOL     OW 3695   0.860   3.946   1.686 -0.0016 -0.0278 -0.3677
  524SOL    HW1 3696   0.867   3.853   1.722 -0.7847  0.5973  1.5003
  524SOL    HW2 3697   0.767   3.962   1.652 -0.0639  0.2906 -0.0498
  525SOL     OW 3698   4.449   0.562   2.061 -0.0838  0.6018  0.5410
  525SOL    HW1 3699   4.424   0.552   1.965  1.2093 -0.0428  0.2511
  525SOL    HW2 3700   4.506   0.644   2.073  1.4905 -0.4154  0.3582
  526SOL     OW 3701   0.183   2.398   5.951 -0.0311  0.0070 -0.4118
  526SOL    HW1 3702   0.263   2.365   5.902  0.0908  0.1704 -0.3268
  526SOL    HW2 3703   0.166   2.341   6.031 -1.2595 -1.3375 -1.5630
  527SOL     OW 3704   0.055   0.974   4.972 -0.1078 -0.3680  0.0638
  527SOL    HW1 3705   0.105   0.887   4.967 -0.3087 -0.4722 -0.1397
  527SOL    HW2 3706   0.119   1.050   4.959  0.1486 -0.4628  0.7121
  528SOL     OW 3707   5.185   6.535   5.947  0.2140  0.0773 -0.6207
  528SOL    HW1 3708   5.228   6.474   6.013 -0.3672  0.1885 -0.1322
  528SOL    HW2 3709   5.113   6.485   5.898  0.7846 -0.0649 -1.3264
  529SOL     OW 3710   6.902   2.079   5.753 -0.1651 -0.3423 -0.6190
  529SOL    HW1 3711   6.932   2.097   5.847 -0.4096  0.6737 -0.7278
  529SOL    HW2 3712   6.808   2.047   5.754 -1.5330  3.2293 -0.6953
  530SOL     OW 3713   5.824   0.516   5.674  0.1385 -0.6412  0.6814
  530SOL    HW1 3714   5.744   0.458   5.689  0.2726 -0.4742  2.1584
  530SOL    HW2 3715   5.904   0.459   5.652 -0.1609 -0.8662  0.1519
  531SOL     OW 3716   0.501   5.237   2.058 -0.4180  0.3008  0.0920
  531SOL    HW1 3717   0.522   5.330   2.027 -0.8476  1.8893  4.0932
  531SOL    HW2 3718   0.586   5.189   2.080 -0.2804  0.4483 -0.1147
  532SOL     OW 3719   4.132   1.884   4.512  0.9655 -0.2122 -0.2005
  532SOL    HW1 3720   4.108   1.840   4.598 -0.0611  0.0729 -0.3236
  532SOL    HW2 3721   4.168   1.816   4.448  0.6769 -0.6253  0.0777
  533SOL     OW 3722   0.499   7.011   2.387 -0.1782 -0.5730 -0.2300
  533SOL    HW1 3723   0.509   6.936   2.452  1.1148 -0.5290 -0.3503
  533SOL    HW2 3724   0.580   7.016   2.328 -0.6189  0.3814 -0.7889
  534SOL     OW 3725   3.826   1.527   0.813 -0.7926  0.0544  0.2532
  534SOL    HW1 3726   3.749   1.517   0.750  0.0150  0.1496 -0.7574
  534SOL    HW2 3727   3.804   1.597   0.881 -1.5599  0.1425 -0.0772
  535SOL     OW 3728   2.970   1.671   6.521  0.0145 -0.1534  0.1520
  535SOL    HW1 3729   2.992   1.717   6.434  0.5258 -0.4402  0.1247
  535SOL    HW2 3730   2.893   1.717   6.564  0.2450  0.4706 -0.0843
  536SOL     OW 3731   0.825   6.761   4.552  0.3181 -0.2555  0.0614
  536SOL    HW1 3732   0.874   6.788   4.636  1.8874  0.4156 -1.0107
  536SOL    HW2 3733   0.797   6.666   4.558  2.0309 -0.7563  0.6474
  537SOL     OW 3734   3.260   4.795   3.964 -0.5422 -0.0401 -0.6396
  537SOL    HW1 3735   3.335   4.855   3.992 -2.2838  1.5733  0.7898
  537SOL    HW2 3736   3.217   4.832   3.882 -1.4118  0.5106  0.0536
  538SOL     OW 3737   3.646   1.336   0.294  0.0577 -0.4643  0.1542
  538SOL    HW1 3738   3.616   1.430   0.276  1.7290  0.0466 -0.1533
  538SOL    HW2 3739   3.570   1.283   0.331 -0.7839  1.1430  0.8256
  539SOL     OW 3740   5.384   6.598   2.218  0.8486  0.5064  0.0923
  539SOL    HW1 3741   5.471   6.647   2.221  0.5531  1.1037 -0.7150
  539SOL    HW2 3742   5.365   6.569   2.124  1.1395 -1.4088  0.5712
  540SOL     OW 3743   0.266   6.162   3.392  0.3258 -0.3584 -0.0221
  540SOL    HW1 3744   0.277   6.261   3.404 -0.8935 -0.3874  1.7002
  540SOL    HW2 3745   0.190   6.144   3.330  0.9394 -0.2392 -0.8302
  541SOL     OW 3746   3.482   1.191   0.477  0.0532  0.3561  0.3403
  541SOL    HW1 3747   3.446   1.137   0.553  0.1137  1.6991  1.3639
  541SOL    HW2 3748   3.530   1.131   0.413 -0.0276 -0.8139  1.3387
  542SOL     OW 3749   2.455   6.014   6.207 -0.3597 -0.2050 -0.4878
  542SOL    HW1 3750   2.500   5.932   6.171  0.1698  0.7424 -2.0490
  542SOL    HW2 3751   2.511   6.095   6.186 -0.1935  0.4777  2.1730
  543SOL     OW 3752   0.739   6.640   5.754  0.0738  0.1251  0.0392
  543SOL    HW1 3753   0.747   6.543   5.733  0.9058 -0.1169  1.4100
  543SOL    HW2 3754   0.781   6.660   5.842 -0.1477  1.7246 -0.1747
  544SOL     OW 3755   3.336   6.259   5.081  0.0315 -0.0967  0.1237
  544SOL    HW1 3756   3.380   6.297   5.162 -1.0216  0.4043  0.4794
  544SOL    HW2 3757   3.238   6.277   5.084 -0.0423 -0.0974 -1.2512
  545SOL     OW 3758   0.894   1.595   3.699  0.1153 -0.1468 -0.2521
  545SOL    HW1 3759   0.959   1.668   3.677 -0.3770  0.0996 -0.9192
  545SOL    HW2 3760   0.864   1.551   3.615 -0.0957 -0.6889  0.1032
  546SOL     OW 3761   4.428   2.948   6.406 -0.1814  0.0700 -0.3692
  546SOL    HW1 3762   4.491   2.899   6.466 -0.1424  0.3822 -0.1514
  546SOL    HW2 3763   4.359   2.885   6.370 -0.2676 -0.1000  0.0908
  547SOL     OW 3764   5.026   1.111   0.088  0.2546 -0.2473  0.2581
  547SOL    HW1 3765   5.059   1.048   0.158  1.0861  0.1935  0.2739
  547SOL    HW2 3766   4.966   1.179   0.130 -0.0386 -0.5648  0.3656
  548SOL     OW 3767   1.407   1.916   3.280  0.5623 -0.2422  0.0872
  548SOL    HW1 3768   1.431   1.959   3.367 -0.2957  2.3328 -0.8461
  548SOL    HW2 3769   1.308   1.918   3.268  0.5679 -1.7735 -0.4051
  549SOL     OW 3770   1.750   3.765   4.520  0.0615 -0.4014  0.5146
  549SOL    HW1 3771   1.702   3.843   4.480 -0.7112 -0.8649  0.5288
  549SOL    HW2 3772   1.792   3.793   4.607 -0.1005  0.0266  0.4576
  550SOL     OW 3773   6.699   5.472   6.877  0.0852  0.5600  0.0247
  550SOL    HW1 3774   6.661   5.383   6.904 -2.7945  1.6904  0.0768
  550SOL    HW2 3775   6.743   5.515   6.956  1.0366 -0.5577  0.1292
  551SOL     OW 3776   5.194   0.842   6.559  0.4888  0.3188  0.0923
  551SOL    HW1 3777   5.188   0.753   6.605 -1.3290  1.2117  1.6784
  551SOL    HW2 3778   5.144   0.838   6.473  1.2646 -0.4434 -0.3507
  552SOL     OW 3779   3.366   3.827   1.965  0.0784  0.2071  0.5066
  552SOL    HW1 3780   3.419   3.750   1.932  0.9545  1.3971 -0.9486
  552SOL    HW2 3781   3.277   3.828   1.920 -0.3900 -0.5536  1.3623
  553SOL     OW 3782   6.848   6.603   5.303 -0.0035  0.2328  0.3736
  553SOL    HW1 3783   6.941   6.593   5.267 -0.3207  0.3305 -0.4929
  553SOL    HW2 3784   6.803   6.514   5.304 -0.4179  0.4095 -0.6836
  554SOL     OW 3785   1.564   4.954   3.952 -0.1788  0.0435 -0.1162
  554SOL    HW1 3786   1.581   4.945   3.854  0.9619  1.9891 -0.1395
  554SOL    HW2 3787   1.650   4.942   4.002 -0.5898 -0.0456  0.5851
  555SOL     OW 3788   0.783   2.609   2.364 -0.5842 -0.6954 -0.3170
  555SOL    HW1 3789   0.763   2.659   2.280 -3.1406 -1.1883 -0.0605
  555SOL    HW2 3790   0.830   2.670   2.428 -1.1308  0.5199 -1.0357
  556SOL     OW 3791   0.770   5.524   0.153 -0.2657 -0.1145  0.1249
  556SOL    HW1 3792   0.851   5.544   0.208  0.4442  1.3606 -1.3635
  556SOL    HW2 3793   0.772   5.428   0.125  1.9280  0.2934 -1.3139
  557SOL     OW 3794   6.993   0.171   3.666 -1.0472 -0.6772  0.0259
  557SOL    HW1 3795   6.973   0.171   3.568 -2.4963  0.0912  0.3044
  557SOL    HW2 3796   0.014   0.251   3.689  0.5219 -1.6051 -0.3692
  558SOL     OW 3797   4.806   0.388   2.189  0.3586 -0.7385  0.1823
  558SOL    HW1 3798   4.825   0.312   2.251 -0.2745 -0.3796  0.8265
  558SOL    HW2 3799   4.804   0.473   2.240  1.0200 -0.2756 -0.5308
  559SOL     OW 3800   0.503   1.493   0.203  0.1514 -0.6925 -0.5500
  559SOL    HW1 3801   0.476   1.564   0.268  0.1590 -1.7497  0.6600
  559SOL    HW2 3802   0.577   1.527   0.145  1.1142 -0.1558  0.9284
  560SOL     OW 3803   5.276   3.226   0.618 -0.2657  0.2032  0.0363
  560SOL    HW1 3804   5.331   3.143   0.617 -1.6456 -0.7470  0.9076
  560SOL    HW2 3805   5.311   3.288   0.688  2.5208  1.6763 -2.4028
  561SOL     OW 3806   0.478   1.541   1.348 -0.0858  0.0980  0.4164
  561SOL    HW1 3807   0.533   1.469   1.389  1.0205  1.6546  1.7950
  561SOL    HW2 3808   0.395   1.555   1.402 -0.6428 -0.5678 -0.2419
  562SOL     OW 3809   0.650   4.095   2.413 -0.0582 -0.1716 -0.4800
  562SOL    HW1 3810   0.617   4.038   2.488 -1.7923  1.2985 -0.0483
  562SOL    HW2 3811   0.586   4.091   2.337  0.2160  0.5684 -0.7608
  563SOL     OW 3812   3.002   1.882   4.370 -0.7619 -0.4793  0.1274
  563SOL    HW1 3813   2.956   1.969   4.386 -2.1390 -0.9627 -0.9609
  563SOL    HW2 3814   2.953   1.809   4.419  1.9206 -0.3825  3.3229
  564SOL     OW 3815   0.474   6.393   3.175 -0.2542  0.2146  0.0191
  564SOL    HW1 3816   0.479   6.314   3.236 -1.2674  0.5695  0.5791
  564SOL    HW2 3817   0.557   6.448   3.185 -0.0265 -0.1939  0.4234
  565SOL     OW 3818   0.335   0.915   2.437  0.0558  0.4728  0.4620
  565SOL    HW1 3819   0.276   0.981   2.484  0.1229 -0.6458  2.2409
  565SOL    HW2 3820   0.403   0.881   2.502  0.0863 -1.2428 -0.4365
  566SOL     OW 3821   5.616   1.998   4.293  0.4364  0.0893 -0.1737
  566SOL    HW1 3822   5.579   2.060   4.362  0.0612  0.0005 -0.2927
  566SOL    HW2 3823   5.556   1.997   4.213  0.8403  0.1512 -0.4822
  567SOL     OW 3824   4.774   2.060   6.648  0.2692  0.6064  0.3728
  567SOL    HW1 3825   4.857   2.114   6.663  0.5164  0.8459 -1.6112
  567SOL    HW2 3826   4.709   2.078   6.722  1.6971  0.9317  1.5998
  568SOL     OW 3827   1.430   0.585   1.838  0.2399 -0.2557 -0.1937
  568SOL    HW1 3828   1.439   0.583   1.739  0.5416 -1.2520 -0.1548
  568SOL    HW2 3829   1.398   0.675   1.867  0.7784  0.2508 -1.1368
  569SOL     OW 3830   4.114   3.484   3.361  0.1825  0.1336 -0.1569
  569SOL    HW1 3831   4.213   3.500   3.360  0.6538 -2.3900 -1.4556
  569SOL    HW2 3832   4.085   3.447   3.273 -2.1258  1.6481 -0.1168
  570SOL     OW 3833   6.805   2.420   3.765 -0.2138  1.1202 -0.4883
  570SOL    HW1 3834   6.836   2.472   3.686 -0.3985  0.3080 -1.1106
  570SOL    HW2 3835   6.765   2.333   3.735  0.0147  0.6446  0.5152
  571SOL     OW 3836   2.524   3.994   2.224 -0.1505 -0.4710  0.3456
  571SOL    HW1 3837   2.602   3.984   2.287 -0.3537  2.6634  1.2388
  571SOL    HW2 3838   2.557   4.019   2.133 -0.0420 -1.5122  0.0830
  572SOL     OW 3839   2.582   1.462   3.096 -0.4064  0.2654  0.2785
  572SOL    HW1 3840   2.573   1.561   3.104 -1.5123  0.1267  0.8266
  572SOL    HW2 3841   2.493   1.419   3.108  0.4586 -0.9816  2.8817
  573SOL     OW 3842   0.873   2.408   2.941  0.2601  0.1585 -0.0722
  573SOL    HW1 3843   0.885   2.449   2.850 -1.4402  0.0666 -0.3626
  573SOL    HW2 3844   0.789   2.442   2.982  1.4814  0.9420  1.9247
  574SOL     OW 3845   0.519   2.294   6.046 -0.0586 -0.1398 -0.0804
  574SOL    HW1 3846   0.518   2.292   6.146  0.7000  2.2228  0.0307
  574SOL    HW2 3847   0.508   2.388   6.015 -1.3131 -0.9535 -2.2727
  575SOL     OW 3848   0.505   0.710   1.175  0.2428 -0.0365  0.2968
  575SOL    HW1 3849   0.468   0.656   1.250 -1.5663 -0.1594 -0.6273
  575SOL    HW2 3850   0.587   0.665   1.139 -0.1524 -1.1723  0.7601
  576SOL     OW 3851   0.841   6.605   4.029  0.1706 -0.0875 -0.3321
  576SOL    HW1 3852   0.929   6.561   4.046 -0.9401 -2.3701 -0.1361
  576SOL    HW2 3853   0.830   6.682   4.092  1.6227 -0.3350  0.2709
  577SOL     OW 3854   2.081   0.108   0.043 -0.1200  0.1420 -0.1429
  577SOL    HW1 3855   2.040   0.198   0.028 -0.4028 -0.0026 -0.2532
  577SOL    HW2 3856   2.124   0.106   0.133 -0.3398  0.3059 -0.0305
  578SOL     OW 3857   1.179   6.664   2.127  0.3033  0.1170 -0.1399
  578SOL    HW1 3858   1.262   6.708   2.161  1.1031 -0.2614 -1.5182
  578SOL    HW2 3859   1.151   6.592   2.192  1.5629 -0.3365 -0.0628
  579SOL     OW 3860   6.972   5.349   5.927 -0.3837 -0.1982  0.1482
  579SOL    HW1 3861   6.879   5.372   5.957 -0.8405 -0.6711 -0.8602
  579SOL    HW2 3862   6.971   5.261   5.881  0.7092 -0.5440  0.7587
  580SOL     OW 3863   0.907   6.564   0.745  0.1420  0.2386 -0.2189
  580SOL    HW1 3864   0.905   6.648   0.691  1.3403  0.0055 -0.6493
  580SOL    HW2 3865   0.967   6.577   0.824  0.5891 -0.3080 -0.4627
  581SOL     OW 3866   5.822   2.545   5.962 -0.1054 -0.8397 -0.0342
  581SOL    HW1 3867   5.752   2.478   5.938 -1.1836  0.1557  0.2574
  581SOL    HW2 3868   5.824   2.619   5.894 -1.4362  0.6788  1.4901
  582SOL     OW 3869   3.010   6.622   3.307  0.6676  0.3696 -0.0319
  582SOL    HW1 3870   3.035   6.542   3.361 -0.4979 -0.1916 -0.2987
  582SOL    HW2 3871   3.075   6.633   3.232  0.5903 -0.5797 -0.2480
  583SOL     OW 3872   0.175   0.265   0.641  0.3241  0.3424 -0.0474
  583SOL    HW1 3873   0.172   0.292   0.545  2.1541 -2.2889 -0.9587
  583SOL    HW2 3874   0.083   0.241   0.672 -0.0356 -0.8295 -1.8490
  584SOL     OW 3875   5.090   4.036   2.032 -0.2014 -0.2183 -0.1056
  584SOL    HW1 3876   5.109   3.950   2.081  0.4185 -0.3872 -0.6282
  584SOL    HW2 3877   5.168   4.060   1.976  0.1568  1.3852  1.0097
  585SOL     OW 3878   6.551   1.377   4.224  0.6354 -0.0233 -0.0170
  585SOL    HW1 3879   6.518   1.325   4.145 -1.9506  2.1913 -0.5479
  585SOL    HW2 3880   6.485   1.370   4.299 -0.6296  3.4557 -0.6106
  586SOL     OW 3881   5.389   0.854   2.696  0.0217  0.2208  0.0983
  586SOL    HW1 3882   5.485   0.875   2.718  0.1229 -0.7131  0.5856
  586SOL    HW2 3883   5.368   0.890   2.605  0.6670  0.9295  0.2131
  587SOL     OW 3884   2.700   5.902   3.886  0.2015 -0.2973  0.4003
  587SOL    HW1 3885   2.646   5.951   3.955  1.3329 -0.6597  1.5861
  587SOL    HW2 3886   2.730   5.815   3.923  1.8240  0.0175 -0.1139
  588SOL     OW 3887   1.042   1.825   3.737  0.2081  0.0890  0.6575
  588SOL    HW1 3888   1.117   1.854   3.678  0.9940 -1.5079  0.8003
  588SOL    HW2 3889   1.035   1.885   3.816  1.7420 -0.0794  0.9401
  589SOL     OW 3890   1.855   0.134   3.438  0.3059  0.4405  0.4893
  589SOL    HW1 3891   1.853   0.089   3.348  2.2830 -1.3594  1.2685
  589SOL    HW2 3892   1.787   0.091   3.497  0.9742 -0.3677  0.6912
  590SOL     OW 3893   1.878   4.470   2.649 -0.1218 -0.2286 -0.7403
  590SOL    HW1 3894   1.908   4.377   2.625 -1.0963 -0.1595 -2.3529
  590SOL    HW2 3895   1.957   4.524   2.678  1.0708 -0.5865 -3.0793
  591SOL     OW 3896   5.006   4.830   4.671  0.8079 -0.1541  0.1879
  591SOL    HW1 3897   4.968   4.913   4.712 -0.3005 -0.0830 -0.9108
  591SOL    HW2 3898   4.965   4.816   4.581 -1.0568 -3.3037  1.3581
  592SOL     OW 3899   6.428   3.952   1.042 -0.1633  0.2372 -0.1218
  592SOL    HW1 3900   6.349   3.991   0.995 -0.7518  0.1535  0.7862
  592SOL    HW2 3901   6.435   3.855   1.019  1.3420  0.8119 -2.4357
  593SOL     OW 3902   5.387   6.205   3.803 -0.0901  0.7724  0.3670
  593SOL    HW1 3903   5.314   6.190   3.737  0.9054  1.5636 -0.9749
  593SOL    HW2 3904   5.413   6.302   3.803  2.3037  0.2124 -0.7156
  594SOL     OW 3905   2.493   4.812   4.784 -0.0724 -0.4049 -0.5937
  594SOL    HW1 3906   2.505   4.800   4.685  0.4071  0.5681 -0.6646
  594SOL    HW2 3907   2.397   4.798   4.808 -0.4080  0.4444 -1.3749
  595SOL     OW 3908   5.923   0.382   6.304 -0.4411  0.2144 -0.2339
  595SOL    HW1 3909   5.974   0.324   6.368 -0.8214  0.5742  0.4165
  595SOL    HW2 3910   5.943   0.478   6.323 -2.3961  0.4452  1.0015
  596SOL     OW 3911   6.309   0.160   6.439 -0.9782  0.3016  0.0173
  596SOL    HW1 3912   6.391   0.107   6.461  0.1615  1.5295 -1.1170
  596SOL    HW2 3913   6.278   0.137   6.346 -0.4608  1.5969 -0.4938
  597SOL     OW 3914   2.446   0.318   0.828 -0.2123 -0.5168  0.4085
  597SOL    HW1 3915   2.404   0.404   0.857 -0.1858 -0.4713  0.3145
  597SOL    HW2 3916   2.378   0.264   0.778 -0.0413 -0.2562 -0.1150
  598SOL     OW 3917   4.571   6.885   1.619  0.4601  0.4299  0.2748
  598SOL    HW1 3918   4.615   6.851   1.703  0.6638 -1.9731 -0.7236
  598SOL    HW2 3919   4.473   6.895   1.635  0.5873  0.6126  0.9879
  599SOL     OW 3920   0.201   2.650   3.016  0.6886  0.2906 -0.3922
  599SOL    HW1 3921   0.121   2.690   2.971  0.4541  0.9598  0.5830
  599SOL    HW2 3922   0.278   2.714   3.009  0.9624 -0.0734 -0.7644
  600SOL     OW 3923   2.386   2.936   3.229 -0.4288 -0.6038  0.3372
  600SOL    HW1 3924   2.413   3.030   3.249 -2.3725 -0.2578  1.5850
  600SOL    HW2 3925   2.431   2.874   3.294  1.2961 -0.6608 -0.8364
  601SOL     OW 3926   3.981   2.307   1.966 -0.3276  0.5305 -0.1189
  601SOL    HW1 3927   3.917   2.285   2.039  0.2912  0.4594  0.4148
  601SOL    HW2 3928   4.073   2.277   1.992 -0.1067  0.4574 -0.9512
  602SOL     OW 3929   2.513   3.727   4.104  0.6951 -0.4524  0.0609
  602SOL    HW1 3930   2.576   3.793   4.063  0.7620 -0.0446  0.7983
  602SOL    HW2 3931   2.527   3.726   4.203 -1.7560  1.0728  0.4908
  603SOL     OW 3932   2.468   6.073   4.791  0.3848 -0.3957 -0.1657
  603SOL    HW1 3933   2.541   6.049   4.854  0.5625 -0.1315 -0.2705
  603SOL    HW2 3934   2.452   5.998   4.727  0.8539 -0.2818 -0.4159
  604SOL     OW 3935   4.315   0.812   4.513  0.0477  0.5544  0.2877
  604SOL    HW1 3936   4.270   0.730   4.478 -0.5578  1.8774 -2.2602
  604SOL    HW2 3937   4.413   0.795   4.520  0.1386 -0.0043 -1.6548
  605SOL     OW 3938   1.552   4.167   5.570 -0.8185  0.2723 -0.0945
  605SOL    HW1 3939   1.567   4.194   5.475  1.6917 -0.3201  0.0513
  605SOL    HW2 3940   1.473   4.215   5.607 -0.5957  2.1060 -1.8614
  606SOL     OW 3941   1.017   0.698   5.180 -0.1331 -0.4027 -0.1486
  606SOL    HW1 3942   1.036   0.742   5.268 -2.5137 -0.5424  0.4833
  606SOL    HW2 3943   0.992   0.767   5.113  0.3411 -0.4194 -0.3441
  607SOL     OW 3944   3.059   0.254   0.914 -0.0336  0.4975 -0.3059
  607SOL    HW1 3945   2.998   0.324   0.952 -0.7147  0.1766 -0.7936
  607SOL    HW2 3946   3.045   0.247   0.816 -1.8687 -2.0887  0.0233
  608SOL     OW 3947   2.347   3.727   4.783  0.1344  0.4407  0.5721
  608SOL    HW1 3948   2.399   3.770   4.857 -0.2627  3.0532 -0.5635
  608SOL    HW2 3949   2.402   3.653   4.742  1.7817  1.2704  1.2082
  609SOL     OW 3950   6.551   6.206   6.025 -0.2095  0.5969 -0.1111
  609SOL    HW1 3951   6.529   6.303   6.037 -2.0023  0.1107  1.0012
  609SOL    HW2 3952   6.625   6.196   5.959  0.3138  2.7367  0.0915
  610SOL     OW 3953   0.535   0.590   3.312 -0.2528 -0.1722  0.9998
  610SOL    HW1 3954   0.524   0.517   3.244 -1.3187 -1.8749  2.8871
  610SOL    HW2 3955   0.611   0.568   3.372  1.7325  2.1269 -0.4923
  611SOL     OW 3956   2.822   6.316   6.744 -0.8343  0.3249  0.1358
  611SOL    HW1 3957   2.777   6.406   6.748  1.9133  1.7750  0.6445
  611SOL    HW2 3958   2.851   6.289   6.835 -0.5067 -0.4838 -0.1967
  612SOL     OW 3959   5.313   2.262   1.970 -0.8739 -0.8484 -0.2873
  612SOL    HW1 3960   5.283   2.173   1.934 -1.0049 -0.4110 -1.2946
  612SOL    HW2 3961   5.371   2.307   1.903 -2.0976  0.5240 -0.4763
  613SOL     OW 3962   5.249   0.516   3.878  0.3241 -0.7077 -0.6785
  613SOL    HW1 3963   5.266   0.606   3.918 -0.0343 -1.2537  0.7724
  613SOL    HW2 3964   5.244   0.524   3.779  1.6828  0.6415 -0.6817
  614SOL     OW 3965   0.344   6.569   1.565 -0.1045 -1.0079 -0.1830
  614SOL    HW1 3966   0.338   6.553   1.466 -1.8867 -0.6848 -0.1493
  614SOL    HW2 3967   0.365   6.665   1.581 -0.5800 -0.8931 -0.2415
  615SOL     OW 3968   3.032   6.650   0.664 -0.3195  0.1071  0.2413
  615SOL    HW1 3969   3.119   6.663   0.615  0.2433 -0.5566  1.0506
  615SOL    HW2 3970   3.021   6.723   0.731  0.1178 -0.3764  0.8508
  616SOL     OW 3971   5.466   5.877   4.709 -0.1430  0.4114  0.2710
  616SOL    HW1 3972   5.474   5.848   4.805 -2.7580  0.0627  0.4663
  616SOL    HW2 3973   5.508   5.808   4.651  0.3647 -0.0031  1.1021
  617SOL     OW 3974   3.332   0.355   2.566  0.3285  0.0884 -0.4334
  617SOL    HW1 3975   3.401   0.394   2.628 -0.4836  1.2457 -0.2195
  617SOL    HW2 3976   3.377   0.298   2.498  1.7776  2.5033 -1.6238
  618SOL     OW 3977   6.818   6.778   6.174  0.0208 -1.0533  0.2143
  618SOL    HW1 3978   6.737   6.820   6.214  1.9984  1.3734  1.9777
  618SOL    HW2 3979   6.893   6.844   6.173  2.2288 -3.4052 -0.6276
  619SOL     OW 3980   5.710   5.421   0.802  0.3765 -0.0766 -0.3403
  619SOL    HW1 3981   5.783   5.353   0.796  0.2325 -0.2359 -0.3033
  619SOL    HW2 3982   5.673   5.422   0.895 -0.0743 -0.4257 -0.5108
  620SOL     OW 3983   6.835   2.703   6.735  0.1757 -0.0459 -0.0637
  620SOL    HW1 3984   6.899   2.777   6.752 -0.9515  1.1333 -0.7591
  620SOL    HW2 3985   6.884   2.616   6.730  1.2686  0.1900  3.4821
  621SOL     OW 3986   2.760   4.337   2.804  0.1081 -0.1097  0.2787
  621SOL    HW1 3987   2.699   4.273   2.852 -2.1135  1.5684 -0.1047
  621SOL    HW2 3988   2.825   4.375   2.870 -1.2096  0.2222  1.4701
  622SOL     OW 3989   4.280   6.268   6.679 -0.1908  0.2742 -0.4673
  622SOL    HW1 3990   4.244   6.228   6.595  0.6563  1.2718 -1.3414
  622SOL    HW2 3991   4.363   6.220   6.706 -0.8713 -0.5446  0.2691
  623SOL     OW 3992   3.790   4.125   1.578 -0.6861 -0.6133  0.2383
  623SOL    HW1 3993   3.874   4.165   1.614 -0.4420 -0.6694 -0.2503
  623SOL    HW2 3994   3.716   4.192   1.583 -0.5733 -0.5112  0.5335
  624SOL     OW 3995   1.886   6.774   2.304  0.0631  0.2560  0.2329
  624SOL    HW1 3996   1.934   6.824   2.376  0.5475  1.0909 -0.6525
  624SOL    HW2 3997   1.820   6.712   2.346  0.8117  0.2213  1.4182
  625SOL     OW 3998   0.219   3.368   5.550 -0.0117  0.3693  0.3849
  625SOL    HW1 3999   0.128   3.329   5.562 -0.2752  1.1757  1.0592
  625SOL    HW2 4000   0.286   3.294   5.542 -0.7051 -0.2294 -0.0255
  626SOL     OW 4001   0.271   1.294   0.226  0.1435 -0.0146 -0.0431
  626SOL    HW1 4002   0.185   1.334   0.194  0.6684 -1.2275 -3.3852
  626SOL    HW2 4003   0.343   1.363   0.222  0.1664 -0.0744 -1.6108
  627SOL     OW 4004   6.618   2.624   3.563  0.2660 -0.2364  0.4065
  627SOL    HW1 4005   6.714   2.649   3.565 -0.1341  1.6781 -1.4276
  627SOL    HW2 4006   6.583   2.632   3.470 -1.4970 -1.6913  0.8815
  628SOL     OW 4007   6.810   1.788   0.316  0.0874  0.1898 -0.1691
  628SOL    HW1 4008   6.731   1.758   0.370  0.3095 -3.7841 -1.6881
  628SOL    HW2 4009   6.790   1.777   0.219  2.2357 -0.2883 -0.6140
  629SOL     OW 4010   6.687   3.660   4.858  0.1286  0.5252  0.0539
  629SOL    HW1 4011   6.715   3.690   4.949 -1.2075  1.3518  0.2116
  629SOL    HW2 4012   6.764   3.614   4.813  0.4711 -1.0041  2.0579
  630SOL     OW 4013   2.959   5.663   4.955 -0.0707  0.0348  0.2151
  630SOL    HW1 4014   3.054   5.635   4.942 -0.5815 -1.3545 -0.6802
  630SOL    HW2 4015   2.939   5.741   4.895  0.3479 -0.0225 -0.0064
  631SOL     OW 4016   0.446   4.450   3.459  0.0328  0.5862  0.4654
  631SOL    HW1 4017   0.488   4.482   3.544 -3.1888  1.3185  1.9760
  631SOL    HW2 4018   0.366   4.395   3.481  0.3587 -1.1009 -2.1715
  632SOL     OW 4019   4.827   3.123   4.193 -0.0393  0.0348  0.1441
  632SOL    HW1 4020   4.767   3.109   4.113 -1.4073 -1.4960  1.3639
  632SOL    HW2 4021   4.912   3.073   4.179 -0.7608 -1.2359  0.1179
  633SOL     OW 4022   3.404   1.069   4.669 -0.0835 -0.5417  0.4032
  633SOL    HW1 4023   3.323   1.129   4.667  0.5829  0.4267  1.3451
  633SOL    HW2 4024   3.463   1.091   4.592 -0.1559 -0.4444  0.3745
  634SOL     OW 4025   6.075   1.132   5.162  1.0942  0.0066  0.0390
  634SOL    HW1 4026   6.016   1.191   5.108 -0.6439 -1.4395  0.2723
  634SOL    HW2 4027   6.045   1.133   5.258  1.3471 -0.8742  0.1340
  635SOL     OW 4028   6.543   0.019   6.539 -0.1534 -0.5508 -0.0917
  635SOL    HW1 4029   6.506   0.065   6.619 -1.2533  0.4641 -1.1366
  635SOL    HW2 4030   6.594   6.972   6.567 -0.6699 -0.3187  1.6024
  636SOL     OW 4031   1.615   1.202   0.308  0.6294  0.2745 -0.5350
  636SOL    HW1 4032   1.669   1.145   0.370  1.2858  2.9480  1.5561
  636SOL    HW2 4033   1.523   1.215   0.346  0.5198  0.6862 -0.9308
  637SOL     OW 4034   0.646   2.633   2.828 -0.5966  0.3669 -0.0825
  637SOL    HW1 4035   0.626   2.591   2.917 -2.3703  0.3003 -0.4831
  637SOL    HW2 4036   0.671   2.562   2.762  1.5301  0.4835  0.5090
  638SOL     OW 4037   5.792   2.288   2.408 -0.2408 -0.6591  0.4562
  638SOL    HW1 4038   5.859   2.215   2.398  1.0236  0.4532  0.6207
  638SOL    HW2 4039   5.786   2.340   2.322 -2.7175 -2.2039 -0.4235
  639SOL     OW 4040   5.637   0.658   1.048  0.1807  0.0376  0.2576
  639SOL    HW1 4041   5.585   0.680   1.130  0.2128  1.0267  0.0191
  639SOL    HW2 4042   5.712   0.723   1.037  1.5291 -1.4049  0.6297
  640SOL     OW 4043   1.870   5.390   3.440 -0.0760 -0.0921  0.2769
  640SOL    HW1 4044   1.961   5.396   3.397  0.2075  0.8465  0.9668
  640SOL    HW2 4045   1.877   5.420   3.535 -1.4264  1.6661 -0.1323
  641SOL     OW 4046   0.175   5.747   3.721  0.6402 -0.6122 -1.2397
  641SOL    HW1 4047   0.178   5.816   3.794  2.0406 -1.1945 -0.7007
  641SOL    HW2 4048   0.104   5.771   3.655  0.0682  0.5111 -0.2558
  642SOL     OW 4049   1.360   2.622   5.701 -0.0236  0.1748 -0.3404
  642SOL    HW1 4050   1.320   2.588   5.786  0.0685  0.1032 -0.3247
  642SOL    HW2 4051   1.306   2.698   5.666 -1.0595 -0.9096 -1.1454
  643SOL     OW 4052   4.477   3.753   1.381  0.1473 -0.5129  0.3223
  643SOL    HW1 4053   4.431   3.668   1.403  0.1757 -1.6384 -3.2338
  643SOL    HW2 4054   4.470   3.770   1.282  1.9452  2.5461  0.5852
  644SOL     OW 4055   4.256   2.075   3.379  0.0909  0.0919 -0.1607
  644SOL    HW1 4056   4.263   1.978   3.357  0.2278  0.1583 -0.4146
  644SOL    HW2 4057   4.220   2.124   3.300 -1.5940  0.0144  0.5001
  645SOL     OW 4058   4.408   1.280   4.738  0.7590  0.0339  0.0794
  645SOL    HW1 4059   4.383   1.367   4.696  1.6459  0.2092 -0.1185
  645SOL    HW2 4060   4.378   1.204   4.680  1.6523  0.2633 -0.7084
  646SOL     OW 4061   6.149   6.464   5.623  0.2490 -0.3858  0.3013
  646SOL    HW1 4062   6.176   6.448   5.528  0.5680 -0.5448  0.4173
  646SOL    HW2 4063   6.077   6.400   5.649 -0.3441  0.1276 -0.0506
  647SOL     OW 4064   4.898   3.273   1.914 -0.0917  0.2262  0.0744
  647SOL    HW1 4065   4.863   3.194   1.964  1.9493 -0.2512  0.8170
  647SOL    HW2 4066   4.986   3.300   1.952  0.1197  1.7140 -1.3858
  648SOL     OW 4067   2.198   4.315   2.439 -0.2625  0.3365 -0.1249
  648SOL    HW1 4068   2.216   4.224   2.400  2.7004  0.5836  0.4073
  648SOL    HW2 4069   2.131   4.363   2.383 -1.6081 -1.9891 -0.6560
  649SOL     OW 4070   0.339   5.442   4.803 -0.2829  0.9851  0.1549
  649SOL    HW1 4071   0.240   5.451   4.817 -0.5829 -0.1723 -0.9486
  649SOL    HW2 4072   0.375   5.372   4.864 -0.2166  1.0989  0.2477
  650SOL     OW 4073   2.565   1.395   4.126  0.1378 -0.4463  0.2198
  650SOL    HW1 4074   2.477   1.403   4.079  1.4518  1.6244 -2.2024
  650SOL    HW2 4075   2.561   1.442   4.214 -0.5610  1.8884 -0.9834
  651SOL     OW 4076   2.457   0.100   1.077 -0.8116  0.0627 -0.3595
  651SOL    HW1 4077   2.385   0.169   1.085 -0.5953  0.2649 -0.1770
  651SOL    HW2 4078   2.545   0.144   1.060 -0.2704 -0.0061  1.9609
  652SOL     OW 4079   1.666   6.907   1.017 -0.4064 -0.1624  0.4460
  652SOL    HW1 4080   1.631   6.971   1.086 -0.8239 -0.5946  0.6373
  652SOL    HW2 4081   1.697   6.824   1.061  2.0533  0.6780  0.4248
  653SOL     OW 4082   6.429   5.391   5.689 -0.1340 -0.3393 -0.6621
  653SOL    HW1 4083   6.410   5.451   5.766 -0.7647 -0.9240 -0.3488
  653SOL    HW2 4084   6.528   5.390   5.671  0.0447 -0.3448  0.2608
  654SOL     OW 4085   4.499   0.317   2.157 -0.0521 -0.4079  0.3319
  654SOL    HW1 4086   4.599   0.322   2.164 -0.0866 -1.1127  1.6444
  654SOL    HW2 4087   4.465   0.402   2.116  1.1588 -0.7133 -1.4467
  655SOL     OW 4088   5.058   6.655   6.572 -0.2829  0.3517 -0.0920
  655SOL    HW1 4089   4.964   6.668   6.603 -0.1960  1.1231 -0.1425
  655SOL    HW2 4090   5.082   6.558   6.581 -1.4684 -0.0857 -1.1742
  656SOL     OW 4091   0.114   0.233   5.740  0.2215  0.2327  0.0187
  656SOL    HW1 4092   0.160   0.178   5.670  0.3990  0.6214 -0.1734
  656SOL    HW2 4093   0.182   0.274   5.800  0.0783  0.0777  0.2900
  657SOL     OW 4094   5.201   3.095   3.645 -0.9785  0.1913  0.2927
  657SOL    HW1 4095   5.167   3.046   3.565 -2.5979  2.0525 -0.2245
  657SOL    HW2 4096   5.126   3.144   3.689  0.2026  0.6167  1.9555
  658SOL     OW 4097   6.460   4.958   3.397  0.7569  0.3926 -0.3148
  658SOL    HW1 4098   6.544   4.937   3.348  0.6896 -2.4495  0.5970
  658SOL    HW2 4099   6.382   4.919   3.347  0.3345  0.3288  0.3834
  659SOL     OW 4100   3.060   4.061   5.271  0.4657 -0.8484  0.1330
  659SOL    HW1 4101   2.960   4.050   5.271  0.6822 -3.7242  1.2119
  659SOL    HW2 4102   3.092   4.067   5.176 -0.5866 -2.2858 -0.3619
  660SOL     OW 4103   6.660   1.176   2.499  0.1856 -0.1966 -0.2056
  660SOL    HW1 4104   6.596   1.167   2.422  1.0860 -2.7173 -0.7277
  660SOL    HW2 4105   6.623   1.128   2.579  1.0734 -1.0400 -0.2912
  661SOL     OW 4106   1.314   6.800   0.571 -0.1123  0.2919 -0.0507
  661SOL    HW1 4107   1.351   6.860   0.500 -1.4915 -0.2120 -1.2556
  661SOL    HW2 4108   1.286   6.713   0.530 -2.4511  0.5867  0.7460
  662SOL     OW 4109   4.584   6.955   6.807  0.4931 -0.2478 -0.1102
  662SOL    HW1 4110   4.518   6.927   6.738  0.9640  0.3460 -0.8127
  662SOL    HW2 4111   4.538   6.962   6.896  0.0280 -1.6124 -0.2318
  663SOL     OW 4112   5.517   3.538   3.474  0.5318  0.2719 -0.0905
  663SOL    HW1 4113   5.525   3.552   3.572 -1.8202 -0.4743  0.2731
  663SOL    HW2 4114   5.586   3.472   3.444  1.7579  1.0504  0.8676
  664SOL     OW 4115   1.395   3.774   4.262 -0.8557 -0.4615  0.0507
  664SOL    HW1 4116   1.308   3.823   4.256  0.1490  1.2064 -2.2310
  664SOL    HW2 4117   1.378   3.676   4.252 -2.5702 -0.3255  1.1469
  665SOL     OW 4118   0.253   7.020   1.709  0.5492  0.0963  0.5466
  665SOL    HW1 4119   0.166   7.020   1.660  1.3798 -0.5312 -1.0076
  665SOL    HW2 4120   0.239   6.988   1.803 -1.0776  1.2475  0.7258
  666SOL     OW 4121   1.137   3.339   4.304 -0.4125 -0.1957 -0.3760
  666SOL    HW1 4122   1.112   3.313   4.397  1.8027 -2.9780 -0.4042
  666SOL    HW2 4123   1.223   3.390   4.305 -0.3654 -0.2530 -0.8972
  667SOL     OW 4124   0.180   0.752   1.899  0.2400 -0.4202 -0.9749
  667SOL    HW1 4125   0.181   0.740   1.800  0.5453  1.9668 -1.3119
  667SOL    HW2 4126   0.116   0.824   1.924  0.6440 -0.5343  0.5060
  668SOL     OW 4127   1.227   6.345   6.350 -0.2377 -0.1527  0.5519
  668SOL    HW1 4128   1.147   6.405   6.349 -0.2101 -0.1133  0.7046
  668SOL    HW2 4129   1.230   6.295   6.437  1.2814  1.7066  1.6197
  669SOL     OW 4130   4.619   0.724   4.323  0.0772 -0.6421 -0.2987
  669SOL    HW1 4131   4.602   0.691   4.230 -0.8279  0.4364 -0.5513
  669SOL    HW2 4132   4.613   0.648   4.387 -0.7749 -1.1662 -0.9739
  670SOL     OW 4133   0.029   0.275   4.757  0.1615 -0.2111  0.6186
  670SOL    HW1 4134   0.115   0.226   4.741 -0.5098 -1.0005 -0.7729
  670SOL    HW2 4135   0.037   0.331   4.839  3.0891  2.2005 -1.1282
  671SOL     OW 4136   6.603   1.904   0.779 -0.5918 -0.0127  0.1449
  671SOL    HW1 4137   6.587   1.972   0.708  1.5806  2.8116  2.1251
  671SOL    HW2 4138   6.693   1.862   0.767 -1.5241 -1.9547 -0.5086
  672SOL     OW 4139   3.591   0.722   6.253  0.5636 -0.1906  0.0409
  672SOL    HW1 4140   3.638   0.704   6.340  0.6434 -0.0301  0.0305
  672SOL    HW2 4141   3.493   0.734   6.271  0.7970  1.4303  0.3219
  673SOL     OW 4142   2.112   1.061   4.716  0.0483  0.0868  0.0960
  673SOL    HW1 4143   2.112   1.127   4.791 -1.4297  0.7284 -0.4326
  673SOL    HW2 4144   2.198   1.066   4.666  2.0394 -1.9050  3.0243
  674SOL     OW 4145   0.140   3.987   5.012  0.2597  0.4232 -0.3194
  674SOL    HW1 4146   0.237   3.989   4.988  0.3178  0.1259 -0.1184
  674SOL    HW2 4147   0.099   3.903   4.978  0.0310  0.6276 -0.5533
  675SOL     OW 4148   5.469   0.577   3.269 -0.6023 -0.2137  0.0573
  675SOL    HW1 4149   5.378   0.616   3.252  0.3146  1.7243 -0.7249
  675SOL    HW2 4150   5.526   0.645   3.314  0.7609 -1.0341 -0.3736
  676SOL     OW 4151   5.598   4.261   3.826  0.1783  0.3186  0.6550
  676SOL    HW1 4152   5.546   4.212   3.896 -1.1359 -0.3849 -0.7546
  676SOL    HW2 4153   5.668   4.201   3.789 -0.8025 -0.2179 -0.3939
  677SOL     OW 4154   0.393   4.392   1.415  0.3908 -0.1329  0.5770
  677SOL    HW1 4155   0.465   4.328   1.388 -0.5054 -0.7982 -0.3599
  677SOL    HW2 4156   0.318   4.341   1.458 -1.0723 -0.0348 -1.6337
  678SOL     OW 4157   6.919   5.278   6.488 -0.2632  0.2338 -0.7173
  678SOL    HW1 4158   6.941   5.315   6.398 -1.2420  2.5894 -0.0475
  678SOL    HW2 4159   6.994   5.219   6.519  1.6561  2.0765 -1.6520
  679SOL     OW 4160   0.022   6.885   4.872  0.2155  0.4397  0.0555
  679SOL    HW1 4161   6.992   6.958   4.850 -1.5919 -1.2053 -0.3961
  679SOL    HW2 4162   0.017   6.864   4.969 -2.1579 -1.5376 -0.3670
  680SOL     OW 4163   7.012   1.480   0.695  0.1846 -0.3324 -0.4391
  680SOL    HW1 4164   6.938   1.511   0.634 -0.0305 -0.1799 -0.1008
  680SOL    HW2 4165   0.039   1.421   0.643 -0.2160 -0.5261 -0.7087
  681SOL     OW 4166   3.337   3.173   2.202  0.4782 -0.3349 -0.3601
  681SOL    HW1 4167   3.259   3.217   2.247  0.7571 -1.2705  1.1144
  681SOL    HW2 4168   3.304   3.120   2.123 -0.3927 -0.7165  0.2405
  682SOL     OW 4169   4.166   1.600   4.120  0.0671 -0.1649 -0.2617
  682SOL    HW1 4170   4.077   1.555   4.119  0.2818 -0.6210 -1.7703
  682SOL    HW2 4171   4.174   1.659   4.039  1.5522 -0.9985 -0.7520
  683SOL     OW 4172   0.439   5.373   1.133 -0.2570 -0.3553  0.1305
  683SOL    HW1 4173   0.407   5.412   1.046 -0.4485  0.0008  0.3597
  683SOL    HW2 4174   0.381   5.296   1.158 -0.6231 -0.0352  0.2818
  684SOL     OW 4175   4.730   5.184   6.848 -0.0637 -0.1303  0.4252
  684SOL    HW1 4176   4.764   5.167   6.756 -0.6668  1.7266 -0.1674
  684SOL    HW2 4177   4.794   5.244   6.897 -0.6725  0.4090  0.5627
  685SOL     OW 4178   2.044   6.500   4.017  0.1465  0.1068  0.2142
  685SOL    HW1 4179   2.096   6.585   4.013 -0.9212  0.9159  2.0931
  685SOL    HW2 4180   1.946   6.520   4.007 -0.0703 -1.0037 -0.1134
  686SOL     OW 4181   6.160   5.060   0.367 -0.8117 -0.3512  0.0351
  686SOL    HW1 4182   6.181   5.102   0.455 -0.4478  0.3731 -0.3864
  686SOL    HW2 4183   6.152   5.132   0.297  2.0381 -1.0825 -1.1774
  687SOL     OW 4184   4.767   6.415   4.307  0.6638  0.4769  0.2462
  687SOL    HW1 4185   4.765   6.315   4.310 -0.0981  0.5110  1.7368
  687SOL    HW2 4186   4.694   6.448   4.248 -0.2975  0.1727  1.2323
  688SOL     OW 4187   4.533   6.121   1.747 -0.4950  0.4603 -0.3570
  688SOL    HW1 4188   4.518   6.209   1.792 -1.2850 -0.5574  1.5070
  688SOL    HW2 4189   4.631   6.103   1.740 -0.3187  1.6434 -1.1106
  689SOL     OW 4190   0.774   0.362   0.362  0.8905  0.1316 -0.2223
  689SOL    HW1 4191   0.796   0.320   0.274  1.8310  0.0741  0.0323
  689SOL    HW2 4192   0.708   0.436   0.348  0.6641 -0.1877 -0.9067
  690SOL     OW 4193   4.934   5.118   0.814 -0.2910 -0.3125 -0.2099
  690SOL    HW1 4194   4.924   5.019   0.817 -1.5845 -0.2475 -1.3377
  690SOL    HW2 4195   5.013   5.143   0.759  0.9140 -0.7143  1.2737
  691SOL     OW 4196   4.102   0.744   2.676 -0.1487 -0.1292 -0.2855
  691SOL    HW1 4197   4.171   0.792   2.730  0.5477 -4.1106  2.8359
  691SOL    HW2 4198   4.043   0.691   2.736 -2.5574 -1.0810 -3.2234
  692SOL     OW 4199   0.258   6.977   1.240  0.2240  0.7696 -0.3116
  692SOL    HW1 4200   0.311   6.906   1.286  0.9451  1.3225 -0.2648
  692SOL    HW2 4201   0.312   0.027   1.237  0.3439  0.6768 -2.4310
  693SOL     OW 4202   0.941   5.798   1.509  0.2686  0.5124  0.3412
  693SOL    HW1 4203   0.893   5.745   1.579  0.6606  0.3187  0.4653
  693SOL    HW2 4204   0.905   5.775   1.419  2.9001 -2.8208 -0.0529
  694SOL     OW 4205   6.456   0.739   5.672 -0.2806  0.1359 -0.1362
  694SOL    HW1 4206   6.403   0.664   5.632 -0.8010  2.1164 -3.5844
  694SOL    HW2 4207   6.536   0.758   5.614  1.3993  0.5201  2.1703
  695SOL     OW 4208   1.912   0.308   6.991 -0.0354  0.0497  0.2975
  695SOL    HW1 4209   1.833   0.349   0.001 -0.4450  0.5566 -0.8390
  695SOL    HW2 4210   1.966   0.379   6.946  0.5728 -0.3917  0.3169
  696SOL     OW 4211   4.309   4.912   2.876 -0.1566 -0.3405  0.0789
  696SOL    HW1 4212   4.228   4.868   2.914  2.0062 -4.4843  0.4792
  696SOL    HW2 4213   4.319   4.886   2.780 -0.5523  2.2750 -0.7470
  697SOL     OW 4214   6.928   7.009   6.506  0.6066 -0.0847  0.1283
  697SOL    HW1 4215   7.001   6.995   6.572  0.0212 -0.9340  0.6208
  697SOL    HW2 4216   6.847   6.958   6.535 -0.3972  1.3515 -0.0695
  698SOL     OW 4217   4.563   0.711   0.945  0.0758 -0.3482 -0.0388
  698SOL    HW1 4218   4.653   0.745   0.915  0.0813 -0.5541 -0.2564
  698SOL    HW2 4219   4.492   0.749   0.886  0.0573 -0.5099 -0.1196
  699SOL     OW 4220   0.674   4.328   1.648 -0.2429  0.0965 -0.1454
  699SOL    HW1 4221   0.693   4.272   1.568  0.0654  0.4684 -0.3366
  699SOL    HW2 4222   0.745   4.398   1.657 -2.1295  2.3495 -1.6293
  700SOL     OW 4223   2.726   6.236   2.270  0.0129 -0.2445 -0.0360
  700SOL    HW1 4224   2.743   6.193   2.182 -1.9859  0.6823 -0.9347
  700SOL    HW2 4225   2.627   6.234   2.290  0.4541 -1.0569  2.5357
  701SOL     OW 4226   4.752   4.524   1.996  0.1089  0.7563 -0.5911
  701SOL    HW1 4227   4.721   4.455   2.062 -0.2811  0.3544 -1.1921
  701SOL    HW2 4228   4.676   4.552   1.938  1.0487 -1.1466 -2.9085
  702SOL     OW 4229   5.375   4.932   6.061 -0.9373  0.1774 -0.5562
  702SOL    HW1 4230   5.428   5.016   6.063 -1.9953  0.8705  1.9857
  702SOL    HW2 4231   5.405   4.871   6.135 -2.0724 -0.4346 -0.5653
  703SOL     OW 4232   4.185   2.493   3.006 -0.1096  0.4831  0.0703
  703SOL    HW1 4233   4.279   2.460   3.012  0.0049  0.7717 -0.1243
  703SOL    HW2 4234   4.138   2.476   3.093  0.7853  2.3721  0.9785
  704SOL     OW 4235   0.730   5.661   4.681  0.1256 -0.0716 -0.9801
  704SOL    HW1 4236   0.644   5.656   4.732  0.5057  2.2112  0.0271
  704SOL    HW2 4237   0.711   5.670   4.583 -1.0781  4.2564 -0.5432
  705SOL     OW 4238   5.968   1.841   0.749 -0.2139  0.0459 -0.6559
  705SOL    HW1 4239   5.973   1.872   0.844  0.3151  0.9640 -0.9728
  705SOL    HW2 4240   5.888   1.781   0.738 -0.8045  0.6467  0.1664
  706SOL     OW 4241   1.032   1.946   1.887 -0.4067 -0.1568  0.0232
  706SOL    HW1 4242   0.935   1.966   1.871 -0.5498 -1.9227 -1.8114
  706SOL    HW2 4243   1.079   1.939   1.799  1.6402  1.5674  0.9009
  707SOL     OW 4244   4.207   4.016   0.962 -0.3274  0.2322 -0.2686
  707SOL    HW1 4245   4.157   4.098   0.936  1.2063  1.1347 -0.5207
  707SOL    HW2 4246   4.206   3.950   0.888 -1.5850  0.0045 -0.0588
  708SOL     OW 4247   6.733   5.556   5.052  0.2284 -0.3326 -0.7003
  708SOL    HW1 4248   6.652   5.614   5.047 -0.2249 -1.0220 -1.4674
  708SOL    HW2 4249   6.790   5.570   4.971  0.2286 -0.7976 -0.7800
  709SOL     OW 4250   1.538   2.542   3.939  0.2296 -0.3630 -0.3843
  709SOL    HW1 4251   1.456   2.521   3.991 -0.4949 -0.5872 -1.5769
  709SOL    HW2 4252   1.518   2.613   3.872  0.2084 -2.3627 -2.6297
  710SOL     OW 4253   2.204   2.040   2.388 -0.2109 -0.2830 -0.1288
  710SOL    HW1 4254   2.162   2.006   2.472 -0.5163  1.5837  0.5133
  710SOL    HW2 4255   2.236   1.962   2.333  0.4097 -1.5450  1.9040
  711SOL     OW 4256   2.426   2.914   1.749 -0.4728  0.0628  0.1132
  711SOL    HW1 4257   2.436   2.900   1.650  0.2278 -0.3128  0.2339
  711SOL    HW2 4258   2.516   2.911   1.792 -0.4845  2.5949  0.4574
  712SOL     OW 4259   1.358   6.011   0.119 -0.6271 -0.7950 -0.0524
  712SOL    HW1 4260   1.362   5.960   0.205 -0.9092 -0.6729  0.0342
  712SOL    HW2 4261   1.425   6.085   0.121 -1.3956 -0.0904  0.5243
  713SOL     OW 4262   6.428   1.756   4.832 -0.2992 -0.2695  0.2457
  713SOL    HW1 4263   6.464   1.721   4.745 -0.6969  1.2976 -0.5942
  713SOL    HW2 4264   6.333   1.725   4.843 -1.0572  1.3984 -1.0795
  714SOL     OW 4265   1.158   0.222   4.710  0.4444  0.1187  0.0645
  714SOL    HW1 4266   1.121   0.216   4.617  0.6351 -0.4077  0.0158
  714SOL    HW2 4267   1.240   0.279   4.710  0.2502  0.3995 -0.0251
  715SOL     OW 4268   6.433   4.385   4.708 -0.2883  0.2981 -0.2255
  715SOL    HW1 4269   6.342   4.398   4.669  0.4538 -1.0031 -2.5804
  715SOL    HW2 4270   6.491   4.463   4.683 -0.1902  0.1250 -0.5395
  716SOL     OW 4271   6.269   2.974   1.071  0.0569 -0.0928 -0.5302
  716SOL    HW1 4272   6.301   2.886   1.107 -2.3601 -0.8229 -0.0179
  716SOL    HW2 4273   6.282   3.045   1.141 -1.8775 -0.9239  0.7427
  717SOL     OW 4274   5.522   6.128   3.431 -0.2107 -0.3364  0.3086
  717SOL    HW1 4275   5.472   6.213   3.449  0.3683  0.1117 -0.1788
  717SOL    HW2 4276   5.594   6.117   3.500  1.2613  0.7979 -0.9728
  718SOL     OW 4277   4.249   4.368   1.749  0.0728  0.2164 -0.0204
  718SOL    HW1 4278   4.206   4.327   1.668  0.9738  0.2155 -0.5145
  718SOL    HW2 4279   4.348   4.351   1.746 -0.0310 -0.8877  1.7383
  719SOL     OW 4280   4.604   1.940   0.748 -0.2435 -0.1821 -0.0758
  719SOL    HW1 4281   4.689   1.895   0.778 -0.0076  0.0896 -0.3362
  719SOL    HW2 4282   4.626   2.015   0.686 -0.6276  0.3841  0.4562
  720SOL     OW 4283   4.811   4.336   1.271 -0.5651  0.2917 -0.1348
  720SOL    HW1 4284   4.723   4.319   1.227 -0.5289 -0.9280  0.2132
  720SOL    HW2 4285   4.880   4.274   1.234 -0.5287 -0.7676  1.5710
  721SOL     OW 4286   0.903   4.912   5.619  0.2421  0.0007  0.5757
  721SOL    HW1 4287   0.898   4.939   5.523  2.2367 -0.9556  0.1639
  721SOL    HW2 4288   0.834   4.963   5.671 -1.1928  0.2146 -1.4007
  722SOL     OW 4289   3.976   5.572   4.980 -0.1604 -0.2623 -1.0953
  722SOL    HW1 4290   3.983   5.598   5.076  1.2253 -1.4920 -0.8236
  722SOL    HW2 4291   3.929   5.644   4.929 -0.5130  0.6156  0.4127
  723SOL     OW 4292   1.653   1.100   4.607  0.0663 -0.3624  0.4380
  723SOL    HW1 4293   1.653   1.116   4.509  1.7802 -3.2904 -0.1430
  723SOL    HW2 4294   1.685   1.182   4.654  3.0340 -0.1125 -1.7603
  724SOL     OW 4295   4.743   1.126   5.796 -0.1383 -0.0375 -0.9175
  724SOL    HW1 4296   4.739   1.226   5.791  1.3119  0.0284 -1.4012
  724SOL    HW2 4297   4.760   1.098   5.891  1.1965  0.2969 -1.0318
  725SOL     OW 4298   3.535   6.425   4.343 -0.1393 -1.1193 -0.2476
  725SOL    HW1 4299   3.471   6.502   4.339 -0.3018 -1.1417  1.1620
  725SOL    HW2 4300   3.624   6.458   4.376 -0.5975 -1.7027  1.7345
  726SOL     OW 4301   3.335   2.845   3.786  0.6446 -0.1321  0.5666
  726SOL    HW1 4302   3.239   2.843   3.759  1.0366 -0.3280 -0.8418
  726SOL    HW2 4303   3.359   2.759   3.832  0.2872 -0.2944  0.4471
  727SOL     OW 4304   3.803   6.880   6.982  0.1999 -0.3571 -0.2455
  727SOL    HW1 4305   3.767   6.861   0.039  0.1591  0.6129 -0.0474
  727SOL    HW2 4306   3.866   6.958   6.986 -0.3543  0.1600 -1.1451
  728SOL     OW 4307   1.447   1.301   1.264 -0.0463 -0.1941  0.3764
  728SOL    HW1 4308   1.430   1.369   1.336 -4.0692 -0.7340  0.1898
  728SOL    HW2 4309   1.481   1.217   1.306  0.9037  0.5672  1.1723
  729SOL     OW 4310   2.984   2.899   2.802 -0.2273  0.0884  0.0723
  729SOL    HW1 4311   2.948   2.922   2.711 -0.0910  0.1090  0.0234
  729SOL    HW2 4312   2.974   2.978   2.862 -1.0116 -0.1659  0.2910
  730SOL     OW 4313   5.638   6.407   5.526 -0.0846 -0.0387  0.1346
  730SOL    HW1 4314   5.732   6.387   5.499 -0.0275  0.7883 -0.3216
  730SOL    HW2 4315   5.616   6.502   5.502 -0.7820  0.0176  0.9449
  731SOL     OW 4316   3.892   0.434   1.254 -0.1558 -0.0162 -0.2177
  731SOL    HW1 4317   3.795   0.432   1.277 -0.2539 -0.9063 -0.6582
  731SOL    HW2 4318   3.912   0.516   1.200 -1.1509 -0.9812 -2.1359
  732SOL     OW 4319   5.968   1.100   1.393 -0.2933 -0.7439  0.1453
  732SOL    HW1 4320   5.913   1.114   1.311  0.5895 -0.5563 -0.4253
  732SOL    HW2 4321   6.013   1.185   1.419 -0.4005 -0.8521  0.7129
  733SOL     OW 4322   0.331   6.276   0.454  0.6114  0.4474  0.1719
  733SOL    HW1 4323   0.237   6.300   0.430  1.1048  1.6464 -0.6196
  733SOL    HW2 4324   0.377   6.355   0.495  2.0770  0.7641 -1.9080
  734SOL     OW 4325   3.040   5.628   1.278  0.3645  0.4114  0.0848
  734SOL    HW1 4326   2.957   5.617   1.225  0.2015  0.4062  0.3407
  734SOL    HW2 4327   3.019   5.673   1.365  0.1833 -1.9213  1.3289
  735SOL     OW 4328   2.382   3.729   2.165 -0.4624 -0.1315 -0.0137
  735SOL    HW1 4329   2.436   3.812   2.182 -4.1731  2.6326 -0.4413
  735SOL    HW2 4330   2.418   3.681   2.085  3.0238 -0.2078  1.4297
  736SOL     OW 4331   6.727   6.909   2.148  0.1275  0.7518 -0.5417
  736SOL    HW1 4332   6.664   6.986   2.154 -0.2193  0.5821 -1.6332
  736SOL    HW2 4333   6.806   6.925   2.206  0.1544  2.0284 -0.9025
  737SOL     OW 4334   6.566   0.428   0.633  0.3782  0.4421 -0.4498
  737SOL    HW1 4335   6.621   0.511   0.628  0.5385  0.3585 -0.0995
  737SOL    HW2 4336   6.500   0.427   0.557 -0.4374  1.4699  0.2119
  738SOL     OW 4337   4.459   1.105   1.433 -0.0902  0.2166  0.2175
  738SOL    HW1 4338   4.409   1.113   1.346  3.1558 -0.2749 -1.8538
  738SOL    HW2 4339   4.513   1.187   1.449  0.9008 -0.5137  0.7215
  739SOL     OW 4340   5.721   3.415   4.875  0.3540  0.2075  0.1921
  739SOL    HW1 4341   5.687   3.321   4.880  0.6624  0.0501 -0.5499
  739SOL    HW2 4342   5.656   3.476   4.920  0.1707 -0.3653  0.7182
  740SOL     OW 4343   6.561   5.902   0.089 -0.1206 -0.4190 -0.3814
  740SOL    HW1 4344   6.520   5.945   0.008 -1.2152 -0.9626 -0.1347
  740SOL    HW2 4345   6.498   5.834   0.125  0.7130 -0.7558  0.4584
  741SOL     OW 4346   5.389   1.504   0.221 -0.5666  0.4262  0.4313
  741SOL    HW1 4347   5.441   1.482   0.303 -0.1670 -2.4851 -0.4898
  741SOL    HW2 4348   5.320   1.573   0.243 -0.0934  0.1726  3.0383
  742SOL     OW 4349   3.705   0.084   5.801  0.5684  0.2022 -0.4488
  742SOL    HW1 4350   3.712   0.160   5.737 -0.4287  1.5446  0.9851
  742SOL    HW2 4351   3.794   0.069   5.844  0.6585  0.8410 -0.4075
  743SOL     OW 4352   1.136   6.225   5.196 -0.2390  0.0400 -0.3908
  743SOL    HW1 4353   1.191   6.151   5.156  1.4974  0.2931  1.3986
  743SOL    HW2 4354   1.191   6.308   5.201  0.1345 -0.2866  3.5630
  744SOL     OW 4355   6.750   1.438   0.853  0.5338  0.2683 -0.5638
  744SOL    HW1 4356   6.756   1.537   0.862 -0.8720  0.3268 -0.0071
  744SOL    HW2 4357   6.782   1.394   0.937  1.4609  0.2223 -0.9290
  745SOL     OW 4358   0.396   6.063   0.759 -0.2563 -0.5133 -0.4707
  745SOL    HW1 4359   0.333   6.031   0.687 -2.6509 -0.5816  1.5278
  745SOL    HW2 4360   0.404   5.992   0.829  0.9325  0.1095  0.0405
  746SOL     OW 4361   1.768   3.043   6.499 -0.3253 -0.0777  0.1857
  746SOL    HW1 4362   1.754   3.077   6.592 -1.0247  0.2684 -0.0432
  746SOL    HW2 4363   1.865   3.053   6.475  0.1705 -1.5876  1.4204
  747SOL     OW 4364   2.321   2.680   4.322  0.0290 -0.2570 -0.3580
  747SOL    HW1 4365   2.303   2.606   4.256  1.7091  0.6516 -1.9459
  747SOL    HW2 4366   2.264   2.759   4.300  0.0361 -0.2207 -0.2440
  748SOL     OW 4367   0.139   6.965   6.630 -0.3111  0.0732  0.2363
  748SOL    HW1 4368   0.159   6.945   6.534 -0.6944 -1.1863  0.3895
  748SOL    HW2 4369   0.166   6.886   6.686  0.2079  0.9241  1.2081
  749SOL     OW 4370   6.668   4.784   5.962 -0.0242 -0.8787 -0.2670
  749SOL    HW1 4371   6.678   4.870   5.913  2.2332  0.2877  1.9574
  749SOL    HW2 4372   6.571   4.762   5.972 -0.6111  0.5161 -2.2698
  750SOL     OW 4373   0.322   3.173   4.116 -0.1979  0.2281 -0.2993
  750SOL    HW1 4374   0.388   3.104   4.145 -0.6325  0.4143  1.2472
  750SOL    HW2 4375   0.255   3.187   4.189 -2.9656 -1.1190 -2.3634
  751SOL     OW 4376   2.523   6.404   6.489  0.4484  0.0948 -0.2518
  751SOL    HW1 4377   2.425   6.420   6.474 -0.0170 -0.1985  2.1339
  751SOL    HW2 4378   2.567   6.489   6.518  0.1811 -0.4303  1.8602
  752SOL     OW 4379   6.286   2.879   1.523  0.1376 -0.0526 -0.0742
  752SOL    HW1 4380   6.345   2.867   1.603 -0.8496  0.3700  0.7387
  752SOL    HW2 4381   6.299   2.970   1.485 -0.1831  0.1410  0.2737
  753SOL     OW 4382   1.753   0.030   0.258  0.3445  0.5924  0.1234
  753SOL    HW1 4383   1.734   7.006   0.180  0.3056  1.0446 -0.2100
  753SOL    HW2 4384   1.698   0.113   0.252  1.0029  1.0405  0.1590
  754SOL     OW 4385   5.611   5.484   6.399 -0.5586  0.9786 -0.1805
  754SOL    HW1 4386   5.670   5.476   6.319  0.1746 -0.2999  0.4547
  754SOL    HW2 4387   5.588   5.580   6.415  1.2661  1.4956 -0.5058
  755SOL     OW 4388   3.696   6.957   4.810  0.2187  0.3661 -0.1554
  755SOL    HW1 4389   3.743   6.942   4.723 -0.8440  1.4502 -0.9471
  755SOL    HW2 4390   3.734   6.895   4.879  0.4929 -1.1223 -1.5768
  756SOL     OW 4391   6.291   6.273   0.002  0.8508  0.0438 -0.3520
  756SOL    HW1 4392   6.232   6.236   0.074 -1.1728  4.2185  0.4369
  756SOL    HW2 4393   6.235   6.311   6.963  2.8007 -0.6401 -2.2971
  757SOL     OW 4394   5.826   0.272   2.028 -0.6111  0.2058  0.4247
  757SOL    HW1 4395   5.822   0.356   2.082 -2.7565  1.0524 -0.9365
  757SOL    HW2 4396   5.802   0.291   1.933 -0.3516 -1.8213 -0.1091
  758SOL     OW 4397   3.563   0.517   2.267 -0.1961 -0.3352  0.0657
  758SOL    HW1 4398   3.498   0.583   2.230  0.6804  0.1142 -0.6752
  758SOL    HW2 4399   3.599   0.551   2.354 -1.2605 -0.7860  0.7007
  759SOL     OW 4400   0.254   5.618   2.649 -0.3884 -0.0229 -0.5766
  759SOL    HW1 4401   0.214   5.709   2.634 -0.9120 -0.0878  0.3199
  759SOL    HW2 4402   0.199   5.550   2.600 -0.8139  0.0002 -0.1442
  760SOL     OW 4403   4.640   2.290   5.437 -0.3471 -0.0824 -0.6441
  760SOL    HW1 4404   4.554   2.286   5.488 -0.7058  0.9582 -1.1266
  760SOL    HW2 4405   4.692   2.371   5.467 -0.7578  0.7925 -2.1826
  761SOL     OW 4406   5.432   1.085   4.734 -0.2967 -0.0782 -0.2617
  761SOL    HW1 4407   5.361   1.077   4.664  0.7678 -1.9252 -1.1733
  761SOL    HW2 4408   5.410   1.024   4.810  0.1504 -0.4043 -0.3955
  762SOL     OW 4409   4.841   0.294   6.824 -0.0320  0.2867  0.1675
  762SOL    HW1 4410   4.753   0.258   6.794  0.6023 -1.5530  0.3581
  762SOL    HW2 4411   4.835   0.393   6.835 -1.8897  0.2726 -0.4030
  763SOL     OW 4412   1.873   1.184   4.090  0.0339  0.5784 -0.4117
  763SOL    HW1 4413   1.820   1.109   4.049  1.1175 -0.8489  0.6704
  763SOL    HW2 4414   1.967   1.180   4.057  0.6754  0.0143  1.3658
  764SOL     OW 4415   4.626   1.928   4.599 -0.3319  0.3910 -0.1204
  764SOL    HW1 4416   4.686   1.892   4.670  0.7350  0.4972 -0.9561
  764SOL    HW2 4417   4.545   1.869   4.591 -0.2848  0.1689  0.9095
  765SOL     OW 4418   6.529   4.563   5.452  0.0239  0.0571  0.1179
  765SOL    HW1 4419   6.452   4.593   5.395 -0.2153  0.1643  0.4964
  765SOL    HW2 4420   6.494   4.523   5.537  0.4098  1.1863  0.8338
  766SOL     OW 4421   3.585   5.852   4.528 -0.1073 -0.1825  0.3257
  766SOL    HW1 4422   3.524   5.904   4.588 -0.9229 -0.9340  0.1716
  766SOL    HW2 4423   3.593   5.898   4.440 -0.6298 -0.1819  0.2732
  767SOL     OW 4424   4.017   6.756   1.875  0.0249 -0.1350  0.6748
  767SOL    HW1 4425   3.939   6.816   1.893 -1.2911 -1.7268  0.5336
  767SOL    HW2 4426   4.062   6.733   1.961  0.6727  1.1771  0.7101
  768SOL     OW 4427   1.296   0.956   5.309  0.0800 -0.2713 -0.2345
  768SOL    HW1 4428   1.277   1.017   5.386 -0.8312 -0.4736 -0.2879
  768SOL    HW2 4429   1.326   0.867   5.344  0.2418 -0.1760 -0.1291
  769SOL     OW 4430   4.429   6.819   2.197 -0.0106  0.2261 -0.0880
  769SOL    HW1 4431   4.403   6.723   2.207  0.0845 -0.0319 -1.8475
  769SOL    HW2 4432   4.439   6.861   2.287  1.7937 -1.9021  0.7916
  770SOL     OW 4433   6.666   4.014   6.864 -0.0366 -0.4134 -0.0087
  770SOL    HW1 4434   6.652   3.937   6.926  0.4947 -0.9510 -0.5401
  770SOL    HW2 4435   6.764   4.035   6.858 -0.2210  0.6394  0.5282
  771SOL     OW 4436   3.585   6.592   2.711  0.4225  0.5808  0.0986
  771SOL    HW1 4437   3.578   6.545   2.622 -0.3747 -1.4257  1.1552
  771SOL    HW2 4438   3.497   6.633   2.734  0.3016  0.1254  0.4594
  772SOL     OW 4439   4.770   4.946   0.053  0.1889 -0.6111 -0.1671
  772SOL    HW1 4440   4.745   4.938   6.991  1.8945  1.5096 -0.8976
  772SOL    HW2 4441   4.867   4.922   0.064  0.9279  2.1663  0.3295
  773SOL     OW 4442   1.544   2.846   3.834  0.4399  0.1125 -0.1933
  773SOL    HW1 4443   1.474   2.904   3.791  1.5636  1.1500 -0.6868
  773SOL    HW2 4444   1.634   2.887   3.819  0.9285  0.4593  3.0273
  774SOL     OW 4445   4.651   2.184   0.539 -0.1745  0.2967 -0.3456
  774SOL    HW1 4446   4.740   2.142   0.558 -1.4341 -1.6542  1.8788
  774SOL    HW2 4447   4.658   2.283   0.547  2.0593  0.2958 -1.6291
  775SOL     OW 4448   2.225   4.954   4.253 -0.4013 -0.2990 -0.3312
  775SOL    HW1 4449   2.211   4.929   4.157 -1.4881  0.2789 -0.3416
  775SOL    HW2 4450   2.323   4.950   4.275 -0.2709 -1.7392 -1.0814
  776SOL     OW 4451   6.733   0.043   3.741  0.2250 -0.2616  0.3678
  776SOL    HW1 4452   6.704   7.007   3.676  1.7674  0.5080 -1.2356
  776SOL    HW2 4453   6.771   0.121   3.691 -1.0561  1.5760  2.1025
  777SOL     OW 4454   3.998   4.200   0.389 -0.0239 -0.3914 -0.7637
  777SOL    HW1 4455   3.900   4.213   0.377 -0.6291 -0.7916  2.6734
  777SOL    HW2 4456   4.019   4.102   0.383  0.0547 -0.3669 -0.8794
  778SOL     OW 4457   4.453   2.637   3.634  0.2759  0.2197  0.1234
  778SOL    HW1 4458   4.404   2.598   3.712 -0.0505 -1.5188 -0.8974
  778SOL    HW2 4459   4.387   2.670   3.567  0.5542  0.7206  0.0897
  779SOL     OW 4460   1.524   2.166   4.295  0.0174 -0.3918 -0.1013
  779SOL    HW1 4461   1.579   2.149   4.376  0.2774 -0.2743 -0.2514
  779SOL    HW2 4462   1.508   2.080   4.246 -1.0528 -0.6332  0.6510
  780SOL     OW 4463   5.010   2.396   1.981  0.0162  0.0129 -0.2396
  780SOL    HW1 4464   4.944   2.329   2.016  0.3322  0.3480  1.0479
  780SOL    HW2 4465   5.103   2.366   2.003  0.3222 -0.4361 -2.0109
  781SOL     OW 4466   6.609   5.740   1.383 -0.1289 -0.4588  0.5006
  781SOL    HW1 4467   6.593   5.838   1.395 -0.1681 -0.2023 -1.3243
  781SOL    HW2 4468   6.544   5.704   1.317  0.5308 -1.5102  0.4096
  782SOL     OW 4469   3.421   4.100   4.089 -0.0835  0.0175 -0.0084
  782SOL    HW1 4470   3.371   4.030   4.039  1.0453 -0.3982 -0.6084
  782SOL    HW2 4471   3.406   4.089   4.187 -2.4849  0.9696 -0.2142
  783SOL     OW 4472   6.729   4.742   3.037  0.2608 -0.3666 -0.4821
  783SOL    HW1 4473   6.658   4.812   3.024  0.1123 -0.2854  0.6587
  783SOL    HW2 4474   6.816   4.777   3.001  0.8274  1.6012  2.4378
  784SOL     OW 4475   5.149   2.188   4.104  0.2670  0.3438 -0.2659
  784SOL    HW1 4476   5.085   2.162   4.176  1.1459  2.1067  1.2523
  784SOL    HW2 4477   5.100   2.204   4.018 -1.3231  1.5198  0.8158
  785SOL     OW 4478   3.608   6.358   0.221 -0.3612  0.5736 -0.2334
  785SOL    HW1 4479   3.581   6.263   0.231 -0.4098  0.4432 -1.5582
  785SOL    HW2 4480   3.677   6.367   0.149 -1.6526  1.7601 -1.3859
  786SOL     OW 4481   6.067   6.588   2.989  0.1406 -0.6949  0.3319
  786SOL    HW1 4482   6.165   6.577   3.007 -0.0268 -0.3872  1.4774
  786SOL    HW2 4483   6.018   6.506   3.017 -0.0008 -0.6194  0.3062
  787SOL     OW 4484   5.265   1.116   5.119 -0.6856  0.4091 -0.2195
  787SOL    HW1 4485   5.178   1.113   5.168 -0.4871 -0.0083  0.1165
  787SOL    HW2 4486   5.339   1.091   5.182 -0.5562 -1.3343 -1.0178
  788SOL     OW 4487   2.455   4.212   4.150 -0.5881  0.0028 -0.1451
  788SOL    HW1 4488   2.421   4.166   4.232  0.3777 -0.5322 -0.0241
  788SOL    HW2 4489   2.418   4.304   4.145  0.6815  0.6903  1.8470
  789SOL     OW 4490   4.509   1.678   3.319 -0.0546 -0.3363  0.6510
  789SOL    HW1 4491   4.420   1.693   3.362 -0.8609 -0.5589 -0.8633
  789SOL    HW2 4492   4.511   1.725   3.230  0.9553 -1.1915  0.2064
  790SOL     OW 4493   5.857   6.363   6.222  0.0952  0.2742  0.2778
  790SOL    HW1 4494   5.776   6.320   6.183 -0.7356 -0.0128  2.2347
  790SOL    HW2 4495   5.839   6.460   6.237  1.2815  0.9821 -2.2633
  791SOL     OW 4496   1.353   3.021   1.147 -0.8587 -0.1918 -0.1422
  791SOL    HW1 4497   1.330   3.015   1.050  1.5865 -1.3670 -0.7295
  791SOL    HW2 4498   1.398   3.108   1.166 -1.1527 -0.0498 -0.0817
  792SOL     OW 4499   6.851   4.725   1.699  0.6134  0.3072  0.1406
  792SOL    HW1 4500   6.786   4.674   1.755  0.7769 -0.5278 -0.4182
  792SOL    HW2 4501   6.804   4.802   1.657 -0.2552 -0.7743 -0.9409
  793SOL     OW 4502   2.427   6.236   0.491  0.3309  0.4898  0.6498
  793SOL    HW1 4503   2.468   6.157   0.447 -0.2994 -0.9632  2.5454
  793SOL    HW2 4504   2.497   6.289   0.538  0.6816  0.8257 -0.2259
  794SOL     OW 4505   6.414   0.811   1.967 -0.4823 -0.0588  0.2454
  794SOL    HW1 4506   6.338   0.840   1.909 -0.0863 -0.2827 -0.3955
  794SOL    HW2 4507   6.463   0.735   1.924 -0.2262 -0.2789  0.9089
  795SOL     OW 4508   4.339   1.365   0.014 -0.3156  0.2674 -0.1672
  795SOL    HW1 4509   4.269   1.327   0.075  0.5901 -1.2187 -0.0111
  795SOL    HW2 4510   4.415   1.300   0.006  1.5252  2.2439  0.4493
  796SOL     OW 4511   1.584   3.725   2.341 -0.0638  0.2456 -0.0701
  796SOL    HW1 4512   1.601   3.689   2.433  0.3308  2.9531  0.9810
  796SOL    HW2 4513   1.671   3.738   2.293 -0.1335  0.6296 -0.0955
  797SOL     OW 4514   3.721   0.570   6.848 -0.2394 -0.0027 -0.1318
  797SOL    HW1 4515   3.674   0.647   6.805  0.1563 -0.3509 -1.2183
  797SOL    HW2 4516   3.654   0.505   6.884 -0.5931 -0.1220 -0.9915
  798SOL     OW 4517   6.005   2.250   2.716  0.4462  0.1482 -0.5708
  798SOL    HW1 4518   6.025   2.314   2.641  0.3573 -0.1290 -0.8324
  798SOL    HW2 4519   6.090   2.211   2.750  0.5206  0.5861 -0.2499
  799SOL     OW 4520   6.320   1.298   5.453 -0.8019  0.5556  0.2666
  799SOL    HW1 4521   6.371   1.383   5.462  0.2689 -0.2174  2.2563
  799SOL    HW2 4522   6.223   1.317   5.445 -0.5089  1.9788 -0.0881
  800SOL     OW 4523   2.719   6.591   4.753 -0.1817 -0.0164 -0.0000
  800SOL    HW1 4524   2.662   6.550   4.824 -0.2018  0.1611  0.0877
  800SOL    HW2 4525   2.709   6.540   4.668 -0.5531  0.0748 -0.0128
  801SOL     OW 4526   2.118   5.511   6.146 -1.0559  0.7909 -0.1424
  801SOL    HW1 4527   2.126   5.423   6.193  0.5865 -0.4899 -2.6282
  801SOL    HW2 4528   2.152   5.584   6.206 -0.5071 -0.5328  1.2223
  802SOL     OW 4529   0.799   7.031   1.390  0.3192  0.9832  0.1648
  802SOL    HW1 4530   0.873   6.991   1.444 -0.7653  0.5816  1.4239
  802SOL    HW2 4531   0.784   6.977   1.308  0.3350  0.0883  0.7366
  803SOL     OW 4532   6.357   5.300   2.916  0.1124 -0.4955 -0.3674
  803SOL    HW1 4533   6.328   5.228   2.979  0.0205  0.9307  1.2665
  803SOL    HW2 4534   6.446   5.335   2.945  0.0979  0.1421 -1.0820
  804SOL     OW 4535   1.958   6.184   0.106 -0.3196  0.0534  0.6580
  804SOL    HW1 4536   1.964   6.135   0.194  1.2657  1.7422  1.5600
  804SOL    HW2 4537   1.998   6.275   0.116 -2.3677  1.2417 -1.2090
  805SOL     OW 4538   4.276   2.277   1.980 -0.5636 -0.0472  0.4289
  805SOL    HW1 4539   4.271   2.204   1.912 -1.7335  0.6144 -0.2297
  805SOL    HW2 4540   4.361   2.328   1.969 -0.1298 -0.7846  0.3471
  806SOL     OW 4541   3.222   2.760   2.734 -0.4936 -0.0718  0.0700
  806SOL    HW1 4542   3.255   2.831   2.672 -1.8465 -1.8643 -2.9555
  806SOL    HW2 4543   3.132   2.786   2.770 -0.3645  0.3589  0.0785
  807SOL     OW 4544   0.543   3.241   3.627 -0.4785 -0.6915 -0.3054
  807SOL    HW1 4545   0.445   3.255   3.642 -0.5752  0.7541 -1.9747
  807SOL    HW2 4546   0.557   3.183   3.547  0.0562 -1.9063  0.6304
  808SOL     OW 4547   5.739   2.918   6.663 -0.2496 -0.2258  0.7327
  808SOL    HW1 4548   5.790   3.004   6.657  1.1795 -1.1189 -0.9319
  808SOL    HW2 4549   5.711   2.890   6.571 -2.1242 -0.7466  1.4296
  809SOL     OW 4550   4.354   2.257   4.330  0.2030  0.5616  0.2424
  809SOL    HW1 4551   4.429   2.305   4.375  1.7274 -0.2977 -1.2563
  809SOL    HW2 4552   4.364   2.265   4.231 -0.4395 -1.3785 -0.0244
  810SOL     OW 4553   2.042   1.370   4.600 -0.0618 -0.2373 -0.6007
  810SOL    HW1 4554   2.018   1.287   4.550  2.1933 -2.0603  1.0974
  810SOL    HW2 4555   2.141   1.384   4.595 -0.2310  1.6133  0.3056
  811SOL     OW 4556   6.628   3.285   5.961  0.7185  0.6378 -0.5563
  811SOL    HW1 4557   6.621   3.372   5.913 -0.1823  0.8271 -0.0998
  811SOL    HW2 4558   6.600   3.210   5.900  1.1628  0.6953 -0.8374
  812SOL     OW 4559   2.551   5.559   5.622 -0.4737 -0.3393  0.4169
  812SOL    HW1 4560   2.583   5.468   5.597 -0.7711 -0.5896  0.9406
  812SOL    HW2 4561   2.544   5.567   5.721 -0.7193  0.1584  0.3648
  813SOL     OW 4562   6.712   1.559   5.315  0.1732  0.0955 -0.2913
  813SOL    HW1 4563   6.787   1.522   5.371  0.8342  1.7179 -0.0461
  813SOL    HW2 4564   6.664   1.483   5.270  0.7229 -1.1318  1.0761
  814SOL     OW 4565   3.073   0.765   1.506 -0.0912 -0.0852  0.0342
  814SOL    HW1 4566   3.018   0.832   1.457  3.3316  1.5493 -1.9231
  814SOL    HW2 4567   3.092   0.799   1.598  0.7437  1.2174 -0.5842
  815SOL     OW 4568   6.458   1.934   1.430 -0.4136 -0.6365  0.2989
  815SOL    HW1 4569   6.494   1.986   1.352 -1.2256 -0.0154  0.3233
  815SOL    HW2 4570   6.485   1.838   1.421 -0.2254 -0.5156 -0.5848
  816SOL     OW 4571   5.093   1.904   6.707  0.4070 -0.2721 -0.0207
  816SOL    HW1 4572   5.060   1.873   6.618 -2.3482  1.2579  0.3719
  816SOL    HW2 4573   5.141   1.829   6.753  0.1133 -1.7042 -1.9327
  817SOL     OW 4574   3.585   5.058   0.140  0.4733  0.0464  0.5695
  817SOL    HW1 4575   3.594   5.156   0.120  1.9068 -0.2626 -0.5153
  817SOL    HW2 4576   3.653   5.031   0.208 -0.0286 -0.1656  0.9905
  818SOL     OW 4577   1.168   0.885   4.761 -0.0085 -0.6710  0.3599
  818SOL    HW1 4578   1.086   0.896   4.705  0.7451 -1.2431 -0.9006
  818SOL    HW2 4579   1.216   0.972   4.768 -0.9331 -0.2288  1.4739
  819SOL     OW 4580   6.409   2.019   4.179  0.2325  0.6838 -0.0478
  819SOL    HW1 4581   6.428   1.998   4.082  0.7434  0.6018  0.0665
  819SOL    HW2 4582   6.477   2.083   4.213 -0.0701  0.8736  0.2044
  820SOL     OW 4583   5.274   1.193   0.206  0.6188 -0.2866  0.2580
  820SOL    HW1 4584   5.237   1.157   0.121 -0.1589 -0.4674  0.6644
  820SOL    HW2 4585   5.218   1.269   0.238  1.2617  0.1788  0.2968
  821SOL     OW 4586   4.317   3.184   6.439 -0.3571  0.0260  0.8481
  821SOL    HW1 4587   4.369   3.104   6.408 -1.8971 -1.8079  2.7428
  821SOL    HW2 4588   4.349   3.212   6.529  1.0233  2.4527 -0.2939
  822SOL     OW 4589   6.638   5.385   0.330 -0.5765  0.3424  0.0821
  822SOL    HW1 4590   6.699   5.334   0.268 -1.1846  1.7444 -1.7611
  822SOL    HW2 4591   6.637   5.481   0.304 -3.7071  0.3596 -0.1101
  823SOL     OW 4592   6.816   3.174   5.737 -0.0360  0.0270 -0.0101
  823SOL    HW1 4593   6.841   3.262   5.697  0.4592 -1.0175 -2.1440
  823SOL    HW2 4594   6.716   3.169   5.745 -0.2579 -0.0553 -2.1190
  824SOL     OW 4595   4.215   2.069   1.816 -0.2835 -0.2614  0.1871
  824SOL    HW1 4596   4.165   2.125   1.750 -0.4295 -0.4109  0.1702
  824SOL    HW2 4597   4.243   1.983   1.772  1.0141  0.3146 -0.1573
  825SOL     OW 4598   5.384   5.310   4.617  0.3121  0.8868 -0.6525
  825SOL    HW1 4599   5.356   5.406   4.614 -0.9302  0.5466 -0.4524
  825SOL    HW2 4600   5.309   5.252   4.583 -0.1952 -0.2489  2.1004
  826SOL     OW 4601   5.256   7.000   4.175  0.1206 -0.4421  0.1662
  826SOL    HW1 4602   5.334   6.969   4.229 -2.4114 -3.2680  2.5508
  826SOL    HW2 4603   5.259   6.958   4.084  1.9766  0.5945 -0.3058
  827SOL     OW 4604   0.696   5.747   3.885  0.6079 -0.4299 -0.2378
  827SOL    HW1 4605   0.717   5.680   3.956  1.9097 -0.6948 -0.8537
  827SOL    HW2 4606   0.597   5.765   3.885  0.7986  1.8504  3.6431
  828SOL     OW 4607   4.720   1.095   1.268  0.4828  0.8297 -0.4322
  828SOL    HW1 4608   4.708   1.086   1.169  4.6733 -0.9000 -1.0070
  828SOL    HW2 4609   4.702   1.007   1.312  1.3680  0.8029 -0.0979
  829SOL     OW 4610   4.790   0.979   6.028 -0.5919  0.7882 -0.3622
  829SOL    HW1 4611   4.795   1.053   6.095 -0.5338  0.8402 -0.4241
  829SOL    HW2 4612   4.780   0.891   6.076  1.5417  0.5879 -0.1833
  830SOL     OW 4613   7.019   1.804   5.267 -0.1874 -0.3419 -0.3001
  830SOL    HW1 4614   7.004   1.804   5.168  0.9974 -0.3874 -0.5025
  830SOL    HW2 4615   6.959   1.737   5.310 -1.0105 -0.0329 -0.9313
  831SOL     OW 4616   0.974   2.282   3.310  0.2118  0.5145  0.8434
  831SOL    HW1 4617   0.973   2.296   3.409  0.5429  2.3702  0.6133
  831SOL    HW2 4618   1.004   2.365   3.264 -0.1703 -0.2296 -0.8536
  832SOL     OW 4619   0.295   1.289   1.566 -0.5135 -0.8128 -0.2183
  832SOL    HW1 4620   0.213   1.251   1.608  0.2100 -0.4805  1.6018
  832SOL    HW2 4621   0.274   1.379   1.527 -1.3699 -1.4533 -1.3084
  833SOL     OW 4622   1.899   5.420   1.788  0.6321  0.0162  0.0416
  833SOL    HW1 4623   1.945   5.372   1.862  0.7262 -0.5695 -0.3967
  833SOL    HW2 4624   1.828   5.479   1.826  2.2844  1.6086  0.8134
  834SOL     OW 4625   5.490   3.235   3.969  0.9258  0.2548 -0.4683
  834SOL    HW1 4626   5.583   3.238   3.933  1.6307 -0.2811  1.2189
  834SOL    HW2 4627   5.468   3.322   4.014  0.2285  0.7415 -1.6950
  835SOL     OW 4628   5.255   6.017   5.674 -0.1221 -0.4224  0.5678
  835SOL    HW1 4629   5.169   6.025   5.625 -0.0521 -0.9778  0.3477
  835SOL    HW2 4630   5.303   6.104   5.672 -1.1961  0.2246  1.6656
  836SOL     OW 4631   3.504   3.249   6.925 -0.4549  0.0317 -0.3543
  836SOL    HW1 4632   3.598   3.234   6.894  0.4096  1.6727  1.2677
  836SOL    HW2 4633   3.441   3.197   6.868  1.6248 -3.4308  0.1964
  837SOL     OW 4634   5.417   6.098   1.737  0.0694 -0.1231  0.0737
  837SOL    HW1 4635   5.379   6.152   1.811  0.2177  0.2520 -0.1197
  837SOL    HW2 4636   5.497   6.048   1.769  0.2087  0.1388  0.1308
  838SOL     OW 4637   3.782   6.644   6.853 -0.3239 -0.2410 -0.5600
  838SOL    HW1 4638   3.844   6.616   6.780 -0.7870 -0.3502 -0.9173
  838SOL    HW2 4639   3.801   6.738   6.879  0.4573 -0.4983 -0.1802
  839SOL     OW 4640   6.285   0.610   5.883 -0.6697  0.1011 -0.4041
  839SOL    HW1 4641   6.367   0.667   5.892 -1.2586  0.6558  2.4344
  839SOL    HW2 4642   6.266   0.595   5.786  2.3841  0.4784 -1.1787
  840SOL     OW 4643   4.209   3.492   2.176 -0.6223 -0.1623  0.7337
  840SOL    HW1 4644   4.137   3.543   2.222  0.1842 -0.2331  2.1480
  840SOL    HW2 4645   4.263   3.443   2.244 -0.2987 -1.5049 -0.4400
  841SOL     OW 4646   4.382   0.905   6.466  0.1594 -0.1389  0.1655
  841SOL    HW1 4647   4.300   0.848   6.477 -1.0781  1.1441 -1.6919
  841SOL    HW2 4648   4.365   0.994   6.508  0.5626  0.1485 -0.2729
  842SOL     OW 4649   4.948   6.163   3.287  0.0879 -0.0706  0.1468
  842SOL    HW1 4650   4.895   6.091   3.332 -2.0003  1.1124 -0.2848
  842SOL    HW2 4651   4.910   6.181   3.197  2.4447 -0.4372 -0.9943
  843SOL     OW 4652   4.605   1.009   1.896  0.0237 -0.3422  0.0002
  843SOL    HW1 4653   4.533   1.038   1.834  2.5701  3.0485 -1.6986
  843SOL    HW2 4654   4.670   0.950   1.847  1.0388  0.7927 -0.0705
  844SOL     OW 4655   6.266   0.452   5.051 -0.3097  0.2917 -0.3363
  844SOL    HW1 4656   6.210   0.417   5.126 -0.2890  1.2271  0.1177
  844SOL    HW2 4657   6.340   0.387   5.032  0.3188  0.5507  1.1499
  845SOL     OW 4658   4.861   0.134   2.285 -0.0067 -0.3540 -0.0630
  845SOL    HW1 4659   4.936   0.067   2.287 -0.3616 -0.8201 -1.4461
  845SOL    HW2 4660   4.774   0.088   2.302 -0.1861 -0.1466 -0.4081
  846SOL     OW 4661   5.018   0.294   1.619 -0.2923 -0.0026 -0.2157
  846SOL    HW1 4662   4.974   0.315   1.706 -1.9106  0.7428 -1.1765
  846SOL    HW2 4663   5.021   0.194   1.607 -0.0288 -0.1152  0.6846
  847SOL     OW 4664   1.425   6.858   2.261  0.0480  0.1677  0.0286
  847SOL    HW1 4665   1.444   6.956   2.268  0.1228  0.3554 -2.2339
  847SOL    HW2 4666   1.510   6.807   2.267  0.2779  0.4067 -1.0750
  848SOL     OW 4667   4.160   1.269   0.229  0.1958 -0.4300  0.5195
  848SOL    HW1 4668   4.243   1.289   0.281  0.1677  0.7687  0.1256
  848SOL    HW2 4669   4.160   1.173   0.202  1.5051 -0.4278  0.4556
  849SOL     OW 4670   0.424   5.784   6.535  0.2544  0.2538  0.2090
  849SOL    HW1 4671   0.439   5.842   6.615 -2.2564 -0.4165  1.2398
  849SOL    HW2 4672   0.395   5.693   6.564 -0.2686 -0.1485 -1.4648
  850SOL     OW 4673   6.763   4.112   0.730  0.4088 -0.3436 -0.3937
  850SOL    HW1 4674   6.860   4.088   0.721  0.5232 -1.2740  2.3954
  850SOL    HW2 4675   6.750   4.208   0.706  2.0185 -0.1933 -0.7790
  851SOL     OW 4676   4.186   2.938   3.148  0.2050  0.2446  0.3192
  851SOL    HW1 4677   4.285   2.937   3.137  0.1585 -1.6329 -0.1708
  851SOL    HW2 4678   4.164   2.935   3.246  0.7048 -3.0688  0.4346
  852SOL     OW 4679   2.598   6.513   3.210  0.4376 -0.6834  0.2625
  852SOL    HW1 4680   2.586   6.590   3.146  1.4841 -0.7877 -0.0728
  852SOL    HW2 4681   2.615   6.549   3.302  1.8097 -0.4759 -0.0489
  853SOL     OW 4682   1.591   1.627   2.727 -0.0611 -0.1154  0.2513
  853SOL    HW1 4683   1.605   1.586   2.637 -0.8933  1.2296 -0.5268
  853SOL    HW2 4684   1.661   1.697   2.743 -1.3781  1.4168 -0.4665
  854SOL     OW 4685   4.858   5.001   6.375  0.0964 -0.3270 -0.4854
  854SOL    HW1 4686   4.948   4.968   6.349 -0.0757  0.8918 -2.8704
  854SOL    HW2 4687   4.788   4.954   6.321 -0.5072  0.4592 -0.4085
  855SOL     OW 4688   1.758   6.068   1.813  0.2540  0.2898 -0.1315
  855SOL    HW1 4689   1.684   6.134   1.828 -0.7071 -1.1891  2.1720
  855SOL    HW2 4690   1.736   5.982   1.858  2.2508 -1.0756 -1.5952
  856SOL     OW 4691   6.218   3.256   0.391  0.2262  0.1906 -0.2730
  856SOL    HW1 4692   6.121   3.241   0.373  0.5480 -0.5301 -1.5980
  856SOL    HW2 4693   6.272   3.206   0.322  1.5156  1.3547 -0.1386
  857SOL     OW 4694   4.170   2.794   4.892  0.1911  0.2761  0.0572
  857SOL    HW1 4695   4.229   2.763   4.817 -0.9262  0.3646 -0.8887
  857SOL    HW2 4696   4.193   2.743   4.975 -1.3304 -2.9794 -1.3284
  858SOL     OW 4697   1.841   5.453   6.078  0.0567 -0.0897  0.1517
  858SOL    HW1 4698   1.940   5.444   6.071  0.1855  0.2856  1.2727
  858SOL    HW2 4699   1.818   5.543   6.115 -0.7328  0.0639 -0.6836
  859SOL     OW 4700   0.469   0.113   4.954 -0.0819  0.0791  0.0880
  859SOL    HW1 4701   0.540   0.144   4.892 -1.8101 -0.5034 -2.3120
  859SOL    HW2 4702   0.490   0.020   4.986  0.5501  0.1767 -0.0412
  860SOL     OW 4703   6.913   0.983   0.179 -0.3442 -0.3824 -0.3188
  860SOL    HW1 4704   6.927   1.071   0.225 -2.2284  0.8154 -1.8913
  860SOL    HW2 4705   6.822   0.981   0.137 -0.4152 -3.1791 -0.1897
  861SOL     OW 4706   5.116   2.339   5.011 -0.0389 -0.0013 -0.0631
  861SOL    HW1 4707   5.132   2.377   4.920  0.9798 -2.3177 -0.9182
  861SOL    HW2 4708   5.079   2.411   5.071 -1.0747  1.5061 -2.3584
  862SOL     OW 4709   4.065   6.544   3.739  0.2717  0.0507  0.3475
  862SOL    HW1 4710   4.088   6.465   3.683  0.0916 -0.3953  0.8987
  862SOL    HW2 4711   4.113   6.625   3.704  1.4422 -0.5398  0.5156
  863SOL     OW 4712   3.309   5.255   3.715  0.1409  0.1139 -0.0274
  863SOL    HW1 4713   3.336   5.295   3.628 -0.3721  0.0524 -0.2174
  863SOL    HW2 4714   3.276   5.162   3.701 -1.6871  0.7297 -0.0404
  864SOL     OW 4715   3.317   0.681   6.220  0.0070  0.3112  0.2293
  864SOL    HW1 4716   3.280   0.591   6.194  0.0691  0.4867 -0.4677
  864SOL    HW2 4717   3.320   0.740   6.140 -0.1688  0.9894  0.7175
  865SOL     OW 4718   6.601   5.319   2.025  0.1414 -0.7315  0.6777
  865SOL    HW1 4719   6.583   5.246   2.090 -2.1773 -0.6964  0.1731
  865SOL    HW2 4720   6.514   5.356   1.992  1.2505  0.4795 -1.0651
  866SOL     OW 4721   4.128   2.361   4.905 -0.2603  0.3212 -0.4097
  866SOL    HW1 4722   4.187   2.376   4.985 -2.4389 -0.7505  1.5257
  866SOL    HW2 4723   4.183   2.329   4.828  1.5760 -1.7486  1.6183
  867SOL     OW 4724   0.842   2.778   4.942 -0.5798 -0.2625 -0.1595
  867SOL    HW1 4725   0.806   2.757   5.033 -0.7497 -0.5854 -0.2981
  867SOL    HW2 4726   0.942   2.770   4.942 -0.6433 -1.1288 -0.2198
  868SOL     OW 4727   6.756   6.064   3.785  0.2246  0.5308 -0.0181
  868SOL    HW1 4728   6.835   6.037   3.729  1.1934  2.6675  0.2274
  868SOL    HW2 4729   6.672   6.040   3.738  1.0062 -0.5454 -0.9289
  869SOL     OW 4730   5.853   0.431   4.230  0.2400  0.0549  0.4748
  869SOL    HW1 4731   5.797   0.357   4.265  0.9355 -0.1046  1.2840
  869SOL    HW2 4732   5.900   0.476   4.305 -1.1053  2.1305  0.1506
  870SOL     OW 4733   2.098   4.984   2.768  0.0275  0.0836 -0.6615
  870SOL    HW1 4734   2.096   5.075   2.810 -2.6521 -0.5568  0.7958
  870SOL    HW2 4735   2.180   4.976   2.711  1.4525  2.6224  0.8390
  871SOL     OW 4736   5.892   5.234   5.604 -0.5522 -0.3148  0.0361
  871SOL    HW1 4737   5.883   5.144   5.646  0.9365 -0.1978  0.6546
  871SOL    HW2 4738   5.882   5.305   5.673  2.2841 -0.1308  0.3651
  872SOL     OW 4739   0.746   0.118   6.713  0.0047 -0.2742  0.7122
  872SOL    HW1 4740   0.726   0.214   6.727  1.1402  0.6092 -2.7118
  872SOL    HW2 4741   0.667   0.073   6.671 -0.1647 -0.5852  1.3606
  873SOL     OW 4742   6.549   3.825   4.185 -0.2627  0.1388  0.2121
  873SOL    HW1 4743   6.579   3.848   4.277  0.3973 -0.4916  0.1689
  873SOL    HW2 4744   6.549   3.725   4.174  1.0151  0.2338 -0.8913
  874SOL     OW 4745   6.249   4.687   1.375  0.2751 -0.5236  0.1188
  874SOL    HW1 4746   6.304   4.752   1.321 -0.3122 -0.2273 -0.1256
  874SOL    HW2 4747   6.153   4.698   1.353  0.0623 -0.6709  0.9559
  875SOL     OW 4748   6.347   4.558   4.353 -0.3380 -0.4176  0.5251
  875SOL    HW1 4749   6.416   4.611   4.304 -1.3649 -1.4369 -2.2262
  875SOL    HW2 4750   6.392   4.495   4.416  1.2128 -0.4355 -0.5398
  876SOL     OW 4751   3.359   1.850   2.109 -0.5123  0.4530  0.1285
  876SOL    HW1 4752   3.440   1.905   2.086 -0.0688 -0.7062 -1.2154
  876SOL    HW2 4753   3.372   1.757   2.076 -1.8777 -0.0874  1.0439
  877SOL     OW 4754   2.691   4.651   3.117 -0.3207  0.2962 -0.1471
  877SOL    HW1 4755   2.739   4.682   3.200  0.7558  0.5728 -0.8495
  877SOL    HW2 4756   2.667   4.731   3.061  0.2241  0.0256 -0.7710
  878SOL     OW 4757   2.809   5.040   2.819 -0.2260 -0.8812  0.1695
  878SOL    HW1 4758   2.724   5.089   2.799 -1.1153 -2.5535 -0.3570
  878SOL    HW2 4759   2.861   5.089   2.889 -0.3191  1.5654 -1.3617
  879SOL     OW 4760   4.222   6.144   0.797 -0.7087 -0.3183 -0.7578
  879SOL    HW1 4761   4.293   6.074   0.797  0.6372  0.9978 -0.4697
  879SOL    HW2 4762   4.183   6.153   0.888 -0.5416 -0.3724 -0.6808
  880SOL     OW 4763   4.789   1.494   6.841 -0.2457  0.1444 -0.2816
  880SOL    HW1 4764   4.764   1.510   6.746  0.6274  0.8843 -0.3951
  880SOL    HW2 4765   4.706   1.484   6.896 -0.7765  1.3426 -0.8442
  881SOL     OW 4766   3.450   6.843   2.429  0.3399 -0.3241 -0.4847
  881SOL    HW1 4767   3.542   6.876   2.407  0.7959 -1.0129  0.3183
  881SOL    HW2 4768   3.428   6.868   2.523  0.2629 -1.3354 -0.2209
  882SOL     OW 4769   6.512   3.167   2.175  1.1824  0.4941  0.5355
  882SOL    HW1 4770   6.449   3.138   2.247  1.8425  1.9024  1.7374
  882SOL    HW2 4771   6.604   3.178   2.213  2.3172 -1.8482 -1.2552
  883SOL     OW 4772   6.054   4.717   3.571 -0.2539  0.2742  0.3127
  883SOL    HW1 4773   6.033   4.700   3.667 -1.8270  2.7358  0.4923
  883SOL    HW2 4774   5.974   4.695   3.515  0.2317  0.0312 -0.2978
  884SOL     OW 4775   2.962   0.557   0.221  0.1232  0.1098  0.0593
  884SOL    HW1 4776   2.937   0.632   0.161 -0.0015  0.6060  0.7208
  884SOL    HW2 4777   2.923   0.572   0.312 -0.0937 -0.8640  0.1430
  885SOL     OW 4778   6.534   1.783   6.914  0.1562  0.0957 -0.0445
  885SOL    HW1 4779   6.578   1.764   7.002 -1.4105  1.6384  1.1262
  885SOL    HW2 4780   6.605   1.799   6.844  1.4308 -1.7791  0.7279
  886SOL     OW 4781   0.113   4.351   0.803  0.0202  0.1212 -0.1809
  886SOL    HW1 4782   0.139   4.406   0.724 -0.1142  1.8936  0.9308
  886SOL    HW2 4783   0.133   4.255   0.786 -0.0154  0.4555 -2.3397
  887SOL     OW 4784   2.745   5.669   4.009 -0.3779  0.4332 -0.3498
  887SOL    HW1 4785   2.812   5.631   4.073 -0.1881 -1.0011 -1.3670
  887SOL    HW2 4786   2.706   5.596   3.953 -2.8375  1.2080  0.2082
  888SOL     OW 4787   2.054   0.035   4.776  0.0335  0.5093 -0.0284
  888SOL    HW1 4788   2.104   7.004   4.832  0.0445  0.7461  0.2431
  888SOL    HW2 4789   2.116   0.105   4.743  0.3593 -0.4915 -1.6816
  889SOL     OW 4790   6.076   5.347   1.169 -0.1953 -0.3191 -0.1302
  889SOL    HW1 4791   6.021   5.364   1.251 -2.6763  1.4464 -1.9940
  889SOL    HW2 4792   6.160   5.400   1.173 -0.7423  0.5042  0.8613
  890SOL     OW 4793   6.620   1.495   2.184  0.1483 -0.1804  0.0936
  890SOL    HW1 4794   6.527   1.520   2.210  0.4964  1.0692  0.1933
  890SOL    HW2 4795   6.617   1.432   2.107 -0.7672  1.0401 -0.9131
  891SOL     OW 4796   5.699   5.629   4.940  1.1747  0.2085 -0.0023
  891SOL    HW1 4797   5.701   5.636   4.840  1.0810 -1.3809 -0.1469
  891SOL    HW2 4798   5.631   5.560   4.967  1.7314  0.0700  1.1179
  892SOL     OW 4799   4.261   0.864   6.146  0.3494 -0.9500 -0.1997
  892SOL    HW1 4800   4.244   0.916   6.063 -0.4243  1.2302  1.2474
  892SOL    HW2 4801   4.291   0.925   6.219  1.0841 -2.8071  1.1366
  893SOL     OW 4802   0.331   0.790   1.428 -0.3864 -0.6370  0.3417
  893SOL    HW1 4803   0.382   0.705   1.441  0.7415 -0.0349 -0.0507
  893SOL    HW2 4804   0.383   0.867   1.466 -1.3234 -0.0873  0.5649
  894SOL     OW 4805   3.326   4.579   3.109  0.4376 -0.2325  0.3274
  894SOL    HW1 4806   3.304   4.547   3.017  1.5241  0.2091 -0.0976
  894SOL    HW2 4807   3.425   4.575   3.123  0.3744  0.7130  1.0990
  895SOL     OW 4808   0.046   0.602   0.286  0.2641 -0.3661 -0.2451
  895SOL    HW1 4809   0.054   0.541   0.207  1.1417  1.0836 -1.3475
  895SOL    HW2 4810   6.987   0.637   0.292  0.1759 -0.5222 -0.6465
  896SOL     OW 4811   5.382   0.372   4.447 -0.0092  0.5362  0.6141
  896SOL    HW1 4812   5.463   0.431   4.446  0.2059  0.2469  0.7048
  896SOL    HW2 4813   5.323   0.395   4.369  0.5992  0.1542  0.0241
  897SOL     OW 4814   3.894   2.825   3.424 -0.4570 -0.1114  0.3243
  897SOL    HW1 4815   3.859   2.737   3.458 -0.1816 -0.6858 -0.8079
  897SOL    HW2 4816   3.899   2.821   3.324  0.5506  0.8314  0.3273
  898SOL     OW 4817   2.307   3.903   3.666 -0.4503 -0.6386  0.2570
  898SOL    HW1 4818   2.231   3.961   3.697  0.4613  1.4251 -1.1727
  898SOL    HW2 4819   2.383   3.911   3.731 -0.8999 -1.5483  0.9137
  899SOL     OW 4820   1.024   5.434   0.683 -0.0286 -0.3450 -0.1197
  899SOL    HW1 4821   0.925   5.434   0.671 -0.0976  3.0715 -0.6028
  899SOL    HW2 4822   1.047   5.415   0.778 -1.1918 -0.4910  0.1439
  900SOL     OW 4823   3.681   2.323   3.663  0.4225 -0.2010 -0.3434
  900SOL    HW1 4824   3.745   2.335   3.739  0.2801  1.6764 -0.4698
  900SOL    HW2 4825   3.590   2.302   3.699  0.5462 -0.2191 -0.0382
  901SOL     OW 4826   0.225   3.878   4.020  0.7112 -0.1699 -0.5103
  901SOL    HW1 4827   0.274   3.863   3.934 -0.3668 -2.1766 -0.8380
  901SOL    HW2 4828   0.127   3.868   4.004  0.3255  1.3570  0.6097
  902SOL     OW 4829   3.135   6.469   4.475 -0.4172  0.1442 -0.0040
  902SOL    HW1 4830   3.048   6.486   4.429 -0.9426 -0.2172  0.8469
  902SOL    HW2 4831   3.208   6.515   4.425 -1.2612  1.5085 -0.0120
  903SOL     OW 4832   0.645   0.756   5.379 -0.1198  0.3158 -0.6833
  903SOL    HW1 4833   0.662   0.670   5.426  0.4404  0.5552 -0.4455
  903SOL    HW2 4834   0.709   0.826   5.411  0.7637  0.3041 -2.3039
  904SOL     OW 4835   0.878   0.650   2.211 -0.3412 -0.1778 -0.6225
  904SOL    HW1 4836   0.845   0.558   2.230 -1.2351  0.2690  0.0606
  904SOL    HW2 4837   0.965   0.645   2.162  1.3466 -1.3963  2.2553
  905SOL     OW 4838   0.732   2.391   1.426 -0.3556 -0.1213 -0.0017
  905SOL    HW1 4839   0.791   2.453   1.478 -0.0781 -1.9490  2.0020
  905SOL    HW2 4840   0.642   2.386   1.468 -1.1047  0.5329 -1.4367
  906SOL     OW 4841   0.576   0.050   1.575  0.3460  0.5557  0.5900
  906SOL    HW1 4842   0.643   0.021   1.506 -0.0953  0.9230 -0.0078
  906SOL    HW2 4843   0.533   7.004   1.615  0.5315  0.3407  0.3634
  907SOL     OW 4844   6.350   5.111   1.021  0.4898 -0.3847 -0.2547
  907SOL    HW1 4845   6.297   5.109   0.936  1.9847  0.7114 -1.2714
  907SOL    HW2 4846   6.401   5.026   1.031 -2.5674 -2.2033  1.5902
  908SOL     OW 4847   1.119   2.983   4.523  0.1982  0.2347  0.4557
  908SOL    HW1 4848   1.199   2.925   4.536  0.9531  1.1503  0.0200
  908SOL    HW2 4849   1.137   3.074   4.561 -1.6722 -0.3148  2.9105
  909SOL     OW 4850   5.930   3.405   1.042  0.7054 -0.0611 -0.1211
  909SOL    HW1 4851   6.023   3.441   1.040  0.1612  1.4044 -0.5168
  909SOL    HW2 4852   5.932   3.307   1.065  2.3320 -0.0844 -0.2592
  910SOL     OW 4853   6.629   6.643   2.149  0.9767 -0.3462 -0.3436
  910SOL    HW1 4854   6.637   6.628   2.247 -0.9281  0.1700 -0.0746
  910SOL    HW2 4855   6.659   6.736   2.127 -2.1940  0.9512  0.3815
  911SOL     OW 4856   6.175   2.401   1.514  0.5501 -0.4385  0.2007
  911SOL    HW1 4857   6.120   2.345   1.577  0.3451  0.6926  1.0724
  911SOL    HW2 4858   6.256   2.351   1.486 -1.0040 -2.2440 -1.2766
  912SOL     OW 4859   1.885   4.301   3.687  0.0554 -0.0779 -0.5006
  912SOL    HW1 4860   1.932   4.278   3.602  1.5791  0.4114  0.1746
  912SOL    HW2 4861   1.926   4.384   3.726 -1.2932  0.2808  0.2030
  913SOL     OW 4862   5.115   4.173   3.926 -0.1405  0.2125  0.2587
  913SOL    HW1 4863   5.076   4.265   3.927 -0.2779  0.2737 -2.3019
  913SOL    HW2 4864   5.044   4.107   3.951  0.1011  0.7696  2.6586
  914SOL     OW 4865   6.116   2.204   0.413 -0.4982 -0.3583  0.3630
  914SOL    HW1 4866   6.152   2.183   0.322  0.8869  0.8193  0.5956
  914SOL    HW2 4867   6.040   2.269   0.404  0.3302  0.6063  0.0636
  915SOL     OW 4868   2.557   1.297   1.916  0.0629  0.3161  0.1975
  915SOL    HW1 4869   2.573   1.229   1.845  0.6533 -1.0529  1.5924
  915SOL    HW2 4870   2.466   1.336   1.905 -0.0036 -0.1598 -1.0537
  916SOL     OW 4871   2.133   6.989   0.608 -0.0664 -0.0075  0.1295
  916SOL    HW1 4872   2.170   6.897   0.622  0.0277 -0.3027 -1.7631
  916SOL    HW2 4873   2.075   6.989   0.527 -0.2499  1.5644  0.2337
  917SOL     OW 4874   6.729   4.929   3.275 -0.6673 -0.5268 -0.8578
  917SOL    HW1 4875   6.791   5.006   3.261 -0.4166 -0.0302  2.1491
  917SOL    HW2 4876   6.782   4.844   3.276  0.2638 -0.0506  2.3687
  918SOL     OW 4877   4.735   1.824   6.835  0.0288 -0.0723  0.6779
  918SOL    HW1 4878   4.724   1.904   6.776 -2.4624 -0.6663  0.2359
  918SOL    HW2 4879   4.765   1.745   6.780  2.5858  0.4749  1.1298
  919SOL     OW 4880   5.318   0.899   6.880  0.5788  0.0420 -0.3641
  919SOL    HW1 4881   5.257   0.967   6.840 -0.9195 -1.1687 -0.2749
  919SOL    HW2 4882   5.412   0.933   6.879  0.0082  1.7203 -1.1031
  920SOL     OW 4883   0.861   4.277   3.606 -0.0467 -0.0998  0.4925
  920SOL    HW1 4884   0.821   4.208   3.546  1.9878 -2.5404  1.7765
  920SOL    HW2 4885   0.818   4.271   3.696  0.3205  0.1447  0.6874
  921SOL     OW 4886   1.394   6.212   2.642 -0.5938  0.1458  0.0299
  921SOL    HW1 4887   1.442   6.242   2.560  0.1276 -1.0519 -0.0165
  921SOL    HW2 4888   1.414   6.115   2.659 -0.9624  0.2935  1.4612
  922SOL     OW 4889   4.185   3.006   0.706 -0.1140 -0.3259  0.4796
  922SOL    HW1 4890   4.175   2.959   0.794  4.2940  0.6682  1.7258
  922SOL    HW2 4891   4.206   2.939   0.635  0.4764 -0.7484  1.0478
  923SOL     OW 4892   5.588   0.493   0.637  0.0984  0.1772  0.0595
  923SOL    HW1 4893   5.523   0.535   0.700  0.6008  0.0976  0.6465
  923SOL    HW2 4894   5.657   0.443   0.690  0.6636  0.3049 -0.5488
  924SOL     OW 4895   0.432   4.876   0.299  0.9778 -0.1237 -0.1504
  924SOL    HW1 4896   0.516   4.837   0.338  0.9792  0.2508  0.2232
  924SOL    HW2 4897   0.408   4.825   0.216  0.5233 -1.4640  0.7636
  925SOL     OW 4898   0.359   6.778   0.228 -0.3741  0.2593  0.1979
  925SOL    HW1 4899   0.292   6.827   0.173 -0.4044 -1.6396 -1.5729
  925SOL    HW2 4900   0.451   6.813   0.208 -0.4743  0.2161 -0.3356
  926SOL     OW 4901   5.712   0.033   2.360 -0.2486  0.1876  0.0596
  926SOL    HW1 4902   5.708   6.972   2.388 -1.5319 -0.0827 -0.9221
  926SOL    HW2 4903   5.772   0.084   2.421  0.6047 -1.2753  0.4856
  927SOL     OW 4904   5.386   5.930   5.389 -0.1726 -0.0363  0.0392
  927SOL    HW1 4905   5.337   6.003   5.341  0.2121  0.9469  1.1035
  927SOL    HW2 4906   5.320   5.863   5.424 -0.4728 -0.7067 -1.6811
  928SOL     OW 4907   7.002   0.710   2.864 -0.2801 -0.4052 -0.4316
  928SOL    HW1 4908   0.049   0.765   2.847  1.2710 -2.1107  1.2048
  928SOL    HW2 4909   6.981   0.655   2.783  1.9709 -2.1433  0.1101
  929SOL     OW 4910   6.865   3.238   4.321 -0.5817  0.1204 -0.4185
  929SOL    HW1 4911   6.878   3.140   4.307 -2.5863 -0.1181 -0.9090
  929SOL    HW2 4912   6.846   3.282   4.233  2.7097  1.4424 -0.6219
  930SOL     OW 4913   3.849   3.703   3.999 -0.1425  0.4871  0.2715
  930SOL    HW1 4914   3.810   3.795   3.994  0.6459  0.7638 -1.6223
  930SOL    HW2 4915   3.922   3.702   4.068 -0.9423  0.9464  1.1458
  931SOL     OW 4916   1.929   0.189   2.068  0.0860  0.0591  0.1801
  931SOL    HW1 4917   1.990   0.202   1.989 -0.0649  2.5766  0.4154
  931SOL    HW2 4918   1.907   0.092   2.076  3.0060 -0.7992 -0.6858
  932SOL     OW 4919   0.084   1.572   0.921 -0.1807 -0.1675  0.3113
  932SOL    HW1 4920   0.181   1.555   0.906 -0.1623 -0.2259  0.4935
  932SOL    HW2 4921   0.033   1.548   0.839 -0.1220 -0.8297  0.4650
  933SOL     OW 4922   5.717   4.661   2.996  0.0250 -0.1929  0.0182
  933SOL    HW1 4923   5.735   4.581   3.053 -1.4549  1.0410  2.4288
  933SOL    HW2 4924   5.698   4.632   2.903  2.2187 -2.3688  0.1635
  934SOL     OW 4925   6.241   0.553   2.608  0.2065 -0.1755 -0.7177
  934SOL    HW1 4926   6.244   0.556   2.708  1.0723  0.1300 -0.7409
  934SOL    HW2 4927   6.218   0.643   2.572  1.4510  0.1277 -0.8162
  935SOL     OW 4928   3.257   4.999   3.647  0.0594  0.3715  0.3920
  935SOL    HW1 4929   3.324   5.000   3.573 -0.1395  0.8227  0.2089
  935SOL    HW2 4930   3.191   4.925   3.632 -0.2936  0.7912 -0.1751
  936SOL     OW 4931   2.233   4.828   2.071  0.5001  0.6879  0.1181
  936SOL    HW1 4932   2.317   4.813   2.019 -0.1610 -0.0020 -0.7956
  936SOL    HW2 4933   2.212   4.747   2.124  0.9504  1.2430  1.1655
  937SOL     OW 4934   5.284   3.061   2.591 -0.2642  0.3654 -0.3214
  937SOL    HW1 4935   5.279   2.962   2.603  0.6714  0.4330  0.8608
  937SOL    HW2 4936   5.370   3.086   2.548 -0.8579  0.6185 -1.3880
  938SOL     OW 4937   4.251   0.472   5.950 -0.8985 -0.1281 -0.5468
  938SOL    HW1 4938   4.328   0.527   5.983 -0.9367  1.5778 -3.0654
  938SOL    HW2 4939   4.246   0.387   6.003  1.2685  0.7314  1.2047
  939SOL     OW 4940   1.514   2.661   3.545  0.5677  1.0891 -0.3813
  939SOL    HW1 4941   1.553   2.577   3.582  0.8602  1.8830  1.2195
  939SOL    HW2 4942   1.422   2.674   3.581 -0.0237  0.7697 -1.7325
  940SOL     OW 4943   2.307   5.866   4.379 -0.3329  0.3646  0.3081
  940SOL    HW1 4944   2.221   5.890   4.333 -0.4172 -0.8391 -0.2013
  940SOL    HW2 4945   2.314   5.767   4.387  2.1218  0.2255 -1.9427
  941SOL     OW 4946   5.788   1.767   4.046  0.6154 -0.0083  0.6526
  941SOL    HW1 4947   5.803   1.864   4.026 -1.3812  0.5383  1.6050
  941SOL    HW2 4948   5.819   1.712   3.968 -0.1321  1.5474 -0.8039
  942SOL     OW 4949   4.645   0.150   6.679  0.0186 -0.1961 -0.2904
  942SOL    HW1 4950   4.701   0.126   6.600  4.0209 -1.5639  2.6695
  942SOL    HW2 4951   4.619   0.067   6.728 -1.2517  0.6944  0.6294
  943SOL     OW 4952   1.478   1.894   1.976 -0.1713  0.4423 -1.1518
  943SOL    HW1 4953   1.504   1.823   2.041  1.7224 -1.1211 -3.4239
  943SOL    HW2 4954   1.430   1.852   1.898 -0.3908  1.9047 -1.8438
  944SOL     OW 4955   0.407   5.304   4.107  0.2337 -0.3283 -0.4614
  944SOL    HW1 4956   0.387   5.314   4.010 -0.7492 -2.3208 -0.5129
  944SOL    HW2 4957   0.334   5.347   4.161  0.3783  0.0919 -0.5967
  945SOL     OW 4958   5.222   0.525   6.321  0.2876  0.6417  0.6121
  945SOL    HW1 4959   5.306   0.498   6.273  0.3219 -2.5968  2.1915
  945SOL    HW2 4960   5.152   0.550   6.255  2.0100  1.9406 -0.8038
  946SOL     OW 4961   3.930   0.397   4.901 -0.2186 -0.6519  0.0537
  946SOL    HW1 4962   4.002   0.329   4.917  0.7406  0.3744  0.1487
  946SOL    HW2 4963   3.870   0.400   4.981  1.0776  0.2115  1.0370
  947SOL     OW 4964   1.547   6.371   5.427  0.2205 -0.3163 -0.6547
  947SOL    HW1 4965   1.516   6.288   5.379 -0.5926 -0.0255 -0.6512
  947SOL    HW2 4966   1.554   6.446   5.362 -2.1110  0.4046 -0.1589
  948SOL     OW 4967   4.597   5.136   5.706  0.0678  0.0747  0.0951
  948SOL    HW1 4968   4.565   5.209   5.766 -1.5891  0.8453 -1.6210
  948SOL    HW2 4969   4.621   5.056   5.762 -0.4443  1.0658  1.8364
  949SOL     OW 4970   4.186   6.923   5.916  0.0842  0.7749  0.2583
  949SOL    HW1 4971   4.205   6.879   5.828 -0.8575 -0.4500  0.6430
  949SOL    HW2 4972   4.271   6.964   5.951  0.3916  1.6482 -1.3896
  950SOL     OW 4973   6.118   0.339   5.258 -0.0263  0.1254  0.7589
  950SOL    HW1 4974   6.071   0.272   5.201  0.9082 -2.1009  2.4363
  950SOL    HW2 4975   6.051   0.403   5.296 -1.0545 -0.2568 -0.3532
  951SOL     OW 4976   3.878   3.648   5.288 -0.0204  0.1056  0.5936
  951SOL    HW1 4977   3.778   3.644   5.282 -0.0362 -0.6207  1.2510
  951SOL    HW2 4978   3.917   3.647   5.195 -0.6021 -0.2392  0.3482
  952SOL     OW 4979   5.881   1.199   6.424  0.2495 -0.7354  0.7013
  952SOL    HW1 4980   5.797   1.203   6.478  0.6003 -1.1062  1.2768
  952SOL    HW2 4981   5.886   1.280   6.365 -0.0075 -0.1873  1.4157
  953SOL     OW 4982   5.098   5.551   3.321  0.0376 -0.6662  0.5509
  953SOL    HW1 4983   5.178   5.501   3.287 -0.1077 -0.8416  0.4642
  953SOL    HW2 4984   5.032   5.485   3.358 -0.7895 -0.6668 -0.8616
  954SOL     OW 4985   5.375   0.055   3.349  0.0163  0.0167 -0.1907
  954SOL    HW1 4986   5.462   0.082   3.307 -0.1489  1.0281  0.0887
  954SOL    HW2 4987   5.358   6.992   3.332  0.4290  0.1715 -1.6103
  955SOL     OW 4988   4.707   2.351   1.385  0.6501 -0.6568  0.4616
  955SOL    HW1 4989   4.711   2.262   1.431  1.3419 -0.2417  1.2242
  955SOL    HW2 4990   4.733   2.423   1.449 -0.2194  0.1407 -0.0581
  956SOL     OW 4991   3.065   0.146   6.283  0.0891  0.4977 -0.1151
  956SOL    HW1 4992   3.059   0.053   6.248 -0.2211 -0.0944  1.4647
  956SOL    HW2 4993   3.084   0.145   6.381  0.7290  2.1099 -0.1764
  957SOL     OW 4994   0.332   5.161   0.275 -0.2219 -0.2833 -0.4439
  957SOL    HW1 4995   0.362   5.067   0.292 -1.4608 -1.0739 -2.2560
  957SOL    HW2 4996   0.411   5.221   0.266  0.6557 -1.5292 -1.2315
  958SOL     OW 4997   1.250   0.130   5.806  0.1457  0.6183  0.1683
  958SOL    HW1 4998   1.277   0.220   5.840  0.5749  0.7321 -0.4553
  958SOL    HW2 4999   1.150   0.125   5.802  0.1173  1.0414  0.2810
  959SOL     OW 5000   1.933   6.903   2.956 -0.1188 -0.7610  0.2868
  959SOL    HW1 5001   1.837   6.892   2.930 -0.5659 -0.0997  1.5713
  959SOL    HW2 5002   1.975   6.813   2.966  0.0911 -1.0743 -2.5660
  960SOL     OW 5003   1.218   6.538   4.230 -0.1664  0.5695 -0.7641
  960SOL    HW1 5004   1.152   6.578   4.293 -0.1599  1.4852 -1.3149
  960SOL    HW2 5005   1.245   6.607   4.162  0.8882  0.0320 -0.9169
  961SOL     OW 5006   3.629   6.091   5.938  0.1309  0.0627 -0.0252
  961SOL    HW1 5007   3.589   6.061   5.851 -1.7017 -0.7207  1.0446
  961SOL    HW2 5008   3.570   6.160   5.980 -0.1610 -1.1094  1.5911
  962SOL     OW 5009   6.725   2.593   4.867  0.1865 -0.2397  0.3049
  962SOL    HW1 5010   6.823   2.588   4.844  0.0031 -0.5532 -0.4445
  962SOL    HW2 5011   6.685   2.501   4.859  0.0195 -0.2879  1.5171
  963SOL     OW 5012   4.490   3.759   0.411  0.0236  0.4699 -0.2465
  963SOL    HW1 5013   4.422   3.688   0.431  0.7037 -0.2876 -0.5754
  963SOL    HW2 5014   4.453   3.849   0.437 -1.6828  0.2689 -1.7970
  964SOL     OW 5015   1.764   6.368   2.403 -0.0959  0.1678  0.0011
  964SOL    HW1 5016   1.797   6.350   2.310  0.1315  0.6392 -0.0178
  964SOL    HW2 5017   1.787   6.291   2.463  0.7808  0.3465 -0.0852
  965SOL     OW 5018   6.444   1.025   2.954  0.1603  0.2866  0.0719
  965SOL    HW1 5019   6.479   0.932   2.969  1.9258  0.6692 -1.4028
  965SOL    HW2 5020   6.459   1.079   3.037  0.4663 -0.3264  0.4288
  966SOL     OW 5021   6.790   4.509   1.236 -0.0131 -0.5948 -0.1279
  966SOL    HW1 5022   6.780   4.512   1.336  2.7542 -0.3730  0.2326
  966SOL    HW2 5023   6.751   4.425   1.201 -2.3767 -0.0071  0.9142
  967SOL     OW 5024   5.355   3.873   4.157 -0.4495 -0.0552 -0.1991
  967SOL    HW1 5025   5.428   3.828   4.208 -0.0621  1.2492  0.4393
  967SOL    HW2 5026   5.371   3.862   4.059  0.1483 -0.4694 -0.0626
  968SOL     OW 5027   1.462   6.130   5.348  0.3995 -0.0069 -0.1847
  968SOL    HW1 5028   1.481   6.117   5.251  2.0643 -0.6659  0.1993
  968SOL    HW2 5029   1.478   6.044   5.397 -0.8099  0.2117  0.6258
  969SOL     OW 5030   3.101   0.065   6.792  0.4155  0.0520 -0.4651
  969SOL    HW1 5031   3.061   7.010   6.814  1.4811 -0.0706  1.1392
  969SOL    HW2 5032   3.068   0.132   6.858  0.7437  0.5229 -0.7793
  970SOL     OW 5033   6.721   0.032   5.442  0.1803  0.2933  0.2016
  970SOL    HW1 5034   6.813   0.070   5.446  2.0368 -3.8250  1.4197
  970SOL    HW2 5035   6.675   0.047   5.530 -0.2648  2.0160 -0.2808
  971SOL     OW 5036   4.027   1.387   4.533  0.2288  0.3788  0.0568
  971SOL    HW1 5037   4.048   1.310   4.473  0.5086 -0.4724  1.2161
  971SOL    HW2 5038   3.942   1.431   4.503 -0.5475 -1.0779  0.0297
  972SOL     OW 5039   1.158   6.704   6.247  0.6971 -0.1094 -0.4856
  972SOL    HW1 5040   1.173   6.776   6.315  1.9529 -0.4461 -0.3807
  972SOL    HW2 5041   1.097   6.634   6.285  1.6509 -0.4597  0.4371
  973SOL     OW 5042   2.512   3.491   3.669 -0.4175 -0.5050 -0.2808
  973SOL    HW1 5043   2.529   3.588   3.650 -1.3725 -0.1150  0.7668
  973SOL    HW2 5044   2.417   3.478   3.696  0.0534 -1.5060  1.0209
  974SOL     OW 5045   1.058   2.591   2.547  0.3214 -0.6086  0.2923
  974SOL    HW1 5046   1.088   2.675   2.592  0.6374 -0.6434  0.1444
  974SOL    HW2 5047   1.069   2.600   2.448 -1.0284 -0.2621  0.1533
  975SOL     OW 5048   1.554   4.309   2.379  0.2914  1.0224  0.6247
  975SOL    HW1 5049   1.585   4.302   2.474  0.7865 -0.9712  0.3561
  975SOL    HW2 5050   1.457   4.333   2.377 -1.3638 -4.2256  1.9482
  976SOL     OW 5051   3.716   3.971   3.726 -0.2123  0.3286 -0.5428
  976SOL    HW1 5052   3.754   4.055   3.688 -1.5552  1.1464 -0.1369
  976SOL    HW2 5053   3.734   3.968   3.825 -1.2807  0.7874 -0.3224
  977SOL     OW 5054   6.103   2.314   0.696  0.1469  0.2204 -0.0830
  977SOL    HW1 5055   6.124   2.250   0.769 -0.9257 -0.5337 -0.4013
  977SOL    HW2 5056   6.137   2.278   0.609  2.5012  1.6825  0.1661
  978SOL     OW 5057   4.179   6.098   0.015  0.7813 -0.0990 -0.1982
  978SOL    HW1 5058   4.100   6.048   0.050  0.4776  0.3227 -0.2808
  978SOL    HW2 5059   4.155   6.194   0.002  1.7917  0.4135  1.4346
  979SOL     OW 5060   1.868   5.984   6.112  0.0760 -0.3918 -0.1232
  979SOL    HW1 5061   1.928   6.024   6.182  1.9895 -0.0412 -1.8623
  979SOL    HW2 5062   1.828   5.899   6.147 -0.1728  0.4949  1.8798
  980SOL     OW 5063   2.958   5.927   1.958  0.3409  0.2068  0.5652
  980SOL    HW1 5064   2.950   5.904   2.055 -0.7060  0.2202  0.4914
  980SOL    HW2 5065   3.000   5.850   1.909  0.4675  0.0240  0.9542
  981SOL     OW 5066   5.078   2.626   2.235  0.4731  0.2459 -0.1012
  981SOL    HW1 5067   5.109   2.653   2.326  0.5471  0.6602 -0.2483
  981SOL    HW2 5068   5.157   2.619   2.174  0.6153 -1.5719  0.2522
  982SOL     OW 5069   1.493   0.478   4.378  0.1583  0.3446  0.3057
  982SOL    HW1 5070   1.475   0.384   4.408 -0.8808  1.3677  3.2800
  982SOL    HW2 5071   1.408   0.520   4.346  0.8284  0.0111 -2.1373
  983SOL     OW 5072   5.160   2.524   1.368  0.2185  0.2013 -0.2911
  983SOL    HW1 5073   5.080   2.527   1.307 -0.8750 -3.5976  0.6977
  983SOL    HW2 5074   5.135   2.561   1.457 -0.0942  0.1168 -0.3414
  984SOL     OW 5075   5.909   3.724   3.031 -0.5701  0.0621  0.1517
  984SOL    HW1 5076   5.816   3.694   3.010 -0.3122 -0.7085  0.0914
  984SOL    HW2 5077   5.964   3.646   3.059 -0.6033  0.8697  2.7095
  985SOL     OW 5078   6.879   3.937   3.703 -0.4136 -0.4033  0.5924
  985SOL    HW1 5079   6.977   3.957   3.704  0.0469 -2.1143 -1.6398
  985SOL    HW2 5080   6.828   4.021   3.686  0.7660  0.2937  0.4060
  986SOL     OW 5081   4.155   5.510   3.767 -0.3420 -0.4068 -0.3929
  986SOL    HW1 5082   4.236   5.467   3.728 -0.1077  0.4032 -0.8319
  986SOL    HW2 5083   4.170   5.527   3.864 -0.8547 -2.2600  0.0483
  987SOL     OW 5084   6.135   6.407   6.890  0.8402 -0.1906 -0.1497
  987SOL    HW1 5085   6.205   6.461   6.843  0.8253 -0.9834 -1.1107
  987SOL    HW2 5086   6.070   6.469   6.934  1.4018  0.5642 -0.3510
  988SOL     OW 5087   6.389   0.815   5.277 -0.5318  0.1240  0.1117
  988SOL    HW1 5088   6.391   0.868   5.192  0.2264  0.5010  0.3602
  988SOL    HW2 5089   6.418   0.873   5.353 -0.5739 -0.3959  0.5303
  989SOL     OW 5090   6.185   5.626   3.085 -0.2003  0.5899  0.8113
  989SOL    HW1 5091   6.108   5.652   3.143 -3.2603 -2.9808 -1.1601
  989SOL    HW2 5092   6.221   5.537   3.114  0.8890  0.6220 -0.3447
  990SOL     OW 5093   2.939   1.628   4.084  0.1752  0.0148 -0.3160
  990SOL    HW1 5094   2.977   1.589   4.168  0.2649  1.1931  0.2183
  990SOL    HW2 5095   2.875   1.701   4.108  1.5371  1.6001 -1.2533
  991SOL     OW 5096   1.654   0.694   3.587 -0.5831  0.0282 -0.1243
  991SOL    HW1 5097   1.583   0.753   3.626 -0.8384 -0.1409 -0.3324
  991SOL    HW2 5098   1.685   0.733   3.500 -2.5570 -1.4273 -1.5752
  992SOL     OW 5099   1.117   0.481   3.644  0.0888 -0.1713  0.4059
  992SOL    HW1 5100   1.196   0.423   3.625 -0.8720 -1.4611  0.2470
  992SOL    HW2 5101   1.116   0.507   3.741  1.1685  0.6017  0.2304
  993SOL     OW 5102   2.343   5.758   2.207 -1.1409 -0.5127 -0.4071
  993SOL    HW1 5103   2.251   5.750   2.244 -0.9351 -1.4939 -0.0719
  993SOL    HW2 5104   2.387   5.668   2.206  0.5108  0.1781  1.2698
  994SOL     OW 5105   6.608   5.727   4.561 -0.3092 -0.1262  0.2661
  994SOL    HW1 5106   6.657   5.695   4.480  2.9835 -0.1956  2.1463
  994SOL    HW2 5107   6.669   5.729   4.639 -2.7271  2.2447  2.3041
  995SOL     OW 5108   6.200   3.948   6.725  0.6069  0.6449 -0.1963
  995SOL    HW1 5109   6.282   3.998   6.697  1.0424  0.2505  0.3365
  995SOL    HW2 5110   6.213   3.912   6.817  0.9764 -1.7832 -1.0947
  996SOL     OW 5111   4.775   5.326   2.197  0.1251 -0.3587 -0.3100
  996SOL    HW1 5112   4.812   5.357   2.284 -0.7127 -2.3529  0.8246
  996SOL    HW2 5113   4.684   5.288   2.211  0.5307 -2.0329 -1.7759
  997SOL     OW 5114   6.843   6.848   1.874 -0.9456  0.3006  0.4345
  997SOL    HW1 5115   6.827   6.753   1.846  0.8966  0.2148 -0.4913
  997SOL    HW2 5116   6.780   6.908   1.824 -2.2950 -0.4226  1.2142
  998SOL     OW 5117   5.172   0.543   2.964 -0.3431 -0.3898  0.0473
  998SOL    HW1 5118   5.130   0.631   2.988  0.8738  0.2101  0.0223
  998SOL    HW2 5119   5.246   0.557   2.899 -0.8585 -1.5697 -0.8401
  999SOL     OW 5120   4.403   4.819   5.790 -0.3152 -0.1232 -0.0083
  999SOL    HW1 5121   4.397   4.736   5.735 -0.2798  0.7944 -1.4562
  999SOL    HW2 5122   4.497   4.854   5.786 -0.5539  0.5102 -0.2371
 1000SOL     OW 5123   4.156   0.372   3.211  0.5490  0.0949  0.1838
 1000SOL    HW1 5124   4.157   0.279   3.174  0.9149 -0.6561  2.0044
 1000SOL    HW2 5125   4.250   0.403   3.225  0.4175  0.3810  0.4370
 1001SOL     OW 5126   1.988   1.381   3.596 -0.4331  0.3784  0.0184
 1001SOL    HW1 5127   2.008   1.426   3.683 -0.9502  0.2675  0.1960
 1001SOL    HW2 5128   1.916   1.313   3.609  1.0521 -1.2724 -0.0221
 1002SOL     OW 5129   2.333   1.440   3.203  0.0164 -0.2760  0.5352
 1002SOL    HW1 5130   2.296   1.511   3.143 -0.4731 -0.9378  0.0341
 1002SOL    HW2 5131   2.271   1.361   3.203  0.4574 -0.6292  1.2294
 1003SOL     OW 5132   2.610   5.786   6.254  0.4558 -0.2091 -0.0294
 1003SOL    HW1 5133   2.638   5.709   6.198  0.2612 -0.5742  0.3633
 1003SOL    HW2 5134   2.539   5.756   6.319 -1.3651  0.8310 -1.4450
 1004SOL     OW 5135   4.183   5.109   1.412 -0.3873  0.3168  0.5398
 1004SOL    HW1 5136   4.176   5.047   1.490 -0.0296 -0.0444  0.2849
 1004SOL    HW2 5137   4.253   5.076   1.348 -1.1972  0.2030 -0.3090
 1005SOL     OW 5138   5.493   6.505   1.506  0.1482  0.6657  0.1476
 1005SOL    HW1 5139   5.436   6.540   1.432  0.2320 -0.6156 -0.5440
 1005SOL    HW2 5140   5.589   6.511   1.480  0.1178 -1.4998 -0.6888
 1006SOL     OW 5141   5.300   3.118   3.178 -0.0359 -0.1795  0.5931
 1006SOL    HW1 5142   5.265   3.202   3.219 -1.9395 -0.0535 -1.1424
 1006SOL    HW2 5143   5.374   3.140   3.114  0.5724 -0.0216  1.3370
 1007SOL     OW 5144   6.529   5.999   4.118 -0.0098  0.4223 -0.4575
 1007SOL    HW1 5145   6.551   6.086   4.162  0.3104  0.2480 -0.2763
 1007SOL    HW2 5146   6.587   5.927   4.155 -0.5817  0.0442 -0.2868
 1008SOL     OW 5147   0.694   0.005   6.965  0.2131  0.2884  0.3694
 1008SOL    HW1 5148   0.782   7.021   7.009  1.1365  1.7103 -0.7915
 1008SOL    HW2 5149   0.707   0.012   6.866 -1.8644 -3.1304 -0.2792
 1009SOL     OW 5150   6.154   4.937   1.840  0.5177 -0.1090 -0.3366
 1009SOL    HW1 5151   6.124   4.869   1.773  0.0555  0.7373 -1.0125
 1009SOL    HW2 5152   6.113   5.026   1.818  1.8532  0.6087 -0.0340
 1010SOL     OW 5153   2.422   0.079   4.620 -0.5537  0.3427  0.1633
 1010SOL    HW1 5154   2.475   0.118   4.695 -1.3668 -2.4822  2.3867
 1010SOL    HW2 5155   2.484   0.046   4.548  0.4374  0.3034  1.0179
 1011SOL     OW 5156   2.236   1.073   2.471 -0.1029  0.2354 -0.1819
 1011SOL    HW1 5157   2.157   1.113   2.517 -0.1083 -0.3671  0.3664
 1011SOL    HW2 5158   2.312   1.138   2.471  0.0157  0.1240  1.0333
 1012SOL     OW 5159   5.280   4.489   0.809 -0.0826  0.1986 -0.5548
 1012SOL    HW1 5160   5.328   4.528   0.731 -1.4401  0.0731 -1.4730
 1012SOL    HW2 5161   5.237   4.563   0.862 -0.5414  0.1502 -0.8607
 1013SOL     OW 5162   4.498   1.730   1.395 -0.0134  0.0359 -0.1403
 1013SOL    HW1 5163   4.472   1.825   1.409 -0.0615 -0.0613  0.4934
 1013SOL    HW2 5164   4.569   1.705   1.461 -1.2340 -0.8438  0.8995
 1014SOL     OW 5165   5.483   6.137   6.997  0.0982  0.2932 -0.3003
 1014SOL    HW1 5166   5.562   6.196   7.014  0.3366 -0.0981 -0.0522
 1014SOL    HW2 5167   5.413   6.190   6.948 -0.9793  1.7393  2.5972
 1015SOL     OW 5168   0.655   4.664   3.898 -0.4229 -0.5534 -0.1485
 1015SOL    HW1 5169   0.739   4.670   3.844 -0.9453 -0.2006 -0.9510
 1015SOL    HW2 5170   0.632   4.755   3.934  0.1759 -0.8709  1.0981
 1016SOL     OW 5171   2.447   1.035   3.237  0.3754  0.1413 -0.0800
 1016SOL    HW1 5172   2.536   1.003   3.267  0.0028  0.4991  1.5129
 1016SOL    HW2 5173   2.452   1.132   3.212  0.6679 -0.1361 -1.1501
 1017SOL     OW 5174   3.543   4.485   1.790 -0.1003 -0.1072 -0.7462
 1017SOL    HW1 5175   3.579   4.573   1.760  0.5723 -0.5718 -1.3570
 1017SOL    HW2 5176   3.610   4.439   1.848 -0.4295 -0.2255 -0.4600
 1018SOL     OW 5177   0.038   3.529   3.216  0.5204  0.4983 -0.6190
 1018SOL    HW1 5178   0.015   3.508   3.311  1.1501  1.8733 -0.1350
 1018SOL    HW2 5179   0.081   3.449   3.174 -1.8589 -0.9337 -0.4979
 1019SOL     OW 5180   0.179   0.144   2.273 -0.0592 -0.0130  0.9331
 1019SOL    HW1 5181   0.156   0.214   2.205  0.4464 -1.9425 -1.3300
 1019SOL    HW2 5182   0.224   0.067   2.228 -0.6307 -1.8547  3.3167
 1020SOL     OW 5183   4.617   5.045   3.336 -0.2580 -0.0475  0.4305
 1020SOL    HW1 5184   4.652   5.017   3.247 -1.6489 -2.5509  0.5625
 1020SOL    HW2 5185   4.560   5.127   3.325  0.3237  0.2193 -0.8164
 1021SOL     OW 5186   0.750   2.761   1.935  0.6898 -0.4092 -0.4135
 1021SOL    HW1 5187   0.677   2.710   1.891 -0.9057  1.3703  0.0287
 1021SOL    HW2 5188   0.759   2.851   1.891  0.9609  0.3230  1.0739
 1022SOL     OW 5189   4.459   2.391   1.233 -0.5752 -0.1766  0.1979
 1022SOL    HW1 5190   4.544   2.381   1.284  0.2458 -0.9649 -1.2371
 1022SOL    HW2 5191   4.478   2.381   1.135 -1.7892  2.8996 -0.4686
 1023SOL     OW 5192   2.982   5.733   1.535 -0.5380 -0.0954 -0.2092
 1023SOL    HW1 5193   2.987   5.705   1.631 -2.8084  1.9869  0.6282
 1023SOL    HW2 5194   3.040   5.813   1.521 -1.0504  0.2691 -0.2753
 1024SOL     OW 5195   4.835   0.094   0.097  0.2882 -0.4109 -0.7289
 1024SOL    HW1 5196   4.872   0.124   0.185  0.0558 -0.5306 -0.5896
 1024SOL    HW2 5197   4.772   0.019   0.111  0.7301 -0.8538 -1.0594
 1025SOL     OW 5198   0.408   2.826   3.022 -0.1408  0.0073  0.1283
 1025SOL    HW1 5199   0.460   2.791   3.100  0.8366 -0.7857 -0.8459
 1025SOL    HW2 5200   0.455   2.906   2.985  0.1784 -0.4684 -0.5073
 1026SOL     OW 5201   0.024   5.099   2.674 -0.2498  0.3977  0.0673
 1026SOL    HW1 5202   0.056   5.030   2.609  0.2962  0.7002  0.0149
 1026SOL    HW2 5203   0.084   5.178   2.671 -0.9699  0.9468  0.0113
 1027SOL     OW 5204   2.422   2.974   2.554 -0.2539 -0.2557 -0.4098
 1027SOL    HW1 5205   2.382   2.888   2.585 -0.4631  0.2996  0.9076
 1027SOL    HW2 5206   2.364   3.015   2.484 -0.8621 -0.5238 -0.0643
 1028SOL     OW 5207   6.352   4.959   1.613  0.0552  0.3568  0.2906
 1028SOL    HW1 5208   6.389   4.995   1.699  1.4793  1.0083 -0.5750
 1028SOL    HW2 5209   6.380   4.864   1.601  0.8100  0.6124  0.0098
 1029SOL     OW 5210   4.938   6.007   6.160  0.4114 -0.8493  0.2148
 1029SOL    HW1 5211   4.864   6.074   6.163  0.3094 -0.9763  0.6652
 1029SOL    HW2 5212   5.011   6.040   6.099  0.1540 -0.5482  0.0675
 1030SOL     OW 5213   6.981   1.559   5.877 -0.3231 -0.8631  0.3789
 1030SOL    HW1 5214   7.032   1.632   5.922  1.6170 -1.4035 -0.7981
 1030SOL    HW2 5215   6.924   1.597   5.805  2.3667 -0.5290 -1.7666
 1031SOL     OW 5216   1.322   0.734   1.483 -0.1212 -0.3464  0.3174
 1031SOL    HW1 5217   1.313   0.809   1.418 -1.5785 -0.0277  0.8361
 1031SOL    HW2 5218   1.232   0.691   1.497  0.6701 -2.2123  0.0196
 1032SOL     OW 5219   5.438   5.387   1.910  0.3778 -0.0096 -0.1145
 1032SOL    HW1 5220   5.501   5.408   1.835 -0.9253  0.1642 -1.1974
 1032SOL    HW2 5221   5.450   5.455   1.982 -0.4997  1.7397 -1.5338
 1033SOL     OW 5222   6.460   0.034   4.172  0.2881  0.2733  0.5346
 1033SOL    HW1 5223   6.475   0.064   4.266 -0.1024  2.8141 -0.1391
 1033SOL    HW2 5224   6.509   0.094   4.109 -0.3423 -0.7086 -0.9580
 1034SOL     OW 5225   4.154   4.739   3.029 -0.2606 -0.4138 -0.2245
 1034SOL    HW1 5226   4.074   4.728   2.970 -0.7333 -2.5936  0.7222
 1034SOL    HW2 5227   4.126   4.731   3.125  0.7314  1.4903  0.2681
 1035SOL     OW 5228   6.910   2.119   0.995 -0.2635  0.5869  0.3446
 1035SOL    HW1 5229   6.981   2.063   1.038 -1.8424 -1.6995  0.1333
 1035SOL    HW2 5230   6.933   2.136   0.900 -1.0486 -2.2168 -0.4239
 1036SOL     OW 5231   6.769   1.443   2.399 -0.2774  0.2650 -0.0437
 1036SOL    HW1 5232   6.732   1.359   2.438 -3.1395  1.6242  0.4231
 1036SOL    HW2 5233   6.729   1.458   2.308  3.7346 -1.1176 -2.3061
 1037SOL     OW 5234   0.241   0.589   2.603  0.1398  0.3258 -0.6765
 1037SOL    HW1 5235   0.172   0.517   2.616  0.5122  0.2270  1.0069
 1037SOL    HW2 5236   0.204   0.658   2.541  0.3115 -1.9380 -3.5178
 1038SOL     OW 5237   0.012   6.136   1.645 -0.2170  0.2750 -0.0173
 1038SOL    HW1 5238   0.027   6.221   1.595 -1.9744  0.9609  0.5330
 1038SOL    HW2 5239   7.010   6.157   1.736  0.0154 -1.0484  0.4051
 1039SOL     OW 5240   0.051   5.358   5.610 -0.6100 -0.1621  0.6384
 1039SOL    HW1 5241   0.108   5.372   5.691  1.1087  0.0624 -0.5532
 1039SOL    HW2 5242   7.024   5.435   5.598 -0.4515  0.0850  1.3950
 1040SOL     OW 5243   1.324   5.202   3.958 -0.0727  0.2569  0.1218
 1040SOL    HW1 5244   1.283   5.227   4.045 -0.7315 -1.3457  0.3113
 1040SOL    HW2 5245   1.340   5.103   3.955  0.9295  0.4187 -1.1642
 1041SOL     OW 5246   1.237   6.225   6.569  0.0434 -0.5151  0.1255
 1041SOL    HW1 5247   1.189   6.138   6.585 -0.0934 -0.2600  1.1954
 1041SOL    HW2 5248   1.323   6.225   6.621 -0.2606  0.2373  0.6357
 1042SOL     OW 5249   6.747   6.828   1.424 -0.1958  0.4622  0.2439
 1042SOL    HW1 5250   6.771   6.865   1.514 -0.3868  1.9868 -0.2868
 1042SOL    HW2 5251   6.830   6.808   1.372 -0.0853 -0.6027  0.8216
 1043SOL     OW 5252   1.610   2.791   2.740 -0.2424  0.3454  0.4327
 1043SOL    HW1 5253   1.522   2.742   2.739 -0.2601  0.3871 -0.2891
 1043SOL    HW2 5254   1.618   2.846   2.658  0.0449  1.1064  0.9646
 1044SOL     OW 5255   6.658   5.103   1.777  0.3195 -0.2391 -0.2551
 1044SOL    HW1 5256   6.588   5.060   1.835  0.1523  0.0520 -0.2381
 1044SOL    HW2 5257   6.738   5.126   1.832  0.0207  0.3613 -0.0610
 1045SOL     OW 5258   6.335   6.549   3.373 -0.1417 -0.1907 -0.3703
 1045SOL    HW1 5259   6.264   6.587   3.433  0.7193  2.4196 -0.8460
 1045SOL    HW2 5260   6.418   6.535   3.426 -0.6779 -2.3966 -0.0118
 1046SOL     OW 5261   4.131   1.294   1.791  0.1766  0.4120 -0.0093
 1046SOL    HW1 5262   4.102   1.305   1.696  0.4402  0.4442 -0.0888
 1046SOL    HW2 5263   4.065   1.338   1.852 -0.6569 -0.7010 -0.0922
 1047SOL     OW 5264   6.866   6.505   6.110 -0.1614 -0.0923 -0.0545
 1047SOL    HW1 5265   6.954   6.488   6.154 -1.1232 -0.7711  1.7015
 1047SOL    HW2 5266   6.835   6.598   6.131  0.4256  0.3966 -1.2540
 1048SOL     OW 5267   0.670   3.019   5.047 -0.0871 -0.2570 -0.4801
 1048SOL    HW1 5268   0.608   2.941   5.056  0.8147 -0.8422  1.0361
 1048SOL    HW2 5269   0.742   2.998   4.981 -0.2967 -0.3970 -0.6628
 1049SOL     OW 5270   1.694   0.874   1.287 -0.3928  0.4064 -0.1843
 1049SOL    HW1 5271   1.774   0.866   1.346 -0.8365 -0.3459  0.3339
 1049SOL    HW2 5272   1.680   0.788   1.238 -2.3080 -0.4131  1.6192
 1050SOL     OW 5273   3.755   2.000   4.303  0.1564  0.0494  0.2052
 1050SOL    HW1 5274   3.832   2.029   4.359 -1.5345  1.3955  1.9932
 1050SOL    HW2 5275   3.687   2.074   4.300 -2.4847 -2.1444  1.4011
 1051SOL     OW 5276   0.537   6.634   3.633  0.5841  0.5064  0.2678
 1051SOL    HW1 5277   0.561   6.624   3.730  0.8813  2.0206  0.3763
 1051SOL    HW2 5278   0.494   6.722   3.618 -1.4125 -0.5593 -0.6443
 1052SOL     OW 5279   3.377   3.089   3.905  0.2582 -0.6286 -1.0800
 1052SOL    HW1 5280   3.353   2.994   3.885 -2.0695 -0.1950 -0.6656
 1052SOL    HW2 5281   3.431   3.126   3.830 -0.6127 -1.6548 -2.2511
 1053SOL     OW 5282   5.529   6.311   4.231  0.2490 -0.1031 -0.2994
 1053SOL    HW1 5283   5.486   6.256   4.302 -0.2765 -0.2382 -0.7141
 1053SOL    HW2 5284   5.593   6.254   4.179 -1.0257 -0.6255 -1.3720
 1054SOL     OW 5285   1.475   2.154   2.028 -0.7711 -0.2647 -0.1476
 1054SOL    HW1 5286   1.480   2.054   2.016  4.6404 -0.0447 -2.6712
 1054SOL    HW2 5287   1.534   2.181   2.104  0.3307  1.1377 -1.4562
 1055SOL     OW 5288   3.115   4.845   1.809 -0.2143  0.1090 -0.1231
 1055SOL    HW1 5289   3.049   4.850   1.734 -0.1853 -0.0727 -0.1620
 1055SOL    HW2 5290   3.085   4.903   1.885 -1.6160 -1.6674  0.7756
 1056SOL     OW 5291   2.037   1.282   0.574 -0.5640 -0.2478 -0.2987
 1056SOL    HW1 5292   2.069   1.312   0.484  1.2137 -1.2477 -0.0470
 1056SOL    HW2 5293   2.073   1.191   0.593 -2.9697 -1.1402  0.4023
 1057SOL     OW 5294   3.367   1.961   2.616  0.0203  0.5953 -0.2347
 1057SOL    HW1 5295   3.289   1.948   2.677  0.9161  0.7381  0.9605
 1057SOL    HW2 5296   3.350   1.913   2.530 -1.1105  0.0991  0.2518
 1058SOL     OW 5297   0.936   6.296   0.394 -0.1351 -0.2826  0.5812
 1058SOL    HW1 5298   1.019   6.324   0.345 -1.0822 -1.0815 -1.6034
 1058SOL    HW2 5299   0.861   6.359   0.372 -0.3088  0.1022  2.0951
 1059SOL     OW 5300   4.251   5.340   6.707 -0.4622  0.1237 -0.0315
 1059SOL    HW1 5301   4.209   5.253   6.683 -0.2784  0.1729 -0.5336
 1059SOL    HW2 5302   4.318   5.326   6.780 -1.4823  0.0768  0.9112
 1060SOL     OW 5303   3.932   4.939   4.326 -0.6928  0.0607  0.1934
 1060SOL    HW1 5304   3.908   4.984   4.240 -0.4542  0.7703  0.4911
 1060SOL    HW2 5305   3.887   4.850   4.331  0.9942 -0.9712 -1.6590
 1061SOL     OW 5306   6.580   5.963   3.204  0.0401  0.5138 -0.1404
 1061SOL    HW1 5307   6.561   5.916   3.118  2.3941 -1.2943  0.2056
 1061SOL    HW2 5308   6.623   6.051   3.185 -0.3148  0.5491 -0.8039
 1062SOL     OW 5309   2.589   0.046   0.599 -0.4931  0.2638 -1.2861
 1062SOL    HW1 5310   2.516   0.023   0.662 -0.8929  2.7671 -0.7187
 1062SOL    HW2 5311   2.673   7.033   0.625 -0.8715  0.5908  0.6500
 1063SOL     OW 5312   3.783   5.153   6.718 -0.6114  0.4382 -0.5134
 1063SOL    HW1 5313   3.748   5.082   6.779 -0.7624  1.5070  0.6634
 1063SOL    HW2 5314   3.726   5.156   6.635 -0.4639 -0.9498 -0.6986
 1064SOL     OW 5315   0.160   5.724   5.301 -0.4204  0.1935  0.4134
 1064SOL    HW1 5316   0.189   5.712   5.396 -3.3200 -0.2060  1.3347
 1064SOL    HW2 5317   0.070   5.684   5.288 -0.7774  1.6013 -2.1306
 1065SOL     OW 5318   5.298   4.988   4.959 -0.2713 -0.0732 -0.0778
 1065SOL    HW1 5319   5.284   4.952   4.866 -1.2264  1.8956 -0.7594
 1065SOL    HW2 5320   5.346   4.920   5.014 -2.2805 -2.5018 -1.1311
 1066SOL     OW 5321   2.943   4.987   6.089 -0.4539  0.2183 -0.0896
 1066SOL    HW1 5322   2.995   5.050   6.032 -0.4102 -0.3432 -0.6764
 1066SOL    HW2 5323   2.863   4.954   6.038  0.5761 -1.7289 -0.5317
 1067SOL     OW 5324   3.715   6.919   2.347  0.1990 -0.1321 -0.3609
 1067SOL    HW1 5325   3.780   6.877   2.410  0.9534  1.0152 -0.3416
 1067SOL    HW2 5326   3.677   6.850   2.286  1.6068 -0.7829 -0.5164
 1068SOL     OW 5327   0.135   4.098   0.845 -0.1775  0.7494 -0.2435
 1068SOL    HW1 5328   0.075   4.043   0.903 -2.6960  0.4671 -2.8893
 1068SOL    HW2 5329   0.187   4.038   0.784 -0.9615  1.1300 -1.3282
 1069SOL     OW 5330   2.312   6.356   5.873  0.0041  0.0986 -0.7479
 1069SOL    HW1 5331   2.392   6.307   5.909  1.5650  1.7213 -1.8254
 1069SOL    HW2 5332   2.231   6.299   5.882  0.9701 -1.0192  1.8343
 1070SOL     OW 5333   5.331   5.539   4.761 -0.0806  0.1922 -0.7403
 1070SOL    HW1 5334   5.354   5.459   4.817 -1.3198  0.0460 -0.4130
 1070SOL    HW2 5335   5.264   5.595   4.809 -0.5343  0.5025 -1.7073
 1071SOL     OW 5336   6.680   6.800   0.754 -0.7632 -0.4462 -0.8046
 1071SOL    HW1 5337   6.584   6.826   0.766 -1.0390 -1.0944 -1.4767
 1071SOL    HW2 5338   6.706   6.736   0.826  0.3478  2.6189  1.7516
 1072SOL     OW 5339   0.323   0.874   4.189  0.2927  0.3284  0.2993
 1072SOL    HW1 5340   0.332   0.859   4.091 -1.8897  2.7480 -0.3879
 1072SOL    HW2 5341   0.268   0.801   4.230  0.7091 -0.3744 -0.3769
 1073SOL     OW 5342   6.119   3.309   3.123  0.5362 -0.2617 -0.0300
 1073SOL    HW1 5343   6.153   3.256   3.045 -1.1475 -0.9473 -0.3193
 1073SOL    HW2 5344   6.136   3.406   3.106 -0.2135 -0.3639 -1.4802
 1074SOL     OW 5345   1.068   0.613   3.411 -0.5250 -0.2077 -0.3504
 1074SOL    HW1 5346   1.081   0.560   3.495 -0.7289 -1.5342 -1.1191
 1074SOL    HW2 5347   1.051   0.550   3.335 -0.9407  0.9919 -1.2787
 1075SOL     OW 5348   4.210   0.847   2.017  0.4368 -0.3350  0.0877
 1075SOL    HW1 5349   4.131   0.803   2.059  0.4414 -0.7794 -0.3565
 1075SOL    HW2 5350   4.179   0.915   1.950  0.4305 -0.7516 -0.3329
 1076SOL     OW 5351   4.071   2.374   0.900 -0.0853  0.7556  0.4893
 1076SOL    HW1 5352   4.062   2.450   0.964 -0.3134 -1.0309  2.6881
 1076SOL    HW2 5353   3.990   2.316   0.906  0.5513 -0.2518 -0.3422
 1077SOL     OW 5354   6.399   6.703   2.486  0.4217  0.3418 -0.7647
 1077SOL    HW1 5355   6.363   6.764   2.415 -0.1088 -0.2613 -1.0290
 1077SOL    HW2 5356   6.330   6.691   2.557  0.9252  0.8821 -0.1784
 1078SOL     OW 5357   6.171   2.575   1.000 -0.0518 -0.4319  0.5153
 1078SOL    HW1 5358   6.132   2.566   1.091 -0.0021 -3.0788  0.3538
 1078SOL    HW2 5359   6.270   2.564   1.004  0.1155  0.8047  0.2685
 1079SOL     OW 5360   5.229   3.922   4.803 -0.2472 -0.3953  0.1496
 1079SOL    HW1 5361   5.166   3.892   4.875 -0.6149 -0.9113 -0.3773
 1079SOL    HW2 5362   5.177   3.971   4.733  0.0022 -0.4777 -0.0927
 1080SOL     OW 5363   5.837   2.041   2.731 -0.4202  0.1489  0.6124
 1080SOL    HW1 5364   5.815   2.032   2.828  0.3920  1.5991  0.9612
 1080SOL    HW2 5365   5.904   2.114   2.718 -2.3136  1.7004 -1.2746
 1081SOL     OW 5366   4.811   4.799   5.234 -0.5479 -0.3764  0.1594
 1081SOL    HW1 5367   4.829   4.762   5.143  0.7312  0.5661  0.0043
 1081SOL    HW2 5368   4.894   4.793   5.289 -0.8487  0.5466  0.7295
 1082SOL     OW 5369   5.621   4.980   4.468 -0.6711  0.0684  0.0819
 1082SOL    HW1 5370   5.608   4.887   4.502 -1.7922  1.0451  2.5315
 1082SOL    HW2 5371   5.718   4.999   4.459 -0.3321 -0.4849  2.1732
 1083SOL     OW 5372   4.652   3.055   1.022 -0.4852  0.1331  0.5781
 1083SOL    HW1 5373   4.736   3.089   0.978 -0.8894 -1.0656 -1.2622
 1083SOL    HW2 5374   4.634   3.107   1.104  0.8676  1.8983 -0.1780
 1084SOL     OW 5375   3.960   4.130   5.693 -0.3071  0.3485  0.3833
 1084SOL    HW1 5376   4.016   4.129   5.610 -2.7681  2.3837 -1.4636
 1084SOL    HW2 5377   3.894   4.055   5.690  0.6564 -0.5870  1.3944
 1085SOL     OW 5378   6.111   1.739   6.343  0.0152  0.0739  0.2186
 1085SOL    HW1 5379   6.162   1.712   6.261 -1.2988 -1.1348 -0.2205
 1085SOL    HW2 5380   6.019   1.767   6.318 -0.1621  0.4216  1.2088
 1086SOL     OW 5381   3.606   4.562   1.275 -0.3918 -0.1364 -0.0026
 1086SOL    HW1 5382   3.570   4.532   1.187  1.8915 -2.3190 -0.2889
 1086SOL    HW2 5383   3.630   4.659   1.269 -0.4860 -0.1872 -1.7028
 1087SOL     OW 5384   1.292   4.594   3.817  0.5311 -0.3517 -0.2241
 1087SOL    HW1 5385   1.387   4.619   3.798  0.7685  1.5419  2.7711
 1087SOL    HW2 5386   1.254   4.657   3.884 -2.2395 -2.2841  0.1926
 1088SOL     OW 5387   0.038   6.241   6.591  0.2224  0.1861  0.1346
 1088SOL    HW1 5388   0.126   6.283   6.568  1.4855 -1.7121  1.2447
 1088SOL    HW2 5389   0.044   6.198   6.680 -1.8911  0.0271  0.2523
 1089SOL     OW 5390   4.881   6.573   0.454 -0.2933 -0.2452  0.0573
 1089SOL    HW1 5391   4.899   6.615   0.543  1.9521  0.9547 -0.8662
 1089SOL    HW2 5392   4.823   6.493   0.466 -0.0357 -0.1374  2.5919
 1090SOL     OW 5393   6.692   6.320   6.472 -0.2661  0.0444 -0.1596
 1090SOL    HW1 5394   6.610   6.272   6.442 -0.2215 -0.4349  0.4635
 1090SOL    HW2 5395   6.772   6.262   6.456 -0.3224 -0.5957  1.6247
 1091SOL     OW 5396   0.253   5.625   5.664 -0.4020 -1.3146  0.2877
 1091SOL    HW1 5397   0.262   5.543   5.607  2.0112 -2.4028  2.1108
 1091SOL    HW2 5398   0.235   5.598   5.758 -0.4717  0.3189  0.7637
 1092SOL     OW 5399   5.966   1.158   2.616  0.1226  0.2462 -0.0529
 1092SOL    HW1 5400   6.065   1.169   2.604  0.6507 -2.3789  1.2572
 1092SOL    HW2 5401   5.933   1.088   2.553 -0.6325  0.0417  0.5634
 1093SOL     OW 5402   2.734   6.853   6.707 -0.0493  0.0108 -0.0137
 1093SOL    HW1 5403   2.816   6.803   6.681 -1.0776 -1.4921 -0.5475
 1093SOL    HW2 5404   2.697   6.900   6.627  0.6845  1.3222  0.3948
 1094SOL     OW 5405   4.150   6.770   2.911  0.1775  0.1039  0.5587
 1094SOL    HW1 5406   4.243   6.749   2.880  0.2973 -0.3246  1.1952
 1094SOL    HW2 5407   4.149   6.861   2.952  0.5456 -0.2802  1.4537
 1095SOL     OW 5408   5.954   5.734   4.770  0.3535 -0.5341  0.7439
 1095SOL    HW1 5409   6.034   5.767   4.719 -1.1942  0.3288 -1.2627
 1095SOL    HW2 5410   5.923   5.806   4.832 -0.6467  0.3581 -0.7315
 1096SOL     OW 5411   0.054   5.079   5.239 -0.0828  0.0146  0.2269
 1096SOL    HW1 5412   7.018   5.150   5.243 -1.0543 -0.9206  0.1909
 1096SOL    HW2 5413   0.050   5.024   5.322  0.4036 -0.2423  0.0807
 1097SOL     OW 5414   0.894   2.469   1.849  0.2383 -0.2107 -0.2697
 1097SOL    HW1 5415   0.956   2.400   1.811  0.6805  1.5130 -2.9353
 1097SOL    HW2 5416   0.943   2.520   1.920  0.0891 -2.1586  1.3313
 1098SOL     OW 5417   2.733   6.847   2.898  0.4859  0.5382  0.1259
 1098SOL    HW1 5418   2.638   6.834   2.868  0.8967  0.0577 -1.0040
 1098SOL    HW2 5419   2.788   6.769   2.870  0.8999 -0.0004  2.2536
 1099SOL     OW 5420   6.239   2.717   5.780 -0.0520 -0.5299 -0.2542
 1099SOL    HW1 5421   6.249   2.637   5.721 -0.0347 -0.7819  0.0813
 1099SOL    HW2 5422   6.174   2.696   5.854 -0.8726  0.1249 -0.7652
 1100SOL     OW 5423   4.322   5.846   2.052 -0.2949  0.1065 -0.4257
 1100SOL    HW1 5424   4.361   5.786   1.982  0.9501 -0.0066  0.3428
 1100SOL    HW2 5425   4.227   5.867   2.028 -0.3309 -1.0513 -1.4186
 1101SOL     OW 5426   3.325   3.050   0.027 -0.3972  0.2670  0.4316
 1101SOL    HW1 5427   3.379   3.132   0.048  0.3580 -0.4451  1.3267
 1101SOL    HW2 5428   3.319   3.040   6.962  0.0190  1.0668  0.3132
 1102SOL     OW 5429   5.685   1.921   5.345 -0.3395  0.0659  0.2306
 1102SOL    HW1 5430   5.696   1.980   5.425 -0.3113 -1.4538  1.3925
 1102SOL    HW2 5431   5.629   1.841   5.369  0.1267 -0.7131 -1.1096
 1103SOL     OW 5432   1.509   0.432   1.320 -0.1643 -0.5146 -0.2095
 1103SOL    HW1 5433   1.519   0.467   1.413  1.3692  1.1557 -0.9361
 1103SOL    HW2 5434   1.531   0.334   1.319  1.4971 -0.2057  0.9314
 1104SOL     OW 5435   5.741   0.781   5.044  0.3145  0.1040 -0.0451
 1104SOL    HW1 5436   5.750   0.811   4.949  1.0252  1.6282  0.4711
 1104SOL    HW2 5437   5.829   0.792   5.090  0.1109 -1.1155  0.6739
 1105SOL     OW 5438   0.219   2.702   1.343  0.8611  0.9316 -0.0627
 1105SOL    HW1 5439   0.226   2.705   1.442 -0.8963  1.5170  0.0810
 1105SOL    HW2 5440   0.123   2.689   1.317  1.4386 -0.4237 -1.6748
 1106SOL     OW 5441   3.741   6.932   4.516 -0.8754  0.1532 -0.1133
 1106SOL    HW1 5442   3.677   6.861   4.543 -1.6339  0.5026 -0.9635
 1106SOL    HW2 5443   3.697   6.995   4.452  0.7346 -0.4495 -1.9132
 1107SOL     OW 5444   1.020   0.835   6.034 -0.4438  0.1401 -0.4779
 1107SOL    HW1 5445   1.067   0.789   5.958 -2.2195 -0.4080 -1.2882
 1107SOL    HW2 5446   1.025   0.777   6.116 -1.0526 -0.6508 -0.9894
 1108SOL     OW 5447   4.888   4.309   3.086 -0.1296 -0.2709  0.5442
 1108SOL    HW1 5448   4.946   4.227   3.084 -0.7442 -0.6995 -0.0675
 1108SOL    HW2 5449   4.946   4.390   3.076  0.3694 -0.6885 -0.1053
 1109SOL     OW 5450   4.653   5.259   1.928  0.6675  0.1634  0.1533
 1109SOL    HW1 5451   4.748   5.237   1.908  0.2213 -2.1619  0.2675
 1109SOL    HW2 5452   4.638   5.256   2.027  0.1251 -1.4261  0.0641
 1110SOL     OW 5453   2.115   5.749   5.664 -0.1126  0.0358  0.3101
 1110SOL    HW1 5454   2.128   5.781   5.758  2.4496  0.7887 -0.2079
 1110SOL    HW2 5455   2.018   5.738   5.645 -0.7038 -0.3415  3.0991
 1111SOL     OW 5456   5.810   6.635   4.329  0.0873  0.3166  0.4056
 1111SOL    HW1 5457   5.780   6.722   4.289 -1.0633 -0.4784 -0.5662
 1111SOL    HW2 5458   5.910   6.634   4.337  0.4676  0.4396 -2.8498
 1112SOL     OW 5459   5.095   3.386   2.567 -0.0606 -0.9197 -0.2191
 1112SOL    HW1 5460   5.152   3.343   2.498 -0.7866  1.2375 -2.2853
 1112SOL    HW2 5461   5.004   3.343   2.568  0.1488 -1.3628 -0.1483
 1113SOL     OW 5462   2.372   2.210   6.712 -0.1080 -0.4107 -0.4841
 1113SOL    HW1 5463   2.455   2.261   6.736 -0.2403 -0.1826 -0.5103
 1113SOL    HW2 5464   2.296   2.242   6.767 -0.2274 -0.4710 -0.6134
 1114SOL     OW 5465   6.066   1.623   4.729  0.0000 -0.4502 -0.6178
 1114SOL    HW1 5466   6.044   1.594   4.636 -2.3235  0.8033 -0.5431
 1114SOL    HW2 5467   6.038   1.718   4.741  0.2845 -0.5824  1.3672
 1115SOL     OW 5468   0.557   0.860   3.263 -0.3030 -0.3845 -0.1293
 1115SOL    HW1 5469   0.648   0.888   3.235 -0.0312  0.9357  1.8714
 1115SOL    HW2 5470   0.556   0.761   3.282  0.9356 -0.2653  0.6251
 1116SOL     OW 5471   1.246   5.669   0.656 -0.0912  0.2331  0.3347
 1116SOL    HW1 5472   1.336   5.633   0.632  0.0920 -0.2414  1.6983
 1116SOL    HW2 5473   1.185   5.594   0.680 -0.5495  0.6333  0.4405
 1117SOL     OW 5474   0.112   3.026   5.438 -0.6230  0.1190 -0.0954
 1117SOL    HW1 5475   0.058   2.978   5.506 -0.8440  0.0051 -0.3510
 1117SOL    HW2 5476   0.201   2.981   5.429 -0.5413  0.2142  0.2111
 1118SOL     OW 5477   3.507   0.147   2.970 -0.3647  0.0958 -0.1074
 1118SOL    HW1 5478   3.550   0.235   2.948 -0.0828  0.5224  1.9123
 1118SOL    HW2 5479   3.436   0.162   3.038 -0.7007 -1.1882 -0.1639
 1119SOL     OW 5480   2.942   0.108   2.635 -0.5697 -0.3502 -0.3167
 1119SOL    HW1 5481   2.901   0.187   2.589 -0.4136 -0.5074 -0.7244
 1119SOL    HW2 5482   2.879   0.075   2.707 -1.3211 -0.7911 -1.1564
 1120SOL     OW 5483   1.942   5.568   4.146  0.3721 -0.4924 -0.1258
 1120SOL    HW1 5484   1.909   5.585   4.053 -1.2058 -0.2649  0.4429
 1120SOL    HW2 5485   1.918   5.646   4.204  2.2804 -0.1428  0.2756
 1121SOL     OW 5486   0.573   1.419   5.485 -0.5087 -0.0425 -0.1104
 1121SOL    HW1 5487   0.587   1.485   5.559 -0.3637  0.9403 -0.9793
 1121SOL    HW2 5488   0.481   1.382   5.490 -1.0588  1.2425 -0.3741
 1122SOL     OW 5489   6.966   4.036   6.873 -0.2795 -0.4130 -0.0489
 1122SOL    HW1 5490   6.963   3.987   6.786  0.6753  0.5043 -0.6330
 1122SOL    HW2 5491   6.977   4.134   6.856  0.2797 -0.2490  1.1011
 1123SOL     OW 5492   0.153   1.253   1.015  0.0420 -0.0084  0.3721
 1123SOL    HW1 5493   0.177   1.340   0.973  1.2194  0.9429  2.8045
 1123SOL    HW2 5494   0.113   1.270   1.106 -0.2487 -1.9967  0.6591
 1124SOL     OW 5495   2.126   1.541   2.763 -0.2965 -0.2051 -0.0327
 1124SOL    HW1 5496   2.197   1.593   2.716 -0.0068 -0.5895 -0.0207
 1124SOL    HW2 5497   2.044   1.537   2.706 -0.6895  1.1283  0.3788
 1125SOL     OW 5498   3.745   4.983   2.933  0.4218  0.4351 -0.1980
 1125SOL    HW1 5499   3.665   5.037   2.960  0.9696  1.6506 -0.9156
 1125SOL    HW2 5500   3.828   5.036   2.947  1.1085 -0.7728  0.4218
 1126SOL     OW 5501   1.473   5.129   3.480  0.1478 -0.6732  0.5678
 1126SOL    HW1 5502   1.443   5.082   3.397 -0.2812 -3.3936  2.1391
 1126SOL    HW2 5503   1.421   5.214   3.490 -1.1402 -1.2171 -0.9967
 1127SOL     OW 5504   4.532   3.416   1.069 -0.0730  0.3492  0.0603
 1127SOL    HW1 5505   4.632   3.421   1.058 -0.2085 -0.1359 -1.6707
 1127SOL    HW2 5506   4.491   3.502   1.040 -0.2563 -0.0642 -0.9694
 1128SOL     OW 5507   4.848   6.879   6.287  0.0421  0.0238  0.1641
 1128SOL    HW1 5508   4.942   6.860   6.258 -0.2190  0.8387 -1.2648
 1128SOL    HW2 5509   4.797   6.921   6.212 -1.0521  0.9611  1.3922
 1129SOL     OW 5510   6.400   5.128   4.276  0.3138  0.1192 -0.0342
 1129SOL    HW1 5511   6.356   5.050   4.233  1.2817 -0.1708 -0.5233
 1129SOL    HW2 5512   6.332   5.199   4.293 -0.5612 -0.7937  0.3559
 1130SOL     OW 5513   1.020   6.549   5.365 -0.2482 -0.0170 -0.3782
 1130SOL    HW1 5514   1.026   6.544   5.465 -2.5270  0.9745 -0.1343
 1130SOL    HW2 5515   1.002   6.643   5.337  0.0297 -0.3418 -1.7287
 1131SOL     OW 5516   4.696   1.913   5.689  0.6639  0.3596 -0.3480
 1131SOL    HW1 5517   4.628   1.891   5.619  0.9618  0.3674 -0.6443
 1131SOL    HW2 5518   4.744   1.997   5.664  0.5260  0.5601  0.0494
 1132SOL     OW 5519   0.480   7.033   1.027 -0.2138  0.4654 -0.2081
 1132SOL    HW1 5520   0.383   7.030   1.004 -0.5747 -0.3394  1.3237
 1132SOL    HW2 5521   0.531   6.976   0.962 -0.7021  1.1045 -1.1809
 1133SOL     OW 5522   5.792   6.197   0.722 -0.3243 -0.0336  0.3022
 1133SOL    HW1 5523   5.716   6.139   0.749  0.0481  0.2160  1.9722
 1133SOL    HW2 5524   5.765   6.293   0.725 -0.5946 -0.0139 -1.3504
 1134SOL     OW 5525   1.456   5.438   3.643  0.3272  0.5595  0.0195
 1134SOL    HW1 5526   1.380   5.374   3.641  0.2910  0.5865  0.4134
 1134SOL    HW2 5527   1.454   5.495   3.561 -0.5064  1.0534  0.3726
 1135SOL     OW 5528   0.795   2.789   2.986  0.5565 -0.2907 -0.0498
 1135SOL    HW1 5529   0.734   2.792   3.065  0.8560 -0.8101  0.2007
 1135SOL    HW2 5530   0.757   2.727   2.917  0.1446  0.3844 -0.4509
 1136SOL     OW 5531   6.831   5.151   5.579  0.1185 -0.6694 -0.3834
 1136SOL    HW1 5532   6.767   5.087   5.538 -0.5759  0.3649 -0.9442
 1136SOL    HW2 5533   6.781   5.230   5.615  1.0126 -0.1588 -0.2360
 1137SOL     OW 5534   5.455   6.722   3.720  0.5277 -0.0204 -1.0217
 1137SOL    HW1 5535   5.440   6.814   3.757  3.2889  0.0019  0.3131
 1137SOL    HW2 5536   5.481   6.728   3.624  0.5023  0.5803 -0.9936
 1138SOL     OW 5537   5.809   2.745   1.671  0.5745 -0.1035 -0.0777
 1138SOL    HW1 5538   5.831   2.723   1.766  0.9763 -0.8232 -0.3324
 1138SOL    HW2 5539   5.757   2.670   1.630  2.4549 -0.8992 -1.1265
 1139SOL     OW 5540   6.093   2.642   6.018 -0.5395 -0.2932 -0.2987
 1139SOL    HW1 5541   6.054   2.708   6.081 -2.9777 -0.4320 -1.5237
 1139SOL    HW2 5542   6.025   2.571   5.998  0.3824 -0.6513 -2.4669
 1140SOL     OW 5543   4.405   3.358   2.012 -0.0387 -0.2735  0.6952
 1140SOL    HW1 5544   4.341   3.422   2.054  0.6151 -0.4257  1.9448
 1140SOL    HW2 5545   4.490   3.406   1.988 -0.1976 -0.3097  0.0349
 1141SOL     OW 5546   1.063   2.045   2.559 -0.1327 -0.1595  0.1084
 1141SOL    HW1 5547   1.028   2.135   2.582  0.7255 -0.2595  1.9205
 1141SOL    HW2 5548   1.142   2.024   2.615 -0.1824 -1.9660 -0.4276
 1142SOL     OW 5549   5.943   5.897   6.104  0.0958  0.3997 -0.5162
 1142SOL    HW1 5550   5.898   5.840   6.173  3.3865 -0.3372  1.2283
 1142SOL    HW2 5551   5.952   5.846   6.019  1.4994 -1.1224  0.5026
 1143SOL     OW 5552   5.532   5.544   1.417  0.6448 -0.6280 -0.3562
 1143SOL    HW1 5553   5.486   5.473   1.364 -0.3000  0.6431 -1.3042
 1143SOL    HW2 5554   5.595   5.594   1.358  0.3185  0.1703 -0.0388
 1144SOL     OW 5555   5.546   1.991   0.770  0.0063 -0.4927 -0.5787
 1144SOL    HW1 5556   5.462   1.940   0.786  0.5974 -1.2421  0.1756
 1144SOL    HW2 5557   5.533   2.086   0.798 -0.2140 -0.8896  0.7331
 1145SOL     OW 5558   0.614   0.393   5.039 -0.0604  0.8867  0.4046
 1145SOL    HW1 5559   0.622   0.491   5.055 -1.6863  1.0286  0.4276
 1145SOL    HW2 5560   0.526   0.360   5.071  0.0283 -0.3889 -0.5685
 1146SOL     OW 5561   5.531   2.618   0.231 -0.2022  0.3565  0.6251
 1146SOL    HW1 5562   5.613   2.569   0.262 -0.1723  1.1216  1.8376
 1146SOL    HW2 5563   5.546   2.653   0.139 -0.2370 -1.9009 -0.3196
 1147SOL     OW 5564   6.046   3.977   6.273 -0.0924  0.1651  0.6643
 1147SOL    HW1 5565   6.118   4.012   6.213 -0.0186  0.7322  1.0798
 1147SOL    HW2 5566   6.088   3.926   6.349 -0.1998 -0.9279  0.0227
 1148SOL     OW 5567   0.294   6.093   4.104  0.0978 -0.0072  0.9186
 1148SOL    HW1 5568   0.337   6.038   4.175 -1.2662 -0.0369  1.7619
 1148SOL    HW2 5569   0.228   6.156   4.146  0.4778  1.1568 -0.1713
 1149SOL     OW 5570   4.205   3.084   5.835  0.0259 -0.1260  0.4005
 1149SOL    HW1 5571   4.151   3.141   5.896  0.9338  1.4728 -0.2204
 1149SOL    HW2 5572   4.182   3.105   5.740  1.7842  0.7198  0.1103
 1150SOL     OW 5573   5.206   3.196   6.234 -0.0331  0.4570 -0.3569
 1150SOL    HW1 5574   5.274   3.202   6.307  0.9221 -0.5431 -1.1531
 1150SOL    HW2 5575   5.142   3.121   6.253 -0.5932  1.0390  0.1052
 1151SOL     OW 5576   0.123   3.146   4.581 -0.1974 -0.2596  0.0951
 1151SOL    HW1 5577   0.214   3.104   4.586 -0.8933 -1.8000  0.5396
 1151SOL    HW2 5578   0.066   3.111   4.655 -1.6718 -0.6436 -1.1583
 1152SOL     OW 5579   3.918   1.484   4.103 -0.3743  0.6919  0.4924
 1152SOL    HW1 5580   3.966   1.401   4.074 -0.7604  0.3541  0.8192
 1152SOL    HW2 5581   3.820   1.466   4.106 -0.3098  0.4499  2.8421
 1153SOL     OW 5582   2.076   4.184   3.478 -0.2139 -0.4652  0.0963
 1153SOL    HW1 5583   2.159   4.240   3.484 -1.6347  1.6663  0.5798
 1153SOL    HW2 5584   2.072   4.124   3.558  1.4908 -1.6109 -0.5964
 1154SOL     OW 5585   5.135   4.283   4.329  0.3506 -0.8646  0.7063
 1154SOL    HW1 5586   5.149   4.184   4.336  1.6138 -0.7765 -0.2689
 1154SOL    HW2 5587   5.177   4.317   4.246  0.2596  0.5669  1.2143
 1155SOL     OW 5588   0.978   0.872   0.569  0.1258  1.2301 -0.0532
 1155SOL    HW1 5589   0.899   0.881   0.509 -0.3743  0.3251  0.4523
 1155SOL    HW2 5590   0.958   0.807   0.642  1.3359  1.0001  0.0987
 1156SOL     OW 5591   4.612   3.394   4.138 -0.5752  0.0701  0.3427
 1156SOL    HW1 5592   4.707   3.389   4.171  0.3610  0.6404 -2.0078
 1156SOL    HW2 5593   4.588   3.308   4.094 -1.0177  0.0696  0.5826
 1157SOL     OW 5594   2.253   4.789   5.051 -0.0997 -0.5241  0.0406
 1157SOL    HW1 5595   2.269   4.717   5.119  1.4352 -0.6576 -0.4316
 1157SOL    HW2 5596   2.311   4.868   5.071 -0.1523 -0.2864 -0.7097
 1158SOL     OW 5597   4.800   5.735   0.520  0.0285 -0.7062  0.1635
 1158SOL    HW1 5598   4.734   5.728   0.594 -0.1863 -1.3347 -0.0851
 1158SOL    HW2 5599   4.811   5.831   0.495 -1.6792 -0.6689 -0.5827
 1159SOL     OW 5600   3.505   3.493   3.933  0.3550 -0.1675  0.1154
 1159SOL    HW1 5601   3.563   3.453   4.004  1.2179  0.4304 -0.2308
 1159SOL    HW2 5602   3.417   3.445   3.931  0.0306  0.2511  2.0438
 1160SOL     OW 5603   6.564   1.151   0.551  0.1621  0.4633 -0.1663
 1160SOL    HW1 5604   6.642   1.200   0.588  1.9387 -2.2069 -0.0743
 1160SOL    HW2 5605   6.593   1.061   0.518 -2.5182  0.1657 -2.1095
 1161SOL     OW 5606   6.037   4.750   5.357 -0.5302  0.4453  0.5971
 1161SOL    HW1 5607   5.947   4.749   5.313  0.1831  1.0812 -0.9724
 1161SOL    HW2 5608   6.075   4.842   5.353  1.4666 -0.3624 -1.6131
 1162SOL     OW 5609   0.689   0.949   1.214  0.4377 -0.4632 -0.3812
 1162SOL    HW1 5610   0.638   0.981   1.293  0.5820  1.4257 -0.9975
 1162SOL    HW2 5611   0.632   0.888   1.159  0.4623 -2.0843  1.3201
 1163SOL     OW 5612   6.704   6.368   1.967  0.5915  0.0905  0.2931
 1163SOL    HW1 5613   6.654   6.290   2.006  1.2080 -0.1568  0.5961
 1163SOL    HW2 5614   6.664   6.453   2.000  1.2922 -0.1046  1.7585
 1164SOL     OW 5615   5.931   3.627   6.358  0.0755 -0.0236 -0.2556
 1164SOL    HW1 5616   5.958   3.553   6.296 -0.2114 -0.2982 -0.0539
 1164SOL    HW2 5617   6.012   3.680   6.384  0.2267 -0.0254 -0.7093
 1165SOL     OW 5618   2.019   5.722   3.515 -0.4517 -0.3947 -0.1425
 1165SOL    HW1 5619   1.978   5.756   3.431 -0.2841 -1.3421 -0.6248
 1165SOL    HW2 5620   2.112   5.691   3.497 -0.1612  0.0583  0.5467
 1166SOL     OW 5621   5.148   1.763   5.740  0.0112  0.1614 -0.1712
 1166SOL    HW1 5622   5.197   1.693   5.689  0.8340  0.4980  0.1511
 1166SOL    HW2 5623   5.086   1.813   5.678  1.3444  0.8867 -0.9581
 1167SOL     OW 5624   2.748   3.093   4.708 -0.0004 -0.5419  0.6770
 1167SOL    HW1 5625   2.805   3.161   4.754  1.6773 -1.8564  0.6560
 1167SOL    HW2 5626   2.731   3.016   4.769 -0.7014 -0.7326  0.2531
 1168SOL     OW 5627   0.972   3.688   5.712 -0.0556 -0.4018  0.1837
 1168SOL    HW1 5628   0.894   3.638   5.674 -0.1932  0.2177 -0.3696
 1168SOL    HW2 5629   1.049   3.685   5.648 -0.3342  0.7585 -0.2382
 1169SOL     OW 5630   5.682   2.048   3.256 -0.3170 -0.0789  0.1832
 1169SOL    HW1 5631   5.657   2.113   3.328 -1.4453  1.3781 -1.4186
 1169SOL    HW2 5632   5.647   1.957   3.278 -2.0568  0.6880  0.7552
 1170SOL     OW 5633   5.442   6.832   0.687 -0.3155  0.6054  0.0673
 1170SOL    HW1 5634   5.343   6.829   0.703  0.0383  2.6817  3.9028
 1170SOL    HW2 5635   5.486   6.758   0.736  0.1096 -0.5531 -1.9552
 1171SOL     OW 5636   3.458   3.633   4.876 -0.5316  0.4722 -0.2520
 1171SOL    HW1 5637   3.479   3.726   4.846 -0.4390  0.5253 -0.0197
 1171SOL    HW2 5638   3.426   3.634   4.970  0.8739  0.1197  0.2563
 1172SOL     OW 5639   4.773   2.177   3.706 -0.2509 -0.3979  0.2631
 1172SOL    HW1 5640   4.686   2.226   3.716 -0.4864 -0.7906  0.1244
 1172SOL    HW2 5641   4.784   2.112   3.781  0.1439 -0.0157  0.5438
 1173SOL     OW 5642   2.193   5.072   2.220 -0.0914 -0.4701  0.3978
 1173SOL    HW1 5643   2.209   5.005   2.147 -0.2863  0.9931 -1.0543
 1173SOL    HW2 5644   2.277   5.122   2.238 -0.4686  0.3694 -0.0988
 1174SOL     OW 5645   5.481   0.183   5.235 -0.1385 -0.3439  0.0808
 1174SOL    HW1 5646   5.408   0.124   5.202  0.4986 -1.4143  0.5445
 1174SOL    HW2 5647   5.468   0.199   5.333 -1.0940  1.4664 -0.2953
 1175SOL     OW 5648   4.777   1.142   6.612 -0.6981 -0.0522 -0.4762
 1175SOL    HW1 5649   4.823   1.150   6.700 -0.4544 -0.0181 -0.6066
 1175SOL    HW2 5650   4.841   1.162   6.538 -0.4675 -1.6106 -0.7404
 1176SOL     OW 5651   1.451   6.386   4.280  0.0467 -0.1940 -0.2714
 1176SOL    HW1 5652   1.543   6.386   4.242  0.3694 -0.7033  0.4732
 1176SOL    HW2 5653   1.391   6.443   4.224 -0.0001 -2.4312 -2.7050
 1177SOL     OW 5654   1.336   0.680   6.094 -0.0721 -0.4018  0.3249
 1177SOL    HW1 5655   1.282   0.663   6.011 -1.6083 -1.8829  1.5543
 1177SOL    HW2 5656   1.419   0.731   6.070 -2.2877  2.6375 -1.5713
 1178SOL     OW 5657   0.071   4.422   1.898 -0.1402 -0.2214 -0.2063
 1178SOL    HW1 5658   7.034   4.462   1.956 -0.0936 -0.9482  0.3721
 1178SOL    HW2 5659   0.104   4.490   1.834  0.1539  0.7454  0.9524
 1179SOL     OW 5660   6.223   1.717   1.295  0.4732 -0.2540 -0.2316
 1179SOL    HW1 5661   6.203   1.800   1.243 -0.4235 -0.8408 -0.8534
 1179SOL    HW2 5662   6.150   1.650   1.280 -0.0946 -0.2595  2.1916
 1180SOL     OW 5663   3.426   6.218   4.483 -0.6757 -0.6817 -0.2490
 1180SOL    HW1 5664   3.331   6.236   4.456 -0.7663 -0.0024  0.4967
 1180SOL    HW2 5665   3.483   6.296   4.459 -0.5011 -0.6525  0.2520
 1181SOL     OW 5666   0.801   1.949   3.264  0.2971  0.8198 -0.2735
 1181SOL    HW1 5667   0.783   1.864   3.313 -0.0080  2.0045  1.8031
 1181SOL    HW2 5668   0.838   1.929   3.174 -0.5583 -1.5087 -0.1655
 1182SOL     OW 5669   4.297   6.212   6.120  0.4920  0.1320  0.1594
 1182SOL    HW1 5670   4.283   6.310   6.128  1.6772  0.2688  0.7835
 1182SOL    HW2 5671   4.223   6.163   6.167 -0.3284  0.7022 -0.5143
 1183SOL     OW 5672   4.594   4.956   5.260  0.4954 -0.0402  0.0397
 1183SOL    HW1 5673   4.682   4.909   5.251 -0.2562 -1.4417 -0.2907
 1183SOL    HW2 5674   4.556   4.939   5.351  1.2636  1.9066  0.7947
 1184SOL     OW 5675   1.177   3.714   2.744 -0.3785 -0.0839  0.0277
 1184SOL    HW1 5676   1.267   3.722   2.701 -0.4489 -0.4044 -0.1882
 1184SOL    HW2 5677   1.167   3.622   2.782  1.2499  1.2804  4.2915
 1185SOL     OW 5678   6.173   1.873   1.808 -0.3425 -0.0027  0.3253
 1185SOL    HW1 5679   6.176   1.786   1.857 -2.6941  0.2867  1.1236
 1185SOL    HW2 5680   6.079   1.906   1.805  0.4130  2.2900 -0.3687
 1186SOL     OW 5681   5.176   3.267   6.693  0.7003 -0.3622  0.3060
 1186SOL    HW1 5682   5.141   3.285   6.785 -0.8278 -0.3189 -0.2621
 1186SOL    HW2 5683   5.184   3.169   6.679 -0.5868 -0.4419 -0.0277
 1187SOL     OW 5684   1.374   3.734   2.087 -0.2886 -0.6652  0.0541
 1187SOL    HW1 5685   1.410   3.650   2.127 -1.6879 -1.9126 -1.1677
 1187SOL    HW2 5686   1.304   3.712   2.019 -2.1172  1.5431  1.0574
 1188SOL     OW 5687   3.457   6.958   3.422 -0.3898 -1.1038  0.3667
 1188SOL    HW1 5688   3.366   6.949   3.462 -0.8486 -0.8670 -0.5872
 1188SOL    HW2 5689   3.454   7.027   3.350  0.9676  0.1984  1.5037
 1189SOL     OW 5690   1.992   5.021   3.132  0.1986 -0.4327 -0.3591
 1189SOL    HW1 5691   1.959   4.955   3.065  1.3905 -1.8755  0.4176
 1189SOL    HW2 5692   2.090   5.007   3.147 -0.0856 -0.3209  1.8559
 1190SOL     OW 5693   4.466   3.079   2.651  0.2976 -0.3089  0.0841
 1190SOL    HW1 5694   4.435   3.173   2.667  0.6158 -0.3114  0.7438
 1190SOL    HW2 5695   4.392   3.026   2.612  0.0021  0.1259  0.0432
 1191SOL     OW 5696   5.963   1.460   6.313  0.3203 -0.2161  0.6275
 1191SOL    HW1 5697   5.990   1.457   6.409  0.4412  0.7793  0.6327
 1191SOL    HW2 5698   6.044   1.472   6.255  0.1021  1.0380  0.5369
 1192SOL     OW 5699   2.930   3.566   3.992 -0.5285  0.4427  0.3748
 1192SOL    HW1 5700   2.958   3.661   3.977  0.2917 -0.1418 -2.4159
 1192SOL    HW2 5701   2.834   3.554   3.966 -0.8665  0.6140  1.4656
 1193SOL     OW 5702   5.225   0.476   4.649 -0.0375  0.6970  0.3655
 1193SOL    HW1 5703   5.290   0.550   4.667 -0.0409  0.4936  1.2665
 1193SOL    HW2 5704   5.271   0.402   4.600  0.5715  0.3398  1.4246
 1194SOL     OW 5705   4.209   1.997   0.212  0.4437  0.0084 -0.0679
 1194SOL    HW1 5706   4.143   1.953   0.152  0.1962 -0.7933  0.7716
 1194SOL    HW2 5707   4.302   1.973   0.182  0.3127 -1.0876  0.3642
 1195SOL     OW 5708   1.508   6.841   4.858 -0.0247 -0.3193 -0.3450
 1195SOL    HW1 5709   1.566   6.921   4.846  0.4043 -0.6061 -0.2179
 1195SOL    HW2 5710   1.536   6.769   4.795 -0.5985 -0.2714 -0.6649
 1196SOL     OW 5711   5.795   3.503   5.298  0.2907 -0.3078 -0.1493
 1196SOL    HW1 5712   5.853   3.422   5.292  0.1137 -0.5626  1.2111
 1196SOL    HW2 5713   5.825   3.571   5.230  1.9138 -0.6038  0.2346
 1197SOL     OW 5714   2.463   0.168   2.109  0.3690  0.4432  0.8478
 1197SOL    HW1 5715   2.469   0.142   2.206  0.2891  0.4767  0.8620
 1197SOL    HW2 5716   2.450   0.267   2.102  0.5157  0.4583  0.7985
 1198SOL     OW 5717   4.446   4.247   5.527  0.4124 -0.4883 -0.7103
 1198SOL    HW1 5718   4.399   4.326   5.568  1.0259 -0.2665 -0.4135
 1198SOL    HW2 5719   4.404   4.163   5.559  0.5188 -0.3016 -0.0665
 1199SOL     OW 5720   2.758   6.324   1.427 -0.3628  0.3028  0.0857
 1199SOL    HW1 5721   2.822   6.277   1.366  0.6535  0.4981  0.9678
 1199SOL    HW2 5722   2.806   6.351   1.510 -1.8874 -0.5486  1.2816
 1200SOL     OW 5723   4.165   6.580   0.041  0.2302  0.7764 -0.0520
 1200SOL    HW1 5724   4.112   6.538   0.115 -1.7278  1.3377 -1.0717
 1200SOL    HW2 5725   4.181   6.677   0.064 -0.3880  0.9536 -0.3446
 1201SOL     OW 5726   1.888   1.969   4.079  0.2278 -0.0067  0.0149
 1201SOL    HW1 5727   1.930   2.052   4.116 -0.4328 -0.2678  1.4134
 1201SOL    HW2 5728   1.848   1.916   4.154 -0.1183 -1.1587 -0.9630
 1202SOL     OW 5729   0.710   5.565   4.405  0.3763  0.2974 -0.0556
 1202SOL    HW1 5730   0.729   5.477   4.449 -1.8748  0.6483  1.8043
 1202SOL    HW2 5731   0.613   5.570   4.383  0.6068  2.0676 -0.7911
 1203SOL     OW 5732   6.233   5.164   4.640 -0.2385  0.0951  0.0260
 1203SOL    HW1 5733   6.295   5.127   4.710  0.6607  0.6751 -0.4392
 1203SOL    HW2 5734   6.143   5.180   4.680  0.1040 -0.1006  0.9080
 1204SOL     OW 5735   4.339   6.326   1.245 -0.2674  0.0928 -0.7689
 1204SOL    HW1 5736   4.400   6.266   1.296 -1.7137 -0.6902  0.1339
 1204SOL    HW2 5737   4.364   6.421   1.260 -0.7709 -0.0867  1.6721
 1205SOL     OW 5738   5.453   2.195   4.898  0.1095 -0.4430  0.0499
 1205SOL    HW1 5739   5.369   2.161   4.855  1.1062 -1.5393 -1.1043
 1205SOL    HW2 5740   5.483   2.130   4.968 -1.1406  1.0082  2.0203
 1206SOL     OW 5741   3.913   6.329   6.630 -0.1551 -0.5510 -0.0039
 1206SOL    HW1 5742   3.957   6.295   6.547  0.4040 -2.5675  1.0598
 1206SOL    HW2 5743   3.817   6.302   6.630 -0.5569  0.7871 -0.6723
 1207SOL     OW 5744   6.373   4.421   2.964  0.5001  0.5883 -0.1364
 1207SOL    HW1 5745   6.359   4.325   2.988  0.4896  0.5339 -0.3619
 1207SOL    HW2 5746   6.303   4.477   3.008  0.4421  0.4798 -0.0906
 1208SOL     OW 5747   6.393   3.713   5.372  0.2370  0.3607 -0.2683
 1208SOL    HW1 5748   6.298   3.741   5.355 -0.1546 -0.1401  0.9393
 1208SOL    HW2 5749   6.403   3.615   5.352  0.7002  0.5711 -1.1060
 1209SOL     OW 5750   4.640   2.251   5.890 -0.2355  0.2383 -0.4571
 1209SOL    HW1 5751   4.699   2.319   5.847 -0.7746  0.4405 -0.8812
 1209SOL    HW2 5752   4.572   2.218   5.824 -0.3483 -0.2827 -0.0883
 1210SOL     OW 5753   1.352   2.553   1.193 -0.3103 -0.5233  0.3877
 1210SOL    HW1 5754   1.397   2.476   1.237  0.2251 -1.8350 -2.2241
 1210SOL    HW2 5755   1.361   2.545   1.094 -1.1215  2.4027 -0.0407
 1211SOL     OW 5756   4.946   2.401   3.925 -0.5441 -0.2940 -0.0468
 1211SOL    HW1 5757   4.941   2.428   4.021  2.3252  0.2971  0.0341
 1211SOL    HW2 5758   4.974   2.481   3.870 -0.9094 -0.9300 -1.1876
 1212SOL     OW 5759   5.578   5.108   5.137 -0.0227  0.7313  0.0357
 1212SOL    HW1 5760   5.599   5.011   5.130  0.9345  0.9624 -0.6003
 1212SOL    HW2 5761   5.624   5.147   5.217 -0.3276  0.6768  0.2367
 1213SOL     OW 5762   0.390   3.089   4.592 -0.1346 -0.2845 -0.3143
 1213SOL    HW1 5763   0.444   3.096   4.676 -0.2461 -1.6440 -0.1051
 1213SOL    HW2 5764   0.451   3.087   4.513 -0.0411  1.2891 -0.2976
 1214SOL     OW 5765   4.189   5.645   3.329  0.0477  0.1698 -0.4253
 1214SOL    HW1 5766   4.095   5.629   3.300 -0.0524  0.4298 -0.2514
 1214SOL    HW2 5767   4.252   5.616   3.257 -0.0902 -1.5435  0.0972
 1215SOL     OW 5768   0.428   5.387   3.829  0.7776  0.0512 -0.5716
 1215SOL    HW1 5769   0.353   5.382   3.763  0.0930 -0.2140  0.2057
 1215SOL    HW2 5770   0.502   5.325   3.801 -0.4229 -1.7132  0.0281
 1216SOL     OW 5771   1.125   4.159   4.299  0.3161  0.0303 -0.4958
 1216SOL    HW1 5772   1.170   4.171   4.210  0.1723 -0.6727 -0.6650
 1216SOL    HW2 5773   1.126   4.062   4.324 -2.1151 -0.1800 -1.0295
 1217SOL     OW 5774   4.151   1.244   5.833  0.0716 -0.2463 -0.4010
 1217SOL    HW1 5775   4.159   1.147   5.858 -0.9746  0.0464  1.2468
 1217SOL    HW2 5776   4.240   1.278   5.804  0.9135 -1.2345  0.9059
 1218SOL     OW 5777   6.567   4.743   1.370 -0.0902  0.2052 -0.0391
 1218SOL    HW1 5778   6.524   4.680   1.434 -1.2591  1.6940  0.6746
 1218SOL    HW2 5779   6.624   4.690   1.306 -0.4248 -1.4868  0.9856
 1219SOL     OW 5780   1.642   4.171   5.313 -0.2462 -0.4797  0.1331
 1219SOL    HW1 5781   1.726   4.191   5.263  0.1873  0.1568  1.0904
 1219SOL    HW2 5782   1.579   4.121   5.253  0.2687  0.2100 -1.0185
 1220SOL     OW 5783   0.018   0.847   5.575 -0.6185  0.6911  0.1096
 1220SOL    HW1 5784   0.023   0.858   5.675 -0.0575 -1.8969  0.4544
 1220SOL    HW2 5785   6.981   0.780   5.553  0.4352 -0.1068 -1.0475
 1221SOL     OW 5786   5.865   4.299   6.216 -0.5211  0.3690 -0.4263
 1221SOL    HW1 5787   5.879   4.320   6.313 -1.5586  0.2402 -0.2356
 1221SOL    HW2 5788   5.841   4.203   6.206  0.8657  0.0659 -0.9558
 1222SOL     OW 5789   1.908   0.662   0.607  0.3211 -0.2038  0.4542
 1222SOL    HW1 5790   1.990   0.604   0.611 -0.6481 -1.6398  0.1466
 1222SOL    HW2 5791   1.868   0.656   0.515 -1.2589 -1.1578  1.1652
 1223SOL     OW 5792   0.362   6.699   2.683 -0.8022 -0.4450 -0.2813
 1223SOL    HW1 5793   0.440   6.717   2.623 -0.6346  0.8024  0.2787
 1223SOL    HW2 5794   0.301   6.633   2.639 -1.1490  1.0928 -2.2566
 1224SOL     OW 5795   5.125   0.415   0.339  0.1134  1.1955  0.4854
[truncated: 1,852,337 more chars]
