# Supplementary material for: A locally activatable sensor for robust quantification of organellar glutathione
Source: Nat Chem. 2023 Jun 15;15(10):1415–21. doi: 10.1038/s41557-023-01249-3 (PMC10533397; doi:10.1038/s41557-023-01249-3)
Supplement: Supplementary file 3 — Atomic coordinates for starting, ending and selected time-points of MD simulations. [file 41557_2023_1249_MOESM3_ESM.zip › halotag-SiR_xyz-coord/HT-TRaQG_open-GSH-500ns.gro]

HaloTag w/ open SiRNCN-GSH adduct bound to Asp106 and Cl in an MD snapsot position (102 ns), neutralized, and solvated in 0.15 M NaCl solution in water
32624
    4ILE      N    1   6.841   1.417   4.013 -0.1677  0.5193 -0.0208
    4ILE     H1    2   6.788   1.450   3.935  0.4907  1.7691  0.0252
    4ILE     H2    3   6.821   1.321   4.030  3.3274 -0.3229  0.1166
    4ILE     H3    4   6.814   1.476   4.089 -0.1443  1.6450 -0.8571
    4ILE     CA    5   6.984   1.450   3.999 -0.0516  0.1934  0.3837
    4ILE     CB    6   0.049   1.351   4.075 -0.1032  0.0054  0.2000
    4ILE    CG1    7   0.005   1.207   4.046  0.3810 -0.1516  0.2333
    4ILE    CG2    8   0.050   1.388   4.223  0.7806  0.1225  0.1712
    4ILE     CD    9   0.122   1.110   4.063  0.3221 -0.2860 -0.1199
    4ILE      C   10   7.016   1.437   3.850  0.0546 -0.1522  0.4362
    4ILE      O   11   6.948   1.370   3.772  0.2529  0.2780 -0.1092
    5GLY      N   12   0.101   1.500   3.806  0.2804 -0.5601  0.4041
    5GLY      H   13   0.128   1.592   3.835  3.1027 -1.1706  0.0294
    5GLY     CA   14   0.153   1.468   3.672 -0.1685 -0.1936  0.1406
    5GLY      C   15   0.178   1.323   3.630 -0.0747 -0.0972 -0.1325
    5GLY      O   16   0.209   1.242   3.717 -0.7487 -0.1651  0.0482
    6THR      N   17   0.163   1.282   3.504 -0.4092 -0.3097 -0.0221
    6THR      H   18   0.100   1.328   3.442 -1.8130  0.2213  1.6927
    6THR     CA   19   0.206   1.150   3.456  0.2143 -0.1922  0.2010
    6THR     CB   20   0.144   1.123   3.318 -0.0089 -0.7154  0.4022
    6THR    OG1   21   0.003   1.116   3.334 -0.1084  0.2147 -0.0158
    6THR    HG1   22   6.991   1.165   3.254  2.7953  0.5908 -1.1959
    6THR    CG2   23   0.198   1.000   3.244 -0.1349 -0.4306 -0.1679
    6THR      C   24   0.358   1.134   3.458  0.2508  0.0551 -0.3094
    6THR      O   25   0.435   1.218   3.411  0.2272 -0.0173 -0.4784
    7GLY      N   26   0.392   1.030   3.534 -0.0074 -0.1087 -0.4179
    7GLY      H   27   0.327   0.972   3.582 -0.7941  1.7397  0.8741
    7GLY     CA   28   0.532   0.989   3.552 -0.0479 -0.0262  0.1041
    7GLY      C   29   0.599   0.924   3.430 -0.3696  0.1767 -0.1818
    7GLY      O   30   0.695   0.976   3.373  0.2106 -0.7095 -0.0212
    8PHE      N   31   0.552   0.806   3.392 -0.0967 -0.0518  0.1895
    8PHE      H   32   0.471   0.762   3.430  0.4955 -0.7440  0.6755
    8PHE     CA   33   0.614   0.729   3.283 -0.0475  0.3792 -0.0879
    8PHE     CB   34   0.573   0.582   3.290  0.2039  0.2959 -0.3191
    8PHE     CG   35   0.694   0.489   3.290 -0.1435 -0.1619 -0.0256
    8PHE    CD1   36   0.764   0.458   3.406 -0.0863  0.0233 -0.0106
    8PHE    HD1   37   0.728   0.487   3.504 -2.7016  0.3685 -0.9950
    8PHE    CD2   38   0.719   0.410   3.178  0.2833  0.0322 -0.0707
    8PHE    HD2   39   0.664   0.425   3.085 -0.3932  0.6697  0.4215
    8PHE    CE1   40   0.860   0.357   3.406  0.2343  0.3257  0.0291
    8PHE    HE1   41   0.919   0.344   3.496  0.4533 -0.9069 -0.2803
    8PHE    CE2   42   0.806   0.302   3.183  0.0788 -0.1421 -0.2460
    8PHE    HE2   43   0.804   0.221   3.110 -1.7718  0.1591 -0.5826
    8PHE     CZ   44   0.886   0.278   3.294  0.1247  0.5190 -0.1346
    8PHE     HZ   45   0.943   0.185   3.294  1.2791  1.1205 -3.2400
    8PHE      C   46   0.576   0.786   3.146 -0.1143 -0.0811 -0.2607
    8PHE      O   47   0.458   0.804   3.116 -0.0674  0.2041 -0.2728
    9PRO      N   48   0.672   0.834   3.066 -0.3093  0.6049 -0.0868
    9PRO     CA   49   0.639   0.882   2.932 -0.4297  0.4075 -0.1284
    9PRO     CB   50   0.769   0.941   2.879 -0.1138 -0.1077  0.0717
    9PRO     CG   51   0.856   0.964   3.004  0.4291 -0.3152 -0.2643
    9PRO     CD   52   0.817   0.843   3.089 -0.2096 -0.1809 -0.3629
    9PRO      C   53   0.583   0.777   2.836  0.1426  0.2535 -0.2949
    9PRO      O   54   0.547   0.665   2.874 -0.1383  0.7190  0.8359
   10PHE      N   55   0.566   0.828   2.715  0.2348  0.3087 -0.2843
   10PHE      H   56   0.595   0.923   2.702  1.0136  0.2024  0.5792
   10PHE     CA   57   0.494   0.766   2.603  0.2880  0.1483 -0.2292
   10PHE     CB   58   0.576   0.655   2.537 -0.2888 -0.3498 -0.1159
   10PHE     CG   59   0.710   0.708   2.486 -0.2870  0.0147  0.2611
   10PHE    CD1   60   0.825   0.699   2.562 -0.1432  0.0927  0.0552
   10PHE    HD1   61   0.816   0.639   2.653  0.9227  1.2737  0.9851
   10PHE    CD2   62   0.723   0.782   2.368  0.6431 -0.3552  0.1282
   10PHE    HD2   63   0.638   0.789   2.301  0.7344 -1.2132 -0.0974
   10PHE    CE1   64   0.937   0.776   2.533 -0.0139  0.0051  0.3182
   10PHE    HE1   65   1.020   0.774   2.605 -0.3009  1.7839  0.7528
   10PHE    CE2   66   0.839   0.851   2.334 -0.0333  0.9287  0.3718
   10PHE    HE2   67   0.859   0.869   2.228 -2.6210  0.8204 -0.2089
   10PHE     CZ   68   0.949   0.853   2.418 -0.2062  0.4836  0.6141
   10PHE     HZ   69   1.036   0.919   2.415  0.3487 -0.2403 -2.8697
   10PHE      C   70   0.349   0.725   2.628  0.3132 -0.0016 -0.3230
   10PHE      O   71   0.304   0.708   2.742 -0.9954 -0.3023 -0.8625
   11ASP      N   72   0.263   0.737   2.528 -0.1810  0.2313  0.1234
   11ASP      H   73   0.283   0.804   2.456 -0.0735  3.0881  2.6089
   11ASP     CA   74   0.121   0.703   2.550 -0.2720  0.2741 -0.3770
   11ASP     CB   75   0.054   0.781   2.436 -0.6273 -0.0426 -0.3850
   11ASP     CG   76   6.930   0.806   2.464 -0.4865  0.4043 -0.0302
   11ASP    OD1   77   6.859   0.723   2.524 -0.2444 -0.1241 -0.4721
   11ASP    OD2   78   6.882   0.920   2.444  0.2020  0.6578 -0.2621
   11ASP      C   79   0.094   0.553   2.556 -0.9196  0.3938 -0.2289
   11ASP      O   80   0.103   0.484   2.454 -0.1705  0.4714 -0.2209
   12PRO      N   81   0.054   0.498   2.670  0.0273 -0.2008 -0.1685
   12PRO     CA   82   0.038   0.354   2.697  0.0704 -0.1899 -0.0857
   12PRO     CB   83   7.003   0.345   2.837  0.2436 -0.0984 -0.0064
   12PRO     CG   84   6.921   0.473   2.847  0.2864 -0.0427 -0.3634
   12PRO     CD   85   7.005   0.576   2.772  0.5280  0.0330  0.0087
   12PRO      C   86   6.989   0.268   2.593 -0.1917  0.0271 -0.0844
   12PRO      O   87   6.894   0.318   2.534  0.2274  0.9120 -0.0195
   13HIS      N   88   7.011   0.137   2.609  0.5261  0.1115 -0.3465
   13HIS      H   89   0.056   0.107   2.675  0.0100  1.2580  0.7591
   13HIS     CA   90   6.944   0.044   2.517  0.1893 -0.1901  0.2014
   13HIS     CB   91   0.000   0.021   2.388 -0.2246 -0.5908  0.0161
   13HIS     CG   92   6.972   6.963   2.269  0.0689 -0.3876 -0.2515
   13HIS    ND1   93   6.845   6.947   2.233 -0.0856 -0.4076  0.2999
   13HIS    CD2   94   0.023   6.888   2.188  0.3823 -0.3606  0.0101
   13HIS    HD2   95   0.129   6.907   2.173  0.2079 -0.2915 -1.2093
   13HIS    CE1   96   6.839   6.865   2.129 -0.4227  0.2581 -0.2143
   13HIS    HE1   97   6.749   6.819   2.088  0.4997 -1.3782 -0.4748
   13HIS    NE2   98   6.964   6.830   2.102 -0.3334  0.1086  0.3664
   13HIS    HE2   99   7.001   6.788   2.019 -0.5049 -2.3772  1.4642
   13HIS      C  100   6.911   6.936   2.589  0.4099 -0.1553  0.3682
   13HIS      O  101   6.958   6.913   2.700  0.6613 -0.3780  0.2163
   14TYR      N  102   6.823   6.863   2.521 -0.0286  0.4837  0.2398
   14TYR      H  103   6.807   6.892   2.427 -1.3584  0.2361  0.3673
   14TYR     CA  104   6.762   6.738   2.568  0.1719  0.2584 -0.0973
   14TYR     CB  105   6.616   6.728   2.522  0.1192 -0.0226  0.1298
   14TYR     CG  106   6.587   6.749   2.374  0.3567  0.2112  0.1152
   14TYR    CD1  107   6.585   6.636   2.293 -0.7061  0.4173 -0.1628
   14TYR    HD1  108   6.594   6.537   2.338  1.1618  0.7950  0.3762
   14TYR    CD2  109   6.526   6.866   2.330 -0.1033 -0.0584  0.0251
   14TYR    HD2  110   6.503   6.943   2.404  1.0598 -0.2298  0.5852
   14TYR    CE1  111   6.523   6.635   2.168 -0.9443  0.0480 -0.0457
   14TYR    HE1  112   6.505   6.546   2.109 -1.3772 -0.8643  1.4067
   14TYR    CE2  113   6.469   6.871   2.203 -0.1574  0.0655  0.0543
   14TYR    HE2  114   6.462   6.971   2.160 -3.3892  0.5722  1.4650
   14TYR     CZ  115   6.473   6.757   2.124  0.7041  0.5436 -0.6044
   14TYR     OH  116   6.441   6.762   1.992  0.4913  0.3186 -0.5608
   14TYR     HH  117   6.423   6.858   1.974  0.1873  0.1591 -1.1650
   14TYR      C  118   6.831   6.604   2.538  0.1690  0.2044  0.1388
   14TYR      O  119   6.900   6.590   2.438  0.4202 -0.4861  0.4046
   15VAL      N  120   6.790   6.512   2.626  0.2762 -0.1049 -0.1356
   15VAL      H  121   6.756   6.540   2.715 -0.1502  1.7123 -0.8180
   15VAL     CA  122   6.836   6.373   2.622  0.2578 -0.1092 -0.1975
   15VAL     CB  123   6.985   6.359   2.657  0.2667  0.1773 -0.1184
   15VAL    CG1  124   0.058   6.352   2.539 -0.1192 -0.1196 -0.4212
   15VAL    CG2  125   0.002   6.440   2.780 -0.0287 -0.3442  0.3259
   15VAL      C  126   6.752   6.267   2.693  0.4456 -0.0429  0.1273
   15VAL      O  127   6.749   6.264   2.816  0.2680  0.0266  0.1250
   16GLU      N  128   6.698   6.172   2.616  0.0951  0.1283  0.1589
   16GLU      H  129   6.733   6.169   2.522  0.3625 -0.9727  0.2861
   16GLU     CA  130   6.608   6.062   2.655  0.1060  0.1002  0.1050
   16GLU     CB  131   6.543   5.990   2.537 -0.6508 -0.3240  0.7740
   16GLU     CG  132   6.422   6.059   2.473 -0.0985 -0.0520 -0.0006
   16GLU     CD  133   6.362   5.978   2.359 -0.1896 -0.0770  0.0655
   16GLU    OE1  134   6.394   6.004   2.241 -0.2427  0.0342  0.0755
   16GLU    OE2  135   6.302   5.872   2.389 -0.0288 -0.1634  0.0832
   16GLU      C  136   6.655   5.958   2.757 -0.7582 -0.3658  0.0327
   16GLU      O  137   6.684   5.845   2.720 -0.1486 -0.1624 -0.1336
   17VAL      N  138   6.633   5.992   2.883 -0.5240  0.0329 -0.0304
   17VAL      H  139   6.574   6.071   2.901 -0.8496 -0.3807  0.7804
   17VAL     CA  140   6.672   5.909   2.998 -0.1197  0.4792  0.1587
   17VAL     CB  141   6.765   5.992   3.086  0.0656 -0.1412  0.5534
   17VAL    CG1  142   6.800   5.949   3.229  0.5057  0.1684  0.5418
   17VAL    CG2  143   6.898   6.020   3.016 -0.6232  0.4977 -0.5150
   17VAL      C  144   6.550   5.853   3.072 -0.1736 -0.1489 -0.3986
   17VAL      O  145   6.465   5.932   3.109 -0.6637 -0.5686 -0.6158
   18LEU      N  146   6.526   5.722   3.060  0.6724 -0.4057  0.5389
   18LEU      H  147   6.591   5.672   3.003 -2.2141  0.3766 -3.9777
   18LEU     CA  148   6.407   5.652   3.110  0.0538  0.0971 -0.1942
   18LEU     CB  149   6.409   5.660   3.263 -0.1946  0.1177 -0.1912
   18LEU     CG  150   6.483   5.542   3.327 -0.4720 -0.0709 -0.2189
   18LEU    CD1  151   6.609   5.579   3.405 -0.2509 -0.3273 -0.4547
   18LEU    CD2  152   6.382   5.475   3.421 -0.2184 -0.1221  0.0197
   18LEU      C  153   6.269   5.689   3.055 -0.1097 -0.1005  0.0803
   18LEU      O  154   6.172   5.616   3.073  0.3881 -0.6215  0.7247
   19GLY      N  155   6.272   5.749   2.937  0.4451 -0.3661 -0.0467
   19GLY      H  156   6.357   5.742   2.885  1.1638 -0.9316  1.1655
   19GLY     CA  157   6.156   5.798   2.860  0.3534 -0.4820  0.0168
   19GLY      C  158   6.162   5.951   2.860 -0.6863 -0.4321  0.6946
   19GLY      O  159   6.092   6.004   2.774  0.0263 -0.0781  0.3210
   20GLU      N  160   6.230   6.020   2.951 -0.4713  0.3759 -0.0582
   20GLU      H  161   6.290   5.976   3.018  0.0332  1.2501  0.0834
   20GLU     CA  162   6.223   6.165   2.975  0.1636  0.4004 -0.0213
   20GLU     CB  163   6.252   6.192   3.123 -0.0294 -0.3878  0.1668
   20GLU     CG  164   6.215   6.327   3.186  0.1510 -0.2813  0.0454
   20GLU     CD  165   6.064   6.350   3.196  0.1103 -0.5182 -0.0152
   20GLU    OE1  166   6.008   6.398   3.095  0.2724  0.0218  0.1491
   20GLU    OE2  167   6.005   6.316   3.300 -0.2607 -0.4799 -0.2127
   20GLU      C  168   6.323   6.239   2.886  0.0079  0.1860 -0.3741
   20GLU      O  169   6.443   6.213   2.899 -0.2404 -0.5227  0.6694
   21ARG      N  170   6.284   6.359   2.845 -0.2109  0.1340 -0.3192
   21ARG      H  171   6.193   6.390   2.873  0.6963  1.9219  0.8443
   21ARG     CA  172   6.378   6.449   2.776 -0.3702  0.3485 -0.2564
   21ARG     CB  173   6.304   6.522   2.664 -0.6224  0.1993 -0.1885
   21ARG     CG  174   6.296   6.442   2.534 -0.0339 -0.3074  0.0820
   21ARG     CD  175   6.243   6.529   2.420  0.2511  0.2595  0.3796
   21ARG     NE  176   6.266   6.470   2.287 -0.0178  0.3252  0.3029
   21ARG     HE  177   6.354   6.424   2.278 -1.6425 -3.2833  0.9089
   21ARG     CZ  178   6.186   6.477   2.179 -0.1484  0.1083  0.3857
   21ARG    NH1  179   6.078   6.555   2.187  0.2123  0.6378  0.1560
   21ARG   HH11  180   6.076   6.624   2.259  0.9237  0.0860  0.7239
   21ARG   HH12  181   5.996   6.547   2.130  0.0268 -0.0472  0.5058
   21ARG    NH2  182   6.206   6.400   2.071 -0.0283  0.0405  0.4555
   21ARG   HH21  183   6.291   6.349   2.055 -0.7663 -1.0095 -0.2503
   21ARG   HH22  184   6.133   6.397   2.003 -1.4677  0.4750  1.9276
   21ARG      C  185   6.450   6.538   2.878 -0.5007 -0.0571  0.1938
   21ARG      O  186   6.448   6.661   2.869  0.5821 -0.0471 -0.0524
   22MET      N  187   6.538   6.472   2.952 -0.0365  0.4955  0.1360
   22MET      H  188   6.557   6.377   2.930  0.2682  0.6394 -0.2293
   22MET     CA  189   6.614   6.541   3.058  0.0412  0.2505  0.2391
   22MET     CB  190   6.672   6.430   3.146  0.3939 -0.0110 -0.3160
   22MET     CG  191   6.560   6.382   3.239  0.5768  0.7876  0.3324
   22MET     SD  192   6.604   6.255   3.363  0.2775  0.2730 -0.0815
   22MET     CE  193   6.470   6.275   3.478 -0.2505  0.4468 -0.7182
   22MET      C  194   6.720   6.631   2.995  0.6380 -0.1342  0.6817
   22MET      O  195   6.756   6.607   2.880 -0.0377 -0.6200  0.5632
   23HIS      N  196   6.731   6.753   3.046  0.0107  0.2422 -0.0569
   23HIS      H  197   6.656   6.784   3.104  1.1097  0.9858  1.0260
   23HIS     CA  198   6.837   6.844   3.000  0.1007  0.1558 -0.0203
   23HIS     CB  199   6.806   6.991   3.032 -0.0241  0.2271 -0.4634
   23HIS     CG  200   6.678   0.020   2.967 -0.3131 -0.4466 -0.4507
   23HIS    ND1  201   6.556   0.021   3.021 -0.2086  0.1406 -0.2202
   23HIS    HD1  202   6.528   6.979   3.092 -1.4601  1.7735  0.8695
   23HIS    CD2  203   6.670   0.104   2.864 -0.2325  0.0544 -0.0516
   23HIS    HD2  204   6.757   0.136   2.807  1.0968 -1.6272  0.9473
   23HIS    CE1  205   6.479   0.109   2.958 -0.3451  0.3560  0.2406
   23HIS    HE1  206   6.374   0.121   2.985 -0.4438 -2.3896  1.4186
   23HIS    NE2  207   6.549   0.159   2.856 -0.3677 -0.2481 -0.0772
   23HIS      C  208   6.983   6.820   3.041  0.1459  0.2632 -0.1195
   23HIS      O  209   7.013   6.763   3.146 -0.4598  0.0923 -0.0353
   24TYR      N  210   0.046   6.846   2.944 -0.0697  0.4120 -0.2716
   24TYR      H  211   0.011   6.878   2.855  0.3200 -0.7243 -0.8467
   24TYR     CA  212   0.192   6.848   2.953 -0.0999  0.0739  0.3125
   24TYR     CB  213   0.232   6.720   2.879  0.0196  0.0267  0.4584
   24TYR     CG  214   0.257   6.737   2.729 -0.3710 -0.0602  0.3818
   24TYR    CD1  215   0.158   6.720   2.634  0.1942 -0.1552 -0.1974
   24TYR    HD1  216   0.056   6.696   2.665  0.7773 -0.5463  1.4760
   24TYR    CD2  217   0.385   6.770   2.686 -0.4910  0.0532  0.1151
   24TYR    HD2  218   0.472   6.733   2.741 -0.6938 -2.5261 -1.1233
   24TYR    CE1  219   0.197   6.733   2.501 -0.1782 -0.2729 -0.3185
   24TYR    HE1  220   0.121   6.724   2.423 -0.4004 -1.6082  0.0225
   24TYR    CE2  221   0.423   6.800   2.555 -0.5023  0.3645  0.1842
   24TYR    HE2  222   0.528   6.794   2.525 -0.5994  0.0607 -0.0922
   24TYR     CZ  223   0.322   6.778   2.462 -0.3102  0.3539 -0.0217
   24TYR     OH  224   0.345   6.819   2.335 -0.2848 -0.1303 -0.1750
   24TYR     HH  225   0.410   6.892   2.358 -2.1042  0.6538  3.1305
   24TYR      C  226   0.247   6.981   2.901  0.1447 -0.1666 -0.0530
   24TYR      O  227   0.207   0.002   2.794 -0.1219 -0.1660  0.0447
   25VAL      N  228   0.341   0.020   2.971  0.2444 -0.3366 -0.0347
   25VAL      H  229   0.377   7.006   3.056 -2.2812  0.0632  1.3003
   25VAL     CA  230   0.411   0.143   2.929 -0.0436 -0.0935  0.1914
   25VAL     CB  231   0.378   0.256   3.027 -0.0244 -0.0732  0.1745
   25VAL    CG1  232   0.409   0.233   3.175 -0.2703  0.1816  0.2669
   25VAL    CG2  233   0.411   0.393   2.968 -0.5290  0.3116  0.7805
   25VAL      C  234   0.558   0.112   2.901  0.1065  0.5099  0.2959
   25VAL      O  235   0.627   0.063   2.990 -0.2326  0.1292  0.3540
   26ASP      N  236   0.606   0.172   2.792 -0.0556 -0.0494 -0.0924
   26ASP      H  237   0.558   0.234   2.730 -0.5295  0.0461  0.3643
   26ASP     CA  238   0.745   0.151   2.750  0.0937  0.3163  0.2073
   26ASP     CB  239   0.742   0.046   2.638 -0.1307  0.4329  0.1034
   26ASP     CG  240   0.690   0.089   2.501 -0.0163  0.7278  0.1511
   26ASP    OD1  241   0.771   0.124   2.413  0.6571 -0.2584  0.3653
   26ASP    OD2  242   0.566   0.091   2.483 -0.0451 -0.1725  0.1926
   26ASP      C  243   0.832   0.272   2.715  0.2016  0.2204  0.1448
   26ASP      O  244   0.790   0.365   2.647 -0.1589 -0.2267 -0.2549
   27VAL      N  245   0.955   0.265   2.767  0.1666  0.3138  0.2389
   27VAL      H  246   0.971   0.203   2.844 -2.0980 -0.9070 -0.1681
   27VAL     CA  247   1.065   0.353   2.729  0.1607  0.2061 -0.0268
   27VAL     CB  248   1.106   0.440   2.848 -0.0576  0.2870 -0.0110
   27VAL    CG1  249   1.243   0.508   2.838  0.0084  0.2455  0.5756
   27VAL    CG2  250   0.989   0.536   2.873 -0.2447  0.0459  0.0446
   27VAL      C  251   1.187   0.268   2.693  0.0618  0.1229 -0.1673
   27VAL      O  252   1.223   0.168   2.755 -0.1251  0.2094  0.0788
   28GLY      N  253   1.240   0.291   2.573  0.0947 -0.0008 -0.1769
   28GLY      H  254   1.193   0.330   2.494 -0.5980  0.1187  0.2868
   28GLY     CA  255   1.380   0.256   2.546  0.1129 -0.3419  0.3525
   28GLY      C  256   1.412   0.171   2.423  0.0695  0.2151 -0.0446
   28GLY      O  257   1.321   0.165   2.340  0.1323  0.1437 -0.1085
   29PRO      N  258   1.532   0.115   2.417 -0.0933 -0.1781  0.3363
   29PRO     CA  259   1.590   0.027   2.314  0.0204 -0.3582  0.5516
   29PRO     CB  260   1.739   0.009   2.342  0.0251  0.1354  0.8672
   29PRO     CG  261   1.769   0.127   2.434 -0.2767  0.5945  0.3817
   29PRO     CD  262   1.639   0.147   2.512 -0.3099  0.5702  0.3327
   29PRO      C  263   1.510   6.921   2.305  0.3070 -0.4697 -0.5559
   29PRO      O  264   1.525   6.832   2.388  0.4426 -0.1500 -0.2380
   30ARG      N  265   1.444   6.905   2.190  0.4006 -0.6333 -0.5862
   30ARG      H  266   1.444   6.967   2.112 -1.3802 -0.1407 -0.2228
   30ARG     CA  267   1.366   6.781   2.175 -0.4573 -0.2048  0.3121
   30ARG     CB  268   1.265   6.781   2.060 -0.0429 -0.0243 -0.0508
   30ARG     CG  269   1.147   6.869   2.100  0.0564  0.0613  0.0550
   30ARG     CD  270   1.018   6.847   2.021 -0.1040  0.0919  0.3083
   30ARG     NE  271   0.923   6.943   2.080 -0.3201  0.1524 -0.1315
   30ARG     HE  272   0.881   6.920   2.168 -0.9386  0.6302 -0.2965
   30ARG     CZ  273   0.886   0.034   2.020  0.3176  0.3145 -0.2286
   30ARG    NH1  274   0.930   0.070   1.899  0.3636 -0.4057 -0.4312
   30ARG   HH11  275   1.001   0.013   1.857 -0.5729 -1.4394 -0.6491
   30ARG   HH12  276   0.896   0.147   1.846  0.8856  0.6246  0.6745
   30ARG    NH2  277   0.801   0.113   2.087 -0.3819 -0.4268 -0.2224
   30ARG   HH21  278   0.770   0.093   2.180  0.5734  0.0631  0.2137
   30ARG   HH22  279   0.750   0.191   2.050 -1.5196 -0.3170  1.4326
   30ARG      C  280   1.446   6.654   2.152  0.6055  0.5785 -0.3669
   30ARG      O  281   1.395   6.542   2.156 -0.3734  1.0421  0.0958
   31ASP      N  282   1.573   6.675   2.115  0.7579  0.0568 -0.1504
   31ASP      H  283   1.610   6.759   2.077 -1.3045  1.6163  1.1045
   31ASP     CA  284   1.670   6.566   2.102  0.4886 -0.1462 -0.4910
   31ASP     CB  285   1.782   6.620   2.012  0.1433  0.2658 -0.6726
   31ASP     CG  286   1.837   6.756   2.055  0.4037 -0.1258  0.2596
   31ASP    OD1  287   1.785   6.856   1.999  0.2599 -0.5551 -0.3827
   31ASP    OD2  288   1.932   6.755   2.136  0.1724  0.6585  0.5526
   31ASP      C  289   1.718   6.531   2.243 -0.3283 -0.1697 -0.2179
   31ASP      O  290   1.718   6.410   2.265  0.4465 -0.0910  0.2254
   32GLY      N  291   1.755   6.624   2.329  0.1767 -0.4187 -0.1655
   32GLY      H  292   1.784   6.716   2.301  1.5724  0.0407  2.3919
   32GLY     CA  293   1.798   6.610   2.469  0.1427 -0.0611 -0.1172
   32GLY      C  294   1.712   6.526   2.565 -0.1631  0.1307 -0.2227
   32GLY      O  295   1.592   6.507   2.552 -0.1761 -0.0512  0.1537
   33THR      N  296   1.791   6.503   2.670 -0.0710  0.4473 -0.2215
   33THR      H  297   1.883   6.539   2.685  0.2187 -0.7142  0.8708
   33THR     CA  298   1.747   6.418   2.781  0.0765  0.7515  0.0708
   33THR     CB  299   1.861   6.378   2.876 -0.3073 -0.2935  0.1000
   33THR    OG1  300   1.965   6.476   2.869 -0.4900 -0.1405 -0.5324
   33THR    HG1  301   2.055   6.433   2.869 -0.3070  0.2297 -0.0784
   33THR    CG2  302   1.917   6.247   2.822  0.0860 -0.3531  0.6430
   33THR      C  303   1.632   6.479   2.861 -0.4358  0.3024 -0.3149
   33THR      O  304   1.639   6.591   2.911 -1.0000  0.1836  0.0413
   34PRO      N  305   1.523   6.404   2.864 -0.3828  0.2337 -0.1297
   34PRO     CA  306   1.408   6.446   2.946 -0.0816  0.3771  0.2238
   34PRO     CB  307   1.306   6.332   2.938 -0.0342  0.3629 -0.2214
   34PRO     CG  308   1.338   6.254   2.811 -0.2466  0.1091 -0.1183
   34PRO     CD  309   1.483   6.291   2.779 -0.1827  0.0146  0.0661
   34PRO      C  310   1.429   6.471   3.095 -0.0549  0.0512  0.2750
   34PRO      O  311   1.490   6.386   3.160  0.1026 -0.2663 -0.2840
   35VAL      N  312   1.414   6.593   3.147 -0.3565 -0.0056  0.3238
   35VAL      H  313   1.394   6.673   3.090  0.5216 -0.3480 -0.4952
   35VAL     CA  314   1.411   6.626   3.290  0.4307  0.6885  0.1846
   35VAL     CB  315   1.516   6.734   3.319  0.6728  0.5962 -0.3272
   35VAL    CG1  316   1.658   6.697   3.278  0.4892 -0.1097 -0.3342
   35VAL    CG2  317   1.483   6.879   3.281 -0.0849  0.4635 -0.1999
   35VAL      C  318   1.268   6.665   3.329  0.2364  0.2462 -0.0857
   35VAL      O  319   1.206   6.751   3.266  0.3468  0.1528 -0.3241
   36LEU      N  320   1.207   6.571   3.400 -0.0155  0.2916 -0.2413
   36LEU      H  321   1.237   6.476   3.393  0.7534  0.6507 -2.7265
   36LEU     CA  322   1.076   6.589   3.465  0.0711 -0.3582  0.1178
   36LEU     CB  323   0.998   6.461   3.496 -0.0063 -0.2587  0.3345
   36LEU     CG  324   0.923   6.422   3.368  0.1090 -0.2749  0.2713
   36LEU    CD1  325   1.022   6.382   3.259 -0.2632  0.1862 -0.2415
   36LEU    CD2  326   0.832   6.306   3.410 -0.3135 -0.0865 -0.1169
   36LEU      C  327   1.070   6.684   3.585  0.1298  0.1319 -0.2664
   36LEU      O  328   1.094   6.635   3.695 -0.1076  0.0671 -0.2430
   37PHE      N  329   1.015   6.804   3.569 -0.1604  0.0469  0.0851
   37PHE      H  330   0.971   6.831   3.483 -0.6690 -1.9697 -0.3395
   37PHE     CA  331   0.969   6.893   3.676  0.1088  0.3419 -0.0461
   37PHE     CB  332   0.990   0.015   3.631  0.2820  0.4465  0.3758
   37PHE     CG  333   1.138   0.055   3.627  0.3480  0.2043  0.3838
   37PHE    CD1  334   1.193   0.110   3.742  0.6005 -0.6665  0.6881
   37PHE    HD1  335   1.131   0.109   3.833 -0.5817 -0.7659 -0.0914
   37PHE    CD2  336   1.212   0.065   3.510 -0.2574 -0.1791 -0.0364
   37PHE    HD2  337   1.171   0.017   3.421 -0.2366 -0.9199  0.3384
   37PHE    CE1  338   1.302   0.195   3.735 -0.4345  0.6523  0.2472
   37PHE    HE1  339   1.331   0.248   3.826 -1.2806  0.7944  0.4450
   37PHE    CE2  340   1.328   0.141   3.505 -0.1859 -0.2876 -0.0240
   37PHE    HE2  341   1.403   0.115   3.430 -1.6211 -0.0288 -1.6047
   37PHE     CZ  342   1.370   0.214   3.616 -0.2266 -0.5571  0.1700
   37PHE     HZ  343   1.475   0.246   3.616 -0.5019  0.3727 -0.0794
   37PHE      C  344   0.826   6.870   3.726  0.0605  0.4359 -0.1379
   37PHE      O  345   0.723   6.869   3.659  0.3113 -0.2198 -0.5270
   38LEU      N  346   0.830   6.826   3.851 -0.5176  0.7869  0.0048
   38LEU      H  347   0.912   6.786   3.892 -1.7607 -2.9995 -0.8101
   38LEU     CA  348   0.707   6.787   3.922 -0.1138 -0.0182  0.2731
   38LEU     CB  349   0.713   6.653   3.996  0.3774 -0.2511 -0.1779
   38LEU     CG  350   0.703   6.527   3.910 -0.1837 -0.3697  0.0559
   38LEU    CD1  351   0.577   6.537   3.823 -0.2402 -0.6288  0.1053
   38LEU    CD2  352   0.829   6.497   3.828  0.0598  0.2404  0.1994
   38LEU      C  353   0.658   6.899   4.014 -0.0185  0.4949 -0.2961
   38LEU      O  354   0.737   6.968   4.078 -0.0787  0.1152  0.1935
   39HIS      N  355   0.525   6.905   4.019 -0.0421 -0.1553 -0.0856
   39HIS      H  356   0.468   6.836   3.975  0.3404 -1.6999  1.6818
   39HIS     CA  357   0.458   7.007   4.101  0.0390  0.0027 -0.2153
   39HIS     CB  358   0.353   0.058   4.019 -0.0896 -0.0501 -0.0997
   39HIS     CG  359   0.230   7.015   3.957 -0.2106 -0.0206  0.1080
   39HIS    ND1  360   0.104   0.007   3.997 -0.2864  0.5427 -0.3415
   39HIS    HD1  361   0.072   0.075   4.063 -0.1331  0.2426  0.0465
   39HIS    CD2  362   0.226   6.932   3.853  0.4973 -0.7201  0.6238
   39HIS    HD2  363   0.310   6.886   3.800  0.8632  0.4121  0.1748
   39HIS    CE1  364   0.017   6.963   3.921 -0.2943  0.3953 -0.2020
   39HIS    HE1  365   6.936   6.942   3.940 -0.6138 -0.7231 -2.7968
   39HIS    NE2  366   0.099   6.895   3.841  0.1715  0.4975  0.1833
   39HIS      C  367   0.396   6.950   4.228 -0.0727  0.3567 -0.1099
   39HIS      O  368   0.389   6.828   4.243 -0.7772  0.4214  0.1474
   40GLY      N  369   0.366   0.016   4.322 -0.4069  0.0740  0.0584
   40GLY      H  370   0.400   0.110   4.318  0.3491 -0.1045  1.7551
   40GLY     CA  371   0.306   7.006   4.452 -0.4379 -0.3327 -0.0593
   40GLY      C  372   0.174   0.041   4.503 -0.0557  0.4352  0.0640
   40GLY      O  373   0.101   0.108   4.431 -0.6021 -0.1068  0.1114
   41ASN      N  374   0.150   0.008   4.630 -0.3074 -0.6559 -0.2551
   41ASN      H  375   0.218   6.994   4.693 -1.4867  0.8947  2.0719
   41ASN     CA  376   0.030   0.063   4.695  0.0355  0.2532 -0.3735
   41ASN     CB  377   6.976   6.973   4.763 -0.1332  0.6885  0.1715
   41ASN     CG  378   6.830   6.970   4.718 -0.2472 -0.1892  0.5847
   41ASN    OD1  379   6.770   0.040   4.664  0.3744 -0.0604  0.0988
   41ASN    ND2  380   6.764   6.855   4.715 -0.2056 -0.2016 -0.3870
   41ASN   HD21  381   6.812   6.770   4.740 -0.2395  0.2216  1.2520
   41ASN   HD22  382   6.672   6.851   4.675  0.2019 -0.1886 -1.3423
   41ASN      C  383   0.064   0.169   4.801  0.2533 -0.1720 -0.0140
   41ASN      O  384   0.158   0.167   4.879  0.0416 -0.0501  0.2470
   42PRO      N  385   0.002   0.285   4.783  0.1585 -0.2489 -0.1880
   42PRO     CA  386   6.956   0.336   4.664  0.3858 -0.0150 -0.2200
   42PRO     CB  387   6.864   0.437   4.732 -0.0883 -0.6486  0.0815
   42PRO     CG  388   6.924   0.493   4.861 -0.4177  0.0311 -0.0569
   42PRO     CD  389   6.997   0.365   4.903 -0.0547  0.1018 -0.4719
   42PRO      C  390   0.024   0.405   4.562 -0.1577  0.8892 -0.1094
   42PRO      O  391   7.001   0.422   4.450  0.3171 -0.3658 -0.5177
   43THR      N  392   0.154   0.408   4.590 -0.1955 -0.2464  0.2700
   43THR      H  393   0.194   0.353   4.663  2.2913  0.2879 -0.5822
   43THR     CA  394   0.268   0.464   4.514 -0.0208 -0.2366  0.5381
   43THR     CB  395   0.395   0.420   4.587  0.2740 -0.0930  0.1146
   43THR    OG1  396   0.373   0.299   4.660 -0.6890  0.2535  0.4151
   43THR    HG1  397   0.448   0.234   4.660 -1.1895 -0.3403  0.9106
   43THR    CG2  398   0.447   0.540   4.668  0.2524  0.0124 -0.0268
   43THR      C  399   0.279   0.405   4.374  0.9878  0.7771  0.1806
   43THR      O  400   0.332   0.297   4.348 -0.1788  0.0310  0.7962
   44SER      N  401   0.237   0.491   4.281  0.7238  0.2520 -0.1907
   44SER      H  402   0.203   0.584   4.296  0.1591  0.0511 -0.2037
   44SER     CA  403   0.248   0.466   4.137 -0.3436 -0.1868 -0.2126
   44SER     CB  404   0.158   0.562   4.058 -0.3515 -0.1215 -0.1237
   44SER     OG  405   0.188   0.701   4.071 -0.3868 -0.0896 -0.3799
   44SER     HG  406   0.121   0.738   4.007 -0.2344  0.7276 -0.0841
   44SER      C  407   0.386   0.468   4.070 -0.1573  0.0706  0.1761
   44SER      O  408   0.490   0.487   4.134  0.2095  0.4801 -0.5390
   45SER      N  409   0.390   0.448   3.939 -0.1062  0.1196  0.1703
   45SER      H  410   0.314   0.419   3.880  0.9738 -0.9877 -0.7364
   45SER     CA  411   0.516   0.451   3.863 -0.1337 -0.0406  0.1164
   45SER     CB  412   0.493   0.418   3.715  0.5887  0.3707 -0.0933
   45SER     OG  413   0.399   0.507   3.656 -0.2017 -0.3068  0.1148
   45SER     HG  414   0.362   0.459   3.576  0.2960  0.7519 -0.7838
   45SER      C  415   0.589   0.585   3.870 -0.2738  0.0433 -0.0186
   45SER      O  416   0.712   0.585   3.857 -0.2186 -0.2419  0.4935
   46TYR      N  417   0.515   0.688   3.909  0.1146  0.4649 -0.3808
   46TYR      H  418   0.415   0.683   3.912  0.1686 -0.5101  0.1484
   46TYR     CA  419   0.577   0.819   3.935  0.2309  0.4460 -0.5621
   46TYR     CB  420   0.468   0.910   3.990  0.5260  0.1760  0.4919
   46TYR     CG  421   0.502   1.057   4.017 -0.3191  0.3875  0.4269
   46TYR    CD1  422   0.531   1.088   4.149 -0.4437 -0.7724  0.7363
   46TYR    HD1  423   0.533   1.008   4.223  0.2006  0.6125  2.2761
   46TYR    CD2  424   0.482   1.158   3.923  0.0142 -0.1917 -0.2733
   46TYR    HD2  425   0.463   1.128   3.820  1.0584 -2.6645  0.1668
   46TYR    CE1  426   0.540   1.222   4.185  0.0076 -0.4885 -0.3996
   46TYR    HE1  427   0.546   1.244   4.291 -3.4217  1.2011 -0.4176
   46TYR    CE2  428   0.494   1.291   3.962 -0.3607 -0.1337 -0.3506
   46TYR    HE2  429   0.504   1.365   3.883  1.2323 -1.3568 -1.3482
   46TYR     CZ  430   0.522   1.326   4.094 -0.8791 -0.4248 -0.1603
   46TYR     OH  431   0.504   1.457   4.125  0.1216 -0.3192  0.0004
   46TYR     HH  432   0.548   1.462   4.215  1.9261 -2.1595 -0.7035
   46TYR      C  433   0.700   0.822   4.026  0.1703 -0.1491 -0.4577
   46TYR      O  434   0.786   0.909   4.016  0.3260 -0.1001  0.9855
   47VAL      N  435   0.707   0.741   4.132  0.0013  0.0099 -0.3258
   47VAL      H  436   0.625   0.703   4.174 -0.7273  2.2819  0.4604
   47VAL     CA  437   0.831   0.725   4.209 -0.0273 -0.0069 -0.2827
   47VAL     CB  438   0.806   0.627   4.323  0.3892  0.2127  0.0009
   47VAL    CG1  439   0.702   0.692   4.415 -0.3506 -0.6604 -0.2055
   47VAL    CG2  440   0.751   0.492   4.276  0.0981  0.3771 -0.1340
   47VAL      C  441   0.951   0.692   4.121  0.0492  0.5935 -0.4091
   47VAL      O  442   1.058   0.746   4.149 -0.0444  0.4802  0.1862
   48TRP      N  443   0.935   0.611   4.017  0.0448 -0.2808  0.2630
   48TRP      H  444   0.853   0.588   3.965 -2.1101  0.8805  2.8970
   48TRP     CA  445   1.056   0.577   3.941  0.0612  0.5489 -0.0956
   48TRP     CB  446   1.041   0.437   3.879 -0.2263  0.5470 -0.0241
   48TRP     CG  447   0.999   0.344   3.993  0.4140  0.0671 -0.1752
   48TRP    CD1  448   0.900   0.258   3.970  0.2103  0.2137  0.1461
   48TRP    HD1  449   0.821   0.264   3.895  0.6952  0.0740 -0.3850
   48TRP    CD2  450   1.070   0.285   4.097 -0.2073  0.3800  0.4376
   48TRP    NE1  451   0.896   0.156   4.056  0.0211  0.3682  0.3221
   48TRP    HE1  452   0.841   0.075   4.038 -0.2211  0.6096 -0.0539
   48TRP    CE2  453   1.001   0.171   4.136 -0.0209  0.2523  0.3976
   48TRP    CE3  454   1.202   0.304   4.135 -0.0376  0.1308 -0.0119
   48TRP    HE3  455   1.245   0.404   4.133 -1.2485  0.6657 -1.1618
   48TRP    CZ2  456   1.063   0.080   4.221 -0.0860  0.3574  0.5589
   48TRP    HZ2  457   1.021   7.023   4.282  0.4243 -0.2515  0.1207
   48TRP    CZ3  458   1.268   0.203   4.205  0.0449  0.3072  0.1658
   48TRP    HZ3  459   1.376   0.217   4.217 -0.1804  1.2312  1.3346
   48TRP    CH2  460   1.197   0.094   4.253  0.3280 -0.3136 -0.7929
   48TRP    HH2  461   1.251   0.009   4.297 -1.4735 -0.2525  1.7576
   48TRP      C  462   1.089   0.682   3.835  0.2394  0.1514 -0.4371
   48TRP      O  463   1.178   0.660   3.753  0.5883  0.1099 -0.0464
   49ARG      N  464   1.033   0.802   3.851  0.5489  0.2566 -0.1468
   49ARG      H  465   0.995   0.837   3.936  0.5251  0.3612 -0.2011
   49ARG     CA  466   1.057   0.893   3.738 -0.0922 -0.1079 -0.5779
   49ARG     CB  467   0.945   0.997   3.725 -0.2199 -0.2227 -0.4014
   49ARG     CG  468   0.932   1.095   3.841 -0.3176 -0.1683 -0.4588
   49ARG     CD  469   0.831   1.202   3.799  0.3946  0.4284 -0.6766
   49ARG     NE  470   0.831   1.296   3.912  0.0434 -0.1279 -0.2089
   49ARG     HE  471   0.832   1.263   4.006 -2.8731  1.6415  0.5778
   49ARG     CZ  472   0.839   1.430   3.905  0.2714 -0.1636 -0.6453
   49ARG    NH1  473   0.835   1.498   3.789 -0.1804 -0.1295 -0.6103
   49ARG   HH11  474   0.840   1.457   3.698 -2.3602 -1.3234 -0.2727
   49ARG   HH12  475   0.830   1.598   3.791  0.2414 -0.0153 -2.9302
   49ARG    NH2  476   0.854   1.502   4.017  0.0035 -0.4299 -0.4346
   49ARG   HH21  477   0.851   1.468   4.110  0.5529 -0.4458 -0.4189
   49ARG   HH22  478   0.856   1.602   4.008 -0.8177 -0.3689  0.0226
   49ARG      C  479   1.196   0.952   3.719  0.2240 -0.7452 -0.2797
   49ARG      O  480   1.229   1.004   3.612  0.3873 -0.9580 -0.3342
   50ASN      N  481   1.264   0.987   3.827  0.5307 -0.8588 -0.4333
   50ASN      H  482   1.226   0.975   3.919 -1.6221  1.4254 -0.9316
   50ASN     CA  483   1.401   1.040   3.825  0.1129  0.2620 -0.1948
   50ASN     CB  484   1.433   1.127   3.946 -0.6979 -0.0510  0.2518
   50ASN     CG  485   1.388   1.271   3.919  0.0906  0.2930  0.7286
   50ASN    OD1  486   1.445   1.345   3.839  0.2831 -0.1656  0.4423
   50ASN    ND2  487   1.268   1.301   3.968 -0.2625 -0.2626  0.2133
   50ASN   HD21  488   1.216   1.246   4.034  1.2913 -2.3147 -0.1748
   50ASN   HD22  489   1.221   1.375   3.921  0.6071 -0.0992 -0.4081
   50ASN      C  490   1.520   0.950   3.789 -0.1795 -0.1529 -0.1222
   50ASN      O  491   1.631   0.991   3.756 -0.0041 -0.7397 -0.2737
   51ILE      N  492   1.494   0.823   3.821 -0.4616  0.0038  0.2764
   51ILE      H  493   1.434   0.793   3.896 -1.9585  0.2818 -0.7604
   51ILE     CA  494   1.589   0.726   3.765 -0.0964  0.4906  0.0451
   51ILE     CB  495   1.631   0.614   3.860 -0.2542  0.4596  0.0786
   51ILE    CG1  496   1.514   0.528   3.911 -0.0305 -0.5177 -1.0113
   51ILE    CG2  497   1.703   0.672   3.982  0.5194 -0.6991  0.1895
   51ILE     CD  498   1.576   0.405   3.978 -0.4649 -0.2507 -0.1052
   51ILE      C  499   1.572   0.667   3.625 -0.0108  0.4495  0.0517
   51ILE      O  500   1.672   0.652   3.555  0.2170 -0.2659  0.5178
   52ILE      N  501   1.451   0.672   3.569  0.0457  0.2916 -0.0865
   52ILE      H  502   1.365   0.689   3.618 -0.9378  0.9679 -1.9432
   52ILE     CA  503   1.437   0.635   3.428 -0.0075  0.0985 -0.0303
   52ILE     CB  504   1.292   0.615   3.383 -0.0760  0.2786  0.1117
   52ILE    CG1  505   1.197   0.732   3.412  0.2217  0.5981 -0.1874
   52ILE    CG2  506   1.233   0.502   3.468 -0.4207  0.0070 -0.4872
   52ILE     CD  507   1.196   0.840   3.304  0.0481  0.3967 -0.3906
   52ILE      C  508   1.521   0.706   3.322  0.0960 -0.1872 -0.1408
   52ILE      O  509   1.545   0.648   3.217  0.3730 -0.4055  0.0416
   53PRO      N  510   1.567   0.830   3.337 -0.6859  0.1329 -0.3604
   53PRO     CA  511   1.653   0.901   3.241  0.3343  0.3038  0.6593
   53PRO     CB  512   1.651   1.050   3.272 -0.2522  0.4720 -0.1576
   53PRO     CG  513   1.616   1.052   3.420 -0.2078 -0.2616 -0.1360
   53PRO     CD  514   1.519   0.934   3.429 -0.5282  0.0014 -0.1290
   53PRO      C  515   1.793   0.840   3.222 -0.1602 -0.6616 -0.0002
   53PRO      O  516   1.854   0.857   3.117  0.0693 -0.1822  0.2061
   54HIS      N  517   1.838   0.763   3.321  0.4294  0.0536  0.3008
   54HIS      H  518   1.782   0.737   3.400  1.3055  0.4195  1.0580
   54HIS     CA  519   1.973   0.708   3.333  0.3510 -0.3106 -0.3885
   54HIS     CB  520   2.023   0.703   3.478 -0.6038  0.2206 -0.0338
   54HIS     CG  521   2.027   0.839   3.548 -0.2004  0.1919 -0.0006
   54HIS    ND1  522   2.142   0.895   3.587 -0.0791 -0.3165  0.3772
   54HIS    CD2  523   1.926   0.901   3.608 -0.3182 -0.8775  0.9390
   54HIS    HD2  524   1.820   0.877   3.603  0.1089 -2.5823 -1.4028
   54HIS    CE1  525   2.106   0.994   3.667  0.7492 -0.0031  0.3671
   54HIS    HE1  526   2.177   1.049   3.730  1.6802 -0.3890 -0.3158
   54HIS    NE2  527   1.974   1.001   3.682  0.6503 -0.4046 -0.2807
   54HIS    HE2  528   1.923   1.077   3.720  1.9835  1.0465 -1.2757
   54HIS      C  529   1.996   0.570   3.271 -0.1571 -0.4067 -0.3626
   54HIS      O  530   2.105   0.549   3.219 -0.3014  0.0688 -0.8636
   55VAL      N  531   1.890   0.490   3.277 -0.1703 -0.3557  0.0863
   55VAL      H  532   1.816   0.494   3.345 -0.1645 -2.2551  0.2496
   55VAL     CA  533   1.882   0.366   3.200  0.7741 -0.3029 -0.1011
   55VAL     CB  534   1.800   0.265   3.281  0.2232  0.5039  0.3517
   55VAL    CG1  535   1.792   0.120   3.232 -0.7806  0.7046 -0.1016
   55VAL    CG2  536   1.826   0.276   3.431 -0.1398  0.3309  0.4291
   55VAL      C  537   1.833   0.367   3.055  0.1331 -0.4648  0.1144
   55VAL      O  538   1.892   0.307   2.966  0.3780 -0.0663  0.0047
   56ALA      N  539   1.766   0.480   3.030 -0.2123 -0.6490  0.1997
   56ALA      H  540   1.729   0.532   3.107 -0.5315 -2.0688  1.0398
   56ALA     CA  541   1.711   0.512   2.897  0.3196 -0.0291  0.1255
   56ALA     CB  542   1.634   0.643   2.910  0.2719 -0.0359 -0.0810
   56ALA      C  543   1.798   0.504   2.771  0.1381 -0.6018  0.0338
   56ALA      O  544   1.745   0.467   2.667 -0.0832 -0.3037  0.0406
   57PRO      N  545   1.927   0.535   2.774 -0.0043 -0.0090  0.2078
   57PRO     CA  546   2.002   0.523   2.648  0.0547  0.1201  0.2298
   57PRO     CB  547   2.127   0.609   2.664 -0.2330  0.5541  0.1490
   57PRO     CG  548   2.074   0.721   2.754 -0.3541  0.0324  0.7337
   57PRO     CD  549   1.991   0.641   2.854 -0.3232 -0.1299  0.6290
   57PRO      C  550   2.027   0.376   2.614  0.4649  0.3042 -0.2595
   57PRO      O  551   2.036   0.354   2.493 -0.8984  0.0556 -0.3269
   58THR      N  552   2.057   0.293   2.714  0.3581  0.4488 -0.1082
   58THR      H  553   2.044   0.323   2.808  2.1624  1.6311 -0.1889
   58THR     CA  554   2.112   0.158   2.697 -0.2066  0.1267  0.5831
   58THR     CB  555   2.238   0.129   2.778  0.0931  0.3211  0.1895
   58THR    OG1  556   2.196   0.125   2.915 -0.2736  0.0054  0.0690
   58THR    HG1  557   2.184   0.030   2.945  0.7964  0.0286  0.6406
   58THR    CG2  558   2.356   0.222   2.747  0.2492  0.1562  0.2840
   58THR      C  559   2.024   0.033   2.709  0.5833 -0.3972  1.0117
   58THR      O  560   2.031   6.972   2.620  0.8437  0.0395  0.6123
   59HIS      N  561   1.924   0.039   2.797 -0.1005  0.0268  0.2267
   59HIS      H  562   1.890   0.128   2.828  1.1691  0.9923 -1.0256
   59HIS     CA  563   1.835   6.950   2.829  0.1296 -0.1789  0.1529
   59HIS     CB  564   1.865   6.876   2.960  0.3717 -0.2294  0.0695
   59HIS     CG  565   2.012   6.839   2.975  0.3876 -0.0232  0.4162
   59HIS    ND1  566   2.091   6.760   2.903  0.0495  0.0166  0.0024
   59HIS    HD1  567   2.064   6.695   2.832 -0.8533 -1.4976  1.6470
   59HIS    CD2  568   2.098   6.904   3.053  0.0647  0.2754  0.5265
   59HIS    HD2  569   2.078   6.990   3.118  0.2871 -0.1554  1.1753
   59HIS    CE1  570   2.219   6.782   2.929  0.1032  0.0823 -0.3128
   59HIS    HE1  571   2.307   6.738   2.881  1.7408  0.2906  2.3004
   59HIS    NE2  572   2.225   6.872   3.028 -0.1562 -0.0457 -0.1824
   59HIS      C  573   1.688   6.995   2.823  0.3195  0.3596 -0.5933
   59HIS      O  574   1.656   0.081   2.866 -0.3754 -0.1535  0.2214
   60ARG      N  575   1.601   6.894   2.826  0.1757  0.4995 -0.0992
   60ARG      H  576   1.630   6.805   2.861 -1.1595 -0.4711 -1.3343
   60ARG     CA  577   1.457   6.909   2.802  0.0332 -0.2128  0.2665
   60ARG     CB  578   1.408   6.815   2.692 -0.2729  0.2499  0.0055
   60ARG     CG  579   1.260   6.821   2.650 -0.1425  0.2989 -0.4570
   60ARG     CD  580   1.239   6.695   2.566 -0.0310  0.1279 -0.2293
   60ARG     NE  581   1.129   6.723   2.473  0.0328  0.4782 -0.2005
   60ARG     HE  582   1.110   6.817   2.447  0.6395  0.5516 -0.3972
   60ARG     CZ  583   1.064   6.634   2.397  0.1820  0.1099  0.0994
   60ARG    NH1  584   1.100   6.506   2.376 -0.0116  0.1775 -0.6892
   60ARG   HH11  585   1.183   6.471   2.419 -1.0809 -0.1433  1.2342
   60ARG   HH12  586   1.037   6.441   2.334 -0.8801  1.3239 -1.2139
   60ARG    NH2  587   0.936   6.656   2.363  0.0485 -0.4086  0.2502
   60ARG   HH21  588   0.873   6.727   2.393 -0.9525 -0.9515 -0.4798
   60ARG   HH22  589   0.903   6.593   2.292 -2.4644  0.8206  0.2305
   60ARG      C  590   1.371   6.912   2.928  0.4335  0.2193  0.5336
   60ARG      O  591   1.343   6.810   2.991  0.3772  0.1834  0.4503
   61CYS      N  592   1.328   0.008   2.965 -0.4444  0.0710  0.0101
   61CYS      H  593   1.317   0.085   2.902  0.2634 -0.5052 -0.8395
   61CYS     CA  594   1.243   0.038   3.082  0.0113 -0.0085  0.3636
   61CYS     CB  595   1.257   0.186   3.118  0.5336  0.2878 -0.9738
   61CYS     SG  596   1.427   0.239   3.160  0.4183  0.1754 -0.3435
   61CYS     HG  597   1.473   0.195   3.043  1.0516 -1.0211  0.3435
   61CYS      C  598   1.093   0.010   3.068 -0.0118  0.2673  0.0526
   61CYS      O  599   1.018   0.095   3.021 -0.0479 -0.3381 -1.0187
   62ILE      N  600   1.043   6.914   3.098  0.2913 -0.0606 -0.6983
   62ILE      H  601   1.091   6.857   3.165 -1.2874 -0.3120  0.2722
   62ILE     CA  602   0.902   6.878   3.078  0.0648  0.4604 -0.0873
   62ILE     CB  603   0.890   6.743   3.008  0.4142  0.3065  0.1464
   62ILE    CG1  604   0.954   6.763   2.870 -0.7096  0.5181 -0.3577
   62ILE    CG2  605   0.743   6.712   2.981  0.3489  0.0093  0.8189
   62ILE     CD  606   0.996   6.629   2.809 -0.3899  0.1859  0.5741
   62ILE      C  607   0.828   6.879   3.212  0.1593  0.0417 -0.0311
   62ILE      O  608   0.898   6.869   3.313 -0.3590  0.7550  0.4105
   63ALA      N  609   0.703   6.924   3.216  0.2009  0.1745 -0.2215
   63ALA      H  610   0.681   7.000   3.155 -1.0589  0.4802  0.5731
   63ALA     CA  611   0.609   6.908   3.328  0.0613  0.5624 -0.2817
   63ALA     CB  612   0.583   0.017   3.401 -0.2569  0.2653  0.1526
   63ALA      C  613   0.473   6.846   3.298  0.2282 -0.1367  0.3734
   63ALA      O  614   0.418   6.899   3.202  0.4014 -0.5384  0.0559
   64PRO      N  615   0.435   6.733   3.358 -0.1813 -0.2609 -0.1186
   64PRO     CA  616   0.293   6.695   3.353 -0.2897  0.1048  0.1238
   64PRO     CB  617   0.297   6.550   3.401  0.2029 -0.0645 -0.4154
   64PRO     CG  618   0.428   6.533   3.478  0.2622 -0.0106 -0.5051
   64PRO     CD  619   0.525   6.632   3.414  0.3310  0.2902  0.0610
   64PRO      C  620   0.204   6.770   3.452  0.1570 -0.4173  0.9320
   64PRO      O  621   0.251   6.854   3.529 -0.2261  0.4331  0.2516
   65ASP      N  622   0.072   6.759   3.439  0.1664  0.1613  0.2914
   65ASP      H  623   0.050   6.702   3.360 -0.9460  0.2377  0.5265
   65ASP     CA  624   6.978   6.807   3.514  0.2250  0.2542  0.3239
   65ASP     CB  625   6.880   6.877   3.419  0.4000 -0.3421 -0.3125
   65ASP     CG  626   6.754   6.942   3.478  0.4554 -0.5596  0.0484
   65ASP    OD1  627   6.647   6.878   3.481  0.5563 -0.7173  0.4029
   65ASP    OD2  628   6.768   0.031   3.530  0.4009 -0.2215 -0.6686
   65ASP      C  629   6.919   6.689   3.592  0.0708 -0.1017 -0.3185
   65ASP      O  630   6.890   6.585   3.532  0.0670 -0.4090  0.2116
   66LEU      N  631   6.961   6.692   3.718 -0.0893  0.1387 -0.2693
   66LEU      H  632   7.018   6.765   3.757 -0.4484  1.5291 -2.2234
   66LEU     CA  633   6.919   6.587   3.813 -0.0781  0.1528 -0.2485
   66LEU     CB  634   0.008   6.550   3.908 -0.0567 -0.0489 -0.3527
   66LEU     CG  635   0.128   6.467   3.859  0.3206  0.3052 -0.0400
   66LEU    CD1  636   0.228   6.448   3.973  0.0961  0.0864  0.1234
   66LEU    CD2  637   0.085   6.329   3.809 -0.5319  0.4103  0.3797
   66LEU      C  638   6.793   6.615   3.895  0.2115  0.0285  0.2389
   66LEU      O  639   6.772   6.729   3.938 -0.5740 -0.3399  0.8587
   67ILE      N  640   6.707   6.514   3.904 -0.2668  0.3468 -0.6190
   67ILE      H  641   6.718   6.434   3.847  1.4068  0.0132  0.1199
   67ILE     CA  642   6.600   6.502   4.005 -0.1276 -0.0344 -0.5167
   67ILE     CB  643   6.503   6.385   3.989 -0.5269  0.2227  0.0062
   67ILE    CG1  644   6.561   6.245   4.007 -0.2817  0.3797  0.4548
   67ILE    CG2  645   6.423   6.402   3.859 -0.1315 -0.2205 -0.2978
   67ILE     CD  646   6.446   6.146   4.028  0.2994 -0.5696 -0.6772
   67ILE      C  647   6.642   6.512   4.152 -0.2371  0.0329 -0.4903
   67ILE      O  648   6.745   6.456   4.188 -0.3809  0.0248 -0.0845
   68GLY      N  649   6.544   6.536   4.239  0.1297 -0.3387  0.0307
   68GLY      H  650   6.453   6.525   4.200  0.9908 -3.2072 -1.4223
   68GLY     CA  651   6.554   6.561   4.383  0.1705 -0.2409  0.0120
   68GLY      C  652   6.609   6.699   4.419  0.0558 -0.2359  0.1672
   68GLY      O  653   6.562   6.767   4.511  0.0838 -0.0701  0.0590
   69MET      N  654   6.720   6.735   4.355 -0.0146 -0.0873  0.1293
   69MET      H  655   6.781   6.666   4.318 -0.4572 -0.8990  0.8726
   69MET     CA  656   6.778   6.870   4.365 -0.1869 -0.0077  0.0580
   69MET     CB  657   6.913   6.870   4.294 -0.2285 -0.0844 -0.0211
   69MET     CG  658   7.022   6.787   4.362 -0.2886 -0.0084  0.1688
   69MET     SD  659   7.002   6.606   4.337 -0.2472  0.0647 -0.4088
   69MET     CE  660   0.145   6.550   4.367 -0.3934 -0.2082 -0.0952
   69MET      C  661   6.699   6.990   4.310  0.4926  0.1577 -0.5656
   69MET      O  662   6.621   6.993   4.216 -0.0829  0.1723 -0.0898
   70GLY      N  663   6.693   0.062   4.402 -0.4532 -0.0383 -0.4187
   70GLY      H  664   6.739   0.049   4.489 -2.0151 -0.2290  0.4118
   70GLY     CA  665   6.618   0.189   4.392 -0.3064  0.0727 -0.1230
   70GLY      C  666   6.468   0.175   4.367 -0.3439  0.4327 -0.1035
   70GLY      O  667   6.400   0.107   4.444 -0.3511 -0.4185 -0.8344
   71LYS      N  668   6.423   0.259   4.274  0.4712  0.2564 -0.6699
   71LYS      H  669   6.464   0.349   4.259  0.5232  0.2175 -0.7600
   71LYS     CA  670   6.301   0.227   4.198  0.0057  0.1078  0.1321
   71LYS     CB  671   6.246   0.352   4.130 -0.0928 -0.2118 -0.3783
   71LYS     CG  672   6.097   0.326   4.105 -0.1579 -0.2277  0.0289
   71LYS     CD  673   6.037   0.438   4.021 -0.1594  0.1155  0.4818
   71LYS     CE  674   5.894   0.403   3.979  0.1260 -0.0912 -0.3363
   71LYS     NZ  675   5.815   0.525   3.956  0.0775 -0.1659 -0.5738
   71LYS    HZ1  676   5.718   0.502   3.949  0.1154 -0.0547 -1.6332
   71LYS    HZ2  677   5.824   0.585   4.036 -0.2507 -1.8172  0.7598
   71LYS    HZ3  678   5.854   0.574   3.878  0.8379 -0.5238 -0.4248
   71LYS      C  679   6.322   0.109   4.103 -0.3347  0.0532  0.1214
   71LYS      O  680   6.392   0.123   4.003 -0.5372 -0.0712 -0.0385
   72SER      N  681   6.254   7.022   4.131 -0.0686 -0.1895 -0.1807
   72SER      H  682   6.199   0.001   4.214 -2.8877  1.4892 -1.9493
   72SER     CA  683   6.246   6.893   4.061 -0.4749 -0.1183 -0.2685
   72SER     CB  684   6.386   6.832   4.045 -0.2105  0.3367  0.2571
   72SER     OG  685   6.441   6.813   4.176  0.2212  0.0156  0.0300
   72SER     HG  686   6.489   6.899   4.195  0.6061 -0.2171  0.1162
   72SER      C  687   6.155   6.786   4.121 -0.2580 -0.0153  0.2507
   72SER      O  688   6.089   6.809   4.222 -0.3739  0.5911  0.0380
   73ASP      N  689   6.128   6.681   4.044 -0.5242  0.1419  0.1297
   73ASP      H  690   6.169   6.679   3.953  0.3020  0.2478  0.4896
   73ASP     CA  691   6.048   6.569   4.096 -0.1825  0.0142  0.3915
   73ASP     CB  692   6.017   6.479   3.976 -0.7135  0.0951  0.4656
   73ASP     CG  693   5.900   6.382   3.997 -0.2496 -0.7265 -0.6249
   73ASP    OD1  694   5.783   6.415   3.970 -0.1202  0.4689  0.1641
   73ASP    OD2  695   5.932   6.267   4.034  0.1336 -0.4012  0.0916
   73ASP      C  696   6.128   6.489   4.198  0.2740 -0.8324 -0.6152
   73ASP      O  697   6.251   6.488   4.208  0.2906  0.7320 -0.4778
   74LYS      N  698   6.050   6.416   4.278  0.5492 -1.0783 -0.5688
   74LYS      H  699   5.955   6.399   4.253 -0.4385  0.4227  1.8180
   74LYS     CA  700   6.081   6.337   4.398 -0.2428 -0.6308 -0.0568
   74LYS     CB  701   5.967   6.336   4.499 -0.5056 -0.2697 -0.3467
   74LYS     CG  702   5.939   6.480   4.542 -0.0385 -0.2726 -0.0181
   74LYS     CD  703   5.888   6.488   4.686  0.0764 -0.0012  0.0095
   74LYS     CE  704   5.735   6.490   4.679  0.0860  0.1478 -0.1592
   74LYS     NZ  705   5.672   6.531   4.806  0.0106 -0.0705 -0.1267
   74LYS    HZ1  706   5.729   6.606   4.837 -2.1209  1.5227  0.2155
   74LYS    HZ2  707   5.579   6.568   4.794 -0.1637 -0.4243  0.0947
   74LYS    HZ3  708   5.669   6.459   4.874  1.7292 -0.0289  0.0143
   74LYS      C  709   6.139   6.202   4.355  0.5065 -0.0069 -1.0539
   74LYS      O  710   6.075   6.120   4.289  0.4128 -0.3558 -0.5316
   75PRO      N  711   6.260   6.171   4.401  0.0818 -0.2197 -0.0655
   75PRO     CA  712   6.319   6.036   4.401  0.2141 -0.1621 -0.6352
   75PRO     CB  713   6.459   6.060   4.458  0.0107 -0.1513 -0.1393
   75PRO     CG  714   6.497   6.198   4.403  0.1063  0.0054  0.3145
   75PRO     CD  715   6.365   6.270   4.429 -0.0251 -0.1375  0.0463
   75PRO      C  716   6.235   5.949   4.494  0.4588  0.1377 -0.1291
   75PRO      O  717   6.191   5.997   4.598  0.0191 -0.2935 -0.1136
   76ASP      N  718   6.227   5.824   4.450 -0.1682  0.1469 -0.0486
   76ASP      H  719   6.284   5.791   4.375  1.0408  0.2571  0.8019
   76ASP     CA  720   6.143   5.716   4.506  0.3990 -0.4245 -0.2860
   76ASP     CB  721   6.091   5.651   4.377 -0.2207 -0.0671 -0.2222
   76ASP     CG  722   5.963   5.571   4.403 -0.0508 -0.2255  0.1376
   76ASP    OD1  723   5.970   5.452   4.441 -0.5953 -0.4618 -0.4945
   76ASP    OD2  724   5.850   5.620   4.382 -0.0124 -0.1957  0.0024
   76ASP      C  725   6.217   5.616   4.594  0.2172 -0.5155 -0.2369
   76ASP      O  726   6.153   5.603   4.698  0.0451  0.3478 -0.2271
   77LEU      N  727   6.342   5.576   4.572  0.2644 -0.3752 -0.2216
   77LEU      H  728   6.394   5.610   4.493  0.4069  0.4221  0.2008
   77LEU     CA  729   6.414   5.498   4.675 -0.1965 -0.4280  0.0623
   77LEU     CB  730   6.517   5.399   4.621  0.0357  0.0705 -0.4246
   77LEU     CG  731   6.463   5.260   4.586  0.2713 -0.2589  0.5049
   77LEU    CD1  732   6.331   5.269   4.509  0.3527 -0.1509  0.3773
   77LEU    CD2  733   6.565   5.180   4.504  0.5544  0.8327 -0.2343
   77LEU      C  734   6.466   5.567   4.801 -0.5550 -0.2714  0.1271
   77LEU      O  735   6.465   5.507   4.909 -0.4365 -0.9076 -0.2178
   78GLY      N  736   6.515   5.688   4.776  0.0831 -0.5269  0.1305
   78GLY      H  737   6.513   5.722   4.682  3.2007 -0.0261  0.1416
   78GLY     CA  738   6.577   5.775   4.878 -0.4571  0.4059 -0.3231
   78GLY      C  739   6.658   5.891   4.819 -0.3243  0.1415 -0.6665
   78GLY      O  740   6.591   5.976   4.762 -0.3429  0.4368 -0.2093
   79TYR      N  741   6.791   5.886   4.828 -0.3473  0.1757 -0.2742
   79TYR      H  742   6.832   5.811   4.879 -1.1605  0.1875  0.4214
   79TYR     CA  743   6.878   5.992   4.775  0.2934 -0.1724  0.0762
   79TYR     CB  744   6.894   6.109   4.871 -0.4056 -0.1083  0.1210
   79TYR     CG  745   6.918   6.246   4.808  0.5667 -0.3373 -0.0244
   79TYR    CD1  746   6.801   6.316   4.779  0.6026 -0.1481  0.2756
   79TYR    HD1  747   6.699   6.283   4.796 -0.5315  2.6286 -0.6369
   79TYR    CD2  748   0.022   6.300   4.792  0.3991 -0.1453 -0.7278
   79TYR    HD2  749   0.110   6.246   4.825  1.8482  1.7027 -1.3876
   79TYR    CE1  750   6.818   6.435   4.709  0.3555 -0.3474 -0.1274
   79TYR    HE1  751   6.730   6.497   4.694  2.3697  2.8133  0.3751
   79TYR    CE2  752   0.034   6.428   4.738  0.1291  0.1442 -0.1159
   79TYR    HE2  753   0.133   6.474   4.737  1.2792 -2.1484 -0.3058
   79TYR     CZ  754   6.944   6.491   4.690  0.0810  0.4813  0.4323
   79TYR     OH  755   6.955   6.625   4.673 -0.0965  0.3624 -0.7412
   79TYR     HH  756   0.028   6.648   4.664 -0.0295  2.1099  2.6411
   79TYR      C  757   7.016   5.940   4.735  0.5513  0.1760  0.5107
   79TYR      O  758   0.052   5.866   4.813  0.6984 -0.1019  0.1363
   80PHE      N  759   0.042   5.987   4.620  0.3565  0.1397  0.4115
   80PHE      H  760   7.023   6.058   4.565  1.2816  0.7191  0.4106
   80PHE     CA  761   0.164   5.936   4.556  0.2693  0.1682  0.2234
   80PHE     CB  762   0.288   5.986   4.631 -0.2254  0.1291  1.0756
   80PHE     CG  763   0.305   6.137   4.645 -0.1982  0.2094  0.2337
   80PHE    CD1  764   0.347   6.195   4.764  0.4807  0.1090  0.0448
   80PHE    HD1  765   0.352   6.134   4.855 -0.9007  1.3537  0.9931
   80PHE    CD2  766   0.299   6.218   4.532 -0.0511  0.3503  0.3262
   80PHE    HD2  767   0.287   6.165   4.437  1.4800 -0.6365  0.6346
   80PHE    CE1  768   0.383   6.329   4.765 -0.3499  0.3340  0.2689
   80PHE    HE1  769   0.408   6.377   4.860 -0.0590  1.4761 -0.3623
   80PHE    CE2  770   0.336   6.352   4.532 -0.0917  0.3626 -0.1787
   80PHE    HE2  771   0.373   6.398   4.440  1.1026 -0.5763 -0.2027
   80PHE     CZ  772   0.378   6.409   4.651  0.5647 -0.1827 -0.1417
   80PHE     HZ  773   0.420   6.509   4.640  2.2520 -0.9448 -0.9791
   80PHE      C  774   0.164   5.787   4.518 -0.4681  0.1078  0.4452
   80PHE      O  775   0.137   5.755   4.403 -0.4620 -0.1391  0.5139
   81PHE      N  776   0.184   5.703   4.619  0.1858 -0.2809 -0.0010
   81PHE      H  777   0.172   5.738   4.712 -2.6170 -0.1677 -0.3332
   81PHE     CA  778   0.210   5.560   4.601  0.4358 -0.1950 -0.3329
   81PHE     CB  779   0.194   5.495   4.738  0.1422  0.3450 -0.1089
   81PHE     CG  780   0.299   5.545   4.837 -0.0878 -0.0229  0.3248
   81PHE    CD1  781   0.268   5.645   4.928 -0.0298  0.2104  0.0874
   81PHE    HD1  782   0.166   5.682   4.930  0.7351  2.6400 -1.0072
   81PHE    CD2  783   0.428   5.492   4.829 -0.1061 -0.0393  0.1462
   81PHE    HD2  784   0.434   5.414   4.753 -3.5231 -2.2563  1.8740
   81PHE    CE1  785   0.367   5.692   5.014  0.2685  0.6173 -0.4716
   81PHE    HE1  786   0.348   5.764   5.092 -1.3305  0.6173 -0.8414
   81PHE    CE2  787   0.530   5.537   4.913  0.2680 -0.1471 -0.2490
   81PHE    HE2  788   0.633   5.526   4.881  0.1878  0.7613 -0.8687
   81PHE     CZ  789   0.494   5.635   5.005 -0.0063  0.0068 -0.5175
   81PHE     HZ  790   0.561   5.644   5.091  0.4813 -3.0657 -0.4386
   81PHE      C  791   0.146   5.468   4.496  0.1390 -0.0083 -0.3176
   81PHE      O  792   0.217   5.390   4.432  0.2133 -0.1704 -0.0430
   82ASP      N  793   0.015   5.486   4.482  0.0704 -0.2938 -0.0691
   82ASP      H  794   6.997   5.551   4.546 -0.8709 -1.4563  0.5203
   82ASP     CA  795   6.963   5.412   4.379 -0.0680 -0.2427 -0.0037
   82ASP     CB  796   6.868   5.310   4.442  0.0109 -0.2830  0.0505
   82ASP     CG  797   6.939   5.178   4.474  0.6791  0.0969  0.1492
   82ASP    OD1  798   0.002   5.138   4.393 -0.0644 -0.0678 -0.5844
   82ASP    OD2  799   6.909   5.122   4.581 -0.1914 -0.1993 -0.2390
   82ASP      C  800   6.911   5.489   4.257 -0.1849 -0.2433  0.0465
   82ASP      O  801   6.963   5.474   4.147 -0.6293 -0.3522 -0.1512
   83ASP      N  802   6.836   5.594   4.290 -0.2034 -0.1727 -0.2272
   83ASP      H  803   6.799   5.603   4.382  2.0195 -0.7663  0.7827
   83ASP     CA  804   6.777   5.683   4.188 -0.1231 -0.3735 -0.4505
   83ASP     CB  805   6.675   5.776   4.254 -0.0096 -0.3925 -0.2468
   83ASP     CG  806   6.576   5.712   4.351 -0.0395  0.1390  0.0778
   83ASP    OD1  807   6.624   5.675   4.461  0.3474 -0.1089 -0.1709
   83ASP    OD2  808   6.455   5.694   4.326 -0.0155  0.0249  0.0433
   83ASP      C  809   6.878   5.770   4.115  0.1111 -0.4863 -0.2642
   83ASP      O  810   6.891   5.758   3.993  0.0482  0.0390 -0.3264
   84HIS      N  811   6.949   5.860   4.182 -0.1178 -0.2756 -0.3034
   84HIS      H  812   6.927   5.873   4.279  0.4414  0.8667 -0.3093
   84HIS     CA  813   0.034   5.946   4.132 -0.4953  0.0797 -0.5205
   84HIS     CB  814   0.100   6.044   4.228 -0.2908  0.3748 -0.9574
   84HIS     CG  815   0.000   6.143   4.289 -0.0030  0.0477  0.0672
   84HIS    ND1  816   6.939   6.114   4.388 -0.0869  0.1670  0.0312
   84HIS    CD2  817   7.018   6.271   4.254  0.4010  0.0922  0.1582
   84HIS    HD2  818   0.040   6.313   4.165  0.9143  1.7392  1.1604
   84HIS    CE1  819   6.878   6.228   4.417  0.5228  0.3202  0.7431
   84HIS    HE1  820   6.797   6.239   4.489 -0.6966  1.2029 -0.7095
   84HIS    NE2  821   6.931   6.323   4.340  0.0380 -0.0779 -0.1029
   84HIS    HE2  822   6.896   6.417   4.333 -2.3195 -0.9076 -0.3957
   84HIS      C  823   0.150   5.889   4.049 -0.4781 -0.3030 -0.2401
   84HIS      O  824   0.146   5.899   3.926 -0.4466 -0.0442 -0.2210
   85VAL      N  825   0.188   5.778   4.110 -0.2043 -0.2123 -0.2448
   85VAL      H  826   0.161   5.758   4.204 -0.6794  1.9455  0.1294
   85VAL     CA  827   0.282   5.680   4.053  0.1995 -0.2284  0.4383
   85VAL     CB  828   0.327   5.573   4.154 -0.3342 -0.5445  0.3494
   85VAL    CG1  829   0.422   5.469   4.095 -0.2013 -0.2940  0.1159
   85VAL    CG2  830   0.418   5.650   4.250 -0.4400 -0.1257  0.1190
   85VAL      C  831   0.223   5.615   3.928  0.4845  0.5195 -0.0903
   85VAL      O  832   0.289   5.616   3.824 -0.0239  0.1789 -0.4229
   86ARG      N  833   0.097   5.573   3.925  0.5487  0.3321 -0.2324
   86ARG      H  834   0.035   5.583   4.003 -1.4970  0.0071 -1.7310
   86ARG     CA  835   0.034   5.517   3.804 -0.0688  0.2238  0.1369
   86ARG     CB  836   6.920   5.458   3.837  0.1207 -0.4726 -0.3023
   86ARG     CG  837   6.927   5.323   3.908  0.1536 -0.1842  0.2469
   86ARG     CD  838   6.787   5.265   3.931  0.0636 -0.2665 -0.4961
   86ARG     NE  839   6.787   5.172   4.045 -0.5329  0.0034 -0.2712
   86ARG     HE  840   6.876   5.158   4.088 -0.1890 -0.2160 -1.0224
   86ARG     CZ  841   6.681   5.111   4.100 -0.3042  0.0229  0.1919
   86ARG    NH1  842   6.561   5.117   4.041 -0.4298  0.1253  0.4534
   86ARG   HH11  843   6.535   5.182   3.970  0.9061 -1.3085 -1.4889
   86ARG   HH12  844   6.501   5.042   4.070  1.4360 -2.7041 -2.2849
   86ARG    NH2  845   6.670   5.057   4.222 -0.0136  0.1763  0.2883
   86ARG   HH21  846   6.739   5.067   4.293 -0.7232  3.6567  0.6703
   86ARG   HH22  847   6.601   4.986   4.236 -0.9439  0.7902 -0.9723
   86ARG      C  848   0.011   5.617   3.690  0.1509  0.0275 -0.0784
   86ARG      O  849   0.039   5.579   3.577  0.4342  0.2092 -0.0707
   87PHE      N  850   6.978   5.733   3.721  0.3811  0.0268  0.3524
   87PHE      H  851   6.918   5.755   3.798 -0.5007 -2.1800  0.3615
   87PHE     CA  852   6.963   5.846   3.628  0.4047  0.1063  0.4438
   87PHE     CB  853   6.888   5.961   3.695 -0.2607 -0.3180  0.4314
   87PHE     CG  854   6.736   5.942   3.689 -0.2611 -0.1298 -0.1696
   87PHE    CD1  855   6.666   5.967   3.571 -0.1577  0.4100 -0.1215
   87PHE    HD1  856   6.708   6.016   3.484  0.5285 -0.8262 -0.5063
   87PHE    CD2  857   6.674   5.885   3.799  0.2765 -0.4313 -0.0195
   87PHE    HD2  858   6.722   5.889   3.897 -0.5588 -1.4741  0.4484
   87PHE    CE1  859   6.533   5.925   3.565 -0.0177 -0.0767  0.1025
   87PHE    HE1  860   6.484   5.936   3.468 -0.8153  1.4565  0.6525
   87PHE    CE2  861   6.545   5.833   3.791  0.1203  0.0522 -0.7020
   87PHE    HE2  862   6.521   5.763   3.871 -0.2752  2.4271  1.3842
   87PHE     CZ  863   6.476   5.860   3.674 -0.8991  0.5152 -0.0017
   87PHE     HZ  864   6.374   5.822   3.679 -0.5463 -0.4520  0.0699
   87PHE      C  865   0.074   5.899   3.577  0.3616 -0.1631  0.0407
   87PHE      O  866   0.088   5.921   3.457  0.1507  0.5705  0.1476
   88MET      N  867   0.175   5.918   3.662  0.1459 -0.1129  0.2872
   88MET      H  868   0.147   5.929   3.757 -0.9584 -0.6428  0.0386
   88MET     CA  869   0.312   5.944   3.613  0.1259 -0.4104  0.0716
   88MET     CB  870   0.407   5.999   3.720 -0.3517  0.3715  0.1016
   88MET     CG  871   0.523   6.076   3.656 -0.0230 -0.3139 -0.1383
   88MET     SD  872   0.638   6.132   3.786 -0.1970  0.2494 -0.2238
   88MET     CE  873   0.705   5.981   3.852  0.7098  0.4222 -0.7271
   88MET      C  874   0.371   5.833   3.527 -0.0840 -0.4143 -0.0678
   88MET      O  875   0.408   5.865   3.414  0.2158 -0.1066  0.1175
   89ASP      N  876   0.376   5.703   3.557  0.6924 -0.3574  0.0924
   89ASP      H  877   0.368   5.670   3.651 -0.3979 -1.5015 -0.3615
   89ASP     CA  878   0.415   5.601   3.459  0.6478 -0.2640 -0.0231
   89ASP     CB  879   0.397   5.468   3.532 -0.1910 -0.2373 -0.1634
   89ASP     CG  880   0.475   5.355   3.463  0.0812 -0.5773  0.6785
   89ASP    OD1  881   0.425   5.305   3.360  0.0856  0.0488  0.3669
   89ASP    OD2  882   0.587   5.323   3.508  0.0833 -0.5281  0.7088
   89ASP      C  883   0.339   5.603   3.326 -0.0228  0.0008  0.3571
   89ASP      O  884   0.403   5.621   3.222  0.0337  0.4492  0.4690
   90ALA      N  885   0.213   5.643   3.333 -0.0741 -0.1172  0.1265
   90ALA      H  886   0.168   5.619   3.420 -0.7385 -1.5670 -0.5715
   90ALA     CA  887   0.130   5.663   3.213 -0.0362 -0.2153  0.0848
   90ALA     CB  888   7.006   5.670   3.253  0.3197  0.3860  1.3381
   90ALA      C  889   0.174   5.786   3.134 -0.2798  0.0433  0.3536
   90ALA      O  890   0.173   5.770   3.012 -0.5161  0.3273  0.3165
   91PHE      N  891   0.203   5.900   3.196  0.4105  0.1530 -0.1631
   91PHE      H  892   0.184   5.905   3.294  0.1053 -0.1660 -0.2024
   91PHE     CA  893   0.251   6.016   3.119  0.2216  0.0247 -0.4714
   91PHE     CB  894   0.281   6.142   3.200 -0.0427 -0.4675  0.4029
   91PHE     CG  895   0.165   6.241   3.193  0.2279 -0.1542  0.3513
   91PHE    CD1  896   0.064   6.225   3.287 -0.1112  0.3934  0.0869
   91PHE    HD1  897   0.051   6.134   3.346  0.2339  0.4323  0.2241
   91PHE    CD2  898   0.176   6.352   3.110 -0.4694  0.1077  0.6025
   91PHE    HD2  899   0.257   6.364   3.038  0.0936  0.9880  1.3516
   91PHE    CE1  900   6.992   6.324   3.302 -0.3841  0.1644 -0.1276
   91PHE    HE1  901   6.897   6.300   3.349  0.2099 -0.9469  0.5291
   91PHE    CE2  902   0.091   6.457   3.141 -0.4970  0.2419  0.0812
   91PHE    HE2  903   0.118   6.557   3.107  0.5981  0.4237  1.3882
   91PHE     CZ  904   7.012   6.444   3.234 -0.2003  0.4624  0.4452
   91PHE     HZ  905   6.948   6.528   3.260 -0.2868  0.3383  0.6374
   91PHE      C  906   0.386   5.992   3.052  0.5933  0.2608  0.1866
   91PHE      O  907   0.402   6.009   2.931  0.3798  0.1050  0.1367
   92ILE      N  908   0.476   5.915   3.112  0.0477 -0.3612  0.2191
   92ILE      H  909   0.463   5.892   3.209 -0.1555  1.3800  0.6423
   92ILE     CA  910   0.610   5.878   3.065 -0.0037 -0.2663  0.0000
   92ILE     CB  911   0.696   5.798   3.163 -0.1610 -0.0439  0.3214
   92ILE    CG1  912   0.716   5.881   3.290 -0.1670  0.3149  0.0901
   92ILE    CG2  913   0.832   5.743   3.120 -0.2453  0.2445 -0.3261
   92ILE     CD  914   0.813   5.999   3.285 -0.0928  0.2509  0.0128
   92ILE      C  915   0.595   5.790   2.941 -0.5521 -0.1715 -0.0001
   92ILE      O  916   0.658   5.819   2.840  0.2643  0.0424  0.5661
   93GLU      N  917   0.511   5.687   2.950 -0.2909 -0.3707  0.1965
   93GLU      H  918   0.467   5.665   3.037 -0.1179  3.4491  1.4534
   93GLU     CA  919   0.464   5.614   2.831 -0.1733  0.2758 -0.2574
   93GLU     CB  920   0.363   5.504   2.864  0.3451 -0.0893  0.1219
   93GLU     CG  921   0.316   5.425   2.742  0.5274 -0.2124  0.1299
   93GLU     CD  922   0.195   5.336   2.773  0.1274  0.0926 -0.5304
   93GLU    OE1  923   0.192   5.223   2.720  0.2436 -0.1632  0.0026
   93GLU    OE2  924   0.103   5.364   2.853 -0.0361 -0.7712 -0.4057
   93GLU      C  925   0.405   5.710   2.728  0.7612  0.9424 -0.1870
   93GLU      O  926   0.461   5.723   2.619  0.0917 -0.4050 -0.7184
   94ALA      N  927   0.290   5.771   2.755  0.0614 -0.1385 -0.6286
   94ALA      H  928   0.256   5.782   2.849  2.1318  0.1487  0.1496
   94ALA     CA  929   0.223   5.852   2.653  0.0624  0.0791 -0.4572
   94ALA     CB  930   0.102   5.926   2.713  0.0921  0.0112 -0.3133
   94ALA      C  931   0.312   5.956   2.584  0.1458  0.2700 -0.0679
   94ALA      O  932   0.307   5.969   2.462  0.0752  0.0664 -0.0873
   95LEU      N  933   0.403   6.019   2.657  0.1247 -0.0089  0.2031
   95LEU      H  934   0.397   6.029   2.756  3.1040 -0.6294  0.5561
   95LEU     CA  935   0.506   6.101   2.592  0.2302 -0.1011  0.2528
   95LEU     CB  936   0.564   6.204   2.689 -0.2296  0.2039  0.2109
   95LEU     CG  937   0.464   6.314   2.721 -0.2806  0.2876 -0.2286
   95LEU    CD1  938   0.518   6.392   2.841 -0.1694  0.4186 -0.3643
   95LEU    CD2  939   0.433   6.395   2.595 -0.2470  0.2284 -0.2747
   95LEU      C  940   0.623   6.038   2.516  0.1471  0.3462 -0.2541
   95LEU      O  941   0.692   6.115   2.449 -0.0904  0.6797 -0.1215
   96GLY      N  942   0.639   5.907   2.533 -0.0122  0.3844  0.1946
   96GLY      H  943   0.562   5.855   2.571 -0.4297  1.4313  0.8250
   96GLY     CA  944   0.749   5.832   2.472 -0.0664  0.4940 -0.0386
   96GLY      C  945   0.888   5.860   2.530 -0.0560  0.1683  0.0981
   96GLY      O  946   0.981   5.886   2.453  0.2184  0.0984  0.4048
   97LEU      N  947   0.891   5.885   2.660 -0.2627  0.2195  0.0933
   97LEU      H  948   0.810   5.867   2.716 -0.4482  0.5755 -0.0608
   97LEU     CA  949   1.022   5.898   2.726 -0.2162  0.2627 -0.0069
   97LEU     CB  950   1.006   5.984   2.851 -0.6698  0.0436  0.0895
   97LEU     CG  951   0.936   6.118   2.827 -0.6203  0.0912  0.2088
   97LEU    CD1  952   0.926   6.202   2.955  0.0406  0.1532  0.2248
   97LEU    CD2  953   1.016   6.191   2.719 -0.3578 -0.7346 -0.1561
   97LEU      C  954   1.093   5.774   2.782 -0.1913  0.1560 -0.2769
   97LEU      O  955   1.034   5.700   2.860  0.3227 -0.3488 -0.3539
   98GLU      N  956   1.224   5.779   2.759 -0.2200 -0.2192 -0.5262
   98GLU      H  957   1.258   5.843   2.690 -0.3659  1.3901  0.8324
   98GLU     CA  958   1.318   5.679   2.812 -0.0557  0.1219 -0.1722
   98GLU     CB  959   1.360   5.570   2.713  0.2015  0.3007 -0.2625
   98GLU     CG  960   1.234   5.494   2.669  0.1359  0.1791  0.1367
   98GLU     CD  961   1.266   5.373   2.582  0.0166  0.1349  0.1532
   98GLU    OE1  962   1.339   5.392   2.482 -0.8684  0.7412 -0.3938
   98GLU    OE2  963   1.242   5.257   2.620  0.4195  0.0564  0.1765
   98GLU      C  964   1.452   5.732   2.864  0.0500 -0.2002 -0.1146
   98GLU      O  965   1.514   5.667   2.948  0.4008 -0.1133 -0.3039
   99GLU      N  966   1.485   5.858   2.839  0.1359 -0.2216 -0.1094
   99GLU      H  967   1.462   5.895   2.749  0.0117 -1.3608 -0.5603
   99GLU     CA  968   1.597   5.925   2.907  0.1653 -0.6033  0.2186
   99GLU     CB  969   1.705   5.966   2.807 -0.3158  0.2932  0.0529
   99GLU     CG  970   1.767   5.856   2.720 -0.4239  0.5985 -0.4143
   99GLU     CD  971   1.870   5.886   2.611 -0.3177  0.1083 -0.4544
   99GLU    OE1  972   1.876   5.807   2.514  0.0508 -0.2621 -0.1299
   99GLU    OE2  973   1.934   5.993   2.617 -0.0452 -0.0575 -0.4318
   99GLU      C  974   1.564   6.023   3.020 -0.2471 -0.1910 -0.2546
   99GLU      O  975   1.594   6.142   3.029  0.2163 -0.3383  0.1791
  100VAL      N  976   1.510   5.957   3.123 -0.2839 -0.2498 -0.3107
  100VAL      H  977   1.529   5.860   3.132 -0.6033 -0.1647  1.6497
  100VAL     CA  978   1.433   6.027   3.227  0.1436  0.0778 -0.2068
  100VAL     CB  979   1.314   5.948   3.281 -0.0275  0.5752  0.1475
  100VAL    CG1  980   1.232   6.027   3.383  0.3977  0.6827  0.4080
  100VAL    CG2  981   1.226   5.912   3.161  0.3394  0.6588 -0.1467
  100VAL      C  982   1.520   6.061   3.348 -0.4962 -0.0960  0.3109
  100VAL      O  983   1.564   5.977   3.426 -0.2450 -0.3687 -0.1142
  101VAL      N  984   1.533   6.192   3.363 -0.6379 -0.0576  0.1148
  101VAL      H  985   1.507   6.253   3.288  2.5990  0.3766 -0.8341
  101VAL     CA  986   1.588   6.251   3.487 -0.3743 -0.3292  0.1275
  101VAL     CB  987   1.685   6.364   3.452 -0.5268 -0.2029  0.1103
  101VAL    CG1  988   1.744   6.432   3.576  0.4140 -0.8185  0.0118
  101VAL    CG2  989   1.789   6.321   3.348 -0.1296  0.5229  0.1988
  101VAL      C  990   1.467   6.315   3.554 -0.0695  0.0277  0.3370
  101VAL      O  991   1.371   6.359   3.490 -0.3485 -0.3997  0.4569
  102LEU      N  992   1.445   6.290   3.683 -0.1880 -0.4088  0.2330
  102LEU      H  993   1.518   6.244   3.734 -0.7335 -0.3110  1.1276
  102LEU     CA  994   1.339   6.342   3.770 -0.2487 -0.1056 -0.0179
  102LEU     CB  995   1.275   6.237   3.862  0.2564 -0.2656  0.1535
  102LEU     CG  996   1.225   6.116   3.782 -0.2356  0.1114 -0.1158
  102LEU    CD1  997   1.195   5.994   3.869 -0.6302  0.1083 -0.2562
  102LEU    CD2  998   1.091   6.150   3.716 -0.4394 -0.2967  0.0883
  102LEU      C  999   1.399   6.447   3.863  0.1429 -0.3253 -0.0205
  102LEU      O 1000   1.508   6.425   3.916 -0.0706 -0.9076  0.1781
  103VAL      N 1001   1.341   6.567   3.861 -0.3590 -0.5493  0.5390
  103VAL      H 1002   1.291   6.591   3.778  1.2132 -2.9183 -1.2524
  103VAL     CA 1003   1.371   6.680   3.950  0.1414 -0.1561 -0.1208
  103VAL     CB 1004   1.415   6.808   3.878  0.1532 -0.3007 -0.3716
  103VAL    CG1 1005   1.469   6.912   3.976 -0.5679 -0.4082  0.1475
  103VAL    CG2 1006   1.516   6.790   3.764  0.3182 -0.0095 -0.2707
  103VAL      C 1007   1.244   6.710   4.030  0.1207 -0.3630 -0.0751
  103VAL      O 1008   1.136   6.741   3.979  0.0515  0.0501  0.3143
  104ILE      N 1009   1.269   6.675   4.155  0.2430 -0.4834 -0.1334
  104ILE      H 1010   1.361   6.660   4.193 -0.5982 -1.3383  1.6941
  104ILE     CA 1011   1.166   6.660   4.260  0.2997 -0.3977 -0.0656
  104ILE     CB 1012   1.140   6.511   4.283  0.0874 -0.3073  0.2788
  104ILE    CG1 1013   1.269   6.432   4.306  0.2494 -0.2296 -0.3335
  104ILE    CG2 1014   1.053   6.460   4.168  0.4538  0.0187 -0.1492
  104ILE     CD 1015   1.260   6.285   4.347  0.1627 -0.3524 -0.7821
  104ILE      C 1016   1.203   6.729   4.391  0.2618 -0.1164 -0.2019
  104ILE      O 1017   1.316   6.749   4.434  0.0624 -0.0732  0.3080
  105HIS      N 1018   1.097   6.763   4.464  0.4606  0.0082  0.0301
  105HIS      H 1019   1.005   6.738   4.434  0.4675 -1.2965  1.0178
  105HIS     CA 1020   1.105   6.825   4.597  0.1251  0.0928  0.0137
  105HIS     CB 1021   1.010   6.944   4.607  0.1486  0.0993  0.1759
  105HIS     CG 1022   1.062   0.033   4.696 -0.7656  0.6331  0.0540
  105HIS    ND1 1023   1.078   0.036   4.828 -0.0177  0.3975 -0.0251
  105HIS    CD2 1024   1.130   0.137   4.648 -0.2093  0.3860  0.2891
  105HIS    HD2 1025   1.151   0.159   4.543  1.0508 -3.2564 -0.3789
  105HIS    CE1 1026   1.164   0.133   4.861  0.0912  0.4446 -0.4510
  105HIS    HE1 1027   1.220   0.146   4.953  0.3936  1.6521 -0.7850
  105HIS    NE2 1028   1.191   0.199   4.748  0.3789  0.6811 -0.2447
  105HIS    HE2 1029   1.230   0.291   4.742  2.8239 -0.2897 -0.0653
  105HIS      C 1030   1.083   6.730   4.715  0.6884 -0.1946 -0.1065
  105HIS      O 1031   1.049   6.615   4.688 -0.0653  0.0214 -0.0986
  106ASP      N 1032   1.077   6.778   4.839 -0.3289  0.0082 -0.2257
  106ASP      H 1033   1.108   6.867   4.870  1.0635 -1.1160  1.8721
  106ASP     CA 1034   1.037   6.696   4.955  0.6954 -0.2717 -0.0641
  106ASP     CB 1035   1.027   6.775   5.085 -0.4730 -0.1429 -0.2236
  106ASP     CG 1036   1.027   6.694   5.215  0.0506  0.4747  0.1726
  106ASP    OD1 1037   0.917   6.677   5.273 -0.0480 -0.1806 -0.1894
  106ASP    OD2 1038   1.132   6.636   5.249 -0.1269 -0.2691 -0.4920
  106ASP      C 1039   0.903   6.623   4.949  0.3463  0.3881 -0.2781
  106ASP      O 1040   0.911   6.505   4.980  0.0911  0.4008 -0.1585
  107TRP      N 1041   0.787   6.674   4.907  0.3817  0.7116  0.0056
  107TRP      H 1042   0.768   6.772   4.909 -0.8962  0.5117 -1.0646
  107TRP     CA 1043   0.672   6.586   4.885  0.4777  0.5647  0.0908
  107TRP     CB 1044   0.544   6.659   4.844  0.1915 -0.0320 -0.1014
  107TRP     CG 1045   0.467   6.718   4.962  0.2108 -0.1855 -0.0125
  107TRP    CD1 1046   0.505   6.838   5.007  0.2492 -0.1335 -0.1810
  107TRP    HD1 1047   0.603   6.886   5.003 -0.4458  1.2570 -0.7402
  107TRP    CD2 1048   0.338   6.700   5.011  0.0704  0.1452 -0.2587
  107TRP    NE1 1049   0.417   6.893   5.090 -0.3011 -0.0145 -0.8440
  107TRP    HE1 1050   0.435   6.962   5.159  0.0263  0.2878 -1.2259
  107TRP    CE2 1051   0.310   6.813   5.087 -0.3145 -0.0284 -0.1409
  107TRP    CE3 1052   0.240   6.609   4.972 -0.2905  0.4238 -0.0014
  107TRP    HE3 1053   0.269   6.507   4.948 -0.0308  0.4406  0.2375
  107TRP    CZ2 1054   0.178   6.832   5.126 -0.3235  0.6517 -0.4893
  107TRP    HZ2 1055   0.148   6.920   5.184 -0.3823 -0.2410  0.8904
  107TRP    CZ3 1056   0.107   6.641   4.997 -0.4421  0.0713 -0.3528
  107TRP    HZ3 1057   0.033   6.575   4.952 -0.1489 -1.2088  0.9423
  107TRP    CH2 1058   0.078   6.749   5.080 -0.0211  0.2589 -0.4457
  107TRP    HH2 1059   7.002   6.763   5.123  0.6824  3.6363  0.2810
  107TRP      C 1060   0.700   6.486   4.773 -0.1744  0.3437  0.1151
  107TRP      O 1061   0.711   6.366   4.799 -0.2212  0.3728  0.2630
  108GLY      N 1062   0.737   6.541   4.657 -0.2437  0.4940  0.1653
  108GLY      H 1063   0.754   6.640   4.661 -2.3020  0.8662  2.1749
  108GLY     CA 1064   0.774   6.470   4.534 -0.5556 -0.0739  0.4001
  108GLY      C 1065   0.867   6.349   4.549 -0.1856  0.1034 -0.4122
  108GLY      O 1066   0.874   6.274   4.452  0.0688 -0.6811  0.1981
  109SER      N 1067   0.958   6.356   4.646 -0.1094  0.0627 -0.4802
  109SER      H 1068   0.980   6.439   4.696 -0.5347 -1.7724  3.1153
  109SER     CA 1069   1.058   6.253   4.679 -0.0529  0.3796  0.3521
  109SER     CB 1070   1.132   6.279   4.811  0.3250 -0.5906  0.3349
  109SER     OG 1071   1.052   6.269   4.929 -0.1002 -0.3350  0.0691
  109SER     HG 1072   1.004   6.354   4.949  0.0270 -1.0494  4.2512
  109SER      C 1073   0.998   6.113   4.679  0.2709  0.2409 -0.1094
  109SER      O 1074   1.021   6.041   4.581  0.6028  0.8364 -0.4736
  110ALA      N 1075   0.885   6.094   4.747  0.4688 -0.2365  0.0937
  110ALA      H 1076   0.826   6.165   4.786 -0.4759 -1.9507  1.9198
  110ALA     CA 1077   0.820   5.962   4.754  0.2423 -0.1373 -0.1156
  110ALA     CB 1078   0.716   5.972   4.865  0.4655  0.2770  0.0604
  110ALA      C 1079   0.753   5.908   4.628  0.1314 -0.2292 -0.0173
  110ALA      O 1080   0.765   5.790   4.596  0.6867 -0.1596 -0.0779
  111LEU      N 1081   0.708   6.001   4.544 -0.3066 -0.7253 -0.3365
  111LEU      H 1082   0.689   6.093   4.578  1.3052 -0.1339 -0.9802
  111LEU     CA 1083   0.663   5.987   4.404 -0.0592  0.1004 -0.5037
  111LEU     CB 1084   0.596   6.121   4.374  0.0927  0.2732 -0.0776
  111LEU     CG 1085   0.560   6.155   4.229  0.3470  0.0104 -0.2023
  111LEU    CD1 1086   0.456   6.057   4.175 -0.1178  0.2132  0.3219
  111LEU    CD2 1087   0.534   6.304   4.205  0.2181 -0.0159 -0.2253
  111LEU      C 1088   0.767   5.948   4.299 -0.2135  0.2633 -0.7171
  111LEU      O 1089   0.762   5.840   4.241 -0.2895 -0.3296  0.3698
  112GLY      N 1090   0.876   6.023   4.310 -0.1023  0.0208 -0.1528
  112GLY      H 1091   0.880   6.100   4.374  0.2369  0.0252 -0.1743
  112GLY     CA 1092   0.996   6.006   4.227 -0.3396 -0.4111 -0.4064
  112GLY      C 1093   1.070   5.876   4.260  0.2287  0.1019  0.3484
  112GLY      O 1094   1.100   5.783   4.185  0.2744  0.3888  0.0101
  113PHE      N 1095   1.095   5.860   4.390 -0.0431 -0.1060  0.3743
  113PHE      H 1096   1.084   5.939   4.450  0.8535 -0.1068  0.5582
  113PHE     CA 1097   1.152   5.739   4.452 -0.6972 -0.1700  0.8643
  113PHE     CB 1098   1.167   5.777   4.600  0.2590 -0.0599  0.7464
  113PHE     CG 1099   1.282   5.864   4.650  0.1117  0.4426  0.2266
  113PHE    CD1 1100   1.348   5.960   4.574 -0.1272  0.2536 -0.2246
  113PHE    HD1 1101   1.318   5.995   4.475 -1.8824 -1.1334 -0.2536
  113PHE    CD2 1102   1.299   5.859   4.788 -0.2365  0.0649  0.2567
  113PHE    HD2 1103   1.259   5.772   4.841  0.7186 -1.3973 -1.3029
  113PHE    CE1 1104   1.430   6.052   4.638 -0.2811  0.1281  0.1577
  113PHE    HE1 1105   1.492   6.124   4.584  0.6199 -0.0497  0.9274
  113PHE    CE2 1106   1.376   5.954   4.853 -0.3970  0.6513 -0.4027
  113PHE    HE2 1107   1.364   5.966   4.960  0.4871 -1.2940 -0.0540
  113PHE     CZ 1108   1.436   6.054   4.777  0.9315  0.2568  0.1105
  113PHE     HZ 1109   1.474   6.144   4.825  0.1977  0.2294  0.7491
  113PHE      C 1110   1.082   5.604   4.439 -0.1355 -0.3879  0.0081
  113PHE      O 1111   1.150   5.503   4.427  0.3110 -0.0779 -0.0786
  114HIS      N 1112   0.950   5.601   4.460 -0.1318  0.4961  0.2122
  114HIS      H 1113   0.904   5.673   4.511 -2.4703 -0.4284 -0.4613
  114HIS     CA 1114   0.862   5.485   4.441  0.2449  0.2301  0.0571
  114HIS     CB 1115   0.723   5.512   4.499  0.0009 -0.1597 -0.3418
  114HIS     CG 1116   0.647   5.380   4.520  0.5713 -0.4197  0.0947
  114HIS    ND1 1117   0.682   5.281   4.602  0.1108 -0.6706 -0.0101
  114HIS    CD2 1118   0.520   5.355   4.490  0.5666 -0.0484 -0.2043
  114HIS    HD2 1119   0.465   5.413   4.416  3.0202  1.4620 -0.9665
  114HIS    CE1 1120   0.577   5.203   4.624 -0.7240  0.4139 -0.0346
  114HIS    HE1 1121   0.562   5.137   4.709 -1.6228  2.0404  1.1203
  114HIS    NE2 1122   0.474   5.247   4.552 -0.6344  0.5104 -0.1045
  114HIS    HE2 1123   0.381   5.210   4.551  0.4052 -2.7299  2.6331
  114HIS      C 1124   0.857   5.446   4.293 -0.0549  0.5760 -0.0271
  114HIS      O 1125   0.875   5.329   4.259 -0.1037  0.5695 -0.0291
  115TRP      N 1126   0.855   5.541   4.200  0.0501  0.0680 -0.5517
  115TRP      H 1127   0.826   5.633   4.227  1.5081  0.2998  0.3194
  115TRP     CA 1128   0.870   5.517   4.056  0.2154  0.1203 -0.5425
  115TRP     CB 1129   0.799   5.631   3.984 -0.6139 -0.0650 -0.0234
  115TRP     CG 1130   0.782   5.599   3.835 -0.0189  0.5807 -0.2342
  115TRP    CD1 1131   0.703   5.506   3.782  0.5563  0.1332 -0.3224
  115TRP    HD1 1132   0.623   5.456   3.835 -0.5727  1.2330 -0.9350
  115TRP    CD2 1133   0.873   5.635   3.736  0.5331 -0.1859 -0.0222
  115TRP    NE1 1134   0.743   5.485   3.657  0.3144 -0.4562 -0.3011
  115TRP    HE1 1135   0.700   5.426   3.589  2.6179 -0.4408 -1.8922
  115TRP    CE2 1136   0.843   5.564   3.620  0.3203 -0.2809  0.0894
  115TRP    CE3 1137   0.973   5.731   3.731  0.1784  0.1710 -0.3517
  115TRP    HE3 1138   0.997   5.788   3.821  0.0345  0.2253 -0.3465
  115TRP    CZ2 1139   0.902   5.592   3.497  0.2670 -0.5616 -0.0014
  115TRP    HZ2 1140   0.903   5.518   3.418  2.4219  0.3434 -0.9099
  115TRP    CZ3 1141   1.031   5.761   3.609  0.0294  0.4347 -0.3587
  115TRP    HZ3 1142   1.093   5.851   3.604  2.7961 -1.3625 -0.3530
  115TRP    CH2 1143   0.999   5.691   3.493  0.4526 -0.7339  0.2181
  115TRP    HH2 1144   1.048   5.710   3.397  1.9929  0.3820  1.1739
  115TRP      C 1145   1.003   5.469   3.996  0.2152  0.0731 -0.5053
  115TRP      O 1146   1.005   5.397   3.896 -0.1800 -0.3002 -0.2473
  116ALA      N 1147   1.109   5.534   4.045 -0.3152  0.3525  0.2926
  116ALA      H 1148   1.104   5.628   4.076  2.4333  0.8882 -0.6297
  116ALA     CA 1149   1.244   5.484   4.016 -0.3405  0.2195  0.4045
  116ALA     CB 1150   1.342   5.575   4.090 -0.4400  0.5354  0.1499
  116ALA      C 1151   1.261   5.337   4.055 -0.4674  0.1661  0.2549
  116ALA      O 1152   1.327   5.266   3.980 -0.5201 -0.0668  0.4258
  117LYS      N 1153   1.223   5.295   4.176  0.2519 -0.0594  0.4044
  117LYS      H 1154   1.208   5.364   4.247  0.3937 -0.4079  0.7717
  117LYS     CA 1155   1.198   5.160   4.229 -0.2755 -0.1588 -0.0921
  117LYS     CB 1156   1.106   5.171   4.351  0.0959 -0.1203  0.1852
  117LYS     CG 1157   1.097   5.043   4.433 -0.0129  0.2351  0.7331
  117LYS     CD 1158   1.029   5.077   4.566 -0.1876  0.4335  0.5931
  117LYS     CE 1159   1.118   5.006   4.668  0.5825 -0.5830 -0.7417
  117LYS     NZ 1160   1.081   4.864   4.675 -0.4465 -0.2981 -0.1554
  117LYS    HZ1 1161   1.156   4.818   4.721  1.1053  1.6440 -0.5775
  117LYS    HZ2 1162   1.001   4.862   4.735  0.4760  0.9803  1.1844
  117LYS    HZ3 1163   1.054   4.823   4.587 -1.0766  0.0187 -0.1177
  117LYS      C 1164   1.127   5.063   4.134 -0.6919 -0.3286  0.3900
  117LYS      O 1165   1.174   4.954   4.105 -0.0510 -0.0181  0.2426
  118ARG      N 1166   1.021   5.113   4.071  0.0265  0.5867 -0.1201
  118ARG      H 1167   0.970   5.187   4.114  0.4408  1.0206 -0.3636
  118ARG     CA 1168   0.950   5.045   3.963  0.0486  0.2655  0.0678
  118ARG     CB 1169   0.817   5.117   3.939  0.0814  0.2486 -0.1697
  118ARG     CG 1170   0.711   5.054   3.847  0.0412  0.0223  0.0292
  118ARG     CD 1171   0.587   5.144   3.847 -0.4011 -0.5875 -0.1685
  118ARG     NE 1172   0.479   5.133   3.748 -0.2098  0.1479 -0.4670
  118ARG     HE 1173   0.512   5.142   3.654  0.1182 -1.0968 -0.4987
  118ARG     CZ 1174   0.357   5.082   3.768  0.0790 -0.3045  0.1822
  118ARG    NH1 1175   0.323   5.021   3.882 -0.4260 -0.2471  0.0661
  118ARG   HH11 1176   0.381   5.014   3.964  0.9664 -2.8412 -1.0127
  118ARG   HH12 1177   0.250   4.953   3.879 -0.4355 -0.1909 -1.3372
  118ARG    NH2 1178   0.271   5.087   3.665  0.1638  0.5253  0.1402
  118ARG   HH21 1179   0.291   5.137   3.581  0.4136  0.6235  0.2565
  118ARG   HH22 1180   0.181   5.044   3.670 -0.1596  0.6557 -2.7875
  118ARG      C 1181   1.030   5.023   3.835 -0.3083  0.2639 -0.1583
  118ARG      O 1182   1.040   4.907   3.794 -0.5385  0.1873  0.0029
  119ASN      N 1183   1.092   5.128   3.782 -0.1109  0.1863 -0.0815
  119ASN      H 1184   1.090   5.219   3.822 -0.4546  0.8173 -1.4841
  119ASN     CA 1185   1.167   5.124   3.655  0.1408 -0.6109  0.0831
  119ASN     CB 1186   1.080   5.180   3.542  0.6075 -0.1034 -0.0284
  119ASN     CG 1187   1.120   5.128   3.404 -0.0435  0.0241 -0.2701
  119ASN    OD1 1188   1.228   5.072   3.384  0.2097  0.5984 -0.5358
  119ASN    ND2 1189   1.039   5.124   3.299 -0.4847 -0.4253  0.0845
  119ASN   HD21 1190   0.945   5.152   3.318 -1.0067 -1.2972 -1.0584
  119ASN   HD22 1191   1.069   5.091   3.210 -0.8285  0.2143 -0.2793
  119ASN      C 1192   1.312   5.170   3.652 -0.1374  0.2950  0.2916
  119ASN      O 1193   1.332   5.279   3.598 -0.1998 -0.0574 -0.4591
  120PRO      N 1194   1.402   5.081   3.693 -0.3037  0.1726  0.3888
  120PRO     CA 1195   1.546   5.111   3.687 -0.2797  0.0395  0.3108
  120PRO     CB 1196   1.609   4.975   3.720  0.2646  0.0952 -0.4741
  120PRO     CG 1197   1.495   4.873   3.707 -0.0015  0.3150  0.0935
  120PRO     CD 1198   1.372   4.951   3.754 -0.1299  0.0462  0.2052
  120PRO      C 1199   1.597   5.148   3.548 -0.1929 -0.2389  0.2676
  120PRO      O 1200   1.713   5.188   3.539 -0.1365 -0.4150  0.1987
  121GLU      N 1201   1.529   5.102   3.442  0.4138 -0.1596 -0.1593
  121GLU      H 1202   1.467   5.027   3.461 -2.4625  2.0683 -0.1045
  121GLU     CA 1203   1.584   5.119   3.307  0.1826  0.0988 -0.2200
  121GLU     CB 1204   1.512   5.017   3.219 -0.8170  0.6574 -0.0693
  121GLU     CG 1205   1.561   4.999   3.075  0.3834 -0.4510  0.4545
  121GLU     CD 1206   1.491   4.895   2.988 -0.2527 -0.2789  0.7511
  121GLU    OE1 1207   1.440   4.935   2.881  0.2617 -0.4443  0.4413
  121GLU    OE2 1208   1.493   4.774   3.020  0.1393 -0.5679 -0.2932
  121GLU      C 1209   1.545   5.259   3.259  0.0934  0.1624  0.0360
  121GLU      O 1210   1.635   5.325   3.208  0.1624  0.0091 -0.0399
  122ARG      N 1211   1.429   5.313   3.295  0.2098  0.3384  0.1492
  122ARG      H 1212   1.363   5.249   3.335 -2.1602  0.8719 -2.5328
  122ARG     CA 1213   1.374   5.447   3.267 -0.4222  0.0086 -0.2176
  122ARG     CB 1214   1.229   5.469   3.311 -0.1657  0.0424  0.6298
  122ARG     CG 1215   1.142   5.513   3.193  0.2761  0.2385  0.3726
  122ARG     CD 1216   1.130   5.398   3.092 -0.4810  0.0557  0.6677
  122ARG     NE 1217   1.049   5.452   2.982  0.3881 -0.2303 -0.1177
  122ARG     HE 1218   1.048   5.549   2.958 -0.1762 -0.3679 -0.6974
  122ARG     CZ 1219   0.944   5.384   2.935  0.4222 -0.3108 -0.0766
  122ARG    NH1 1220   0.918   5.258   2.974  0.2583 -0.0088  0.8259
  122ARG   HH11 1221   0.981   5.202   3.028 -1.7232 -1.9107  1.2865
  122ARG   HH12 1222   0.844   5.203   2.936 -0.1482  0.7742  0.4749
  122ARG    NH2 1223   0.863   5.433   2.840  0.2975  0.2493  0.3152
  122ARG   HH21 1224   0.887   5.521   2.798 -1.1405  0.5607  0.0907
  122ARG   HH22 1225   0.789   5.375   2.807 -0.2773 -1.5909  4.3167
  122ARG      C 1226   1.457   5.559   3.329  0.1530 -0.2631 -0.4848
  122ARG      O 1227   1.499   5.659   3.271 -0.1015  0.1499  0.0347
  123VAL      N 1228   1.473   5.553   3.461 -0.9531 -0.0943 -0.3374
  123VAL      H 1229   1.433   5.481   3.518 -0.1244  0.3528  0.8563
  123VAL     CA 1230   1.544   5.653   3.542 -0.3434 -0.6802 -0.1394
  123VAL     CB 1231   1.494   5.646   3.686 -0.1939  0.6591 -0.0096
  123VAL    CG1 1232   1.548   5.736   3.798 -0.3458  0.7476 -0.0066
  123VAL    CG2 1233   1.343   5.670   3.679 -0.3417 -0.2556 -0.0726
  123VAL      C 1234   1.695   5.654   3.519 -0.3564  0.0659 -0.2295
  123VAL      O 1235   1.769   5.583   3.587  0.0136  0.2570 -0.4240
  124LYS      N 1236   1.738   5.764   3.457 -0.4080  0.2621  0.0811
  124LYS      H 1237   1.675   5.838   3.432 -1.1249 -0.6674 -0.9438
  124LYS     CA 1238   1.880   5.795   3.434 -0.4537  0.3828 -0.0403
  124LYS     CB 1239   1.895   5.883   3.310  0.3041  0.2027 -0.0795
  124LYS     CG 1240   1.877   5.799   3.183  0.6173  0.1725 -0.1036
  124LYS     CD 1241   1.910   5.650   3.180 -0.7147 -0.1386  0.1505
  124LYS     CE 1242   1.877   5.592   3.042  0.6945 -0.0553 -0.2414
  124LYS     NZ 1243   1.882   5.445   3.041 -0.6015 -0.1173  0.1391
  124LYS    HZ1 1244   1.798   5.403   3.076  0.8817 -2.2092  1.3890
  124LYS    HZ2 1245   1.890   5.428   2.943  1.9363  0.7709  0.1204
  124LYS    HZ3 1246   1.967   5.409   3.079  0.8268 -0.3645 -2.9883
  124LYS      C 1247   1.953   5.867   3.547 -0.0480  0.0806 -0.1097
  124LYS      O 1248   2.075   5.854   3.559 -0.1171 -0.8771 -0.3130
  125GLY      N 1249   1.870   5.941   3.620 -0.2749 -0.0409 -0.2444
  125GLY      H 1250   1.800   5.987   3.565  0.5453  0.6466 -0.7446
  125GLY     CA 1251   1.910   6.009   3.744 -0.3896  0.3428 -0.4179
  125GLY      C 1252   1.806   6.090   3.821 -0.3367 -0.3509  0.4013
  125GLY      O 1253   1.728   6.165   3.761 -0.1691 -0.1213  0.4691
  126ILE      N 1254   1.833   6.106   3.950 -0.2229  0.1437  0.3178
  126ILE      H 1255   1.913   6.063   3.992  0.2470  0.4504 -0.2384
  126ILE     CA 1256   1.740   6.177   4.039 -0.1112  0.5271  0.1319
  126ILE     CB 1257   1.663   6.086   4.134  0.1208  0.0328 -0.1498
  126ILE    CG1 1258   1.745   5.967   4.187  0.3971  0.3010  0.0300
  126ILE    CG2 1259   1.542   6.042   4.052  0.0871  0.1259 -0.1495
  126ILE     CD 1260   1.665   5.875   4.280  0.0792  0.1770 -0.3602
  126ILE      C 1261   1.805   6.293   4.114  0.1751  0.3984  0.0843
  126ILE      O 1262   1.906   6.280   4.182  0.0908 -0.0343  0.1238
  127ALA      N 1263   1.741   6.410   4.118  0.1977  0.4198 -0.1564
  127ALA      H 1264   1.665   6.426   4.055  0.8025 -0.5928 -1.1827
  127ALA     CA 1265   1.776   6.529   4.197 -0.3661  0.5159 -0.0467
  127ALA     CB 1266   1.815   6.651   4.113  0.1642  0.4673  0.1211
  127ALA      C 1267   1.653   6.563   4.280  0.1792  1.3124  0.4523
  127ALA      O 1268   1.542   6.572   4.228  0.0825  0.4863  0.5079
  128PHE      N 1269   1.677   6.574   4.410  0.4284  0.1032  0.5197
  128PHE      H 1270   1.772   6.563   4.438  0.9815  1.3078 -0.7658
  128PHE     CA 1271   1.585   6.581   4.525  0.2513  0.4572  0.3554
  128PHE     CB 1272   1.549   6.440   4.572  0.3399  0.1238 -0.5582
  128PHE     CG 1273   1.668   6.367   4.634  0.0046  0.0153 -0.0382
  128PHE    CD1 1274   1.688   6.366   4.771 -0.4591 -0.0647  0.0299
  128PHE    HD1 1275   1.659   6.442   4.845  0.6489 -1.2330  1.7569
  128PHE    CD2 1276   1.739   6.283   4.548  0.3621  0.5502 -0.2731
  128PHE    HD2 1277   1.703   6.273   4.446 -0.4097 -1.6991  0.1656
  128PHE    CE1 1278   1.774   6.270   4.824 -0.8447 -0.2841  0.2579
  128PHE    HE1 1279   1.807   6.279   4.928 -0.1666 -1.3163  0.1428
  128PHE    CE2 1280   1.827   6.189   4.601  0.1432  0.6574  0.2887
  128PHE    HE2 1281   1.863   6.105   4.543  0.5382  0.1807  1.1995
  128PHE     CZ 1282   1.838   6.180   4.740 -0.4294 -0.0258  0.2968
  128PHE     HZ 1283   1.902   6.102   4.780  0.1121  0.4004  0.2718
  128PHE      C 1284   1.612   6.685   4.634 -0.1798  0.9432  0.0052
  128PHE      O 1285   1.730   6.698   4.667 -0.0052 -0.0973 -0.1881
  129MET      N 1286   1.516   6.769   4.670 -0.4828  0.6054 -0.0119
  129MET      H 1287   1.428   6.759   4.623 -0.4743 -0.4941  0.1821
  129MET     CA 1288   1.539   6.863   4.781  0.1893  0.2362  0.1642
  129MET     CB 1289   1.471   6.990   4.730 -0.2078 -0.0221  0.0421
  129MET     CG 1290   1.540   0.029   4.609 -0.0979 -0.2053  0.0101
  129MET     SD 1291   1.488   0.199   4.564  0.5862  0.0157  0.0429
  129MET     CE 1292   1.633   0.262   4.482  0.7297  0.3337  0.5323
  129MET      C 1293   1.478   6.814   4.912  0.0848 -0.3024 -0.0824
  129MET      O 1294   1.357   6.809   4.935  0.1708 -0.0197  0.4481
  130GLU      N 1295   1.568   6.757   4.992 -0.4823 -0.0647  0.7454
  130GLU      H 1296   1.665   6.774   4.971 -0.0329  0.9056  3.2305
  130GLU     CA 1297   1.534   6.663   5.100 -0.1473 -0.5458  0.4395
  130GLU     CB 1298   1.465   6.732   5.218 -0.0477  0.3058  0.0132
  130GLU     CG 1299   1.547   6.840   5.289  0.2509  0.5228 -0.6489
  130GLU     CD 1300   1.482   6.904   5.412  0.4987 -0.2212 -0.1193
  130GLU    OE1 1301   1.459   0.004   5.407 -0.7367 -0.4355 -0.1101
  130GLU    OE2 1302   1.441   6.844   5.513 -0.3629  0.8490  0.1888
  130GLU      C 1303   1.469   6.532   5.055 -0.1722 -0.4651  0.2366
  130GLU      O 1304   1.458   6.495   4.939 -0.2380 -0.1685  0.1478
  131PHE      N 1305   1.414   6.455   5.149 -0.8530 -0.1398  0.1124
  131PHE      H 1306   1.405   6.486   5.243  0.2371 -0.6441  0.4011
  131PHE     CA 1307   1.362   6.319   5.126  0.0985 -0.4163 -0.4696
  131PHE     CB 1308   1.467   6.215   5.085  0.6705 -0.1940  0.3955
  131PHE     CG 1309   1.572   6.192   5.194  0.4435 -0.3169  0.5883
  131PHE    CD1 1310   1.578   6.080   5.276 -0.0549 -0.7116  0.0892
  131PHE    HD1 1311   1.518   5.994   5.246 -0.6953 -0.8350  1.6528
  131PHE    CD2 1312   1.681   6.278   5.196  0.3383 -0.1460 -0.4664
  131PHE    HD2 1313   1.686   6.364   5.130  1.7925 -1.7496 -2.6092
  131PHE    CE1 1314   1.683   6.055   5.363 -0.2450 -0.5440  0.3650
  131PHE    HE1 1315   1.693   5.964   5.421  2.1198 -0.1160  0.7650
  131PHE    CE2 1316   1.788   6.257   5.283 -0.4741 -0.2393  0.5247
  131PHE    HE2 1317   1.877   6.318   5.274 -1.6419  2.0989  3.2075
  131PHE     CZ 1318   1.786   6.149   5.371 -0.2684 -0.5055  0.2090
  131PHE     HZ 1319   1.860   6.146   5.450  1.7373  1.3907 -1.4745
  131PHE      C 1320   1.266   6.268   5.234 -0.1221 -0.0265 -0.4813
  131PHE      O 1321   1.236   6.332   5.335  0.0048  0.2782 -0.6363
  132ILE      N 1322   1.183   6.173   5.193  0.1225 -0.2896 -0.3679
  132ILE      H 1323   1.150   6.171   5.099 -3.5078  1.6913  0.6811
  132ILE     CA 1324   1.085   6.105   5.279 -0.0992  0.3851 -0.0786
  132ILE     CB 1325   0.992   6.021   5.192  0.1656  0.0580 -0.0498
  132ILE    CG1 1326   0.885   5.953   5.278  0.2699  0.3344  0.2972
  132ILE    CG2 1327   1.069   5.928   5.098  0.6650  0.5777 -0.1589
  132ILE     CD 1328   0.771   5.889   5.199  0.3590  0.4266  0.0935
  132ILE      C 1329   1.140   6.022   5.396 -0.3377  0.0801 -0.1823
  132ILE      O 1330   1.172   5.904   5.388 -0.0068  0.1077  0.6815
  133ARG      N 1331   1.151   6.094   5.507 -0.3768  0.0860 -0.1825
  133ARG      H 1332   1.128   6.191   5.502  1.6292  0.5843 -0.5153
  133ARG     CA 1333   1.200   6.056   5.641  0.0801  0.3788 -0.2651
  133ARG     CB 1334   1.340   6.113   5.665  0.0781 -0.0565  0.8090
  133ARG     CG 1335   1.455   6.024   5.618 -0.2170 -0.0294  0.0231
  133ARG     CD 1336   1.474   5.883   5.674  0.1491  0.1008  0.2285
  133ARG     NE 1337   1.493   5.887   5.820 -0.4144 -0.2128  0.3117
  133ARG     HE 1338   1.469   5.975   5.860 -0.3759  0.0388 -0.2130
  133ARG     CZ 1339   1.577   5.810   5.890  0.2376  0.0475 -0.1768
  133ARG    NH1 1340   1.662   5.721   5.836  0.2526  0.5671 -1.0260
  133ARG   HH11 1341   1.671   5.713   5.737  2.5564  0.8345 -0.8879
  133ARG   HH12 1342   1.695   5.652   5.900  0.0347  1.5536  0.1961
  133ARG    NH2 1343   1.575   5.805   6.024  0.8824  1.2050 -0.1096
  133ARG   HH21 1344   1.507   5.854   6.079  0.8773  0.9715  0.0964
  133ARG   HH22 1345   1.644   5.757   6.079 -1.4205 -0.5560  1.4465
  133ARG      C 1346   1.097   6.100   5.744  0.5160  1.1145 -0.1380
  133ARG      O 1347   1.020   6.195   5.727 -0.4965  0.3195 -0.0618
  134PRO      N 1348   1.088   6.020   5.849  0.4196  0.5060 -0.6045
  134PRO     CA 1349   0.977   6.037   5.944  0.5853  0.0211 -0.3165
  134PRO     CB 1350   0.990   5.918   6.039  0.1724  0.1706 -0.0714
  134PRO     CG 1351   1.043   5.807   5.948 -0.1543 -0.1123  0.0828
  134PRO     CD 1352   1.140   5.882   5.857 -0.5102  0.1809 -0.0558
  134PRO      C 1353   0.990   6.170   6.017 -0.1488  0.1250 -0.3656
  134PRO      O 1354   1.100   6.204   6.061 -0.0644 -0.1277 -0.3777
  135ILE      N 1355   0.869   6.219   6.045 -0.1788 -0.1710  0.0455
  135ILE      H 1356   0.796   6.153   6.060 -1.0384  1.1948  2.2585
  135ILE     CA 1357   0.852   6.350   6.109  0.0394 -0.1380  0.0375
  135ILE     CB 1358   0.702   6.379   6.113  0.0675  0.0466 -0.1841
  135ILE    CG1 1359   0.651   6.406   5.971 -0.5107  0.5070  0.1073
  135ILE    CG2 1360   0.651   6.478   6.218  0.2608  0.0910 -0.1320
  135ILE     CD 1361   0.713   6.526   5.901  0.3881  0.1552  0.2911
  135ILE      C 1362   0.921   6.366   6.245 -0.5049  0.3695  0.2605
  135ILE      O 1363   0.908   6.276   6.328  0.3680  0.3997  0.4370
  136PRO      N 1364   0.995   6.474   6.267 -0.0049 -0.0093  0.4613
  136PRO     CA 1365   1.054   6.511   6.396  0.3295 -0.0494  0.3227
  136PRO     CB 1366   1.137   6.637   6.372 -0.1235  0.2382  0.2605
  136PRO     CG 1367   1.169   6.624   6.223 -0.2392  0.1523  0.2433
  136PRO     CD 1368   1.040   6.568   6.163  0.0465 -0.3914  0.1366
  136PRO      C 1369   0.951   6.535   6.507 -0.0111 -0.0979  0.0214
  136PRO      O 1370   0.837   6.553   6.467 -0.1000 -0.2687  0.1922
  137THR      N 1371   0.983   6.524   6.636 -0.4824  0.2050  0.1641
  137THR      H 1372   1.080   6.515   6.660 -0.2348  0.3152 -0.7792
  137THR     CA 1373   0.882   6.534   6.743 -0.2584  0.3573  0.3625
  137THR     CB 1374   0.934   6.453   6.861  0.0536 -0.0917 -0.0765
  137THR    OG1 1375   1.044   6.518   6.926  0.0541 -0.0888 -0.0796
  137THR    HG1 1376   1.128   6.518   6.872  0.2586 -1.1789  0.2118
  137THR    CG2 1377   0.944   6.306   6.821 -0.6945 -0.2732  0.3903
  137THR      C 1378   0.833   6.676   6.775 -0.5068  0.5463 -0.7860
  137THR      O 1379   0.907   6.772   6.759 -0.1593  0.3420 -0.4068
  138TRP      N 1380   0.732   6.679   6.862  0.0344 -0.1173 -0.1126
  138TRP      H 1381   0.685   6.595   6.888  0.9511  0.0962  2.4801
  138TRP     CA 1382   0.678   6.804   6.917 -0.2324 -0.4446  0.3795
  138TRP     CB 1383   0.544   6.771   6.984 -0.4027 -0.4039  0.0675
  138TRP     CG 1384   0.452   6.885   0.003 -0.2405 -0.0993 -0.3923
  138TRP    CD1 1385   0.338   6.919   6.968 -0.3952  0.0869  0.0108
  138TRP    HD1 1386   0.307   6.894   6.866 -1.9171  0.1661  0.4286
  138TRP    CD2 1387   0.450   6.945   0.129 -0.0237  0.0114 -0.4390
  138TRP    NE1 1388   0.268   7.000   0.024 -0.0668 -0.0654  0.4566
  138TRP    HE1 1389   0.201   0.043   7.017 -0.4090 -1.5060 -2.2535
  138TRP    CE2 1390   0.332   7.017   0.140 -0.2366 -0.4755  0.6129
  138TRP    CE3 1391   0.552   6.961   0.222  0.1765  0.0333 -0.6578
  138TRP    HE3 1392   0.642   6.899   0.215  1.4404  1.8010 -0.7895
  138TRP    CZ2 1393   0.313   0.078   0.249 -0.0029  0.9340 -0.4062
  138TRP    HZ2 1394   0.222   0.133   0.272 -0.3889 -0.1850  0.9274
  138TRP    CZ3 1395   0.536   0.022   0.331  0.3843  0.0465 -0.6361
  138TRP    HZ3 1396   0.609   0.024   0.412 -1.5116  0.8233  1.1616
  138TRP    CH2 1397   0.414   0.088   0.344 -0.0933 -0.9229 -0.0624
  138TRP    HH2 1398   0.404   0.154   0.430  0.8838 -3.7672  2.3779
  138TRP      C 1399   0.769   6.889   7.006  0.4112 -0.2415 -0.4610
  138TRP      O 1400   0.791   7.005   6.973 -0.7322 -0.0440 -0.5581
  139ASP      N 1401   0.852   6.829   0.067  0.2673 -0.1022 -0.2216
  139ASP      H 1402   0.837   6.733   0.086  0.4708 -0.1872 -0.4798
  139ASP     CA 1403   0.967   6.888   0.138 -0.0578  0.0024  0.2228
  139ASP     CB 1404   1.040   6.782   0.221 -0.3577 -0.8342 -0.5644
  139ASP     CG 1405   0.952   6.750   0.342  0.0676  0.0718 -0.0039
  139ASP    OD1 1406   0.950   6.820   0.446  0.7225 -0.2243  0.2080
  139ASP    OD2 1407   0.886   6.645   0.324 -0.4687  0.3146  0.5273
  139ASP      C 1408   1.074   6.952   0.050  0.2750 -0.4887  0.2630
  139ASP      O 1409   1.138   0.024   0.095  0.3113 -0.4714  0.1759
  140GLU      N 1410   1.096   6.891   6.958  0.1470  0.2552 -0.1645
  140GLU      H 1411   1.054   6.802   6.936  0.3439  0.1542 -0.1351
  140GLU     CA 1412   1.176   6.953   6.851  0.0031 -0.1576 -0.5156
  140GLU     CB 1413   1.208   6.837   6.756 -1.0610 -0.6115 -0.3413
  140GLU     CG 1414   1.292   6.729   6.825 -0.2278 -0.0255 -0.4117
  140GLU     CD 1415   1.325   6.627   6.717 -0.2959 -0.4437 -0.0412
  140GLU    OE1 1416   1.426   6.636   6.643 -0.3276 -0.3989 -0.0786
  140GLU    OE2 1417   1.260   6.520   6.725 -0.3066 -0.4233  0.1535
  140GLU      C 1418   1.118   0.047   6.771  0.4539  0.3482 -0.1039
  140GLU      O 1419   1.172   0.157   6.768  0.5184  0.3174 -0.0981
  141TRP      N 1420   0.994   0.038   6.726  0.6071 -0.2918 -0.4100
  141TRP      H 1421   0.933   6.983   6.740 -0.0124  0.0136 -1.3012
  141TRP     CA 1422   0.926   0.135   6.639 -0.2835 -0.4119  0.1327
  141TRP     CB 1423   0.816   0.075   6.551 -0.3557 -0.1439  0.0369
  141TRP     CG 1424   0.874   0.000   6.431  0.1231  0.2878 -0.0022
  141TRP    CD1 1425   0.997   6.973   6.422 -0.1764 -0.4651  0.0413
  141TRP    HD1 1426   1.053   6.933   6.507  1.8198 -0.9165 -1.4088
  141TRP    CD2 1427   0.815   0.005   6.305  0.4655  0.6198 -0.1524
  141TRP    NE1 1428   1.015   6.950   6.292 -0.0910  0.3089 -0.0897
  141TRP    HE1 1429   1.104   6.923   6.255  0.7437  0.1210  1.8970
  141TRP    CE2 1430   0.907   6.972   6.218 -0.4500 -1.1423 -0.0142
  141TRP    CE3 1431   0.691   0.042   6.254  0.2512 -0.1722 -0.2128
  141TRP    HE3 1432   0.620   0.096   6.316  2.1045  1.4872  0.5806
  141TRP    CZ2 1433   0.881   6.955   6.082 -0.2256 -0.2634 -0.1722
  141TRP    HZ2 1434   0.930   6.871   6.034 -1.3085 -1.5841  0.9177
  141TRP    CZ3 1435   0.668   0.026   6.118 -0.3886 -0.2729 -0.0953
  141TRP    HZ3 1436   0.573   0.063   6.079 -0.9378  0.2616  1.6519
  141TRP    CH2 1437   0.759   6.995   6.028 -0.1883  0.0037 -0.0604
  141TRP    HH2 1438   0.736   6.953   5.930  0.9236 -0.8326  0.0085
  141TRP      C 1439   0.880   0.261   6.712  0.2741 -0.1603  0.0528
  141TRP      O 1440   0.849   0.254   6.831 -0.4689  0.2342 -0.1150
  142PRO      N 1441   0.889   0.377   6.646 -0.2081  0.1264  0.4845
  142PRO     CA 1442   0.875   0.505   6.717  0.0319  0.0907  0.5969
  142PRO     CB 1443   0.947   0.608   6.629 -0.3946 -0.0989  0.0187
  142PRO     CG 1444   1.005   0.539   6.506 -0.0339  0.3263 -0.0505
  142PRO     CD 1445   0.952   0.396   6.514 -0.0592  0.3717  0.5904
  142PRO      C 1446   0.727   0.528   6.747  0.0064  0.0182  0.5278
  142PRO      O 1447   0.641   0.469   6.683  0.2014 -0.2937  0.5531
  143GLU      N 1448   0.704   0.637   6.820 -0.2038  0.1697  0.2412
  143GLU      H 1449   0.773   0.704   6.847 -1.1658  0.7306  1.4163
  143GLU     CA 1450   0.569   0.657   6.873 -0.3537  0.0647 -0.0991
  143GLU     CB 1451   0.554   0.774   6.970  0.3339  0.1047 -0.0409
  143GLU     CG 1452   0.614   0.733   0.082 -0.3768 -0.0106  0.2406
  143GLU     CD 1453   0.574   0.840   0.184 -0.1224  0.5501 -0.2451
  143GLU    OE1 1454   0.644   0.940   0.211 -0.0541  0.5975 -0.5888
  143GLU    OE2 1455   0.462   0.817   0.233  0.2617 -0.1817  0.3045
  143GLU      C 1456   0.464   0.675   6.764  0.1063  0.8112 -0.4230
  143GLU      O 1457   0.355   0.623   6.787  0.5245  0.0182 -0.2174
  144PHE      N 1458   0.486   0.745   6.653  0.9409  0.5936 -0.3992
  144PHE      H 1459   0.569   0.800   6.639  1.6588 -0.3622 -0.0353
  144PHE     CA 1460   0.386   0.756   6.545  0.0307  0.2496  0.3967
  144PHE     CB 1461   0.416   0.878   6.458  0.0380  0.0387  0.1026
  144PHE     CG 1462   0.303   0.903   6.358  0.6548  0.7321 -0.4373
  144PHE    CD1 1463   0.310   0.844   6.233  0.0177 -0.3405  0.0133
  144PHE    HD1 1464   0.401   0.788   6.210 -1.1707 -1.8005 -1.4598
  144PHE    CD2 1465   0.198   0.988   6.390  0.1071 -0.1432  0.1382
  144PHE    HD2 1466   0.168   1.012   6.492 -0.4650  1.3308 -0.3521
  144PHE    CE1 1467   0.218   0.874   6.134 -0.3862 -0.2062  0.4293
  144PHE    HE1 1468   0.240   0.831   6.036  1.1283  0.8523  0.2735
  144PHE    CE2 1469   0.108   1.024   6.290  0.0419  0.5102  0.4283
  144PHE    HE2 1470   0.034   1.103   6.306 -0.8124  0.0110 -0.9051
  144PHE     CZ 1471   0.120   0.969   6.164  0.1325  0.3025  0.5267
  144PHE     HZ 1472   0.052   1.004   6.087 -0.8891 -0.2739  1.1496
  144PHE      C 1473   0.367   0.625   6.467  0.0513  0.0326  0.7506
  144PHE      O 1474   0.254   0.588   6.437  0.0228 -0.2691  1.2293
  145ALA      N 1475   0.478   0.555   6.447 -0.0560 -0.0203  0.3466
  145ALA      H 1476   0.567   0.597   6.457 -0.1537  0.7051 -1.3638
  145ALA     CA 1477   0.477   0.420   6.387  0.2639  0.1575 -0.0672
  145ALA     CB 1478   0.619   0.393   6.338  0.2030  0.0250 -0.1707
  145ALA      C 1479   0.410   0.307   6.466  0.3677  0.1448  0.0018
  145ALA      O 1480   0.361   0.209   6.410  0.1241  0.3378 -0.1236
  146ARG      N 1481   0.397   0.323   6.597 -0.3645  0.7635 -0.1418
  146ARG      H 1482   0.459   0.384   6.647 -0.8826  1.3113 -0.1557
  146ARG     CA 1483   0.316   0.231   6.679 -0.1867  0.4496 -0.3194
  146ARG     CB 1484   0.351   0.244   6.827  0.2677  0.3910 -0.4205
  146ARG     CG 1485   0.494   0.210   6.868  0.1377  0.0555 -0.2492
  146ARG     CD 1486   0.516   0.278   7.004 -0.1064  0.6530 -0.5075
  146ARG     NE 1487   0.654   0.256   0.025 -0.2829  0.5867  0.0159
  146ARG     HE 1488   0.701   0.185   6.996 -0.6818  0.2889  0.0618
  146ARG     CZ 1489   0.708   0.331   0.122 -0.1084 -0.0437  0.4123
  146ARG    NH1 1490   0.627   0.416   0.187  0.0559  0.2877  0.1870
  146ARG   HH11 1491   0.530   0.416   0.162  0.3589  0.5006 -1.0590
  146ARG   HH12 1492   0.650   0.479   0.262  2.2467 -0.5316  0.2899
  146ARG    NH2 1493   0.833   0.312   0.166  0.0593  0.3795  0.1315
  146ARG   HH21 1494   0.892   0.245   0.121 -0.0903  1.6552 -2.1225
  146ARG   HH22 1495   0.866   0.368   0.242 -0.9487  0.3473  0.6044
  146ARG      C 1496   0.166   0.258   6.666 -0.3976 -0.0689  0.9465
  146ARG      O 1497   0.098   0.168   6.618 -0.0186  0.1977 -0.1177
  147GLU      N 1498   0.133   0.387   6.674 -0.0658  0.0962 -0.2139
  147GLU      H 1499   0.196   0.449   6.721  0.7247 -0.2347 -0.8113
  147GLU     CA 1500   7.020   0.440   6.657 -0.3002 -0.2373  0.5683
  147GLU     CB 1501   7.004   0.588   6.695 -0.7775  0.0712 -0.7836
  147GLU     CG 1502   6.979   0.611   6.844 -0.1286  0.0576 -0.6702
  147GLU     CD 1503   6.848   0.555   6.901  0.3391  0.3362  0.6969
  147GLU    OE1 1504   6.855   0.443   6.956 -0.4799 -0.0319  0.0574
  147GLU    OE2 1505   6.738   0.609   6.877  0.2187 -0.0914  0.2870
  147GLU      C 1506   6.958   0.423   6.518  0.7896  0.3107 -0.0047
  147GLU      O 1507   6.838   0.441   6.496  0.7889  0.1186 -0.1514
  148THR      N 1508   0.025   0.400   6.424  0.3578 -0.2998 -0.2743
  148THR      H 1509   0.123   0.415   6.438  0.1450  1.9179 -0.7485
  148THR     CA 1510   7.015   0.377   6.282 -0.6231 -0.2390 -0.0634
  148THR     CB 1511   0.041   0.470   6.171 -0.4070 -0.3780 -0.0859
  148THR    OG1 1512   0.182   0.486   6.187 -0.5042  0.1959  0.2292
  148THR    HG1 1513   0.198   0.567   6.244  2.0383 -0.4060  0.4820
  148THR    CG2 1514   6.994   0.606   6.182  0.2418 -0.1245  1.0214
  148THR      C 1515   0.023   0.233   6.241  1.0051  0.0363  0.1201
  148THR      O 1516   6.961   0.150   6.273  0.6254  0.2583 -0.3011
  149PHE      N 1517   0.147   0.205   6.203  0.8633 -0.0334 -0.2899
  149PHE      H 1518   0.214   0.277   6.218 -0.5447  1.5755 -1.3043
  149PHE     CA 1519   0.174   0.080   6.131  0.0606 -0.0779 -0.5236
  149PHE     CB 1520   0.309   0.089   6.060  0.4752  0.0483  0.2766
  149PHE     CG 1521   0.320   6.995   5.963 -0.2202  0.5826 -0.4585
  149PHE    CD1 1522   0.375   6.877   6.012 -0.2387  0.6266 -0.3316
  149PHE    HD1 1523   0.419   6.877   6.112  0.6346  1.0025 -0.7046
  149PHE    CD2 1524   0.261   6.999   5.837 -0.9206  0.3290 -0.1436
  149PHE    HD2 1525   0.218   0.071   5.804 -2.6672 -0.6104 -0.7397
  149PHE    CE1 1526   0.382   6.767   5.927  0.0648  0.3047  0.1052
  149PHE    HE1 1527   0.450   6.686   5.952 -0.6929 -0.4991 -0.3845
  149PHE    CE2 1528   0.260   6.886   5.757  0.8257  0.2133 -0.0308
  149PHE    HE2 1529   0.217   6.888   5.657  1.5018 -1.3174 -0.3772
  149PHE     CZ 1530   0.321   6.770   5.802  0.8729  0.1324 -0.2983
  149PHE     HZ 1531   0.317   6.681   5.739 -0.6494 -1.2464  1.6233
  149PHE      C 1532   0.165   6.983   6.225 -0.6233  0.2039 -0.2183
  149PHE      O 1533   0.116   6.880   6.178  0.0097 -0.5462  0.7259
  150GLN      N 1534   0.217   6.991   6.347 -0.9655  0.1692 -0.0682
  150GLN      H 1535   0.281   0.035   6.385 -1.9967  1.7892 -1.0728
  150GLN     CA 1536   0.207   6.877   6.438 -0.2415  0.3582  0.2579
  150GLN     CB 1537   0.301   6.892   6.558  0.2576  0.4209 -0.1366
  150GLN     CG 1538   0.446   6.898   6.510  0.3183  0.1857  0.0140
  150GLN     CD 1539   0.533   6.775   6.487  0.1849  0.0902  0.0183
  150GLN    OE1 1540   0.483   6.664   6.507  0.1995  0.0915  0.0613
  150GLN    NE2 1541   0.657   6.777   6.439  0.2570  0.5459  0.2251
  150GLN   HE21 1542   0.709   6.861   6.422 -0.0083  0.8941  1.0761
  150GLN   HE22 1543   0.699   6.687   6.430 -0.1262  0.3148  0.6842
  150GLN      C 1544   0.064   6.844   6.481 -0.0765 -0.4818  0.1827
  150GLN      O 1545   0.012   6.733   6.484  0.3103 -0.6816 -0.3704
  151ALA      N 1546   7.017   6.956   6.496  0.0362 -0.3571 -0.2076
  151ALA      H 1547   0.043   0.017   6.516  2.4196 -1.7550  0.2369
  151ALA     CA 1548   6.872   6.952   6.518  0.0734 -0.2445  0.0711
  151ALA     CB 1549   6.820   0.071   6.539 -0.4195 -0.4248  0.1022
  151ALA      C 1550   6.793   6.884   6.405 -0.1994 -0.2280  0.2490
  151ALA      O 1551   6.744   6.772   6.420 -0.5607 -0.1741 -0.4956
  152PHE      N 1552   6.816   6.931   6.282 -0.0219 -0.5070  0.1746
  152PHE      H 1553   6.871   7.014   6.276 -2.4396  1.1710  0.1732
  152PHE     CA 1554   6.765   6.891   6.150 -0.0484 -0.1948  0.0895
  152PHE     CB 1555   6.818   6.988   6.045  0.0700 -0.2019  0.1431
  152PHE     CG 1556   6.769   6.974   5.901  0.0446 -0.0086  0.1328
  152PHE    CD1 1557   6.848   6.901   5.813 -0.0065 -0.0354  0.1097
  152PHE    HD1 1558   6.940   6.857   5.850  1.4949  2.3826 -0.4910
  152PHE    CD2 1559   6.667   0.035   5.860 -0.5350 -0.5175  0.5125
  152PHE    HD2 1560   6.586   0.064   5.927 -0.5444  0.5214  0.0760
  152PHE    CE1 1561   6.834   6.926   5.677 -0.1347 -0.0728  0.1156
  152PHE    HE1 1562   6.912   6.890   5.609  1.0507  0.8804  0.9408
  152PHE    CE2 1563   6.659   0.060   5.723  0.2752  0.6614  0.6638
  152PHE    HE2 1564   6.580   0.129   5.692 -1.3594 -0.7836  1.4464
  152PHE     CZ 1565   6.741   7.019   5.631 -0.2581  0.0483  0.6130
  152PHE     HZ 1566   6.712   0.002   5.527  1.7555  0.3168  0.0243
  152PHE      C 1567   6.800   6.745   6.119 -0.2237 -0.2281  0.0514
  152PHE      O 1568   6.718   6.669   6.067 -0.4039 -0.2348  0.3451
  153ARG      N 1569   6.925   6.705   6.142  0.1168  0.2764 -0.9008
  153ARG      H 1570   6.998   6.769   6.168  0.6911 -0.5434 -0.4790
  153ARG     CA 1571   6.973   6.568   6.125 -0.1085  0.1035 -0.1473
  153ARG     CB 1572   0.098   6.558   6.162 -0.1447 -0.1556 -0.0640
  153ARG     CG 1573   0.173   6.484   6.053 -0.3449 -0.5961  0.0962
  153ARG     CD 1574   0.278   6.382   6.098 -0.1999 -0.4176  0.1637
  153ARG     NE 1575   0.209   6.253   6.113 -0.6713 -0.1651  0.1993
  153ARG     HE 1576   0.167   6.227   6.026  0.6423 -1.7906  0.0001
  153ARG     CZ 1577   0.172   6.182   6.221 -0.3182  0.0440  0.4600
  153ARG    NH1 1578   0.184   6.220   6.349  0.8128  0.5030  0.2282
  153ARG   HH11 1579   0.225   6.311   6.362  0.6058  0.6910 -0.3944
  153ARG   HH12 1580   0.170   6.163   6.430 -0.8421  1.9662  1.0359
  153ARG    NH2 1581   0.073   6.093   6.205  0.1778 -0.3979 -0.1840
  153ARG   HH21 1582   0.027   6.075   6.118 -1.7279 -0.6624  0.8402
  153ARG   HH22 1583   0.037   6.037   6.279  0.3439 -0.8306 -0.4311
  153ARG      C 1584   6.886   6.458   6.186  0.8584 -0.3196  0.5046
  153ARG      O 1585   6.885   6.345   6.136  0.1457 -0.2690  0.3831
  154THR      N 1586   6.822   6.487   6.299 -0.0751 -0.1636 -0.0479
  154THR      H 1587   6.837   6.581   6.332  1.3832 -0.6971  0.9151
  154THR     CA 1588   6.746   6.392   6.380 -0.2101 -0.2407 -0.2658
  154THR     CB 1589   6.784   6.394   6.528 -0.5643  0.3261 -0.1781
  154THR    OG1 1590   6.736   6.271   6.583 -0.5061  0.4789  0.2191
  154THR    HG1 1591   6.811   6.220   6.627  0.3252 -0.2984 -1.9307
  154THR    CG2 1592   6.733   6.515   6.606  0.3150  0.1956  0.6145
  154THR      C 1593   6.594   6.393   6.359 -0.2370 -0.1327 -0.0713
  154THR      O 1594   6.542   6.498   6.322  0.3138  0.0469 -0.3499
  155THR      N 1595   6.528   6.281   6.387 -0.3166 -0.2553 -0.7300
  155THR      H 1596   6.556   6.216   6.458 -1.8146  0.2087  0.3358
  155THR     CA 1597   6.391   6.263   6.336 -0.4981 -0.0223 -0.3331
  155THR     CB 1598   6.333   6.122   6.349 -0.0144 -0.1788  0.1786
  155THR    OG1 1599   6.291   6.108   6.485  0.4750 -0.8571  0.2612
  155THR    HG1 1600   6.365   6.113   6.553  0.0721 -0.8375  0.7065
  155THR    CG2 1601   6.432   6.011   6.317 -0.4683 -0.3828 -0.5462
  155THR      C 1602   6.290   6.370   6.377  0.0791  0.3903  0.0342
  155THR      O 1603   6.217   6.428   6.296  0.5561  0.3546 -0.4255
  156ASP      N 1604   6.272   6.388   6.507 -0.3086 -0.0780  0.0477
  156ASP      H 1605   6.312   6.321   6.570  0.3112  0.3606  0.1245
  156ASP     CA 1606   6.172   6.472   6.574 -0.2034  0.1359 -0.0641
  156ASP     CB 1607   6.149   6.429   6.719 -0.2270  0.9891  0.1904
  156ASP     CG 1608   6.276   6.414   6.803  0.0738  0.2940 -0.3819
  156ASP    OD1 1609   6.340   6.515   6.839 -0.7336  0.5212  0.4489
  156ASP    OD2 1610   6.310   6.295   6.818 -0.7394  0.0576 -0.3844
  156ASP      C 1611   6.200   6.622   6.563 -0.0325  0.0605 -0.6875
  156ASP      O 1612   6.122   6.694   6.501 -0.1417  0.2205 -0.3682
  157VAL      N 1613   6.312   6.665   6.621 -0.3850 -0.0715  0.1000
  157VAL      H 1614   6.354   6.613   6.695 -1.4357 -1.0220  0.0584
  157VAL     CA 1615   6.358   6.805   6.612  0.2141 -0.2838 -0.1823
  157VAL     CB 1616   6.497   6.831   6.670 -0.0274  0.2568  0.1589
  157VAL    CG1 1617   6.504   6.971   6.732 -0.8415  0.4347 -0.1400
  157VAL    CG2 1618   6.542   6.736   6.782  0.2830 -0.8156 -0.8591
  157VAL      C 1619   6.375   6.852   6.468  0.2995  0.0498 -0.0633
  157VAL      O 1620   6.321   6.958   6.439 -0.3817 -0.2172  0.1956
  158GLY      N 1621   6.423   6.766   6.378  0.5475  0.0219  0.0934
  158GLY      H 1622   6.469   6.681   6.403  2.2564  0.7504 -0.4309
  158GLY     CA 1623   6.420   6.788   6.232 -0.2479 -0.2278  0.0649
  158GLY      C 1624   6.284   6.784   6.164 -0.2121 -0.2843 -0.0021
  158GLY      O 1625   6.254   6.894   6.117 -0.0038 -0.2226  0.0066
  159ARG      N 1626   6.189   6.695   6.193  0.0299 -0.4610  0.2448
  159ARG      H 1627   6.205   6.603   6.228 -0.7729 -0.4761  0.5774
  159ARG     CA 1628   6.050   6.718   6.151  0.3058  0.2601 -0.3028
  159ARG     CB 1629   5.970   6.590   6.174  0.5417  0.1303 -0.2051
  159ARG     CG 1630   5.969   6.495   6.054  0.6605  0.0210 -0.1198
  159ARG     CD 1631   5.898   6.362   6.083 -0.0750  0.4486  0.0486
  159ARG     NE 1632   5.755   6.385   6.056 -0.1432  0.1449  0.1502
  159ARG     HE 1633   5.736   6.364   5.959 -0.7919 -2.4863  0.7567
  159ARG     CZ 1634   5.660   6.415   6.144  0.0384  0.1059  0.3597
  159ARG    NH1 1635   5.675   6.419   6.277  0.1467  0.3212  0.3419
  159ARG   HH11 1636   5.766   6.388   6.304  0.2811 -0.0699 -0.5397
  159ARG   HH12 1637   5.602   6.429   6.345 -0.3640 -3.1187  0.4744
  159ARG    NH2 1638   5.535   6.412   6.096  0.1844  0.1958 -0.0247
  159ARG   HH21 1639   5.522   6.391   5.999 -1.0001 -0.1082  0.1806
  159ARG   HH22 1640   5.464   6.459   6.149  0.7908  0.3946  0.6178
  159ARG      C 1641   5.976   6.845   6.195  0.4049  0.4386 -0.6491
  159ARG      O 1642   5.916   6.903   6.105 -0.1986  0.5326 -0.1957
  160LYS      N 1643   5.996   6.893   6.318 -0.4022  0.2907 -0.4565
  160LYS      H 1644   6.055   6.839   6.377 -1.2990 -3.0063 -2.2635
  160LYS     CA 1645   5.957   0.010   6.339  0.0360  0.3309  0.0823
  160LYS     CB 1646   5.947   0.046   6.488  0.6439  0.0922  0.1849
  160LYS     CG 1647   5.828   7.012   6.564  0.3980  0.2220 -0.1003
  160LYS     CD 1648   5.706   0.075   6.531  0.4186  0.3174  0.0727
  160LYS     CE 1649   5.574   0.037   6.599  0.2073  0.0840 -0.4672
  160LYS     NZ 1650   5.475   0.146   6.589  0.0807  0.0347  0.2520
  160LYS    HZ1 1651   5.524   0.233   6.593  0.7700 -0.3396  0.1187
  160LYS    HZ2 1652   5.426   0.146   6.502  2.2394  0.5272 -1.0298
  160LYS    HZ3 1653   5.412   0.146   6.668 -0.1270  0.2201  0.0857
  160LYS      C 1654   6.038   0.111   6.258  0.3229  0.0032 -0.0454
  160LYS      O 1655   5.968   0.193   6.198 -0.2158 -0.4408 -0.0287
  161LEU      N 1656   6.170   0.111   6.269  0.3785 -0.6762 -0.6119
  161LEU      H 1657   6.220   0.073   6.347  1.0718  1.7103  0.2128
  161LEU     CA 1658   6.240   0.217   6.194  0.2699 -0.1047  0.0782
  161LEU     CB 1659   6.392   0.229   6.203  0.2840 -0.2241 -0.0112
  161LEU     CG 1660   6.453   0.313   6.316 -0.0768  0.0552 -0.0227
  161LEU    CD1 1661   6.603   0.282   6.320  0.1131  0.9671  0.0390
  161LEU    CD2 1662   6.421   0.461   6.298 -0.0017  0.0436 -0.2579
  161LEU      C 1663   6.223   0.223   6.042  0.0917 -0.1004  0.0984
  161LEU      O 1664   6.201   0.332   5.990  0.4556 -0.1174 -0.0903
  162ILE      N 1665   6.200   0.107   5.981 -0.2203  0.1234 -0.2139
  162ILE      H 1666   6.217   0.020   6.028  3.0553  1.3922  1.2922
  162ILE     CA 1667   6.181   0.105   5.835  0.1083  0.4246 -0.2614
  162ILE     CB 1668   6.212   6.997   5.764 -0.0813  0.2325  0.0086
  162ILE    CG1 1669   6.128   6.880   5.817 -0.2449  0.2997 -0.1017
  162ILE    CG2 1670   6.361   6.967   5.750 -0.1759 -0.3967  0.3061
  162ILE     CD 1671   6.147   6.742   5.754 -0.3333  0.0910  0.3294
  162ILE      C 1672   6.051   0.162   5.780  0.1621  0.8502  0.0429
  162ILE      O 1673   6.037   0.187   5.660  0.4324 -0.1490 -0.2066
  163ILE      N 1674   5.968   0.210   5.872 -0.3151  0.3850 -0.1390
  163ILE      H 1675   5.971   0.185   5.968 -0.3312 -2.1408 -0.7171
  163ILE     CA 1676   5.854   0.297   5.838 -0.4414  0.0314 -0.6262
  163ILE     CB 1677   5.745   0.278   5.944  0.0435  0.1078 -0.1119
  163ILE    CG1 1678   5.694   0.134   5.931 -0.6626  0.3542 -0.1093
  163ILE    CG2 1679   5.631   0.379   5.942 -0.1830 -0.1315  0.4842
  163ILE     CD 1680   5.628   0.070   6.053  0.3796 -0.0069  0.2746
  163ILE      C 1681   5.888   0.446   5.830 -0.2583  0.0356  0.2377
  163ILE      O 1682   5.870   0.512   5.729 -0.0850 -0.0026  0.1810
  164ASP      N 1683   5.952   0.495   5.936 -0.2228  0.0669  0.2018
  164ASP      H 1684   5.971   0.445   6.021  1.1610  1.1820  0.5743
  164ASP     CA 1685   5.983   0.639   5.942 -0.0756  0.0439 -0.0165
  164ASP     CB 1686   6.001   0.686   6.086  0.5569  0.0762 -0.1037
  164ASP     CG 1687   6.002   0.838   6.099 -0.6306  0.0749  0.1741
  164ASP    OD1 1688   6.115   0.877   6.138 -0.3543 -0.4745 -0.0608
  164ASP    OD2 1689   5.897   0.904   6.089 -0.4301  0.3791  0.0661
  164ASP      C 1690   6.105   0.684   5.862  0.4569 -0.1991  0.6578
  164ASP      O 1691   6.105   0.792   5.804 -0.1263 -0.3127  0.4479
  165GLN      N 1692   6.212   0.605   5.870  0.0813 -0.7269  0.5351
  165GLN      H 1693   6.212   0.538   5.944 -0.0824  1.2492  2.4244
  165GLN     CA 1694   6.343   0.639   5.812 -0.3142 -0.0485  0.0300
  165GLN     CB 1695   6.448   0.627   5.923 -0.4760 -0.5011  0.1350
  165GLN     CG 1696   6.446   0.752   6.012  0.6854 -0.1924 -0.2514
  165GLN     CD 1697   6.564   0.748   6.108  0.3805 -0.8036  0.1069
  165GLN    OE1 1698   6.549   0.733   6.229  0.0592  0.2645  0.2130
  165GLN    NE2 1699   6.675   0.806   6.063 -0.1740  0.0895 -0.1476
  165GLN   HE21 1700   6.678   0.859   5.979  2.3899  2.9968  1.5391
  165GLN   HE22 1701   6.758   0.795   6.119 -0.0061 -1.4385 -0.6514
  165GLN      C 1702   6.386   0.567   5.685 -0.3793  0.0357 -0.0395
  165GLN      O 1703   6.311   0.482   5.637 -0.2604 -0.2206  0.2252
  166ASN      N 1704   6.501   0.608   5.631 -0.1473  0.0051  0.4334
  166ASN      H 1705   6.536   0.699   5.651  0.2765 -0.4040  1.6693
  166ASN     CA 1706   6.569   0.536   5.523  0.2563  0.0954  0.6256
  166ASN     CB 1707   6.573   0.613   5.391  0.1573 -0.4894  0.2759
  166ASN     CG 1708   6.430   0.647   5.347  0.4267 -0.0738 -0.2945
  166ASN    OD1 1709   6.354   0.562   5.300 -0.1522  0.0805  0.3565
  166ASN    ND2 1710   6.394   0.773   5.367 -0.2213 -0.3132  0.0801
  166ASN   HD21 1711   6.457   0.838   5.409 -1.2844  0.1964  0.9278
  166ASN   HD22 1712   6.300   0.801   5.389  0.7767  1.8253  2.0196
  166ASN      C 1713   6.708   0.483   5.562  0.5090  0.2773 -0.0186
  166ASN      O 1714   6.766   0.399   5.493 -0.5284 -0.7618  0.3303
  167VAL      N 1715   6.761   0.529   5.674  0.0485  0.3834  0.1606
  167VAL      H 1716   6.708   0.593   5.730  0.7599  2.9798 -1.8843
  167VAL     CA 1717   6.892   0.489   5.727 -0.0247 -0.1675 -0.0713
  167VAL     CB 1718   6.901   0.342   5.771  0.1592 -0.1324  0.0102
  167VAL    CG1 1719   0.018   0.287   5.796  0.3085  0.4681  0.5387
  167VAL    CG2 1720   6.811   0.321   5.893  0.2913 -0.5632  0.0359
  167VAL      C 1721   7.009   0.538   5.642  0.1327 -0.5427 -0.0756
  167VAL      O 1722   0.032   0.645   5.681 -0.2255 -0.3585 -0.1420
  168PHE      N 1723   7.019   0.495   5.517 -0.0225  0.4207 -0.4287
  168PHE      H 1724   6.942   0.446   5.476  1.1787 -3.2595  1.2577
  168PHE     CA 1725   0.106   0.526   5.425 -0.2512  0.0724 -0.8269
  168PHE     CB 1726   0.087   0.459   5.289 -0.2512 -0.3225 -0.6355
  168PHE     CG 1727   0.102   0.307   5.286  0.5492 -0.2472 -0.5355
  168PHE    CD1 1728   0.227   0.248   5.271  0.7888  0.1704 -0.2051
  168PHE    HD1 1729   0.301   0.321   5.238  2.4531 -1.8121 -1.0783
  168PHE    CD2 1730   0.004   0.234   5.351  0.3590  0.9586  0.5776
  168PHE    HD2 1731   6.924   0.270   5.356 -0.3520 -0.8983  0.1868
  168PHE    CE1 1732   0.266   0.124   5.320  0.1930 -0.0062 -0.1678
  168PHE    HE1 1733   0.368   0.086   5.308 -0.0116 -0.1895 -1.3973
  168PHE    CE2 1734   0.045   0.112   5.405 -0.0342  0.2813 -0.6137
  168PHE    HE2 1735   7.001   0.058   5.471 -2.7892  1.1669 -2.5143
  168PHE     CZ 1736   0.173   0.059   5.400 -0.1222  0.0552 -0.4812
  168PHE     HZ 1737   0.200   6.997   5.463 -0.4068  0.5089  0.2704
  168PHE      C 1738   0.128   0.677   5.410  0.0992  0.0956 -0.1128
  168PHE      O 1739   0.245   0.715   5.416  0.3334 -0.6396  0.2074
  169ILE      N 1740   0.020   0.747   5.377 -0.0295  0.0620  0.2337
  169ILE      H 1741   6.953   0.706   5.370  0.3281 -0.5749 -0.8684
  169ILE     CA 1742   0.017   0.890   5.345 -0.2363  0.0028 -0.0141
  169ILE     CB 1743   6.899   0.932   5.307 -0.0106  0.4695 -0.3538
  169ILE    CG1 1744   6.832   0.833   5.211  0.2239 -0.2200  0.1867
  169ILE    CG2 1745   6.882   1.078   5.265  0.2439  0.7658  0.5604
  169ILE     CD 1746   6.902   0.823   5.076  0.3341  0.1386  0.2159
  169ILE      C 1747   0.064   0.967   5.469  0.0305 -0.3951  0.1346
  169ILE      O 1748   0.139   1.063   5.449 -0.2963 -0.2767 -0.5695
  170GLU      N 1749   0.022   0.926   5.588 -0.5765  0.2758  0.1610
  170GLU      H 1750   6.989   0.846   5.609  2.1504 -1.5789  1.0867
  170GLU     CA 1751   0.073   0.974   5.717  0.1921  0.1523 -0.0905
  170GLU     CB 1752   6.995   0.934   5.825  0.2059  0.6953  0.1269
  170GLU     CG 1753   6.854   0.987   5.799 -0.2209 -0.4870 -0.0245
  170GLU     CD 1754   6.756   0.886   5.738 -0.2612 -0.3438 -0.1960
  170GLU    OE1 1755   6.791   0.817   5.639  0.4295 -0.3611  0.0531
  170GLU    OE2 1756   6.643   0.866   5.786 -0.0774 -0.3014  0.2619
  170GLU      C 1757   0.216   0.942   5.761  0.0854  0.0438  0.1763
  170GLU      O 1758   0.282   1.017   5.833  0.3780  0.0464 -0.0941
  171GLY      N 1759   0.265   0.827   5.714 -0.5661 -0.0971 -0.1729
  171GLY      H 1760   0.216   0.780   5.641  2.6905  0.8564 -3.2549
  171GLY     CA 1761   0.398   0.769   5.740 -0.4983 -0.0128 -0.3345
  171GLY      C 1762   0.504   0.788   5.631 -0.2831 -0.0005 -0.1218
  171GLY      O 1763   0.590   0.875   5.650 -0.4379  0.1155  0.0505
  172THR      N 1764   0.497   0.703   5.529 -0.5440  0.3214 -0.3720
  172THR      H 1765   0.407   0.680   5.492 -2.0593  2.1205  1.9014
  172THR     CA 1766   0.611   0.683   5.438 -0.3092  0.5734 -0.1390
  172THR     CB 1767   0.598   0.565   5.341  0.2540  0.2245  0.2087
  172THR    OG1 1768   0.466   0.542   5.291  0.4186  0.1077 -0.1711
  172THR    HG1 1769   0.481   0.513   5.196 -0.8925 -1.9223  0.1716
  172THR    CG2 1770   0.651   0.437   5.407 -0.1899 -0.0755 -0.0126
  172THR      C 1771   0.653   0.803   5.353  0.5688  0.0079 -0.5117
  172THR      O 1772   0.764   0.855   5.364  0.2964  0.5687 -0.3609
  173LEU      N 1773   0.550   0.856   5.289  0.2463 -0.6557 -0.5499
  173LEU      H 1774   0.457   0.822   5.302 -0.3884 -0.0116 -2.9181
  173LEU     CA 1775   0.553   0.978   5.207 -0.0504 -0.0358  0.3394
  173LEU     CB 1776   0.419   0.999   5.135  0.0794  0.0432  0.1190
  173LEU     CG 1777   0.377   0.883   5.045 -0.2088  0.1929  0.0602
  173LEU    CD1 1778   0.258   0.920   4.956 -0.2767  0.5161  0.2821
  173LEU    CD2 1779   0.481   0.817   4.954 -0.4149  0.2156 -0.1914
  173LEU      C 1780   0.599   1.106   5.276 -0.2775  0.2112  0.0376
  173LEU      O 1781   0.624   1.199   5.201 -0.1201 -0.1729 -0.3894
  174PRO      N 1782   0.574   1.122   5.406 -0.1441 -0.0118  0.0913
  174PRO     CA 1783   0.647   1.226   5.481 -0.2913  0.2833 -0.1715
  174PRO     CB 1784   0.561   1.260   5.602 -0.3066 -0.1228 -0.0659
  174PRO     CG 1785   0.418   1.227   5.558 -0.1874 -0.0054 -0.5448
  174PRO     CD 1786   0.438   1.110   5.461 -0.1757 -0.4055 -0.0687
  174PRO      C 1787   0.788   1.197   5.533 -0.4478 -0.0103  0.0957
  174PRO      O 1788   0.877   1.282   5.540 -0.4817 -0.0045  0.4594
  175MET      N 1789   0.788   1.091   5.612  0.3232  0.5390  0.8587
  175MET      H 1790   0.720   1.021   5.590  1.5731  0.0851 -1.9127
  175MET     CA 1791   0.899   1.055   5.702  0.3695  0.2019  0.6692
  175MET     CB 1792   0.855   0.967   5.819  0.5310 -0.0010  0.5781
  175MET     CG 1793   0.754   1.045   5.903 -0.1175 -0.2737  0.0561
  175MET     SD 1794   0.705   0.962   6.059  0.0334 -0.0856  0.2044
  175MET     CE 1795   0.553   1.045   6.096 -0.0703  0.0017 -0.4133
  175MET      C 1796   1.035   1.005   5.655 -0.0387 -0.4404  0.1478
  175MET      O 1797   1.061   0.927   5.563  0.2120 -0.4378  0.2140
  176GLY      N 1798   1.133   1.035   5.739  0.1482 -0.2416 -0.1400
  176GLY      H 1799   1.120   1.113   5.801 -1.4274 -1.0740  0.6357
  176GLY     CA 1800   1.268   0.976   5.743  0.0490 -0.4859 -0.4301
  176GLY      C 1801   1.369   0.999   5.631  0.2246 -0.4965 -0.2742
  176GLY      O 1802   1.489   0.994   5.659  0.2573  0.0778 -0.3125
  177VAL      N 1803   1.317   1.041   5.516 -0.0050 -0.0009  0.0094
  177VAL      H 1804   1.223   1.015   5.496  0.6135 -1.2623 -1.4824
  177VAL     CA 1805   1.396   1.078   5.398 -0.1007 -0.1825 -0.1114
  177VAL     CB 1806   1.334   1.028   5.268  0.0249  0.0156 -0.2481
  177VAL    CG1 1807   1.413   0.900   5.237  0.1997  0.2089 -0.6031
  177VAL    CG2 1808   1.186   0.991   5.279  0.0762  0.0018  0.4295
  177VAL      C 1809   1.412   1.229   5.384 -0.0516 -0.1959 -0.2052
  177VAL      O 1810   1.317   1.304   5.407  0.2060 -0.0227  0.3264
  178VAL      N 1811   1.521   1.267   5.318 -0.0065  0.4870  0.2423
  178VAL      H 1812   1.574   1.208   5.257 -0.3282  0.4697 -0.0224
  178VAL     CA 1813   1.557   1.407   5.296 -0.2164  0.6093  0.6713
  178VAL     CB 1814   1.707   1.414   5.266 -0.3614 -0.0135 -0.2317
  178VAL    CG1 1815   1.767   1.551   5.234 -0.3311  0.0725  0.1860
  178VAL    CG2 1816   1.781   1.376   5.395 -0.2213 -0.5226 -0.4598
  178VAL      C 1817   1.473   1.490   5.199 -0.2826  0.2476  0.4219
  178VAL      O 1818   1.439   1.607   5.211  0.1470  0.3925  0.2341
  179ARG      N 1819   1.421   1.413   5.103 -0.3179  0.4408  0.2859
  179ARG      H 1820   1.467   1.327   5.081  0.6523  0.8708  0.5684
  179ARG     CA 1821   1.312   1.447   5.010 -0.0215 -0.2048 -0.3048
  179ARG     CB 1822   1.354   1.431   4.864  0.1565  0.4819 -0.3339
  179ARG     CG 1823   1.263   1.497   4.760 -0.1482  0.5349 -0.0345
  179ARG     CD 1824   1.313   1.480   4.616 -0.0755 -0.1182  0.0669
  179ARG     NE 1825   1.212   1.531   4.522 -0.3503  0.2762  0.5678
  179ARG     HE 1826   1.225   1.629   4.506  0.6717  0.2201  0.9677
  179ARG     CZ 1827   1.101   1.477   4.469 -0.2967  0.1467  0.5886
  179ARG    NH1 1828   1.060   1.351   4.488  0.1380 -0.0361  0.3305
  179ARG   HH11 1829   1.105   1.295   4.558  3.5417  1.0337 -0.7827
  179ARG   HH12 1830   0.968   1.330   4.456  0.0336 -1.5116  1.4599
  179ARG    NH2 1831   1.026   1.566   4.403 -0.3067 -0.0320  0.3559
  179ARG   HH21 1832   1.036   1.665   4.414  1.2771 -0.0287 -0.7600
  179ARG   HH22 1833   0.948   1.541   4.347 -0.6812  0.1510  0.7950
  179ARG      C 1834   1.184   1.368   5.036 -0.3669  0.5056  0.1800
  179ARG      O 1835   1.172   1.248   5.014 -0.2347  0.4702  0.2967
  180PRO      N 1836   1.094   1.424   5.117 -0.1208 -0.1082  0.8951
  180PRO     CA 1837   0.953   1.383   5.116 -0.3468  0.6341  0.1003
  180PRO     CB 1838   0.898   1.440   5.247 -0.1413 -0.1319  0.5285
  180PRO     CG 1839   1.022   1.446   5.337  0.1061 -0.2687  0.1983
  180PRO     CD 1840   1.126   1.500   5.238  0.2599  0.1938  0.6100
  180PRO      C 1841   0.873   1.426   4.993 -0.4758  0.3111  0.0680
  180PRO      O 1842   0.924   1.512   4.921 -0.0240 -0.2158 -0.2483
  181LEU      N 1843   0.753   1.374   4.972 -0.3444  0.2537 -0.5356
  181LEU      H 1844   0.726   1.299   5.032  1.1456  0.9767  1.1121
  181LEU     CA 1845   0.648   1.413   4.877 -0.1463 -0.2925 -0.9858
  181LEU     CB 1846   0.558   1.294   4.840 -0.7007 -0.0673 -0.3880
  181LEU     CG 1847   0.614   1.185   4.748  0.2031  0.3857 -0.3909
  181LEU    CD1 1848   0.507   1.076   4.734  0.5500  0.0419 -0.4056
  181LEU    CD2 1849   0.667   1.250   4.620  0.6719 -0.2155 -0.5055
  181LEU      C 1850   0.566   1.528   4.937  0.4014 -0.3747 -0.0672
  181LEU      O 1851   0.541   1.537   5.057 -0.4687 -0.0785 -0.2662
  182THR      N 1852   0.514   1.619   4.855 -0.4500 -0.5325  0.2927
  182THR      H 1853   0.558   1.619   4.765 -2.6695 -1.5038 -0.8858
  182THR     CA 1854   0.435   1.738   4.890  0.1829  0.0410 -0.2026
  182THR     CB 1855   0.416   1.839   4.777 -0.6460  0.3886  0.2358
  182THR    OG1 1856   0.370   1.783   4.654 -0.2221  0.4048  0.0689
  182THR    HG1 1857   0.443   1.719   4.629 -1.6738 -1.3080  0.0083
  182THR    CG2 1858   0.543   1.924   4.763  0.2051 -0.8683  0.1520
  182THR      C 1859   0.290   1.707   4.931  0.3092  0.1117  0.3004
  182THR      O 1860   0.218   1.619   4.884 -0.1182  0.8689 -0.5009
  183GLU      N 1861   0.233   1.813   4.988 -0.3480 -0.2012  0.2267
  183GLU      H 1862   0.296   1.879   5.029  0.4765 -1.0153  0.3004
  183GLU     CA 1863   0.093   1.813   5.034 -0.3723 -0.3029  0.1520
  183GLU     CB 1864   0.052   1.947   5.094 -0.0394 -0.0475 -0.1866
  183GLU     CG 1865   0.132   1.999   5.214  0.0497  0.1625 -0.3358
  183GLU     CD 1866   0.282   2.020   5.193  0.0382  0.8217  0.2102
  183GLU    OE1 1867   0.315   2.083   5.091 -0.1035 -0.1950 -0.4731
  183GLU    OE2 1868   0.358   1.941   5.252 -0.5339 -0.0534 -0.2087
  183GLU      C 1869   7.010   1.782   4.929 -0.3655 -0.0737  0.0778
  183GLU      O 1870   6.958   1.671   4.925  0.4122 -0.4381 -0.1386
  184VAL      N 1871   0.008   1.850   4.816 -0.8914  0.3599  0.2370
  184VAL      H 1872   0.098   1.892   4.804 -0.0253 -1.4984 -0.1406
  184VAL     CA 1873   6.956   1.827   4.692  0.1190  0.6165 -0.4342
  184VAL     CB 1874   6.970   1.945   4.595 -0.2421  0.3184 -0.8511
  184VAL    CG1 1875   6.908   1.925   4.457 -0.1709 -0.3723 -0.7865
  184VAL    CG2 1876   6.929   2.077   4.661 -0.3845 -0.0473 -0.1937
  184VAL      C 1877   6.979   1.693   4.623 -0.3492  0.2497  0.1153
  184VAL      O 1878   6.883   1.634   4.573 -0.1916 -0.1277  0.2499
  185GLU      N 1879   0.077   1.637   4.626 -0.3142  0.3394  0.4290
  185GLU      H 1880   0.156   1.694   4.648  0.0921 -0.5425  1.3127
  185GLU     CA 1881   0.101   1.502   4.575  0.0292  0.3797  0.4842
  185GLU     CB 1882   0.248   1.460   4.561 -0.1879 -0.2254 -0.0813
  185GLU     CG 1883   0.326   1.533   4.451 -0.2283  0.1964  0.1666
  185GLU     CD 1884   0.478   1.524   4.468 -0.1485  0.4869 -0.3871
  185GLU    OE1 1885   0.547   1.454   4.392 -0.0208  0.4296 -0.2177
  185GLU    OE2 1886   0.532   1.607   4.544  0.2679  0.2797 -0.4555
  185GLU      C 1887   0.044   1.401   4.674 -0.3152  0.0268 -0.0668
  185GLU      O 1888   7.009   1.299   4.637 -0.5066  0.1196 -0.0250
  186MET      N 1889   0.064   1.415   4.805 -0.4959 -0.2222 -0.0099
  186MET      H 1890   0.117   1.487   4.850 -0.5355  0.0000 -0.3126
  186MET     CA 1891   0.020   1.322   4.910  0.4271 -0.4789  0.1606
  186MET     CB 1892   0.063   1.371   5.049 -0.1447 -0.1731  0.2319
  186MET     CG 1893   0.198   1.315   5.094 -0.0791  0.0287  0.2863
  186MET     SD 1894   0.204   1.348   5.274 -0.4746  0.1138  0.2865
  186MET     CE 1895   0.266   1.514   5.257  0.0931 -0.1610 -0.4070
  186MET      C 1896   6.891   1.309   4.906  0.4416 -0.2832 -1.4658
  186MET      O 1897   6.840   1.197   4.916 -0.1299  0.1027  0.1653
  187ASP      N 1898   6.825   1.424   4.903 -0.3792 -0.6885  0.1919
  187ASP      H 1899   6.872   1.511   4.916 -1.3934 -0.0878 -0.0771
  187ASP     CA 1900   6.681   1.423   4.876 -0.3350  0.0929 -0.0881
  187ASP     CB 1901   6.648   1.571   4.854 -0.1093  0.2029  0.3133
  187ASP     CG 1902   6.499   1.593   4.827 -0.1227 -0.0641  0.1631
  187ASP    OD1 1903   6.454   1.598   4.710  0.4711  0.9258 -0.0380
  187ASP    OD2 1904   6.424   1.601   4.927  0.6111 -0.0910  0.7186
  187ASP      C 1905   6.639   1.345   4.751 -0.0436 -0.3074  0.0600
  187ASP      O 1906   6.542   1.269   4.749 -0.1306 -0.1887 -0.5187
  188HIS      N 1907   6.695   1.374   4.634 -0.2682 -0.2805 -0.0430
  188HIS      H 1908   6.743   1.462   4.624 -2.1731  0.7844 -0.1704
  188HIS     CA 1909   6.670   1.305   4.506 -0.2228  0.2222 -0.3240
  188HIS     CB 1910   6.740   1.377   4.390  0.0935  0.4387 -0.0015
  188HIS     CG 1911   6.696   1.518   4.351  0.5296  0.6962  0.4207
  188HIS    ND1 1912   6.726   1.571   4.233 -0.9988 -0.0432 -0.3235
  188HIS    CD2 1913   6.638   1.613   4.425 -0.3246  0.0238  0.6313
  188HIS    HD2 1914   6.592   1.603   4.523  0.6683 -0.0587  1.0952
  188HIS    CE1 1915   6.692   1.700   4.238 -0.1386  0.1610  0.3664
  188HIS    HE1 1916   6.685   1.775   4.159 -0.9327  1.5744  1.7326
  188HIS    NE2 1917   6.635   1.726   4.355 -0.7420 -0.2693  0.1698
  188HIS    HE2 1918   6.583   1.808   4.379 -1.4486 -0.7460  0.2981
  188HIS      C 1919   6.710   1.158   4.506  0.2514  0.3465 -0.2921
  188HIS      O 1920   6.643   1.083   4.434  0.7237  0.1070 -0.4888
  189TYR      N 1921   6.797   1.119   4.599 -0.0873 -0.2768 -0.2279
  189TYR      H 1922   6.867   1.187   4.619  0.3267 -0.2875 -1.5577
  189TYR     CA 1923   6.826   0.981   4.640 -0.1724 -0.2344 -0.0260
  189TYR     CB 1924   6.971   0.965   4.687 -0.1784 -0.3140 -0.0337
  189TYR     CG 1925   0.040   0.930   4.570  0.2481 -0.1713  0.2622
  189TYR    CD1 1926   0.147   1.015   4.545  0.4780 -0.4038  0.4400
  189TYR    HD1 1927   0.150   1.110   4.599  0.6635 -1.1451  1.7980
  189TYR    CD2 1928   0.011   0.834   4.474  0.3984  0.2018 -0.1578
  189TYR    HD2 1929   6.969   0.752   4.505 -1.5902  2.6104  2.6200
  189TYR    CE1 1930   0.230   0.997   4.435  0.6612  0.3149  0.4564
  189TYR    HE1 1931   0.308   1.072   4.430  0.3342  0.8090  2.1483
  189TYR    CE2 1932   0.082   0.824   4.355  0.4621  0.9257 -0.1852
  189TYR    HE2 1933   0.041   0.763   4.275  2.1383 -0.3505 -0.1350
  189TYR     CZ 1934   0.196   0.902   4.339  0.9904  0.2872  0.3653
  189TYR     OH 1935   0.297   0.853   4.263  0.3522 -0.6039  0.0750
  189TYR     HH 1936   0.261   0.801   4.186 -1.9629  0.1125  0.5845
  189TYR      C 1937   6.728   0.894   4.719  0.1912 -0.1262  0.5521
  189TYR      O 1938   6.754   0.777   4.744  0.6157 -0.0660  0.3914
  190ARG      N 1939   6.615   0.947   4.767  0.3137  0.3299  0.3451
  190ARG      H 1940   6.607   1.046   4.780 -1.5817  0.0877  1.3969
  190ARG     CA 1941   6.500   0.872   4.819  0.1449  0.2143 -0.1817
  190ARG     CB 1942   6.398   0.966   4.885  0.7311  0.8317 -0.1425
  190ARG     CG 1943   6.465   1.022   5.011  0.2744  0.1965  0.3889
  190ARG     CD 1944   6.389   1.143   5.066 -0.3126  0.0218 -0.0275
  190ARG     NE 1945   6.263   1.090   5.120 -0.1451 -0.1347  0.2121
  190ARG     HE 1946   6.250   0.992   5.112 -1.0301 -0.2509  2.4413
  190ARG     CZ 1947   6.171   1.170   5.176  0.2521  0.2964  0.2621
  190ARG    NH1 1948   6.188   1.302   5.186 -0.2656  0.3836  0.0062
  190ARG   HH11 1949   6.277   1.341   5.161 -0.4778  0.9187  0.0705
  190ARG   HH12 1950   6.106   1.357   5.199 -0.3163  0.0370  1.2292
  190ARG    NH2 1951   6.048   1.122   5.200 -0.0261  0.7187 -0.3015
  190ARG   HH21 1952   6.023   1.028   5.178  3.2159 -1.0511  2.5790
  190ARG   HH22 1953   5.988   1.160   5.270  0.1650  0.2414  0.1337
  190ARG      C 1954   6.429   0.775   4.725 -0.1659 -0.0541  0.3224
  190ARG      O 1955   6.306   0.771   4.718 -0.1470 -0.5158  0.2230
  191GLU      N 1956   6.507   0.687   4.663 -0.2620  0.0366  0.0723
  191GLU      H 1957   6.605   0.692   4.681 -0.3638 -0.4251  0.7866
  191GLU     CA 1958   6.466   0.579   4.571  0.3428  0.0527 -0.2190
  191GLU     CB 1959   6.591   0.528   4.498  0.6200  0.3176  0.0632
  191GLU     CG 1960   6.655   0.617   4.391  0.2235  0.5062 -0.0225
  191GLU     CD 1961   6.591   0.622   4.253 -0.5876  0.3950  0.3475
  191GLU    OE1 1962   6.603   0.730   4.191  0.0788  0.2149  0.1557
  191GLU    OE2 1963   6.544   0.513   4.212  0.8901 -0.3138  0.4711
  191GLU      C 1964   6.383   0.465   4.629  0.0826  0.2362 -0.2281
  191GLU      O 1965   6.299   0.405   4.562  0.3703 -0.6073  0.1430
  192PRO      N 1966   6.398   0.430   4.756  0.5434 -0.0573 -0.3594
  192PRO     CA 1967   6.302   0.337   4.817  0.4468  0.5337  0.4129
  192PRO     CB 1968   6.368   0.303   4.951  0.4605 -0.0663  0.2580
  192PRO     CG 1969   6.519   0.311   4.924  0.2590  0.0136 -0.8997
  192PRO     CD 1970   6.524   0.434   4.833  0.5077  0.4395 -0.3179
  192PRO      C 1971   6.170   0.411   4.840  0.0776  0.0380 -0.0754
  192PRO      O 1972   6.161   0.513   4.909 -0.3375  0.2694 -0.4672
  193PHE      N 1973   6.064   0.340   4.803  0.0740  0.0984 -0.1793
  193PHE      H 1974   6.077   0.257   4.749  0.0159 -0.1517  0.1923
  193PHE     CA 1975   5.926   0.386   4.819  0.1639  0.3290 -0.0617
  193PHE     CB 1976   5.833   0.301   4.732 -0.0215  0.0306  0.4252
  193PHE     CG 1977   5.688   0.346   4.713 -0.1913 -0.7960 -0.2772
  193PHE    CD1 1978   5.593   0.286   4.794 -0.1524 -0.3779  0.0782
  193PHE    HD1 1979   5.590   0.177   4.790  2.1163 -0.4980  0.4908
  193PHE    CD2 1980   5.662   0.467   4.650 -0.3091 -0.3664  0.5903
  193PHE    HD2 1981   5.731   0.516   4.581 -2.4465  0.5735 -0.9859
  193PHE    CE1 1982   5.480   0.362   4.823  0.3935  0.4737  0.0161
  193PHE    HE1 1983   5.412   0.308   4.888 -0.4980  0.6461 -0.7423
  193PHE    CE2 1984   5.545   0.538   4.677  0.2867  0.8706  0.0326
  193PHE    HE2 1985   5.513   0.621   4.614  0.6241  0.2502 -0.9867
  193PHE     CZ 1986   5.452   0.486   4.767 -0.0401  0.0268 -0.7767
  193PHE     HZ 1987   5.377   0.552   4.810 -0.5416 -0.6761 -0.5678
  193PHE      C 1988   5.886   0.384   4.967  0.3459  0.4695 -0.0107
  193PHE      O 1989   5.931   0.296   5.040  0.2887  0.1489 -0.3561
  194LEU      N 1990   5.775   0.453   4.995 -0.1224 -0.1112 -0.4192
  194LEU      H 1991   5.699   0.461   4.930 -0.0664 -0.1164 -0.4862
  194LEU     CA 1992   5.745   0.495   5.132 -0.6143 -0.5377 -0.3941
  194LEU     CB 1993   5.629   0.595   5.122 -0.2550 -0.0743  0.0162
  194LEU     CG 1994   5.685   0.733   5.087 -0.3827  0.1144  0.5463
  194LEU    CD1 1995   5.575   0.833   5.053 -0.0498  0.2463 -0.1714
  194LEU    CD2 1996   5.750   0.783   5.216  0.0854  0.2645  0.2559
  194LEU      C 1997   5.704   0.392   5.238 -0.1251 -0.2999  0.0261
  194LEU      O 1998   5.720   0.417   5.358 -0.4857  0.1162 -0.0106
  195ASN      N 1999   5.663   0.276   5.190  0.2388 -0.2309 -0.4575
  195ASN      H 2000   5.683   0.254   5.094 -0.4914 -0.1239 -0.6405
  195ASN     CA 2001   5.614   0.164   5.271 -0.4610  0.4014  0.0065
  195ASN     CB 2002   5.511   0.097   5.179 -0.1518  0.1250 -0.1401
  195ASN     CG 2003   5.434   7.005   5.245  0.2224 -0.0398  0.0128
  195ASN    OD1 2004   5.488   6.901   5.281  0.0855 -0.2317 -0.3311
  195ASN    ND2 2005   5.305   0.008   5.265  0.0569 -0.4265 -0.5216
  195ASN   HD21 2006   5.272   0.100   5.245 -2.3740 -0.8112  1.2703
  195ASN   HD22 2007   5.249   6.960   5.308 -0.7782  1.2216  1.2734
  195ASN      C 2008   5.718   0.070   5.333 -0.3527  0.7885  0.4065
  195ASN      O 2009   5.821   0.042   5.274 -0.2847  0.1421  0.8197
  196PRO      N 2010   5.695   0.006   5.448 -0.0918  0.3461  0.2133
  196PRO     CA 2011   5.790   6.935   5.507  0.0248  0.1651 -0.2621
  196PRO     CB 2012   5.725   6.898   5.640  0.1357 -0.1931 -0.3053
  196PRO     CG 2013   5.576   6.930   5.625  0.2384  0.2976 -0.2835
  196PRO     CD 2014   5.583   0.034   5.540 -0.1291  0.5762  0.1003
  196PRO      C 2015   5.820   6.808   5.426  0.2659  0.1119 -0.0880
  196PRO      O 2016   5.935   6.765   5.421  0.0942 -0.3224 -0.3495
  197VAL      N 2017   5.724   6.764   5.345  0.5289  0.0653 -0.3790
  197VAL      H 2018   5.638   6.807   5.320  0.4811  0.2011  0.0022
  197VAL     CA 2019   5.753   6.643   5.267 -0.4675 -0.4250 -0.0108
  197VAL     CB 2020   5.632   6.553   5.242 -0.3825 -0.5807  0.1344
  197VAL    CG1 2021   5.586   6.498   5.377  0.4460 -0.1837  0.5853
  197VAL    CG2 2022   5.515   6.619   5.170  0.2148  0.7177  0.3315
  197VAL      C 2023   5.828   6.666   5.136 -0.2492 -0.4620  0.1062
  197VAL      O 2024   5.872   6.578   5.062 -0.1158  0.4419 -0.9191
  198ASP      N 2025   5.807   6.788   5.086  0.1184 -0.2863  0.3763
  198ASP      H 2026   5.713   6.821   5.099 -0.2087 -1.2163  0.4516
  198ASP     CA 2027   5.872   6.857   4.974  0.0282 -0.2492  0.3465
  198ASP     CB 2028   5.782   6.973   4.930 -0.2052 -0.6140 -0.1535
  198ASP     CG 2029   5.668   6.927   4.840 -0.2175  0.2066 -0.5733
  198ASP    OD1 2030   5.555   6.928   4.894  0.2426 -0.5160  0.4343
  198ASP    OD2 2031   5.693   6.859   4.738 -0.0722  0.0506 -0.4347
  198ASP      C 2032   6.013   6.908   5.002  0.0081  0.0893 -0.1392
  198ASP      O 2033   6.101   6.933   4.921 -0.0886 -0.4539 -0.4190
  199ARG      N 2034   6.038   6.928   5.132  0.3733  0.5038 -0.2733
  199ARG      H 2035   5.965   6.952   5.196  1.7430  1.6483  0.9215
  199ARG     CA 2036   6.173   6.937   5.188  0.2702 -0.1632  0.0817
  199ARG     CB 2037   6.174   0.010   5.306 -0.6803  0.0042 -0.0401
  199ARG     CG 2038   6.198   0.154   5.261 -0.0675  0.1116  0.6050
  199ARG     CD 2039   6.176   0.231   5.392 -0.0682 -0.0014  0.6717
  199ARG     NE 2040   6.158   0.372   5.355  0.2109 -0.0201  0.4569
  199ARG     HE 2041   6.226   0.409   5.292  1.2182 -0.6479  1.1486
  199ARG     CZ 2042   6.077   0.462   5.414  0.5564  0.6064 -0.0080
  199ARG    NH1 2043   6.025   0.426   5.532  1.1903  0.6523  0.2944
  199ARG   HH11 2044   6.047   0.334   5.564  1.2567  0.9686  1.1709
  199ARG   HH12 2045   5.981   0.494   5.590 -0.9988  0.5820 -1.1463
  199ARG    NH2 2046   6.069   0.589   5.373 -0.1922  0.7280  0.5007
  199ARG   HH21 2047   6.112   0.609   5.285  0.0522  1.6732  0.8235
  199ARG   HH22 2048   6.025   0.655   5.434 -2.4110  1.2048 -1.4758
  199ARG      C 2049   6.236   6.802   5.225  0.2090 -0.2099  0.0166
  199ARG      O 2050   6.339   6.796   5.292  0.2128 -0.5650 -0.0177
  200GLU      N 2051   6.175   6.692   5.182  0.3212 -0.3134  0.1188
  200GLU      H 2052   6.084   6.694   5.140  0.2497 -0.6255  0.2649
  200GLU     CA 2053   6.229   6.556   5.191 -0.0651 -0.4757  0.0013
  200GLU     CB 2054   6.117   6.451   5.199 -0.2546 -0.3147 -0.4592
  200GLU     CG 2055   6.167   6.312   5.240 -0.1167 -0.1662 -0.1193
  200GLU     CD 2056   6.060   6.204   5.245 -0.1863 -0.1198 -0.5562
  200GLU    OE1 2057   6.114   6.093   5.261 -0.1875 -0.0217  0.1951
  200GLU    OE2 2058   5.949   6.218   5.189 -0.6501  0.1274  0.3992
  200GLU      C 2059   6.347   6.523   5.100 -0.1307  0.1363 -0.3110
  200GLU      O 2060   6.451   6.484   5.154 -0.0244  0.1830 -0.4795
  201PRO      N 2061   6.339   6.567   4.975 -0.0649  0.4969 -0.1906
  201PRO     CA 2062   6.460   6.565   4.891 -0.1111 -0.5397 -0.2447
  201PRO     CB 2063   6.412   6.625   4.759 -0.4937  0.4004  0.3178
  201PRO     CG 2064   6.284   6.542   4.746 -0.2299  0.0858 -0.3126
  201PRO     CD 2065   6.224   6.571   4.884 -0.0610  0.0039 -0.2205
  201PRO      C 2066   6.584   6.636   4.946 -0.2822 -0.3043 -0.1656
  201PRO      O 2067   6.699   6.620   4.905 -0.0614  0.1973  0.2408
  202LEU      N 2068   6.556   6.741   5.023  0.4206  0.3893 -0.8505
  202LEU      H 2069   6.481   6.802   4.996 -0.8683 -0.3404  0.9635
  202LEU     CA 2070   6.659   6.800   5.110 -0.0819 -0.0584  0.0496
  202LEU     CB 2071   6.623   6.940   5.161  0.0698 -0.0030  0.0038
  202LEU     CG 2072   6.742   0.004   5.203 -0.0308 -0.0092  0.3073
  202LEU    CD1 2073   6.833   0.031   5.082 -0.3619 -0.0617  0.0446
  202LEU    CD2 2074   6.696   0.136   5.264 -0.1500 -0.2225  0.6850
  202LEU      C 2075   6.708   6.718   5.230 -0.1509  0.3356  0.3473
  202LEU      O 2076   6.797   6.634   5.222  0.1040  0.6051  0.3612
  203TRP      N 2077   6.610   6.701   5.318 -0.1057 -0.1477  0.3071
  203TRP      H 2078   6.519   6.742   5.311  1.0536  2.5817 -0.0131
  203TRP     CA 2079   6.626   6.627   5.444 -0.1247 -0.4121  0.1550
  203TRP     CB 2080   6.495   6.636   5.524 -0.0616 -0.2126  0.2371
  203TRP     CG 2081   6.497   6.585   5.668  0.3495 -0.1545  0.2544
  203TRP    CD1 2082   6.564   6.638   5.770  0.2746  0.3434  0.0475
  203TRP    HD1 2083   6.641   6.715   5.759 -2.3134  2.9515 -0.9685
  203TRP    CD2 2084   6.414   6.484   5.716  0.2189 -0.0870  0.1729
  203TRP    NE1 2085   6.530   6.578   5.883  0.0842 -0.2171 -0.3017
  203TRP    HE1 2086   6.593   6.579   5.961 -0.4361  0.3060  0.1277
  203TRP    CE2 2087   6.442   6.483   5.853 -0.2106 -0.1295  0.2621
  203TRP    CE3 2088   6.333   6.388   5.658 -0.0778  0.2029  0.1069
  203TRP    HE3 2089   6.295   6.398   5.556 -0.8282 -1.0550  0.2383
  203TRP    CZ2 2090   6.389   6.379   5.928 -0.5457  0.5574  0.9918
  203TRP    HZ2 2091   6.430   6.364   6.028 -0.1231  2.7041  1.1994
  203TRP    CZ3 2092   6.267   6.302   5.745  0.2811  0.0484  0.2237
  203TRP    HZ3 2093   6.189   6.237   5.705  1.9238 -1.8313 -0.1236
  203TRP    CH2 2094   6.290   6.294   5.882  0.0893  0.2015  0.2647
  203TRP    HH2 2095   6.279   6.198   5.932 -0.2897  0.3521  0.4775
  203TRP      C 2096   6.683   6.485   5.442  0.0917 -0.3236  0.0697
  203TRP      O 2097   6.763   6.461   5.533 -0.2886 -0.3013  0.4123
  204ARG      N 2098   6.663   6.407   5.336  0.2236 -0.1732 -0.0670
  204ARG      H 2099   6.593   6.428   5.268  2.0623  2.7809 -1.2534
  204ARG     CA 2100   6.697   6.264   5.330 -0.3563 -0.3433  0.5911
  204ARG     CB 2101   6.661   6.205   5.194  0.0505  0.2471  0.2222
  204ARG     CG 2102   6.510   6.180   5.184  0.1060  0.0307 -0.1004
  204ARG     CD 2103   6.467   6.103   5.059 -0.1632 -0.7554  0.4731
  204ARG     NE 2104   6.325   6.132   5.033 -0.0154 -0.4719 -0.0310
  204ARG     HE 2105   6.266   6.142   5.113 -0.0958  1.1865 -0.2772
  204ARG     CZ 2106   6.275   6.126   4.909  0.6074 -0.5052 -0.2817
  204ARG    NH1 2107   6.345   6.107   4.796  0.0823  0.4791 -0.7892
  204ARG   HH11 2108   6.445   6.104   4.807  0.0364  0.1858 -0.4245
  204ARG   HH12 2109   6.300   6.094   4.708  0.7772  0.6479 -1.1820
  204ARG    NH2 2110   6.146   6.157   4.893  0.5823  0.2174  1.2282
  204ARG   HH21 2111   6.089   6.197   4.965 -0.7336 -0.0099  0.3421
  204ARG   HH22 2112   6.111   6.130   4.804  0.0927 -0.5661  1.6477
  204ARG      C 2113   6.842   6.226   5.362 -0.1096  0.1333  0.0638
  204ARG      O 2114   6.869   6.188   5.476 -0.2444 -0.0677  0.0297
  205PHE      N 2115   6.932   6.256   5.269 -0.1969 -0.3873 -0.1935
  205PHE      H 2116   6.911   6.310   5.187 -0.3459  1.5860  1.0901
  205PHE     CA 2117   0.050   6.224   5.287 -0.2322 -0.3487  0.1618
  205PHE     CB 2118   0.109   6.246   5.147 -0.4013 -0.2953  0.0984
  205PHE     CG 2119   0.257   6.209   5.136 -0.4190 -0.2115 -0.4322
  205PHE    CD1 2120   0.344   6.317   5.142 -0.3164 -0.2850 -0.5754
  205PHE    HD1 2121   0.301   6.417   5.155 -0.2314 -0.4608  1.2554
  205PHE    CD2 2122   0.313   6.082   5.125 -0.2725 -0.1358 -0.5614
  205PHE    HD2 2123   0.245   5.997   5.130 -0.2475 -0.1438 -0.3285
  205PHE    CE1 2124   0.481   6.299   5.128 -0.1186  0.1427  0.6670
  205PHE    HE1 2125   0.543   6.376   5.084  0.3351 -0.4594  0.2318
  205PHE    CE2 2126   0.450   6.063   5.111 -0.2723  0.1871 -1.0190
  205PHE    HE2 2127   0.495   5.964   5.125 -0.9425  0.1022  0.7187
  205PHE     CZ 2128   0.536   6.171   5.120 -0.2775  0.1008  0.1955
  205PHE     HZ 2129   0.644   6.163   5.129 -0.2550  1.3463  1.6222
  205PHE      C 2130   0.129   6.286   5.402  0.2418 -0.0768 -0.3010
  205PHE      O 2131   0.182   6.203   5.477  0.3656  0.2331 -0.0414
  206PRO      N 2132   0.102   6.411   5.438  0.2726 -0.1080 -0.1708
  206PRO     CA 2133   0.113   6.462   5.576 -0.5522  0.1063 -0.1789
  206PRO     CB 2134   0.036   6.594   5.591  0.3975  0.6595 -0.1034
  206PRO     CG 2135   0.061   6.646   5.450  0.1801 -0.2895 -0.4990
  206PRO     CD 2136   0.059   6.525   5.356  0.2600 -0.3204 -0.4603
  206PRO      C 2137   0.064   6.369   5.686  0.2691 -0.1229  0.0015
  206PRO      O 2138   0.154   6.333   5.762 -0.0741 -0.3428  0.3106
  207ASN      N 2139   6.959   6.335   5.703  0.1900  0.3530  0.3764
  207ASN      H 2140   6.887   6.354   5.636  0.3293 -2.5404 -0.7475
  207ASN     CA 2141   6.916   6.251   5.815 -0.0133 -0.0848 -0.0273
  207ASN     CB 2142   6.764   6.250   5.834 -0.0618  0.0839 -0.4094
  207ASN     CG 2143   6.679   6.167   5.738 -0.1847  0.0317 -0.2560
  207ASN    OD1 2144   6.663   6.046   5.749  0.3320 -0.0571 -0.4537
  207ASN    ND2 2145   6.599   6.229   5.651  0.0911  0.9710  0.1466
  207ASN   HD21 2146   6.595   6.329   5.643 -0.1292  0.8556 -1.6000
  207ASN   HD22 2147   6.538   6.177   5.592  2.3367 -1.7050 -0.0026
  207ASN      C 2148   6.966   6.107   5.827  0.0769 -0.0713 -0.2404
  207ASN      O 2149   7.009   6.071   5.936  0.3954  0.0479 -0.3252
  208GLU      N 2150   6.998   6.043   5.714  0.0040 -0.4723 -0.0364
  208GLU      H 2151   7.000   6.092   5.627 -0.0065 -1.5383 -0.6487
  208GLU     CA 2152   0.034   5.909   5.705 -0.0049 -0.4917  0.1768
  208GLU     CB 2153   0.013   5.856   5.563 -0.0320  0.2205 -0.0917
  208GLU     CG 2154   6.888   5.833   5.538 -0.0030  0.6311 -0.6623
  208GLU     CD 2155   6.845   5.689   5.569  0.2092  0.6748 -0.1572
  208GLU    OE1 2156   6.874   5.592   5.496 -0.1720  0.0444  0.5237
  208GLU    OE2 2157   6.809   5.663   5.686 -0.1385  0.1704 -0.3737
  208GLU      C 2158   0.175   5.900   5.762  0.0525  0.0221  0.1261
  208GLU      O 2159   0.206   5.806   5.835  0.0235  0.2121  0.3838
  209LEU      N 2160   0.264   5.992   5.727 -0.0940  0.1791  0.1711
  209LEU      H 2161   0.249   6.063   5.658 -0.5062  1.2311  1.3020
  209LEU     CA 2162   0.405   5.994   5.770 -0.0762  0.2103  0.1111
  209LEU     CB 2163   0.478   6.118   5.720 -0.3313  0.3492  0.0794
  209LEU     CG 2164   0.508   6.136   5.571 -0.3560  0.4428  0.0854
  209LEU    CD1 2165   0.590   6.265   5.563  0.0134  0.2222  0.3045
  209LEU    CD2 2166   0.579   6.012   5.517 -0.3962  0.3208  0.3140
  209LEU      C 2167   0.430   5.988   5.921  0.0165  0.2894  0.0983
  209LEU      O 2168   0.365   6.057   6.000  0.4351  0.1570  0.5621
  210PRO      N 2169   0.497   5.877   5.952 -0.2997 -0.0191 -0.3179
  210PRO     CA 2170   0.526   5.846   6.093 -0.7634  0.3621 -0.1350
  210PRO     CB 2171   0.604   5.715   6.090 -0.5153  0.5159 -0.7463
  210PRO     CG 2172   0.682   5.727   5.959 -0.4108 -0.1574 -0.7511
  210PRO     CD 2173   0.588   5.803   5.864 -0.3889  0.1330 -0.5415
  210PRO      C 2174   0.613   5.945   6.171 -0.7513  0.1337  0.1418
  210PRO      O 2175   0.668   6.025   6.095 -0.6233 -0.1149 -0.0286
  211ILE      N 2176   0.602   5.944   6.303  0.3800 -0.1200  0.2410
  211ILE      H 2177   0.557   5.866   6.346  0.0002 -0.3282 -0.5337
  211ILE     CA 2178   0.686   6.030   6.389 -0.2165  0.5265  0.1911
  211ILE     CB 2179   0.607   6.056   6.517 -0.3038 -0.0903  0.2654
  211ILE    CG1 2180   0.502   6.166   6.507 -0.4971 -0.2772  0.2206
  211ILE    CG2 2181   0.690   6.069   6.645  0.5114  0.3086 -0.2995
  211ILE     CD 2182   0.550   6.310   6.488 -0.4378 -0.3334 -0.0585
  211ILE      C 2183   0.816   5.951   6.406 -0.1818  0.3521 -0.8017
  211ILE      O 2184   0.819   5.831   6.381  0.3250  0.1035  0.4005
  212ALA      N 2185   0.922   6.025   6.437 -0.2932 -0.0216  0.5213
  212ALA      H 2186   0.914   6.124   6.446 -2.4274 -0.0540 -0.4869
  212ALA     CA 2187   1.054   5.973   6.477  0.0184 -0.3085 -0.8331
  212ALA     CB 2188   1.140   6.088   6.529  0.2568 -0.5144 -0.7695
  212ALA      C 2189   1.041   5.864   6.584  0.7192  0.3164 -0.0967
  212ALA      O 2190   1.006   5.883   6.700  0.1359  0.6195 -0.3167
  213GLY      N 2191   1.061   5.744   6.530 -0.2325  0.0965  0.0188
  213GLY      H 2192   1.114   5.722   6.449  0.8166  0.5797  0.5571
  213GLY     CA 2193   1.035   5.621   6.606  0.4666  0.1636  0.3748
  213GLY      C 2194   0.893   5.581   6.645  0.4242  0.5005  0.5708
  213GLY      O 2195   0.890   5.474   6.707  0.3959  0.2631  0.1654
  214GLU      N 2196   0.785   5.632   6.585  0.4205 -0.0189  0.1222
  214GLU      H 2197   0.782   5.689   6.504 -0.2099  3.6960  2.5149
  214GLU     CA 2198   0.652   5.591   6.633  0.3096  0.2465  0.0401
  214GLU     CB 2199   0.611   5.675   6.754  0.2725  0.3277 -0.0289
  214GLU     CG 2200   0.482   5.614   6.809  0.2222  0.2916 -0.1875
  214GLU     CD 2201   0.449   5.667   6.948 -0.0745  0.0902 -0.1789
  214GLU    OE1 2202   0.481   5.786   6.972 -0.8111  0.2190  0.1777
  214GLU    OE2 2203   0.392   5.589   0.003 -0.3974  0.3742 -0.1275
  214GLU      C 2204   0.547   5.600   6.522 -0.0805  0.1985  0.4028
  214GLU      O 2205   0.547   5.703   6.454 -0.5812  0.2423  0.4656
  215PRO      N 2206   0.468   5.498   6.490 -0.3653  0.3955  0.4775
  215PRO     CA 2207   0.476   5.358   6.535  0.6238  0.3655  0.2278
  215PRO     CB 2208   0.339   5.299   6.502  0.5475  0.4130  0.4525
  215PRO     CG 2209   0.251   5.419   6.466 -0.1239 -0.3263 -0.4337
  215PRO     CD 2210   0.346   5.526   6.412 -0.0561 -0.3067 -0.2742
  215PRO      C 2211   0.575   5.284   6.445 -0.3191 -0.7317  0.0779
  215PRO      O 2212   0.598   5.323   6.331 -0.2437 -0.1421  0.2891
  216ALA      N 2213   0.638   5.179   6.496 -0.1506 -0.5238  0.2962
  216ALA      H 2214   0.604   5.141   6.582 -0.4817  0.4537  0.6077
  216ALA     CA 2215   0.759   5.111   6.447  0.3836  0.7836 -0.2361
  216ALA     CB 2216   0.823   5.018   6.550 -0.3952  0.0690 -0.3923
  216ALA      C 2217   0.747   5.039   6.313 -0.1524  0.5599 -0.0700
  216ALA      O 2218   0.840   5.045   6.232  0.3121 -0.8137  0.3199
  217ASN      N 2219   0.636   4.971   6.285  0.0962  0.0022  0.2645
  217ASN      H 2220   0.549   4.975   6.334  1.3500  0.0695  2.5979
  217ASN     CA 2221   0.619   4.921   6.148 -0.0477  0.5251  0.0860
  217ASN     CB 2222   0.495   4.831   6.144  0.0757  0.3358  0.4513
  217ASN     CG 2223   0.356   4.892   6.156 -0.1390 -0.1233  0.3260
  217ASN    OD1 2224   0.340   4.991   6.227  0.0008  0.2363 -0.1351
  217ASN    ND2 2225   0.262   4.859   6.067  0.0709  0.0488  0.0382
  217ASN   HD21 2226   0.288   4.807   5.986  0.9554  1.0115 -0.3286
  217ASN   HD22 2227   0.168   4.889   6.080  0.8442  2.9399 -0.2388
  217ASN      C 2228   0.612   5.031   6.042 -0.4785 -0.1986 -0.6497
  217ASN      O 2229   0.661   5.003   5.933  0.4675  0.1846 -0.3318
  218ILE      N 2230   0.529   5.134   6.058 -0.5023 -0.2992 -0.0935
  218ILE      H 2231   0.456   5.138   6.126 -0.1195  4.3482  0.3722
  218ILE     CA 2232   0.514   5.248   5.966 -0.2951 -0.2627 -0.0809
  218ILE     CB 2233   0.391   5.330   6.005 -0.0327  0.1259 -0.0659
  218ILE    CG1 2234   0.264   5.253   6.039 -0.1494  0.3574  0.0215
  218ILE    CG2 2235   0.358   5.452   5.920 -0.9709 -0.1746 -0.1387
  218ILE     CD 2236   0.201   5.175   5.923 -0.3612  0.4118  0.0991
  218ILE      C 2237   0.638   5.336   5.946 -0.5159  0.1760  0.4394
  218ILE      O 2238   0.672   5.368   5.832 -0.1594 -0.5663  0.3317
  219VAL      N 2239   0.725   5.338   6.046 -0.0417  0.2005  0.0305
  219VAL      H 2240   0.695   5.327   6.141 -2.1503 -0.2970 -0.6575
  219VAL     CA 2241   0.859   5.396   6.030 -0.1093  0.2455 -0.3771
  219VAL     CB 2242   0.928   5.427   6.163 -0.2938  0.3128 -0.2982
  219VAL    CG1 2243   1.054   5.511   6.142  0.1020 -0.2282 -0.1212
  219VAL    CG2 2244   0.835   5.501   6.259  0.1922 -0.4938  0.8237
  219VAL      C 2245   0.949   5.313   5.938  0.2280 -0.1883  0.3343
  219VAL      O 2246   0.998   5.373   5.842  0.3990 -0.3512  0.3194
  220ALA      N 2247   0.953   5.182   5.960  0.4275 -0.2104  0.1734
  220ALA      H 2248   0.934   5.143   6.050 -2.3255  0.8000  0.1305
  220ALA     CA 2249   1.010   5.085   5.866  0.2744 -0.1255 -0.0078
  220ALA     CB 2250   0.992   4.948   5.931 -0.6422  0.1102  0.2470
  220ALA      C 2251   0.952   5.088   5.725  0.2917  0.2009 -0.0094
  220ALA      O 2252   1.031   5.089   5.630 -0.0890  0.0612 -0.3296
  221LEU      N 2253   0.820   5.102   5.715  0.3102  0.4599  0.0996
  221LEU      H 2254   0.757   5.072   5.787 -0.1503  2.1966  0.4543
  221LEU     CA 2255   0.759   5.120   5.583  0.4739 -0.4668 -0.1146
  221LEU     CB 2256   0.608   5.113   5.605  0.4284 -0.2993 -0.3646
  221LEU     CG 2257   0.562   4.967   5.612  0.0134 -0.1494  0.1669
  221LEU    CD1 2258   0.417   4.953   5.659 -0.0726 -0.3190 -0.1455
  221LEU    CD2 2259   0.572   4.902   5.474  0.3440  0.0064  0.1158
  221LEU      C 2260   0.810   5.239   5.501 -0.2153 -0.2507 -0.2397
  221LEU      O 2261   0.826   5.227   5.380 -0.3396  0.0258 -0.2849
  222VAL      N 2262   0.802   5.354   5.568 -0.1714 -0.2327 -0.2653
  222VAL      H 2263   0.773   5.354   5.663 -1.5472  1.7113 -0.6302
  222VAL     CA 2264   0.862   5.475   5.510  0.1638 -0.2819 -0.0206
  222VAL     CB 2265   0.829   5.595   5.600  0.2505 -0.5798  0.4111
  222VAL    CG1 2266   0.922   5.716   5.586  0.2485 -0.6494 -0.2774
  222VAL    CG2 2267   0.689   5.638   5.557  0.2503 -0.5849  0.4060
  222VAL      C 2268   1.013   5.461   5.486  0.1456 -0.3425 -0.1019
  222VAL      O 2269   1.047   5.494   5.373 -0.6186  0.5311 -0.0881
  223GLU      N 2270   1.095   5.412   5.579 -0.3403 -0.8590  0.0598
  223GLU      H 2271   1.060   5.396   5.672  0.7925  2.4620  1.1958
  223GLU     CA 2272   1.239   5.388   5.563 -0.2911 -0.5205 -0.0052
  223GLU     CB 2273   1.304   5.343   5.693 -0.1371 -0.3398 -0.0190
  223GLU     CG 2274   1.356   5.452   5.786  0.0488 -0.0690 -0.4345
  223GLU     CD 2275   1.461   5.386   5.876 -0.1981  0.2258  0.0768
  223GLU    OE1 2276   1.435   5.385   5.998  0.4548  0.0719  0.2161
  223GLU    OE2 2277   1.575   5.365   5.829 -0.3228 -0.4079  0.0461
  223GLU      C 2278   1.286   5.298   5.449  0.0799 -0.0648 -0.2188
  223GLU      O 2279   1.404   5.305   5.416 -0.0013  0.1349 -0.4658
  224GLU      N 2280   1.201   5.220   5.383 -0.2531 -0.1261  0.2759
  224GLU      H 2281   1.112   5.195   5.421 -0.5251 -1.8755 -1.3497
  224GLU     CA 2282   1.234   5.140   5.264 -0.4248  0.1465  0.0439
  224GLU     CB 2283   1.108   5.063   5.225 -0.4588  0.2382 -0.0279
  224GLU     CG 2284   1.048   4.969   5.329 -0.1160 -0.4085 -0.4107
  224GLU     CD 2285   1.139   4.847   5.347  0.0988 -0.1874  0.0018
  224GLU    OE1 2286   1.249   4.861   5.404  0.0634  0.5038 -0.0831
  224GLU    OE2 2287   1.108   4.739   5.293 -0.3779  0.0013 -0.1054
  224GLU      C 2288   1.288   5.215   5.142  0.1975 -0.2793  0.0542
  224GLU      O 2289   1.379   5.174   5.069  0.4287 -0.2294  0.3099
  225TYR      N 2290   1.248   5.342   5.135  0.3057 -0.2553 -0.1706
  225TYR      H 2291   1.166   5.361   5.188  1.3139  0.6854  1.1289
  225TYR     CA 2292   1.295   5.441   5.038 -0.1607  0.3621  0.2300
  225TYR     CB 2293   1.206   5.563   5.009  0.0361  0.4256 -0.1089
  225TYR     CG 2294   1.070   5.519   4.954 -0.1831  0.2262  0.5821
  225TYR    CD1 2295   0.968   5.506   5.047  0.0450  0.3293  0.8467
  225TYR    HD1 2296   0.995   5.543   5.146 -0.4526 -0.8402  1.4323
  225TYR    CD2 2297   1.061   5.458   4.829 -0.5974  0.1479  0.6500
  225TYR    HD2 2298   1.134   5.467   4.749 -1.7440  1.4012 -0.3084
  225TYR    CE1 2299   0.858   5.423   5.031  0.2468  0.2084  0.0827
  225TYR    HE1 2300   0.771   5.420   5.096 -0.7313 -1.8693 -1.2192
  225TYR    CE2 2301   0.946   5.382   4.807 -0.2604 -0.0503 -0.4541
  225TYR    HE2 2302   0.931   5.348   4.704 -0.2719 -1.0585 -0.1305
  225TYR     CZ 2303   0.853   5.360   4.907  0.2371  0.2196  0.0774
  225TYR     OH 2304   0.745   5.286   4.868 -0.1503  0.6839  0.2530
  225TYR     HH 2305   0.732   5.279   4.769 -1.0415 -1.3665  0.4858
  225TYR      C 2306   1.438   5.492   5.060  0.0898 -0.2288 -0.0193
  225TYR      O 2307   1.521   5.481   4.970  0.1543 -0.3709  0.0568
  226MET      N 2308   1.473   5.525   5.184 -0.4156 -0.1390  0.1028
  226MET      H 2309   1.405   5.543   5.256 -1.3713 -2.1740 -0.2072
  226MET     CA 2310   1.616   5.547   5.213 -0.3783 -0.0812 -0.1304
  226MET     CB 2311   1.632   5.597   5.356  0.7015 -0.3653 -0.1502
  226MET     CG 2312   1.767   5.665   5.383  0.3645  0.1374  0.2889
  226MET     SD 2313   1.777   5.718   5.557  0.2929  0.0898  0.3080
  226MET     CE 2314   1.945   5.778   5.552  0.3652 -0.1020  0.4372
  226MET      C 2315   1.703   5.422   5.196 -0.0665  0.0673  0.3719
  226MET      O 2316   1.812   5.426   5.139 -0.0460  0.3577  0.4303
  227ASP      N 2317   1.641   5.310   5.233  0.3194 -0.0297  0.7311
  227ASP      H 2318   1.561   5.315   5.293 -0.7694 -1.4687 -0.5012
  227ASP     CA 2319   1.707   5.181   5.210  0.2512  0.0628 -0.0095
  227ASP     CB 2320   1.615   5.070   5.263  0.1821  0.1689  0.0920
  227ASP     CG 2321   1.657   4.923   5.252  0.0324  0.1517 -0.2664
  227ASP    OD1 2322   1.659   4.866   5.141 -0.2912  0.0697 -0.2310
  227ASP    OD2 2323   1.690   4.862   5.356  0.1774  0.0508 -0.3720
  227ASP      C 2324   1.730   5.150   5.062 -0.1265 -0.0830 -0.0398
  227ASP      O 2325   1.842   5.113   5.026 -0.1811 -0.2199 -0.0676
  228TRP      N 2326   1.629   5.179   4.980 -0.2285 -0.1182  0.0728
  228TRP      H 2327   1.537   5.164   5.014  0.1923 -2.1403  0.3991
  228TRP     CA 2328   1.645   5.173   4.834 -0.0819 -0.0017  0.0835
  228TRP     CB 2329   1.511   5.217   4.775 -0.4034 -0.6965  0.2941
  228TRP     CG 2330   1.491   5.216   4.623  0.1354 -0.3188  0.2198
  228TRP    CD1 2331   1.517   5.109   4.548 -0.1413 -0.1649 -0.0998
  228TRP    HD1 2332   1.535   5.011   4.592  0.6001  0.3027  0.6673
  228TRP    CD2 2333   1.499   5.325   4.537  0.0034 -0.2910  0.2406
  228TRP    NE1 2334   1.552   5.144   4.425 -0.2079  0.4588  0.0543
  228TRP    HE1 2335   1.606   5.088   4.362 -0.1027  0.6417 -0.0192
  228TRP    CE2 2336   1.544   5.277   4.415 -0.1415  0.4509 -0.1123
  228TRP    CE3 2337   1.482   5.461   4.559  1.2439 -0.0682 -0.0907
  228TRP    HE3 2338   1.444   5.503   4.652 -0.7944  1.2973 -1.4419
  228TRP    CZ2 2339   1.573   5.371   4.316 -0.0187  0.2793 -0.2405
  228TRP    HZ2 2340   1.616   5.340   4.221 -1.1711 -0.0410 -0.6712
  228TRP    CZ3 2341   1.503   5.553   4.456  0.0967  0.0320 -0.2524
  228TRP    HZ3 2342   1.470   5.656   4.465 -0.5225  0.2087 -3.4540
  228TRP    CH2 2343   1.549   5.506   4.333 -0.2396  0.2701 -0.4683
  228TRP    HH2 2344   1.588   5.577   4.260 -1.1877 -0.1620 -1.4203
  228TRP      C 2345   1.751   5.269   4.779  0.3095 -0.2620  0.3795
  228TRP      O 2346   1.842   5.224   4.709  0.6507  0.5688  0.2722
  229LEU      N 2347   1.746   5.393   4.827  0.4698 -0.0888 -0.0419
  229LEU      H 2348   1.698   5.405   4.914 -0.5874  1.2746 -0.7782
  229LEU     CA 2349   1.845   5.494   4.786  0.0882  0.1356 -0.4100
  229LEU     CB 2350   1.828   5.636   4.840  0.3863  0.0892 -0.1953
  229LEU     CG 2351   1.715   5.719   4.780 -0.2301 -0.2997  0.4020
  229LEU    CD1 2352   1.702   5.855   4.848  0.5355  0.0073 -0.0421
  229LEU    CD2 2353   1.729   5.723   4.627  0.0289  0.6233  0.4437
  229LEU      C 2354   1.991   5.463   4.818 -0.0451 -0.1614 -0.0805
  229LEU      O 2355   2.085   5.517   4.761  0.1146 -0.2328  0.1141
  230HIS      N 2356   2.008   5.380   4.921 -0.1240 -0.3886 -0.2491
  230HIS      H 2357   1.947   5.399   4.998  0.3027  1.8325 -0.3903
  230HIS     CA 2358   2.137   5.317   4.951 -0.2397 -0.4939  0.0306
  230HIS     CB 2359   2.134   5.276   5.098  0.2879 -0.0433  0.1721
  230HIS     CG 2360   2.265   5.226   5.158  0.3872  0.1592  0.1244
  230HIS    ND1 2361   2.315   5.270   5.273  0.2833  0.0775  0.2005
  230HIS    HD1 2362   2.289   5.347   5.331 -1.5995 -0.9230  0.7752
  230HIS    CD2 2363   2.329   5.115   5.122  0.1726  0.0703  0.0189
  230HIS    HD2 2364   2.313   5.056   5.031  1.4788 -0.9073  0.3883
  230HIS    CE1 2365   2.412   5.186   5.309  0.0007 -0.2481  0.2095
  230HIS    HE1 2366   2.474   5.210   5.396 -1.0601  0.1857  0.8686
  230HIS    NE2 2367   2.417   5.089   5.218 -0.2710 -0.3611  0.3144
  230HIS      C 2368   2.155   5.203   4.851  0.0005 -0.2692 -0.1835
  230HIS      O 2369   2.262   5.211   4.789 -0.1048  0.1244 -0.3158
  231GLN      N 2370   2.064   5.108   4.831 -0.2944 -0.1410  0.5362
  231GLN      H 2371   1.982   5.109   4.888 -1.5550 -2.7081 -1.0859
  231GLN     CA 2372   2.085   4.991   4.745 -0.7786  0.1848 -0.0335
  231GLN     CB 2373   1.975   4.886   4.758 -0.4473 -0.1176  0.3376
  231GLN     CG 2374   1.916   4.846   4.894 -0.2879 -0.1286  0.4040
  231GLN     CD 2375   1.851   4.708   4.901 -0.5956  0.0156  0.4335
  231GLN    OE1 2376   1.913   4.604   4.877 -0.0129  0.3600  0.4256
  231GLN    NE2 2377   1.741   4.687   4.972 -0.2466 -0.1160  0.9411
  231GLN   HE21 2378   1.707   4.766   5.023  1.0763  0.5082  0.8780
  231GLN   HE22 2379   1.690   4.600   4.973  0.4805 -0.9303 -4.3148
  231GLN      C 2380   2.108   5.029   4.598 -0.4745 -0.0815 -0.0557
  231GLN      O 2381   2.190   4.963   4.534  0.0891  0.6374 -0.0925
  232SER      N 2382   2.038   5.131   4.550 -0.0718  0.1652 -0.1253
  232SER      H 2383   1.977   5.174   4.616  0.6729 -1.2248  1.5453
  232SER     CA 2384   2.034   5.171   4.408  0.2532  0.2611 -0.1078
  232SER     CB 2385   1.927   5.278   4.390  0.4265  0.3794 -0.4315
  232SER     OG 2386   1.931   5.325   4.255 -0.1068 -0.0267 -0.5887
  232SER     HG 2387   1.867   5.267   4.203 -0.4872  0.8479 -1.1160
  232SER      C 2388   2.172   5.213   4.356  0.3427 -0.2375 -0.2795
  232SER      O 2389   2.243   5.293   4.415 -0.1860 -0.1956  0.3125
  233PRO      N 2390   2.189   5.178   4.229 -0.1164  0.1695 -0.4570
  233PRO     CA 2391   2.298   5.238   4.150  0.1680 -0.0663 -0.2429
  233PRO     CB 2392   2.356   5.123   4.068 -0.3928 -0.2855 -0.3402
  233PRO     CG 2393   2.235   5.035   4.039 -0.3003 -0.4898 -0.1113
  233PRO     CD 2394   2.149   5.052   4.164  0.1613 -0.2500  0.1759
  233PRO      C 2395   2.254   5.353   4.060  0.0786  0.1752  0.1048
  233PRO      O 2396   2.338   5.401   3.984  0.6440 -0.3676  0.3790
  234VAL      N 2397   2.138   5.415   4.078 -0.0175 -0.0435  0.2294
  234VAL      H 2398   2.087   5.396   4.162 -0.2411 -1.8857 -0.2700
  234VAL     CA 2399   2.098   5.522   3.987  0.2413 -0.2907 -0.1767
  234VAL     CB 2400   1.945   5.537   3.987  0.2357 -0.3410 -0.3658
  234VAL    CG1 2401   1.901   5.671   3.928  0.6504  0.1457  0.4164
  234VAL    CG2 2402   1.883   5.418   3.913 -0.5239 -0.2767  0.1574
  234VAL      C 2403   2.168   5.650   4.032  0.2441 -0.0797 -0.7750
  234VAL      O 2404   2.191   5.671   4.150  0.3085 -0.5394 -0.7050
  235PRO      N 2405   2.217   5.737   3.943  0.2998  0.3583 -0.3193
  235PRO     CA 2406   2.262   5.872   3.980 -0.0484  0.4338 -0.1603
  235PRO     CB 2407   2.270   5.945   3.846  0.6086  0.1358 -0.2879
  235PRO     CG 2408   2.319   5.836   3.751  0.8320  0.0359 -0.0601
  235PRO     CD 2409   2.257   5.707   3.805 -0.4585  0.4250 -0.5617
  235PRO      C 2410   2.175   5.943   4.083 -0.1136 -0.1661  0.2040
  235PRO      O 2411   2.053   5.948   4.068 -0.0471 -0.0151 -0.2984
  236LYS      N 2412   2.236   6.018   4.174 -0.5104  0.3214  0.0734
  236LYS      H 2413   2.335   6.016   4.164 -0.4693  0.6767  0.3822
  236LYS     CA 2414   2.183   6.062   4.304 -0.1333  0.1500  0.2856
  236LYS     CB 2415   2.200   5.964   4.420 -0.4329  0.3113  0.4674
  236LYS     CG 2416   2.106   5.844   4.411 -0.2312  0.1875 -0.0086
  236LYS     CD 2417   2.140   5.737   4.515 -0.1846  0.1307 -0.0833
  236LYS     CE 2418   2.246   5.637   4.468 -0.0397  0.1325  0.2382
  236LYS     NZ 2419   2.309   5.563   4.578  0.1131 -0.4255 -0.2170
  236LYS    HZ1 2420   2.248   5.556   4.657 -0.9561  0.2622 -0.9604
  236LYS    HZ2 2421   2.337   5.476   4.538  1.1224  0.4488 -1.5063
  236LYS    HZ3 2422   2.397   5.607   4.597 -1.1602  1.8607  0.7699
  236LYS      C 2423   2.244   6.197   4.344  0.2320  0.1708 -0.3470
  236LYS      O 2424   2.351   6.202   4.405 -0.1461 -0.3536  0.3610
  237LEU      N 2425   2.170   6.306   4.332  0.1014  0.1013 -0.1810
  237LEU      H 2426   2.086   6.303   4.278  1.2824  0.5716 -2.1715
  237LEU     CA 2427   2.198   6.443   4.378 -0.1846  0.2334 -0.3922
  237LEU     CB 2428   2.180   6.544   4.264 -0.2433  0.4418 -0.1996
  237LEU     CG 2429   2.231   6.687   4.281 -0.5910  0.5197  0.2014
  237LEU    CD1 2430   2.383   6.704   4.290 -0.4918 -0.0922 -0.2921
  237LEU    CD2 2431   2.161   6.786   4.189 -0.4001  0.0400 -0.4671
  237LEU      C 2432   2.110   6.478   4.498 -0.1522 -0.2823 -0.2166
  237LEU      O 2433   1.988   6.490   4.489 -0.1191 -0.3788 -0.8076
  238LEU      N 2434   2.165   6.506   4.615 -0.2287 -0.3921 -0.1530
  238LEU      H 2435   2.261   6.488   4.636  1.0190  3.7792 -1.2964
  238LEU     CA 2436   2.092   6.551   4.735  0.3429 -0.0085  0.0605
  238LEU     CB 2437   2.152   6.463   4.844 -0.0869 -0.2129  0.1367
  238LEU     CG 2438   2.117   6.517   4.983  0.0195 -0.0053  0.0840
  238LEU    CD1 2439   1.971   6.501   5.027 -0.0611 -0.4021 -0.3142
  238LEU    CD2 2440   2.206   6.453   5.090  0.0040  0.4591  0.3740
  238LEU      C 2441   2.115   6.700   4.762  0.1673  0.1607 -0.6712
  238LEU      O 2442   2.227   6.749   4.774  0.1332  0.1410 -0.2417
  239PHE      N 2443   2.009   6.779   4.747 -0.1017 -0.1640 -0.4957
  239PHE      H 2444   1.924   6.747   4.703 -1.0634  1.7908 -0.1420
  239PHE     CA 2445   2.001   6.917   4.796 -0.2389 -0.3381 -0.0276
  239PHE     CB 2446   1.901   6.998   4.714  0.2304  0.2216 -0.0485
  239PHE     CG 2447   1.919   7.010   4.562  0.0906  0.1791 -0.0679
  239PHE    CD1 2448   1.976   0.103   4.513 -0.0728  0.4655  0.4221
  239PHE    HD1 2449   2.017   0.179   4.579  2.6060 -0.1528 -0.4035
  239PHE    CD2 2450   1.856   6.923   4.474 -0.1737 -0.0136  0.3081
  239PHE    HD2 2451   1.818   6.825   4.502 -2.9045  1.1693  1.1906
  239PHE    CE1 2452   1.987   0.121   4.376  0.2273 -0.3219  0.3361
  239PHE    HE1 2453   2.037   0.213   4.343  1.6590 -0.9693  0.6068
  239PHE    CE2 2454   1.854   6.951   4.337 -0.0266 -0.3182  0.2441
  239PHE    HE2 2455   1.786   6.901   4.269  0.1982  0.2812 -0.4288
  239PHE     CZ 2456   1.931   0.032   4.286  0.0640 -0.3000  0.4163
  239PHE     HZ 2457   1.945   0.045   4.179  1.3209 -1.0922  0.4562
  239PHE      C 2458   1.972   6.901   4.946  0.2457 -0.2394  0.0794
  239PHE      O 2459   1.862   6.861   4.982  0.5947 -0.4320  0.9362
  240TRP      N 2460   2.060   6.945   5.034 -0.1866  0.4873  0.1569
  240TRP      H 2461   2.141   6.984   4.991 -0.6973 -0.7560 -2.0522
  240TRP     CA 2462   2.052   6.935   5.181 -0.4747 -0.1479  0.1011
  240TRP     CB 2463   2.133   6.809   5.211  0.1830  0.1844 -0.2523
  240TRP     CG 2464   2.285   6.825   5.203  0.2444 -0.1804  0.1279
  240TRP    CD1 2465   2.373   6.831   5.103  0.4362  0.0933  0.3116
  240TRP    HD1 2466   2.353   6.845   4.997  1.7393 -3.2013 -0.5156
  240TRP    CD2 2467   2.368   6.812   5.313 -0.4020  0.2410  0.6695
  240TRP    NE1 2468   2.499   6.826   5.146  0.4486 -0.5286  0.2094
  240TRP    HE1 2469   2.584   6.846   5.097  1.6528  0.4972  2.5584
  240TRP    CE2 2470   2.503   6.811   5.278 -0.4953  0.1118  0.3179
  240TRP    CE3 2471   2.335   6.788   5.446 -0.3749 -0.5997  0.5245
  240TRP    HE3 2472   2.231   6.813   5.469  0.2614  2.4219  0.4029
  240TRP    CZ2 2473   2.594   6.764   5.372 -0.1543  0.3152  0.0890
  240TRP    HZ2 2474   2.699   6.766   5.341 -0.1981  0.3120 -0.0623
  240TRP    CZ3 2475   2.428   6.750   5.542  0.3997 -0.7025 -0.2511
  240TRP    HZ3 2476   2.407   6.740   5.649 -1.2843 -0.7955 -0.5581
  240TRP    CH2 2477   2.560   6.736   5.504  0.6568  0.1891  0.2727
  240TRP    HH2 2478   2.634   6.701   5.576 -0.7873 -2.1726  0.7330
  240TRP      C 2479   2.111   0.036   5.248 -0.0150 -0.2345 -0.1383
  240TRP      O 2480   2.203   0.102   5.200 -0.6049  0.2080 -0.6670
  241GLY      N 2481   2.051   0.068   5.362  0.4503  0.2794 -0.0330
  241GLY      H 2482   1.960   0.028   5.378  0.2772 -0.2206 -1.9914
  241GLY     CA 2483   2.102   0.164   5.461 -0.1322  0.5840 -0.0238
  241GLY      C 2484   2.091   0.115   5.606 -0.4812 -0.3993 -0.3783
  241GLY      O 2485   2.035   0.011   5.640 -0.0134 -0.5026  0.0884
  242THR      N 2486   2.153   0.198   5.689 -0.0836 -0.5923 -0.4772
  242THR      H 2487   2.200   0.284   5.669 -0.9436  0.0268  0.1021
  242THR     CA 2488   2.169   0.155   5.829  0.2856  0.2102 -0.2699
  242THR     CB 2489   2.317   0.136   5.863  0.1050  0.0155  0.4045
  242THR    OG1 2490   2.390   0.249   5.817  0.1236 -0.0393  0.2997
  242THR    HG1 2491   2.485   0.223   5.800  0.4853 -0.4579  2.6908
  242THR    CG2 2492   2.368   0.006   5.800 -0.4415  0.0643 -0.1504
  242THR      C 2493   2.110   0.252   5.932  0.5228  0.0509  0.0166
  242THR      O 2494   2.153   0.366   5.948 -0.5075  0.4289  0.1354
  243PRO      N 2495   2.012   0.204   6.007  0.1083  0.1561 -0.4546
  243PRO     CA 2496   1.926   0.090   5.971  0.2087  0.0130 -0.2397
  243PRO     CB 2497   1.879   0.043   6.109  0.1080  0.4694 -0.1196
  243PRO     CG 2498   1.871   0.174   6.188  0.1996  0.4901 -0.1452
  243PRO     CD 2499   1.994   0.255   6.144  0.4403  0.0128 -0.3574
  243PRO      C 2500   1.810   0.136   5.883 -0.0967 -0.0584  0.1224
  243PRO      O 2501   1.768   0.251   5.886  0.3014  0.0765  0.6853
  244GLY      N 2502   1.764   0.040   5.803 -0.1416 -0.0938  0.1908
  244GLY      H 2503   1.793   6.968   5.806  2.8942  0.7230  0.6400
  244GLY     CA 2504   1.645   0.058   5.719 -0.1961  0.9752  0.4767
  244GLY      C 2505   1.516   0.010   5.785 -0.0322 -0.3507 -0.1291
  244GLY      O 2506   1.522   6.968   5.889 -0.0619 -0.3753 -0.1431
  245VAL      N 2507   1.399   0.026   5.724  0.1071 -0.5518 -0.4502
  245VAL      H 2508   1.390   0.060   5.630 -1.8609  0.2607 -0.0244
  245VAL     CA 2509   1.271   0.009   5.793  0.3757  0.6960  0.3768
  245VAL     CB 2510   1.157   0.071   5.711  0.4879  0.3703 -0.0254
  245VAL    CG1 2511   1.152   0.009   5.572  0.8286  0.1340  0.0668
  245VAL    CG2 2512   1.020   0.047   5.774  0.4914  0.6900  0.1072
  245VAL      C 2513   1.239   6.888   5.831 -1.1140  0.7827 -0.4558
  245VAL      O 2514   1.210   6.866   5.948 -0.3521  0.3957 -0.3288
  246LEU      N 2515   1.269   6.797   5.738 -0.0702  0.4245  0.2118
  246LEU      H 2516   1.328   6.820   5.660 -0.4001 -0.0038 -0.1627
  246LEU     CA 2517   1.257   6.653   5.761  0.1186  0.3378 -0.2188
  246LEU     CB 2518   1.205   6.571   5.642 -0.3516  0.1702  0.0997
  246LEU     CG 2519   1.053   6.554   5.639 -0.3121 -0.1549 -0.0676
  246LEU    CD1 2520   0.987   6.692   5.639  0.2985  0.1385 -0.0468
  246LEU    CD2 2521   1.002   6.470   5.522 -0.5222 -0.0904 -0.0238
  246LEU      C 2522   1.391   6.598   5.810 -0.0714  0.4782  0.4725
  246LEU      O 2523   1.399   6.527   5.910  0.0955 -0.1451  0.0197
  247ILE      N 2524   1.493   6.623   5.727  0.1918  0.1813  0.7042
  247ILE      H 2525   1.475   6.688   5.654 -1.8884  0.2774  1.2394
  247ILE     CA 2526   1.629   6.572   5.748  0.2459  0.1325  0.2310
  247ILE     CB 2527   1.705   6.571   5.615 -0.5428 -0.0863 -0.2230
  247ILE    CG1 2528   1.734   6.712   5.562 -0.0190 -0.0034  0.2764
  247ILE    CG2 2529   1.631   6.494   5.505  0.2546 -0.0758 -0.7802
  247ILE     CD 2530   1.838   6.711   5.450 -0.2797  0.3748  0.0298
  247ILE      C 2531   1.713   6.627   5.863 -0.2225  0.0148  0.6298
  247ILE      O 2532   1.723   6.748   5.878 -0.3057  0.2329 -0.9523
  248PRO      N 2533   1.746   6.548   5.965 -0.2005  0.5845  1.0720
  248PRO     CA 2534   1.852   6.581   6.062  0.4244  0.5830  0.4057
  248PRO     CB 2535   1.849   6.470   6.167 -0.4666  0.2753  0.0678
  248PRO     CG 2536   1.799   6.350   6.088 -0.0055 -0.4060  0.7975
  248PRO     CD 2537   1.694   6.414   5.997  0.5168  0.1845  0.6036
  248PRO      C 2538   1.988   6.583   5.992  0.2554 -0.1931  0.0441
  248PRO      O 2539   2.018   6.502   5.905  0.2245 -0.1346 -0.0211
  249PRO      N 2540   2.081   6.653   6.057  0.2240  0.4866 -0.6330
  249PRO     CA 2541   2.219   6.654   6.006  0.3057  0.1521 -0.4201
  249PRO     CB 2542   2.298   6.749   6.097  0.0655  0.3142 -0.3821
  249PRO     CG 2543   2.190   6.841   6.155 -0.2912 -0.2222 -0.1853
  249PRO     CD 2544   2.065   6.754   6.162 -0.7102  0.3339 -0.6228
  249PRO      C 2545   2.298   6.525   5.984  0.4004  0.1199  0.0817
  249PRO      O 2546   2.344   6.500   5.872  0.1040  0.3694 -0.0977
  250ALA      N 2547   2.276   6.428   6.072  0.1590  0.0501 -0.0538
  250ALA      H 2548   2.216   6.440   6.151 -0.1701 -0.9510 -0.1316
  250ALA     CA 2549   2.345   6.298   6.058  0.0201 -0.0212 -0.0804
  250ALA     CB 2550   2.347   6.238   6.199  0.4380 -0.3059 -0.2090
  250ALA      C 2551   2.282   6.211   5.949 -0.1948  0.0422 -0.0081
  250ALA      O 2552   2.358   6.190   5.855 -0.1471  0.1357  0.0089
  251GLU      N 2553   2.153   6.180   5.949 -0.1106 -0.3085  0.2274
  251GLU      H 2554   2.117   6.155   6.039  0.7273 -2.3437  0.0583
  251GLU     CA 2555   2.092   6.107   5.837 -0.3593  0.1930  0.0330
  251GLU     CB 2556   1.950   6.068   5.879 -0.2951  0.0074  0.0788
  251GLU     CG 2557   1.949   5.934   5.954 -0.0175 -0.1199 -0.1416
  251GLU     CD 2558   1.981   5.935   6.104 -0.1542 -0.1884 -0.1113
  251GLU    OE1 2559   1.992   6.046   6.161  0.2081 -0.3270  0.0895
  251GLU    OE2 2560   1.970   5.827   6.166  0.1141  0.2966  0.8019
  251GLU      C 2561   2.093   6.163   5.695  0.0615 -0.0916 -0.0794
  251GLU      O 2562   2.051   6.095   5.601 -0.5390  0.3302 -0.1235
  252ALA      N 2563   2.118   6.293   5.688 -0.0120 -0.0670  0.1254
  252ALA      H 2564   2.098   6.351   5.767  0.2461 -1.8028  1.5207
  252ALA     CA 2565   2.158   6.360   5.564 -0.6560  0.2252  0.0722
  252ALA     CB 2566   2.142   6.513   5.569  0.4653  0.3866 -0.8725
  252ALA      C 2567   2.303   6.340   5.520 -0.5212 -0.0412  0.6330
  252ALA      O 2568   2.322   6.290   5.409  0.4731  0.6011  0.5018
  253ALA      N 2569   2.400   6.349   5.611 -0.1113 -0.2175  0.2176
  253ALA      H 2570   2.395   6.405   5.694  1.2907  1.2525 -0.6271
  253ALA     CA 2571   2.541   6.319   5.583 -0.1174  0.1801 -0.2625
  253ALA     CB 2572   2.619   6.357   5.709 -0.2684 -0.4212  0.0169
  253ALA      C 2573   2.569   6.174   5.543  0.4662  0.1526  0.2408
  253ALA      O 2574   2.640   6.151   5.445  0.4331 -0.0053  0.2526
  254ARG      N 2575   2.494   6.085   5.608  0.7093 -0.2998 -0.0872
  254ARG      H 2576   2.454   6.118   5.693 -2.2792  0.3223 -1.5816
  254ARG     CA 2577   2.482   5.942   5.577 -0.1935 -0.2299 -0.0819
  254ARG     CB 2578   2.410   5.876   5.695 -0.2798  0.2740  0.1514
  254ARG     CG 2579   2.491   5.884   5.824  0.0928  0.1310 -0.0705
  254ARG     CD 2580   2.404   5.844   5.944  0.3094 -0.3333 -0.0666
  254ARG     NE 2581   2.487   5.873   6.062 -0.0012 -0.0817  0.0895
  254ARG     HE 2582   2.538   5.959   6.058 -2.4376  1.4441 -1.0362
  254ARG     CZ 2583   2.481   5.813   6.181  0.3387 -0.4525 -0.0771
  254ARG    NH1 2584   2.401   5.707   6.201  0.2016 -0.2484  0.4813
  254ARG   HH11 2585   2.353   5.671   6.121  0.8117  1.0577 -0.5056
  254ARG   HH12 2586   2.389   5.672   6.294  2.4605 -0.1033  0.8698
  254ARG    NH2 2587   2.530   5.867   6.294 -0.4060 -0.3988  0.2312
  254ARG   HH21 2588   2.573   5.957   6.293 -0.9014 -0.1338  1.2724
  254ARG   HH22 2589   2.524   5.816   6.379  0.8983 -0.5980  0.2322
  254ARG      C 2590   2.411   5.902   5.447  0.0159  0.2635 -0.3539
  254ARG      O 2591   2.413   5.784   5.410  0.0840  0.1746 -0.0741
  255LEU      N 2592   2.338   5.998   5.392 -0.3285  0.0754 -0.2262
  255LEU      H 2593   2.295   6.073   5.441  2.3684  2.2360 -0.9276
  255LEU     CA 2594   2.299   5.979   5.251 -0.1700 -0.2584 -0.2258
  255LEU     CB 2595   2.151   6.012   5.230 -0.3214 -0.4639  0.4902
  255LEU     CG 2596   2.082   5.922   5.128 -0.2602  0.1977 -0.1384
  255LEU    CD1 2597   2.040   5.787   5.185 -0.0500  0.0663 -0.2938
  255LEU    CD2 2598   1.955   5.990   5.076 -0.2381  0.0357 -0.4085
  255LEU      C 2599   2.393   6.042   5.148 -0.0550  0.3627  0.2555
  255LEU      O 2600   2.424   5.986   5.043  0.1614  0.3791  0.3092
  256ALA      N 2601   2.445   6.161   5.176 -0.1163  0.4953 -0.1892
  256ALA      H 2602   2.408   6.211   5.254 -1.9335 -0.0654 -0.6458
  256ALA     CA 2603   2.553   6.231   5.103  0.3061 -0.3099 -0.3492
  256ALA     CB 2604   2.551   6.380   5.135 -0.1700 -0.4355  0.2348
  256ALA      C 2605   2.697   6.179   5.097  0.3109 -0.3584  0.0962
  256ALA      O 2606   2.751   6.176   4.987 -0.2948  0.5960 -0.2416
  257LYS      N 2607   2.759   6.156   5.212  0.2146 -0.8815  0.0457
  257LYS      H 2608   2.714   6.162   5.301 -1.2289 -0.4203 -0.6739
  257LYS     CA 2609   2.899   6.112   5.221  0.4748 -0.1176 -0.2315
  257LYS     CB 2610   2.951   6.158   5.358 -0.6176  0.1275  0.1086
  257LYS     CG 2611   2.939   6.302   5.407 -0.4965  0.0298  0.4288
  257LYS     CD 2612   3.027   6.314   5.531 -0.2632  0.1053  0.2572
  257LYS     CE 2613   3.109   6.443   5.536 -0.2905  0.1372 -0.1251
  257LYS     NZ 2614   3.205   6.441   5.425 -0.0755  0.2620  0.0571
  257LYS    HZ1 2615   3.277   6.371   5.427  1.9255  2.2045 -0.4230
  257LYS    HZ2 2616   3.153   6.440   5.340 -1.7482  0.4085  1.0411
  257LYS    HZ3 2617   3.264   6.522   5.426  0.9683 -0.4756  0.6656
  257LYS      C 2618   2.911   5.961   5.206  0.0606 -0.1346 -0.4011
  257LYS      O 2619   2.816   5.890   5.240 -0.3084  0.3089 -0.5056
  258SER      N 2620   3.036   5.926   5.177  0.2721  0.0371  0.2712
  258SER      H 2621   3.106   5.996   5.162 -1.5642  1.6152 -1.5829
  258SER     CA 2622   3.080   5.787   5.162 -0.8010 -0.2808 -0.0387
  258SER     CB 2623   3.080   5.719   5.299 -0.4603  0.6308  0.4188
  258SER     OG 2624   3.181   5.770   5.386  0.1336  0.2310 -0.0333
  258SER     HG 2625   3.269   5.726   5.367 -0.0779 -0.2815  0.1477
  258SER      C 2626   3.014   5.688   5.065 -0.5582 -1.2216  0.7377
  258SER      O 2627   3.084   5.602   5.011  0.4476  0.3715 -0.5759
  259LEU      N 2628   2.881   5.691   5.060 -0.5302 -0.3959  0.2861
  259LEU      H 2629   2.837   5.759   5.117 -2.7011  0.0787 -1.8069
  259LEU     CA 2630   2.786   5.607   4.985  0.2030 -0.7129 -0.3054
  259LEU     CB 2631   2.650   5.663   5.028  0.4160 -0.3572 -0.0887
  259LEU     CG 2632   2.541   5.557   5.046  0.1908 -0.0713  0.2551
  259LEU    CD1 2633   2.437   5.590   5.152 -0.2677  0.2268 -0.2834
  259LEU    CD2 2634   2.466   5.561   4.913  0.3319  0.6525  0.1942
  259LEU      C 2635   2.795   5.627   4.834  0.3195  0.0294 -0.2062
  259LEU      O 2636   2.829   5.737   4.791 -0.5473  0.4056  0.0473
  260PRO      N 2637   2.802   5.518   4.758 -0.2024 -0.1078 -0.0621
  260PRO     CA 2638   2.823   5.521   4.612  0.4388  0.3061  0.0365
  260PRO     CB 2639   2.822   5.374   4.571  0.5198  0.2703  0.1631
  260PRO     CG 2640   2.876   5.308   4.698 -0.0407 -0.2251  0.1474
  260PRO     CD 2641   2.803   5.381   4.811  0.2222 -0.0108  0.1786
  260PRO      C 2642   2.723   5.612   4.541  0.1865  0.2992  0.3780
  260PRO      O 2643   2.604   5.614   4.572  0.1941 -0.0724  0.4254
  261ASN      N 2644   2.773   5.677   4.436 -0.4658 -0.6313 -0.5279
  261ASN      H 2645   2.869   5.666   4.410  0.1016 -0.0930  1.2225
  261ASN     CA 2646   2.689   5.755   4.343 -0.1618  0.2399 -0.0864
  261ASN     CB 2647   2.585   5.674   4.265  0.3181 -0.6503  0.1878
  261ASN     CG 2648   2.652   5.571   4.173  0.4367  0.1183 -0.5946
  261ASN    OD1 2649   2.689   5.463   4.217 -0.0488 -0.0799 -0.6717
  261ASN    ND2 2650   2.683   5.608   4.049  0.0387  0.2412 -0.6573
  261ASN   HD21 2651   2.665   5.701   4.017  1.2800  0.4106 -0.9190
  261ASN   HD22 2652   2.736   5.554   3.983 -1.2990  0.0200 -1.5951
  261ASN      C 2653   2.612   5.875   4.399  0.0979  0.3308  0.0792
  261ASN      O 2654   2.566   5.951   4.314  0.8197  0.1023 -0.5331
  262CYS      N 2655   2.626   5.905   4.528 -0.1288 -0.2313  0.2400
  262CYS      H 2656   2.661   5.831   4.584  0.1566 -0.1742  0.1389
  262CYS     CA 2657   2.566   6.021   4.596 -0.0912 -0.1991  0.2189
  262CYS     CB 2658   2.529   6.001   4.743  0.2383 -0.4960  0.2634
  262CYS     SG 2659   2.387   5.889   4.767 -0.2074 -0.1022 -0.5011
  262CYS     HG 2660   2.402   5.908   4.898  2.4037  0.7306 -0.8690
  262CYS      C 2661   2.643   6.152   4.583  0.3642 -0.5128 -0.2901
  262CYS      O 2662   2.765   6.149   4.566  0.3604  0.3504 -0.5617
  263LYS      N 2663   2.574   6.266   4.572  0.8700 -0.2008 -0.2754
  263LYS      H 2664   2.475   6.268   4.561  0.9391  2.1679 -1.0406
  263LYS     CA 2665   2.636   6.399   4.562  0.1141  0.1770 -0.0072
  263LYS     CB 2666   2.646   6.451   4.419  0.8849 -0.6299 -0.2586
  263LYS     CG 2667   2.765   6.542   4.390  0.3379  0.1299 -0.1581
  263LYS     CD 2668   2.760   6.606   4.251 -0.5121  0.3538 -0.0301
  263LYS     CE 2669   2.872   6.711   4.239 -0.0080 -0.2339 -0.5241
  263LYS     NZ 2670   2.839   6.808   4.133 -0.3800 -0.5492 -0.7027
  263LYS    HZ1 2671   2.773   6.876   4.163  1.2671  1.2375 -0.9556
  263LYS    HZ2 2672   2.920   6.854   4.096 -0.8693  0.4435 -0.5596
  263LYS    HZ3 2673   2.804   6.761   4.052  0.5691 -0.2330 -1.3199
  263LYS      C 2674   2.568   6.507   4.646  0.2549  0.4974 -0.3065
  263LYS      O 2675   2.449   6.493   4.671  0.4711 -0.2784  0.2950
  264ALA      N 2676   2.653   6.587   4.710  0.2449  0.7595 -0.6166
  264ALA      H 2677   2.751   6.587   4.687  0.8808 -0.5447  1.7450
  264ALA     CA 2678   2.590   6.694   4.789 -0.3311 -0.0834  0.0831
  264ALA     CB 2679   2.688   6.717   4.904 -0.1459  0.0217 -0.0950
  264ALA      C 2680   2.584   6.824   4.710 -0.1452 -0.4250 -0.5039
  264ALA      O 2681   2.661   6.855   4.619  0.2428  0.4808  0.1218
  265VAL      N 2682   2.474   6.895   4.736 -0.0012 -0.4543  0.1876
  265VAL      H 2683   2.392   6.845   4.761  0.2690 -0.5961  0.8175
  265VAL     CA 2684   2.460   0.016   4.709 -0.0084 -0.5330 -0.2255
  265VAL     CB 2685   2.355   0.054   4.604 -0.2428  0.0978  0.2325
  265VAL    CG1 2686   2.351   0.205   4.582  0.1768  0.0577 -0.1205
  265VAL    CG2 2687   2.386   6.996   4.478  0.7309  0.5213  0.1901
  265VAL      C 2688   2.432   0.081   4.844  0.1969  0.2214 -0.5402
  265VAL      O 2689   2.327   0.054   4.904  0.6246 -0.2209  0.0189
  266ASP      N 2690   2.538   0.137   4.901 -0.2660  0.5279  0.0278
  266ASP      H 2691   2.627   0.142   4.856  1.2789  1.3606  2.9002
  266ASP     CA 2692   2.540   0.182   5.041  0.1753  0.0809  0.1656
  266ASP     CB 2693   2.686   0.173   5.086  0.2057 -0.3677 -0.0203
  266ASP     CG 2694   2.717   0.045   5.164 -0.0999 -0.4798 -0.0819
  266ASP    OD1 2695   2.744   6.962   5.104 -0.0036 -0.3312 -0.3008
  266ASP    OD2 2696   2.739   0.055   5.287  0.3694  0.5769 -0.2401
  266ASP      C 2697   2.484   0.323   5.061 -0.2382 -0.0859  0.1802
  266ASP      O 2698   2.563   0.417   5.058 -0.0117 -0.2857 -0.1507
  267ILE      N 2699   2.352   0.341   5.058 -0.2696 -0.3676 -0.2125
  267ILE      H 2700   2.288   0.264   5.057 -2.5610  1.4320 -0.6968
  267ILE     CA 2701   2.274   0.465   5.065  0.4208  0.0479  0.2150
  267ILE     CB 2702   2.155   0.470   4.969  0.3871 -0.3461  0.2346
  267ILE    CG1 2703   2.081   0.336   4.969 -0.1263 -0.0643  0.0030
  267ILE    CG2 2704   2.217   0.499   4.832 -0.0609  0.1025  0.1245
  267ILE     CD 2705   1.959   0.332   4.877 -0.1626  0.0546  0.0455
  267ILE      C 2706   2.232   0.510   5.206  0.0995 -0.3553  0.2499
  267ILE      O 2707   2.271   0.451   5.306  0.3210 -0.5706  0.0385
  268GLY      N 2708   2.203   0.640   5.214 -0.1946 -0.3934 -0.1620
  268GLY      H 2709   2.228   0.697   5.136 -1.0463  0.2022 -0.0210
  268GLY     CA 2710   2.149   0.708   5.332 -0.2470 -0.3965 -0.1842
  268GLY      C 2711   2.005   0.666   5.364 -0.3609  0.3210  0.2650
  268GLY      O 2712   1.918   0.681   5.278 -0.5901 -0.0948  0.4221
  269PRO      N 2713   1.988   0.593   5.473  0.1658 -0.2828 -0.0533
  269PRO     CA 2714   1.864   0.522   5.507 -0.0478  0.0850 -0.0629
  269PRO     CB 2715   1.897   0.436   5.628 -0.0716  0.3177  0.1100
  269PRO     CG 2716   2.015   0.507   5.695  0.3804 -0.2394 -0.0870
  269PRO     CD 2717   2.089   0.569   5.577  0.2862 -0.2882 -0.1717
  269PRO      C 2718   1.736   0.606   5.517 -0.2918 -0.3563  0.6191
  269PRO      O 2719   1.739   0.722   5.560  0.0322  0.0002 -0.3364
  270GLY      N 2720   1.620   0.551   5.485 -0.1778 -0.2543  0.0149
  270GLY      H 2721   1.613   0.453   5.463  0.3042 -0.2544 -0.1407
  270GLY     CA 2722   1.497   0.630   5.474 -0.2614 -0.3616  0.1706
  270GLY      C 2723   1.375   0.553   5.422 -0.1966 -0.4898  0.2090
  270GLY      O 2724   1.373   0.464   5.337 -0.2674 -0.1715 -0.1274
  271LEU      N 2725   1.262   0.615   5.454  0.0550 -0.1210  0.3901
  271LEU      H 2726   1.267   0.687   5.523  1.0384  2.7486 -2.4258
  271LEU     CA 2727   1.133   0.558   5.414  0.1636  0.1673 -0.3740
  271LEU     CB 2728   1.014   0.605   5.498  0.6281  0.0872  0.3338
  271LEU     CG 2729   1.022   0.554   5.642  0.1506 -0.4329  0.1762
  271LEU    CD1 2730   0.920   0.628   5.729  0.6115  0.4057  0.0125
  271LEU    CD2 2731   0.988   0.405   5.652 -0.3025 -0.3354  0.1349
  271LEU      C 2732   1.096   0.576   5.266 -0.3430 -0.3137 -0.3075
  271LEU      O 2733   1.067   0.688   5.225 -0.2146 -0.0729  0.2423
  272ASN      N 2734   1.071   0.464   5.198  0.1688 -0.9466  0.5290
  272ASN      H 2735   1.080   0.372   5.235 -0.9430 -1.9909 -1.6188
  272ASN     CA 2736   1.027   0.448   5.059  0.4580 -0.4562  0.3810
  272ASN     CB 2737   0.878   0.481   5.047  0.5194 -0.1478  0.4384
  272ASN     CG 2738   0.817   0.403   4.930  0.5098 -0.1580  0.4497
  272ASN    OD1 2739   0.796   0.455   4.821 -0.1841  0.0773  0.6864
  272ASN    ND2 2740   0.754   0.287   4.947  0.3738 -0.1473  0.0281
  272ASN   HD21 2741   0.746   0.242   5.036 -0.4184 -0.6359 -0.2787
  272ASN   HD22 2742   0.725   0.243   4.863 -2.1637 -0.5280  1.0155
  272ASN      C 2743   1.104   0.528   4.954  0.0082 -0.1741  0.2643
  272ASN      O 2744   1.175   0.467   4.874  0.2780  0.1629  0.2414
  273LEU      N 2745   1.093   0.661   4.959 -0.0254 -0.1567 -0.1834
  273LEU      H 2746   1.086   0.702   5.050  1.2486 -0.2916 -0.0078
  273LEU     CA 2747   1.135   0.749   4.849 -0.1359 -0.2896 -0.3317
  273LEU     CB 2748   1.085   0.888   4.888  0.3283 -0.1979 -0.0558
  273LEU     CG 2749   0.934   0.894   4.913  0.3706  0.0587  0.1506
  273LEU    CD1 2750   0.904   1.022   4.990 -0.1088  0.2834 -0.3990
  273LEU    CD2 2751   0.870   0.897   4.774  0.0701  0.0174  0.2860
  273LEU      C 2752   1.283   0.753   4.814  0.0757  0.1281  0.5688
  273LEU      O 2753   1.314   0.853   4.749 -0.8537  0.1106  0.0807
  274LEU      N 2754   1.357   0.644   4.833  0.2877  0.0636 -0.5336
  274LEU      H 2755   1.316   0.553   4.841 -0.4120  0.3539 -0.7185
  274LEU     CA 2756   1.503   0.649   4.817  0.3734  0.3529  0.3039
  274LEU     CB 2757   1.558   0.510   4.851 -0.0170  0.2360  0.4657
  274LEU     CG 2758   1.508   0.452   4.984 -0.6909  0.1494  0.1766
  274LEU    CD1 2759   1.491   0.301   4.966  0.0375  0.0275  0.4599
  274LEU    CD2 2760   1.607   0.491   5.094 -0.3610  0.3517 -0.1883
  274LEU      C 2761   1.549   0.682   4.675 -0.0196  0.1200  0.1215
  274LEU      O 2762   1.624   0.774   4.644 -0.4491  0.3498 -0.2551
  275GLN      N 2763   1.469   0.635   4.579  0.1519 -0.4581  0.2566
  275GLN      H 2764   1.400   0.567   4.600  0.4523  0.0297  3.2394
  275GLN     CA 2765   1.481   0.660   4.435 -0.2260  0.0890  0.3150
  275GLN     CB 2766   1.391   0.568   4.352 -0.1849  0.9887 -0.7497
  275GLN     CG 2767   1.245   0.592   4.390 -0.3543 -0.3989 -0.4819
  275GLN     CD 2768   1.189   0.487   4.486 -0.5401  0.6151  0.5393
  275GLN    OE1 2769   1.237   0.472   4.598  0.2926  0.2275  0.1421
  275GLN    NE2 2770   1.084   0.416   4.446 -0.3954  0.3580  0.6096
  275GLN   HE21 2771   1.050   0.441   4.355 -0.8109 -0.3916  0.5571
  275GLN   HE22 2772   1.038   0.362   4.516 -0.4154 -0.2168  0.1554
  275GLN      C 2773   1.463   0.802   4.379  0.3807  0.1453  0.2550
  275GLN      O 2774   1.493   0.831   4.264 -0.4021 -0.0624 -0.0077
  276GLU      N 2775   1.400   0.885   4.462 -0.4627 -0.1241 -0.1064
  276GLU      H 2776   1.359   0.853   4.547  0.8123  0.1488  0.6476
  276GLU     CA 2777   1.386   1.027   4.427 -0.0358  0.0169  0.2762
  276GLU     CB 2778   1.247   1.085   4.453 -0.0593  0.1286 -0.0932
  276GLU     CG 2779   1.156   1.028   4.344 -0.2604 -0.3419  0.3201
  276GLU     CD 2780   1.160   1.103   4.211 -0.1180 -0.2607  0.3698
  276GLU    OE1 2781   1.134   1.225   4.215  0.1866 -0.1584 -0.4957
  276GLU    OE2 2782   1.154   1.043   4.102  0.2787  0.4662 -0.0562
  276GLU      C 2783   1.483   1.108   4.513 -0.4026  0.4475  0.2854
  276GLU      O 2784   1.535   1.213   4.474 -0.0940  0.1542 -0.1033
  277ASP      N 2785   1.506   1.062   4.635 -0.1277 -0.3841 -0.0731
  277ASP      H 2786   1.448   0.993   4.679 -1.2615  1.3852  1.3328
  277ASP     CA 2787   1.593   1.129   4.733 -0.4572  0.0186 -0.0535
  277ASP     CB 2788   1.549   1.060   4.862 -0.4342  0.5963  0.2662
  277ASP     CG 2789   1.636   1.092   4.985  0.0627 -0.1449  0.1187
  277ASP    OD1 2790   1.622   1.198   5.050  0.4686  0.1464 -0.2666
  277ASP    OD2 2791   1.716   1.000   5.011  0.2212 -0.1924 -0.5223
  277ASP      C 2792   1.742   1.131   4.697 -0.5288  0.1365 -0.3497
  277ASP      O 2793   1.807   1.231   4.726 -0.3270 -0.0454 -0.1649
  278ASN      N 2794   1.788   1.021   4.638 -0.1642  0.0631  0.0607
  278ASN      H 2795   1.750   0.930   4.654  2.0644 -0.9253  0.0997
  278ASN     CA 2796   1.927   1.011   4.593 -0.1576 -0.0267  0.1009
  278ASN     CB 2797   1.991   0.898   4.675 -0.1291  0.0199  0.1439
  278ASN     CG 2798   2.120   0.941   4.745  0.1225 -0.5179  0.0120
  278ASN    OD1 2799   2.214   0.986   4.681 -0.0165 -0.0669  0.1233
  278ASN    ND2 2800   2.134   0.924   4.877 -0.3046 -0.1577  0.1071
  278ASN   HD21 2801   2.068   0.884   4.941  1.7088 -1.6992  1.3377
  278ASN   HD22 2802   2.225   0.908   4.913 -1.0846 -1.4350  1.6652
  278ASN      C 2803   1.923   0.983   4.443  0.2320 -0.0979  0.1008
  278ASN      O 2804   1.994   0.893   4.400  0.1349 -0.1460  0.0390
  279PRO      N 2805   1.869   1.072   4.360  0.4587 -0.3522 -0.3231
  279PRO     CA 2806   1.847   1.042   4.218  0.0178 -0.0680 -0.3187
  279PRO     CB 2807   1.780   1.166   4.158 -0.1466 -0.0350 -0.0646
  279PRO     CG 2808   1.822   1.278   4.253  0.4537 -0.0513 -0.3095
  279PRO     CD 2809   1.863   1.216   4.387  0.5690 -0.3207 -0.4687
  279PRO      C 2810   1.965   0.996   4.131  0.0361 -0.4900 -0.0733
  279PRO      O 2811   1.973   0.879   4.095 -0.1512 -0.4851 -0.1364
  280ASP      N 2812   2.075   1.070   4.131  0.2599 -0.8225  0.2319
  280ASP      H 2813   2.102   1.133   4.203  0.3155 -0.2622 -0.2768
  280ASP     CA 2814   2.182   1.043   4.033 -0.0967  0.0346 -0.4000
  280ASP     CB 2815   2.257   1.175   4.014  0.1723 -0.1005 -0.2716
  280ASP     CG 2816   2.373   1.162   3.915  0.5136  0.2637  0.0762
  280ASP    OD1 2817   2.492   1.156   3.954  0.4688 -0.2581  0.1309
  280ASP    OD2 2818   2.346   1.191   3.797  0.3957 -0.1494  0.0023
  280ASP      C 2819   2.278   0.935   4.082  0.4116  0.7376  0.1830
  280ASP      O 2820   2.331   0.859   4.000  0.0082  0.2638  0.3568
  281LEU      N 2821   2.288   0.913   4.213 -0.0470 -0.3007  0.0577
  281LEU      H 2822   2.256   0.974   4.285 -0.2293  1.1380 -1.1840
  281LEU     CA 2823   2.368   0.805   4.271  0.1728 -0.2705 -0.1850
  281LEU     CB 2824   2.379   0.842   4.419 -0.4818 -0.1722 -0.1611
  281LEU     CG 2825   2.466   0.731   4.478  0.0194  0.6779  0.7372
  281LEU    CD1 2826   2.594   0.791   4.536  0.5132 -0.1657  0.5533
  281LEU    CD2 2827   2.394   0.647   4.584 -0.4762 -0.3551 -0.3906
  281LEU      C 2828   2.305   0.668   4.248 -0.0873 -0.2166  0.1954
  281LEU      O 2829   2.361   0.574   4.192 -0.0294 -0.0515 -0.0245
  282ILE      N 2830   2.174   0.666   4.268 -0.1254  0.1655 -0.0006
  282ILE      H 2831   2.133   0.743   4.317 -2.1993 -1.2184  0.5940
  282ILE     CA 2832   2.092   0.547   4.240  0.3183 -0.1267 -0.0713
  282ILE     CB 2833   1.954   0.563   4.306  0.1888  0.3137 -0.4411
  282ILE    CG1 2834   1.972   0.582   4.457 -0.0880  0.5514 -0.4385
  282ILE    CG2 2835   1.847   0.463   4.261  0.2836  0.1178 -0.2365
  282ILE     CD 2836   1.843   0.575   4.538  0.0137 -0.3142 -0.3418
  282ILE      C 2837   2.081   0.519   4.090  0.4764 -0.1365 -0.0809
  282ILE      O 2838   2.095   0.405   4.046  0.1885 -0.0438 -0.4221
  283GLY      N 2839   2.066   0.623   4.008  0.3244 -0.3619 -0.3411
  283GLY      H 2840   2.033   0.711   4.044 -0.4707 -0.1248 -1.5740
  283GLY     CA 2841   2.081   0.615   3.862 -0.2465 -0.8035 -0.3778
  283GLY      C 2842   2.215   0.561   3.810  0.2141 -0.1474  0.1148
  283GLY      O 2843   2.219   0.460   3.740  0.6031  0.1503 -0.2929
  284SER      N 2844   2.326   0.617   3.858 -0.0386  0.4560  0.0081
  284SER      H 2845   2.321   0.705   3.904  0.9326 -0.0199  1.0566
  284SER     CA 2846   2.457   0.558   3.829 -0.3383 -0.0734 -0.2961
  284SER     CB 2847   2.573   0.656   3.848 -0.0744 -0.4627  0.1149
  284SER     OG 2848   2.574   0.711   3.980 -0.2395 -0.4562  0.1133
  284SER     HG 2849   2.505   0.784   3.988 -0.3914 -0.6870  1.0497
  284SER      C 2850   2.489   0.420   3.887 -0.7484  0.0530  0.2391
  284SER      O 2851   2.525   0.331   3.810 -0.0422  0.3402  0.2299
  285GLU      N 2852   2.441   0.385   4.006 -0.4183 -0.0499  0.3435
  285GLU      H 2853   2.404   0.453   4.070 -3.3348 -1.4392  0.2776
  285GLU     CA 2854   2.441   0.246   4.053 -0.1276 -0.0955  0.2080
  285GLU     CB 2855   2.422   0.232   4.204  0.1499  0.1264  0.2636
  285GLU     CG 2856   2.531   0.302   4.287  0.4043  0.6311 -0.4852
  285GLU     CD 2857   2.673   0.247   4.276  0.1622 -0.0714 -0.1747
  285GLU    OE1 2858   2.757   0.318   4.216  0.5446 -0.1839  0.2173
  285GLU    OE2 2859   2.702   0.149   4.347  0.3988  0.0955 -0.0381
  285GLU      C 2860   2.360   0.141   3.976 -0.2230  0.3186 -0.2634
  285GLU      O 2861   2.419   0.046   3.924 -0.4460 -0.1090  0.2563
  286ILE      N 2862   2.237   0.177   3.940 -0.4919  0.2660  0.5673
  286ILE      H 2863   2.194   0.265   3.956 -0.1985  0.8974 -1.7096
  286ILE     CA 2864   2.149   0.088   3.862  0.0027  0.1934  0.0809
  286ILE     CB 2865   1.999   0.117   3.869 -0.0597 -0.1069 -0.0156
  286ILE    CG1 2866   1.898   0.013   3.821  0.0624 -0.3300  0.2105
  286ILE    CG2 2867   1.970   0.252   3.802 -0.4302 -0.0684  0.2198
  286ILE     CD 2868   1.916   6.909   3.904 -0.6938 -0.3313  0.3844
  286ILE      C 2869   2.203   0.072   3.720  0.2550  0.0457  0.1926
  286ILE      O 2870   2.247   6.987   3.681 -0.0335 -0.0354  0.0910
  287ALA      N 2871   2.241   0.185   3.661  0.2339  0.2400  0.5465
  287ALA      H 2872   2.217   0.275   3.696 -0.1192 -0.3011  1.7312
  287ALA     CA 2873   2.305   0.188   3.528 -0.1359  0.1776  0.3656
  287ALA     CB 2874   2.322   0.330   3.474 -0.0524 -0.1033 -0.3519
  287ALA      C 2875   2.439   0.116   3.511  0.1799  0.7441  0.4134
  287ALA      O 2876   2.443   0.030   3.422 -0.2210  0.7694  0.3676
  288ARG      N 2877   2.525   0.137   3.609  0.2747  0.0565  0.4880
  288ARG      H 2878   2.526   0.218   3.669  0.7813  1.2227 -1.0237
  288ARG     CA 2879   2.650   0.060   3.613  0.2076 -0.0610  0.2841
  288ARG     CB 2880   2.763   0.120   3.697 -0.0439  0.4916  0.2299
  288ARG     CG 2881   2.810   0.258   3.651 -0.1315  0.2315 -0.6642
  288ARG     CD 2882   2.924   0.320   3.732 -0.6615 -0.2999  0.5089
  288ARG     NE 2883   2.977   0.441   3.666 -0.5766 -0.4102  0.3738
  288ARG     HE 2884   3.007   0.435   3.571  1.6820  0.5111  0.9718
  288ARG     CZ 2885   2.979   0.560   3.727 -0.0931 -0.1177 -0.2011
  288ARG    NH1 2886   2.940   0.577   3.854  0.4270 -0.3079 -0.0122
  288ARG   HH11 2887   2.915   0.498   3.910  0.0810 -0.5166 -0.4529
  288ARG   HH12 2888   2.939   0.669   3.894 -0.1144 -0.1758 -0.3087
  288ARG    NH2 2889   3.028   0.668   3.665 -0.3028  0.3184  0.3803
  288ARG   HH21 2890   3.074   0.654   3.578  1.8491 -2.3017  1.7755
  288ARG   HH22 2891   3.029   0.760   3.704  4.5152  0.1463  1.2635
  288ARG      C 2892   2.633   6.933   3.633  0.7358 -0.2191 -0.3910
  288ARG      O 2893   2.689   6.869   3.544 -0.4190 -0.2653 -1.1051
  289TRP      N 2894   2.548   6.891   3.726  0.5257 -0.4202 -0.6705
  289TRP      H 2895   2.503   6.959   3.785  1.8799 -0.4296  0.4155
  289TRP     CA 2896   2.510   6.752   3.755 -0.0281 -0.1651 -0.1449
  289TRP     CB 2897   2.409   6.741   3.869  0.1178 -0.5193 -0.0502
  289TRP     CG 2898   2.381   6.594   3.903  0.0336 -0.4989 -0.0295
  289TRP    CD1 2899   2.463   6.497   3.943  0.2631 -0.4119 -0.2786
  289TRP    HD1 2900   2.570   6.505   3.959  0.2436 -1.8188  0.7613
  289TRP    CD2 2901   2.260   6.528   3.882 -0.1241 -0.1490 -0.2329
  289TRP    NE1 2902   2.400   6.382   3.967  0.1672 -0.3558 -0.2622
  289TRP    HE1 2903   2.436   6.293   3.994 -3.2435 -2.0944 -0.7764
  289TRP    CE2 2904   2.274   6.397   3.926  0.2151 -0.1487 -0.3359
  289TRP    CE3 2905   2.138   6.580   3.840  0.0953  0.0134 -0.6694
  289TRP    HE3 2906   2.118   6.687   3.839  1.9777  0.4283  0.2857
  289TRP    CZ2 2907   2.165   6.310   3.921 -0.1132  0.2373  0.0409
  289TRP    HZ2 2908   2.173   6.204   3.941 -1.0335 -0.3698 -2.4007
  289TRP    CZ3 2909   2.031   6.492   3.828 -0.0022  0.0535 -0.0826
  289TRP    HZ3 2910   1.937   6.530   3.788 -0.3908  0.2230  0.9641
  289TRP    CH2 2911   2.045   6.361   3.873 -0.1656  0.0576 -0.0189
  289TRP    HH2 2912   1.959   6.298   3.849  0.0456 -0.1561 -0.2125
  289TRP      C 2913   2.462   6.682   3.628 -0.4606 -0.3661  0.1259
  289TRP      O 2914   2.536   6.600   3.575  0.1361  0.4168 -0.2809
  290LEU      N 2915   2.369   6.747   3.560 -0.5058 -0.5186  0.0425
  290LEU      H 2916   2.314   6.812   3.613  0.7038  0.5287  0.0686
  290LEU     CA 2917   2.313   6.686   3.438 -0.1112 -0.2644 -0.2693
  290LEU     CB 2918   2.201   6.777   3.387 -0.0130 -0.1561 -0.2922
  290LEU     CG 2919   2.073   6.783   3.470  0.3105 -0.1022  0.2079
  290LEU    CD1 2920   1.999   6.910   3.427  0.1138 -0.2531  0.0933
  290LEU    CD2 2921   2.001   6.652   3.438 -0.0984  0.1599  0.0337
  290LEU      C 2922   2.411   6.674   3.321  0.1602  0.2455 -0.0959
  290LEU      O 2923   2.395   6.585   3.238 -0.4065  0.0027  0.2686
  291SER      N 2924   2.501   6.772   3.317  0.0725  0.3326  0.0581
  291SER      H 2925   2.482   6.858   3.364  0.4692  0.5714 -0.2173
  291SER     CA 2926   2.607   6.771   3.215  0.1938 -0.4572  0.1830
  291SER     CB 2927   2.685   6.900   3.189  0.2464 -0.5212  0.0300
  291SER     OG 2928   2.707   6.927   3.050  0.2802 -0.2115  0.0947
  291SER     HG 2929   2.723   0.002   3.042  1.0484 -0.2354  1.0991
  291SER      C 2930   2.710   6.660   3.237  0.7023 -0.0324 -0.0329
  291SER      O 2931   2.747   6.592   3.142 -0.0585 -0.3348 -0.1168
  292THR      N 2932   2.725   6.622   3.364 -0.1435 -0.3738 -0.0273
  292THR      H 2933   2.688   6.682   3.435 -0.5367 -0.2210 -0.3603
  292THR     CA 2934   2.831   6.528   3.403  0.1299 -0.0719 -0.0373
  292THR     CB 2935   2.897   6.558   3.538  0.4402 -0.6262 -0.0665
  292THR    OG1 2936   2.806   6.597   3.641  0.6036 -0.0315 -0.1487
  292THR    HG1 2937   2.711   6.589   3.610  0.7140 -0.8554 -0.2954
  292THR    CG2 2938   2.989   6.680   3.532 -0.5935  0.1540 -0.2319
  292THR      C 2939   2.778   6.385   3.410  0.1400 -0.0796 -0.1246
  292THR      O 2940   2.822   6.307   3.495  0.4915 -0.9667 -1.0981
  293LEU      N 2941   2.685   6.347   3.324 -0.1928 -0.3635  0.3562
  293LEU      H 2942   2.651   6.412   3.256  0.7707  0.8217  0.9763
  293LEU     CA 2943   2.628   6.211   3.314 -0.0427 -0.4215  0.2871
  293LEU     CB 2944   2.486   6.229   3.369 -0.1799  0.3684 -0.3049
  293LEU     CG 2945   2.470   6.232   3.522  0.0441  0.2589 -0.2785
  293LEU    CD1 2946   2.318   6.216   3.533  0.0563  0.2769 -0.0827
  293LEU    CD2 2947   2.525   6.105   3.587  0.2658  0.6079  0.2189
  293LEU      C 2948   2.617   6.177   3.166 -0.3229  0.4878  0.0928
  293LEU     O1 2949   2.601   6.271   3.085  0.0341  0.4054 -0.0768
  293LEU     O2 2950   2.623   6.056   3.137 -0.6544  0.5392 -0.1974
  294SNGSb   O7 2951   0.744   0.873   6.591  0.0745  0.1421 -0.3615
  294SNGSb  C26 2952   0.766   0.829   6.476  0.7158 -0.0164 -0.1871
  294SNGSb   O6 2953   0.709   0.732   6.421  0.2457  0.2813 -0.2371
  294SNGSb  C25 2954   0.863   0.911   6.383  0.5540  0.2317 -0.1370
  294SNGSb  H34 2955   0.962   0.888   6.433  0.2423 -0.3678  0.2135
  294SNGSb   N5 2956   0.876   0.854   6.248  0.1220 -0.7394  0.2191
  294SNGSb  H35 2957   0.875   0.751   6.242  1.1563 -0.7216 -1.0050
  294SNGSb  H36 2958   0.966   0.888   6.210 -0.7614  0.8374 -0.5564
  294SNGSb  H37 2959   0.801   0.891   6.188 -0.9428 -0.6080  1.6063
  294SNGSb  C24 2960   0.889   1.061   6.391  0.1118  0.2880  0.3108
  294SNGSb  C23 2961   0.973   1.129   6.284 -0.1549  0.2076  0.0498
  294SNGSb  C22 2962   1.091   1.039   6.253 -0.4881 -0.2525  0.1048
  294SNGSb   O5 2963   1.094   0.983   6.141 -0.1766  0.4057 -0.2256
  294SNGSb   N4 2964   1.201   1.054   6.334  0.1232  0.1860 -0.7859
  294SNGSb  H29 2965   1.216   1.147   6.368  1.1958  0.0040 -0.7134
  294SNGSb  C21 2966   1.331   0.989   6.327  0.2338  0.3335 -0.1434
  294SNGSb  H28 2967   1.367   1.046   6.419 -0.1287 -0.3556  0.4442
  294SNGSb  C27 2968   1.443   1.059   6.245 -0.0285  0.4900 -0.3656
  294SNGSb   O8 2969   1.557   1.067   6.295 -0.1866 -0.2834  0.1281
  294SNGSb   N6 2970   1.411   1.064   6.108 -0.1801 -0.4792 -0.3740
  294SNGSb  H38 2971   1.316   1.056   6.081 -0.4657 -0.9902  0.6979
  294SNGSb  C28 2972   1.493   1.122   6.003  0.1236 -0.1572  0.0362
  294SNGSb  C29 2973   1.456   1.261   5.952 -0.0021 -0.1438  0.1644
  294SNGSb   O9 2974   1.509   1.364   6.003  0.1614  0.0361 -0.3658
  294SNGSb  O10 2975   1.373   1.271   5.857  0.1809 -0.1023  0.0084
  294SNGSb  C20 2976   1.359   0.856   6.396 -0.2323  0.2845 -0.0414
  294SNGSb   S1 2977   1.267   0.725   6.319 -0.1595  0.2568 -0.0814
  294SNGSb  C19 2978   1.373   0.585   6.267  0.2860  0.5080  0.1536
  294SNGSb  C30 2979   1.420   0.514   6.393 -0.2430  0.2150  0.1881
  294SNGSb  C31 2980   1.335   0.419   6.447 -0.4846  0.1517 -0.3067
  294SNGSb  H41 2981   1.252   0.379   6.386  0.2727  0.2291 -1.4230
  294SNGSb  C32 2982   1.357   0.374   6.576  0.8268 -0.0001 -0.5623
  294SNGSb  H42 2983   1.269   0.346   6.637  0.9205  3.1494  1.2586
  294SNGSb  C33 2984   1.465   0.421   6.653  0.4049  0.1518 -0.0548
  294SNGSb   N7 2985   1.464   0.386   6.789  0.8058 -0.3296 -0.1740
  294SNGSb  H43 2986   1.409   0.309   6.822 -0.6842  1.2807  1.3119
  294SNGSb  H44 2987   1.541   0.407   6.849  0.4701  0.5409 -0.0410
  294SNGSb  C34 2988   1.548   0.520   6.598  0.5545  0.1464  0.1583
  294SNGSb  H45 2989   1.631   0.559   6.659  1.0928  1.5958 -1.3960
  294SNGSb  C35 2990   1.532   0.558   6.465 -0.0464 -0.1912  0.1314
  294SNGSb  SI1 2991   1.679   0.619   6.382 -0.1546  0.1261  0.1749
  294SNGSb  C36 2992   1.729   0.783   6.446  0.1027  0.1151  0.0049
  294SNGSb  C37 2993   1.808   0.490   6.391  0.1860  0.4587  0.0935
  294SNGSb  C38 2994   1.620   0.624   6.213  0.0249 -0.2204  0.1022
  294SNGSb  C39 2995   1.720   0.643   6.118 -0.4450 -0.3965 -0.4327
  294SNGSb  H52 2996   1.821   0.609   6.143 -0.6953 -0.0279  1.2096
  294SNGSb  C40 2997   1.682   0.697   5.994 -0.1138 -0.1184 -0.4146
  294SNGSb  C42 2998   1.546   0.725   5.967 -0.0238  0.6623 -0.0874
  294SNGSb  H57 2999   1.512   0.759   5.868 -1.2634 -0.3120 -0.0157
  294SNGSb  C43 3000   1.450   0.708   6.065 -0.0635  0.3186 -0.1841
  294SNGSb  C44 3001   1.485   0.647   6.186  0.1630  0.0154 -0.4011
  294SNGSb  H58 3002   1.367   0.782   6.067 -2.1585 -1.9067 -0.3860
  294SNGSb   N8 3003   1.770   0.757   5.903 -0.2187  0.3995 -0.1818
  294SNGSb  H53 3004   1.739   0.753   5.808 -1.5728  1.2459  0.1982
  294SNGSb  C41 3005   1.910   0.774   5.927 -0.1017 -0.3684 -0.3015
  294SNGSb  C18 3006   1.285   0.499   6.178  0.1050  0.4381  0.4013
  294SNGSb  C15 3007   1.333   0.374   6.136 -0.1342  0.5237 -0.1231
  294SNGSb  C16 3008   1.471   0.326   6.103 -0.0735  0.4949  0.1747
  294SNGSb   O4 3009   1.550   0.321   6.200 -0.4185 -0.0858  0.4362
  294SNGSb   N2 3010   1.510   0.314   5.969 -0.4297  0.2483  0.0913
  294SNGSb  H25 3011   1.608   0.298   5.959 -0.0076  2.8456 -0.5633
  294SNGSb  C17 3012   1.446   0.368   5.864 -0.0644 -0.1412 -0.3361
  294SNGSb   N3 3013   1.390   0.423   5.777 -0.5421 -0.3954 -0.1910
  294SNGSb  C14 3014   1.238   0.279   6.094 -0.0645  0.1437  0.5699
  294SNGSb  H24 3015   1.273   0.178   6.069  1.3350  0.5298  0.8547
  294SNGSb  C13 3016   1.103   0.308   6.087 -0.0875 -0.1167 -0.0691
  294SNGSb  H23 3017   1.038   0.225   6.055  0.0931 -0.0053 -0.7422
  294SNGSb  C12 3018   1.056   0.436   6.116 -0.4412 -0.2509 -0.0440
  294SNGSb  C45 3019   1.149   0.530   6.158 -0.0759 -0.6086 -0.0508
  294SNGSb  H59 3020   1.128   0.636   6.137  1.4230  0.2037  2.1608
  294SNGSb  C11 3021   0.918   0.482   6.080 -0.2713  0.0992 -0.2550
  294SNGSb   O3 3022   0.881   0.597   6.110  0.5202  0.3585 -0.2463
  294SNGSb   N1 3023   0.834   0.392   6.016  0.0800 -0.3551 -0.0790
  294SNGSb  H22 3024   0.858   0.297   5.997  0.5394  0.0811 -1.7982
  294SNGSb  C10 3025   0.698   0.421   5.984 -0.0165 -0.5079  0.1911
  294SNGSb   C9 3026   0.625   0.316   5.899 -0.8769 -0.0698  0.3767
  294SNGSb   O2 3027   0.538   0.368   5.799  0.1219  0.3642 -0.2817
  294SNGSb   C8 3028   0.438   0.268   5.779  0.0067  0.3220  0.4710
  294SNGSb   C7 3029   0.457   0.218   5.636 -0.2997 -0.4367  0.6904
  294SNGSb   O1 3030   0.569   0.133   5.617  0.1195  0.1531  0.4818
  294SNGSb   C6 3031   0.553   0.026   5.523  0.0342  0.2488  0.3869
  294SNGSb   C5 3032   0.684   6.974   5.510 -0.1062  0.1418 -0.4259
  294SNGSb   C4 3033   0.682   6.871   5.398  0.0283 -0.1740 -0.1380
  294SNGSb   C3 3034   0.558   6.783   5.393 -0.0021 -0.1151 -0.4055
  294SNGSb   C2 3035   0.600   6.639   5.419  0.1343  0.0469  0.2757
  294SNGSb   C1 3036   0.700   6.575   5.327 -0.0844  0.3154 -0.1510
  295CL      CL 3037   0.626   0.092   4.711  0.0036  0.2030 -0.1072
  296SOL     OW 3038   0.647   5.173   2.895 -0.3879  0.5884  0.0195
  296SOL    HW1 3039   0.578   5.164   2.823  0.1988  2.2689 -0.7974
  296SOL    HW2 3040   0.601   5.188   2.983 -1.0908 -0.6549 -0.1067
  297SOL     OW 3041   4.889   5.869   1.050  0.3697  0.0573 -0.5612
  297SOL    HW1 3042   4.810   5.908   1.003 -0.2323 -0.3238  0.1070
  297SOL    HW2 3043   4.916   5.784   1.004  1.1242  0.7792 -1.4796
  298SOL     OW 3044   2.557   5.670   1.215 -0.0507 -0.2043  0.3724
  298SOL    HW1 3045   2.532   5.635   1.125  1.9904 -0.5815 -0.0837
  298SOL    HW2 3046   2.495   5.745   1.239 -2.2490 -1.7559 -0.1731
  299SOL     OW 3047   3.197   3.479   1.457  0.0367  0.2732  0.3217
  299SOL    HW1 3048   3.105   3.519   1.465  0.3321  1.2661 -0.9208
  299SOL    HW2 3049   3.235   3.464   1.548 -0.8827  0.9517  0.8336
  300SOL     OW 3050   3.845   6.991   5.920 -0.2250 -0.2647  0.1887
  300SOL    HW1 3051   3.943   6.970   5.926 -0.1224  0.2950  0.5620
  300SOL    HW2 3052   3.793   6.925   5.974  0.0449  0.0971  0.8996
  301SOL     OW 3053   6.129   3.619   1.393  0.0141 -0.2910  0.1687
  301SOL    HW1 3054   6.085   3.575   1.471  0.5371 -1.1179  0.0093
  301SOL    HW2 3055   6.059   3.657   1.332 -0.3976  0.4879  1.0866
  302SOL     OW 3056   1.861   3.052   0.726  0.1298  0.5040 -0.1067
  302SOL    HW1 3057   1.950   3.021   0.692 -0.7498 -2.4641  0.0471
  302SOL    HW2 3058   1.796   3.056   0.650 -0.3200 -0.2684  0.2189
  303SOL     OW 3059   6.762   4.948   0.843  0.6416  0.8514 -0.1951
  303SOL    HW1 3060   6.682   4.974   0.896  0.0737  2.4085 -1.7141
  303SOL    HW2 3061   6.830   4.907   0.904 -0.4797  1.3609  1.4824
  304SOL     OW 3062   3.755   0.692   0.941 -0.4772 -0.5675 -0.1599
  304SOL    HW1 3063   3.676   0.650   0.986 -0.4483 -0.2813  0.1607
  304SOL    HW2 3064   3.732   0.785   0.915 -0.0288 -0.2553  0.5365
  305SOL     OW 3065   2.629   6.951   1.218 -0.1440 -0.9199  0.1999
  305SOL    HW1 3066   2.531   6.957   1.200  0.0190  0.6431 -0.2654
  305SOL    HW2 3067   2.644   6.893   1.298 -1.6193  0.5251  1.6011
  306SOL     OW 3068   3.970   4.914   0.639 -0.2097 -0.3363 -0.2006
  306SOL    HW1 3069   3.942   4.849   0.710  0.7252 -0.0619  0.4424
  306SOL    HW2 3070   4.013   4.993   0.682  1.1041 -0.5197 -1.1036
  307SOL     OW 3071   2.742   1.765   2.274  0.3022 -0.4029 -0.1425
  307SOL    HW1 3072   2.806   1.773   2.198  1.7731 -1.3636  0.9576
  307SOL    HW2 3073   2.771   1.823   2.349 -1.0604  0.4220 -0.2141
  308SOL     OW 3074   2.600   4.135   5.996 -0.1343 -0.1552 -0.6481
  308SOL    HW1 3075   2.610   4.220   5.945  1.6287  0.2898  0.3444
  308SOL    HW2 3076   2.511   4.133   6.042  0.0046  1.4096 -0.2769
  309SOL     OW 3077   4.254   5.770   5.434  0.2352  0.3152 -0.3505
  309SOL    HW1 3078   4.209   5.833   5.371 -0.9803  0.2533  0.4306
  309SOL    HW2 3079   4.331   5.817   5.479 -2.0653  2.1349  2.0225
  310SOL     OW 3080   0.178   5.817   0.275 -0.0662  0.0578  0.0349
  310SOL    HW1 3081   0.157   5.816   0.177 -2.3644 -1.1588  0.4802
  310SOL    HW2 3082   0.152   5.906   0.313  0.9936  0.5990 -0.4570
  311SOL     OW 3083   1.648   1.377   6.931  0.3361 -0.1668  0.5255
  311SOL    HW1 3084   1.652   1.429   6.846 -0.1894 -1.2575 -0.1883
  311SOL    HW2 3085   1.718   1.305   6.929  1.1495  0.5642  1.5566
  312SOL     OW 3086   0.078   4.593   6.881  0.6616 -0.3774  0.0745
  312SOL    HW1 3087   0.085   4.502   6.922  0.9203 -0.4797 -0.1934
  312SOL    HW2 3088   0.130   4.659   6.936  3.4273 -1.0157 -1.5747
  313SOL     OW 3089   0.349   2.129   3.252 -0.5653 -0.4877 -0.0289
  313SOL    HW1 3090   0.326   2.059   3.319 -1.7062  0.2577  0.4002
  313SOL    HW2 3091   0.400   2.088   3.176  0.8014 -1.3402  1.2975
  314SOL     OW 3092   6.634   3.353   5.127  0.0110 -0.0516 -0.0648
  314SOL    HW1 3093   6.538   3.379   5.136 -0.0690  0.3678 -1.6431
  314SOL    HW2 3094   6.692   3.428   5.158 -0.1966  0.2873 -0.4799
  315SOL     OW 3095   1.038   4.221   1.366  0.0665  0.4932 -0.3224
  315SOL    HW1 3096   1.086   4.196   1.281 -1.7183 -1.3330 -0.8748
  315SOL    HW2 3097   0.965   4.154   1.384 -0.3067  1.4496  2.0979
  316SOL     OW 3098   6.873   0.108   1.137 -0.1387  0.1203 -0.0739
  316SOL    HW1 3099   6.774   0.105   1.151 -0.0421 -0.1014  0.6194
  316SOL    HW2 3100   6.911   0.016   1.153  0.4648  0.6780  2.0127
  317SOL     OW 3101   0.994   2.779   6.050 -0.2889  0.1941  0.2030
  317SOL    HW1 3102   0.976   2.687   6.083  0.0237  0.7037  1.9053
  317SOL    HW2 3103   1.090   2.787   6.022  0.2449  0.5041  1.9894
  318SOL     OW 3104   3.817   1.176   2.946 -0.0684  0.4622 -0.4928
  318SOL    HW1 3105   3.911   1.203   2.924  0.3787  0.0348  0.8119
  318SOL    HW2 3106   3.758   1.257   2.945  0.3378  0.7564 -1.1753
  319SOL     OW 3107   5.557   5.573   1.074 -0.4458 -0.6141  0.6215
  319SOL    HW1 3108   5.589   5.660   1.036  0.5626 -0.9411  0.7051
  319SOL    HW2 3109   5.506   5.590   1.158 -1.6127  0.0134 -0.1859
  320SOL     OW 3110   1.333   3.367   4.264 -0.3355 -0.3293  0.3342
  320SOL    HW1 3111   1.346   3.268   4.254 -1.4515 -0.4815  0.2410
  320SOL    HW2 3112   1.261   3.384   4.331 -0.8253  0.3846 -0.3515
  321SOL     OW 3113   2.028   0.264   0.249  0.3335 -0.2958  0.1345
  321SOL    HW1 3114   1.945   0.317   0.265  0.5418  0.0718  0.0328
  321SOL    HW2 3115   2.091   0.318   0.193  1.6171  0.3874  2.1313
  322SOL     OW 3116   5.718   3.412   2.654 -0.4394  0.2174 -0.5935
  322SOL    HW1 3117   5.762   3.502   2.643 -1.1008  0.7228  0.7378
  322SOL    HW2 3118   5.649   3.417   2.726 -0.2466 -1.4544 -0.2556
  323SOL     OW 3119   1.820   0.977   6.174 -0.7265 -0.4599  0.0434
  323SOL    HW1 3120   1.728   0.950   6.200 -0.2940 -2.0158  0.0686
  323SOL    HW2 3121   1.880   0.898   6.177  0.3706  0.2765 -1.0953
  324SOL     OW 3122   2.083   1.346   6.731  0.1456  0.3580 -0.2336
  324SOL    HW1 3123   1.996   1.320   6.772  0.1449 -1.1015 -1.0904
  324SOL    HW2 3124   2.067   1.392   6.644  0.2174  0.5449 -0.1480
  325SOL     OW 3125   0.311   4.227   2.222  0.5080 -0.2343  0.2829
  325SOL    HW1 3126   0.333   4.323   2.240  2.4268 -0.6415  0.4104
  325SOL    HW2 3127   0.395   4.172   2.228 -0.5738 -1.9585  0.4108
  326SOL     OW 3128   4.870   6.120   5.460 -0.1977 -0.1358  0.2840
  326SOL    HW1 3129   4.880   6.218   5.477  1.1419 -0.1315 -0.3908
  326SOL    HW2 3130   4.812   6.080   5.531  1.2229  0.7285  2.0140
  327SOL     OW 3131   4.806   5.469   3.909 -0.3173  0.6519  0.7034
  327SOL    HW1 3132   4.751   5.466   3.992 -0.9199  1.2995  0.3332
  327SOL    HW2 3133   4.753   5.434   3.832 -0.3052  1.4903  0.3030
  328SOL     OW 3134   0.259   3.028   1.537 -0.1436 -0.8550  0.0743
  328SOL    HW1 3135   0.227   3.022   1.632  0.2069  1.1263  0.3725
  328SOL    HW2 3136   0.191   3.077   1.482  1.1406  1.1395  0.1457
  329SOL     OW 3137   3.676   0.532   0.707 -0.6035  0.0616  0.6818
  329SOL    HW1 3138   3.604   0.484   0.756  1.2339 -2.0247  1.5130
  329SOL    HW2 3139   3.726   0.591   0.770 -0.0221 -0.4272  0.6821
  330SOL     OW 3140   4.410   3.168   5.276 -0.0457 -0.0523 -0.0188
  330SOL    HW1 3141   4.504   3.136   5.268  1.0602  2.8004  0.4905
  330SOL    HW2 3142   4.385   3.219   5.194 -1.2366 -0.9479 -0.2304
  331SOL     OW 3143   3.899   0.626   2.889 -0.1606  0.1234 -0.9730
  331SOL    HW1 3144   3.848   0.563   2.947 -2.9064  2.0738 -1.0715
  331SOL    HW2 3145   3.935   0.702   2.944  1.9225 -0.7356 -1.0651
  332SOL     OW 3146   4.089   5.688   4.172 -0.9692 -0.0107 -0.5226
  332SOL    HW1 3147   4.173   5.635   4.161  0.6565  1.8642  1.7257
  332SOL    HW2 3148   4.029   5.673   4.094  1.5921 -1.1737 -2.3956
  333SOL     OW 3149   0.700   1.646   2.318  0.0166  0.1330  0.4979
  333SOL    HW1 3150   0.777   1.700   2.285  0.1602  0.4813  1.3544
  333SOL    HW2 3151   0.645   1.614   2.241  1.8636 -1.4178 -0.2389
  334SOL     OW 3152   6.546   3.337   1.436 -0.1290  0.1021 -0.3049
  334SOL    HW1 3153   6.540   3.240   1.413  1.4164 -0.1354  0.2091
  334SOL    HW2 3154   6.477   3.359   1.505 -0.4455 -0.6398 -0.3754
  335SOL     OW 3155   0.104   2.521   6.683  0.1059 -0.5141  0.6689
  335SOL    HW1 3156   0.173   2.461   6.644  1.5629  0.4203  1.7366
  335SOL    HW2 3157   0.076   2.487   6.773 -1.3470 -1.2424 -0.0150
  336SOL     OW 3158   2.655   2.181   1.595 -0.4160  0.5154 -0.0154
  336SOL    HW1 3159   2.666   2.096   1.647 -0.4264  0.1334 -0.6306
  336SOL    HW2 3160   2.735   2.239   1.609  0.9746 -0.8327 -1.8516
  337SOL     OW 3161   4.086   0.098   4.822 -0.3776  0.2559  0.2484
  337SOL    HW1 3162   4.069   0.001   4.837  2.3440 -0.9986 -3.2923
  337SOL    HW2 3163   4.185   0.116   4.829 -0.5333  2.1974 -1.5593
  338SOL     OW 3164   4.426   0.288   1.082 -0.2285 -0.6537  0.1684
  338SOL    HW1 3165   4.353   0.237   1.127  0.3941 -0.8141  1.0238
  338SOL    HW2 3166   4.495   0.225   1.047 -0.8967 -0.5558 -1.4005
  339SOL     OW 3167   0.010   6.389   6.809 -0.2525  0.0741  0.3081
  339SOL    HW1 3168   0.043   6.308   6.857  1.5678 -0.9175 -2.3843
  339SOL    HW2 3169   6.934   6.383   6.800 -0.0507 -2.9246 -1.4098
  340SOL     OW 3170   1.824   4.318   5.508  0.1036  0.5670  0.8926
  340SOL    HW1 3171   1.736   4.328   5.553  0.1949  0.9318  0.9919
  340SOL    HW2 3172   1.847   4.221   5.502  0.4448  0.5280  2.3327
  341SOL     OW 3173   2.352   4.159   2.011  0.4793 -0.4372 -0.6456
  341SOL    HW1 3174   2.450   4.163   1.995  0.3884  0.6369 -1.0047
  341SOL    HW2 3175   2.330   4.206   2.096  0.1134  0.8026 -1.3980
  342SOL     OW 3176   6.351   1.032   2.742  0.0922 -0.7466 -0.1932
  342SOL    HW1 3177   6.319   1.057   2.650 -0.9105 -0.2189  0.2855
  342SOL    HW2 3178   6.379   1.115   2.790  0.7489 -1.0400 -0.0580
  343SOL     OW 3179   5.630   4.350   1.894  0.4374 -0.1494 -0.4227
  343SOL    HW1 3180   5.568   4.293   1.840  0.5974 -0.2343 -0.5144
  343SOL    HW2 3181   5.624   4.323   1.990 -0.7346  0.7861 -0.2072
  344SOL     OW 3182   3.980   4.811   5.783 -0.6186  0.3728  0.0628
  344SOL    HW1 3183   3.908   4.801   5.713  0.2781 -0.8572 -0.7374
  344SOL    HW2 3184   4.027   4.898   5.770  2.1724 -1.3583 -3.6105
  345SOL     OW 3185   4.676   2.404   5.399 -0.2371 -0.5907 -0.2438
  345SOL    HW1 3186   4.752   2.413   5.334  0.3580 -0.7752  0.4155
  345SOL    HW2 3187   4.683   2.317   5.447 -0.8359 -0.5818 -0.1401
  346SOL     OW 3188   2.163   4.846   5.657 -0.1455  0.5117 -0.2791
  346SOL    HW1 3189   2.199   4.770   5.712  0.9615  1.6413  0.6222
  346SOL    HW2 3190   2.097   4.897   5.712 -1.1515  0.0223 -1.0062
  347SOL     OW 3191   5.582   0.732   2.595 -0.1851 -0.2708 -0.2936
  347SOL    HW1 3192   5.631   0.738   2.682 -0.7925 -2.0382  0.2086
  347SOL    HW2 3193   5.537   0.819   2.577 -1.5777 -0.3963  2.1284
  348SOL     OW 3194   4.747   4.031   1.915 -0.1503 -0.0904  0.4976
  348SOL    HW1 3195   4.748   3.944   1.866 -1.0489 -1.9523  3.4714
  348SOL    HW2 3196   4.658   4.075   1.904 -0.4231 -0.6018  0.6402
  349SOL     OW 3197   5.787   0.727   1.527  0.2321  0.3919  0.1783
  349SOL    HW1 3198   5.860   0.664   1.554  1.7818  1.4943 -1.2327
  349SOL    HW2 3199   5.760   0.783   1.605 -1.5115 -2.2005  1.6103
  350SOL     OW 3200   6.869   4.695   3.029  0.3104 -0.2248 -0.0108
  350SOL    HW1 3201   6.856   4.640   2.947 -1.0260 -0.0491  0.0676
  350SOL    HW2 3202   6.965   4.691   3.057  0.7997 -0.2077 -1.6234
  351SOL     OW 3203   5.836   2.411   2.599  0.0424  1.0303 -0.1229
  351SOL    HW1 3204   5.913   2.450   2.549  2.0147 -0.7130  1.3751
  351SOL    HW2 3205   5.851   2.423   2.698 -0.9272 -0.5485  0.2504
  352SOL     OW 3206   5.834   6.508   2.558  0.3046  0.4198 -0.5126
  352SOL    HW1 3207   5.808   6.604   2.569  0.2666  0.3832 -0.2691
  352SOL    HW2 3208   5.752   6.451   2.566  0.5663  0.2328  1.2082
  353SOL     OW 3209   6.532   0.203   2.052  0.3502  0.0180  0.7163
  353SOL    HW1 3210   6.577   0.199   2.142 -1.0772 -0.5539  1.4382
  353SOL    HW2 3211   6.563   0.283   2.002  1.3635  0.2066  1.6178
  354SOL     OW 3212   2.672   0.886   3.215 -0.5242 -0.0282 -0.3706
  354SOL    HW1 3213   2.580   0.852   3.196 -0.8098  0.2218  0.5339
  354SOL    HW2 3214   2.682   0.903   3.313  1.6239 -3.4730  0.1916
  355SOL     OW 3215   5.307   1.691   3.562  0.0212  0.2261  0.6340
  355SOL    HW1 3216   5.246   1.615   3.585 -0.2477 -0.2881 -1.6182
  355SOL    HW2 3217   5.387   1.688   3.622  0.2753 -2.1872  0.2739
  356SOL     OW 3218   5.737   1.428   4.082  0.0794 -0.0540 -0.0814
  356SOL    HW1 3219   5.767   1.344   4.038  0.2315 -0.5048  0.8663
  356SOL    HW2 3220   5.639   1.422   4.101  0.5677 -1.1962  2.4574
  357SOL     OW 3221   3.449   5.590   4.824  0.3661  0.5206 -0.0313
  357SOL    HW1 3222   3.369   5.532   4.838  0.2966  0.6020 -0.0941
  357SOL    HW2 3223   3.506   5.550   4.752 -1.4542  2.3454 -2.6771
  358SOL     OW 3224   3.960   6.608   0.527  0.0217  0.5490  0.1267
  358SOL    HW1 3225   3.863   6.610   0.500 -0.1640  0.8968  0.7941
  358SOL    HW2 3226   4.017   6.599   0.445 -0.5951 -0.3157 -0.2293
  359SOL     OW 3227   4.125   0.265   1.009  0.5231 -0.2447  0.2868
  359SOL    HW1 3228   4.186   0.303   0.940  1.1314 -0.4091  0.7216
  359SOL    HW2 3229   4.031   0.266   0.975  0.2356  3.0968  0.8613
  360SOL     OW 3230   2.635   6.248   0.381 -0.1519 -0.2046 -0.3096
  360SOL    HW1 3231   2.561   6.195   0.341 -1.1120  1.2205 -0.4722
  360SOL    HW2 3232   2.620   6.258   0.479 -1.3477  1.8527 -0.6565
  361SOL     OW 3233   6.530   2.265   6.646  0.0597 -0.8360 -0.0158
  361SOL    HW1 3234   6.626   2.290   6.632 -0.1633 -0.4440 -0.8879
  361SOL    HW2 3235   6.472   2.346   6.633 -0.4464 -1.2145 -0.1433
  362SOL     OW 3236   0.217   2.475   2.430 -0.1933  0.4295 -0.2461
  362SOL    HW1 3237   0.278   2.461   2.508 -0.2437  0.1471 -0.2588
  362SOL    HW2 3238   0.231   2.567   2.393  0.7158  0.1286 -0.6786
  363SOL     OW 3239   0.378   2.754   0.179  0.1623  0.0024 -0.0099
  363SOL    HW1 3240   0.420   2.795   0.099 -1.1306  0.3165 -0.5656
  363SOL    HW2 3241   0.314   2.683   0.151  0.4352 -0.5902  0.8091
  364SOL     OW 3242   1.336   4.370   2.576  0.1879 -0.0182 -0.2084
  364SOL    HW1 3243   1.255   4.345   2.630  0.3466 -0.9616 -0.3815
  364SOL    HW2 3244   1.317   4.453   2.524 -0.0009  0.8771  1.2206
  365SOL     OW 3245   4.388   4.218   6.347 -0.0555  0.1374 -0.4366
  365SOL    HW1 3246   4.324   4.197   6.421 -0.8201  1.0216 -0.8324
  365SOL    HW2 3247   4.368   4.308   6.310  1.0433  0.1731 -0.9786
  366SOL     OW 3248   4.142   2.881   1.870 -0.0477 -0.2478  0.2702
  366SOL    HW1 3249   4.161   2.839   1.959 -2.4965  1.0621  1.4968
  366SOL    HW2 3250   4.071   2.950   1.880  2.0792  2.5130 -2.0989
  367SOL     OW 3251   1.140   3.116   6.629 -0.2431 -0.2177 -0.4340
  367SOL    HW1 3252   1.063   3.113   6.693 -0.8945 -2.5585 -1.2107
  367SOL    HW2 3253   1.126   3.048   6.557  2.0019  0.1321 -1.2880
  368SOL     OW 3254   0.378   3.607   2.218  0.1939  0.1406 -0.7717
  368SOL    HW1 3255   0.399   3.539   2.288 -0.1325  1.0009  0.1919
  368SOL    HW2 3256   0.433   3.689   2.234 -0.2850  0.5470 -1.1857
  369SOL     OW 3257   2.989   6.161   5.818 -0.5082  0.3962  0.2130
  369SOL    HW1 3258   2.937   6.095   5.763 -1.0888  0.8565  0.1957
  369SOL    HW2 3259   3.011   6.120   5.907  3.1973 -1.5731 -1.3965
  370SOL     OW 3260   3.873   6.196   3.094  0.0037  0.6605 -0.0832
  370SOL    HW1 3261   3.874   6.096   3.091 -1.8799  0.6216 -2.8246
  370SOL    HW2 3262   3.809   6.226   3.164 -1.0524 -0.1390 -0.6693
  371SOL     OW 3263   2.106   4.873   2.199 -0.1267  0.4957 -0.0059
  371SOL    HW1 3264   2.140   4.955   2.245  0.9499 -0.3081  0.6777
  371SOL    HW2 3265   2.017   4.893   2.158 -1.5529  1.1143  3.0408
  372SOL     OW 3266   3.468   4.348   4.311  0.3439  0.4350 -0.4364
  372SOL    HW1 3267   3.510   4.390   4.392  2.4940  1.9007 -2.1582
  372SOL    HW2 3268   3.384   4.397   4.288 -0.8008 -0.5743  1.3334
  373SOL     OW 3269   4.073   0.070   2.948  0.3955  0.3518 -0.3817
  373SOL    HW1 3270   4.131   0.092   2.869  0.5329 -3.4558 -1.5762
  373SOL    HW2 3271   3.978   0.090   2.926  0.6104  0.8448 -0.8814
  374SOL     OW 3272   3.663   1.937   1.168  0.0645  0.2864 -0.5946
  374SOL    HW1 3273   3.673   2.030   1.133 -1.2383  1.2325  1.3142
  374SOL    HW2 3274   3.587   1.935   1.234  1.0126 -1.7988  0.5280
  375SOL     OW 3275   2.683   0.682   6.335  0.6930  0.1655 -0.3796
  375SOL    HW1 3276   2.670   0.606   6.399  0.9986  0.8810  0.5584
  375SOL    HW2 3277   2.774   0.721   6.348  1.2246 -0.4089 -2.0809
  376SOL     OW 3278   3.341   0.754   3.245 -0.1497 -0.6696  0.2120
  376SOL    HW1 3279   3.370   0.849   3.244 -0.3873 -0.5906 -1.3014
  376SOL    HW2 3280   3.315   0.726   3.153 -3.1804 -1.2623  1.1273
  377SOL     OW 3281   3.152   6.215   4.912 -0.3978 -0.1916 -0.5293
  377SOL    HW1 3282   3.230   6.248   4.860 -0.2066 -0.5418 -0.4699
  377SOL    HW2 3283   3.098   6.153   4.855 -0.6311  0.0468 -0.5691
  378SOL     OW 3284   0.462   1.830   4.268  0.1158 -0.1033  0.3533
  378SOL    HW1 3285   0.487   1.750   4.322 -2.1677 -0.3898  1.1054
  378SOL    HW2 3286   0.381   1.873   4.308 -3.5109 -1.8953 -4.1196
  379SOL     OW 3287   3.124   0.101   3.452 -0.3433 -0.0063 -0.0706
  379SOL    HW1 3288   3.164   0.050   3.375 -0.1997 -0.3713  0.2435
  379SOL    HW2 3289   3.035   0.136   3.425 -0.2274 -0.0037 -0.4572
  380SOL     OW 3290   4.725   4.970   1.582 -0.3111 -0.6445 -0.2678
  380SOL    HW1 3291   4.812   5.012   1.558 -0.8902  0.3535 -0.7247
  380SOL    HW2 3292   4.706   4.894   1.521  0.3814 -1.0638  0.0379
  381SOL     OW 3293   7.023   5.393   6.987 -0.7174  0.7642 -0.3849
  381SOL    HW1 3294   0.094   5.362   6.991 -0.5207  0.8799 -2.8116
  381SOL    HW2 3295   6.962   5.313   6.987 -0.6304  0.6807  0.8033
  382SOL     OW 3296   3.513   1.794   1.498 -0.1113 -0.2148 -0.4882
  382SOL    HW1 3297   3.597   1.763   1.452  0.6627  1.9268 -0.6587
  382SOL    HW2 3298   3.508   1.894   1.492 -0.5566  0.1116  3.0869
  383SOL     OW 3299   4.997   5.867   4.980  0.0147 -0.3711 -0.1662
  383SOL    HW1 3300   4.918   5.820   5.019 -0.4259 -1.1028 -1.8578
  383SOL    HW2 3301   4.967   5.952   4.936  0.2439 -0.4038 -0.3889
  384SOL     OW 3302   2.376   2.723   4.172 -0.7656 -0.2475 -0.0540
  384SOL    HW1 3303   2.344   2.810   4.210 -1.3626 -0.4962  0.0213
  384SOL    HW2 3304   2.474   2.713   4.189 -0.3308  1.1451 -1.4767
  385SOL     OW 3305   5.357   5.226   6.026 -0.2527  0.0528 -0.1153
  385SOL    HW1 3306   5.396   5.302   6.077 -0.8456  0.5668 -0.4129
  385SOL    HW2 3307   5.426   5.188   5.965 -0.2758  1.0971 -0.8076
  386SOL     OW 3308   4.736   4.792   6.079 -0.3107 -0.3583 -0.4557
  386SOL    HW1 3309   4.743   4.796   5.980 -0.7859 -1.9572 -0.5793
  386SOL    HW2 3310   4.805   4.852   6.120  0.5783 -0.4815 -1.7336
  387SOL     OW 3311   6.563   0.751   6.735 -0.3617  0.5862  0.2498
  387SOL    HW1 3312   6.625   0.694   6.788 -1.2538  1.6787  2.6040
  387SOL    HW2 3313   6.580   0.737   6.637  0.9824 -1.9358  0.7587
  388SOL     OW 3314   3.574   2.820   4.207 -0.1059  0.0874  0.2105
  388SOL    HW1 3315   3.552   2.784   4.297  0.1885 -0.4582  0.0662
  388SOL    HW2 3316   3.496   2.872   4.172 -0.4285 -0.1745  0.5376
  389SOL     OW 3317   3.546   0.633   1.149  0.0176  0.0321 -0.4105
  389SOL    HW1 3318   3.463   0.674   1.188  0.1273 -0.1732  0.0464
  389SOL    HW2 3319   3.627   0.672   1.194  0.0888 -2.0174  1.4147
  390SOL     OW 3320   5.879   6.093   4.784  0.0707  0.0846  0.1420
  390SOL    HW1 3321   5.893   6.041   4.869  1.7896 -1.3670 -0.9537
  390SOL    HW2 3322   5.823   6.040   4.721  1.9661 -0.6289 -1.0470
  391SOL     OW 3323   1.980   4.831   1.443 -0.1278 -0.1671 -0.2722
  391SOL    HW1 3324   1.968   4.745   1.394  0.0180  0.2572 -1.0834
  391SOL    HW2 3325   1.911   4.897   1.413 -0.0285  0.1088  0.0890
  392SOL     OW 3326   5.471   3.732   0.100  0.0569 -0.1909  0.0010
  392SOL    HW1 3327   5.501   3.793   0.027  0.5629  1.1895  1.3218
  392SOL    HW2 3328   5.523   3.647   0.095  1.8827  0.8581  0.2323
  393SOL     OW 3329   5.583   6.617   3.185 -0.2820 -0.0151 -0.8524
  393SOL    HW1 3330   5.656   6.582   3.127  1.0215 -1.8575  1.7004
  393SOL    HW2 3331   5.620   6.685   3.248 -0.8567 -0.4906  0.0305
  394SOL     OW 3332   4.032   5.363   3.970  0.6745 -0.2512 -0.5182
  394SOL    HW1 3333   4.102   5.330   3.906  1.0513 -1.4824  0.4885
  394SOL    HW2 3334   3.969   5.289   3.992 -0.0634  0.4399 -0.2444
  395SOL     OW 3335   4.447   1.079   6.423 -0.3603  0.1376  0.8634
  395SOL    HW1 3336   4.405   1.080   6.332  2.3417 -0.0604 -0.4745
  395SOL    HW2 3337   4.463   0.984   6.451 -1.4397  0.1902  1.7001
  396SOL     OW 3338   2.210   2.804   3.292  0.7050 -0.3764  0.3256
  396SOL    HW1 3339   2.216   2.879   3.358 -0.8209 -0.4365  0.5857
  396SOL    HW2 3340   2.185   2.719   3.340  1.5617 -0.8648 -0.0782
  397SOL     OW 3341   1.530   4.652   5.508  0.3713 -0.5542 -0.5256
  397SOL    HW1 3342   1.605   4.674   5.445  0.1543  1.4700 -0.1375
  397SOL    HW2 3343   1.455   4.717   5.494 -0.8396 -1.8151 -0.0847
  398SOL     OW 3344   6.535   2.661   6.310 -0.3335 -0.4764 -0.0171
  398SOL    HW1 3345   6.516   2.568   6.279  1.4864 -1.0250  0.3496
  398SOL    HW2 3346   6.540   2.662   6.410 -1.3118  0.2394  0.0367
  399SOL     OW 3347   5.683   0.106   2.561 -0.6479  0.2205  0.4658
  399SOL    HW1 3348   5.646   0.061   2.480  1.1950  2.3361 -1.7022
  399SOL    HW2 3349   5.776   0.073   2.578 -0.5804  0.6663  0.9883
  400SOL     OW 3350   4.542   3.487   6.716 -0.3930  0.2343 -0.7595
  400SOL    HW1 3351   4.626   3.473   6.770 -0.5244  1.0780 -0.3257
  400SOL    HW2 3352   4.483   3.554   6.762 -1.6984 -0.9638 -0.6290
  401SOL     OW 3353   2.300   6.672   2.295  0.0715 -0.1811 -0.2592
  401SOL    HW1 3354   2.339   6.751   2.248  0.4651  0.6678  1.3915
  401SOL    HW2 3355   2.226   6.702   2.355 -1.0780 -1.3639 -1.0385
  402SOL     OW 3356   3.389   5.846   4.882 -0.4201  0.0227 -0.2986
  402SOL    HW1 3357   3.452   5.889   4.818 -0.6840 -0.2015 -0.7101
  402SOL    HW2 3358   3.408   5.748   4.887 -1.4559 -0.2402 -1.2744
  403SOL     OW 3359   3.391   5.907   6.764 -0.4871  0.2820 -0.0774
  403SOL    HW1 3360   3.368   5.983   6.702  0.4924  1.2805  0.7368
  403SOL    HW2 3361   3.488   5.910   6.785 -0.4185 -1.2925 -0.1051
  404SOL     OW 3362   1.684   3.723   2.756  0.0356 -0.0228 -0.0416
  404SOL    HW1 3363   1.739   3.650   2.716 -0.5634 -0.5369  0.0486
  404SOL    HW2 3364   1.743   3.788   2.803  0.6116 -0.2295 -0.4751
  405SOL     OW 3365   2.742   4.234   4.006  0.3215  0.8335  0.4636
  405SOL    HW1 3366   2.643   4.231   4.013  0.1433 -1.1675 -1.5866
  405SOL    HW2 3367   2.774   4.154   3.955  2.5920  3.6887 -3.0236
  406SOL     OW 3368   1.212   2.093   2.194 -0.4158 -0.5257  0.0501
  406SOL    HW1 3369   1.303   2.084   2.154 -0.2056 -0.0850  0.4216
  406SOL    HW2 3370   1.163   2.006   2.185  0.0655 -0.7851 -0.0867
  407SOL     OW 3371   1.057   1.227   2.800  0.1601 -0.6463 -0.0308
  407SOL    HW1 3372   1.115   1.300   2.833 -0.8984 -0.4858  1.5642
  407SOL    HW2 3373   1.105   1.139   2.808 -0.1869 -0.6808  2.4300
  408SOL     OW 3374   6.262   2.407   0.108  0.8501  0.2980 -0.0415
  408SOL    HW1 3375   6.245   2.322   0.057  0.4167 -0.3560  1.1546
  408SOL    HW2 3376   6.175   2.450   0.131  0.9782 -0.0079  1.0909
  409SOL     OW 3377   1.330   1.426   3.453  0.0874 -0.5966 -0.1568
  409SOL    HW1 3378   1.352   1.446   3.548 -1.1381 -0.4289  0.1048
  409SOL    HW2 3379   1.309   1.329   3.443 -2.0077 -0.2234  0.2246
  410SOL     OW 3380   4.687   2.088   3.303  0.4733  0.5491  0.0382
  410SOL    HW1 3381   4.766   2.029   3.288 -0.3143 -0.4822 -0.1632
  410SOL    HW2 3382   4.695   2.132   3.393  0.2880 -1.1760  0.9549
  411SOL     OW 3383   6.679   2.610   5.580 -0.0405 -0.2900  0.0271
  411SOL    HW1 3384   6.639   2.695   5.616  0.1841  0.9756 -2.4652
  411SOL    HW2 3385   6.628   2.581   5.499  1.0872 -1.4192 -0.3119
  412SOL     OW 3386   4.961   5.518   6.187  0.3745 -0.2072 -0.6131
  412SOL    HW1 3387   5.004   5.574   6.258 -0.0099  0.0631 -0.5839
  412SOL    HW2 3388   5.018   5.518   6.105  1.3284 -1.3612  0.0231
  413SOL     OW 3389   4.377   4.521   6.229  0.1626 -1.0340 -0.4681
  413SOL    HW1 3390   4.434   4.603   6.229  1.2039 -1.7176  0.5335
  413SOL    HW2 3391   4.340   4.506   6.137 -0.9296  1.1122 -0.4306
  414SOL     OW 3392   0.436   2.476   5.329 -0.3267 -0.4889  0.0800
  414SOL    HW1 3393   0.499   2.426   5.270  0.5014  1.6532 -0.9217
  414SOL    HW2 3394   0.388   2.411   5.389 -0.6188 -2.6500 -2.3440
  415SOL     OW 3395   6.153   1.559   0.633  0.2153 -0.1899  0.4630
  415SOL    HW1 3396   6.143   1.525   0.540 -1.3084 -0.0881  0.5661
  415SOL    HW2 3397   6.248   1.588   0.648  1.3590 -3.3860  0.0632
  416SOL     OW 3398   6.753   5.346   2.986  0.1689  0.3283  0.5162
  416SOL    HW1 3399   6.840   5.344   3.034 -0.1964  0.4620  1.2016
  416SOL    HW2 3400   6.702   5.262   3.006  0.6687 -0.3531 -0.9160
  417SOL     OW 3401   6.643   3.784   4.487  0.3578  0.2891  0.0841
  417SOL    HW1 3402   6.672   3.771   4.392  0.9785  1.1752  0.1454
  417SOL    HW2 3403   6.543   3.793   4.490  0.3169  0.0654 -0.4583
  418SOL     OW 3404   6.720   0.952   4.234 -0.4685 -0.6984 -0.8029
  418SOL    HW1 3405   6.691   0.997   4.319 -0.7286 -0.7319 -0.8727
  418SOL    HW2 3406   6.671   0.866   4.223 -0.5205 -0.6393 -1.0431
  419SOL     OW 3407   4.990   2.948   5.192 -0.9341  0.4177 -0.0182
  419SOL    HW1 3408   4.984   2.855   5.226 -0.0859  0.5047  0.3922
  419SOL    HW2 3409   4.918   2.964   5.124  0.9219 -1.6324 -2.6683
  420SOL     OW 3410   4.776   6.250   1.088 -0.0183 -0.7093 -0.0228
  420SOL    HW1 3411   4.850   6.307   1.123  1.2165 -1.5175 -1.1989
  420SOL    HW2 3412   4.731   6.203   1.164 -0.9354  1.6019  0.9467
  421SOL     OW 3413   2.894   4.759   1.423 -0.8496 -0.2713  0.1587
  421SOL    HW1 3414   2.955   4.836   1.441 -0.9696  0.0805 -0.8662
  421SOL    HW2 3415   2.809   4.793   1.383 -0.9555 -0.9277 -0.1782
  422SOL     OW 3416   3.941   4.879   4.034 -0.2360 -0.2652 -0.4691
  422SOL    HW1 3417   3.945   4.788   4.077 -1.1147  0.1289  0.4811
  422SOL    HW2 3418   3.879   4.937   4.085  0.4509  0.9446 -0.9715
  423SOL     OW 3419   6.187   4.772   5.056  0.1928 -0.4638 -0.0365
  423SOL    HW1 3420   6.148   4.683   5.078  1.3403 -1.1561 -0.7184
  423SOL    HW2 3421   6.128   4.820   4.991 -0.4247 -0.7126  0.3317
  424SOL     OW 3422   1.042   2.128   1.895  0.5751 -0.3015  0.0802
  424SOL    HW1 3423   1.067   2.214   1.939  2.4556 -1.3547  1.2085
  424SOL    HW2 3424   0.945   2.109   1.911  0.0673  1.6923 -0.4119
  425SOL     OW 3425   5.066   3.552   5.977 -0.9230  0.1213  0.4504
  425SOL    HW1 3426   5.126   3.544   5.897 -0.3715 -1.4907  0.9822
  425SOL    HW2 3427   5.003   3.629   5.964  3.2843  4.1498  1.1862
  426SOL     OW 3428   2.343   4.151   6.141  0.0530  0.4807 -0.5118
  426SOL    HW1 3429   2.291   4.209   6.203  1.1458  0.2150  0.7068
  426SOL    HW2 3430   2.313   4.056   6.151  1.1793  0.2293  0.6790
  427SOL     OW 3431   0.485   1.266   3.121 -0.3578  0.3611  0.2541
  427SOL    HW1 3432   0.479   1.254   3.220  1.4867 -0.8186  0.2655
  427SOL    HW2 3433   0.563   1.325   3.100 -0.5950  0.4084 -0.5176
  428SOL     OW 3434   6.157   4.800   6.703 -0.2086 -0.0015  0.1758
  428SOL    HW1 3435   6.230   4.848   6.655 -0.7017  0.3545 -0.2307
  428SOL    HW2 3436   6.193   4.717   6.746 -0.0417 -1.1916 -2.1357
  429SOL     OW 3437   4.367   2.804   1.181 -0.2484  0.2375 -0.5101
  429SOL    HW1 3438   4.354   2.793   1.083 -2.1290 -1.0440 -0.1784
  429SOL    HW2 3439   4.278   2.801   1.227  0.6820 -0.8406  1.3565
  430SOL     OW 3440   5.791   5.227   1.170  0.5579 -0.2726  0.0697
  430SOL    HW1 3441   5.710   5.174   1.198  1.0568 -0.4987  1.1536
  430SOL    HW2 3442   5.787   5.318   1.212  0.9125 -0.3183  0.2022
  431SOL     OW 3443   4.168   3.927   2.292 -0.2211  0.2101  0.9587
  431SOL    HW1 3444   4.265   3.939   2.269 -0.0296  0.4831  1.8298
  431SOL    HW2 3445   4.135   3.840   2.256  1.0147 -1.0210  2.6567
  432SOL     OW 3446   1.477   3.202   3.487 -0.3734  0.2670  0.6224
  432SOL    HW1 3447   1.455   3.203   3.389  2.0820 -2.3845 -0.1065
  432SOL    HW2 3448   1.420   3.135   3.533 -1.0724  1.0456  0.9144
  433SOL     OW 3449   3.806   4.859   0.204  0.1503  0.1323 -0.2593
  433SOL    HW1 3450   3.715   4.830   0.232  0.1531 -1.9568 -2.2042
  433SOL    HW2 3451   3.868   4.780   0.203  1.5919  1.2190 -0.5079
  434SOL     OW 3452   5.815   3.828   6.106 -0.0620 -0.6585 -0.4185
  434SOL    HW1 3453   5.865   3.907   6.142  0.4125 -1.2680  0.2892
  434SOL    HW2 3454   5.855   3.744   6.144 -0.3806 -1.2508 -1.3780
  435SOL     OW 3455   5.258   6.431   0.480 -0.2761  0.2520 -0.0716
  435SOL    HW1 3456   5.328   6.368   0.515 -0.9538 -0.5354 -0.0889
  435SOL    HW2 3457   5.274   6.450   0.384  2.0496  3.0249  0.7039
  436SOL     OW 3458   4.121   2.937   6.135 -0.0118 -0.8080  0.2088
  436SOL    HW1 3459   4.122   3.010   6.066  0.2017 -0.3668  0.6739
  436SOL    HW2 3460   4.050   2.871   6.112 -0.1725 -0.4841 -0.2487
  437SOL     OW 3461   3.495   2.192   1.905  0.1991 -0.8532  0.3522
  437SOL    HW1 3462   3.511   2.192   2.003  4.1055 -2.8805 -0.0803
  437SOL    HW2 3463   3.502   2.098   1.870  0.0059 -0.0694 -2.0218
  438SOL     OW 3464   6.604   4.745   5.432 -0.1431 -0.1990 -0.4179
  438SOL    HW1 3465   6.638   4.682   5.362  0.9600 -0.4402  0.3180
  438SOL    HW2 3466   6.624   4.708   5.523 -1.5944  0.0926  0.0411
  439SOL     OW 3467   3.264   0.953   5.759 -0.2787  0.1539 -0.3511
  439SOL    HW1 3468   3.277   0.997   5.670 -2.5661 -2.2103 -1.9815
  439SOL    HW2 3469   3.222   1.018   5.823  0.9725  1.7426 -1.0785
  440SOL     OW 3470   5.478   2.389   0.108 -0.1227 -0.4630 -0.3894
  440SOL    HW1 3471   5.543   2.376   0.032 -1.2882 -2.0211 -1.1837
  440SOL    HW2 3472   5.528   2.416   0.190  1.4502 -0.8937 -1.1577
  441SOL     OW 3473   2.379   2.956   5.682 -0.2375  0.2747 -0.1924
  441SOL    HW1 3474   2.477   2.970   5.696 -0.0150 -1.3968  0.0975
  441SOL    HW2 3475   2.342   2.901   5.757 -1.1269 -0.2287 -0.9782
  442SOL     OW 3476   2.692   2.576   5.568  0.2390  0.2000 -0.1722
  442SOL    HW1 3477   2.743   2.538   5.491  2.3387 -1.2531  1.8079
  442SOL    HW2 3478   2.618   2.514   5.593  0.4226 -0.0281 -0.1879
  443SOL     OW 3479   6.332   3.380   1.592  0.1420  0.4272  0.7713
  443SOL    HW1 3480   6.282   3.464   1.614 -1.6688 -0.5128  0.4718
  443SOL    HW2 3481   6.276   3.300   1.616  1.2210 -0.6911 -0.2547
  444SOL     OW 3482   3.519   1.620   2.938 -0.1190 -0.2212 -0.1465
  444SOL    HW1 3483   3.496   1.684   3.010  0.3531 -1.7596  1.4296
  444SOL    HW2 3484   3.538   1.670   2.853 -0.2438  1.6466  0.8917
  445SOL     OW 3485   0.870   4.376   4.869 -0.1193 -0.1968  0.3140
  445SOL    HW1 3486   0.815   4.301   4.906 -1.6166 -0.1983 -1.7126
  445SOL    HW2 3487   0.930   4.341   4.797  0.8440  0.2079  0.9003
  446SOL     OW 3488   5.656   5.447   3.399 -0.0450 -0.6194 -0.2031
  446SOL    HW1 3489   5.583   5.461   3.333  2.0581  1.9554 -2.2575
  446SOL    HW2 3490   5.640   5.503   3.480 -0.5738 -0.4453 -0.4304
  447SOL     OW 3491   4.774   4.467   0.330 -0.1101 -0.0448 -0.0375
  447SOL    HW1 3492   4.783   4.565   0.345 -0.2152 -0.1374  0.6472
  447SOL    HW2 3493   4.736   4.451   0.238 -0.4560  0.5655 -0.0059
  448SOL     OW 3494   0.981   1.966   5.934  0.5686 -0.2828  0.2442
  448SOL    HW1 3495   0.889   1.957   5.894  0.3679 -0.4917  0.7470
  448SOL    HW2 3496   1.027   1.878   5.930  0.1774 -0.5579  1.3537
  449SOL     OW 3497   2.115   4.935   1.780 -0.2955 -0.6856 -0.0093
  449SOL    HW1 3498   2.179   4.869   1.740 -1.7206 -2.9553  1.2025
  449SOL    HW2 3499   2.124   4.933   1.880  0.4955  1.9750  0.0366
  450SOL     OW 3500   5.324   1.203   6.007 -0.2789 -0.0953  0.4781
  450SOL    HW1 3501   5.298   1.231   6.099  0.7993  0.8857  0.5035
  450SOL    HW2 3502   5.422   1.182   6.004 -0.4206 -0.7040 -0.3114
  451SOL     OW 3503   3.416   5.849   1.192  0.5794 -0.2969 -1.1166
  451SOL    HW1 3504   3.437   5.927   1.250  2.2669 -1.1881 -0.4591
  451SOL    HW2 3505   3.403   5.768   1.249 -1.6491 -0.4468 -1.7486
  452SOL     OW 3506   3.416   1.636   5.975  0.2356  0.3804  0.0089
  452SOL    HW1 3507   3.323   1.668   5.960  0.7154  2.4600  1.0832
  452SOL    HW2 3508   3.428   1.609   6.071  0.5626 -0.5506 -0.2821
  453SOL     OW 3509   3.623   3.594   0.788 -0.6498 -0.5745 -0.2222
  453SOL    HW1 3510   3.562   3.623   0.715 -0.9389  0.5524  0.4383
  453SOL    HW2 3511   3.569   3.577   0.871  0.0019  1.9283  0.8208
  454SOL     OW 3512   4.009   1.388   2.163 -0.3222 -0.1829  0.6875
  454SOL    HW1 3513   4.023   1.291   2.145  0.9811  0.2302 -0.8037
  454SOL    HW2 3514   3.916   1.414   2.136 -0.4739 -0.8911  0.5205
  455SOL     OW 3515   6.610   5.474   5.635  0.3707 -0.4289 -0.2961
  455SOL    HW1 3516   6.566   5.473   5.725 -2.2050  2.3449 -1.3395
  455SOL    HW2 3517   6.696   5.526   5.641  2.5735 -3.8503  1.2574
  456SOL     OW 3518   0.005   4.365   5.395  0.1033  0.1165 -0.1547
  456SOL    HW1 3519   0.062   4.398   5.471  0.4071 -1.4976  0.3568
  456SOL    HW2 3520   0.048   4.390   5.308  0.2760  1.1053  0.2025
  457SOL     OW 3521   6.218   1.137   2.526  0.4544 -0.1608  0.0356
  457SOL    HW1 3522   6.154   1.207   2.556 -0.9827 -1.4293  0.0550
  457SOL    HW2 3523   6.235   1.147   2.428 -0.7198 -0.5019 -0.2221
  458SOL     OW 3524   4.496   5.838   3.866 -0.0802 -0.3854  0.0152
  458SOL    HW1 3525   4.505   5.760   3.928 -1.2278 -1.7190 -1.4235
  458SOL    HW2 3526   4.537   5.919   3.909  0.5109 -1.5849  1.8504
  459SOL     OW 3527   4.676   3.181   5.720  0.0921 -0.1436  0.2792
  459SOL    HW1 3528   4.641   3.098   5.677  1.2162 -1.7071  2.2485
  459SOL    HW2 3529   4.678   3.255   5.652 -1.7056 -1.4522 -1.3126
  460SOL     OW 3530   3.025   4.957   6.387 -1.0147  0.1435  0.3148
  460SOL    HW1 3531   2.967   5.029   6.425 -0.4972  0.8885 -0.2874
  460SOL    HW2 3532   3.102   4.998   6.339 -0.3144 -0.8277  0.5759
  461SOL     OW 3533   3.935   4.898   5.112  0.8210 -0.4052 -0.7848
  461SOL    HW1 3534   4.013   4.945   5.155  0.7373 -0.5468 -0.4759
  461SOL    HW2 3535   3.946   4.799   5.122 -0.7159 -0.4058  1.6665
  462SOL     OW 3536   6.178   0.853   2.470  0.1980 -0.0838  0.1324
  462SOL    HW1 3537   6.092   0.847   2.521  0.4975 -0.3940  0.6149
  462SOL    HW2 3538   6.236   0.924   2.510  1.3774 -1.8333  1.7218
  463SOL     OW 3539   1.741   3.907   4.793 -0.2341 -0.2544 -0.0214
  463SOL    HW1 3540   1.806   3.935   4.723  1.5405  0.2337  1.7509
  463SOL    HW2 3541   1.720   3.809   4.783 -0.6899 -0.0073 -1.7073
  464SOL     OW 3542   3.772   1.997   0.362  0.2995 -0.2584 -0.2795
  464SOL    HW1 3543   3.864   1.960   0.354  0.4421  0.1692 -0.6659
  464SOL    HW2 3544   3.777   2.095   0.383 -0.0178  0.4112 -2.9886
  465SOL     OW 3545   2.364   6.180   6.915  1.0960 -0.3251  0.0898
  465SOL    HW1 3546   2.398   6.230   6.835 -1.2464  0.9994 -0.1716
  465SOL    HW2 3547   2.335   6.089   6.888  0.3832  0.0906 -0.5996
  466SOL     OW 3548   3.012   6.071   4.751  0.2860  0.1211 -0.3079
  466SOL    HW1 3549   2.933   6.115   4.709 -0.3505 -1.1965 -0.5389
  466SOL    HW2 3550   3.056   6.010   4.684  0.6637 -0.2038  0.2277
  467SOL     OW 3551   6.641   4.673   5.725 -0.2838 -0.3363 -0.6057
  467SOL    HW1 3552   6.661   4.628   5.812 -1.8535  1.1324  0.5913
  467SOL    HW2 3553   6.712   4.741   5.706 -1.5003  1.5705  1.2222
  468SOL     OW 3554   1.711   3.165   0.039  0.0275 -0.3584 -0.2358
  468SOL    HW1 3555   1.643   3.171   0.112 -0.6829 -2.2828 -0.6637
  468SOL    HW2 3556   1.796   3.125   0.076  0.3047  0.3486 -0.0937
  469SOL     OW 3557   6.716   6.268   3.714  0.4786  0.1029  0.0051
  469SOL    HW1 3558   6.747   6.326   3.638 -1.5964  1.0292 -0.2144
  469SOL    HW2 3559   6.668   6.188   3.677  0.8907 -0.2988  0.3343
  470SOL     OW 3560   3.863   0.521   6.098 -0.0366 -0.3462 -0.1751
  470SOL    HW1 3561   3.851   0.513   5.999  0.3290 -1.4071 -0.1480
  470SOL    HW2 3562   3.808   0.597   6.133 -0.2988 -0.0732 -1.1649
  471SOL     OW 3563   5.837   1.015   5.829  0.6160  0.3589  0.1252
  471SOL    HW1 3564   5.855   0.988   5.924 -1.6763  0.1633  0.5591
  471SOL    HW2 3565   5.795   0.939   5.780 -0.3986  1.1902 -0.3425
  472SOL     OW 3566   3.906   4.958   3.261  0.0510 -0.4963 -0.0714
  472SOL    HW1 3567   3.908   4.884   3.194  0.1992 -0.0347 -0.5830
  472SOL    HW2 3568   3.978   5.023   3.240  0.5324 -0.6808  0.9293
  473SOL     OW 3569   0.432   3.712   4.102  0.0992  0.4943  0.4616
  473SOL    HW1 3570   0.448   3.687   4.198  0.4723 -2.0399 -0.1976
  473SOL    HW2 3571   0.516   3.699   4.050 -0.0854  1.9092 -0.2540
  474SOL     OW 3572   1.839   3.827   5.163 -0.1639 -0.0193 -0.1564
  474SOL    HW1 3573   1.853   3.889   5.241 -0.2293 -1.6273  1.1869
  474SOL    HW2 3574   1.927   3.790   5.134 -0.3426 -1.0227  0.5401
  475SOL     OW 3575   1.672   1.530   6.328  0.0345 -0.5457 -0.0351
  475SOL    HW1 3576   1.585   1.578   6.313 -1.3032 -2.5181  0.8961
  475SOL    HW2 3577   1.699   1.482   6.245  0.3347  0.1762 -0.3659
  476SOL     OW 3578   5.585   6.517   0.267  0.4482  0.6277 -0.4477
  476SOL    HW1 3579   5.538   6.433   0.241  0.3010 -0.1963  2.2214
  476SOL    HW2 3580   5.684   6.501   0.271  0.5767  1.0741 -1.5591
  477SOL     OW 3581   2.818   0.222   2.397 -0.3091  0.5771  0.1746
  477SOL    HW1 3582   2.879   0.301   2.411  2.4761 -1.1230 -1.3292
  477SOL    HW2 3583   2.791   0.218   2.301  0.7530 -0.9728 -0.1043
  478SOL     OW 3584   3.153   4.125   3.330  0.4277 -0.2001  0.1495
  478SOL    HW1 3585   3.209   4.042   3.319  1.2995  0.1988  1.3623
  478SOL    HW2 3586   3.058   4.099   3.349  0.6265 -0.9177  0.1941
  479SOL     OW 3587   3.441   5.698   5.365 -0.0015  0.4842 -0.1735
  479SOL    HW1 3588   3.487   5.674   5.279  0.8714 -0.0123  0.4150
  479SOL    HW2 3589   3.509   5.729   5.432 -0.7660  1.6346  0.0947
  480SOL     OW 3590   6.765   2.113   0.584 -0.1203  0.1709 -0.6413
  480SOL    HW1 3591   6.675   2.147   0.610  0.6692  0.7975  1.4872
  480SOL    HW2 3592   6.789   2.035   0.642  0.2333 -0.7669 -2.0018
  481SOL     OW 3593   4.293   4.950   3.003 -0.5183  0.0264  0.2709
  481SOL    HW1 3594   4.310   4.876   2.937  1.4860 -1.3977  2.2434
  481SOL    HW2 3595   4.330   5.035   2.967  0.5795 -0.7319 -0.4805
  482SOL     OW 3596   5.174   2.217   5.710  0.4926 -0.3852 -0.2848
  482SOL    HW1 3597   5.240   2.284   5.677 -0.1987  0.4308 -0.0542
  482SOL    HW2 3598   5.091   2.221   5.653 -0.5495  0.7527  1.2379
  483SOL     OW 3599   0.301   4.515   4.107 -0.0697  0.6783 -0.8275
  483SOL    HW1 3600   0.257   4.586   4.162  2.9094  1.1488  1.1731
  483SOL    HW2 3601   0.253   4.429   4.121 -0.6276  1.2223  0.9439
  484SOL     OW 3602   3.279   1.127   5.511  0.0143 -0.2466  0.1621
  484SOL    HW1 3603   3.368   1.134   5.466  1.1650 -1.1347  2.1925
  484SOL    HW2 3604   3.268   1.202   5.576 -2.1661  1.7569 -2.3042
  485SOL     OW 3605   0.621   2.252   0.782 -0.7022 -0.1950 -0.2114
  485SOL    HW1 3606   0.683   2.201   0.842 -0.9608 -0.7234 -0.3830
  485SOL    HW2 3607   0.655   2.248   0.689  0.2062  1.4198  0.0213
  486SOL     OW 3608   3.246   4.260   6.146 -0.3006  0.9420  0.2464
  486SOL    HW1 3609   3.248   4.239   6.048  0.0940 -0.4139  0.5287
  486SOL    HW2 3610   3.159   4.230   6.184  0.3610 -0.4878  0.6991
  487SOL     OW 3611   3.950   1.355   0.977  0.6926  0.1219  0.5090
  487SOL    HW1 3612   3.944   1.365   0.877  1.7173 -2.2238  0.1498
  487SOL    HW2 3613   4.036   1.393   1.009 -0.0976  1.8430  0.6938
  488SOL     OW 3614   1.065   1.082   0.626 -0.5816 -0.4020  0.1582
  488SOL    HW1 3615   1.020   1.051   0.543 -1.8149 -0.1118  0.7000
  488SOL    HW2 3616   1.132   1.153   0.605 -0.1585 -1.0338 -0.6854
  489SOL     OW 3617   1.635   4.272   4.040  0.5582  0.3125  0.1283
  489SOL    HW1 3618   1.702   4.263   4.115 -1.0641 -0.1586  1.5794
  489SOL    HW2 3619   1.545   4.246   4.073  0.0367 -1.5776 -2.4646
  490SOL     OW 3620   5.470   6.633   0.500  0.0831 -0.0201  0.4408
  490SOL    HW1 3621   5.479   6.561   0.569 -0.7855 -0.1534  0.4337
  490SOL    HW2 3622   5.510   6.601   0.414 -0.1740 -0.4504  0.4742
  491SOL     OW 3623   5.769   4.626   4.708  0.0520  0.4628 -0.2254
  491SOL    HW1 3624   5.707   4.688   4.755 -1.0928 -0.8872  0.1286
  491SOL    HW2 3625   5.794   4.664   4.619 -0.3368  1.5583  0.1212
  492SOL     OW 3626   3.510   5.718   3.280  0.3387 -0.4851  0.0576
  492SOL    HW1 3627   3.593   5.669   3.252  1.0964  0.0391  1.2841
  492SOL    HW2 3628   3.528   5.766   3.366 -0.4561  1.7454 -0.9639
  493SOL     OW 3629   2.096   2.168   2.340  0.1106 -0.3917  0.0017
  493SOL    HW1 3630   2.059   2.122   2.420 -0.2851 -1.5114 -0.7977
  493SOL    HW2 3631   2.098   2.267   2.355 -1.6363 -0.4413  0.7052
  494SOL     OW 3632   6.386   2.033   2.462  0.1299 -0.7114  0.6543
  494SOL    HW1 3633   6.454   2.100   2.433 -0.7510  0.1611  0.5711
  494SOL    HW2 3634   6.311   2.079   2.509  0.2855 -1.8263  2.0594
  495SOL     OW 3635   4.521   2.952   3.516 -0.4120 -0.2961  0.5313
  495SOL    HW1 3636   4.443   2.993   3.469 -0.2559 -0.4350  0.1468
  495SOL    HW2 3637   4.581   2.907   3.449  0.2817  0.2721  0.7555
  496SOL     OW 3638   3.823   4.530   0.453 -0.3408  0.3061 -0.5018
  496SOL    HW1 3639   3.921   4.523   0.434 -0.6816  0.3350 -2.4724
  496SOL    HW2 3640   3.790   4.444   0.494  0.6614  0.6642  1.1476
  497SOL     OW 3641   2.614   3.166   1.612 -0.1332  0.1765 -0.1868
  497SOL    HW1 3642   2.600   3.079   1.565  0.8439 -0.1840  0.1510
  497SOL    HW2 3643   2.553   3.172   1.691 -0.0009 -0.3357 -0.0412
  498SOL     OW 3644   4.168   6.278   0.140 -0.0920  0.3045 -0.3505
  498SOL    HW1 3645   4.242   6.259   0.075  0.8337 -1.1597  1.0682
  498SOL    HW2 3646   4.187   6.232   0.227 -3.2432 -1.1737 -0.2973
  499SOL     OW 3647   3.198   4.865   1.521 -0.1037  0.1404 -0.0840
  499SOL    HW1 3648   3.240   4.799   1.459 -0.9317 -1.6269  1.1708
  499SOL    HW2 3649   3.241   4.955   1.507  0.7543 -0.5202 -2.1247
  500SOL     OW 3650   1.854   5.997   6.569  0.4999  0.0218  0.5222
  500SOL    HW1 3651   1.860   5.897   6.568 -1.0785 -0.0983 -0.4108
  500SOL    HW2 3652   1.819   6.029   6.481 -0.6196  1.2589  1.3796
  501SOL     OW 3653   3.381   5.706   2.603 -0.3681 -0.1107  0.6385
  501SOL    HW1 3654   3.329   5.790   2.588 -2.0285 -1.0937  0.6501
  501SOL    HW2 3655   3.472   5.729   2.637 -1.3236  1.6616  2.2125
  502SOL     OW 3656   3.225   3.864   1.669  0.5759 -0.2899 -0.1203
  502SOL    HW1 3657   3.205   3.884   1.572 -1.4417 -1.5780 -0.0344
  502SOL    HW2 3658   3.188   3.939   1.725  0.9149  0.0094 -0.2927
  503SOL     OW 3659   2.166   3.382   6.921  0.1843  0.0267  1.0436
  503SOL    HW1 3660   2.149   3.295   6.876 -0.0091 -0.3784  1.8834
  503SOL    HW2 3661   2.107   3.453   6.881  0.0527 -0.3144  0.6324
  504SOL     OW 3662   3.575   5.438   0.242 -0.3217  0.1947  0.0202
  504SOL    HW1 3663   3.502   5.407   0.303 -0.2850  3.0562  1.6788
  504SOL    HW2 3664   3.574   5.537   0.236  3.2589  0.3538 -0.1146
  505SOL     OW 3665   1.491   5.288   0.469 -0.3536  0.0616  0.7423
  505SOL    HW1 3666   1.535   5.226   0.534  1.0236  1.2864  1.0266
  505SOL    HW2 3667   1.465   5.237   0.387 -0.8680 -1.2255  1.6654
  506SOL     OW 3668   5.101   6.185   0.189  0.9189 -0.3181  0.2212
  506SOL    HW1 3669   5.164   6.181   0.112  0.4386 -0.8197 -0.1546
  506SOL    HW2 3670   5.017   6.136   0.166  0.2278  0.6806  0.5599
  507SOL     OW 3671   4.856   1.805   2.739  0.7766  0.6105  0.1101
  507SOL    HW1 3672   4.813   1.768   2.821 -0.8363 -0.7077 -1.2366
  507SOL    HW2 3673   4.953   1.821   2.755  0.4584  0.5942  2.3000
  508SOL     OW 3674   5.875   4.147   0.165  0.6515 -0.3829 -0.1177
  508SOL    HW1 3675   5.877   4.061   0.114 -0.2969  0.2456 -1.2720
  508SOL    HW2 3676   5.870   4.223   0.100 -1.6821  0.4076  0.8884
  509SOL     OW 3677   4.001   2.315   4.029 -0.5439 -0.1442  0.3528
  509SOL    HW1 3678   3.993   2.303   4.128 -1.4338 -0.1596  0.2893
  509SOL    HW2 3679   3.916   2.285   3.985  0.3635 -1.5378 -0.5502
  510SOL     OW 3680   5.187   1.947   3.632  0.0248 -0.4942  0.4980
  510SOL    HW1 3681   5.224   1.865   3.674 -0.5653 -0.8018  0.4258
  510SOL    HW2 3682   5.251   2.023   3.645 -0.5665 -0.3140  2.8097
  511SOL     OW 3683   3.544   3.676   6.575 -0.0081  0.4746 -0.5592
  511SOL    HW1 3684   3.473   3.652   6.509 -1.9150  0.4532  1.4157
  511SOL    HW2 3685   3.512   3.656   6.667  3.0921 -0.7831  0.3723
  512SOL     OW 3686   4.261   0.571   3.043  0.1795 -0.5575 -0.6369
  512SOL    HW1 3687   4.281   0.665   3.017 -0.4508  0.6361  2.7496
  512SOL    HW2 3688   4.345   0.516   3.039  1.7382  1.4116  1.9680
  513SOL     OW 3689   1.969   1.058   0.912  0.2680  0.4789 -0.4157
  513SOL    HW1 3690   2.051   1.103   0.876 -0.1111  1.0790 -0.5501
  513SOL    HW2 3691   1.976   0.959   0.898  2.3768  0.1175  2.3244
  514SOL     OW 3692   3.525   5.826   2.279 -0.3587 -0.3113 -0.1260
  514SOL    HW1 3693   3.551   5.734   2.251  0.8630 -0.4041  1.2233
  514SOL    HW2 3694   3.563   5.893   2.214  0.1155 -0.6570 -0.2035
  515SOL     OW 3695   3.742   0.519   5.814 -0.2105  0.1090  0.5052
  515SOL    HW1 3696   3.781   0.428   5.799  0.9508  0.6957 -0.2292
  515SOL    HW2 3697   3.661   0.512   5.872 -0.3232 -1.4217  0.2040
  516SOL     OW 3698   4.099   6.575   4.168 -0.3576 -0.6286 -0.5057
  516SOL    HW1 3699   4.007   6.546   4.196  0.2649 -0.0914  2.5087
  516SOL    HW2 3700   4.167   6.536   4.231  1.2556  0.7558 -1.2915
  517SOL     OW 3701   3.578   3.811   4.402 -0.2181  0.0485 -0.3710
  517SOL    HW1 3702   3.647   3.798   4.332  1.8079 -0.0270  1.5403
  517SOL    HW2 3703   3.607   3.884   4.464 -2.2126  0.4944  0.1127
  518SOL     OW 3704   5.378   4.060   1.511  0.4889  0.3460  0.1148
  518SOL    HW1 3705   5.312   4.130   1.539 -0.1016  0.0042 -0.4157
  518SOL    HW2 3706   5.441   4.042   1.587 -1.1006 -0.5763  1.2738
  519SOL     OW 3707   1.013   4.582   2.463  0.3536  0.5410  0.3357
  519SOL    HW1 3708   1.050   4.575   2.555  1.9581  1.1195 -0.2369
  519SOL    HW2 3709   0.924   4.629   2.467 -0.0082 -0.1949  1.6528
  520SOL     OW 3710   3.862   1.810   5.743 -0.4778 -0.5546  0.4772
  520SOL    HW1 3711   3.911   1.771   5.821 -0.7905 -1.1589  0.3756
  520SOL    HW2 3712   3.822   1.898   5.770  1.1329  0.2566  0.3935
  521SOL     OW 3713   6.809   4.295   4.083  0.2436 -0.3122  0.5177
  521SOL    HW1 3714   6.776   4.304   3.989 -0.0392  0.5557  0.6867
  521SOL    HW2 3715   6.894   4.345   4.094  0.3308 -0.4968  0.6995
  522SOL     OW 3716   3.997   1.860   5.466 -0.2392  0.0524  0.5245
  522SOL    HW1 3717   3.929   1.806   5.517  0.0317 -0.0553  0.7786
  522SOL    HW2 3718   4.081   1.807   5.457 -0.5042 -0.1981 -0.6333
  523SOL     OW 3719   0.742   2.656   6.418  0.6343 -0.2235  0.0909
  523SOL    HW1 3720   0.794   2.728   6.371 -0.7578  0.2436 -0.7983
  523SOL    HW2 3721   0.706   2.592   6.350  0.4381 -0.8085  0.7352
  524SOL     OW 3722   2.663   5.515   1.415 -0.0322 -0.3173 -0.3797
  524SOL    HW1 3723   2.641   5.556   1.327 -0.7189 -0.8258 -0.4495
  524SOL    HW2 3724   2.581   5.512   1.472  0.7343  1.5889  0.9483
  525SOL     OW 3725   4.902   6.358   2.677  0.0851 -0.2718  0.0690
  525SOL    HW1 3726   4.894   6.388   2.581 -0.4912  0.3049  0.2887
  525SOL    HW2 3727   4.885   6.260   2.682 -0.8044 -0.1534 -0.3122
  526SOL     OW 3728   4.905   6.237   2.952  0.3174 -0.1375 -0.3684
  526SOL    HW1 3729   4.983   6.212   2.895  0.8890 -1.1236  0.8171
  526SOL    HW2 3730   4.829   6.174   2.935  0.8556 -1.1119  0.6981
  527SOL     OW 3731   4.425   5.687   2.923 -0.1690  0.2372  0.7548
  527SOL    HW1 3732   4.443   5.620   2.995 -0.5075 -0.8107 -0.1256
  527SOL    HW2 3733   4.334   5.726   2.936 -0.6076 -0.6389  0.3669
  528SOL     OW 3734   6.837   4.521   5.504  0.8750  0.5433  0.0789
  528SOL    HW1 3735   6.858   4.618   5.491  0.7566  0.3839 -1.4706
  528SOL    HW2 3736   6.905   4.465   5.456  0.1950 -0.1046 -0.1515
  529SOL     OW 3737   0.824   3.475   5.626 -0.3437 -0.1785  0.1209
  529SOL    HW1 3738   0.825   3.404   5.556 -1.4275  0.8825 -1.0292
  529SOL    HW2 3739   0.762   3.450   5.700  1.2513 -1.5791  1.0608
  530SOL     OW 3740   4.166   4.422   1.834  0.0841 -0.0156  0.2752
  530SOL    HW1 3741   4.205   4.496   1.779  1.5763 -0.4681  0.6773
  530SOL    HW2 3742   4.109   4.364   1.776  1.6817 -0.5303 -0.8291
  531SOL     OW 3743   1.611   4.444   2.917 -0.5669 -0.0801  0.0833
  531SOL    HW1 3744   1.535   4.506   2.896  0.5784  1.7392  1.0542
  531SOL    HW2 3745   1.697   4.493   2.908  0.3933 -1.5162  1.0560
  532SOL     OW 3746   1.765   3.011   3.058  0.3942  0.6050 -0.6247
  532SOL    HW1 3747   1.858   2.980   3.077  0.0116  0.2516  0.7232
  532SOL    HW2 3748   1.707   2.997   3.138 -1.0522 -0.0183 -1.7312
  533SOL     OW 3749   2.992   0.061   1.070 -0.1448 -0.0713  0.0739
  533SOL    HW1 3750   2.894   0.080   1.065 -0.1620  0.0498  0.7177
  533SOL    HW2 3751   3.015   7.010   1.008 -0.5976  0.0899 -0.2888
  534SOL     OW 3752   5.737   0.122   0.883  0.2511 -0.2457 -0.6175
  534SOL    HW1 3753   5.781   0.198   0.834  0.8811 -2.0139 -3.0149
  534SOL    HW2 3754   5.645   0.109   0.847  0.6099 -1.3841 -1.1705
  535SOL     OW 3755   1.186   0.710   0.479  0.1575 -0.4873  0.1819
  535SOL    HW1 3756   1.237   0.792   0.453 -1.2485  0.7066  1.0619
  535SOL    HW2 3757   1.230   0.667   0.558  1.0715 -0.7983 -0.4666
  536SOL     OW 3758   2.196   0.960   0.457  0.4545 -0.0921 -0.1096
  536SOL    HW1 3759   2.248   0.936   0.539 -0.7575  0.4615  0.8516
  536SOL    HW2 3760   2.102   0.981   0.482 -0.9813 -3.4046 -2.0501
  537SOL     OW 3761   5.120   5.852   2.882 -0.0652 -0.2656 -0.2721
  537SOL    HW1 3762   5.181   5.847   2.803 -1.7295 -0.8232 -1.5812
  537SOL    HW2 3763   5.092   5.759   2.908  0.8433 -0.1283  1.3180
  538SOL     OW 3764   0.712   4.288   5.777  0.4888  0.4982  0.0300
  538SOL    HW1 3765   0.810   4.268   5.773  0.0659 -1.6296 -0.7816
  538SOL    HW2 3766   0.665   4.240   5.703 -1.2745  0.9240  0.8217
  539SOL     OW 3767   3.941   5.296   4.371  0.7406  0.4947 -0.0261
  539SOL    HW1 3768   3.865   5.291   4.306  1.3346  0.5971 -0.7472
  539SOL    HW2 3769   3.969   5.204   4.397 -0.5062  0.4618  1.3147
  540SOL     OW 3770   3.107   5.946   3.012 -0.3068  0.2375 -0.2511
  540SOL    HW1 3771   3.167   5.879   3.057  1.1273  0.6007 -1.5185
  540SOL    HW2 3772   3.025   5.899   2.978 -0.3662 -0.4445  0.7929
  541SOL     OW 3773   1.399   6.332   6.513  0.6094  0.0508 -0.0534
  541SOL    HW1 3774   1.449   6.284   6.585 -0.5549 -1.6835 -0.3399
  541SOL    HW2 3775   1.346   6.407   6.553 -0.0983 -0.9462  0.9366
  542SOL     OW 3776   6.774   3.466   4.427 -0.0934  0.5574 -0.0452
  542SOL    HW1 3777   6.680   3.478   4.395  0.2425  1.4811 -0.7085
  542SOL    HW2 3778   6.835   3.525   4.375  0.7220  0.7397  1.0844
  543SOL     OW 3779   3.933   0.624   6.875  0.2401 -0.3629 -0.1703
  543SOL    HW1 3780   3.909   0.621   6.778  1.2547 -2.0921 -0.4113
  543SOL    HW2 3781   4.030   0.603   6.886  0.5000  1.3104  1.1359
  544SOL     OW 3782   0.022   3.773   5.376 -0.3938  0.2609 -0.7220
  544SOL    HW1 3783   0.108   3.753   5.423 -0.6456  2.1902  0.7167
  544SOL    HW2 3784   0.033   3.759   5.278  1.4872  0.2458 -0.5445
  545SOL     OW 3785   4.012   3.015   6.648  0.0243 -0.0200  0.2973
  545SOL    HW1 3786   4.003   2.915   6.642 -2.4822  0.1566 -0.0449
  545SOL    HW2 3787   4.075   3.047   6.578  0.7293 -1.3451  0.2981
  546SOL     OW 3788   4.006   5.485   4.822 -0.1066 -0.0237 -0.1385
  546SOL    HW1 3789   3.965   5.455   4.736  2.6044  1.2769 -2.0431
  546SOL    HW2 3790   4.019   5.406   4.882 -3.6145 -0.7026 -0.1005
  547SOL     OW 3791   5.618   4.889   3.874 -0.2067 -0.6673 -0.1795
  547SOL    HW1 3792   5.631   4.984   3.845 -0.2924 -0.7740 -0.5661
  547SOL    HW2 3793   5.612   4.886   3.974 -0.3189 -0.2489 -0.1692
  548SOL     OW 3794   4.643   3.744   3.955  0.0136  0.1130 -0.1241
  548SOL    HW1 3795   4.630   3.843   3.956 -1.0260  0.0114  2.3018
  548SOL    HW2 3796   4.728   3.720   4.000 -1.3379 -0.1909  2.4380
  549SOL     OW 3797   6.847   4.777   2.436  0.4258 -0.0343  0.4233
  549SOL    HW1 3798   6.771   4.732   2.389  0.0748  0.0644  0.8919
  549SOL    HW2 3799   6.824   4.790   2.532  1.0339  0.0078  0.5681
  550SOL     OW 3800   3.090   3.159   6.601  0.4819 -0.1933  0.3724
  550SOL    HW1 3801   3.051   3.212   6.526 -0.7382 -0.6971  0.6183
  550SOL    HW2 3802   3.161   3.098   6.566  0.6083  0.2832 -0.2034
  551SOL     OW 3803   3.345   6.347   3.157 -0.1675 -0.4181 -0.1304
  551SOL    HW1 3804   3.247   6.366   3.146 -0.2185 -0.4188  0.3172
  551SOL    HW2 3805   3.380   6.398   3.236  0.0224 -1.0357  0.1879
  552SOL     OW 3806   2.734   5.168   6.114  0.7083 -0.2197  0.5004
  552SOL    HW1 3807   2.828   5.180   6.084  0.9066 -0.8864  0.8527
  552SOL    HW2 3808   2.691   5.258   6.126  1.1019  0.0699 -0.2577
  553SOL     OW 3809   4.573   4.223   6.138 -0.5978  0.6860 -0.9459
  553SOL    HW1 3810   4.498   4.187   6.192 -0.2574 -0.6255 -1.3148
  553SOL    HW2 3811   4.542   4.303   6.087 -1.5354  0.5835 -0.5537
  554SOL     OW 3812   4.445   0.097   3.023 -0.2943  0.0355  0.1829
  554SOL    HW1 3813   4.456   0.103   3.122 -1.1395  0.5810  0.2513
  554SOL    HW2 3814   4.356   0.056   3.001  0.6757 -1.8962 -0.3586
  555SOL     OW 3815   2.370   5.829   1.682  0.1310 -0.3848  0.5531
  555SOL    HW1 3816   2.461   5.856   1.651  0.0443  2.4918  2.4307
  555SOL    HW2 3817   2.301   5.869   1.622  0.0742  0.6120  1.2587
  556SOL     OW 3818   2.242   4.057   1.712 -0.1259  0.0575  0.3948
  556SOL    HW1 3819   2.277   4.109   1.790  1.6257 -2.3777  1.3706
  556SOL    HW2 3820   2.167   3.998   1.743 -1.0015  0.7707 -0.3264
  557SOL     OW 3821   2.539   1.394   3.773  0.3298 -0.1500 -0.2545
  557SOL    HW1 3822   2.485   1.317   3.808 -0.7160  0.0043 -1.4604
  557SOL    HW2 3823   2.490   1.437   3.697  1.3204  1.1569 -0.1827
  558SOL     OW 3824   3.563   4.562   4.104  0.0141 -0.5011 -0.2422
  558SOL    HW1 3825   3.496   4.503   4.059  0.5615 -0.6188 -0.9107
  558SOL    HW2 3826   3.639   4.507   4.139 -0.3477 -0.3983  0.7390
  559SOL     OW 3827   2.283   2.501   5.913  0.0825 -0.1665 -0.3857
  559SOL    HW1 3828   2.375   2.461   5.904  0.8043  1.2490  0.3337
  559SOL    HW2 3829   2.289   2.600   5.901 -1.2894 -0.0055  0.1258
  560SOL     OW 3830   2.456   2.556   4.535 -0.0762 -0.6938 -0.1254
  560SOL    HW1 3831   2.532   2.607   4.576 -0.4265  0.9702 -1.4296
  560SOL    HW2 3832   2.376   2.615   4.529 -0.8727 -1.7908 -0.6046
  561SOL     OW 3833   6.512   4.559   6.641 -0.2902  0.6981  0.4114
  561SOL    HW1 3834   6.426   4.545   6.593 -0.1041  0.4167  0.1637
  561SOL    HW2 3835   6.501   4.634   6.706 -0.7554  0.5854  0.4651
  562SOL     OW 3836   4.494   6.585   1.398 -0.1794 -0.2731 -0.3066
  562SOL    HW1 3837   4.417   6.637   1.360 -0.6755  0.7223  1.8964
  562SOL    HW2 3838   4.580   6.625   1.366 -0.5664  0.1191 -0.8784
  563SOL     OW 3839   3.485   5.670   4.103  0.0157  0.1126  0.0259
  563SOL    HW1 3840   3.541   5.732   4.049  1.4127  0.8459  2.2009
  563SOL    HW2 3841   3.391   5.704   4.107  1.0108  2.9759  2.2665
  564SOL     OW 3842   3.922   4.284   2.458 -0.2284  0.3359  0.3345
  564SOL    HW1 3843   3.926   4.189   2.424  0.8077  0.6781 -0.5768
  564SOL    HW2 3844   3.905   4.283   2.556  0.4454 -0.8377  0.4728
  565SOL     OW 3845   5.781   4.632   7.020  0.4154 -0.1924  0.0031
  565SOL    HW1 3846   5.825   4.722   7.016 -0.3809  0.3439  2.0165
  565SOL    HW2 3847   5.683   4.643   7.003  0.1033 -0.4643  1.5107
  566SOL     OW 3848   4.577   4.137   3.104  0.4219 -0.4514 -0.0522
  566SOL    HW1 3849   4.508   4.171   3.168  0.1924  2.5230 -1.7035
  566SOL    HW2 3850   4.541   4.057   3.055 -1.1750 -0.0068  0.3464
  567SOL     OW 3851   3.306   3.815   4.717  0.1415 -0.4808 -0.8014
  567SOL    HW1 3852   3.380   3.880   4.735  0.2305 -0.6631 -0.4997
  567SOL    HW2 3853   3.268   3.832   4.626 -0.2935  0.4209 -0.4504
  568SOL     OW 3854   1.364   1.838   3.820  0.1658  0.0060  0.3983
  568SOL    HW1 3855   1.393   1.920   3.870 -1.4671  0.6898  0.2569
  568SOL    HW2 3856   1.280   1.802   3.861 -0.4877 -0.1729 -1.0419
  569SOL     OW 3857   4.411   6.603   6.014 -0.3138 -0.5580  0.4435
  569SOL    HW1 3858   4.480   6.594   6.086 -0.8752  0.3740  1.1320
  569SOL    HW2 3859   4.440   6.672   5.948  0.6868 -2.1532 -0.8404
  570SOL     OW 3860   6.906   4.866   7.013  0.4592  0.1809 -0.3118
  570SOL    HW1 3861   6.815   4.836   0.018  0.0080  1.4324 -0.3415
  570SOL    HW2 3862   6.973   4.838   0.058  0.3265 -2.0915 -1.0242
  571SOL     OW 3863   1.738   6.043   6.336 -0.2422  0.1389  0.5438
  571SOL    HW1 3864   1.650   6.089   6.329  0.9827  2.5564 -0.0750
  571SOL    HW2 3865   1.782   6.041   6.247  0.6954 -0.3047  0.9970
  572SOL     OW 3866   2.142   0.146   1.085 -0.5678 -0.2365 -0.1783
  572SOL    HW1 3867   2.050   0.137   1.046  0.4156 -1.1953 -2.4389
  572SOL    HW2 3868   2.196   0.066   1.063  0.7352  0.1134  1.4931
  573SOL     OW 3869   2.303   2.555   7.002  0.6639  0.4689 -0.2020
  573SOL    HW1 3870   2.369   2.487   0.010  0.0668 -0.0297 -0.0272
  573SOL    HW2 3871   2.214   2.513   6.989  0.5351  0.9862 -1.1296
  574SOL     OW 3872   1.455   3.122   2.943 -0.4388  0.8541  0.2118
  574SOL    HW1 3873   1.470   3.209   2.896 -0.0168  0.7201  0.0957
  574SOL    HW2 3874   1.515   3.052   2.905  1.0902  1.1327  2.0044
  575SOL     OW 3875   0.667   4.255   0.342  0.4144 -0.4667  0.2185
  575SOL    HW1 3876   0.715   4.334   0.304  2.0993 -1.8212 -0.5678
  575SOL    HW2 3877   0.684   4.250   0.440  0.9387 -0.2951  0.1389
  576SOL     OW 3878   0.522   3.370   4.601  0.5364  0.1123 -0.3369
  576SOL    HW1 3879   0.557   3.400   4.512  0.9534  2.7689  0.6482
  576SOL    HW2 3880   0.552   3.433   4.672 -1.3086 -0.9075  1.4499
  577SOL     OW 3881   5.906   2.017   1.799  0.3974 -0.3732 -0.5609
  577SOL    HW1 3882   5.864   2.091   1.746 -1.9104 -2.0857 -1.2777
  577SOL    HW2 3883   5.942   1.948   1.736  1.2950 -0.5252  0.1065
  578SOL     OW 3884   0.340   1.585   3.140  0.2383 -0.0014 -0.0539
  578SOL    HW1 3885   0.376   1.549   3.054  1.6261  0.4066  0.3188
  578SOL    HW2 3886   0.334   1.685   3.134 -1.9574 -0.1222 -0.4909
  579SOL     OW 3887   5.769   6.512   2.996 -0.5259 -0.0068 -0.6325
  579SOL    HW1 3888   5.736   6.441   2.933 -0.5550 -0.7682  0.2316
  579SOL    HW2 3889   5.838   6.474   3.057 -3.0072 -0.3286  2.2152
  580SOL     OW 3890   5.435   4.599   5.306  0.1007  0.0620 -0.3922
  580SOL    HW1 3891   5.429   4.665   5.232  1.3948  1.2041  0.4511
  580SOL    HW2 3892   5.367   4.620   5.376  0.3772  0.4084 -0.2204
  581SOL     OW 3893   4.699   6.916   0.860  0.3313 -0.8145  0.3163
  581SOL    HW1 3894   4.723   6.829   0.817 -2.4369 -1.1321 -0.7975
  581SOL    HW2 3895   4.779   6.976   0.859  1.4112 -2.1383 -1.9760
  582SOL     OW 3896   5.823   3.795   3.319  0.0272 -0.4598  0.8375
  582SOL    HW1 3897   5.818   3.884   3.363 -1.6999 -0.5539  0.8794
  582SOL    HW2 3898   5.911   3.752   3.342  0.0051  0.3200  2.5596
  583SOL     OW 3899   3.263   6.771   5.180  0.1929  0.6317 -0.3865
  583SOL    HW1 3900   3.175   6.724   5.172  0.3454  0.4064 -0.7755
  583SOL    HW2 3901   3.259   6.858   5.129  0.9287 -0.4622 -2.4289
  584SOL     OW 3902   6.848   4.383   3.058  0.4087 -0.4111  0.5023
  584SOL    HW1 3903   6.798   4.450   3.113  1.0000  0.0606  0.4774
  584SOL    HW2 3904   6.946   4.396   3.072  0.5678 -0.2878 -0.6537
  585SOL     OW 3905   2.853   4.578   1.217  0.4682 -0.0651 -0.1045
  585SOL    HW1 3906   2.767   4.527   1.217  0.3552  0.1098 -0.6788
  585SOL    HW2 3907   2.861   4.630   1.302 -0.6243  0.9329 -0.5713
  586SOL     OW 3908   3.815   1.898   7.004 -0.5243  0.4015  0.2158
  586SOL    HW1 3909   3.865   1.984   6.996  0.6574 -0.1802  1.0043
  586SOL    HW2 3910   3.835   1.839   6.926 -0.5830  0.4679  0.1509
  587SOL     OW 3911   1.510   2.331   2.848  0.1269  0.0812  0.1003
  587SOL    HW1 3912   1.580   2.372   2.789  0.0880 -0.6649 -0.4869
  587SOL    HW2 3913   1.508   2.378   2.936 -0.4094  1.7946 -0.7912
  588SOL     OW 3914   3.347   6.188   4.333  0.0348  0.2787 -0.1650
  588SOL    HW1 3915   3.255   6.226   4.320 -0.0319 -0.1488 -1.0312
  588SOL    HW2 3916   3.414   6.262   4.325 -0.0615  0.1914 -2.3671
  589SOL     OW 3917   1.270   6.938   6.213 -0.1898  0.3966 -0.1726
  589SOL    HW1 3918   1.298   6.900   6.125  2.1533  3.2231 -0.8186
  589SOL    HW2 3919   1.310   6.884   6.287  1.0360  0.1892 -0.9582
  590SOL     OW 3920   1.458   2.652   1.341 -0.2426  0.5617  0.2827
  590SOL    HW1 3921   1.442   2.553   1.345 -0.4946  0.5915  0.0127
  590SOL    HW2 3922   1.526   2.671   1.270 -0.5338  0.6249  0.0216
  591SOL     OW 3923   6.458   1.176   3.644  0.3656  0.1873 -0.1730
  591SOL    HW1 3924   6.538   1.233   3.624  0.9656 -0.8133 -0.7014
  591SOL    HW2 3925   6.404   1.164   3.561 -1.1677  2.0243  0.4655
  592SOL     OW 3926   4.492   6.823   6.366  0.7706 -0.0443 -0.4502
  592SOL    HW1 3927   4.490   6.922   6.370  1.0944 -0.0717  0.6452
  592SOL    HW2 3928   4.412   6.786   6.412  1.3480 -0.3038  0.3678
  593SOL     OW 3929   2.864   0.822   4.019  0.4098 -0.6605  0.2270
  593SOL    HW1 3930   2.962   0.828   4.040  0.3960  0.5865  0.0357
  593SOL    HW2 3931   2.815   0.790   4.101  0.5597  2.5043  1.7196
  594SOL     OW 3932   5.712   0.620   0.178  0.2975  0.2254 -0.5421
  594SOL    HW1 3933   5.620   0.584   0.161 -1.3161  3.8939 -0.4496
  594SOL    HW2 3934   5.731   0.615   0.276 -0.3499  0.5181 -0.3912
  595SOL     OW 3935   1.483   5.643   1.563  0.4459 -0.0948 -0.6863
  595SOL    HW1 3936   1.490   5.545   1.543  0.6326 -0.5405  1.2735
  595SOL    HW2 3937   1.388   5.672   1.552 -0.0119 -0.9947  0.5862
  596SOL     OW 3938   2.289   1.270   5.158 -0.1089  0.1599  0.1746
  596SOL    HW1 3939   2.326   1.278   5.066  0.0730 -1.7969  0.0216
  596SOL    HW2 3940   2.233   1.187   5.164  2.3984 -1.5968  2.5458
  597SOL     OW 3941   5.708   4.276   1.563  0.0087 -0.0157  0.1950
  597SOL    HW1 3942   5.790   4.266   1.620  0.5965 -0.9326 -0.7747
  597SOL    HW2 3943   5.694   4.373   1.542  1.2607  0.0996 -0.2045
  598SOL     OW 3944   0.837   1.791   4.505 -0.4361 -0.1125  0.4656
  598SOL    HW1 3945   0.811   1.744   4.589 -1.1417 -0.4619  0.0619
  598SOL    HW2 3946   0.847   1.889   4.523  0.2686 -0.3014  1.1386
  599SOL     OW 3947   4.464   0.248   2.468 -0.1639  0.0002  0.5459
  599SOL    HW1 3948   4.556   0.288   2.471  0.3247 -0.7546 -1.6107
  599SOL    HW2 3949   4.472   0.148   2.475 -1.0587  0.0300  2.5403
  600SOL     OW 3950   2.117   2.511   1.864  0.4520 -0.4463  0.2568
  600SOL    HW1 3951   2.203   2.478   1.902  1.3460  0.5798 -0.7955
  600SOL    HW2 3952   2.109   2.484   1.768  0.6224  1.2401 -0.2680
  601SOL     OW 3953   1.550   5.379   6.477  0.3244 -0.0316  0.1651
  601SOL    HW1 3954   1.469   5.344   6.524  0.2920  0.9230  0.8434
  601SOL    HW2 3955   1.629   5.323   6.500 -0.2411 -1.4167 -1.0662
  602SOL     OW 3956   2.522   6.614   6.324 -0.5455 -0.6043 -0.6387
  602SOL    HW1 3957   2.456   6.590   6.395 -1.9244  1.0172 -1.2947
  602SOL    HW2 3958   2.615   6.596   6.357 -1.1885 -0.8411  1.1713
  603SOL     OW 3959   2.655   0.809   2.770 -0.6977  0.2123  0.4974
  603SOL    HW1 3960   2.681   0.734   2.830 -0.4653  0.8059  1.1445
  603SOL    HW2 3961   2.556   0.811   2.760 -0.6406 -0.9517 -0.5420
  604SOL     OW 3962   4.256   0.103   1.396 -0.4765 -0.0111 -0.0175
  604SOL    HW1 3963   4.209   0.021   1.429 -0.6489  0.1005  0.0140
  604SOL    HW2 3964   4.333   0.076   1.337 -1.1388 -0.1851 -0.8292
  605SOL     OW 3965   2.825   3.547   0.657 -0.0058 -0.5297  0.3407
  605SOL    HW1 3966   2.733   3.516   0.633 -0.3630  0.6757  0.1143
  605SOL    HW2 3967   2.892   3.499   0.600 -0.4572 -1.6587  0.7365
  606SOL     OW 3968   3.291   3.278   5.990  1.0084  0.1883 -0.4124
  606SOL    HW1 3969   3.283   3.218   5.911 -0.5835  0.0572 -0.1847
  606SOL    HW2 3970   3.209   3.270   6.047  1.5792  1.1992  0.6018
  607SOL     OW 3971   5.625   5.891   2.468  0.1027 -0.6125 -0.0141
  607SOL    HW1 3972   5.694   5.887   2.541 -0.0183  0.5530  0.1734
  607SOL    HW2 3973   5.624   5.982   2.427 -2.6561  0.0683  1.3238
  608SOL     OW 3974   3.829   2.333   4.681  0.5748 -0.1297  0.4172
  608SOL    HW1 3975   3.855   2.403   4.613  1.2592 -0.2028  0.5959
  608SOL    HW2 3976   3.911   2.301   4.728  0.0225  0.5754  1.9213
  609SOL     OW 3977   0.777   3.566   5.177 -0.0355  0.0743  0.4183
  609SOL    HW1 3978   0.808   3.661   5.182 -0.2694  0.1418  0.6034
  609SOL    HW2 3979   0.807   3.525   5.091 -0.8174  0.6297 -0.1228
  610SOL     OW 3980   1.514   5.964   0.475  0.3775  0.3459 -0.0486
  610SOL    HW1 3981   1.473   5.874   0.492  0.5206  0.1414 -0.7279
  610SOL    HW2 3982   1.443   6.034   0.476  0.0608  0.0428 -0.8504
  611SOL     OW 3983   6.491   3.342   0.635  0.0241 -0.2694 -0.3401
  611SOL    HW1 3984   6.535   3.381   0.554 -0.2205  1.3464  0.2509
  611SOL    HW2 3985   6.540   3.372   0.717  0.1648 -1.7355  0.1459
  612SOL     OW 3986   2.178   5.332   0.637 -0.3974  0.5195 -0.3664
  612SOL    HW1 3987   2.152   5.330   0.733 -1.0270  0.0040 -0.5381
  612SOL    HW2 3988   2.273   5.301   0.627 -0.8777 -1.1215 -0.0747
  613SOL     OW 3989   4.343   3.989   4.036  0.3937 -0.7957  0.1700
  613SOL    HW1 3990   4.361   3.944   4.123  0.2491  1.9036  1.7203
  613SOL    HW2 3991   4.290   3.928   3.977  2.4693 -3.5866  0.9926
  614SOL     OW 3992   4.999   3.646   0.901 -0.4194 -0.8214 -0.2726
  614SOL    HW1 3993   4.942   3.565   0.883 -0.9904 -0.2759 -1.0180
  614SOL    HW2 3994   5.094   3.624   0.882 -0.3871 -1.6884  0.7839
  615SOL     OW 3995   6.492   4.151   6.154 -0.0329 -0.6803 -0.0270
  615SOL    HW1 3996   6.544   4.097   6.220  1.2956  0.6967  0.0959
  615SOL    HW2 3997   6.395   4.151   6.179  0.5718  0.7678  2.6424
  616SOL     OW 3998   2.890   2.953   6.629 -0.0123 -0.0157 -0.3768
  616SOL    HW1 3999   2.805   2.975   6.581 -1.1810  1.7872  2.2929
  616SOL    HW2 4000   2.943   3.037   6.642  0.3229 -0.4544  1.3296
  617SOL     OW 4001   6.491   1.817   3.404 -0.1921  0.0683 -0.4084
  617SOL    HW1 4002   6.551   1.746   3.366  1.0569  1.8070 -1.8549
  617SOL    HW2 4003   6.504   1.902   3.354 -2.7212  0.9816  0.3125
  618SOL     OW 4004   3.845   2.466   1.125  0.0233 -0.1258  0.3133
  618SOL    HW1 4005   3.899   2.486   1.043 -0.2160 -0.2062  0.1323
  618SOL    HW2 4006   3.904   2.468   1.206  0.3959 -0.7293  0.0651
  619SOL     OW 4007   3.933   2.687   0.346  0.1919  0.2820 -0.5514
  619SOL    HW1 4008   3.842   2.724   0.363  0.1465 -0.5356  1.2382
  619SOL    HW2 4009   3.997   2.761   0.326 -0.8820  0.8486 -2.0340
  620SOL     OW 4010   4.422   0.829   6.518 -0.1909  0.2571 -0.1512
  620SOL    HW1 4011   4.341   0.813   6.573  0.2710 -3.3779 -0.3125
  620SOL    HW2 4012   4.502   0.839   6.577 -0.3180  0.8811 -0.0781
  621SOL     OW 4013   3.496   2.390   6.685 -0.8060  0.8310 -0.0783
  621SOL    HW1 4014   3.556   2.442   6.624  0.3246  0.8522  1.0194
  621SOL    HW2 4015   3.524   2.294   6.684 -0.5627  0.8882  0.6477
  622SOL     OW 4016   3.839   1.375   6.003  0.5120  0.0479 -0.8528
  622SOL    HW1 4017   3.937   1.370   6.023  0.2372 -0.8981  0.3466
  622SOL    HW2 4018   3.823   1.344   5.909  1.4265  0.9681 -1.3467
  623SOL     OW 4019   6.407   5.624   2.459  0.3101 -0.1192 -0.5310
  623SOL    HW1 4020   6.402   5.629   2.559 -3.5283  0.9663 -0.6220
  623SOL    HW2 4021   6.386   5.714   2.420 -1.5640 -1.2517 -2.2876
  624SOL     OW 4022   2.479   3.053   3.830  0.1387 -0.1774 -0.0248
  624SOL    HW1 4023   2.455   2.957   3.823 -2.3638  0.1763  2.1351
  624SOL    HW2 4024   2.563   3.063   3.884  0.5380 -1.1134 -0.4564
  625SOL     OW 4025   3.790   4.567   1.958 -0.0485 -0.6808 -0.0177
  625SOL    HW1 4026   3.889   4.564   1.953  0.0222 -0.7021  1.1887
  625SOL    HW2 4027   3.761   4.651   2.004 -0.5348 -1.2135  0.6679
  626SOL     OW 4028   3.913   3.029   1.325  0.0313  0.4328  0.0901
  626SOL    HW1 4029   3.886   3.122   1.349 -2.0659 -0.2494  0.5821
  626SOL    HW2 4030   3.859   2.964   1.377  1.3566 -1.0933 -0.3487
  627SOL     OW 4031   0.451   5.760   0.227 -0.1583 -0.0841  0.0300
  627SOL    HW1 4032   0.358   5.736   0.253  0.3616 -2.6710 -0.2843
  627SOL    HW2 4033   0.460   5.754   0.127 -0.0667  1.9034 -0.1214
  628SOL     OW 4034   5.126   4.039   5.974  0.0695 -0.8320 -0.0801
  628SOL    HW1 4035   5.066   4.077   6.044  0.5533  0.2902 -0.2557
  628SOL    HW2 4036   5.191   3.976   6.015 -1.5150 -2.4635  0.0494
  629SOL     OW 4037   2.221   5.022   2.536 -0.1683 -0.1136  0.1433
  629SOL    HW1 4038   2.290   5.093   2.522  0.9480 -0.9200  1.2330
  629SOL    HW2 4039   2.130   5.059   2.521  0.3785  1.5913  0.8625
  630SOL     OW 4040   5.123   0.042   2.309 -0.4813 -0.2790  0.1076
  630SOL    HW1 4041   5.219   0.066   2.327  0.0355 -2.6161  0.8449
  630SOL    HW2 4042   5.069   0.126   2.301  1.9332  1.2434 -2.4254
  631SOL     OW 4043   1.612   4.984   0.055 -0.8232  0.2038  0.2623
  631SOL    HW1 4044   1.621   5.006   6.981  1.7514 -0.7471  0.1915
  631SOL    HW2 4045   1.564   4.897   0.065 -0.9463  0.2171 -0.1776
  632SOL     OW 4046   1.504   3.101   5.386  0.0282 -0.2249  0.2765
  632SOL    HW1 4047   1.601   3.075   5.391  0.4458  1.2579  0.5438
  632SOL    HW2 4048   1.463   3.094   5.477  0.3510  0.7092  0.5145
  633SOL     OW 4049   6.919   5.200   1.055 -0.4586 -0.1752  0.1769
  633SOL    HW1 4050   6.923   5.249   0.968 -0.1806 -0.5913 -0.0513
  633SOL    HW2 4051   6.969   5.114   1.046 -0.2170 -0.1051  0.8239
  634SOL     OW 4052   3.325   4.602   4.512  0.2150 -0.5058  0.0312
  634SOL    HW1 4053   3.409   4.552   4.529  0.3606 -0.1169  0.4672
  634SOL    HW2 4054   3.271   4.555   4.441  1.4223 -0.0424 -1.2409
  635SOL     OW 4055   2.032   1.992   3.150  0.0775 -0.1630  0.2617
  635SOL    HW1 4056   2.094   1.977   3.073  0.6573 -2.0810  1.0557
  635SOL    HW2 4057   1.937   1.987   3.118  0.3142 -0.1029 -0.4612
  636SOL     OW 4058   3.162   2.329   2.436 -0.2679 -0.0908 -0.0980
  636SOL    HW1 4059   3.072   2.293   2.410 -0.4040  1.8714 -2.7371
  636SOL    HW2 4060   3.160   2.429   2.438  1.8332  0.0123 -0.1952
  637SOL     OW 4061   5.216   2.647   5.024 -0.1331 -0.5866  0.0645
  637SOL    HW1 4062   5.265   2.717   5.076  1.7246 -0.9078 -1.1282
  637SOL    HW2 4063   5.266   2.629   4.939 -0.8891 -2.8989  0.0494
  638SOL     OW 4064   1.682   2.194   5.910 -0.0136  0.3203  0.4496
  638SOL    HW1 4065   1.743   2.117   5.927 -0.2439  0.3070  1.2357
  638SOL    HW2 4066   1.591   2.159   5.887 -0.4282  0.3533  1.9735
  639SOL     OW 4067   6.562   3.059   4.008 -0.1435  0.2112 -0.5146
  639SOL    HW1 4068   6.631   3.001   3.965  0.2774 -0.2083  0.6970
  639SOL    HW2 4069   6.513   3.008   4.078 -0.9098  0.8436 -0.5656
  640SOL     OW 4070   6.715   2.597   4.631 -0.3446 -0.6469  0.3426
  640SOL    HW1 4071   6.765   2.652   4.565 -0.6727 -0.7934 -0.0289
  640SOL    HW2 4072   6.679   2.515   4.586 -0.6955 -0.6728  0.6642
  641SOL     OW 4073   0.788   2.762   0.730 -0.4242  0.2323 -0.0445
  641SOL    HW1 4074   0.863   2.715   0.683 -1.9030 -2.6364  0.2591
  641SOL    HW2 4075   0.740   2.821   0.665 -0.0416 -0.6333 -1.1470
  642SOL     OW 4076   0.296   5.773   1.800 -0.8641 -0.2751  0.3132
  642SOL    HW1 4077   0.388   5.808   1.817  0.2287 -2.7792  0.0824
  642SOL    HW2 4078   0.270   5.712   1.875 -1.9562 -0.3030 -0.0773
  643SOL     OW 4079   6.326   1.588   3.465 -0.1496  0.0066 -0.1161
  643SOL    HW1 4080   6.313   1.581   3.366  1.1430 -1.0513 -0.2416
  643SOL    HW2 4081   6.384   1.667   3.486  2.4438 -1.6389 -0.5708
  644SOL     OW 4082   2.542   3.431   4.303 -0.1554 -0.5809  0.2635
  644SOL    HW1 4083   2.640   3.447   4.288 -0.7958  2.5220 -1.7273
  644SOL    HW2 4084   2.496   3.423   4.214 -2.0154  0.7587  1.0266
  645SOL     OW 4085   1.346   4.770   6.047 -0.2465 -0.1612  0.4241
  645SOL    HW1 4086   1.300   4.848   6.089  2.1813 -0.5604  4.3029
  645SOL    HW2 4087   1.301   4.685   6.077 -0.9809 -0.4028 -1.2604
  646SOL     OW 4088   4.693   0.424   6.434  0.0860  0.0484 -0.1629
  646SOL    HW1 4089   4.644   0.464   6.356  1.0473 -0.6444 -1.1577
  646SOL    HW2 4090   4.713   0.496   6.501  0.4137  0.9391 -1.1795
  647SOL     OW 4091   0.174   1.813   2.233 -0.2243  0.0639  0.3382
  647SOL    HW1 4092   0.252   1.752   2.244  0.7314  1.3075  0.6963
  647SOL    HW2 4093   0.119   1.812   2.316 -0.6369 -0.8645  0.0625
  648SOL     OW 4094   2.385   4.221   4.404  1.1203  0.0572  0.1324
  648SOL    HW1 4095   2.294   4.240   4.441  0.5011 -0.1603 -1.2291
  648SOL    HW2 4096   2.437   4.307   4.397 -0.6620  1.0482 -3.3615
  649SOL     OW 4097   6.039   2.857   3.673 -0.1329  0.1279  0.3305
  649SOL    HW1 4098   5.975   2.783   3.656  0.1260  0.0593 -0.3814
  649SOL    HW2 4099   6.122   2.843   3.618 -0.1833  1.0693 -0.0024
  650SOL     OW 4100   6.868   3.413   1.555 -0.2875  0.0978  0.1104
  650SOL    HW1 4101   6.886   3.508   1.583 -0.5077 -0.4412  2.3322
  650SOL    HW2 4102   6.770   3.395   1.562 -0.0170 -0.8868  1.9880
  651SOL     OW 4103   0.008   5.170   1.880 -0.2104 -0.2790 -0.2014
  651SOL    HW1 4104   0.000   5.090   1.940  1.3568 -0.5006 -0.2692
  651SOL    HW2 4105   0.013   5.253   1.936  0.2514 -0.4046 -0.0528
  652SOL     OW 4106   4.613   2.020   7.004  0.0846 -0.0141  0.2574
  652SOL    HW1 4107   4.561   1.941   6.973 -0.6343  0.6489 -0.2521
  652SOL    HW2 4108   4.698   2.027   6.952  0.0691 -0.3571  0.1894
  653SOL     OW 4109   0.856   2.774   3.002  0.2271  0.5157  0.2617
  653SOL    HW1 4110   0.843   2.716   3.082 -0.3760 -1.2975 -1.0816
  653SOL    HW2 4111   0.767   2.809   2.971 -0.2091 -2.1417 -1.9196
  654SOL     OW 4112   0.262   1.764   4.081 -0.5286  0.0475  0.3194
  654SOL    HW1 4113   0.183   1.746   4.140 -0.4888  0.5234  0.5279
  654SOL    HW2 4114   0.303   1.852   4.107  0.3169 -0.3792  0.4914
  655SOL     OW 4115   7.014   3.802   5.853  0.2921 -0.5833  0.3072
  655SOL    HW1 4116   0.019   3.706   5.851 -0.4600 -0.8698  2.0399
  655SOL    HW2 4117   6.961   3.820   5.936 -1.3459  0.8396 -0.9692
  656SOL     OW 4118   3.335   3.309   2.087 -0.6500  0.0312 -0.3703
  656SOL    HW1 4119   3.294   3.385   2.037  0.5778  1.8362  1.1605
  656SOL    HW2 4120   3.264   3.257   2.134 -1.4668  0.8684 -0.6472
  657SOL     OW 4121   6.711   3.234   3.403 -0.1314  0.4403  0.1792
  657SOL    HW1 4122   6.731   3.155   3.344 -0.2926 -0.1627  0.9169
  657SOL    HW2 4123   6.785   3.245   3.470  0.4283  1.5846 -0.6030
  658SOL     OW 4124   0.786   1.386   6.009  0.3507 -0.5650  0.2329
  658SOL    HW1 4125   0.760   1.385   6.106  0.9523  1.2044  0.4567
  658SOL    HW2 4126   0.711   1.350   5.954 -1.6769  2.0781  1.0392
  659SOL     OW 4127   0.127   2.971   1.787 -0.3286 -0.0378 -0.4600
  659SOL    HW1 4128   0.119   2.872   1.794  0.3613 -0.0133  0.8020
  659SOL    HW2 4129   0.037   3.013   1.804 -0.2470 -0.3689  0.8974
  660SOL     OW 4130   4.807   2.540   2.959 -0.4668 -0.1139  0.1286
  660SOL    HW1 4131   4.845   2.594   3.033 -1.1356  0.5930 -0.0253
  660SOL    HW2 4132   4.775   2.601   2.886 -0.3390 -0.7676 -0.4868
  661SOL     OW 4133   1.006   1.241   1.160  0.2090  0.2054 -0.1852
  661SOL    HW1 4134   0.915   1.254   1.198 -0.6800  0.6048 -2.2690
  661SOL    HW2 4135   1.047   1.158   1.197  0.6237  1.8930  3.6331
  662SOL     OW 4136   6.162   3.227   3.210  0.2914  0.6262 -0.6393
  662SOL    HW1 4137   6.147   3.196   3.304  2.2261  1.0544 -0.1448
  662SOL    HW2 4138   6.157   3.149   3.148 -0.0549  0.1783 -0.0568
  663SOL     OW 4139   2.959   5.167   4.234  0.5987  0.0641  0.6497
  663SOL    HW1 4140   2.957   5.260   4.198  0.0438  0.1040  0.7738
  663SOL    HW2 4141   2.963   5.170   4.334 -0.3391 -0.0374  0.6987
  664SOL     OW 4142   0.356   3.959   1.688  0.3340  0.4809  0.6426
  664SOL    HW1 4143   0.404   3.954   1.775 -0.5557  1.2830  1.1954
  664SOL    HW2 4144   0.356   4.054   1.655  0.0283  0.3107  0.1310
  665SOL     OW 4145   6.740   3.863   1.072 -0.5062 -0.6173 -0.0131
  665SOL    HW1 4146   6.698   3.814   1.148  0.3680  0.4668  1.2342
  665SOL    HW2 4147   6.714   3.960   1.076  1.3953 -0.0644  0.3531
  666SOL     OW 4148   5.109   0.790   3.815  0.0106  0.5533 -0.3158
  666SOL    HW1 4149   5.164   0.728   3.759  0.9470  0.9511  0.1390
  666SOL    HW2 4150   5.015   0.756   3.820  1.1203 -2.6056  2.5220
  667SOL     OW 4151   5.927   1.425   5.780  0.1859 -0.2957  0.2665
  667SOL    HW1 4152   5.966   1.508   5.740 -0.5235 -0.5636 -1.0062
  667SOL    HW2 4153   5.886   1.447   5.868  0.3107  0.6348  0.1003
  668SOL     OW 4154   3.769   6.130   5.735 -0.2928 -0.0372 -0.3612
  668SOL    HW1 4155   3.810   6.188   5.805 -0.9641  0.5578 -0.4489
  668SOL    HW2 4156   3.675   6.107   5.761 -0.2518 -0.5477 -0.6406
  669SOL     OW 4157   1.727   1.405   0.181  0.0778  0.6317 -0.1418
  669SOL    HW1 4158   1.686   1.417   0.091 -0.2751 -0.4492 -0.1388
  669SOL    HW2 4159   1.768   1.491   0.211  0.0128  1.0541 -1.2387
  670SOL     OW 4160   3.149   2.378   0.909  0.5601  0.2362  0.1091
  670SOL    HW1 4161   3.106   2.288   0.901  1.5780 -0.2874  0.2775
  670SOL    HW2 4162   3.200   2.397   0.825 -0.7702  1.2916 -0.5040
  671SOL     OW 4163   3.185   0.565   0.322 -0.2336 -0.3714  0.1261
  671SOL    HW1 4164   3.105   0.619   0.295 -0.8851 -2.1855 -1.9741
  671SOL    HW2 4165   3.243   0.618   0.383 -2.0163  1.7493  0.0968
  672SOL     OW 4166   1.213   1.755   0.737  0.2923  0.1327  0.0708
  672SOL    HW1 4167   1.193   1.832   0.798 -2.4819  1.4817 -2.3272
  672SOL    HW2 4168   1.195   1.669   0.785  0.1365  1.0509  1.7337
  673SOL     OW 4169   6.961   3.440   2.425 -0.2538  0.4507 -0.4168
  673SOL    HW1 4170   6.978   3.502   2.501 -0.4108  0.3331 -0.2880
  673SOL    HW2 4171   7.008   3.474   2.343  2.0066 -0.6725  0.3026
  674SOL     OW 4172   5.163   0.535   6.325 -0.0237 -0.4620 -0.5921
  674SOL    HW1 4173   5.243   0.541   6.386  0.0989 -1.1756 -0.6763
  674SOL    HW2 4174   5.100   0.466   6.359 -1.1975  0.9155  0.1317
  675SOL     OW 4175   3.570   6.509   2.914 -0.0287  0.0375  0.2472
  675SOL    HW1 4176   3.526   6.499   2.824  1.9922 -1.6592 -0.6415
  675SOL    HW2 4177   3.578   6.419   2.957 -1.0278  0.8450  2.2030
  676SOL     OW 4178   3.769   5.173   5.939 -0.2574  0.1560  0.0935
  676SOL    HW1 4179   3.711   5.240   5.986 -1.0390 -0.4926  0.0801
  676SOL    HW2 4180   3.721   5.086   5.934  1.4674 -0.9545  1.7569
  677SOL     OW 4181   1.910   6.253   0.291  0.2000  0.1764  0.2411
  677SOL    HW1 4182   1.984   6.230   0.228 -0.4915  1.5586 -1.1375
  677SOL    HW2 4183   1.868   6.169   0.325 -0.5168 -0.6664 -2.4907
  678SOL     OW 4184   4.071   4.597   1.652 -0.0854  0.2179 -0.1502
  678SOL    HW1 4185   4.086   4.695   1.642  1.1882  0.0195 -0.3700
  678SOL    HW2 4186   3.973   4.578   1.654 -0.3467  1.4105 -0.9081
  679SOL     OW 4187   0.902   1.678   0.250  0.1798 -0.3476 -0.3465
  679SOL    HW1 4188   0.963   1.750   0.216 -1.1534 -0.5040 -3.4269
  679SOL    HW2 4189   0.933   1.590   0.215 -0.2576 -0.8135  0.4061
  680SOL     OW 4190   3.698   1.227   4.998 -0.4230 -0.5198  0.0773
  680SOL    HW1 4191   3.718   1.146   4.942  1.3937 -0.4551  0.5579
  680SOL    HW2 4192   3.617   1.272   4.963 -0.4211 -1.5358 -1.3422
  681SOL     OW 4193   4.550   1.155   0.717  0.2856 -0.8120  0.0544
  681SOL    HW1 4194   4.609   1.103   0.780  3.2784 -1.5651 -3.0248
  681SOL    HW2 4195   4.580   1.250   0.715 -0.2492 -0.6388  0.2450
  682SOL     OW 4196   5.146   5.128   5.085  0.5232 -0.2176 -0.4580
  682SOL    HW1 4197   5.093   5.194   5.032 -0.1002 -1.7456 -1.8394
  682SOL    HW2 4198   5.166   5.048   5.028  0.0142 -1.8701  1.5316
  683SOL     OW 4199   4.263   3.238   1.551  0.3801 -0.0959  0.0217
  683SOL    HW1 4200   4.205   3.157   1.557 -0.0535  0.2581  0.9586
  683SOL    HW2 4201   4.231   3.298   1.478 -1.0765  0.5629  1.1634
  684SOL     OW 4202   2.310   1.534   3.604  0.0182 -0.6365 -0.0089
  684SOL    HW1 4203   2.387   1.583   3.645  1.0609 -2.2081  0.0011
  684SOL    HW2 4204   2.253   1.495   3.675  0.8351 -1.8745 -0.0147
  685SOL     OW 4205   1.538   1.533   3.285  0.1988  0.2266  0.9475
  685SOL    HW1 4206   1.521   1.488   3.197  2.2050 -1.0587  1.1492
  685SOL    HW2 4207   1.482   1.491   3.356 -0.5526  0.4663  0.5030
  686SOL     OW 4208   6.976   4.836   2.762 -0.1012  0.7710 -0.1437
  686SOL    HW1 4209   6.880   4.835   2.734 -0.3987 -1.7908  0.6867
  686SOL    HW2 4210   6.988   4.903   2.836 -1.5961  0.0758  0.7682
  687SOL     OW 4211   4.660   5.156   1.768  0.2945  0.2763  0.1627
  687SOL    HW1 4212   4.736   5.163   1.833  0.4537  0.7163 -0.0689
  687SOL    HW2 4213   4.681   5.088   1.698  0.4608  0.3748  0.1175
  688SOL     OW 4214   2.881   1.146   6.846 -0.6669 -0.7282  0.2855
  688SOL    HW1 4215   2.866   1.225   6.785  0.8609 -1.1887 -0.7355
  688SOL    HW2 4216   2.824   1.157   6.928 -1.8509  0.5288 -0.6428
  689SOL     OW 4217   5.117   2.395   1.510 -0.4320 -0.2351 -0.2825
  689SOL    HW1 4218   5.124   2.401   1.610 -2.5226 -1.8903  0.0447
  689SOL    HW2 4219   5.025   2.422   1.481 -0.5619 -1.8069 -1.5047
  690SOL     OW 4220   3.603   6.480   1.902 -0.4557  0.1907  0.2827
  690SOL    HW1 4221   3.593   6.380   1.893 -1.6214  0.2076  1.1550
  690SOL    HW2 4222   3.700   6.504   1.899 -0.2292 -0.5795 -3.5028
  691SOL     OW 4223   4.820   2.035   6.145  0.0591 -0.4722  0.3544
  691SOL    HW1 4224   4.810   1.963   6.214 -0.4469 -1.2783 -0.5288
  691SOL    HW2 4225   4.751   2.021   6.074  1.8680 -0.9102 -1.3923
  692SOL     OW 4226   4.040   3.934   6.930 -0.6699  0.2661 -0.1283
  692SOL    HW1 4227   4.061   3.995   6.853  0.1288 -0.3838 -0.4478
  692SOL    HW2 4228   3.989   3.854   6.896  0.1232 -0.2713 -0.0865
  693SOL     OW 4229   2.431   2.225   4.991  0.0514 -0.2047 -0.4617
  693SOL    HW1 4230   2.347   2.273   4.963 -0.8619 -2.2501 -1.4123
  693SOL    HW2 4231   2.484   2.201   4.910  0.6176 -0.5755  0.0157
  694SOL     OW 4232   6.363   4.252   1.601  0.5965  0.3536  0.2929
  694SOL    HW1 4233   6.265   4.247   1.620  0.3932  2.1467 -0.0945
  694SOL    HW2 4234   6.415   4.245   1.686  0.0525  0.8265  0.6664
  695SOL     OW 4235   2.915   6.838   2.786  0.4789  0.0041  0.0189
  695SOL    HW1 4236   2.924   6.871   2.692 -2.2038  0.2106 -0.2394
  695SOL    HW2 4237   2.867   6.905   2.841  0.2672 -0.9408  1.0309
  696SOL     OW 4238   1.017   4.689   2.929 -0.4191  0.4635  0.1903
  696SOL    HW1 4239   1.096   4.709   2.986 -0.1964 -0.5494  0.2626
  696SOL    HW2 4240   1.012   4.755   2.854 -0.6250  1.7066  1.2634
  697SOL     OW 4241   0.062   0.390   0.088 -0.4778 -0.4920 -0.3351
  697SOL    HW1 4242   7.002   0.428   0.048 -0.0610  0.2846 -0.4925
  697SOL    HW2 4243   0.138   0.453   0.072  0.3268 -1.5729 -0.9433
  698SOL     OW 4244   4.090   5.516   6.504  0.2356  0.3118 -0.1104
  698SOL    HW1 4245   4.118   5.420   6.516  0.0917  0.2434 -0.3257
  698SOL    HW2 4246   4.154   5.575   6.553  0.6767  0.1462 -0.4751
  699SOL     OW 4247   6.055   6.542   0.900  0.8106 -0.2966  0.3370
  699SOL    HW1 4248   5.979   6.603   0.875 -0.3975 -0.9594  2.2267
  699SOL    HW2 4249   6.141   6.581   0.866 -0.2300  1.0085 -0.9325
  700SOL     OW 4250   0.318   2.792   2.669  0.1987  0.3619  0.1741
  700SOL    HW1 4251   0.314   2.692   2.672  1.5513  0.3152  2.1204
  700SOL    HW2 4252   0.399   2.824   2.719 -0.5991  2.4648  0.2215
  701SOL     OW 4253   5.853   1.566   3.600  0.6844  0.4365 -0.1063
  701SOL    HW1 4254   5.775   1.607   3.552  0.0363  1.2756  1.5850
  701SOL    HW2 4255   5.824   1.480   3.642 -0.1260  1.9280  2.6079
  702SOL     OW 4256   1.947   2.747   3.858  0.0951 -0.4065 -0.0837
  702SOL    HW1 4257   1.961   2.648   3.861 -0.6012 -0.5173 -0.4307
  702SOL    HW2 4258   1.858   2.767   3.818  0.0764  0.3541  0.3273
  703SOL     OW 4259   0.793   1.786   3.834 -0.5690  0.1403  0.5181
  703SOL    HW1 4260   0.746   1.805   3.920 -1.1705 -0.6026  0.3638
  703SOL    HW2 4261   0.735   1.813   3.757  0.2666  1.4988  0.3275
  704SOL     OW 4262   3.175   3.710   2.097 -0.0963  0.0114  0.0398
  704SOL    HW1 4263   3.205   3.805   2.101  2.0272 -0.4954 -1.7857
  704SOL    HW2 4264   3.079   3.704   2.123 -0.0202  2.4941  1.1468
  705SOL     OW 4265   5.214   3.475   6.634  0.1119  0.2278 -0.1010
  705SOL    HW1 4266   5.182   3.463   6.728  0.1380 -0.7640 -0.2069
  705SOL    HW2 4267   5.168   3.409   6.575  0.3907  0.5814 -0.7225
  706SOL     OW 4268   6.871   0.449   1.729  0.1609  0.1373  0.3474
  706SOL    HW1 4269   6.903   0.529   1.780  2.3739  0.2800 -1.1221
  706SOL    HW2 4270   6.815   0.392   1.789  2.2693  0.5014  2.8836
  707SOL     OW 4271   2.079   5.465   5.954 -0.1114  0.2317  0.0436
  707SOL    HW1 4272   1.995   5.462   5.899 -0.6982  0.2248  0.9240
  707SOL    HW2 4273   2.059   5.507   6.043  0.9436  0.7325  0.0526
  708SOL     OW 4274   4.524   2.381   0.439 -0.5211  0.4838 -0.1591
  708SOL    HW1 4275   4.500   2.423   0.352  1.7051 -0.3988 -1.2699
  708SOL    HW2 4276   4.494   2.285   0.439 -1.3275  0.7272  0.4363
  709SOL     OW 4277   2.534   4.870   4.573  0.2257  0.6030 -0.1563
  709SOL    HW1 4278   2.455   4.852   4.515 -0.0060 -0.3393  0.4224
  709SOL    HW2 4279   2.503   4.909   4.660  0.3206 -0.3009  0.3006
  710SOL     OW 4280   0.399   4.656   5.292  0.4437  0.4010 -0.5243
  710SOL    HW1 4281   0.328   4.726   5.285  0.6138  0.5644 -0.6220
  710SOL    HW2 4282   0.485   4.691   5.255  0.3317 -0.1374 -1.3221
  711SOL     OW 4283   5.324   2.411   0.648 -0.5423  0.0123 -0.3703
  711SOL    HW1 4284   5.421   2.427   0.633 -0.3058 -1.3873 -0.5120
  711SOL    HW2 4285   5.292   2.466   0.724  0.3103  0.6274 -0.4390
  712SOL     OW 4286   2.286   1.173   6.791  0.3000  0.2094  0.0279
  712SOL    HW1 4287   2.257   1.093   6.845  0.1387  0.0138 -0.3431
  712SOL    HW2 4288   2.208   1.233   6.777  0.3090  0.1890 -0.1087
  713SOL     OW 4289   2.684   3.062   3.997 -0.3964  0.4431  0.3210
  713SOL    HW1 4290   2.670   3.024   4.088 -0.0812 -0.1448  0.1336
  713SOL    HW2 4291   2.769   3.024   3.958 -1.2075 -0.3510 -0.7362
  714SOL     OW 4292   1.148   3.212   3.255 -0.4298  0.2826 -0.1517
  714SOL    HW1 4293   1.140   3.167   3.343 -0.1846  0.3676 -0.0841
  714SOL    HW2 4294   1.245   3.215   3.228 -0.6519 -1.3907 -1.2821
  715SOL     OW 4295   2.427   4.449   4.689 -0.5193  0.1864 -0.1423
  715SOL    HW1 4296   2.346   4.444   4.747  0.3794  1.4801  1.2849
  715SOL    HW2 4297   2.398   4.452   4.593 -2.1084 -0.3218  0.2816
  716SOL     OW 4298   0.582   3.721   1.556  0.5246 -0.0117 -0.3967
  716SOL    HW1 4299   0.637   3.793   1.599 -0.3629  0.1859  0.4649
  716SOL    HW2 4300   0.503   3.763   1.510 -0.3331 -0.4388  0.6315
  717SOL     OW 4301   5.072   5.647   4.151  0.0816 -0.1607 -0.3076
  717SOL    HW1 4302   5.050   5.551   4.134  0.1913 -0.5286  1.5011
  717SOL    HW2 4303   5.012   5.684   4.221  0.8114  0.7501 -0.1370
  718SOL     OW 4304   3.647   0.462   6.542 -0.2170  0.2364  0.8461
  718SOL    HW1 4305   3.613   0.556   6.536 -2.0735 -0.0032  4.5142
  718SOL    HW2 4306   3.746   0.463   6.555 -0.4056  1.9470  2.8329
  719SOL     OW 4307   2.860   6.663   2.151  0.4909  0.3235  0.2898
  719SOL    HW1 4308   2.831   6.681   2.057  0.0435 -1.4927  0.0423
  719SOL    HW2 4309   2.853   6.565   2.170  0.4058  0.6745  2.2862
  720SOL     OW 4310   0.358   5.121   3.117  0.1398 -0.2717 -0.0265
  720SOL    HW1 4311   0.407   5.196   3.162  1.4682 -0.3384 -1.2838
  720SOL    HW2 4312   0.333   5.053   3.185 -0.1124  0.7845  0.9726
  721SOL     OW 4313   6.127   5.514   6.759 -0.1014 -0.1226 -0.2722
  721SOL    HW1 4314   6.108   5.441   6.694  0.6914 -0.0380 -0.6007
  721SOL    HW2 4315   6.135   5.601   6.711 -0.2850  0.0693  0.0336
  722SOL     OW 4316   0.913   3.357   3.225  0.0403  0.5397 -0.5210
  722SOL    HW1 4317   1.012   3.347   3.237  0.3256  0.2644 -2.6006
  722SOL    HW2 4318   0.878   3.427   3.286  1.0980 -0.9119  1.8934
  723SOL     OW 4319   6.107   2.667   5.126 -0.0706 -0.0340 -0.4751
  723SOL    HW1 4320   6.187   2.664   5.066  2.0381 -0.0230  2.1874
  723SOL    HW2 4321   6.073   2.574   5.141 -1.7578  0.0785 -2.9658
  724SOL     OW 4322   0.484   3.262   5.589 -0.0695  0.0494  0.2371
  724SOL    HW1 4323   0.405   3.205   5.612 -1.5424  1.9408  0.1348
  724SOL    HW2 4324   0.458   3.327   5.518  1.5445  0.8458  0.3392
  725SOL     OW 4325   0.092   3.158   5.860 -0.0281 -0.6529  0.4112
  725SOL    HW1 4326   0.092   3.072   5.911  1.4727  0.0677  1.6696
  725SOL    HW2 4327   0.141   3.228   5.911 -1.5611  1.0953 -0.4106
  726SOL     OW 4328   3.538   5.509   6.621  0.0650 -0.2589  0.3074
  726SOL    HW1 4329   3.459   5.569   6.614 -1.0621 -1.8544 -1.1252
  726SOL    HW2 4330   3.597   5.522   6.541  0.3069 -0.4162  0.4589
  727SOL     OW 4331   5.248   6.200   2.427 -0.0033 -0.2453 -0.0380
  727SOL    HW1 4332   5.172   6.136   2.424 -0.4499  0.2895 -0.1678
  727SOL    HW2 4333   5.279   6.210   2.522  0.5089 -1.1540 -0.0951
  728SOL     OW 4334   4.456   3.991   5.505  0.4600 -0.2928 -0.2931
  728SOL    HW1 4335   4.545   3.945   5.513  0.7229  0.3049  0.3631
  728SOL    HW2 4336   4.420   3.978   5.413  0.6668 -1.5417 -0.2190
  729SOL     OW 4337   3.521   0.934   1.624  0.3444  0.6648  0.0133
  729SOL    HW1 4338   3.586   0.970   1.691  0.1816 -0.1874  0.6525
  729SOL    HW2 4339   3.499   1.005   1.557  2.0098  0.9356 -0.2860
  730SOL     OW 4340   3.410   4.100   4.182  0.1554  0.0901  0.3736
  730SOL    HW1 4341   3.461   4.027   4.136 -1.2425  0.1506 -1.3884
  730SOL    HW2 4342   3.474   4.172   4.210  1.3182 -0.9430  0.4862
  731SOL     OW 4343   1.572   4.633   3.238  0.2089  0.0731 -0.0089
  731SOL    HW1 4344   1.612   4.701   3.300  1.1054  0.0407 -0.5391
  731SOL    HW2 4345   1.549   4.677   3.151 -2.2484  0.4194  0.7424
  732SOL     OW 4346   6.801   3.698   2.945 -0.0267  0.3148 -0.2355
  732SOL    HW1 4347   6.731   3.628   2.956 -1.2904  1.6587  0.7546
  732SOL    HW2 4348   6.876   3.682   3.009  0.2497 -0.7481 -0.8128
  733SOL     OW 4349   4.738   1.875   2.267 -0.3730  0.1595 -0.2651
  733SOL    HW1 4350   4.812   1.849   2.205  0.6531 -2.0056  1.6992
  733SOL    HW2 4351   4.771   1.945   2.330 -0.6854  0.7095 -0.7066
  734SOL     OW 4352   1.604   5.388   1.511  0.5270 -0.1215 -0.4875
  734SOL    HW1 4353   1.662   5.415   1.589 -0.5967  2.7436 -0.5534
  734SOL    HW2 4354   1.529   5.331   1.544 -0.2916  1.5693  0.6907
  735SOL     OW 4355   3.011   1.680   5.651 -0.0397  0.1606  0.1278
  735SOL    HW1 4356   2.933   1.632   5.611 -0.0702  0.8013 -0.5889
  735SOL    HW2 4357   3.091   1.668   5.592 -0.2402  1.6250 -0.4708
  736SOL     OW 4358   3.440   2.745   0.402 -0.2770  0.4166  0.1937
  736SOL    HW1 4359   3.416   2.649   0.386  0.0876  0.3655 -0.0709
  736SOL    HW2 4360   3.364   2.804   0.374 -0.7078  0.1807  0.8508
  737SOL     OW 4361   5.182   3.532   5.332 -0.3989 -0.2563 -0.0781
  737SOL    HW1 4362   5.246   3.513   5.406  1.7223  0.4699 -1.6346
  737SOL    HW2 4363   5.102   3.581   5.367  0.7760  0.4871  1.6400
  738SOL     OW 4364   4.666   2.912   6.007  0.5084 -0.0898 -0.4503
  738SOL    HW1 4365   4.674   3.011   5.999  0.0892  0.1800  1.7965
  738SOL    HW2 4366   4.754   2.869   5.986  0.9178  0.8303 -0.6264
  739SOL     OW 4367   4.735   0.396   4.110 -0.2491  0.4556  1.0355
  739SOL    HW1 4368   4.819   0.444   4.136  1.4857 -2.4029  1.1287
  739SOL    HW2 4369   4.657   0.437   4.158  1.4612  1.5128  3.0728
  740SOL     OW 4370   3.130   5.780   3.625  0.0883  0.6170  0.5193
  740SOL    HW1 4371   3.106   5.877   3.625  1.4940  1.0332  2.4986
  740SOL    HW2 4372   3.052   5.726   3.593 -0.2691  2.4450 -1.9537
  741SOL     OW 4373   4.463   3.716   3.768 -0.1065  0.2762  0.0223
  741SOL    HW1 4374   4.531   3.731   3.839 -0.6882  0.0257  0.6427
  741SOL    HW2 4375   4.480   3.777   3.691  1.4468 -0.5141 -0.2824
  742SOL     OW 4376   3.161   4.645   0.244 -0.2691  0.0714  0.0927
  742SOL    HW1 4377   3.233   4.701   0.203 -1.1610  0.1844 -1.3828
  742SOL    HW2 4378   3.124   4.691   0.324 -0.6741  1.3967 -0.8230
  743SOL     OW 4379   4.131   6.182   3.369 -0.4131 -0.3034 -0.1043
  743SOL    HW1 4380   4.178   6.268   3.350 -0.8520 -0.0228  0.0513
  743SOL    HW2 4381   4.034   6.200   3.386 -0.3626 -0.7294  0.7314
  744SOL     OW 4382   3.524   0.921   0.106  0.0932  0.0871 -0.2362
  744SOL    HW1 4383   3.453   0.851   0.093  1.9203 -2.1849  1.2283
  744SOL    HW2 4384   3.556   0.920   0.200  2.8372  0.1907 -1.0603
  745SOL     OW 4385   6.516   2.608   1.247 -0.2153  0.1783  0.4021
  745SOL    HW1 4386   6.456   2.563   1.313  0.4133  0.5720  1.2537
  745SOL    HW2 4387   6.510   2.561   1.159  0.2468 -1.4334  1.2043
  746SOL     OW 4388   2.395   4.514   2.173 -0.1451  0.4501  0.3115
  746SOL    HW1 4389   2.370   4.593   2.228 -1.2144  0.8879 -0.7492
  746SOL    HW2 4390   2.436   4.545   2.087  1.1219 -0.2050  0.6607
  747SOL     OW 4391   6.897   3.388   0.899 -0.2386  0.4541 -0.1096
  747SOL    HW1 4392   6.895   3.446   0.980 -0.0386  0.6928 -0.2725
  747SOL    HW2 4393   6.974   3.324   0.905 -0.8655 -0.2700  0.3904
  748SOL     OW 4394   2.370   0.158   6.249 -0.3960  0.4164 -0.4910
  748SOL    HW1 4395   2.461   0.116   6.253 -0.9744 -1.1271 -2.2648
  748SOL    HW2 4396   2.339   0.161   6.154 -2.4586  0.3675  0.1399
  749SOL     OW 4397   2.612   2.868   0.075  1.1565 -0.2188 -0.3521
  749SOL    HW1 4398   2.611   2.941   0.143  1.8930  0.0483 -0.6103
  749SOL    HW2 4399   2.680   2.890   0.004  1.9817 -1.5353 -0.0085
  750SOL     OW 4400   1.980   4.301   3.434 -0.7245 -0.1381 -0.4897
  750SOL    HW1 4401   1.948   4.209   3.456 -1.0202  0.3554  1.2650
  750SOL    HW2 4402   1.904   4.355   3.399 -1.3956  0.3835  1.6164
  751SOL     OW 4403   2.562   0.345   1.060 -0.5187  0.1077  0.3298
  751SOL    HW1 4404   2.481   0.345   1.003  0.6521  1.5551 -1.4612
  751SOL    HW2 4405   2.549   0.410   1.136 -0.3815  1.8243 -1.0481
  752SOL     OW 4406   4.127   5.307   0.289  0.1050  0.2408 -0.7529
  752SOL    HW1 4407   4.211   5.283   0.338 -0.1064 -0.2767 -0.6372
  752SOL    HW2 4408   4.052   5.249   0.321  0.0277 -0.3166 -1.8969
  753SOL     OW 4409   4.171   1.405   3.222 -0.1031 -0.3528 -0.5155
  753SOL    HW1 4410   4.172   1.306   3.236  0.7822 -0.1986  0.6331
  753SOL    HW2 4411   4.253   1.446   3.261 -0.5531  0.8734 -0.7840
  754SOL     OW 4412   4.314   4.204   4.396  0.0870  0.3852 -0.1688
  754SOL    HW1 4413   4.245   4.160   4.337 -0.7254  1.5584 -0.1361
  754SOL    HW2 4414   4.296   4.302   4.400  0.0980  0.3399  2.0747
  755SOL     OW 4415   0.157   4.757   6.558  0.8619  0.0735 -0.0796
  755SOL    HW1 4416   0.217   4.677   6.554 -0.8073 -1.1975 -0.6576
  755SOL    HW2 4417   0.062   4.727   6.569  0.2411  2.0023  0.1165
  756SOL     OW 4418   6.151   4.540   3.340 -0.0259  0.4263 -0.4666
  756SOL    HW1 4419   6.207   4.493   3.272 -0.7047 -0.9500 -0.0972
  756SOL    HW2 4420   6.140   4.482   3.421  1.1436  2.2021  1.0526
  757SOL     OW 4421   0.435   4.492   0.090  0.8443 -0.2512 -0.3388
  757SOL    HW1 4422   0.361   4.512   0.154 -0.9590 -1.0059 -2.0931
  757SOL    HW2 4423   0.504   4.564   0.096  0.5098 -0.0517  2.0596
  758SOL     OW 4424   5.795   3.213   1.599 -0.2929  0.0951 -0.3054
  758SOL    HW1 4425   5.696   3.203   1.590 -0.2885 -0.4123  0.1118
  758SOL    HW2 4426   5.830   3.137   1.653  0.0275  1.4550  1.4829
  759SOL     OW 4427   0.897   4.206   0.578  0.0854  0.1880  0.2276
  759SOL    HW1 4428   0.963   4.262   0.627  0.7468 -1.2308  1.0041
  759SOL    HW2 4429   0.945   4.143   0.517 -0.5364 -0.8069  0.7428
  760SOL     OW 4430   5.280   2.045   6.273  0.1429 -0.5701 -0.4786
  760SOL    HW1 4431   5.247   1.952   6.289  0.3385 -0.4958  0.3907
  760SOL    HW2 4432   5.203   2.108   6.272  0.0113 -0.7355 -1.0492
  761SOL     OW 4433   5.416   5.030   5.208 -0.9204 -0.1551 -0.7415
  761SOL    HW1 4434   5.428   4.989   5.299 -1.3037  0.5873 -0.3470
  761SOL    HW2 4435   5.384   4.960   5.144 -1.1948 -0.5606 -0.1708
  762SOL     OW 4436   3.422   4.182   3.103  0.8856 -0.3999 -0.0916
  762SOL    HW1 4437   3.462   4.251   3.163 -0.7953 -0.2245  0.8587
  762SOL    HW2 4438   3.324   4.198   3.093  0.6768 -1.9423 -0.8341
  763SOL     OW 4439   6.484   3.980   5.273  0.4653  0.0864 -0.0875
  763SOL    HW1 4440   6.465   3.974   5.371 -1.4299  1.0955 -0.3329
  763SOL    HW2 4441   6.414   3.930   5.222  0.3009  1.1629 -0.9750
  764SOL     OW 4442   0.840   6.818   0.725 -0.0473 -0.7498 -0.2278
  764SOL    HW1 4443   0.752   6.773   0.712 -0.7657  0.8025 -0.9481
  764SOL    HW2 4444   0.890   6.820   0.639 -0.0495 -0.1341 -0.2215
  765SOL     OW 4445   2.985   3.765   4.705  0.0634  0.7654 -0.0404
  765SOL    HW1 4446   2.901   3.787   4.756 -0.3582  1.8332 -1.1591
  765SOL    HW2 4447   3.043   3.846   4.700  0.8449  0.2208  0.1114
  766SOL     OW 4448   4.798   1.780   4.818  0.1217 -0.3725  0.2502
  766SOL    HW1 4449   4.803   1.744   4.725  2.0327 -0.8885  0.5168
  766SOL    HW2 4450   4.890   1.790   4.855 -0.6247 -0.9629  2.4014
  767SOL     OW 4451   1.739   2.129   1.283 -0.0185  0.2914  0.3030
  767SOL    HW1 4452   1.837   2.126   1.263 -0.2973 -0.9434 -1.1338
  767SOL    HW2 4453   1.715   2.050   1.341 -0.2224  0.3676  0.3221
  768SOL     OW 4454   3.540   0.628   3.656  0.1590 -0.4283 -0.1613
  768SOL    HW1 4455   3.553   0.698   3.726 -0.3024 -0.9474  0.4426
  768SOL    HW2 4456   3.480   0.556   3.690  1.3823 -1.6142 -0.4255
  769SOL     OW 4457   3.247   6.033   1.545 -0.2363 -0.5340 -0.3538
  769SOL    HW1 4458   3.149   6.018   1.535 -0.5485  1.1515 -0.1423
  769SOL    HW2 4459   3.291   6.025   1.455 -0.3061 -2.6678 -0.2578
  770SOL     OW 4460   5.653   1.995   3.662 -0.1587 -0.4852  0.1041
  770SOL    HW1 4461   5.655   1.925   3.591  0.4909  0.5150 -0.8959
  770SOL    HW2 4462   5.570   2.049   3.653 -1.5510 -2.1350  1.9545
  771SOL     OW 4463   6.501   2.840   3.646  0.4566  0.0196 -0.7711
  771SOL    HW1 4464   6.592   2.805   3.623  0.9082  0.1813  0.7102
  771SOL    HW2 4465   6.482   2.825   3.743 -0.3082  1.7156 -0.6235
  772SOL     OW 4466   0.184   3.291   3.266  0.6962 -0.2797 -0.1804
  772SOL    HW1 4467   0.135   3.363   3.316  1.2291  0.2537 -0.4101
  772SOL    HW2 4468   0.125   3.253   3.195  1.1793  1.6215 -1.6825
  773SOL     OW 4469   3.492   1.836   3.944  0.3009 -0.2980  0.3916
  773SOL    HW1 4470   3.548   1.756   3.967  1.9400  0.3137 -1.1944
  773SOL    HW2 4471   3.551   1.915   3.928 -1.0101  0.4090 -1.3003
  774SOL     OW 4472   4.106   5.901   1.614 -0.3094 -0.1991  0.0196
  774SOL    HW1 4473   4.203   5.892   1.635 -0.2160 -0.5502 -0.5375
  774SOL    HW2 4474   4.090   5.985   1.563 -0.0029 -1.0216 -1.4986
  775SOL     OW 4475   2.464   0.072   5.372 -0.1433  0.2256 -0.5265
  775SOL    HW1 4476   2.376   0.036   5.340 -0.3745  1.9263 -1.9484
  775SOL    HW2 4477   2.538   0.017   5.333 -0.5297 -1.1023  0.5293
  776SOL     OW 4478   4.130   4.248   0.793  0.5872  0.4488 -0.2596
  776SOL    HW1 4479   4.159   4.293   0.878 -0.4063 -0.3455  0.5233
  776SOL    HW2 4480   4.083   4.163   0.815 -1.3128  1.1248 -1.5008
  777SOL     OW 4481   5.800   4.015   0.989 -0.1716 -0.2681  0.1361
  777SOL    HW1 4482   5.759   3.933   0.951  1.3145 -1.1334  0.3167
  777SOL    HW2 4483   5.827   4.077   0.915  0.8807 -1.0329 -0.1301
  778SOL     OW 4484   4.639   2.898   3.230 -0.3477 -0.1654 -0.2423
  778SOL    HW1 4485   4.586   2.837   3.289 -0.9414 -1.1433 -1.7189
  778SOL    HW2 4486   4.578   2.940   3.162  0.7232 -1.3217 -1.9931
  779SOL     OW 4487   3.250   6.679   6.845 -0.7060 -0.1170 -0.0792
  779SOL    HW1 4488   3.309   6.621   6.901 -2.3614  0.2547  2.1564
  779SOL    HW2 4489   3.163   6.633   6.829 -0.4565 -0.0030 -2.0037
  780SOL     OW 4490   1.570   0.526   2.145  0.0644 -0.1613 -0.3528
  780SOL    HW1 4491   1.517   0.610   2.131  1.0277  0.2255 -1.9829
  780SOL    HW2 4492   1.655   0.548   2.193 -0.6772 -0.6029  1.2410
  781SOL     OW 4493   2.929   1.196   2.962  0.2074  0.3027 -0.0558
  781SOL    HW1 4494   2.937   1.132   3.038  0.3537  1.4273  0.8863
  781SOL    HW2 4495   2.836   1.191   2.924  0.3195 -0.7046 -0.2266
  782SOL     OW 4496   3.528   3.613   2.040  0.4091  0.2239  0.1614
  782SOL    HW1 4497   3.516   3.515   2.050 -0.7437  0.2752 -0.5683
  782SOL    HW2 4498   3.490   3.643   1.952  0.1972  1.4144  0.6368
  783SOL     OW 4499   6.385   6.943   4.920 -0.2103 -0.0093  0.3755
  783SOL    HW1 4500   6.450   6.995   4.865  0.8917 -0.4828  1.1963
  783SOL    HW2 4501   6.294   6.951   4.880 -0.1283  2.6938  0.5748
  784SOL     OW 4502   5.654   3.645   1.086  0.3321 -0.0026  0.6461
  784SOL    HW1 4503   5.643   3.690   0.997  0.2446 -0.7651  0.2564
  784SOL    HW2 4504   5.660   3.714   1.158 -0.6688  0.6118  0.1675
  785SOL     OW 4505   4.939   0.797   3.441  0.0271 -0.7025 -0.3667
  785SOL    HW1 4506   5.033   0.766   3.425 -0.2263 -1.2196 -0.8868
  785SOL    HW2 4507   4.880   0.717   3.455 -0.3782 -0.3864 -0.2614
  786SOL     OW 4508   3.634   2.238   4.510  0.2437  0.8058 -0.2627
  786SOL    HW1 4509   3.548   2.188   4.522 -0.3540  1.5998 -1.0908
  786SOL    HW2 4510   3.673   2.259   4.600 -0.7216  0.9364  0.1337
  787SOL     OW 4511   3.986   1.614   4.911 -0.1844 -0.2156  0.0161
  787SOL    HW1 4512   3.969   1.516   4.913 -2.1151  0.0804  2.1044
  787SOL    HW2 4513   4.071   1.634   4.960  0.7301 -0.8907 -1.2525
  788SOL     OW 4514   5.143   3.571   3.662 -0.4225 -0.1728  0.4805
  788SOL    HW1 4515   5.122   3.491   3.719  1.0537 -0.2063  1.0258
  788SOL    HW2 4516   5.124   3.549   3.566 -1.5293 -0.6265  0.7817
  789SOL     OW 4517   4.911   0.724   1.282  0.0069  0.7114  0.2775
  789SOL    HW1 4518   4.831   0.714   1.222 -0.4337  0.2390  0.9326
  789SOL    HW2 4519   4.942   0.819   1.280  0.8731  0.4537 -1.7884
  790SOL     OW 4520   5.998   3.049   4.854 -0.4254 -0.0692 -0.0755
  790SOL    HW1 4521   6.057   3.102   4.794  0.0966  1.2098  1.4719
  790SOL    HW2 4522   6.028   2.954   4.857  1.9428  0.6396  1.0558
  791SOL     OW 4523   4.389   1.347   2.048 -0.1843  0.1077 -0.0779
  791SOL    HW1 4524   4.320   1.420   2.045  0.2862  0.7325  2.1589
  791SOL    HW2 4525   4.393   1.309   2.140  1.7017 -0.6752 -0.4416
  792SOL     OW 4526   1.810   2.376   5.717 -0.0432  0.1519 -0.0101
  792SOL    HW1 4527   1.784   2.337   5.805  0.1830 -1.5040 -0.6405
  792SOL    HW2 4528   1.868   2.312   5.668 -1.3232  0.4054 -1.9822
  793SOL     OW 4529   0.736   3.708   2.411  0.2823  0.1839  0.3209
  793SOL    HW1 4530   0.808   3.772   2.438  1.0396  0.8204 -2.8657
  793SOL    HW2 4531   0.776   3.619   2.392  0.0665  0.2192 -0.3267
  794SOL     OW 4532   4.146   2.916   4.256  0.1695 -0.0109  0.3537
  794SOL    HW1 4533   4.164   2.847   4.186  0.1805  1.2926 -0.9704
  794SOL    HW2 4534   4.168   3.007   4.220 -1.4920  0.8752  1.4191
  795SOL     OW 4535   6.910   4.557   0.618 -0.1301  0.1352 -0.4118
  795SOL    HW1 4536   6.992   4.552   0.675 -1.1150  0.6485  1.1282
  795SOL    HW2 4537   6.899   4.471   0.568 -0.8987 -1.7151  2.6565
  796SOL     OW 4538   1.615   0.857   2.302  0.3850  0.0117 -0.2991
  796SOL    HW1 4539   1.711   0.877   2.280 -0.2842  0.2578 -3.5393
  796SOL    HW2 4540   1.608   0.826   2.396  3.5122  0.8430  0.3247
  797SOL     OW 4541   0.315   4.561   4.825  0.2189 -0.1040 -0.0284
  797SOL    HW1 4542   0.275   4.639   4.777  0.8047  0.0012 -0.3614
  797SOL    HW2 4543   0.409   4.583   4.850  0.2194 -0.5150  0.3361
  798SOL     OW 4544   3.110   6.532   4.077  0.2787  0.0106  0.3149
  798SOL    HW1 4545   3.139   6.605   4.139  2.1464 -0.2606 -0.1607
  798SOL    HW2 4546   3.187   6.508   4.017 -0.4233 -2.0594  0.1763
  799SOL     OW 4547   6.416   4.233   4.943 -0.0102 -0.2737  0.5806
  799SOL    HW1 4548   6.383   4.326   4.956 -0.1154 -0.1267 -0.6195
  799SOL    HW2 4549   6.392   4.201   4.851 -0.3430 -1.6387  1.1085
  800SOL     OW 4550   3.723   2.092   5.733  0.5002 -0.3605  0.6343
  800SOL    HW1 4551   3.728   2.129   5.640 -3.0897  0.6827  0.7104
  800SOL    HW2 4552   3.783   2.145   5.793 -0.2451  1.6905 -0.3441
  801SOL     OW 4553   1.886   3.282   5.302  0.2643 -0.3396  0.3232
  801SOL    HW1 4554   1.789   3.278   5.325  0.0045 -0.3194 -0.7112
  801SOL    HW2 4555   1.925   3.190   5.307  0.1902 -0.3472  0.7478
  802SOL     OW 4556   2.418   7.022   2.394  0.0869  0.2576 -0.2165
  802SOL    HW1 4557   2.364   0.081   2.382  0.2092  0.3273 -0.2801
  802SOL    HW2 4558   2.392   6.978   2.480  0.3149  0.5809  0.0188
  803SOL     OW 4559   0.584   1.886   3.174  0.3804 -0.4995 -0.1094
  803SOL    HW1 4560   0.580   1.915   3.270  0.8637 -1.9123  0.3548
  803SOL    HW2 4561   0.497   1.845   3.147 -0.4584  1.6232 -0.8970
  804SOL     OW 4562   1.485   6.794   6.093 -0.1040 -0.1792 -0.2032
  804SOL    HW1 4563   1.530   6.853   6.026 -0.5115 -0.4911 -0.7658
  804SOL    HW2 4564   1.495   6.699   6.065  1.0390 -0.4392  0.9947
  805SOL     OW 4565   1.642   0.751   2.550 -0.0135 -0.0017  0.1370
  805SOL    HW1 4566   1.680   0.658   2.555 -1.7591 -0.7304  0.6471
  805SOL    HW2 4567   1.716   0.817   2.547  1.3261 -1.4664 -1.6712
  806SOL     OW 4568   3.921   4.097   1.365  0.2620  0.6592 -0.2365
  806SOL    HW1 4569   3.883   4.185   1.393  1.8147  0.8451  1.4543
  806SOL    HW2 4570   3.994   4.112   1.298 -0.8161  0.4749 -1.5014
  807SOL     OW 4571   0.931   3.890   6.084  0.4598 -0.5695 -0.2640
  807SOL    HW1 4572   0.968   3.878   5.992 -0.7995 -1.0879 -0.7182
  807SOL    HW2 4573   0.839   3.851   6.089  0.8963 -1.5040  1.4997
  808SOL     OW 4574   5.231   5.770   4.864  0.2733  0.1229 -0.0826
  808SOL    HW1 4575   5.248   5.861   4.826 -0.5230  1.1722  1.9604
  808SOL    HW2 4576   5.138   5.765   4.899 -0.2274 -2.0311 -1.5140
  809SOL     OW 4577   2.191   2.102   4.441  0.4787 -0.3658 -0.0178
  809SOL    HW1 4578   2.099   2.140   4.455  0.2014 -0.3074 -1.7633
  809SOL    HW2 4579   2.223   2.060   4.526 -1.5760 -1.2563  0.3737
  810SOL     OW 4580   3.313   3.983   6.135  0.2744 -0.0674 -0.0280
  810SOL    HW1 4581   3.254   3.949   6.208 -0.1237  1.9630  0.6780
  810SOL    HW2 4582   3.271   4.063   6.093  1.2590 -0.2326 -1.4083
  811SOL     OW 4583   3.298   1.961   5.694 -0.2996  0.1106 -0.7578
  811SOL    HW1 4584   3.315   1.914   5.781  0.4608  0.2222 -0.8375
  811SOL    HW2 4585   3.288   2.059   5.710 -1.6684 -0.0262 -0.6200
  812SOL     OW 4586   2.982   2.588   6.819 -0.2697  0.0718 -0.5985
  812SOL    HW1 4587   2.896   2.596   6.869 -0.7829 -0.5819 -1.3446
  812SOL    HW2 4588   2.972   2.518   6.748  1.1651 -0.6877 -0.0912
  813SOL     OW 4589   1.752   6.751   6.453  0.4567 -0.4112  0.1884
  813SOL    HW1 4590   1.697   6.669   6.436  0.3885 -0.6602  1.4688
  813SOL    HW2 4591   1.849   6.726   6.454  0.3705 -0.8638  2.2905
  814SOL     OW 4592   0.149   3.715   4.726 -0.5006 -0.1163 -0.0346
  814SOL    HW1 4593   0.213   3.768   4.783 -0.8084  1.4707 -1.1052
  814SOL    HW2 4594   0.198   3.677   4.648 -0.9221  1.6629 -1.2225
  815SOL     OW 4595   4.981   2.332   0.085  0.2722 -0.2453 -0.9429
  815SOL    HW1 4596   4.886   2.306   0.100 -0.0936  1.8854  1.2133
  815SOL    HW2 4597   4.991   2.371   7.017 -1.2189  0.5355 -0.8055
  816SOL     OW 4598   0.709   6.818   2.248 -0.4128  0.1680 -0.1680
  816SOL    HW1 4599   0.650   6.740   2.228 -1.0351  0.4196  0.6210
  816SOL    HW2 4600   0.654   6.901   2.252  0.2375  0.6557 -0.9473
  817SOL     OW 4601   5.563   2.297   1.619  0.8533  0.2756 -0.1166
  817SOL    HW1 4602   5.496   2.315   1.546  0.2961  0.6223  0.4644
  817SOL    HW2 4603   5.527   2.226   1.680  0.5379  1.1901  0.7885
  818SOL     OW 4604   2.105   1.701   6.426  0.0304 -0.4830  0.2488
  818SOL    HW1 4605   2.059   1.691   6.514 -0.7560 -2.8454 -0.3401
  818SOL    HW2 4606   2.037   1.721   6.355  0.4344 -0.2117 -0.0636
  819SOL     OW 4607   4.270   3.453   1.281  0.1159 -0.2456 -0.1905
  819SOL    HW1 4608   4.346   3.485   1.338  1.1623 -1.9435 -0.5461
  819SOL    HW2 4609   4.184   3.467   1.329  0.8529 -0.4431  1.2497
  820SOL     OW 4610   3.808   0.372   0.259  0.3334  0.0696 -0.8991
  820SOL    HW1 4611   3.826   0.460   0.215 -0.8255  1.9057  2.0750
  820SOL    HW2 4612   3.712   0.365   0.283  0.5208 -1.7793 -0.5423
  821SOL     OW 4613   2.827   3.671   5.886  0.1091  0.9769 -0.0830
  821SOL    HW1 4614   2.889   3.716   5.950  0.0442 -0.4456  1.0203
  821SOL    HW2 4615   2.767   3.739   5.844  1.0284  2.1001  0.3801
  822SOL     OW 4616   0.088   4.854   5.061 -0.7953  0.5415 -0.4742
  822SOL    HW1 4617   0.123   4.925   5.000  1.2727 -1.2705 -1.5598
  822SOL    HW2 4618   0.140   4.854   5.146  0.7282 -0.9564 -1.3398
  823SOL     OW 4619   4.025   4.218   0.353 -0.6374  0.2264 -0.7964
  823SOL    HW1 4620   4.112   4.169   0.356 -0.8585 -0.1191 -0.0203
  823SOL    HW2 4621   3.958   4.173   0.412 -0.7024  1.7251  0.3490
  824SOL     OW 4622   5.496   1.130   5.541 -0.0834 -0.4229  0.2852
  824SOL    HW1 4623   5.525   1.082   5.459 -2.0609 -0.8575 -0.2039
  824SOL    HW2 4624   5.448   1.067   5.602  0.4407  0.1378  1.3056
  825SOL     OW 4625   2.230   5.010   0.535 -0.0682  0.4799  0.5091
  825SOL    HW1 4626   2.206   4.916   0.508 -0.3620  0.4098  0.9907
  825SOL    HW2 4627   2.275   5.056   0.459 -1.1398  0.3850 -0.2067
  826SOL     OW 4628   4.437   5.546   3.391  0.2664 -0.1193  0.0212
  826SOL    HW1 4629   4.491   5.569   3.472  1.0134  0.4247 -0.6099
  826SOL    HW2 4630   4.340   5.542   3.415  0.5748 -1.0741  1.1748
  827SOL     OW 4631   1.792   2.403   3.621  0.1342 -0.1316 -0.3261
  827SOL    HW1 4632   1.716   2.465   3.640 -0.5007 -0.6021 -1.2075
  827SOL    HW2 4633   1.758   2.308   3.623  0.8839 -0.3970  0.1009
  828SOL     OW 4634   4.675   4.304   5.170 -0.4033  0.2928  0.2536
  828SOL    HW1 4635   4.657   4.372   5.099 -0.0473  0.5585  0.4109
  828SOL    HW2 4636   4.768   4.269   5.160 -1.0163 -1.1658 -0.6412
  829SOL     OW 4637   1.876   1.835   0.909  0.7250  0.7244  0.1273
  829SOL    HW1 4638   1.837   1.744   0.894  0.5977  0.8992 -0.6480
  829SOL    HW2 4639   1.924   1.864   0.826 -0.0214  1.7463  0.0394
  830SOL     OW 4640   5.740   4.263   5.443  0.0851 -0.3612 -0.4335
  830SOL    HW1 4641   5.708   4.210   5.521 -1.3035  1.0074 -0.0135
  830SOL    HW2 4642   5.664   4.279   5.380  0.5361  0.8236 -0.6997
  831SOL     OW 4643   6.659   2.885   6.730 -1.1161  0.1330 -0.1095
  831SOL    HW1 4644   6.673   2.983   6.716 -1.2338  0.0970 -0.4850
  831SOL    HW2 4645   6.711   2.855   6.810 -2.9096  0.9748  1.4566
  832SOL     OW 4646   3.274   6.136   2.848 -0.3101 -0.4643  0.0676
  832SOL    HW1 4647   3.356   6.135   2.790  0.4769  1.7244  1.0188
  832SOL    HW2 4648   3.269   6.051   2.899  1.0460 -0.9019 -0.4638
  833SOL     OW 4649   5.163   4.699   3.085  0.0937  0.0814  0.3375
  833SOL    HW1 4650   5.242   4.753   3.056  0.0649 -0.5156 -0.9119
  833SOL    HW2 4651   5.181   4.602   3.071 -0.8245 -0.0709  0.0993
  834SOL     OW 4652   3.024   3.401   3.400 -0.6360  0.0399 -0.1279
  834SOL    HW1 4653   3.005   3.318   3.349 -0.9344  1.6841 -2.9270
  834SOL    HW2 4654   3.108   3.443   3.365 -0.9690  1.3739  0.5909
  835SOL     OW 4655   4.257   5.199   5.650  0.3247  0.4561  0.1687
  835SOL    HW1 4656   4.348   5.227   5.682  1.9586 -0.2860 -3.2971
  835SOL    HW2 4657   4.194   5.276   5.657  2.1928  2.1503 -0.5525
  836SOL     OW 4658   4.276   3.094   6.515 -0.3567  0.4995  0.5550
  836SOL    HW1 4659   4.212   3.135   6.451  0.6129  1.0505 -0.0858
  836SOL    HW2 4660   4.349   3.048   6.465 -0.5147 -0.5571  1.2732
  837SOL     OW 4661   2.553   6.636   2.818  0.2228 -0.4184  0.0413
  837SOL    HW1 4662   2.530   6.733   2.829 -0.1249 -0.6795  1.8595
  837SOL    HW2 4663   2.506   6.582   2.887 -1.2932 -2.2018 -2.2151
  838SOL     OW 4664   4.594   4.875   2.381 -0.3464  0.1890  0.0495
  838SOL    HW1 4665   4.649   4.897   2.461 -0.0164 -0.7855  0.0955
  838SOL    HW2 4666   4.650   4.883   2.298 -0.3120 -0.1532  0.0388
  839SOL     OW 4667   4.676   3.366   3.368 -0.1755  0.4175 -0.2544
  839SOL    HW1 4668   4.719   3.286   3.410 -2.2294 -0.3460  0.5592
  839SOL    HW2 4669   4.720   3.449   3.401  0.7246 -0.3067  0.4286
  840SOL     OW 4670   2.658   1.604   6.495  0.3864  0.5229  0.6368
  840SOL    HW1 4671   2.576   1.550   6.509  0.7547 -0.3421 -0.3622
  840SOL    HW2 4672   2.639   1.677   6.428  0.1051  1.1449  1.3784
  841SOL     OW 4673   4.721   2.641   5.548  0.0374 -0.7853 -0.0614
  841SOL    HW1 4674   4.704   2.564   5.487  0.4566 -2.2983  1.6477
  841SOL    HW2 4675   4.641   2.702   5.548 -0.1132 -0.9257 -1.7874
  842SOL     OW 4676   3.902   1.505   3.174 -0.1683 -0.1372 -0.0773
  842SOL    HW1 4677   3.829   1.437   3.185 -0.4035 -0.0293 -0.8854
  842SOL    HW2 4678   3.986   1.470   3.214 -0.9442  0.2692  2.0680
  843SOL     OW 4679   6.353   2.983   0.452  0.0866  0.3678 -0.1610
  843SOL    HW1 4680   6.303   3.026   0.527  0.4368 -0.2831  0.4639
  843SOL    HW2 4681   6.441   3.029   0.441 -0.1348  0.7259 -0.4454
  844SOL     OW 4682   4.770   5.210   0.092 -0.0482  0.6944 -0.0910
  844SOL    HW1 4683   4.702   5.135   0.091  1.5207 -0.7885 -0.8932
  844SOL    HW2 4684   4.792   5.236   7.022  0.8575  0.8081  0.1437
  845SOL     OW 4685   0.150   2.898   2.156  0.0853 -0.0368  0.1776
  845SOL    HW1 4686   0.152   2.832   2.081  1.4194 -1.0716  1.0603
  845SOL    HW2 4687   0.062   2.892   2.204 -0.8494  0.7756 -1.3787
  846SOL     OW 4688   4.014   5.300   2.274 -0.4741  0.2134 -0.1826
  846SOL    HW1 4689   4.091   5.293   2.338 -0.7299 -1.3873 -0.0000
  846SOL    HW2 4690   3.955   5.377   2.300 -2.3181 -2.1475  3.5569
  847SOL     OW 4691   5.769   4.361   5.803 -0.3577 -0.0058  0.3749
  847SOL    HW1 4692   5.805   4.268   5.813 -0.6210  0.0036  1.6683
  847SOL    HW2 4693   5.798   4.399   5.715  2.0911 -0.3244  0.9573
  848SOL     OW 4694   5.019   0.498   0.116 -0.2989  0.1439  0.2582
  848SOL    HW1 4695   5.013   0.527   0.020 -0.7792 -1.1993 -0.1429
  848SOL    HW2 4696   4.931   0.516   0.161  0.1142  1.3123  0.6185
  849SOL     OW 4697   6.340   2.593   3.432  0.0736  0.4611  0.3565
  849SOL    HW1 4698   6.383   2.564   3.517  0.2213  1.8667  0.7788
  849SOL    HW2 4699   6.333   2.693   3.429  0.0687  0.4534 -1.2812
  850SOL     OW 4700   4.437   0.425   6.284 -0.2284 -0.0704 -0.6622
  850SOL    HW1 4701   4.403   0.519   6.273 -1.0239 -0.1010  1.2072
  850SOL    HW2 4702   4.361   0.361   6.274 -0.5804 -0.2224  2.0811
  851SOL     OW 4703   3.733   5.659   2.969  0.3867  0.0435  0.6429
  851SOL    HW1 4704   3.727   5.626   3.064  0.9212  0.2138  0.7390
  851SOL    HW2 4705   3.828   5.652   2.937  0.7361  2.3062  0.9877
  852SOL     OW 4706   4.608   6.216   5.038 -0.9256 -0.0290 -0.4670
  852SOL    HW1 4707   4.519   6.169   5.038 -0.5851 -0.8774  2.0981
  852SOL    HW2 4708   4.679   6.153   5.069  0.1763  1.2612 -0.2438
  853SOL     OW 4709   3.228   4.464   2.608  0.6631  0.4507 -0.2864
  853SOL    HW1 4710   3.232   4.480   2.706 -3.6612  3.2474 -0.2707
  853SOL    HW2 4711   3.268   4.542   2.560  1.4593 -0.2369 -0.7675
  854SOL     OW 4712   5.927   2.442   5.147  0.4732  0.3991 -0.7926
  854SOL    HW1 4713   5.878   2.463   5.232 -1.3182 -0.0322 -1.6492
  854SOL    HW2 4714   5.955   2.346   5.148  2.5044  0.9590  0.2308
  855SOL     OW 4715   4.208   5.119   0.681 -0.5170  0.5074 -0.2409
  855SOL    HW1 4716   4.231   5.208   0.721 -1.6149  2.0751 -2.8049
  855SOL    HW2 4717   4.250   5.112   0.590 -1.6449 -0.9742 -0.6840
  856SOL     OW 4718   2.009   2.883   3.123  0.3488  0.2693 -0.7126
  856SOL    HW1 4719   2.065   2.822   3.180  0.0492 -0.2587 -0.9801
  856SOL    HW2 4720   2.069   2.948   3.076  0.6730  0.1587 -0.4628
  857SOL     OW 4721   4.297   4.235   5.528 -0.2477 -0.0436 -0.1330
  857SOL    HW1 4722   4.336   4.296   5.458 -2.0900  0.8773 -0.4159
  857SOL    HW2 4723   4.340   4.145   5.522  0.0131  0.1788 -2.1034
  858SOL     OW 4724   1.967   4.202   6.027 -0.0556  0.1248  0.0133
  858SOL    HW1 4725   2.002   4.125   6.081  1.0884  0.5593 -0.0684
  858SOL    HW2 4726   1.950   4.280   6.087 -3.8808 -0.9633  0.5597
  859SOL     OW 4727   2.853   1.453   5.922 -0.0929  0.2838 -0.4567
  859SOL    HW1 4728   2.814   1.461   6.014 -0.5215 -0.8337 -0.5176
  859SOL    HW2 4729   2.858   1.543   5.880 -0.6461  0.7133  0.3665
  860SOL     OW 4730   0.803   3.611   4.711 -0.3153 -0.1305  0.3338
  860SOL    HW1 4731   0.797   3.565   4.623  0.2648  0.1252  0.1597
  860SOL    HW2 4732   0.783   3.709   4.699  2.0504  0.3689  0.0732
  861SOL     OW 4733   4.409   4.618   6.898  0.6290 -0.0988 -0.7504
  861SOL    HW1 4734   4.317   4.609   6.862  0.3587 -0.7440  0.0645
  861SOL    HW2 4735   4.460   4.684   6.844 -0.5408  0.8166 -0.7686
  862SOL     OW 4736   5.836   6.629   1.407 -0.0908 -0.5582  0.3836
  862SOL    HW1 4737   5.887   6.671   1.331 -1.1791  1.8723  0.8937
  862SOL    HW2 4738   5.899   6.607   1.481  0.3963  1.6875  0.7117
  863SOL     OW 4739   5.054   0.230   5.431  0.0449 -0.2081 -0.2878
  863SOL    HW1 4740   4.995   0.166   5.480 -1.3415  1.0321 -0.2285
  863SOL    HW2 4741   5.008   0.319   5.425  2.5470  1.3028  1.0962
  864SOL     OW 4742   4.185   1.510   1.098  0.0821 -0.0111  0.0441
  864SOL    HW1 4743   4.215   1.604   1.083  0.1672 -0.1017 -0.3814
  864SOL    HW2 4744   4.210   1.481   1.190 -0.5830  0.6232  0.4330
  865SOL     OW 4745   4.462   1.785   1.936 -0.2434 -0.2212  0.0739
  865SOL    HW1 4746   4.385   1.785   1.999  0.7362 -0.3596  1.3007
  865SOL    HW2 4747   4.463   1.871   1.885 -0.4440  0.3598  1.0260
  866SOL     OW 4748   6.813   6.582   0.549  0.0397  0.0673 -0.1272
  866SOL    HW1 4749   6.909   6.555   0.557  0.4663  0.9175 -1.8663
  866SOL    HW2 4750   6.763   6.513   0.498  0.5391  1.1421 -2.2132
  867SOL     OW 4751   1.953   4.210   0.362 -0.8497  0.1339 -0.4709
  867SOL    HW1 4752   2.017   4.141   0.329  1.0706  1.4351  0.3506
  867SOL    HW2 4753   1.957   4.290   0.303  0.2120  1.2042  0.9632
  868SOL     OW 4754   2.537   2.612   6.658  0.4293 -0.3959 -0.7067
  868SOL    HW1 4755   2.504   2.665   6.735  0.0456 -1.3553 -0.1881
  868SOL    HW2 4756   2.631   2.638   6.636  0.4332  0.0913 -0.1109
  869SOL     OW 4757   0.399   2.000   0.595 -0.1627  0.0012 -0.1812
  869SOL    HW1 4758   0.399   1.910   0.551 -2.5110  0.0404 -0.4117
  869SOL    HW2 4759   0.465   2.060   0.550 -0.8647 -0.6419 -2.1812
  870SOL     OW 4760   4.002   2.344   4.910 -0.0653 -0.2995  0.4990
  870SOL    HW1 4761   3.922   2.336   4.969 -0.5823 -0.5420 -0.2185
  870SOL    HW2 4762   4.056   2.260   4.913  0.1623 -0.1366  0.9810
  871SOL     OW 4763   1.953   2.635   4.497 -0.1033 -0.1993 -0.0624
  871SOL    HW1 4764   1.913   2.575   4.428 -0.1116  0.2621 -0.4673
  871SOL    HW2 4765   1.881   2.686   4.544 -0.0517  0.0503 -0.2471
  872SOL     OW 4766   4.738   1.737   1.907 -0.0582 -0.4567 -0.5733
  872SOL    HW1 4767   4.648   1.780   1.917 -0.3483 -0.4759 -2.6025
  872SOL    HW2 4768   4.785   1.737   1.995 -0.7226  2.4830 -0.1222
  873SOL     OW 4769   4.733   2.881   6.290 -0.3570  0.4993  0.4386
  873SOL    HW1 4770   4.671   2.861   6.214 -0.3618  2.1049 -0.0037
  873SOL    HW2 4771   4.683   2.874   6.377  0.0948 -3.4041  0.5991
  874SOL     OW 4772   6.248   0.178   3.777  0.5348 -0.1127  0.1442
  874SOL    HW1 4773   6.286   0.168   3.870  0.3626 -3.8267 -0.0285
  874SOL    HW2 4774   6.314   0.143   3.711 -0.4246 -0.0117 -0.8893
  875SOL     OW 4775   4.956   4.358   4.138  0.0684 -0.1440 -0.1869
  875SOL    HW1 4776   4.905   4.430   4.186 -1.0565 -0.4700 -0.8490
  875SOL    HW2 4777   4.899   4.320   4.065  0.7409 -1.5272 -0.0228
  876SOL     OW 4778   1.423   6.837   6.455 -0.0937 -0.9092  0.0540
  876SOL    HW1 4779   1.390   6.923   6.493  0.6169 -1.1272  1.2491
  876SOL    HW2 4780   1.411   6.764   6.523 -1.5668 -1.9766 -1.2719
  877SOL     OW 4781   6.314   6.638   3.307  0.0176 -0.6258 -0.0338
  877SOL    HW1 4782   6.260   6.607   3.385  0.1151 -0.7829 -0.0294
  877SOL    HW2 4783   6.255   6.641   3.225 -0.4634  0.9191  0.3318
  878SOL     OW 4784   5.430   5.237   2.897 -0.2459  0.3453  0.5481
  878SOL    HW1 4785   5.407   5.168   2.828  1.5962 -0.5395  0.7330
  878SOL    HW2 4786   5.423   5.196   2.988 -1.8714  1.2660  0.8584
  879SOL     OW 4787   0.933   1.476   0.942  0.3075  0.3496  0.2629
  879SOL    HW1 4788   0.979   1.482   0.854 -0.0563  0.5700  0.0845
  879SOL    HW2 4789   0.999   1.492   1.016  0.0215  3.9581 -0.0524
  880SOL     OW 4790   2.317   0.733   1.345  1.0482 -0.2389 -0.6243
  880SOL    HW1 4791   2.257   0.808   1.317 -0.4652 -0.9498  0.5637
  880SOL    HW2 4792   2.367   0.759   1.427 -0.0938 -0.7903  0.2678
  881SOL     OW 4793   3.766   5.319   0.433 -0.2202  0.4016 -0.5582
  881SOL    HW1 4794   3.671   5.313   0.405 -0.4528  0.6104  0.1701
  881SOL    HW2 4795   3.811   5.232   0.417 -1.4080 -0.8258  2.1656
  882SOL     OW 4796   6.722   4.202   0.803  0.1040  0.3454  0.7898
  882SOL    HW1 4797   6.806   4.185   0.751 -1.1124 -0.4659 -1.0097
  882SOL    HW2 4798   6.733   4.166   0.896  1.4300 -0.5699  0.3191
  883SOL     OW 4799   5.165   2.756   3.770 -0.3911 -0.0610 -0.2494
  883SOL    HW1 4800   5.191   2.780   3.676 -1.8252 -0.6252 -0.8262
  883SOL    HW2 4801   5.094   2.686   3.768 -0.9060  0.3771  1.2537
  884SOL     OW 4802   1.782   4.175   2.890  0.3187  0.1989 -0.2800
  884SOL    HW1 4803   1.855   4.224   2.842 -0.6286 -0.3793 -2.4259
  884SOL    HW2 4804   1.695   4.219   2.871 -0.0250  0.3499  1.5360
  885SOL     OW 4805   2.850   2.902   5.430  0.1868 -0.5201 -0.0190
  885SOL    HW1 4806   2.790   2.973   5.392 -0.7115 -0.7801  0.8668
  885SOL    HW2 4807   2.833   2.815   5.384 -1.1702 -0.9219  1.1675
  886SOL     OW 4808   6.667   6.153   0.782 -0.7642 -0.0087  0.1662
  886SOL    HW1 4809   6.733   6.226   0.802 -0.7350 -0.1600  0.6438
  886SOL    HW2 4810   6.590   6.191   0.730 -1.1094  0.5236  1.0421
  887SOL     OW 4811   2.670   5.104   3.807  0.6013  0.5663 -1.1363
  887SOL    HW1 4812   2.614   5.170   3.857  0.2489 -1.3579  1.1577
  887SOL    HW2 4813   2.766   5.134   3.808  0.7823  0.1491  1.6365
  888SOL     OW 4814   3.140   2.482   1.802 -0.1111 -0.1268  0.5910
  888SOL    HW1 4815   3.197   2.406   1.834  1.4441  0.9048  0.3681
  888SOL    HW2 4816   3.082   2.514   1.877  1.4754  0.4601  1.6145
  889SOL     OW 4817   0.038   1.601   3.130 -0.1726 -0.0280 -0.2064
  889SOL    HW1 4818   0.005   1.682   3.082 -1.7373 -0.6721 -0.2712
  889SOL    HW2 4819   0.137   1.609   3.144 -0.1426  1.4547 -1.0215
  890SOL     OW 4820   0.365   4.122   1.282 -0.0493 -0.2364  0.0571
  890SOL    HW1 4821   0.383   4.156   1.374 -1.2951  0.1348  0.1851
  890SOL    HW2 4822   0.423   4.043   1.263 -0.2481 -0.7294  1.4099
  891SOL     OW 4823   6.223   4.749   6.346  0.2612 -0.1904  0.4274
  891SOL    HW1 4824   6.190   4.843   6.359  0.3010 -0.2820  1.2822
  891SOL    HW2 4825   6.206   4.720   6.252 -1.1560  0.1310  0.5579
  892SOL     OW 4826   3.565   1.855   5.605 -0.3838 -0.2524  0.2031
  892SOL    HW1 4827   3.483   1.897   5.646  0.2024  0.5206  0.6136
  892SOL    HW2 4828   3.621   1.813   5.676 -0.9722 -1.8094 -0.2077
  893SOL     OW 4829   4.491   1.808   3.054  0.0660  0.0279 -0.2665
  893SOL    HW1 4830   4.505   1.903   3.025 -1.7821 -0.0828 -1.7028
  893SOL    HW2 4831   4.459   1.807   3.149  1.5161  0.7260  0.2525
  894SOL     OW 4832   6.129   3.395   4.814 -0.2979  0.1441  0.0612
  894SOL    HW1 4833   6.129   3.307   4.766  0.3844  0.5265 -0.6576
  894SOL    HW2 4834   6.038   3.435   4.810 -0.4935 -0.3045 -0.0270
  895SOL     OW 4835   2.900   1.719   2.929 -0.4213 -0.5225 -0.0745
  895SOL    HW1 4836   2.825   1.653   2.929 -1.8874  1.0805  0.3271
  895SOL    HW2 4837   2.880   1.793   2.992  0.5573  0.9914 -1.4423
  896SOL     OW 4838   2.199   4.498   6.675  0.7472 -0.0703 -0.0712
  896SOL    HW1 4839   2.123   4.475   6.613 -0.8959  0.3777  1.6859
  896SOL    HW2 4840   2.183   4.457   6.764  2.1208  0.8171  0.6179
  897SOL     OW 4841   6.997   4.061   3.303 -0.4676 -0.4937  0.1090
  897SOL    HW1 4842   6.932   4.057   3.227  0.0439 -1.1325 -0.3002
  897SOL    HW2 4843   0.001   4.156   3.318 -0.9540 -0.3051 -0.1700
  898SOL     OW 4844   1.915   1.358   1.978  0.1389  0.0301 -0.3548
  898SOL    HW1 4845   1.826   1.399   1.996  0.1823 -0.0882  0.1435
  898SOL    HW2 4846   1.927   1.347   1.879  0.1255  1.1948 -0.4917
  899SOL     OW 4847   1.022   2.727   4.714  0.0875 -0.4914 -0.0468
  899SOL    HW1 4848   0.961   2.650   4.698  0.2215 -0.8105  0.9288
  899SOL    HW2 4849   1.053   2.764   4.626 -0.0200 -1.5034 -0.5212
  900SOL     OW 4850   1.119   2.242   1.210  0.5470  0.4346 -0.1816
  900SOL    HW1 4851   1.046   2.195   1.259  2.1942 -1.0592  0.9242
  900SOL    HW2 4852   1.105   2.341   1.217 -2.6712  0.2922 -2.0659
  901SOL     OW 4853   4.631   2.044   1.411  0.0143 -0.0870  0.2647
  901SOL    HW1 4854   4.634   1.953   1.451  2.2180  0.0979  0.6222
  901SOL    HW2 4855   4.603   2.037   1.315 -1.3068 -0.9360  0.6749
  902SOL     OW 4856   1.850   3.909   1.482  0.3687 -0.3909  0.4037
  902SOL    HW1 4857   1.939   3.876   1.512  0.8763 -1.3923 -1.9990
  902SOL    HW2 4858   1.840   3.894   1.384 -3.6460 -3.2408  1.0052
  903SOL     OW 4859   0.554   4.665   4.938  0.3898  0.9112  0.2981
  903SOL    HW1 4860   0.530   4.753   4.898  0.9989  1.3062  0.7852
  903SOL    HW2 4861   0.574   4.677   5.035 -5.0432 -0.5959  1.9399
  904SOL     OW 4862   0.066   3.959   0.092  0.0364  0.0072  0.0385
  904SOL    HW1 4863   0.024   3.957   0.001  1.1172 -2.5292 -0.4795
  904SOL    HW2 4864   7.019   3.974   0.161 -0.8138  1.8846 -1.1597
  905SOL     OW 4865   2.456   6.269   2.210 -0.3151  0.9877  0.0057
  905SOL    HW1 4866   2.487   6.348   2.262  0.0500  1.7225 -1.2939
  905SOL    HW2 4867   2.517   6.192   2.227 -0.9917  0.7616  1.7224
  906SOL     OW 4868   4.138   6.910   6.286 -0.6625  0.3068 -0.3098
  906SOL    HW1 4869   4.142   6.810   6.285 -0.5306  0.2863  1.0183
  906SOL    HW2 4870   4.043   6.939   6.274 -0.7829  0.0053 -0.1043
  907SOL     OW 4871   5.343   5.018   2.721  0.2541 -0.2034 -0.1564
  907SOL    HW1 4872   5.388   5.044   2.636 -1.6082  3.0576 -0.3139
  907SOL    HW2 4873   5.248   4.992   2.701  0.0132 -0.1031  0.8124
  908SOL     OW 4874   4.489   2.783   1.948 -0.1181  0.4091  0.0121
  908SOL    HW1 4875   4.553   2.731   2.004 -0.3475  2.4653  2.3738
  908SOL    HW2 4876   4.399   2.741   1.952  0.2499 -0.4247 -0.2598
  909SOL     OW 4877   2.659   1.033   7.005 -0.5443 -0.5497  0.2888
  909SOL    HW1 4878   2.736   0.978   0.012 -1.1223 -1.1586  0.6841
  909SOL    HW2 4879   2.625   1.087   0.058  1.7441  2.5491 -0.6956
  910SOL     OW 4880   4.723   0.331   2.433 -0.2177 -0.2073  0.1605
  910SOL    HW1 4881   4.762   0.256   2.487  2.2577 -0.1890 -1.4787
  910SOL    HW2 4882   4.734   0.417   2.482  0.9958 -0.3364  0.1366
  911SOL     OW 4883   4.976   3.270   5.672 -0.4781  0.2918  0.0749
  911SOL    HW1 4884   4.911   3.194   5.685 -1.4757  0.9620 -0.8409
  911SOL    HW2 4885   4.928   3.357   5.684  0.4759  0.7939  0.2982
  912SOL     OW 4886   3.936   2.408   6.416 -0.1317 -0.5119  0.0064
  912SOL    HW1 4887   3.964   2.371   6.327  0.5446 -0.0294  0.0062
  912SOL    HW2 4888   4.001   2.378   6.486 -1.3612 -1.9353  0.5844
  913SOL     OW 4889   5.325   5.061   6.354  1.0429 -0.0936  0.3247
  913SOL    HW1 4890   5.297   4.970   6.382  3.1663 -0.7010  0.6068
  913SOL    HW2 4891   5.270   5.129   6.403 -0.3307 -1.1915  0.3657
  914SOL     OW 4892   6.494   3.452   3.408 -0.1408  0.2346 -0.2215
  914SOL    HW1 4893   6.581   3.403   3.404  0.3824  1.2147 -1.3757
  914SOL    HW2 4894   6.444   3.437   3.322 -1.1027 -0.2705  0.4082
  915SOL     OW 4895   0.170   5.770   0.011  0.0927 -0.3548 -0.0660
  915SOL    HW1 4896   0.250   5.710   0.011  2.3196  2.4035  1.0122
  915SOL    HW2 4897   0.131   5.773   6.942  1.3476 -1.5942 -0.6840
  916SOL     OW 4898   5.761   0.271   1.312  0.5255 -0.7091  0.3871
  916SOL    HW1 4899   5.698   0.294   1.238 -1.3083  0.4737  2.1680
  916SOL    HW2 4900   5.709   0.263   1.398  2.8591  1.0965  2.1125
  917SOL     OW 4901   1.123   1.782   6.230 -0.1936 -0.3225  0.3251
  917SOL    HW1 4902   1.072   1.710   6.277 -2.2412  0.2987 -0.7934
  917SOL    HW2 4903   1.066   1.864   6.223  1.7025  1.1030  0.6741
  918SOL     OW 4904   3.551   3.850   1.535 -0.0628  0.0427 -0.1770
  918SOL    HW1 4905   3.505   3.910   1.469 -1.4122 -0.6061  0.1270
  918SOL    HW2 4906   3.581   3.767   1.489  0.3813  0.2510 -0.2721
  919SOL     OW 4907   0.612   3.193   3.889  0.0836 -0.4791 -0.5594
  919SOL    HW1 4908   0.660   3.115   3.851  0.8659 -1.0070  1.3975
  919SOL    HW2 4909   0.521   3.166   3.920  0.8675 -1.0438  1.4281
  920SOL     OW 4910   5.758   2.083   6.626 -0.0825  0.0532 -0.2252
  920SOL    HW1 4911   5.825   2.103   6.698  0.1102 -0.1647 -0.3417
  920SOL    HW2 4912   5.688   2.021   6.661  0.6755 -1.0214 -0.5618
  921SOL     OW 4913   5.941   5.300   2.127  0.0848  0.2688  0.2296
  921SOL    HW1 4914   5.851   5.261   2.105  1.0886 -1.2485 -1.4604
  921SOL    HW2 4915   5.955   5.383   2.074  0.5455 -0.7537 -1.3367
  922SOL     OW 4916   0.942   5.641   0.518  0.2580  0.3100  0.4319
  922SOL    HW1 4917   0.941   5.727   0.570 -2.1108 -0.3129  1.5841
  922SOL    HW2 4918   0.870   5.644   0.448  0.5095 -0.5218  0.1316
  923SOL     OW 4919   5.443   4.466   4.892  0.3686 -0.3236  0.2230
  923SOL    HW1 4920   5.380   4.394   4.920  1.9376 -1.0777  2.0323
  923SOL    HW2 4921   5.525   4.424   4.851  1.1586  0.4228  0.9964
  924SOL     OW 4922   5.369   0.301   6.221  0.0502 -0.0234  0.9286
  924SOL    HW1 4923   5.290   0.312   6.281  1.2402  0.1430  2.5185
  924SOL    HW2 4924   5.372   0.377   6.156 -1.7386 -0.6632  0.0179
  925SOL     OW 4925   6.799   1.400   6.960  0.4323 -0.7536  0.7395
  925SOL    HW1 4926   6.742   1.382   6.880  0.6868 -1.3410  0.6863
  925SOL    HW2 4927   6.895   1.406   6.932  0.5106 -0.8463  0.9835
  926SOL     OW 4928   1.198   3.477   2.913 -0.3430 -0.2435  0.4167
  926SOL    HW1 4929   1.176   3.379   2.908  0.2519 -0.3310 -1.5125
  926SOL    HW2 4930   1.151   3.525   2.838  2.8070  0.1674 -1.5083
  927SOL     OW 4931   4.887   1.053   0.375 -0.3302  0.1881  0.1338
  927SOL    HW1 4932   4.982   1.025   0.361 -0.3922  0.1494 -0.2245
  927SOL    HW2 4933   4.885   1.144   0.418 -0.1263  0.4950 -0.4897
  928SOL     OW 4934   5.838   5.258   6.397 -0.6151  0.4040  1.0963
  928SOL    HW1 4935   5.818   5.205   6.314  0.6357 -1.0706  1.6781
  928SOL    HW2 4936   5.769   5.328   6.409 -0.4750  1.1318 -1.5776
  929SOL     OW 4937   1.494   1.151   0.259 -0.0096 -0.2578  0.5780
  929SOL    HW1 4938   1.460   1.180   0.170  0.7943 -1.2641 -0.0838
  929SOL    HW2 4939   1.565   1.213   0.290  1.9600 -1.5823 -0.9912
  930SOL     OW 4940   1.231   5.761   1.604 -0.1989 -0.1607 -0.1889
  930SOL    HW1 4941   1.192   5.670   1.619 -0.2277 -0.3473 -1.2862
  930SOL    HW2 4942   1.261   5.800   1.692 -1.7007 -0.5268  0.5071
  931SOL     OW 4943   1.055   6.501   1.864  0.1078  0.0139 -0.2815
  931SOL    HW1 4944   1.124   6.553   1.814  0.2211 -0.4458 -0.6094
  931SOL    HW2 4945   1.067   6.403   1.845 -0.3303 -0.1027  0.0402
  932SOL     OW 4946   3.778   2.708   0.858  0.5797  0.4733 -0.8108
  932SOL    HW1 4947   3.828   2.767   0.921  0.1569 -0.6881  0.6738
  932SOL    HW2 4948   3.756   2.621   0.903  0.4970 -0.5279 -2.6655
  933SOL     OW 4949   1.782   3.501   3.709  0.6144  0.5639  0.2799
  933SOL    HW1 4950   1.867   3.553   3.709  0.6690  0.4768 -0.0857
  933SOL    HW2 4951   1.707   3.559   3.739  0.2570  1.5712 -2.2757
  934SOL     OW 4952   3.860   5.563   5.662 -0.0022 -0.2415 -0.3863
  934SOL    HW1 4953   3.906   5.641   5.619  0.7853 -1.0052 -0.9625
  934SOL    HW2 4954   3.811   5.594   5.744  2.0773  0.5015  0.6452
  935SOL     OW 4955   3.325   5.342   6.719  0.2144  0.1218 -0.2738
  935SOL    HW1 4956   3.384   5.367   6.642  2.5073  0.1796  1.3946
  935SOL    HW2 4957   3.366   5.267   6.770 -1.2509  0.0637  0.9139
  936SOL     OW 4958   3.478   1.856   2.500 -0.0550 -0.2577  0.2015
  936SOL    HW1 4959   3.392   1.805   2.495 -0.0539 -0.1616 -1.1944
  936SOL    HW2 4960   3.463   1.951   2.473  0.6533 -0.4938 -1.1718
  937SOL     OW 4961   0.638   6.342   0.919 -0.3746  0.6196  0.1755
  937SOL    HW1 4962   0.571   6.322   0.990  0.1017 -1.5151  0.0796
  937SOL    HW2 4963   0.616   6.291   0.836  0.9575  0.4211 -0.0837
  938SOL     OW 4964   3.398   1.434   2.047 -0.4348 -0.2426  0.2337
  938SOL    HW1 4965   3.474   1.370   2.039 -1.0565 -1.2230  1.7618
  938SOL    HW2 4966   3.426   1.513   2.101 -0.0537  0.1770 -0.5569
  939SOL     OW 4967   4.248   1.702   2.100  0.2833 -0.3769  0.1567
  939SOL    HW1 4968   4.319   1.683   2.168  0.1206 -2.3500 -0.1671
  939SOL    HW2 4969   4.186   1.771   2.136  1.2024 -0.0918  1.2753
  940SOL     OW 4970   1.391   3.778   4.340 -0.0599 -0.4247  0.0858
  940SOL    HW1 4971   1.393   3.713   4.264 -1.3051 -2.2586  1.5178
  940SOL    HW2 4972   1.484   3.796   4.372  0.3132 -1.7813 -0.1664
  941SOL     OW 4973   4.839   6.432   2.406 -0.6188 -0.3713  0.0998
  941SOL    HW1 4974   4.763   6.369   2.394  0.8235 -1.7946 -2.2082
  941SOL    HW2 4975   4.863   6.473   2.318  2.3074 -1.2354  0.3989
  942SOL     OW 4976   2.780   6.012   0.972 -0.2507 -0.3628 -0.1435
  942SOL    HW1 4977   2.787   6.029   0.874 -1.0012 -0.8296 -0.2827
  942SOL    HW2 4978   2.834   5.931   0.995  0.8785  0.4097  0.0347
  943SOL     OW 4979   1.635   3.233   6.252 -0.0872  0.3002  0.2793
  943SOL    HW1 4980   1.564   3.230   6.322  0.6756  1.6696  1.1586
  943SOL    HW2 4981   1.661   3.140   6.227 -1.3835 -0.2107  0.7630
  944SOL     OW 4982   5.994   1.317   0.849 -0.1893 -0.2576 -0.6531
  944SOL    HW1 4983   5.995   1.227   0.806 -0.5371 -0.5000 -0.1744
  944SOL    HW2 4984   6.052   1.380   0.797  0.0975 -0.7686 -0.9656
  945SOL     OW 4985   3.799   0.574   1.490  0.5729 -0.0433  0.1183
  945SOL    HW1 4986   3.729   0.503   1.493 -0.0360  0.5011 -0.7467
  945SOL    HW2 4987   3.761   0.656   1.447  1.1335  0.9571  1.4702
  946SOL     OW 4988   5.745   4.786   5.044  1.0295 -0.2802  0.2313
  946SOL    HW1 4989   5.743   4.848   5.123 -1.5810 -0.2199  0.1914
  946SOL    HW2 4990   5.748   4.691   5.075 -1.4021 -0.3171  0.5241
  947SOL     OW 4991   4.073   1.448   4.620  0.0691 -0.1757 -0.4774
  947SOL    HW1 4992   4.031   1.392   4.691  3.7803 -1.2642  1.1067
  947SOL    HW2 4993   4.112   1.389   4.549  3.1845  0.2370  0.7083
  948SOL     OW 4994   6.747   2.548   3.532 -0.0077  0.2565  0.0378
  948SOL    HW1 4995   6.775   2.523   3.439  1.2867 -1.7075  0.8864
  948SOL    HW2 4996   6.664   2.499   3.555  0.1784  0.0286  0.2276
  949SOL     OW 4997   4.926   5.144   2.443  0.0178 -0.1647  0.3976
  949SOL    HW1 4998   4.917   5.225   2.385  0.0097 -0.6548 -0.3062
  949SOL    HW2 4999   4.918   5.062   2.386  0.5302 -0.6572  1.0191
  950SOL     OW 5000   2.972   4.708   5.498  0.4488  0.0319  0.6196
  950SOL    HW1 5001   3.071   4.718   5.509  0.3809  1.5438  0.1450
  950SOL    HW2 5002   2.947   4.730   5.404 -0.3774  0.1096  0.8521
  951SOL     OW 5003   1.158   5.389   2.031  0.2206  0.4349  0.0176
  951SOL    HW1 5004   1.174   5.483   2.061  0.4560 -0.2499  2.2354
  951SOL    HW2 5005   1.206   5.326   2.093  0.2171 -1.1559 -1.5193
  952SOL     OW 5006   4.646   3.231   6.259 -0.4333 -0.1055  0.2500
  952SOL    HW1 5007   4.567   3.171   6.267 -0.4969 -0.0051  0.3877
  952SOL    HW2 5008   4.674   3.239   6.163 -1.1120  0.5341  0.0988
  953SOL     OW 5009   4.939   6.859   5.703 -0.1901  0.3749 -0.7430
  953SOL    HW1 5010   4.957   6.927   5.774 -1.9750  0.6234 -0.4830
  953SOL    HW2 5011   5.000   6.781   5.715  0.3725  0.9578  0.3105
  954SOL     OW 5012   6.290   4.237   4.656  0.4303 -0.0227 -0.5334
  954SOL    HW1 5013   6.376   4.207   4.614  0.9819  2.1008 -1.0031
  954SOL    HW2 5014   6.273   4.332   4.633 -1.7176 -0.1964  0.1513
  955SOL     OW 5015   6.285   0.873   3.610 -0.2875 -0.0092 -0.5497
  955SOL    HW1 5016   6.192   0.907   3.620  0.0551  0.3680  1.8481
  955SOL    HW2 5017   6.348   0.949   3.600 -0.1250 -0.2337 -1.3375
  956SOL     OW 5018   1.796   3.395   5.706  0.4307  0.7721 -0.4119
  956SOL    HW1 5019   1.828   3.457   5.779 -0.4642  0.8561 -0.0778
  956SOL    HW2 5020   1.829   3.303   5.724 -0.1389  0.7082  0.3430
  957SOL     OW 5021   5.950   5.216   5.147  0.3869 -0.1952 -0.1186
  957SOL    HW1 5022   5.916   5.283   5.213  0.3711  0.5897 -0.8950
  957SOL    HW2 5023   5.882   5.144   5.134 -0.8445  1.0982 -1.2909
  958SOL     OW 5024   3.721   2.893   3.655 -0.5285 -0.1544  0.7291
  958SOL    HW1 5025   3.806   2.917   3.702 -0.1827 -1.5932  0.8871
  958SOL    HW2 5026   3.708   2.953   3.576 -0.4148  1.3943  1.8452
  959SOL     OW 5027   4.126   5.104   3.208  0.1655  0.0223  0.1175
  959SOL    HW1 5028   4.170   5.097   3.119  0.1673 -0.0095  0.1210
  959SOL    HW2 5029   4.188   5.148   3.273  0.7006 -1.1883  0.4667
  960SOL     OW 5030   5.898   4.713   0.670 -0.8189  0.4908  0.5463
  960SOL    HW1 5031   5.907   4.681   0.575 -0.8448  0.8523  0.4201
  960SOL    HW2 5032   5.851   4.801   0.670  1.7422  1.9546  0.6538
  961SOL     OW 5033   3.830   1.471   0.084  0.5155  0.0050 -0.1097
  961SOL    HW1 5034   3.892   1.530   0.032 -0.8553  0.5621 -1.1843
  961SOL    HW2 5035   3.775   1.527   0.145  0.9405 -0.4686  0.7258
  962SOL     OW 5036   4.442   2.344   3.682  0.1856  0.4506 -0.5547
  962SOL    HW1 5037   4.413   2.256   3.643  1.0072 -0.1194  0.0641
  962SOL    HW2 5038   4.363   2.403   3.695 -0.6190 -0.8140  0.5295
  963SOL     OW 5039   5.053   4.991   5.778  0.0171 -0.3470  0.0166
  963SOL    HW1 5040   5.053   5.061   5.850  0.1986  1.6231 -1.7813
  963SOL    HW2 5041   5.124   5.013   5.711 -0.1404 -2.1101 -0.7767
  964SOL     OW 5042   4.516   4.755   6.262 -0.4416  0.6684 -0.0318
  964SOL    HW1 5043   4.518   4.778   6.360 -1.3791  0.3116  0.0900
  964SOL    HW2 5044   4.603   4.778   6.220  0.1849  0.2904  1.0164
  965SOL     OW 5045   1.143   2.469   4.141  0.3953 -0.5190 -0.3667
  965SOL    HW1 5046   1.183   2.400   4.200 -1.1749  0.2123  1.6778
  965SOL    HW2 5047   1.044   2.472   4.155  0.1448  0.6357 -2.0576
  966SOL     OW 5048   3.202   3.708   6.137 -0.3666 -0.4906 -0.4998
  966SOL    HW1 5049   3.288   3.701   6.086 -0.4196 -0.8995 -0.5357
  966SOL    HW2 5050   3.136   3.760   6.083  0.1820  0.7456 -0.0332
  967SOL     OW 5051   1.677   6.606   0.454  0.1326 -0.7486  0.0532
  967SOL    HW1 5052   1.643   6.519   0.489 -0.4181  0.0062  1.4478
  967SOL    HW2 5053   1.642   6.620   0.361 -2.1027 -0.7489  0.8374
  968SOL     OW 5054   1.252   4.955   6.318  0.6608 -0.0501 -0.0500
  968SOL    HW1 5055   1.285   4.967   6.412  0.6299  1.5680 -0.2162
  968SOL    HW2 5056   1.234   5.045   6.277 -0.6695 -0.7715 -1.1376
  969SOL     OW 5057   3.451   6.060   5.428  0.2436  0.1978 -0.3596
  969SOL    HW1 5058   3.414   6.057   5.335  0.6438  1.0638 -0.5561
  969SOL    HW2 5059   3.534   6.005   5.432 -0.1946 -0.4746 -0.3105
  970SOL     OW 5060   4.394   2.685   2.842 -0.2976 -0.2444 -0.0252
  970SOL    HW1 5061   4.388   2.783   2.861  0.2036 -0.2517  0.1992
  970SOL    HW2 5062   4.488   2.661   2.818 -0.3655 -0.7108  0.1556
  971SOL     OW 5063   2.330   5.356   6.119 -0.5421 -0.0783 -0.1919
  971SOL    HW1 5064   2.299   5.283   6.180 -0.6506  0.2946  0.2064
  971SOL    HW2 5065   2.250   5.406   6.085 -0.4012  0.7000  0.6006
  972SOL     OW 5066   5.188   5.253   1.297  0.2426  0.0066 -0.4457
  972SOL    HW1 5067   5.240   5.335   1.275  0.1599  0.0519 -0.4737
  972SOL    HW2 5068   5.196   5.188   1.221  0.1766  0.0543 -0.4934
  973SOL     OW 5069   5.348   3.611   1.584 -0.0474  0.0605 -0.6000
  973SOL    HW1 5070   5.386   3.558   1.509 -1.9696  0.5836 -1.9997
  973SOL    HW2 5071   5.423   3.651   1.637  1.3763 -1.7922 -1.1077
  974SOL     OW 5072   3.510   1.286   5.436  0.0044  0.8473  0.4650
  974SOL    HW1 5073   3.593   1.251   5.391  0.3632  1.8118  0.3611
  974SOL    HW2 5074   3.498   1.382   5.413 -1.1788  0.7074  0.4524
  975SOL     OW 5075   5.516   2.909   2.015 -0.0425 -0.4057 -0.1255
  975SOL    HW1 5076   5.441   2.864   2.065 -2.2287 -1.7713 -4.1828
  975SOL    HW2 5077   5.497   3.007   2.009 -0.5471 -0.4633  0.3825
  976SOL     OW 5078   6.975   2.936   1.402  0.1746 -0.2049  0.0648
  976SOL    HW1 5079   6.932   2.958   1.314 -0.0034  0.8054  0.3962
  976SOL    HW2 5080   6.975   2.837   1.415 -0.3143 -0.3287 -0.8134
  977SOL     OW 5081   4.130   5.307   7.009  0.0693  0.0499 -0.4601
  977SOL    HW1 5082   4.107   5.291   0.082 -0.5511 -0.1850 -0.6455
  977SOL    HW2 5083   4.195   5.382   7.002 -1.7140  1.6900 -0.0358
  978SOL     OW 5084   5.900   3.443   1.521 -0.4064 -0.1036  0.7409
  978SOL    HW1 5085   5.912   3.486   1.610 -1.3358  0.3003  0.6761
  978SOL    HW2 5086   5.860   3.352   1.532  1.4590 -0.9597  0.8699
  979SOL     OW 5087   1.395   6.110   0.795 -0.3092 -0.3255  0.5225
  979SOL    HW1 5088   1.354   6.136   0.708 -0.8306  1.1466  1.1713
  979SOL    HW2 5089   1.436   6.019   0.787 -4.2393 -2.2634  0.0004
  980SOL     OW 5090   4.577   2.884   1.379 -0.4111  0.1182 -0.8374
  980SOL    HW1 5091   4.535   2.961   1.428  0.1731  0.5864 -1.0583
  980SOL    HW2 5092   4.520   2.860   1.300 -1.4202 -0.7219  0.1128
  981SOL     OW 5093   3.820   1.029   5.939 -0.3577  0.2117  0.8273
  981SOL    HW1 5094   3.808   1.106   5.876 -0.5153  0.0831  0.7000
  981SOL    HW2 5095   3.870   0.956   5.893 -0.1481  0.2667  0.9706
  982SOL     OW 5096   3.185   7.012   0.326 -0.1867  0.2162  0.0686
  982SOL    HW1 5097   3.119   6.940   0.302  0.1299  0.2392 -0.9235
  982SOL    HW2 5098   3.241   0.010   0.246  0.0368  1.2449  0.4864
  983SOL     OW 5099   3.420   2.317   5.430 -0.3181  0.1983  0.1627
  983SOL    HW1 5100   3.457   2.236   5.385 -2.4824  0.7529 -2.9622
  983SOL    HW2 5101   3.324   2.301   5.456 -1.1487  1.9651 -1.5051
  984SOL     OW 5102   3.864   1.501   2.414 -0.1428  0.3717  0.1020
  984SOL    HW1 5103   3.848   1.447   2.497  1.3806 -1.0574 -0.4736
  984SOL    HW2 5104   3.827   1.452   2.335 -1.2205  1.5301 -0.1449
  985SOL     OW 5105   2.930   5.672   6.348  0.1858  0.6653  0.3321
  985SOL    HW1 5106   3.029   5.658   6.347  0.2413  0.9719  0.9945
  985SOL    HW2 5107   2.910   5.769   6.359 -0.1999  0.8108 -1.4416
  986SOL     OW 5108   1.357   5.742   0.482 -0.4517  0.1742 -0.2741
  986SOL    HW1 5109   1.257   5.737   0.479 -0.4910  1.0462 -0.8788
  986SOL    HW2 5110   1.395   5.650   0.487 -1.2476 -0.2708 -1.7536
  987SOL     OW 5111   4.607   4.146   0.572  0.7181 -0.1284  0.1214
  987SOL    HW1 5112   4.530   4.122   0.631  0.7353 -2.1196 -0.5894
  987SOL    HW2 5113   4.613   4.080   0.497  1.7510  1.3350 -1.1257
  988SOL     OW 5114   1.852   2.172   4.791 -0.7227  0.5971  0.3651
  988SOL    HW1 5115   1.849   2.264   4.754  0.7563  1.3262  1.9582
  988SOL    HW2 5116   1.890   2.173   4.883  1.5693 -1.8650 -0.4207
  989SOL     OW 5117   3.049   6.093   3.399 -0.3947  0.1002 -0.4941
  989SOL    HW1 5118   3.020   6.121   3.308  0.0509 -0.5053 -0.8308
  989SOL    HW2 5119   2.977   6.038   3.442 -1.4064  1.9565  0.2952
  990SOL     OW 5120   5.846   5.717   4.717  0.2693  0.3696 -0.4805
  990SOL    HW1 5121   5.781   5.794   4.713 -2.2059 -1.2858  3.2090
  990SOL    HW2 5122   5.828   5.655   4.641 -1.8455  0.4769 -0.1212
  991SOL     OW 5123   1.924   0.298   0.618 -0.2112  0.5728  0.5991
  991SOL    HW1 5124   1.876   0.384   0.630 -1.1974  0.2082 -0.5197
  991SOL    HW2 5125   2.008   0.313   0.566  0.0379  0.9696  1.1121
  992SOL     OW 5126   2.813   6.015   0.661  0.1914 -0.3409  0.3036
  992SOL    HW1 5127   2.844   6.098   0.615  0.8924 -0.9855 -0.4292
  992SOL    HW2 5128   2.735   5.977   0.612  1.2229 -1.2802 -0.6943
  993SOL     OW 5129   4.671   6.341   0.373  0.3219 -0.2313 -0.3093
  993SOL    HW1 5130   4.754   6.350   0.428 -1.7595  0.5441  2.9934
  993SOL    HW2 5131   4.648   6.244   0.362  0.1447 -0.4150  1.3744
  994SOL     OW 5132   6.340   2.792   4.142 -0.2898 -0.3755 -0.2819
  994SOL    HW1 5133   6.399   2.807   4.221  0.9023 -1.3212 -0.9471
  994SOL    HW2 5134   6.261   2.853   4.147 -0.2970 -0.4796  1.6695
  995SOL     OW 5135   3.261   3.268   4.996  0.0652 -0.1521  0.0206
  995SOL    HW1 5136   3.204   3.196   4.957  1.5651 -0.5095 -1.6367
  995SOL    HW2 5137   3.204   3.344   5.026 -1.3929 -1.2342  0.0885
  996SOL     OW 5138   0.897   3.753   0.218 -0.0112  0.0876 -0.8244
  996SOL    HW1 5139   0.824   3.685   0.218 -0.1777  0.2302 -2.1287
  996SOL    HW2 5140   0.859   3.843   0.240 -0.3048  0.2076 -1.7599
  997SOL     OW 5141   2.831   3.587   3.324 -0.1399  0.5984 -0.6589
  997SOL    HW1 5142   2.786   3.547   3.245 -0.1460  0.8308 -0.7763
  997SOL    HW2 5143   2.889   3.519   3.368 -1.8433 -0.2030  0.4678
  998SOL     OW 5144   3.253   0.310   0.312  0.2278 -0.1284 -0.2564
  998SOL    HW1 5145   3.180   0.254   0.273 -0.6758  0.4469  0.5761
  998SOL    HW2 5146   3.227   0.407   0.307  1.3618  0.1623 -0.8289
  999SOL     OW 5147   4.886   2.907   0.043 -0.0903  0.0865  0.3157
  999SOL    HW1 5148   4.806   2.854   0.071 -0.6730 -0.4203 -2.0643
  999SOL    HW2 5149   4.869   2.948   6.977  2.0541  0.5859  0.0824
 1000SOL     OW 5150   5.184   2.885   3.190  0.1365 -0.6448  0.0121
 1000SOL    HW1 5151   5.238   2.966   3.166 -0.7881 -0.6094 -2.0814
 1000SOL    HW2 5152   5.229   2.838   3.267  1.7151  0.7868  0.0383
 1001SOL     OW 5153   1.022   3.194   1.465 -1.3429 -0.3029 -0.0839
 1001SOL    HW1 5154   1.082   3.227   1.538 -0.0207  0.7600 -1.5887
 1001SOL    HW2 5155   0.927   3.217   1.487 -0.9571  0.1430  1.2099
 1002SOL     OW 5156   5.369   6.832   1.777 -0.2403  0.5087 -0.7517
 1002SOL    HW1 5157   5.414   6.914   1.813 -2.8048  1.9346 -0.6250
 1002SOL    HW2 5158   5.343   6.772   1.853 -1.0090  1.0238 -0.5995
 1003SOL     OW 5159   2.920   3.532   1.472 -0.0103  0.4187  0.2812
 1003SOL    HW1 5160   2.941   3.557   1.566  0.3630  0.6576  0.1357
 1003SOL    HW2 5161   2.924   3.613   1.414 -2.0390  0.6202  0.3600
 1004SOL     OW 5162   0.079   5.608   5.273 -0.4522 -0.3805 -0.2537
 1004SOL    HW1 5163   0.170   5.611   5.314  0.0856 -2.2673 -1.1727
 1004SOL    HW2 5164   0.010   5.595   5.345  0.2973 -1.7666  0.2666
 1005SOL     OW 5165   1.507   2.801   1.978  0.4596  0.1506  0.0103
 1005SOL    HW1 5166   1.588   2.747   1.999 -0.2994 -1.2980 -0.6354
 1005SOL    HW2 5167   1.426   2.757   2.018 -0.3232  0.1786 -1.4582
 1006SOL     OW 5168   6.363   5.436   4.024 -0.6061  0.2718 -1.1204
 1006SOL    HW1 5169   6.300   5.458   4.098  0.8697  0.3550  0.1648
 1006SOL    HW2 5170   6.454   5.419   4.062 -0.3425 -2.1625 -2.6593
 1007SOL     OW 5171   3.242   4.568   5.922  0.1056  0.2719 -0.5153
 1007SOL    HW1 5172   3.147   4.598   5.928  0.7650  2.7958 -1.4962
 1007SOL    HW2 5173   3.254   4.514   5.839 -0.4615 -0.0759 -0.3779
 1008SOL     OW 5174   0.990   0.286   2.392  0.6717 -0.5555  0.4763
 1008SOL    HW1 5175   0.989   0.386   2.381  1.5176 -0.4270  1.4209
 1008SOL    HW2 5176   0.909   0.257   2.443  0.2491 -0.3963 -0.0951
 1009SOL     OW 5177   0.535   3.427   2.381 -0.5330 -0.0422 -0.7660
 1009SOL    HW1 5178   0.633   3.420   2.360 -0.9100  0.4471 -2.9398
 1009SOL    HW2 5179   0.523   3.482   2.464  1.0898 -1.8646  0.7738
 1010SOL     OW 5180   6.797   0.761   0.084 -0.0174  0.3992 -0.1517
 1010SOL    HW1 5181   6.780   0.686   0.021 -0.9160  0.6710 -0.2482
 1010SOL    HW2 5182   6.715   0.780   0.138  0.5638  0.5366  0.7168
 1011SOL     OW 5183   3.865   6.523   4.280  1.0060  0.2846  0.0183
 1011SOL    HW1 5184   3.837   6.598   4.339  0.2850  0.3859 -0.4412
 1011SOL    HW2 5185   3.796   6.508   4.209  1.3899 -0.4717 -0.2121
 1012SOL     OW 5186   4.812   4.460   4.954 -0.1101 -0.7832 -0.2547
 1012SOL    HW1 5187   4.883   4.464   4.884 -0.1995 -2.1862 -0.4531
 1012SOL    HW2 5188   4.817   4.542   5.011  2.3955 -1.3201  0.4208
 1013SOL     OW 5189   1.633   4.084   1.288  0.3530  0.3086  0.6894
 1013SOL    HW1 5190   1.548   4.033   1.302 -0.8519  1.6279 -1.3231
 1013SOL    HW2 5191   1.658   4.132   1.373 -0.3488 -0.8408  1.5816
 1014SOL     OW 5192   1.752   0.214   6.760  0.6319 -0.5618  0.1081
 1014SOL    HW1 5193   1.781   0.177   6.672  0.1623 -0.3020 -0.1588
 1014SOL    HW2 5194   1.674   0.161   6.795 -0.4418  0.5161 -0.5653
 1015SOL     OW 5195   6.232   5.544   5.502  0.3462 -0.9954  0.5438
 1015SOL    HW1 5196   6.186   5.476   5.444 -1.0071  2.0754 -2.2711
 1015SOL    HW2 5197   6.315   5.577   5.457  0.7840 -0.4479  1.6860
 1016SOL     OW 5198   2.174   1.462   2.021  0.8681  0.3660 -0.2143
 1016SOL    HW1 5199   2.078   1.435   2.011  1.0610 -0.1386 -0.7836
 1016SOL    HW2 5200   2.230   1.406   1.961  1.8602 -1.1506  2.0265
 1017SOL     OW 5201   5.501   1.950   4.615 -0.2685 -0.0542  0.2768
 1017SOL    HW1 5202   5.465   1.880   4.554  0.5517  0.7677 -1.2071
 1017SOL    HW2 5203   5.595   1.972   4.590  0.4904 -0.4145  2.5236
 1018SOL     OW 5204   5.243   4.562   4.236 -0.3863 -0.4298 -0.1552
 1018SOL    HW1 5205   5.312   4.626   4.270 -1.0445  0.0173  0.3698
 1018SOL    HW2 5206   5.163   4.612   4.204  0.3587 -0.7934 -2.8584
 1019SOL     OW 5207   2.631   2.935   4.275 -0.1144 -0.0186 -0.0306
 1019SOL    HW1 5208   2.696   2.872   4.316 -0.7112 -0.1863  0.6890
 1019SOL    HW2 5209   2.637   3.024   4.321 -1.7116 -0.5885  1.3983
 1020SOL     OW 5210   2.066   2.078   0.978  0.1985 -0.1327  0.3743
 1020SOL    HW1 5211   2.033   2.114   1.065  1.8488 -1.4462  1.6253
 1020SOL    HW2 5212   1.995   2.021   0.937 -0.3076 -0.1793  1.2773
 1021SOL     OW 5213   3.954   2.730   3.952  0.3411 -0.3394  0.0511
 1021SOL    HW1 5214   3.911   2.806   4.000  3.6794  2.2529 -0.6227
 1021SOL    HW2 5215   3.941   2.645   4.004 -2.0386  0.9687  1.7780
 1022SOL     OW 5216   4.384   3.982   1.248 -0.4220 -0.2817  0.4143
 1022SOL    HW1 5217   4.474   3.948   1.217  0.4487  1.4971  0.8813
 1022SOL    HW2 5218   4.370   3.956   1.343 -0.9163 -1.4881  0.0382
 1023SOL     OW 5219   0.708   6.302   0.503 -0.8210 -0.4382 -0.3660
 1023SOL    HW1 5220   0.703   6.401   0.507  0.7040 -0.3699  0.6437
 1023SOL    HW2 5221   0.722   6.274   0.408 -2.8333  0.1774 -0.8863
 1024SOL     OW 5222   3.997   0.405   0.695 -0.4494  0.3393  0.1768
 1024SOL    HW1 5223   4.034   0.317   0.666  1.7010  1.3260 -0.3287
 1024SOL    HW2 5224   3.956   0.451   0.616 -1.4355 -0.1148  0.4085
 1025SOL     OW 5225   5.784   3.211   4.798 -0.2010  0.7995  0.1110
 1025SOL    HW1 5226   5.718   3.260   4.854  0.0745  0.2556  0.9222
 1025SOL    HW2 5227   5.828   3.140   4.852 -1.5160 -1.2570 -1.3680
 1026SOL     OW 5228   3.367   6.561   3.627  0.0122 -0.1242 -0.2969
 1026SOL    HW1 5229   3.298   6.490   3.613  0.1638 -0.4150  0.3792
 1026SOL    HW2 5230   3.372   6.619   3.546 -1.5058  0.3111 -0.1182
 1027SOL     OW 5231   5.492   0.862   2.233  0.4214  0.2055 -0.0498
 1027SOL    HW1 5232   5.435   0.851   2.152 -0.3760  0.5526  0.4499
 1027SOL    HW2 5233   5.449   0.814   2.310 -0.4677  2.3907  0.9166
 1028SOL     OW 5234   5.321   3.371   0.284  0.2729  0.2622  0.0592
 1028SOL    HW1 5235   5.283   3.443   0.227 -1.2472 -1.1504 -0.7823
 1028SOL    HW2 5236   5.393   3.409   0.342 -0.3446  2.3825 -0.4954
 1029SOL     OW 5237   2.289   2.114   1.778 -0.2760 -0.3477  0.2671
 1029SOL    HW1 5238   2.324   2.108   1.684 -1.0858 -0.0926 -0.0544
 1029SOL    HW2 5239   2.307   2.027   1.825 -0.6386 -0.7938 -0.3953
 1030SOL     OW 5240   5.267   3.028   0.623  0.3490 -0.2272  0.1867
 1030SOL    HW1 5241   5.315   3.114   0.637 -0.8096  0.3053  1.0901
 1030SOL    HW2 5242   5.221   3.029   0.535  1.0234 -0.2679 -0.1694
 1031SOL     OW 5243   3.845   4.114   6.320  0.3373  0.5894  0.4940
 1031SOL    HW1 5244   3.894   4.170   6.253  1.5741  0.6253  1.3936
 1031SOL    HW2 5245   3.760   4.079   6.279  2.1319 -1.3198 -1.8938
 1032SOL     OW 5246   4.500   1.335   6.536  0.5161 -0.0357 -0.7744
 1032SOL    HW1 5247   4.585   1.387   6.524  0.7084 -0.4978 -1.4653
 1032SOL    HW2 5248   4.505   1.251   6.483 -0.7169  0.3142 -1.4728
 1033SOL     OW 5249   4.857   3.217   3.556  0.0951 -0.9783  0.0131
 1033SOL    HW1 5250   4.906   3.177   3.633  0.0895  0.5820  0.8767
 1033SOL    HW2 5251   4.899   3.187   3.470 -0.8356 -3.9735  0.4797
 1034SOL     OW 5252   2.062   1.729   5.320  0.6774 -0.2656 -0.0732
 1034SOL    HW1 5253   2.069   1.635   5.286 -1.1932  0.2142 -2.0693
 1034SOL    HW2 5254   2.002   1.731   5.400  2.3862 -0.9895  1.2765
 1035SOL     OW 5255   1.797   5.215   0.859 -0.4371 -0.2974 -0.2304
 1035SOL    HW1 5256   1.895   5.221   0.839  0.1294  1.7642  2.5056
 1035SOL    HW2 5257   1.781   5.143   0.926 -0.8874 -0.9172 -0.9897
 1036SOL     OW 5258   5.812   4.117   5.900 -0.0158 -0.0756  0.2043
 1036SOL    HW1 5259   5.848   4.180   5.970  0.5238 -1.6349  1.3993
 1036SOL    HW2 5260   5.860   4.029   5.907 -1.1497 -0.8236 -1.0226
 1037SOL     OW 5261   3.625   3.193   3.721 -0.1133 -0.2196 -0.1810
 1037SOL    HW1 5262   3.571   3.237   3.792 -0.7605  0.8400 -1.2855
 1037SOL    HW2 5263   3.566   3.134   3.666  0.6343 -2.0662  0.9182
 1038SOL     OW 5264   5.141   0.363   0.546  0.0156  0.1922 -0.1756
 1038SOL    HW1 5265   5.106   0.455   0.564  0.9699  0.6015 -0.3565
 1038SOL    HW2 5266   5.148   0.312   0.632 -0.9513  0.1180 -0.1300
 1039SOL     OW 5267   5.164   4.917   3.260  0.7365 -0.1523  0.3120
 1039SOL    HW1 5268   5.152   4.846   3.191  1.4832 -1.3913  1.4278
 1039SOL    HW2 5269   5.250   4.966   3.242 -0.3155  1.2981 -1.1256
 1040SOL     OW 5270   0.284   1.978   4.432 -0.1911 -0.1001  0.4093
 1040SOL    HW1 5271   0.318   1.914   4.501 -1.0477  0.4610  1.3853
 1040SOL    HW2 5272   0.247   2.059   4.477  0.3813  0.8589 -0.7834
 1041SOL     OW 5273   4.613   5.962   2.468 -0.1401 -0.2557  0.4989
 1041SOL    HW1 5274   4.634   5.871   2.430  0.0645 -0.3340  0.8021
 1041SOL    HW2 5275   4.524   5.991   2.434 -1.6451 -1.8824  2.7312
 1042SOL     OW 5276   1.046   3.241   5.098  0.9761 -0.6192 -0.0447
 1042SOL    HW1 5277   0.976   3.176   5.127  0.8147  0.1386  1.3715
 1042SOL    HW2 5278   1.103   3.266   5.176  0.1179  2.0394 -0.1646
 1043SOL     OW 5279   6.696   3.524   3.721  0.3826  0.4489  0.1653
 1043SOL    HW1 5280   6.657   3.596   3.664 -1.0689 -1.2584 -1.1269
 1043SOL    HW2 5281   6.632   3.501   3.794  1.3012  1.1539  1.2187
 1044SOL     OW 5282   4.667   4.629   4.705  0.4608 -0.0040 -0.1663
 1044SOL    HW1 5283   4.632   4.672   4.788  0.0799 -0.1124 -0.2680
 1044SOL    HW2 5284   4.625   4.671   4.625  1.4316  0.6559 -0.3523
 1045SOL     OW 5285   1.733   2.720   6.735 -0.2517  0.5251 -0.3992
 1045SOL    HW1 5286   1.751   2.764   6.823 -0.2691  0.2917 -0.2779
 1045SOL    HW2 5287   1.636   2.731   6.711 -0.4254 -0.0972 -0.0038
 1046SOL     OW 5288   0.164   4.996   6.758  0.0745 -0.3562 -0.0875
 1046SOL    HW1 5289   0.090   5.039   6.811 -0.2085 -0.8303 -0.0870
 1046SOL    HW2 5290   0.125   4.951   6.678  0.4510 -0.0208 -0.4654
 1047SOL     OW 5291   3.783   1.046   2.465  0.7579  0.0506  0.3628
 1047SOL    HW1 5292   3.686   1.070   2.462  1.0933  1.4295 -0.1343
 1047SOL    HW2 5293   3.808   1.022   2.559  0.1139  0.4782  0.6522
 1048SOL     OW 5294   6.097   2.281   1.650 -0.1249  0.0995 -0.2484
 1048SOL    HW1 5295   6.083   2.232   1.735  0.2289 -1.1536 -0.8894
 1048SOL    HW2 5296   6.025   2.349   1.638  0.0668  0.5985  1.2415
 1049SOL     OW 5297   2.931   3.951   4.089  0.2289  0.7856  0.8255
 1049SOL    HW1 5298   2.869   3.976   4.014  0.1345 -1.4575  0.0742
 1049SOL    HW2 5299   3.010   4.011   4.088  0.2631  0.7819 -1.1488
 1050SOL     OW 5300   4.077   0.581   1.376  0.0220  0.4497  0.1906
 1050SOL    HW1 5301   3.984   0.603   1.405  0.8559  1.1377  2.5455
 1050SOL    HW2 5302   4.079   0.489   1.338 -1.7250  0.6737 -0.5095
 1051SOL     OW 5303   2.038   4.756   6.430  0.6450 -0.5981 -0.1717
 1051SOL    HW1 5304   2.021   4.658   6.417  0.0623 -0.3355 -1.5649
 1051SOL    HW2 5305   2.037   4.777   6.528 -1.2459 -1.6508  0.0821
 1052SOL     OW 5306   5.737   6.878   0.165  0.0094  0.8728 -0.4989
 1052SOL    HW1 5307   5.832   6.856   0.141 -0.2759  0.7172 -1.5664
 1052SOL    HW2 5308   5.731   6.973   0.196  0.7889  0.3577  1.3367
 1053SOL     OW 5309   6.310   1.799   4.097  0.6283  0.4158  0.4314
 1053SOL    HW1 5310   6.240   1.841   4.153  1.2074  1.1064  0.6541
 1053SOL    HW2 5311   6.340   1.864   4.027 -0.2228 -0.4982 -0.8253
 1054SOL     OW 5312   4.561   5.637   3.631  0.7219 -0.2134  0.5163
 1054SOL    HW1 5313   4.531   5.712   3.689 -0.1835 -1.1748  1.3344
 1054SOL    HW2 5314   4.551   5.551   3.680  3.1557 -0.7726  0.1504
 1055SOL     OW 5315   0.606   2.208   0.505  0.2036 -0.1379  0.1232
 1055SOL    HW1 5316   0.667   2.212   0.426  0.3110 -3.2760 -0.0876
 1055SOL    HW2 5317   0.537   2.280   0.498  1.2448  0.7412 -1.9043
 1056SOL     OW 5318   3.826   2.250   5.353  0.2878  0.3355 -0.1195
 1056SOL    HW1 5319   3.749   2.191   5.376 -0.7942  0.7947 -2.3721
 1056SOL    HW2 5320   3.912   2.202   5.374 -0.5589 -0.4237  1.8153
 1057SOL     OW 5321   4.178   4.462   4.448  0.0572  0.1853  0.2549
 1057SOL    HW1 5322   4.157   4.550   4.404  0.7824  0.8241  1.1376
 1057SOL    HW2 5323   4.111   4.446   4.521 -0.5980 -0.4323 -0.4661
 1058SOL     OW 5324   4.894   6.838   2.044  0.3898  0.2855 -0.1052
 1058SOL    HW1 5325   4.812   6.792   2.079 -2.0598  4.8320  0.9479
 1058SOL    HW2 5326   4.895   6.832   1.944 -1.6178  0.5596 -0.1930
 1059SOL     OW 5327   5.174   1.748   0.589 -0.4266 -0.3523  0.0044
 1059SOL    HW1 5328   5.251   1.716   0.644 -1.1206  1.7329  2.3779
 1059SOL    HW2 5329   5.202   1.827   0.534 -0.2063 -1.3171 -1.3156
 1060SOL     OW 5330   0.707   4.984   1.874  0.1566  0.5742 -0.5867
 1060SOL    HW1 5331   0.794   5.003   1.829 -0.0412  0.0522 -1.2073
 1060SOL    HW2 5332   0.633   5.025   1.820  0.1772  3.8942  1.5826
 1061SOL     OW 5333   5.223   4.585   3.647  0.0778  0.1025 -0.1830
 1061SOL    HW1 5334   5.240   4.579   3.745 -0.2215  1.3175 -0.0395
 1061SOL    HW2 5335   5.126   4.566   3.629  0.4223 -1.5498 -0.4174
 1062SOL     OW 5336   6.362   4.509   4.920  1.0219 -0.8310  0.0493
 1062SOL    HW1 5337   6.360   4.607   4.942  0.4040 -1.4500  3.1528
 1062SOL    HW2 5338   6.347   4.497   4.821  1.4232  2.1756 -0.4758
 1063SOL     OW 5339   4.413   4.079   2.697  0.7741 -0.0640  0.3557
 1063SOL    HW1 5340   4.336   4.128   2.657  0.9320  0.0820  0.2265
 1063SOL    HW2 5341   4.495   4.135   2.691  0.9241 -0.2805  0.3517
 1064SOL     OW 5342   2.365   3.147   0.193  0.6463  0.2293 -0.4039
 1064SOL    HW1 5343   2.292   3.119   0.255  0.4042  0.4372 -0.5961
 1064SOL    HW2 5344   2.357   3.245   0.175  0.2986  0.0384 -1.3149
 1065SOL     OW 5345   4.097   4.880   6.593  0.3332 -0.5367  0.2169
 1065SOL    HW1 5346   4.062   4.823   6.519 -1.7262 -0.4055  1.0211
 1065SOL    HW2 5347   4.020   4.921   6.643  1.6931  0.5589  1.5140
 1066SOL     OW 5348   6.597   1.854   2.985  0.0841 -0.1024  0.2335
 1066SOL    HW1 5349   6.561   1.895   2.901 -0.6190  0.3315  0.7361
 1066SOL    HW2 5350   6.531   1.789   3.022  0.2203 -0.0038  0.6596
 1067SOL     OW 5351   1.492   4.381   3.165  0.2590 -0.5853 -0.4422
 1067SOL    HW1 5352   1.497   4.459   3.227  1.1892 -1.0648  0.1060
 1067SOL    HW2 5353   1.560   4.392   3.092  0.2815 -0.8054 -0.4551
 1068SOL     OW 5354   1.592   5.059   1.433 -0.2380 -0.5784  0.1543
 1068SOL    HW1 5355   1.556   5.070   1.526  0.9805  0.3170  0.5502
 1068SOL    HW2 5356   1.528   5.098   1.368  0.8132  2.8999  1.0001
 1069SOL     OW 5357   5.436   6.822   6.063  0.0087 -0.0392 -0.5962
 1069SOL    HW1 5358   5.433   6.751   6.133 -2.0616  0.5205 -0.0371
 1069SOL    HW2 5359   5.415   6.911   6.104 -0.2731  0.4515 -1.7493
 1070SOL     OW 5360   1.969   2.829   2.401 -0.3230  0.2016 -0.3973
 1070SOL    HW1 5361   2.049   2.781   2.436 -0.7837 -0.6324 -0.4611
 1070SOL    HW2 5362   1.990   2.926   2.391  0.1254  0.3006  1.2457
 1071SOL     OW 5363   3.725   4.710   1.052  0.1400 -0.2081  0.4176
 1071SOL    HW1 5364   3.778   4.691   1.134 -2.1859 -2.7657  1.4727
 1071SOL    HW2 5365   3.655   4.779   1.072 -0.9993 -1.4619  0.9315
 1072SOL     OW 5366   6.622   1.675   5.723 -0.0705 -0.0441  0.7466
 1072SOL    HW1 5367   6.591   1.675   5.819 -0.7386  0.4004  0.5397
 1072SOL    HW2 5368   6.591   1.759   5.679  0.0982 -0.3219  0.0942
 1073SOL     OW 5369   6.599   0.941   5.458 -0.1244  0.0095 -0.3991
 1073SOL    HW1 5370   6.657   0.894   5.525 -1.5440  0.9663  1.6194
 1073SOL    HW2 5371   6.620   1.039   5.459 -0.7127  0.1400 -0.7869
 1074SOL     OW 5372   6.566   4.442   2.669  0.2441 -0.2633  0.6560
 1074SOL    HW1 5373   6.519   4.354   2.677  1.0402 -0.6867  0.8048
 1074SOL    HW2 5374   6.608   4.449   2.579  0.2279 -0.0518  0.6636
 1075SOL     OW 5375   3.956   0.569   4.473  0.7103 -0.4081 -0.3437
 1075SOL    HW1 5376   3.859   0.546   4.481  0.3656 -0.8158 -3.9489
 1075SOL    HW2 5377   3.975   0.654   4.523 -1.7739  0.3286 -0.5416
 1076SOL     OW 5378   0.180   0.463   1.306  0.2158  0.3198 -0.2721
 1076SOL    HW1 5379   0.126   0.416   1.237 -1.7051  1.4690  0.3750
 1076SOL    HW2 5380   0.210   0.552   1.271 -0.4555  0.7503  0.2188
 1077SOL     OW 5381   1.058   2.032   0.809 -0.4808  0.7570 -0.0547
 1077SOL    HW1 5382   1.144   2.067   0.848  1.0673  0.1619 -2.6875
 1077SOL    HW2 5383   1.027   2.094   0.737  1.1882 -1.9495 -3.3781
 1078SOL     OW 5384   5.371   6.492   2.776 -0.4204  0.6127  0.1267
 1078SOL    HW1 5385   5.448   6.537   2.731  0.1971  1.5022  1.9624
 1078SOL    HW2 5386   5.288   6.545   2.761 -0.7399 -0.3383 -1.8433
 1079SOL     OW 5387   4.896   0.023   5.525 -0.3361  0.6406 -0.5208
 1079SOL    HW1 5388   4.912   6.960   5.573 -0.2386  0.4811 -0.8383
 1079SOL    HW2 5389   4.875   0.094   5.592 -0.6646  0.3178 -0.2706
 1080SOL     OW 5390   5.008   5.504   5.386 -0.3764  0.9581 -0.1735
 1080SOL    HW1 5391   5.063   5.431   5.425 -0.1271  0.5930 -1.1831
 1080SOL    HW2 5392   5.038   5.592   5.423  0.2588  0.6799 -0.0248
 1081SOL     OW 5393   1.058   1.424   0.389  0.2618  0.3068  0.2032
 1081SOL    HW1 5394   1.012   1.475   0.462  1.9499 -0.6209  2.0053
 1081SOL    HW2 5395   1.009   1.338   0.372  0.1267  0.3055  0.5920
 1082SOL     OW 5396   5.766   0.704   2.815  0.7053 -0.0761  0.1814
 1082SOL    HW1 5397   5.802   0.629   2.870  1.0718 -0.3749 -0.4548
 1082SOL    HW2 5398   5.720   0.770   2.874  0.3354 -0.8249  0.7437
 1083SOL     OW 5399   3.183   1.750   5.916 -0.4725 -0.3131 -0.3830
 1083SOL    HW1 5400   3.107   1.757   5.852 -1.0768 -0.2222  0.3290
 1083SOL    HW2 5401   3.153   1.779   6.007  0.5177  0.0990 -0.1683
 1084SOL     OW 5402   2.179   5.152   2.259  0.2379 -0.0382  0.7345
 1084SOL    HW1 5403   2.264   5.204   2.256  0.1819  0.0538  0.7610
 1084SOL    HW2 5404   2.118   5.191   2.328 -0.6319  1.1155 -0.6415
 1085SOL     OW 5405   6.410   2.237   4.872  0.0569 -0.6335  0.1741
 1085SOL    HW1 5406   6.474   2.163   4.855 -0.4660 -0.8357 -0.9884
 1085SOL    HW2 5407   6.459   2.324   4.874  0.3886 -0.7918 -0.6502
 1086SOL     OW 5408   2.289   3.585   6.333  0.3731  0.0115  0.1981
 1086SOL    HW1 5409   2.304   3.668   6.386  0.4995 -0.0811  0.3081
 1086SOL    HW2 5410   2.373   3.531   6.331  0.0812 -0.4708  0.7497
 1087SOL     OW 5411   5.000   0.877   6.872  0.5801  0.1477  0.0897
 1087SOL    HW1 5412   5.026   0.890   6.776 -0.7592 -1.7742 -0.5822
 1087SOL    HW2 5413   5.078   0.900   6.930  1.9521 -0.1598 -1.5335
 1088SOL     OW 5414   3.096   5.460   0.268 -0.3027 -0.0198 -0.3757
 1088SOL    HW1 5415   3.119   5.524   0.195  0.2416 -0.7709 -0.8695
 1088SOL    HW2 5416   3.157   5.381   0.264 -0.2398 -0.0614  0.9078
 1089SOL     OW 5417   5.222   4.014   3.207 -0.4132  0.5126  0.1355
 1089SOL    HW1 5418   5.280   4.051   3.280  1.3786 -1.1363 -0.3765
 1089SOL    HW2 5419   5.219   4.079   3.131  0.5294  0.7619  0.2952
 1090SOL     OW 5420   3.554   3.331   1.678 -0.2973 -0.0126 -0.3842
 1090SOL    HW1 5421   3.636   3.387   1.682 -0.0210 -0.4877  2.5005
 1090SOL    HW2 5422   3.538   3.287   1.766 -2.6867 -1.3702 -1.3696
 1091SOL     OW 5423   6.546   3.139   2.558  0.2842  0.0412  0.9820
 1091SOL    HW1 5424   6.447   3.134   2.572  0.1774 -0.7890  0.0402
 1091SOL    HW2 5425   6.566   3.204   2.484  0.5747  1.4784  2.2825
 1092SOL     OW 5426   4.454   0.857   0.392 -0.4225 -0.2487  0.2816
 1092SOL    HW1 5427   4.508   0.939   0.410  0.5892 -0.5007 -1.3888
 1092SOL    HW2 5428   4.361   0.871   0.425  0.0416  1.0919  1.1227
 1093SOL     OW 5429   1.466   1.140   2.607 -0.0127 -0.4754 -0.7417
 1093SOL    HW1 5430   1.517   1.194   2.539  1.9411  0.4161  1.3126
 1093SOL    HW2 5431   1.504   1.156   2.698 -1.0717 -3.3541  0.3243
 1094SOL     OW 5432   3.066   6.113   0.121  0.1086 -0.6702  0.0173
 1094SOL    HW1 5433   3.114   6.057   0.054 -0.6249  0.4297 -1.4702
 1094SOL    HW2 5434   2.967   6.107   0.106  0.0082  1.0656 -0.2512
 1095SOL     OW 5435   1.373   1.531   2.708  0.2790  0.4018 -0.2282
 1095SOL    HW1 5436   1.277   1.511   2.728  0.6768  1.1118  3.0297
 1095SOL    HW2 5437   1.388   1.525   2.610 -2.9898 -0.0938 -0.8395
 1096SOL     OW 5438   5.891   3.286   1.276  0.0666 -0.2199  0.0876
 1096SOL    HW1 5439   5.900   3.198   1.323 -0.4060  0.3570  1.3216
 1096SOL    HW2 5440   5.932   3.358   1.333 -2.4192  0.8301  0.6717
 1097SOL     OW 5441   1.684   3.065   3.922  0.0022  0.4948 -0.4102
 1097SOL    HW1 5442   1.697   3.163   3.909  0.1053  0.4549 -0.6156
 1097SOL    HW2 5443   1.679   3.044   4.019 -1.1851  0.8580 -0.3829
 1098SOL     OW 5444   3.894   4.743   6.032 -0.3077  0.1214  0.1579
 1098SOL    HW1 5445   3.966   4.691   6.078 -0.8472  0.0024  0.8828
 1098SOL    HW2 5446   3.924   4.766   5.940  0.1192 -1.0969 -0.0269
 1099SOL     OW 5447   3.986   2.571   0.605 -0.2917 -0.3050  0.1869
 1099SOL    HW1 5448   4.071   2.534   0.567 -0.6509 -1.5996  0.6050
 1099SOL    HW2 5449   3.925   2.597   0.530 -0.3683 -1.3664 -0.1341
 1100SOL     OW 5450   4.957   1.105   6.587  0.4343 -0.3696 -0.3323
 1100SOL    HW1 5451   4.969   1.029   6.524  0.6407 -0.5893 -0.0312
 1100SOL    HW2 5452   4.976   1.074   6.680 -2.0634 -0.6907  0.1658
 1101SOL     OW 5453   5.174   6.440   4.704 -0.2826 -0.0521  0.0104
 1101SOL    HW1 5454   5.177   6.514   4.771 -0.6084 -1.1146  1.2434
 1101SOL    HW2 5455   5.197   6.476   4.613  2.3080  1.0435  0.9935
 1102SOL     OW 5456   2.292   5.118   0.981  0.3322  0.1079  0.1402
 1102SOL    HW1 5457   2.288   5.073   1.071  0.6394  1.5703  0.9127
 1102SOL    HW2 5458   2.375   5.090   0.934 -1.4693 -3.5219 -1.3243
 1103SOL     OW 5459   0.299   2.331   0.017  0.3875 -0.1558 -0.0681
 1103SOL    HW1 5460   0.363   2.402   7.013  0.3848 -0.5747 -1.1857
 1103SOL    HW2 5461   0.263   2.285   6.960 -0.2509 -0.8679  0.6060
 1104SOL     OW 5462   3.566   0.562   0.430 -0.4253 -0.0497  0.1918
 1104SOL    HW1 5463   3.495   0.630   0.447  0.1676  0.5550  0.2735
 1104SOL    HW2 5464   3.604   0.531   0.517 -0.3593 -0.1350  0.1327
 1105SOL     OW 5465   4.570   1.418   0.670 -0.4672  0.7143 -0.4518
 1105SOL    HW1 5466   4.643   1.486   0.661 -0.8063  0.9863 -1.2180
 1105SOL    HW2 5467   4.506   1.445   0.741  1.3238 -0.5902  1.7847
 1106SOL     OW 5468   4.989   0.650   2.821 -0.1141 -0.4702 -0.3388
 1106SOL    HW1 5469   4.922   0.584   2.855 -0.8846  0.3827 -0.1608
 1106SOL    HW2 5470   4.982   0.656   2.721 -3.3812  2.6685 -0.1414
 1107SOL     OW 5471   5.434   4.196   2.907  0.3129 -0.4593 -0.0651
 1107SOL    HW1 5472   5.340   4.176   2.935  0.3734 -3.0040 -1.4016
 1107SOL    HW2 5473   5.434   4.253   2.825 -0.0100  0.4805  0.5727
 1108SOL     OW 5474   2.627   2.500   0.863  0.2131 -0.5425  0.4783
 1108SOL    HW1 5475   2.545   2.445   0.848 -0.8682  0.7350  1.4251
 1108SOL    HW2 5476   2.655   2.542   0.777  0.1859 -1.3956  0.0423
 1109SOL     OW 5477   2.023   2.182   1.809 -0.2630 -0.0629 -0.5852
 1109SOL    HW1 5478   2.122   2.179   1.792 -0.1794  2.0234 -0.7515
 1109SOL    HW2 5479   2.004   2.146   1.900  0.3993 -2.2384 -1.2460
 1110SOL     OW 5480   5.417   3.194   3.588  0.3386  0.2542  0.2609
 1110SOL    HW1 5481   5.348   3.213   3.518 -0.5104 -1.4493  0.5875
 1110SOL    HW2 5482   5.508   3.191   3.546 -0.2619 -1.8330 -1.0419
 1111SOL     OW 5483   5.354   3.736   4.952 -0.9535 -0.6898  0.2449
 1111SOL    HW1 5484   5.288   3.661   4.949 -0.6627 -0.9290 -0.9749
 1111SOL    HW2 5485   5.367   3.771   4.859  1.3800 -1.3313  0.2751
 1112SOL     OW 5486   5.894   5.808   1.983 -0.5314 -0.3093 -0.2988
 1112SOL    HW1 5487   5.892   5.858   2.070  1.0657 -0.5814 -0.0803
 1112SOL    HW2 5488   5.909   5.873   1.908 -1.5374 -0.1183 -0.3433
 1113SOL     OW 5489   5.150   6.017   4.418 -0.2121  0.3599  0.6296
 1113SOL    HW1 5490   5.210   5.971   4.353 -1.1733 -0.0386 -0.0062
 1113SOL    HW2 5491   5.093   5.949   4.465 -2.3375  0.8809 -1.0204
 1114SOL     OW 5492   4.588   3.340   3.862 -0.6481 -0.1588  0.5136
 1114SOL    HW1 5493   4.634   3.411   3.808 -0.8813 -0.8958 -0.6736
 1114SOL    HW2 5494   4.618   3.250   3.831 -0.3596 -0.6050  2.0044
 1115SOL     OW 5495   6.377   3.944   6.863  0.4610 -0.2406  0.1412
 1115SOL    HW1 5496   6.343   3.855   6.833 -0.5280 -0.0504  0.6585
 1115SOL    HW2 5497   6.454   3.931   6.926  0.3144 -0.7269  0.2241
 1116SOL     OW 5498   3.754   5.995   3.783  0.5092 -0.1298  0.4448
 1116SOL    HW1 5499   3.827   5.986   3.716  1.4025  0.2407  1.3423
 1116SOL    HW2 5500   3.709   6.084   3.772 -2.0283 -1.5748 -2.2291
 1117SOL     OW 5501   0.945   4.993   1.727  0.1679  0.0811  0.1079
 1117SOL    HW1 5502   0.994   4.907   1.717  0.1263  0.1928 -1.3501
 1117SOL    HW2 5503   1.001   5.058   1.779  0.6010 -0.5191  0.3913
 1118SOL     OW 5504   5.536   3.515   0.423 -0.0763  0.6494 -0.2117
 1118SOL    HW1 5505   5.611   3.512   0.489  0.2502 -0.6002 -0.6268
 1118SOL    HW2 5506   5.525   3.609   0.390 -0.0313  1.2410  1.3537
 1119SOL     OW 5507   2.616   4.437   1.260  0.2632 -0.7446  0.0658
 1119SOL    HW1 5508   2.567   4.463   1.177  0.3674 -0.8286 -0.0220
 1119SOL    HW2 5509   2.566   4.365   1.307  0.4751 -1.0635 -0.1977
 1120SOL     OW 5510   0.270   6.581   0.528  0.4244  0.3769  0.3333
 1120SOL    HW1 5511   0.266   6.672   0.567  0.4043  1.3518 -1.7747
 1120SOL    HW2 5512   0.306   6.587   0.434 -0.4370 -1.6644 -0.1795
 1121SOL     OW 5513   5.523   3.482   5.344 -0.0103 -0.0514 -0.3093
 1121SOL    HW1 5514   5.443   3.430   5.312  0.2849 -0.8267  0.1798
 1121SOL    HW2 5515   5.555   3.541   5.270 -1.6225  1.0216 -0.1945
 1122SOL     OW 5516   2.089   0.110   7.002 -0.3014  0.0816 -0.4665
 1122SOL    HW1 5517   2.185   0.086   7.020 -0.4762 -1.2427 -1.1763
 1122SOL    HW2 5518   2.054   0.052   6.928 -1.9402 -0.1431  0.4463
 1123SOL     OW 5519   5.352   5.263   1.528 -0.4585  0.2309  0.0299
 1123SOL    HW1 5520   5.398   5.175   1.527  0.8710  0.9034 -0.6110
 1123SOL    HW2 5521   5.296   5.273   1.445  1.6530  1.0820 -1.3939
 1124SOL     OW 5522   6.267   2.054   2.866  0.4004 -0.3505 -0.2310
 1124SOL    HW1 5523   6.195   2.123   2.858  0.1385 -0.7922 -2.0936
 1124SOL    HW2 5524   6.345   2.080   2.808  1.4565 -0.2619  1.1678
 1125SOL     OW 5525   2.138   2.155   4.157  0.5675  0.0371 -0.0147
 1125SOL    HW1 5526   2.129   2.114   4.248 -0.7726  0.8261  0.2478
 1125SOL    HW2 5527   2.234   2.162   4.133  0.9623 -0.0004  1.4365
 1126SOL     OW 5528   2.803   5.022   5.332 -0.3457  0.5901  0.3821
 1126SOL    HW1 5529   2.723   5.020   5.392 -1.5298 -0.2455 -1.1440
 1126SOL    HW2 5530   2.817   4.932   5.293  0.4528  1.0919 -0.5204
 1127SOL     OW 5531   4.989   5.096   1.657 -0.1725 -0.3070  0.4947
 1127SOL    HW1 5532   4.952   5.166   1.718  0.7201 -0.2642  1.0089
 1127SOL    HW2 5533   5.080   5.068   1.690  0.8502  0.5329 -1.4461
 1128SOL     OW 5534   4.145   1.401   3.565  0.2891 -0.2988  0.0232
 1128SOL    HW1 5535   4.077   1.345   3.518  1.8780 -1.7178 -0.7084
 1128SOL    HW2 5536   4.202   1.448   3.497  1.4445 -0.9091  0.5352
 1129SOL     OW 5537   6.329   5.878   0.504 -0.2500  0.1724  0.0782
 1129SOL    HW1 5538   6.356   5.903   0.597  3.0640 -2.8829  0.1643
 1129SOL    HW2 5539   6.285   5.788   0.505  0.0085  0.0015 -1.2994
 1130SOL     OW 5540   3.511   2.171   5.924 -0.2844  0.2293 -0.2513
 1130SOL    HW1 5541   3.445   2.121   5.980 -0.2478 -0.1669 -0.5587
 1130SOL    HW2 5542   3.572   2.106   5.878  0.7659  0.6092  0.5690
 1131SOL     OW 5543   2.736   6.388   1.428  0.1343  0.2358  0.5600
 1131SOL    HW1 5544   2.767   6.482   1.413  0.1105  0.1702  0.0852
 1131SOL    HW2 5545   2.813   6.331   1.456  0.8019 -0.2590 -2.0464
 1132SOL     OW 5546   6.283   6.809   1.281 -0.5294 -0.1123 -0.9149
 1132SOL    HW1 5547   6.368   6.831   1.328  0.0284 -0.3020 -1.8064
 1132SOL    HW2 5548   6.205   6.845   1.333  0.1433  0.8684 -0.5555
 1133SOL     OW 5549   2.780   2.952   6.873 -0.0594  0.2066 -0.1171
 1133SOL    HW1 5550   2.787   2.897   6.790 -0.5093 -1.3412  0.8204
 1133SOL    HW2 5551   2.863   2.942   6.927  0.3003  1.3388 -0.4189
 1134SOL     OW 5552   3.993   2.351   6.834  0.3396 -0.0194  0.3790
 1134SOL    HW1 5553   3.941   2.422   6.881  2.1180  0.8476  1.1422
 1134SOL    HW2 5554   4.072   2.392   6.789  2.4552 -1.6649  2.3688
 1135SOL     OW 5555   3.272   0.233   2.973 -0.5043 -0.3761 -0.0859
 1135SOL    HW1 5556   3.267   0.259   2.877 -2.0108 -1.4523 -0.3270
 1135SOL    HW2 5557   3.309   0.140   2.980 -1.5687 -0.7837  0.2746
 1136SOL     OW 5558   4.041   0.820   4.561 -0.4232 -0.3724  0.1915
 1136SOL    HW1 5559   4.110   0.829   4.632 -0.0398 -2.1328  0.1060
 1136SOL    HW2 5560   4.078   0.854   4.474 -0.4906  0.7519  0.5970
 1137SOL     OW 5561   2.230   4.544   1.351  0.0330  0.0254 -0.2612
 1137SOL    HW1 5562   2.289   4.475   1.395  0.0609  0.2015 -0.0193
 1137SOL    HW2 5563   2.267   4.635   1.368 -0.0987  0.1105 -0.4349
 1138SOL     OW 5564   5.863   2.641   0.848 -0.2901  0.4341 -0.5763
 1138SOL    HW1 5565   5.924   2.665   0.772  0.4271 -1.5844 -0.7205
 1138SOL    HW2 5566   5.915   2.592   0.918 -1.3237  0.6514  0.3692
 1139SOL     OW 5567   5.683   6.053   0.661  0.0027  0.1742  0.1490
 1139SOL    HW1 5568   5.772   6.067   0.704  0.2516 -1.4036  0.2174
 1139SOL    HW2 5569   5.615   6.111   0.707  0.6207 -0.0755  1.4341
 1140SOL     OW 5570   0.597   5.810   0.647 -0.0782 -0.0650  0.0589
 1140SOL    HW1 5571   0.510   5.854   0.626 -0.0324  0.3827  0.7733
 1140SOL    HW2 5572   0.667   5.879   0.665 -0.0296 -0.3949  1.2675
 1141SOL     OW 5573   4.837   1.514   6.196 -0.0162 -0.1202 -0.4110
 1141SOL    HW1 5574   4.928   1.549   6.174  0.7125 -1.2968  0.5932
 1141SOL    HW2 5575   4.839   1.414   6.196 -0.2500 -0.2870  3.4545
 1142SOL     OW 5576   2.574   5.184   3.442  0.0480  0.1760  0.0431
 1142SOL    HW1 5577   2.559   5.121   3.518 -1.4555  0.8311  0.3302
 1142SOL    HW2 5578   2.667   5.222   3.447 -0.0589  0.3018  1.6301
 1143SOL     OW 5579   3.318   2.926   3.853  0.6447  0.1617  0.3864
 1143SOL    HW1 5580   3.268   2.839   3.860 -0.0781  0.4744 -0.6949
 1143SOL    HW2 5581   3.416   2.908   3.864  0.4816 -0.7419  0.5093
 1144SOL     OW 5582   4.006   4.404   4.857  0.2792 -0.1394 -0.3227
 1144SOL    HW1 5583   4.053   4.491   4.874 -0.5453  0.1875  0.3108
 1144SOL    HW2 5584   4.073   4.330   4.860  0.7263  0.2802  0.9245
 1145SOL     OW 5585   5.742   1.987   4.538  0.0156 -0.2829  0.2389
 1145SOL    HW1 5586   5.723   1.944   4.450  1.7064 -0.8881  0.1484
 1145SOL    HW2 5587   5.798   2.068   4.524  1.1437 -0.9438  0.8216
 1146SOL     OW 5588   2.893   5.313   0.424 -0.4400 -0.4027 -0.0850
 1146SOL    HW1 5589   2.963   5.359   0.369 -0.8669 -0.7079 -0.9085
 1146SOL    HW2 5590   2.902   5.214   0.413 -1.5107 -0.4348 -0.8841
 1147SOL     OW 5591   6.048   4.142   3.894  0.0761  0.3079  0.4087
 1147SOL    HW1 5592   6.009   4.050   3.909  0.8882 -0.0841  0.1456
 1147SOL    HW2 5593   6.060   4.158   3.797  2.6208 -0.4702  0.5331
 1148SOL     OW 5594   1.193   2.135   5.621  0.3236  0.3628  0.4149
 1148SOL    HW1 5595   1.110   2.125   5.676  1.9846  0.2681  3.0855
 1148SOL    HW2 5596   1.207   2.231   5.598 -0.1903  0.4611  0.5164
 1149SOL     OW 5597   1.124   6.295   0.374 -0.3014  0.0629  0.0778
 1149SOL    HW1 5598   1.061   6.344   0.434 -0.5589 -1.0169  0.7130
 1149SOL    HW2 5599   1.106   6.320   0.278 -0.6494  0.9260  0.3598
 1150SOL     OW 5600   2.078   6.520   1.468  0.3277 -0.1427  0.4465
 1150SOL    HW1 5601   2.149   6.558   1.410  1.3423 -2.2266  0.2507
 1150SOL    HW2 5602   1.990   6.527   1.422  0.5248  1.5644  0.2694
 1151SOL     OW 5603   6.294   3.071   2.610  0.1309  0.2820 -0.2791
 1151SOL    HW1 5604   6.220   3.051   2.545  0.5940  1.5567 -1.2353
 1151SOL    HW2 5605   6.261   3.136   2.679 -0.0589 -0.2762  0.1608
 1152SOL     OW 5606   3.731   1.736   0.213 -0.2877  0.4138  0.0761
 1152SOL    HW1 5607   3.645   1.766   0.255 -0.9525  0.2179 -1.0794
 1152SOL    HW2 5608   3.759   1.804   0.144  0.4028  0.3965  0.3401
 1153SOL     OW 5609   3.539   0.348   0.273  0.1930  0.1476  0.0827
 1153SOL    HW1 5610   3.443   0.320   0.277 -0.3335  1.8724  0.3096
 1153SOL    HW2 5611   3.551   0.433   0.325  1.7496  0.2334 -0.3771
 1154SOL     OW 5612   6.628   3.703   6.139  0.2448 -0.3218  0.2535
 1154SOL    HW1 5613   6.577   3.689   6.053  0.4101 -0.6002  0.2003
 1154SOL    HW2 5614   6.563   3.710   6.215  0.0788  0.2202  0.0716
 1155SOL     OW 5615   3.193   3.516   6.828  0.6080 -0.2531 -0.0072
 1155SOL    HW1 5616   3.118   3.577   6.854  0.0318 -0.1342 -1.7762
 1155SOL    HW2 5617   3.161   3.421   6.827  0.2651 -0.1539 -1.2973
 1156SOL     OW 5618   0.519   1.164   2.001 -0.2604 -0.4520  0.0412
 1156SOL    HW1 5619   0.530   1.200   2.094  2.4504 -0.9317 -0.0178
 1156SOL    HW2 5620   0.512   1.064   2.005  0.1200 -0.4912 -0.2775
 1157SOL     OW 5621   6.990   0.594   1.481 -0.2357  0.0912  0.0851
 1157SOL    HW1 5622   6.936   0.536   1.541  2.2506 -1.4111  1.0236
 1157SOL    HW2 5623   0.025   0.537   1.424 -0.3260  1.6101 -1.6149
 1158SOL     OW 5624   5.342   3.658   2.712  0.3514 -0.3685 -0.1458
 1158SOL    HW1 5625   5.272   3.713   2.757  0.2764 -0.8358  0.3298
 1158SOL    HW2 5626   5.298   3.588   2.655  0.4415 -0.0885 -0.5600
 1159SOL     OW 5627   0.731   1.814   5.854 -0.5182  0.3131 -0.0942
 1159SOL    HW1 5628   0.800   1.757   5.898 -0.4490  0.5117  0.0537
 1159SOL    HW2 5629   0.661   1.755   5.813  0.6053  0.0189 -1.7187
 1160SOL     OW 5630   3.909   1.790   3.716 -0.5367 -0.3673  0.2482
 1160SOL    HW1 5631   3.909   1.831   3.625 -1.2366  0.6022  0.6618
 1160SOL    HW2 5632   3.958   1.703   3.714 -1.0520 -0.6470 -1.1753
 1161SOL     OW 5633   2.933   6.369   4.955  0.1874 -0.3837 -0.3635
 1161SOL    HW1 5634   2.860   6.303   4.938  0.1415 -0.0566 -1.5526
 1161SOL    HW2 5635   3.022   6.324   4.946  0.4174  0.4112 -5.8588
 1162SOL     OW 5636   4.029   2.419   1.770  0.1103 -0.2301  0.7849
 1162SOL    HW1 5637   4.076   2.343   1.815 -0.4292 -0.8482  0.3213
 1162SOL    HW2 5638   3.935   2.392   1.747  0.5984 -0.2355 -1.4329
 1163SOL     OW 5639   4.359   1.789   3.289  0.1365 -0.3052  0.6639
 1163SOL    HW1 5640   4.332   1.882   3.312 -0.5715 -0.8916  2.3564
 1163SOL    HW2 5641   4.424   1.755   3.357 -0.8438 -1.5773  1.0152
 1164SOL     OW 5642   2.109   3.897   1.483 -0.2857 -0.4769  0.3618
 1164SOL    HW1 5643   2.159   3.838   1.420 -0.3007 -1.1829  1.0076
 1164SOL    HW2 5644   2.115   3.992   1.451  1.2150 -0.5823  0.2775
 1165SOL     OW 5645   4.244   3.916   4.997  0.0831  0.0081  0.0687
 1165SOL    HW1 5646   4.258   3.845   5.065  1.0563  0.3621  0.2463
 1165SOL    HW2 5647   4.331   3.944   4.958 -0.4684 -0.3465 -1.5150
 1166SOL     OW 5648   5.354   0.763   4.453 -0.4029 -0.5495 -0.2688
 1166SOL    HW1 5649   5.306   0.829   4.396 -0.0994  0.5599  0.7141
 1166SOL    HW2 5650   5.446   0.797   4.473  0.5370 -2.2500 -1.4367
 1167SOL     OW 5651   4.460   0.513   5.616 -0.1100 -0.0470 -0.2674
 1167SOL    HW1 5652   4.487   0.419   5.598 -1.5553 -0.6185  0.4218
 1167SOL    HW2 5653   4.468   0.533   5.714 -0.8754  0.1727 -0.2387
 1168SOL     OW 5654   1.968   0.679   0.348  0.7740  0.3779  0.7569
 1168SOL    HW1 5655   1.919   0.698   0.264 -0.7713 -1.7856  1.0680
 1168SOL    HW2 5656   2.065   0.665   0.328  0.4706  0.1296 -0.6170
 1169SOL     OW 5657   5.035   6.691   4.563 -0.6066  0.5878  0.6616
 1169SOL    HW1 5658   5.061   6.733   4.651  0.6817 -0.1096  0.6283
 1169SOL    HW2 5659   5.085   6.736   4.489 -1.7630  1.2391  0.2456
 1170SOL     OW 5660   4.170   0.878   3.131  0.2274  0.4225  0.3765
 1170SOL    HW1 5661   4.083   0.888   3.083  1.0932  0.0224 -1.3690
 1170SOL    HW2 5662   4.158   0.820   3.211 -0.7487 -1.3865 -0.9961
 1171SOL     OW 5663   0.114   3.506   6.396  0.2687 -0.4425 -0.2309
 1171SOL    HW1 5664   0.103   3.567   6.474  0.5148 -0.2021 -0.3795
 1171SOL    HW2 5665   0.095   3.556   6.312  0.0806 -0.6782 -0.3286
 1172SOL     OW 5666   2.259   5.531   6.417 -0.2121 -0.2260 -0.1755
 1172SOL    HW1 5667   2.204   5.552   6.336  2.4227 -0.3226 -2.1343
 1172SOL    HW2 5668   2.248   5.435   6.442  0.8156 -0.8747 -2.0443
 1173SOL     OW 5669   3.947   3.110   5.987 -0.1564  0.3885 -0.0205
 1173SOL    HW1 5670   3.958   3.087   5.891  2.2553  0.2479  0.2150
 1173SOL    HW2 5671   3.853   3.091   6.016 -0.2167 -2.2135 -1.6346
 1174SOL     OW 5672   2.877   2.366   1.670 -0.2867 -0.1684 -0.0496
 1174SOL    HW1 5673   2.968   2.386   1.706 -1.3720 -1.2758  3.6922
 1174SOL    HW2 5674   2.828   2.452   1.654  0.3475  0.4043  0.9785
 1175SOL     OW 5675   4.297   4.829   0.667 -0.0995  0.1383 -0.4446
 1175SOL    HW1 5676   4.249   4.916   0.674 -1.3301 -0.6321  1.3058
 1175SOL    HW2 5677   4.269   4.782   0.583 -1.8362  0.0548  0.1519
 1176SOL     OW 5678   1.296   4.100   1.571  0.4130 -0.3025 -0.6037
 1176SOL    HW1 5679   1.197   4.112   1.563  0.3900 -0.3643 -0.3993
 1176SOL    HW2 5680   1.321   4.091   1.667  0.7966  1.3692 -0.5126
 1177SOL     OW 5681   5.203   6.841   5.493 -0.0208  0.1874  0.2638
 1177SOL    HW1 5682   5.238   6.756   5.533 -1.0527 -1.0630 -1.3787
 1177SOL    HW2 5683   5.128   6.821   5.431  0.1675  2.2535 -0.7255
 1178SOL     OW 5684   4.654   6.196   0.088  0.0296 -0.2068  0.0214
 1178SOL    HW1 5685   4.673   6.257   0.165  2.1461  0.5000 -0.9828
 1178SOL    HW2 5686   4.623   6.251   0.010 -0.3354 -0.7015 -0.1839
 1179SOL     OW 5687   3.970   5.128   5.755  0.4247  0.4547  0.7677
 1179SOL    HW1 5688   3.892   5.149   5.815 -1.2726 -0.3999 -1.0352
 1179SOL    HW2 5689   3.966   5.188   5.675  1.7055  0.4533  0.6925
 1180SOL     OW 5690   3.058   6.473   3.101  0.0989 -0.1850  0.9216
 1180SOL    HW1 5691   2.987   6.525   3.053  0.0517  0.9362  2.1647
 1180SOL    HW2 5692   3.018   6.387   3.135  0.0479 -0.8407 -0.6853
 1181SOL     OW 5693   3.707   3.578   1.127 -0.0334 -0.0452 -0.1443
 1181SOL    HW1 5694   3.630   3.602   1.068  0.2182  1.5292  0.1288
 1181SOL    HW2 5695   3.741   3.487   1.102 -1.0967 -0.1836 -1.1751
 1182SOL     OW 5696   3.659   6.816   6.011  0.4477 -0.5590  0.4659
 1182SOL    HW1 5697   3.599   6.789   6.087  1.2082  2.4338  2.2918
 1182SOL    HW2 5698   3.603   6.847   5.934 -0.3185 -1.7378  0.5098
 1183SOL     OW 5699   0.792   4.570   2.882 -0.1510  0.0383 -0.4661
 1183SOL    HW1 5700   0.877   4.612   2.912  0.7962 -1.5267 -0.8354
 1183SOL    HW2 5701   0.740   4.540   2.963  0.6922 -0.9393 -0.2685
 1184SOL     OW 5702   6.786   3.501   6.250 -0.3791 -0.0714  0.1671
 1184SOL    HW1 5703   6.883   3.525   6.245 -0.2628 -0.6685 -0.6179
 1184SOL    HW2 5704   6.730   3.581   6.226 -0.0892  0.3145  0.7661
 1185SOL     OW 5705   4.538   3.655   3.438  0.0951  0.4517  0.3213
 1185SOL    HW1 5706   4.555   3.738   3.493  0.4794  0.4413  0.2222
 1185SOL    HW2 5707   4.444   3.624   3.453 -0.3413  1.4188 -0.3336
 1186SOL     OW 5708   2.744   3.483   3.069 -0.3205 -0.3148 -0.7193
 1186SOL    HW1 5709   2.662   3.500   3.015 -0.1930 -1.9601 -1.4953
 1186SOL    HW2 5710   2.824   3.516   3.018 -0.2807 -1.0930 -1.1855
 1187SOL     OW 5711   3.577   4.759   3.900  0.3541  0.6428 -0.3628
 1187SOL    HW1 5712   3.507   4.829   3.913 -2.2053 -1.6091 -0.8539
 1187SOL    HW2 5713   3.599   4.717   3.988 -0.4239  0.0712 -0.4261
 1188SOL     OW 5714   3.112   4.359   4.875  0.9617 -0.6381 -0.4608
 1188SOL    HW1 5715   3.163   4.318   4.951  2.4737 -2.7505 -2.5058
 1188SOL    HW2 5716   3.034   4.301   4.852  0.4678  0.0323 -0.5091
 1189SOL     OW 5717   2.993   4.563   4.739 -0.2968  0.1702  0.1259
 1189SOL    HW1 5718   2.988   4.653   4.783 -1.3793 -0.5724  1.6182
 1189SOL    HW2 5719   3.021   4.495   4.807 -1.6386 -0.9613 -0.4171
 1190SOL     OW 5720   0.313   4.579   1.635 -1.0124  0.2672  0.6184
 1190SOL    HW1 5721   0.383   4.611   1.699 -1.4564  0.0530  1.2173
 1190SOL    HW2 5722   0.341   4.602   1.541  0.6033 -1.1826  0.7082
 1191SOL     OW 5723   1.093   0.378   6.999 -0.1073 -0.1154 -0.1321
 1191SOL    HW1 5724   1.112   0.341   0.067 -1.2509  0.1848  0.2363
 1191SOL    HW2 5725   1.096   0.304   6.932  2.2732 -0.1274 -0.1288
 1192SOL     OW 5726   3.590   7.016   3.205  0.2177  0.2876 -0.6351
 1192SOL    HW1 5727   3.647   0.038   3.137 -0.5718  1.3106 -0.6406
 1192SOL    HW2 5728   3.590   6.918   3.188  0.9816  0.4033 -1.3823
 1193SOL     OW 5729   2.653   0.766   0.193  0.7559  1.0887 -0.4014
 1193SOL    HW1 5730   2.621   0.823   0.268 -0.3116  2.4045 -1.7898
 1193SOL    HW2 5731   2.725   0.815   0.142  0.9630  0.5169 -0.6685
 1194SOL     OW 5732   2.247   3.483   0.436 -0.2413  0.5261 -0.0542
 1194SOL    HW1 5733   2.164   3.429   0.448  0.5807 -0.5519  0.9682
 1194SOL    HW2 5734   2.230   3.557   0.371 -1.4381 -0.8809 -1.4076
 1195SOL     OW 5735   5.601   1.743   2.252 -0.5479 -0.3325 -0.4454
 1195SOL    HW1 5736   5.528   1.687   2.290 -0.6644  0.0843 -0.0512
 1195SOL    HW2 5737   5.594   1.836   2.287 -1.6069  0.5082 -2.6649
 1196SOL     OW 5738   1.965   2.465   3.815 -0.1443 -0.3533 -0.1907
 1196SOL    HW1 5739   1.999   2.377   3.848 -2.8994 -0.5005  2.7868
 1196SOL    HW2 5740   1.914   2.451   3.730  0.7252 -1.3218 -0.5812
 1197SOL     OW 5741   2.382   4.357   0.803  0.4715 -0.3074 -0.5133
 1197SOL    HW1 5742   2.284   4.336   0.800  0.0222  0.7519  2.8705
 1197SOL    HW2 5743   2.434   4.271   0.808 -0.5794 -0.8853  1.4811
 1198SOL     OW 5744   5.414   1.450   2.321  0.5234  0.2273 -0.0917
 1198SOL    HW1 5745   5.379   1.488   2.407 -0.3796 -2.9093  1.0699
 1198SOL    HW2 5746   5.508   1.420   2.333  0.4273 -0.1325 -0.2336
 1199SOL     OW 5747   2.300   4.798   6.438  0.4822  0.3973  0.1960
 1199SOL    HW1 5748   2.335   4.708   6.467  0.5504 -0.6346 -2.7065
 1199SOL    HW2 5749   2.204   4.789   6.412  0.5479  1.1086 -0.3069
 1200SOL     OW 5750   4.162   6.258   5.985 -0.3525 -0.1517 -0.1399
 1200SOL    HW1 5751   4.237   6.311   5.946  1.1034 -1.7930  0.3317
 1200SOL    HW2 5752   4.157   6.169   5.941 -0.5967 -0.8969  1.3339
 1201SOL     OW 5753   3.443   2.473   1.819  0.1675  0.2578 -0.3706
 1201SOL    HW1 5754   3.471   2.378   1.834 -1.5124 -0.2795 -0.4209
 1201SOL    HW2 5755   3.372   2.476   1.748  0.8591  1.6671 -1.0361
 1202SOL     OW 5756   3.637   5.066   5.506 -0.6362 -0.4945 -0.0470
 1202SOL    HW1 5757   3.567   5.106   5.447  2.5825  1.2150 -3.1610
 1202SOL    HW2 5758   3.679   4.988   5.459  1.2184  0.1568  0.4087
 1203SOL     OW 5759   3.960   4.069   0.936  0.6560 -0.5850  0.1032
 1203SOL    HW1 5760   3.939   3.972   0.931  1.0000 -0.7143  1.0152
 1203SOL    HW2 5761   4.005   4.090   1.023  0.1809  0.4677  0.1195
 1204SOL     OW 5762   2.402   1.197   5.716  0.8072 -0.1555 -0.3366
 1204SOL    HW1 5763   2.406   1.133   5.639  0.4049  0.1984 -0.6513
 1204SOL    HW2 5764   2.495   1.221   5.743  0.9520 -0.0646 -0.8929
 1205SOL     OW 5765   5.278   1.063   5.712  0.2178 -0.6637 -0.0796
 1205SOL    HW1 5766   5.280   1.099   5.805 -0.1391  3.4990 -1.4796
 1205SOL    HW2 5767   5.184   1.059   5.680  0.3488 -1.9564 -0.3543
 1206SOL     OW 5768   3.906   1.222   0.642 -0.0978  0.4565  0.1622
 1206SOL    HW1 5769   3.938   1.312   0.672  1.0596  1.0625 -2.4944
 1206SOL    HW2 5770   3.818   1.232   0.596  0.7968  0.6422 -1.6493
 1207SOL     OW 5771   4.798   5.289   2.226  0.0867  0.6306 -0.6720
 1207SOL    HW1 5772   4.809   5.260   2.131 -0.3188  0.4201 -0.6576
 1207SOL    HW2 5773   4.701   5.305   2.245  0.0798 -0.0634 -0.0841
 1208SOL     OW 5774   2.195   3.459   3.823  0.1843 -0.3364  0.5531
 1208SOL    HW1 5775   2.172   3.553   3.796 -0.1022 -0.3874  0.6112
 1208SOL    HW2 5776   2.263   3.461   3.896  0.5326 -0.1843  0.2253
 1209SOL     OW 5777   5.179   6.432   5.099 -0.1063 -0.1870 -0.2318
 1209SOL    HW1 5778   5.113   6.498   5.135  0.4005  0.2749 -0.1186
 1209SOL    HW2 5779   5.133   6.346   5.079 -1.0514  0.5843 -1.5799
 1210SOL     OW 5780   6.828   4.620   0.246 -0.2848  0.4309 -0.0901
 1210SOL    HW1 5781   6.798   4.605   0.152 -2.8257  2.8828  0.1868
 1210SOL    HW2 5782   6.786   4.553   0.306 -0.5115  0.2827 -0.4151
 1211SOL     OW 5783   3.097   4.315   6.765  0.9055 -0.3218 -0.0694
 1211SOL    HW1 5784   3.176   4.360   6.807 -0.5555  0.5244  1.9388
 1211SOL    HW2 5785   3.027   4.299   6.834  0.5637 -4.0876 -1.0797
 1212SOL     OW 5786   6.096   6.250   0.311  0.2604 -0.9640 -0.1729
 1212SOL    HW1 5787   6.081   6.298   0.224  1.4783 -0.9321 -0.3889
 1212SOL    HW2 5788   6.031   6.283   0.379 -0.9925 -1.2726 -1.1600
 1213SOL     OW 5789   3.815   5.600   0.195  0.3206 -1.3126  0.0794
 1213SOL    HW1 5790   3.771   5.676   0.242 -2.0098 -1.1096 -2.2145
 1213SOL    HW2 5791   3.768   5.515   0.216 -0.5777 -1.2594 -1.5416
 1214SOL     OW 5792   4.259   1.401   5.350  0.2099 -0.3738  0.0478
 1214SOL    HW1 5793   4.254   1.301   5.339 -0.9791 -0.4654  1.1671
 1214SOL    HW2 5794   4.175   1.442   5.314  0.4986  0.1754  0.0056
[truncated: 1,851,302 more chars]
