# Supplementary material for: A locally activatable sensor for robust quantification of organellar glutathione
Source: Nat Chem. 2023 Jun 15;15(10):1415–21. doi: 10.1038/s41557-023-01249-3 (PMC10533397; doi:10.1038/s41557-023-01249-3)
Supplement: Supplementary file 3 — Atomic coordinates for starting, ending and selected time-points of MD simulations. [file 41557_2023_1249_MOESM3_ESM.zip › halotag-SiR_xyz-coord/HT-TRaQG_open-GSH-start.gro]

HaloTag w/ open SiRNCN-GSH adduct bound to Asp106 and Cl in an MD snapsot position (102 ns), neutralized, and solvated in 0.15 M NaCl solution in water
32624
    4ILE      N    1   1.072   4.830   3.996
    4ILE     H1    2   1.111   4.854   4.085
    4ILE     H2    3   1.101   4.900   3.930
    4ILE     H3    4   0.972   4.831   4.003
    4ILE     CA    5   1.121   4.698   3.950
    4ILE     CB    6   1.062   4.672   3.809
    4ILE    CG1    7   1.095   4.533   3.754
    4ILE    CG2    8   1.102   4.779   3.707
    4ILE     CD    9   1.018   4.421   3.824
    4ILE      C   10   1.275   4.703   3.950
    4ILE      O   11   1.330   4.812   3.961
    5GLY      N   12   1.340   4.587   3.963
    5GLY      H   13   1.299   4.503   3.998
    5GLY     CA   14   1.484   4.576   3.930
    5GLY      C   15   1.514   4.588   3.779
    5GLY      O   16   1.427   4.616   3.697
    6THR      N   17   1.642   4.572   3.747
    6THR      H   18   1.706   4.531   3.813
    6THR     CA   19   1.696   4.590   3.610
    6THR     CB   20   1.825   4.674   3.609
    6THR    OG1   21   1.917   4.639   3.714
    6THR    HG1   22   1.899   4.699   3.795
    6THR    CG2   23   1.791   4.823   3.616
    6THR      C   24   1.713   4.462   3.527
    6THR      O   25   1.773   4.363   3.570
    7GLY      N   26   1.630   4.458   3.423
    7GLY      H   27   1.558   4.527   3.412
    7GLY     CA   28   1.631   4.353   3.319
    7GLY      C   29   1.741   4.370   3.212
    7GLY      O   30   1.837   4.445   3.230
    8PHE      N   31   1.734   4.286   3.109
    8PHE      H   32   1.660   4.219   3.103
    8PHE     CA   33   1.838   4.279   3.004
    8PHE     CB   34   1.917   4.149   3.021
    8PHE     CG   35   2.065   4.164   2.984
    8PHE    CD1   36   2.105   4.154   2.851
    8PHE    HD1   37   2.032   4.136   2.772
    8PHE    CD2   38   2.160   4.164   3.085
    8PHE    HD2   39   2.130   4.163   3.189
    8PHE    CE1   40   2.240   4.146   2.820
    8PHE    HE1   41   2.272   4.150   2.716
    8PHE    CE2   42   2.295   4.154   3.054
    8PHE    HE2   43   2.369   4.154   3.134
    8PHE     CZ   44   2.335   4.143   2.922
    8PHE     HZ   45   2.440   4.125   2.899
    8PHE      C   46   1.780   4.281   2.861
    8PHE      O   47   1.678   4.215   2.838
    9PRO      N   48   1.833   4.367   2.775
    9PRO     CA   49   1.802   4.373   2.631
    9PRO     CB   50   1.897   4.479   2.578
    9PRO     CG   51   1.889   4.582   2.690
    9PRO     CD   52   1.892   4.496   2.816
    9PRO      C   53   1.817   4.243   2.551
    9PRO      O   54   1.908   4.165   2.574
   10PHE      N   55   1.734   4.238   2.447
   10PHE      H   56   1.667   4.311   2.436
   10PHE     CA   57   1.720   4.129   2.346
   10PHE     CB   58   1.840   4.125   2.251
   10PHE     CG   59   1.853   4.256   2.173
   10PHE    CD1   60   1.926   4.361   2.227
   10PHE    HD1   61   1.997   4.341   2.308
   10PHE    CD2   62   1.772   4.278   2.062
   10PHE    HD2   63   1.722   4.194   2.014
   10PHE    CE1   64   1.916   4.488   2.174
   10PHE    HE1   65   1.985   4.565   2.209
   10PHE    CE2   66   1.762   4.405   2.008
   10PHE    HE2   67   1.706   4.421   1.916
   10PHE     CZ   68   1.833   4.511   2.064
   10PHE     HZ   69   1.836   4.605   2.010
   10PHE      C   70   1.696   3.990   2.407
   10PHE      O   71   1.763   3.949   2.501
   11ASP      N   72   1.602   3.915   2.349
   11ASP      H   73   1.549   3.945   2.270
   11ASP     CA   74   1.577   3.777   2.396
   11ASP     CB   75   1.446   3.719   2.341
   11ASP     CG   76   1.384   3.615   2.436
   11ASP    OD1   77   1.330   3.513   2.387
   11ASP    OD2   78   1.389   3.635   2.559
   11ASP      C   79   1.698   3.688   2.361
   11ASP      O   80   1.751   3.697   2.250
   12PRO      N   81   1.752   3.615   2.460
   12PRO     CA   82   1.867   3.524   2.441
   12PRO     CB   83   1.880   3.455   2.576
   12PRO     CG   84   1.846   3.566   2.674
   12PRO     CD   85   1.731   3.639   2.604
   12PRO      C   86   1.855   3.420   2.329
   12PRO      O   87   1.754   3.351   2.315
   13HIS      N   88   1.970   3.397   2.266
   13HIS      H   89   2.051   3.455   2.278
   13HIS     CA   90   1.982   3.298   2.158
   13HIS     CB   91   1.992   3.378   2.027
   13HIS     CG   92   1.974   3.288   1.905
   13HIS    ND1   93   1.905   3.175   1.902
   13HIS    CD2   94   2.043   3.297   1.792
   13HIS    HD2   95   2.098   3.385   1.758
   13HIS    CE1   96   1.929   3.115   1.786
   13HIS    HE1   97   1.867   3.036   1.744
   13HIS    NE2   98   2.019   3.188   1.720
   13HIS    HE2   99   2.068   3.164   1.635
   13HIS      C  100   2.101   3.202   2.178
   13HIS      O  101   2.181   3.216   2.270
   14TYR      N  102   2.111   3.105   2.087
   14TYR      H  103   2.039   3.098   2.016
   14TYR     CA  104   2.216   3.001   2.084
   14TYR     CB  105   2.169   2.874   2.155
   14TYR     CG  106   2.039   2.816   2.099
   14TYR    CD1  107   2.048   2.730   1.991
   14TYR    HD1  108   2.142   2.680   1.969
   14TYR    CD2  109   1.919   2.881   2.125
   14TYR    HD2  110   1.908   2.940   2.216
   14TYR    CE1  111   1.940   2.713   1.907
   14TYR    HE1  112   1.946   2.636   1.829
   14TYR    CE2  113   1.814   2.869   2.035
   14TYR    HE2  114   1.730   2.939   2.043
   14TYR     CZ  115   1.825   2.787   1.924
   14TYR     OH  116   1.748   2.811   1.816
   14TYR     HH  117   1.719   2.724   1.770
   14TYR      C  118   2.275   2.967   1.946
   14TYR      O  119   2.207   2.955   1.844
   15VAL      N  120   2.407   2.956   1.950
   15VAL      H  121   2.457   2.977   2.035
   15VAL     CA  122   2.490   2.904   1.839
   15VAL     CB  123   2.625   2.979   1.828
   15VAL    CG1  124   2.696   2.937   1.700
   15VAL    CG2  125   2.613   3.131   1.827
   15VAL      C  126   2.519   2.756   1.870
   15VAL      O  127   2.578   2.724   1.973
   16GLU      N  128   2.476   2.667   1.780
   16GLU      H  129   2.453   2.695   1.686
   16GLU     CA  130   2.492   2.522   1.799
   16GLU     CB  131   2.375   2.448   1.733
   16GLU     CG  132   2.365   2.302   1.776
   16GLU     CD  133   2.236   2.236   1.724
   16GLU    OE1  134   2.133   2.306   1.716
   16GLU    OE2  135   2.241   2.116   1.692
   16GLU      C  136   2.629   2.480   1.744
   16GLU      O  137   2.648   2.452   1.626
   17VAL      N  138   2.721   2.465   1.839
   17VAL      H  139   2.693   2.439   1.932
   17VAL     CA  140   2.867   2.458   1.815
   17VAL     CB  141   2.940   2.554   1.911
   17VAL    CG1  142   2.911   2.700   1.874
   17VAL    CG2  143   2.908   2.532   2.059
   17VAL      C  144   2.926   2.316   1.821
   17VAL      O  145   3.022   2.288   1.893
   18LEU      N  146   2.872   2.230   1.733
   18LEU      H  147   2.798   2.261   1.674
   18LEU     CA  148   2.904   2.085   1.725
   18LEU     CB  149   3.053   2.052   1.708
   18LEU     CG  150   3.118   2.119   1.587
   18LEU    CD1  151   3.226   2.216   1.634
   18LEU    CD2  152   3.177   2.014   1.493
   18LEU      C  153   2.851   2.010   1.847
   18LEU      O  154   2.915   1.999   1.952
   19GLY      N  155   2.727   1.965   1.830
   19GLY      H  156   2.679   1.973   1.743
   19GLY     CA  157   2.648   1.903   1.938
   19GLY      C  158   2.599   2.009   2.037
   19GLY      O  159   2.490   2.063   2.022
   20GLU      N  160   2.694   2.051   2.120
   20GLU      H  161   2.788   2.016   2.112
   20GLU     CA  162   2.672   2.152   2.225
   20GLU     CB  163   2.795   2.159   2.315
   20GLU     CG  164   2.776   2.064   2.433
   20GLU     CD  165   2.809   1.919   2.399
   20GLU    OE1  166   2.717   1.838   2.377
   20GLU    OE2  167   2.928   1.886   2.406
   20GLU      C  168   2.633   2.292   2.178
   20GLU      O  169   2.662   2.335   2.066
   21ARG      N  170   2.548   2.352   2.261
   21ARG      H  171   2.506   2.300   2.337
   21ARG     CA  172   2.485   2.483   2.235
   21ARG     CB  173   2.335   2.468   2.258
   21ARG     CG  174   2.281   2.363   2.162
   21ARG     CD  175   2.155   2.298   2.218
   21ARG     NE  176   2.095   2.221   2.109
   21ARG     HE  177   2.146   2.224   2.024
   21ARG     CZ  178   1.970   2.174   2.110
   21ARG    NH1  179   1.889   2.199   2.213
   21ARG   HH11  180   1.917   2.259   2.288
   21ARG   HH12  181   1.799   2.156   2.217
   21ARG    NH2  182   1.919   2.114   2.001
   21ARG   HH21  183   1.973   2.105   1.918
   21ARG   HH22  184   1.825   2.081   2.003
   21ARG      C  185   2.538   2.594   2.326
   21ARG      O  186   2.529   2.587   2.449
   22MET      N  187   2.600   2.690   2.258
   22MET      H  188   2.613   2.685   2.159
   22MET     CA  189   2.652   2.814   2.321
   22MET     CB  190   2.783   2.858   2.257
   22MET     CG  191   2.902   2.834   2.350
   22MET     SD  192   2.893   2.917   2.513
   22MET     CE  193   2.905   3.088   2.466
   22MET      C  194   2.555   2.932   2.314
   22MET      O  195   2.516   2.977   2.206
   23HIS      N  196   2.532   2.988   2.433
   23HIS      H  197   2.566   2.946   2.519
   23HIS     CA  198   2.451   3.108   2.452
   23HIS     CB  199   2.438   3.131   2.602
   23HIS     CG  200   2.306   3.197   2.641
   23HIS    ND1  201   2.290   3.310   2.710
   23HIS    HD1  202   2.363   3.359   2.761
   23HIS    CD2  203   2.187   3.144   2.620
   23HIS    HD2  204   2.170   3.045   2.577
   23HIS    CE1  205   2.160   3.327   2.727
   23HIS    HE1  206   2.115   3.412   2.778
   23HIS    NE2  207   2.095   3.224   2.673
   23HIS      C  208   2.514   3.232   2.387
   23HIS      O  209   2.635   3.236   2.363
   24TYR      N  210   2.426   3.323   2.346
   24TYR      H  211   2.330   3.298   2.328
   24TYR     CA  212   2.463   3.462   2.311
   24TYR     CB  213   2.551   3.472   2.186
   24TYR     CG  214   2.479   3.451   2.053
   24TYR    CD1  215   2.414   3.333   2.020
   24TYR    HD1  216   2.413   3.249   2.090
   24TYR    CD2  217   2.483   3.555   1.962
   24TYR    HD2  218   2.538   3.644   1.991
   24TYR    CE1  219   2.356   3.319   1.895
   24TYR    HE1  220   2.304   3.226   1.872
   24TYR    CE2  221   2.425   3.542   1.837
   24TYR    HE2  222   2.417   3.630   1.772
   24TYR     CZ  223   2.364   3.422   1.802
   24TYR     OH  224   2.332   3.400   1.672
   24TYR     HH  225   2.328   3.301   1.653
   24TYR      C  226   2.342   3.555   2.301
   24TYR      O  227   2.229   3.513   2.275
   25VAL      N  228   2.365   3.676   2.351
   25VAL      H  229   2.443   3.693   2.411
   25VAL     CA  230   2.267   3.786   2.337
   25VAL     CB  231   2.197   3.821   2.469
   25VAL    CG1  232   2.064   3.888   2.438
   25VAL    CG2  233   2.175   3.704   2.565
   25VAL      C  234   2.340   3.911   2.286
   25VAL      O  235   2.430   3.962   2.354
   26ASP      N  236   2.317   3.942   2.159
   26ASP      H  237   2.286   3.874   2.091
   26ASP     CA  238   2.365   4.068   2.098
   26ASP     CB  239   2.348   4.082   1.945
   26ASP     CG  240   2.287   3.971   1.858
   26ASP    OD1  241   2.292   3.853   1.896
   26ASP    OD2  242   2.253   4.005   1.742
   26ASP      C  243   2.303   4.194   2.161
   26ASP      O  244   2.198   4.190   2.225
   27VAL      N  245   2.384   4.300   2.158
   27VAL      H  246   2.483   4.293   2.141
   27VAL     CA  247   2.339   4.436   2.195
   27VAL     CB  248   2.373   4.479   2.339
   27VAL    CG1  249   2.249   4.540   2.404
   27VAL    CG2  250   2.435   4.370   2.428
   27VAL      C  251   2.398   4.540   2.099
   27VAL      O  252   2.512   4.529   2.054
   28GLY      N  253   2.303   4.611   2.041
   28GLY      H  254   2.221   4.563   2.008
   28GLY     CA  255   2.331   4.741   1.978
   28GLY      C  256   2.395   4.737   1.838
   28GLY      O  257   2.333   4.682   1.747
   29PRO      N  258   2.509   4.806   1.819
   29PRO     CA  259   2.567   4.835   1.687
   29PRO     CB  260   2.699   4.906   1.715
   29PRO     CG  261   2.670   4.979   1.845
   29PRO     CD  262   2.585   4.878   1.923
   29PRO      C  263   2.593   4.715   1.597
   29PRO      O  264   2.624   4.605   1.641
   30ARG      N  265   2.583   4.745   1.469
   30ARG      H  266   2.545   4.833   1.439
   30ARG     CA  267   2.628   4.652   1.364
   30ARG     CB  268   2.531   4.654   1.247
   30ARG     CG  269   2.536   4.522   1.168
   30ARG     CD  270   2.537   4.547   1.017
   30ARG     NE  271   2.668   4.601   0.978
   30ARG     HE  272   2.740   4.532   0.965
   30ARG     CZ  273   2.695   4.732   0.959
   30ARG    NH1  274   2.598   4.823   0.967
   30ARG   HH11  275   2.504   4.796   0.989
   30ARG   HH12  276   2.619   4.922   0.960
   30ARG    NH2  277   2.821   4.775   0.971
   30ARG   HH21  278   2.894   4.711   0.995
   30ARG   HH22  279   2.841   4.873   0.960
   30ARG      C  280   2.773   4.680   1.320
   30ARG      O  281   2.842   4.590   1.271
   31ASP      N  282   2.818   4.806   1.330
   31ASP      H  283   2.757   4.884   1.348
   31ASP     CA  284   2.957   4.849   1.305
   31ASP     CB  285   2.956   4.973   1.213
   31ASP     CG  286   2.882   5.098   1.265
   31ASP    OD1  287   2.762   5.087   1.298
   31ASP    OD2  288   2.947   5.205   1.271
   31ASP      C  289   3.038   4.874   1.434
   31ASP      O  290   2.983   4.867   1.544
   32GLY      N  291   3.167   4.901   1.417
   32GLY      H  292   3.208   4.904   1.325
   32GLY     CA  293   3.262   4.932   1.527
   32GLY      C  294   3.312   4.811   1.606
   32GLY      O  295   3.257   4.701   1.595
   33THR      N  296   3.423   4.831   1.678
   33THR      H  297   3.488   4.902   1.650
   33THR     CA  298   3.486   4.726   1.762
   33THR     CB  299   3.601   4.781   1.847
   33THR    OG1  300   3.685   4.865   1.767
   33THR    HG1  301   3.728   4.805   1.693
   33THR    CG2  302   3.689   4.669   1.902
   33THR      C  303   3.389   4.651   1.856
   33THR      O  304   3.324   4.711   1.942
   34PRO      N  305   3.378   4.519   1.834
   34PRO     CA  306   3.298   4.432   1.921
   34PRO     CB  307   3.250   4.319   1.831
   34PRO     CG  308   3.357   4.309   1.724
   34PRO     CD  309   3.414   4.450   1.709
   34PRO      C  310   3.365   4.388   2.051
   34PRO      O  311   3.465   4.316   2.055
   35VAL      N  312   3.295   4.424   2.158
   35VAL      H  313   3.208   4.474   2.145
   35VAL     CA  314   3.333   4.408   2.300
   35VAL     CB  315   3.297   4.534   2.380
   35VAL    CG1  316   3.379   4.543   2.508
   35VAL    CG2  317   3.308   4.665   2.301
   35VAL      C  318   3.262   4.287   2.363
   35VAL      O  319   3.138   4.282   2.366
   36LEU      N  320   3.338   4.185   2.403
   36LEU      H  321   3.439   4.189   2.398
   36LEU     CA  322   3.281   4.064   2.466
   36LEU     CB  323   3.333   3.933   2.407
   36LEU     CG  324   3.282   3.905   2.265
   36LEU    CD1  325   3.340   3.774   2.213
   36LEU    CD2  326   3.131   3.893   2.262
   36LEU      C  327   3.294   4.061   2.619
   36LEU      O  328   3.400   4.037   2.676
   37PHE      N  329   3.177   4.076   2.679
   37PHE      H  330   3.092   4.073   2.626
   37PHE     CA  331   3.159   4.084   2.825
   37PHE     CB  332   3.041   4.177   2.854
   37PHE     CG  333   3.072   4.322   2.816
   37PHE    CD1  334   3.039   4.371   2.691
   37PHE    HD1  335   3.009   4.303   2.611
   37PHE    CD2  336   3.121   4.408   2.914
   37PHE    HD2  337   3.162   4.367   3.006
   37PHE    CE1  338   3.052   4.506   2.665
   37PHE    HE1  339   3.035   4.543   2.564
   37PHE    CE2  340   3.131   4.544   2.888
   37PHE    HE2  341   3.156   4.612   2.969
   37PHE     CZ  342   3.097   4.594   2.763
   37PHE     HZ  343   3.106   4.700   2.742
   37PHE      C  344   3.137   3.945   2.887
   37PHE      O  345   3.037   3.880   2.858
   38LEU      N  346   3.221   3.907   2.982
   38LEU      H  347   3.298   3.966   3.011
   38LEU     CA  348   3.231   3.765   3.021
   38LEU     CB  349   3.340   3.713   2.928
   38LEU     CG  350   3.362   3.563   2.915
   38LEU    CD1  351   3.232   3.484   2.910
   38LEU    CD2  352   3.436   3.542   2.783
   38LEU      C  353   3.244   3.731   3.171
   38LEU      O  354   3.346   3.752   3.237
   39HIS      N  355   3.137   3.665   3.215
   39HIS      H  356   3.066   3.642   3.149
   39HIS     CA  357   3.098   3.630   3.354
   39HIS     CB  358   2.974   3.542   3.341
   39HIS     CG  359   3.000   3.404   3.281
   39HIS    ND1  360   3.026   3.293   3.350
   39HIS    HD1  361   3.019   3.281   3.450
   39HIS    CD2  362   3.019   3.378   3.152
   39HIS    HD2  363   2.993   3.445   3.070
   39HIS    CE1  364   3.064   3.200   3.263
   39HIS    HE1  365   3.093   3.098   3.288
   39HIS    NE2  366   3.062   3.253   3.141
   39HIS      C  367   3.192   3.560   3.453
   39HIS      O  368   3.292   3.500   3.415
   40GLY      N  369   3.154   3.568   3.581
   40GLY      H  370   3.097   3.644   3.613
   40GLY     CA  371   3.211   3.488   3.691
   40GLY      C  372   3.167   3.340   3.699
   40GLY      O  373   3.075   3.297   3.630
   41ASN      N  374   3.241   3.265   3.780
   41ASN      H  375   3.332   3.299   3.809
   41ASN     CA  376   3.215   3.123   3.811
   41ASN     CB  377   3.353   3.056   3.823
   41ASN     CG  378   3.360   2.903   3.814
   41ASN    OD1  379   3.263   2.830   3.825
   41ASN    ND2  380   3.482   2.854   3.810
   41ASN   HD21  381   3.563   2.912   3.824
   41ASN   HD22  382   3.496   2.757   3.785
   41ASN      C  383   3.137   3.105   3.943
   41ASN      O  384   3.184   3.152   4.047
   42PRO      N  385   3.019   3.040   3.941
   42PRO     CA  386   2.944   2.996   3.821
   42PRO     CB  387   2.905   2.852   3.859
   42PRO     CG  388   2.871   2.864   4.007
   42PRO     CD  389   2.971   2.967   4.060
   42PRO      C  390   2.821   3.082   3.789
   42PRO      O  391   2.706   3.038   3.804
   43THR      N  392   2.843   3.203   3.739
   43THR      H  393   2.931   3.230   3.696
   43THR     CA  394   2.733   3.302   3.722
   43THR     CB  395   2.758   3.429   3.804
   43THR    OG1  396   2.882   3.491   3.772
   43THR    HG1  397   2.884   3.502   3.671
   43THR    CG2  398   2.752   3.393   3.952
   43THR      C  399   2.701   3.346   3.579
   43THR      O  400   2.793   3.372   3.503
   44SER      N  401   2.577   3.388   3.559
   44SER      H  402   2.515   3.400   3.639
   44SER     CA  403   2.518   3.429   3.429
   44SER     CB  404   2.368   3.402   3.430
   44SER     OG  405   2.290   3.479   3.522
   44SER     HG  406   2.229   3.411   3.571
   44SER      C  407   2.540   3.574   3.381
   44SER      O  408   2.547   3.667   3.463
   45SER      N  409   2.516   3.594   3.251
   45SER      H  410   2.513   3.514   3.189
   45SER     CA  411   2.524   3.725   3.181
   45SER     CB  412   2.502   3.716   3.031
   45SER     OG  413   2.380   3.650   3.000
   45SER     HG  414   2.407   3.557   2.961
   45SER      C  415   2.444   3.845   3.234
   45SER      O  416   2.490   3.959   3.221
   46TYR      N  417   2.340   3.817   3.311
   46TYR      H  418   2.297   3.726   3.302
   46TYR     CA  419   2.261   3.917   3.387
   46TYR     CB  420   2.161   3.840   3.474
   46TYR     CG  421   2.025   3.905   3.494
   46TYR    CD1  422   1.987   3.961   3.616
   46TYR    HD1  423   2.056   3.959   3.700
   46TYR    CD2  424   1.934   3.902   3.389
   46TYR    HD2  425   1.964   3.861   3.293
   46TYR    CE1  426   1.859   4.013   3.632
   46TYR    HE1  427   1.830   4.050   3.731
   46TYR    CE2  428   1.808   3.957   3.404
   46TYR    HE2  429   1.757   3.986   3.313
   46TYR     CZ  430   1.770   4.011   3.525
   46TYR     OH  431   1.649   4.073   3.535
   46TYR     HH  432   1.657   4.139   3.610
   46TYR      C  433   2.345   4.011   3.477
   46TYR      O  434   2.306   4.125   3.499
   47VAL      N  435   2.465   3.967   3.518
   47VAL      H  436   2.491   3.870   3.512
   47VAL     CA  437   2.562   4.053   3.591
   47VAL     CB  438   2.677   3.964   3.644
   47VAL    CG1  439   2.796   3.950   3.549
   47VAL    CG2  440   2.723   4.008   3.782
   47VAL      C  441   2.607   4.181   3.516
   47VAL      O  442   2.625   4.284   3.580
   48TRP      N  443   2.602   4.178   3.383
   48TRP      H  444   2.582   4.093   3.333
   48TRP     CA  445   2.629   4.294   3.295
   48TRP     CB  446   2.676   4.250   3.156
   48TRP     CG  447   2.810   4.177   3.154
   48TRP    CD1  448   2.823   4.052   3.112
   48TRP    HD1  449   2.747   3.995   3.058
   48TRP    CD2  450   2.931   4.215   3.210
   48TRP    NE1  451   2.943   4.007   3.145
   48TRP    HE1  452   2.966   3.909   3.146
   48TRP    CE2  453   3.014   4.103   3.202
   48TRP    CE3  454   2.985   4.337   3.249
   48TRP    HE3  455   2.921   4.424   3.257
   48TRP    CZ2  456   3.148   4.114   3.235
   48TRP    HZ2  457   3.211   4.024   3.245
   48TRP    CZ3  458   3.120   4.348   3.278
   48TRP    HZ3  459   3.160   4.443   3.314
   48TRP    CH2  460   3.202   4.237   3.270
   48TRP    HH2  461   3.307   4.244   3.295
   48TRP      C  462   2.513   4.392   3.271
   48TRP      O  463   2.529   4.490   3.198
   49ARG      N  464   2.400   4.370   3.338
   49ARG      H  465   2.391   4.294   3.403
   49ARG     CA  466   2.275   4.446   3.313
   49ARG     CB  467   2.165   4.404   3.410
   49ARG     CG  468   2.199   4.421   3.557
   49ARG     CD  469   2.084   4.361   3.637
   49ARG     NE  470   2.119   4.360   3.779
   49ARG     HE  471   2.107   4.448   3.826
   49ARG     CZ  472   2.184   4.261   3.841
   49ARG    NH1  473   2.233   4.157   3.773
   49ARG   HH11  474   2.230   4.157   3.673
   49ARG   HH12  475   2.273   4.077   3.819
   49ARG    NH2  476   2.208   4.272   3.971
   49ARG   HH21  477   2.176   4.354   4.020
   49ARG   HH22  478   2.267   4.207   4.019
   49ARG      C  479   2.280   4.598   3.313
   49ARG      O  480   2.193   4.659   3.251
   50ASN      N  481   2.367   4.657   3.394
   50ASN      H  482   2.429   4.605   3.454
   50ASN     CA  483   2.378   4.803   3.402
   50ASN     CB  484   2.355   4.848   3.547
   50ASN     CG  485   2.207   4.827   3.585
   50ASN    OD1  486   2.115   4.882   3.525
   50ASN    ND2  487   2.179   4.750   3.686
   50ASN   HD21  488   2.253   4.708   3.743
   50ASN   HD22  489   2.085   4.715   3.696
   50ASN      C  490   2.504   4.859   3.334
   50ASN      O  491   2.499   4.967   3.275
   51ILE      N  492   2.606   4.775   3.319
   51ILE      H  493   2.609   4.687   3.367
   51ILE     CA  494   2.729   4.813   3.246
   51ILE     CB  495   2.843   4.715   3.277
   51ILE    CG1  496   2.864   4.697   3.427
   51ILE    CG2  497   2.975   4.755   3.210
   51ILE     CD  498   2.888   4.828   3.503
   51ILE      C  499   2.704   4.835   3.094
   51ILE      O  500   2.713   4.950   3.049
   52ILE      N  501   2.654   4.736   3.021
   52ILE      H  502   2.635   4.646   3.060
   52ILE     CA  503   2.625   4.753   2.876
   52ILE     CB  504   2.595   4.625   2.796
   52ILE    CG1  505   2.521   4.518   2.876
   52ILE    CG2  506   2.724   4.575   2.733
   52ILE     CD  507   2.466   4.411   2.782
   52ILE      C  508   2.526   4.864   2.834
   52ILE      O  509   2.549   4.920   2.726
   53PRO      N  510   2.429   4.904   2.918
   53PRO     CA  511   2.350   5.028   2.901
   53PRO     CB  512   2.264   5.035   3.027
   53PRO     CG  513   2.228   4.889   3.046
   53PRO     CD  514   2.358   4.817   3.014
   53PRO      C  515   2.425   5.161   2.883
   53PRO      O  516   2.360   5.263   2.865
   54HIS      N  517   2.557   5.159   2.900
   54HIS      H  518   2.601   5.090   2.957
   54HIS     CA  519   2.641   5.277   2.869
   54HIS     CB  520   2.731   5.306   2.989
   54HIS     CG  521   2.644   5.340   3.110
   54HIS    ND1  522   2.594   5.460   3.136
   54HIS    CD2  523   2.600   5.255   3.202
   54HIS    HD2  524   2.638   5.154   3.220
   54HIS    CE1  525   2.515   5.447   3.244
   54HIS    HE1  526   2.458   5.526   3.293
   54HIS    NE2  527   2.519   5.320   3.284
   54HIS    HE2  528   2.480   5.281   3.369
   54HIS      C  529   2.724   5.270   2.740
   54HIS      O  530   2.747   5.373   2.676
   55VAL      N  531   2.761   5.148   2.701
   55VAL      H  532   2.724   5.067   2.745
   55VAL     CA  533   2.855   5.124   2.589
   55VAL     CB  534   2.951   5.011   2.631
   55VAL    CG1  535   3.023   4.939   2.518
   55VAL    CG2  536   3.061   5.074   2.716
   55VAL      C  537   2.797   5.115   2.446
   55VAL      O  538   2.862   5.164   2.353
   56ALA      N  539   2.667   5.088   2.434
   56ALA      H  540   2.604   5.100   2.511
   56ALA     CA  541   2.604   5.073   2.301
   56ALA     CB  542   2.460   5.024   2.308
   56ALA      C  543   2.610   5.190   2.201
   56ALA      O  544   2.654   5.163   2.090
   57PRO      N  545   2.593   5.317   2.242
   57PRO     CA  546   2.590   5.432   2.149
   57PRO     CB  547   2.579   5.555   2.239
   57PRO     CG  548   2.495   5.502   2.354
   57PRO     CD  549   2.553   5.363   2.376
   57PRO      C  550   2.707   5.450   2.050
   57PRO      O  551   2.694   5.536   1.963
   58THR      N  552   2.827   5.406   2.091
   58THR      H  553   2.851   5.406   2.188
   58THR     CA  554   2.942   5.390   1.998
   58THR     CB  555   3.044   5.505   2.009
   58THR    OG1  556   3.078   5.523   2.146
   58THR    HG1  557   3.074   5.621   2.164
   58THR    CG2  558   2.995   5.637   1.948
   58THR      C  559   3.024   5.260   2.004
   58THR      O  560   3.124   5.248   1.932
   59HIS      N  561   2.993   5.167   2.095
   59HIS      H  562   2.936   5.185   2.176
   59HIS     CA  563   3.067   5.038   2.098
   59HIS     CB  564   3.166   5.035   2.215
   59HIS     CG  565   3.249   5.163   2.235
   59HIS    ND1  566   3.357   5.200   2.167
   59HIS    HD1  567   3.397   5.152   2.087
   59HIS    CD2  568   3.228   5.254   2.330
   59HIS    HD2  569   3.148   5.251   2.404
   59HIS    CE1  570   3.402   5.314   2.219
   59HIS    HE1  571   3.492   5.366   2.186
   59HIS    NE2  572   3.323   5.348   2.321
   59HIS      C  573   2.977   4.912   2.098
   59HIS      O  574   2.896   4.888   2.188
   60ARG      N  575   3.015   4.821   2.009
   60ARG      H  576   3.107   4.825   1.970
   60ARG     CA  577   2.938   4.702   1.969
   60ARG     CB  578   2.994   4.664   1.832
   60ARG     CG  579   2.911   4.561   1.757
   60ARG     CD  580   2.966   4.538   1.616
   60ARG     NE  581   2.888   4.433   1.549
   60ARG     HE  582   2.788   4.442   1.559
   60ARG     CZ  583   2.936   4.335   1.472
   60ARG    NH1  584   3.064   4.330   1.432
   60ARG   HH11  585   3.129   4.401   1.457
   60ARG   HH12  586   3.092   4.253   1.374
   60ARG    NH2  587   2.857   4.233   1.440
   60ARG   HH21  588   2.761   4.236   1.469
   60ARG   HH22  589   2.896   4.149   1.399
   60ARG      C  590   2.945   4.587   2.072
   60ARG      O  591   3.052   4.530   2.096
   61CYS      N  592   2.831   4.551   2.131
   61CYS      H  593   2.742   4.593   2.110
   61CYS     CA  594   2.832   4.454   2.242
   61CYS     CB  595   2.776   4.516   2.370
   61CYS     SG  596   2.861   4.670   2.420
   61CYS     HG  597   2.836   4.738   2.308
   61CYS      C  598   2.760   4.321   2.221
   61CYS      O  599   2.672   4.307   2.135
   62ILE      N  600   2.813   4.222   2.293
   62ILE      H  601   2.904   4.233   2.333
   62ILE     CA  602   2.753   4.088   2.318
   62ILE     CB  603   2.792   3.980   2.213
   62ILE    CG1  604   2.784   4.024   2.067
   62ILE    CG2  605   2.706   3.854   2.229
   62ILE     CD  606   2.871   3.934   1.978
   62ILE      C  607   2.815   4.042   2.452
   62ILE      O  608   2.927   4.080   2.487
   63ALA      N  609   2.743   3.956   2.523
   63ALA      H  610   2.645   3.943   2.506
   63ALA     CA  611   2.801   3.879   2.634
   63ALA     CB  612   2.717   3.898   2.760
   63ALA      C  613   2.812   3.730   2.600
   63ALA      O  614   2.722   3.678   2.533
   64PRO      N  615   2.928   3.667   2.623
   64PRO     CA  616   2.934   3.520   2.628
   64PRO     CB  617   3.078   3.483   2.593
   64PRO     CG  618   3.128   3.605   2.516
   64PRO     CD  619   3.059   3.722   2.586
   64PRO      C  620   2.897   3.469   2.768
   64PRO      O  621   2.919   3.535   2.868
   65ASP      N  622   2.809   3.370   2.766
   65ASP      H  623   2.742   3.365   2.691
   65ASP     CA  624   2.778   3.281   2.880
   65ASP     CB  625   2.628   3.256   2.890
   65ASP     CG  626   2.545   3.367   2.954
   65ASP    OD1  627   2.534   3.364   3.078
   65ASP    OD2  628   2.472   3.436   2.881
   65ASP      C  629   2.843   3.146   2.849
   65ASP      O  630   2.790   3.069   2.769
   66LEU      N  631   2.963   3.127   2.901
   66LEU      H  632   2.999   3.182   2.976
   66LEU     CA  633   3.039   3.004   2.870
   66LEU     CB  634   3.186   3.025   2.902
   66LEU     CG  635   3.254   3.114   2.798
   66LEU    CD1  636   3.394   3.146   2.846
   66LEU    CD2  637   3.268   3.040   2.667
   66LEU      C  638   2.983   2.877   2.934
   66LEU      O  639   2.895   2.878   3.021
   67ILE      N  640   3.035   2.766   2.884
   67ILE      H  641   3.093   2.770   2.802
   67ILE     CA  642   2.994   2.630   2.924
   67ILE     CB  643   3.046   2.527   2.824
   67ILE    CG1  644   3.196   2.532   2.792
   67ILE    CG2  645   2.962   2.553   2.701
   67ILE     CD  646   3.285   2.460   2.894
   67ILE      C  647   3.006   2.585   3.070
   67ILE      O  648   3.111   2.583   3.133
   68GLY      N  649   2.892   2.533   3.115
   68GLY      H  650   2.823   2.499   3.050
   68GLY     CA  651   2.867   2.503   3.257
   68GLY      C  652   2.849   2.628   3.344
   68GLY      O  653   2.735   2.653   3.385
   69MET      N  654   2.950   2.714   3.350
   69MET      H  655   3.026   2.710   3.283
   69MET     CA  656   2.949   2.831   3.441
   69MET     CB  657   3.089   2.887   3.469
   69MET     CG  658   3.195   2.783   3.509
   69MET     SD  659   3.331   2.761   3.388
   69MET     CE  660   3.449   2.882   3.444
   69MET      C  661   2.852   2.946   3.402
   69MET      O  662   2.830   3.037   3.482
   70GLY      N  663   2.804   2.947   3.278
   70GLY      H  664   2.850   2.899   3.203
   70GLY     CA  665   2.694   3.036   3.233
   70GLY      C  666   2.572   2.961   3.178
   70GLY      O  667   2.557   2.839   3.194
   71LYS      N  668   2.489   3.036   3.104
   71LYS      H  669   2.511   3.133   3.087
   71LYS     CA  670   2.363   2.987   3.042
   71LYS     CB  671   2.271   3.106   3.013
   71LYS     CG  672   2.121   3.073   3.025
   71LYS     CD  673   2.027   3.192   3.009
   71LYS     CE  674   1.975   3.247   3.142
   71LYS     NZ  675   1.911   3.378   3.128
   71LYS    HZ1  676   1.977   3.447   3.094
   71LYS    HZ2  677   1.834   3.373   3.063
   71LYS    HZ3  678   1.877   3.409   3.217
   71LYS      C  679   2.380   2.896   2.918
   71LYS      O  680   2.287   2.880   2.838
   72SER      N  681   2.485   2.815   2.919
   72SER      H  682   2.540   2.807   3.003
   72SER     CA  683   2.518   2.724   2.807
   72SER     CB  684   2.649   2.765   2.740
   72SER     OG  685   2.627   2.891   2.678
   72SER     HG  686   2.705   2.954   2.701
   72SER      C  687   2.525   2.576   2.849
   72SER      O  688   2.526   2.546   2.969
   73ASP      N  689   2.525   2.487   2.750
   73ASP      H  690   2.508   2.515   2.655
   73ASP     CA  691   2.538   2.340   2.771
   73ASP     CB  692   2.541   2.265   2.638
   73ASP     CG  693   2.405   2.213   2.589
   73ASP    OD1  694   2.381   2.220   2.466
   73ASP    OD2  695   2.329   2.156   2.670
   73ASP      C  696   2.657   2.298   2.860
   73ASP      O  697   2.748   2.374   2.892
   74LYS      N  698   2.650   2.173   2.905
   74LYS      H  699   2.601   2.102   2.854
   74LYS     CA  700   2.722   2.131   3.026
   74LYS     CB  701   2.618   2.075   3.124
   74LYS     CG  702   2.531   2.186   3.183
   74LYS     CD  703   2.423   2.131   3.276
   74LYS     CE  704   2.319   2.048   3.201
   74LYS     NZ  705   2.227   1.982   3.293
   74LYS    HZ1  706   2.179   2.049   3.350
   74LYS    HZ2  707   2.161   1.928   3.240
   74LYS    HZ3  708   2.279   1.917   3.351
   74LYS      C  709   2.842   2.035   3.007
   74LYS      O  710   2.819   1.918   2.981
   75PRO      N  711   2.963   2.082   3.039
   75PRO     CA  712   3.087   2.002   3.032
   75PRO     CB  713   3.200   2.101   3.057
   75PRO     CG  714   3.135   2.204   3.149
   75PRO     CD  715   2.993   2.215   3.093
   75PRO      C  716   3.087   1.888   3.134
   75PRO      O  717   3.035   1.901   3.244
   76ASP      N  718   3.161   1.785   3.099
   76ASP      H  719   3.220   1.787   3.017
   76ASP     CA  720   3.153   1.656   3.170
   76ASP     CB  721   3.091   1.566   3.063
   76ASP     CG  722   3.096   1.418   3.091
   76ASP    OD1  723   2.998   1.362   3.144
   76ASP    OD2  724   3.197   1.361   3.048
   76ASP      C  725   3.286   1.611   3.233
   76ASP      O  726   3.393   1.631   3.175
   77LEU      N  727   3.278   1.545   3.349
   77LEU      H  728   3.194   1.494   3.370
   77LEU     CA  729   3.390   1.517   3.444
   77LEU     CB  730   3.499   1.426   3.386
   77LEU     CG  731   3.600   1.377   3.491
   77LEU    CD1  732   3.602   1.226   3.499
   77LEU    CD2  733   3.742   1.430   3.467
   77LEU      C  734   3.454   1.641   3.512
   77LEU      O  735   3.442   1.657   3.633
   78GLY      N  736   3.527   1.720   3.434
   78GLY      H  737   3.521   1.714   3.334
   78GLY     CA  738   3.612   1.830   3.485
   78GLY      C  739   3.681   1.912   3.376
   78GLY      O  740   3.722   1.858   3.272
   79TYR      N  741   3.713   2.035   3.413
   79TYR      H  742   3.721   2.058   3.511
   79TYR     CA  743   3.758   2.142   3.321
   79TYR     CB  744   3.705   2.275   3.375
   79TYR     CG  745   3.557   2.298   3.353
   79TYR    CD1  746   3.517   2.378   3.247
   79TYR    HD1  747   3.581   2.392   3.160
   79TYR    CD2  748   3.471   2.270   3.458
   79TYR    HD2  749   3.507   2.214   3.545
   79TYR    CE1  750   3.392   2.436   3.250
   79TYR    HE1  751   3.364   2.509   3.173
   79TYR    CE2  752   3.345   2.325   3.460
   79TYR    HE2  753   3.281   2.310   3.547
   79TYR     CZ  754   3.307   2.410   3.356
   79TYR     OH  755   3.184   2.463   3.356
   79TYR     HH  756   3.169   2.509   3.267
   79TYR      C  757   3.909   2.160   3.298
   79TYR      O  758   3.993   2.085   3.348
   80PHE      N  759   3.936   2.255   3.210
   80PHE      H  760   3.872   2.268   3.134
   80PHE     CA  761   4.066   2.322   3.190
   80PHE     CB  762   4.125   2.371   3.324
   80PHE     CG  763   4.075   2.508   3.374
   80PHE    CD1  764   4.169   2.593   3.430
   80PHE    HD1  765   4.273   2.560   3.439
   80PHE    CD2  766   3.946   2.556   3.352
   80PHE    HD2  767   3.867   2.492   3.311
   80PHE    CE1  768   4.137   2.724   3.462
   80PHE    HE1  769   4.212   2.789   3.508
   80PHE    CE2  770   3.914   2.687   3.383
   80PHE    HE2  771   3.812   2.724   3.367
   80PHE     CZ  772   4.009   2.772   3.437
   80PHE     HZ  773   3.986   2.877   3.454
   80PHE      C  774   4.166   2.246   3.102
   80PHE      O  775   4.280   2.217   3.139
   81PHE      N  776   4.112   2.206   2.988
   81PHE      H  777   4.012   2.211   2.972
   81PHE     CA  778   4.183   2.138   2.879
   81PHE     CB  779   4.156   1.988   2.886
   81PHE     CG  780   4.205   1.922   3.014
   81PHE    CD1  781   4.116   1.900   3.118
   81PHE    HD1  782   4.010   1.924   3.106
   81PHE    CD2  783   4.340   1.892   3.031
   81PHE    HD2  784   4.411   1.912   2.951
   81PHE    CE1  785   4.162   1.852   3.240
   81PHE    HE1  786   4.096   1.857   3.327
   81PHE    CE2  787   4.385   1.840   3.151
   81PHE    HE2  788   4.488   1.808   3.161
   81PHE     CZ  789   4.296   1.820   3.256
   81PHE     HZ  790   4.331   1.782   3.352
   81PHE      C  791   4.138   2.193   2.742
   81PHE      O  792   4.033   2.255   2.726
   82ASP      N  793   4.215   2.153   2.642
   82ASP      H  794   4.295   2.095   2.661
   82ASP     CA  795   4.212   2.193   2.500
   82ASP     CB  796   4.311   2.098   2.430
   82ASP     CG  797   4.448   2.081   2.498
   82ASP    OD1  798   4.455   2.018   2.605
   82ASP    OD2  799   4.552   2.108   2.435
   82ASP      C  800   4.072   2.190   2.435
   82ASP      O  801   4.032   2.287   2.369
   83ASP      N  802   3.990   2.092   2.475
   83ASP      H  803   4.026   2.010   2.521
   83ASP     CA  804   3.846   2.081   2.440
   83ASP     CB  805   3.786   1.953   2.500
   83ASP     CG  806   3.830   1.824   2.430
   83ASP    OD1  807   3.851   1.725   2.501
   83ASP    OD2  808   3.848   1.825   2.306
   83ASP      C  809   3.759   2.200   2.485
   83ASP      O  810   3.695   2.262   2.400
   84HIS      N  811   3.781   2.247   2.608
   84HIS      H  812   3.853   2.211   2.668
   84HIS     CA  813   3.708   2.363   2.664
   84HIS     CB  814   3.731   2.378   2.815
   84HIS     CG  815   3.717   2.247   2.894
   84HIS    ND1  816   3.821   2.175   2.935
   84HIS    CD2  817   3.608   2.171   2.906
   84HIS    HD2  818   3.505   2.202   2.885
   84HIS    CE1  819   3.777   2.053   2.965
   84HIS    HE1  820   3.838   1.965   2.986
   84HIS    NE2  821   3.646   2.050   2.949
   84HIS    HE2  822   3.588   1.969   2.962
   84HIS      C  823   3.741   2.494   2.590
   84HIS      O  824   3.657   2.582   2.579
   85VAL      N  825   3.867   2.513   2.548
   85VAL      H  826   3.943   2.465   2.592
   85VAL     CA  827   3.905   2.627   2.461
   85VAL     CB  828   4.058   2.650   2.470
   85VAL    CG1  829   4.127   2.692   2.341
   85VAL    CG2  830   4.084   2.763   2.569
   85VAL      C  831   3.843   2.627   2.320
   85VAL      O  832   3.787   2.728   2.277
   86ARG      N  833   3.826   2.507   2.265
   86ARG      H  834   3.853   2.424   2.314
   86ARG     CA  835   3.767   2.487   2.131
   86ARG     CB  836   3.791   2.341   2.093
   86ARG     CG  837   3.778   2.316   1.943
   86ARG     CD  838   3.817   2.171   1.915
   86ARG     NE  839   3.807   2.142   1.772
   86ARG     HE  840   3.714   2.134   1.737
   86ARG     CZ  841   3.911   2.123   1.690
   86ARG    NH1  842   4.037   2.127   1.735
   86ARG   HH11  843   4.056   2.137   1.832
   86ARG   HH12  844   4.113   2.136   1.668
   86ARG    NH2  845   3.893   2.099   1.561
   86ARG   HH21  846   3.801   2.091   1.521
   86ARG   HH22  847   3.974   2.087   1.503
   86ARG      C  848   3.618   2.527   2.123
   86ARG      O  849   3.574   2.579   2.021
   87PHE      N  850   3.548   2.515   2.236
   87PHE      H  851   3.573   2.443   2.301
   87PHE     CA  852   3.413   2.572   2.256
   87PHE     CB  853   3.360   2.535   2.394
   87PHE     CG  854   3.320   2.388   2.404
   87PHE    CD1  855   3.375   2.315   2.507
   87PHE    HD1  856   3.428   2.366   2.588
   87PHE    CD2  857   3.231   2.330   2.315
   87PHE    HD2  858   3.183   2.389   2.237
   87PHE    CE1  859   3.344   2.181   2.520
   87PHE    HE1  860   3.392   2.120   2.597
   87PHE    CE2  861   3.198   2.196   2.328
   87PHE    HE2  862   3.124   2.149   2.262
   87PHE     CZ  863   3.255   2.123   2.431
   87PHE     HZ  864   3.222   2.021   2.449
   87PHE      C  865   3.395   2.723   2.238
   87PHE      O  866   3.283   2.771   2.215
   88MET      N  867   3.500   2.798   2.267
   88MET      H  868   3.580   2.761   2.315
   88MET     CA  869   3.501   2.944   2.243
   88MET     CB  870   3.592   3.010   2.347
   88MET     CG  871   3.570   3.160   2.362
   88MET     SD  872   3.397   3.207   2.400
   88MET     CE  873   3.431   3.367   2.469
   88MET      C  874   3.540   2.984   2.101
   88MET      O  875   3.486   3.081   2.048
   89ASP      N  876   3.635   2.913   2.041
   89ASP      H  877   3.674   2.832   2.084
   89ASP     CA  878   3.691   2.946   1.908
   89ASP     CB  879   3.802   2.845   1.876
   89ASP     CG  880   3.907   2.898   1.778
   89ASP    OD1  881   4.012   2.947   1.826
   89ASP    OD2  882   3.890   2.874   1.658
   89ASP      C  883   3.584   2.945   1.797
   89ASP      O  884   3.543   3.051   1.750
   90ALA      N  885   3.520   2.829   1.783
   90ALA      H  886   3.552   2.747   1.831
   90ALA     CA  887   3.413   2.807   1.684
   90ALA     CB  888   3.384   2.658   1.669
   90ALA      C  889   3.284   2.887   1.707
   90ALA      O  890   3.230   2.942   1.612
   91PHE      N  891   3.249   2.911   1.834
   91PHE      H  892   3.280   2.849   1.908
   91PHE     CA  893   3.145   3.009   1.873
   91PHE     CB  894   3.133   3.009   2.026
   91PHE     CG  895   3.057   3.127   2.086
   91PHE    CD1  896   2.919   3.139   2.073
   91PHE    HD1  897   2.863   3.068   2.013
   91PHE    CD2  898   3.128   3.219   2.163
   91PHE    HD2  899   3.236   3.209   2.174
   91PHE    CE1  900   2.852   3.242   2.139
   91PHE    HE1  901   2.744   3.248   2.133
   91PHE    CE2  902   3.061   3.322   2.228
   91PHE    HE2  903   3.117   3.393   2.288
   91PHE     CZ  904   2.923   3.333   2.217
   91PHE     HZ  905   2.867   3.402   2.280
   91PHE      C  906   3.172   3.150   1.817
   91PHE      O  907   3.085   3.207   1.751
   92ILE      N  908   3.297   3.193   1.824
   92ILE      H  909   3.369   3.139   1.869
   92ILE     CA  910   3.339   3.324   1.771
   92ILE     CB  911   3.436   3.386   1.872
   92ILE    CG1  912   3.349   3.439   1.986
   92ILE    CG2  913   3.525   3.496   1.816
   92ILE     CD  914   3.422   3.442   2.120
   92ILE      C  915   3.375   3.329   1.620
   92ILE      O  916   3.349   3.431   1.556
   93GLU      N  917   3.419   3.216   1.564
   93GLU      H  918   3.478   3.154   1.617
   93GLU     CA  919   3.417   3.195   1.417
   93GLU     CB  920   3.491   3.068   1.375
   93GLU     CG  921   3.635   3.101   1.337
   93GLU     CD  922   3.690   3.002   1.234
   93GLU    OE1  923   3.619   2.963   1.140
   93GLU    OE2  924   3.812   2.979   1.237
   93GLU      C  925   3.277   3.191   1.356
   93GLU      O  926   3.255   3.249   1.249
   94ALA      N  927   3.182   3.130   1.428
   94ALA      H  928   3.206   3.059   1.496
   94ALA     CA  929   3.038   3.140   1.397
   94ALA     CB  930   2.959   3.041   1.483
   94ALA      C  931   2.982   3.281   1.413
   94ALA      O  932   2.910   3.325   1.323
   95LEU      N  933   3.016   3.348   1.523
   95LEU      H  934   3.045   3.300   1.607
   95LEU     CA  935   2.986   3.492   1.541
   95LEU     CB  936   3.015   3.541   1.684
   95LEU     CG  937   2.912   3.496   1.788
   95LEU    CD1  938   2.955   3.545   1.926
   95LEU    CD2  939   2.773   3.550   1.755
   95LEU      C  940   3.053   3.588   1.441
   95LEU      O  941   3.005   3.700   1.424
   96GLY      N  942   3.169   3.548   1.390
   96GLY      H  943   3.223   3.478   1.437
   96GLY     CA  944   3.244   3.621   1.285
   96GLY      C  945   3.305   3.753   1.334
   96GLY      O  946   3.240   3.858   1.333
   97LEU      N  947   3.426   3.739   1.387
   97LEU      H  948   3.478   3.654   1.382
   97LEU     CA  949   3.491   3.847   1.464
   97LEU     CB  950   3.478   3.814   1.615
   97LEU     CG  951   3.334   3.825   1.669
   97LEU    CD1  952   3.326   3.789   1.817
   97LEU    CD2  953   3.280   3.966   1.647
   97LEU      C  954   3.637   3.886   1.431
   97LEU      O  955   3.733   3.827   1.481
   98GLU      N  956   3.650   3.997   1.358
   98GLU      H  957   3.578   4.019   1.291
   98GLU     CA  958   3.776   4.073   1.333
   98GLU     CB  959   3.745   4.189   1.236
   98GLU     CG  960   3.724   4.149   1.090
   98GLU     CD  961   3.610   4.049   1.069
   98GLU    OE1  962   3.638   3.941   1.013
   98GLU    OE2  963   3.498   4.077   1.119
   98GLU      C  964   3.853   4.128   1.456
   98GLU      O  965   3.956   4.071   1.494
   99GLU      N  966   3.812   4.244   1.507
   99GLU      H  967   3.722   4.279   1.481
   99GLU     CA  968   3.871   4.314   1.625
   99GLU     CB  969   3.847   4.466   1.614
   99GLU     CG  970   3.903   4.542   1.493
   99GLU     CD  971   3.872   4.692   1.503
   99GLU    OE1  972   3.774   4.730   1.571
   99GLU    OE2  973   3.945   4.774   1.444
   99GLU      C  974   3.809   4.266   1.758
   99GLU      O  975   3.717   4.328   1.813
  100VAL      N  976   3.868   4.165   1.821
  100VAL      H  977   3.962   4.134   1.798
  100VAL     CA  978   3.804   4.095   1.935
  100VAL     CB  979   3.815   3.942   1.920
  100VAL    CG1  980   3.697   3.872   1.986
  100VAL    CG2  981   3.815   3.894   1.775
  100VAL      C  982   3.857   4.142   2.072
  100VAL      O  983   3.978   4.132   2.099
  101VAL      N  984   3.770   4.212   2.146
  101VAL      H  985   3.681   4.237   2.109
  101VAL     CA  986   3.800   4.262   2.283
  101VAL     CB  987   3.760   4.408   2.311
  101VAL    CG1  988   3.880   4.486   2.365
  101VAL    CG2  989   3.693   4.483   2.197
  101VAL      C  990   3.732   4.180   2.395
  101VAL      O  991   3.610   4.180   2.408
  102LEU      N  992   3.815   4.145   2.492
  102LEU      H  993   3.912   4.168   2.487
  102LEU     CA  994   3.771   4.066   2.610
  102LEU     CB  995   3.859   3.941   2.627
  102LEU     CG  996   3.802   3.826   2.543
  102LEU    CD1  997   3.901   3.712   2.525
  102LEU    CD2  998   3.672   3.773   2.603
  102LEU      C  999   3.760   4.142   2.743
  102LEU      O 1000   3.862   4.176   2.803
  103VAL      N 1001   3.638   4.145   2.795
  103VAL      H 1002   3.559   4.109   2.744
  103VAL     CA 1003   3.606   4.203   2.928
  103VAL     CB 1004   3.494   4.308   2.922
  103VAL    CG1 1005   3.482   4.379   3.057
  103VAL    CG2 1006   3.513   4.408   2.809
  103VAL      C 1007   3.564   4.091   3.024
  103VAL      O 1008   3.448   4.048   3.023
  104ILE      N 1009   3.655   4.049   3.110
  104ILE      H 1010   3.735   4.106   3.133
  104ILE     CA 1011   3.643   3.916   3.176
  104ILE     CB 1012   3.730   3.814   3.102
  104ILE    CG1 1013   3.876   3.859   3.101
  104ILE    CG2 1014   3.676   3.788   2.962
  104ILE     CD 1015   3.966   3.775   3.011
  104ILE      C 1016   3.669   3.902   3.326
  104ILE      O 1017   3.755   3.969   3.384
  105HIS      N 1018   3.592   3.811   3.385
  105HIS      H 1019   3.507   3.780   3.341
  105HIS     CA 1020   3.616   3.759   3.521
  105HIS     CB 1021   3.486   3.700   3.575
  105HIS     CG 1022   3.439   3.769   3.704
  105HIS    ND1 1023   3.356   3.872   3.710
  105HIS    CD2 1024   3.490   3.750   3.825
  105HIS    HD2 1025   3.546   3.663   3.858
  105HIS    CE1 1026   3.363   3.924   3.833
  105HIS    HE1 1027   3.320   4.018   3.866
  105HIS    NE2 1028   3.444   3.847   3.904
  105HIS    HE2 1029   3.463   3.855   4.004
  105HIS      C 1030   3.729   3.654   3.527
  105HIS      O 1031   3.764   3.591   3.427
  106ASP      N 1032   3.766   3.618   3.649
  106ASP      H 1033   3.702   3.623   3.726
  106ASP     CA 1034   3.894   3.549   3.678
  106ASP     CB 1035   3.924   3.564   3.827
  106ASP     CG 1036   4.072   3.548   3.858
  106ASP    OD1 1037   4.113   3.431   3.875
  106ASP    OD2 1038   4.140   3.652   3.870
  106ASP      C 1039   3.906   3.403   3.630
  106ASP      O 1040   3.995   3.376   3.549
  107TRP      N 1041   3.815   3.312   3.666
  107TRP      H 1042   3.736   3.332   3.728
  107TRP     CA 1043   3.822   3.172   3.616
  107TRP     CB 1044   3.720   3.077   3.680
  107TRP     CG 1045   3.757   3.025   3.819
  107TRP    CD1 1046   3.686   3.043   3.931
  107TRP    HD1 1047   3.614   3.123   3.948
  107TRP    CD2 1048   3.852   2.929   3.848
  107TRP    NE1 1049   3.728   2.959   4.026
  107TRP    HE1 1050   3.679   2.937   4.112
  107TRP    CE2 1051   3.832   2.891   3.980
  107TRP    CE3 1052   3.960   2.878   3.778
  107TRP    HE3 1053   3.969   2.895   3.671
  107TRP    CZ2 1054   3.921   2.804   4.042
  107TRP    HZ2 1055   3.899   2.766   4.142
  107TRP    CZ3 1056   4.050   2.793   3.840
  107TRP    HZ3 1057   4.128   2.744   3.781
  107TRP    CH2 1058   4.031   2.756   3.973
  107TRP    HH2 1059   4.093   2.677   4.016
  107TRP      C 1060   3.809   3.161   3.463
  107TRP      O 1061   3.890   3.096   3.398
  108GLY      N 1062   3.717   3.240   3.408
  108GLY      H 1063   3.642   3.279   3.464
  108GLY     CA 1064   3.698   3.259   3.263
  108GLY      C 1065   3.817   3.323   3.190
  108GLY      O 1066   3.847   3.282   3.077
  109SER      N 1067   3.889   3.412   3.256
  109SER      H 1068   3.851   3.461   3.336
  109SER     CA 1069   4.012   3.470   3.198
  109SER     CB 1070   4.077   3.579   3.283
  109SER     OG 1071   4.141   3.530   3.401
  109SER     HG 1072   4.074   3.481   3.461
  109SER      C 1073   4.118   3.367   3.153
  109SER      O 1074   4.156   3.370   3.036
  110ALA      N 1075   4.128   3.259   3.231
  110ALA      H 1076   4.090   3.260   3.324
  110ALA     CA 1077   4.210   3.141   3.199
  110ALA     CB 1078   4.205   3.047   3.319
  110ALA      C 1079   4.174   3.064   3.069
  110ALA      O 1080   4.255   2.990   3.013
  111LEU      N 1081   4.051   3.083   3.025
  111LEU      H 1082   3.986   3.142   3.074
  111LEU     CA 1083   3.999   3.026   2.900
  111LEU     CB 1084   3.846   3.014   2.912
  111LEU     CG 1085   3.792   2.944   3.039
  111LEU    CD1 1086   3.641   2.932   3.030
  111LEU    CD2 1087   3.852   2.805   3.061
  111LEU      C 1088   4.039   3.112   2.778
  111LEU      O 1089   4.126   3.074   2.699
  112GLY      N 1090   3.994   3.238   2.779
  112GLY      H 1091   3.934   3.271   2.852
  112GLY     CA 1092   4.015   3.335   2.669
  112GLY      C 1093   4.157   3.387   2.647
  112GLY      O 1094   4.192   3.427   2.536
  113PHE      N 1095   4.233   3.400   2.755
  113PHE      H 1096   4.194   3.395   2.848
  113PHE     CA 1097   4.377   3.434   2.747
  113PHE     CB 1098   4.429   3.463   2.887
  113PHE     CG 1099   4.422   3.610   2.930
  113PHE    CD1 1100   4.311   3.664   2.993
  113PHE    HD1 1101   4.218   3.608   2.997
  113PHE    CD2 1102   4.538   3.685   2.921
  113PHE    HD2 1103   4.629   3.635   2.889
  113PHE    CE1 1104   4.317   3.793   3.046
  113PHE    HE1 1105   4.231   3.834   3.100
  113PHE    CE2 1106   4.543   3.814   2.971
  113PHE    HE2 1107   4.631   3.875   2.953
  113PHE     CZ 1108   4.433   3.868   3.035
  113PHE     HZ 1109   4.438   3.967   3.081
  113PHE      C 1110   4.463   3.327   2.677
  113PHE      O 1111   4.556   3.359   2.602
  114HIS      N 1112   4.431   3.199   2.702
  114HIS      H 1113   4.390   3.174   2.790
  114HIS     CA 1114   4.492   3.087   2.627
  114HIS     CB 1115   4.458   2.952   2.691
  114HIS     CG 1116   4.579   2.861   2.669
  114HIS    ND1 1117   4.609   2.805   2.553
  114HIS    CD2 1118   4.690   2.865   2.743
  114HIS    HD2 1119   4.696   2.892   2.848
  114HIS    CE1 1120   4.741   2.784   2.552
  114HIS    HE1 1121   4.802   2.757   2.466
  114HIS    NE2 1122   4.790   2.819   2.671
  114HIS    HE2 1123   4.885   2.803   2.704
  114HIS      C 1124   4.449   3.084   2.480
  114HIS      O 1125   4.533   3.095   2.391
  115TRP      N 1126   4.318   3.102   2.462
  115TRP      H 1127   4.254   3.091   2.538
  115TRP     CA 1128   4.256   3.126   2.331
  115TRP     CB 1129   4.105   3.143   2.357
  115TRP     CG 1130   4.026   3.170   2.230
  115TRP    CD1 1131   4.014   3.083   2.130
  115TRP    HD1 1132   4.002   2.976   2.143
  115TRP    CD2 1133   4.017   3.295   2.173
  115TRP    NE1 1134   4.009   3.147   2.014
  115TRP    HE1 1135   4.003   3.100   1.924
  115TRP    CE2 1136   4.014   3.278   2.036
  115TRP    CE3 1137   4.018   3.422   2.230
  115TRP    HE3 1138   4.015   3.433   2.339
  115TRP    CZ2 1139   4.020   3.389   1.953
  115TRP    HZ2 1140   4.030   3.377   1.846
  115TRP    CZ3 1141   4.020   3.533   2.148
  115TRP    HZ3 1142   4.002   3.632   2.190
  115TRP    CH2 1143   4.023   3.516   2.010
  115TRP    HH2 1144   4.020   3.604   1.945
  115TRP      C 1145   4.318   3.246   2.254
  115TRP      O 1146   4.355   3.232   2.137
  116ALA      N 1147   4.352   3.354   2.325
  116ALA      H 1148   4.303   3.373   2.411
  116ALA     CA 1149   4.427   3.470   2.271
  116ALA     CB 1150   4.433   3.578   2.378
  116ALA      C 1151   4.569   3.445   2.219
  116ALA      O 1152   4.613   3.503   2.120
  117LYS      N 1153   4.645   3.371   2.300
  117LYS      H 1154   4.620   3.358   2.396
  117LYS     CA 1155   4.775   3.314   2.259
  117LYS     CB 1156   4.836   3.243   2.381
  117LYS     CG 1157   4.957   3.153   2.349
  117LYS     CD 1158   5.007   3.086   2.477
  117LYS     CE 1159   5.121   3.165   2.539
  117LYS     NZ 1160   5.250   3.132   2.476
  117LYS    HZ1 1161   5.279   3.042   2.509
  117LYS    HZ2 1162   5.241   3.126   2.376
  117LYS    HZ3 1163   5.318   3.201   2.499
  117LYS      C 1164   4.759   3.218   2.139
  117LYS      O 1165   4.825   3.237   2.036
  118ARG      N 1166   4.657   3.132   2.149
  118ARG      H 1167   4.602   3.126   2.234
  118ARG     CA 1168   4.621   3.032   2.047
  118ARG     CB 1169   4.519   2.929   2.096
  118ARG     CG 1170   4.583   2.827   2.189
  118ARG     CD 1171   4.478   2.723   2.228
  118ARG     NE 1172   4.532   2.624   2.322
  118ARG     HE 1173   4.569   2.664   2.407
  118ARG     CZ 1174   4.532   2.491   2.307
  118ARG    NH1 1175   4.483   2.432   2.198
  118ARG   HH11 1176   4.434   2.485   2.128
  118ARG   HH12 1177   4.510   2.337   2.177
  118ARG    NH2 1178   4.550   2.414   2.415
  118ARG   HH21 1179   4.558   2.456   2.506
  118ARG   HH22 1180   4.548   2.314   2.408
  118ARG      C 1181   4.577   3.085   1.911
  118ARG      O 1182   4.629   3.035   1.811
  119ASN      N 1183   4.491   3.186   1.907
  119ASN      H 1184   4.442   3.216   1.991
  119ASN     CA 1185   4.447   3.245   1.780
  119ASN     CB 1186   4.296   3.222   1.762
  119ASN     CG 1187   4.261   3.204   1.614
  119ASN    OD1 1188   4.326   3.259   1.525
  119ASN    ND2 1189   4.162   3.122   1.584
  119ASN   HD21 1190   4.108   3.072   1.653
  119ASN   HD22 1191   4.137   3.112   1.488
  119ASN      C 1192   4.488   3.393   1.760
  119ASN      O 1193   4.431   3.482   1.823
  120PRO      N 1194   4.592   3.415   1.677
  120PRO     CA 1195   4.644   3.549   1.641
  120PRO     CB 1196   4.766   3.522   1.552
  120PRO     CG 1197   4.816   3.387   1.602
  120PRO     CD 1198   4.686   3.311   1.631
  120PRO      C 1199   4.545   3.640   1.565
  120PRO      O 1200   4.435   3.600   1.529
  121GLU      N 1201   4.588   3.766   1.550
  121GLU      H 1202   4.680   3.792   1.580
  121GLU     CA 1203   4.519   3.875   1.476
  121GLU     CB 1204   4.521   3.844   1.325
  121GLU     CG 1205   4.665   3.819   1.279
  121GLU     CD 1206   4.682   3.808   1.128
  121GLU    OE1 1207   4.636   3.900   1.057
  121GLU    OE2 1208   4.758   3.717   1.088
  121GLU      C 1209   4.379   3.915   1.526
  121GLU      O 1210   4.299   3.975   1.454
  122ARG      N 1211   4.353   3.878   1.651
  122ARG      H 1212   4.416   3.817   1.698
  122ARG     CA 1213   4.224   3.900   1.719
  122ARG     CB 1214   4.168   3.762   1.760
  122ARG     CG 1215   4.139   3.671   1.640
  122ARG     CD 1216   4.031   3.729   1.549
  122ARG     NE 1217   4.029   3.671   1.414
  122ARG     HE 1218   4.014   3.572   1.408
  122ARG     CZ 1219   4.046   3.740   1.300
  122ARG    NH1 1220   4.074   3.870   1.299
  122ARG   HH11 1221   4.079   3.921   1.385
  122ARG   HH12 1222   4.102   3.914   1.214
  122ARG    NH2 1223   4.021   3.681   1.183
  122ARG   HH21 1224   3.997   3.584   1.181
  122ARG   HH22 1225   4.018   3.734   1.098
  122ARG      C 1226   4.224   4.000   1.836
  122ARG      O 1227   4.147   4.097   1.833
  123VAL      N 1228   4.305   3.976   1.940
  123VAL      H 1229   4.342   3.885   1.956
  123VAL     CA 1230   4.320   4.068   2.055
  123VAL     CB 1231   4.396   3.998   2.169
  123VAL    CG1 1232   4.539   3.956   2.133
  123VAL    CG2 1233   4.384   4.073   2.302
  123VAL      C 1234   4.369   4.212   2.030
  123VAL      O 1235   4.487   4.244   2.038
  124LYS      N 1236   4.272   4.303   2.030
  124LYS      H 1237   4.176   4.276   2.019
  124LYS     CA 1238   4.302   4.448   2.025
  124LYS     CB 1239   4.219   4.506   1.910
  124LYS     CG 1240   4.246   4.649   1.864
  124LYS     CD 1241   4.115   4.703   1.808
  124LYS     CE 1242   4.121   4.850   1.769
  124LYS     NZ 1243   4.194   4.869   1.644
  124LYS    HZ1 1244   4.293   4.865   1.662
  124LYS    HZ2 1245   4.166   4.797   1.580
  124LYS    HZ3 1246   4.168   4.957   1.603
  124LYS      C 1247   4.277   4.519   2.160
  124LYS      O 1248   4.259   4.641   2.164
  125GLY      N 1249   4.249   4.441   2.263
  125GLY      H 1250   4.216   4.347   2.252
  125GLY     CA 1251   4.242   4.491   2.401
  125GLY      C 1252   4.200   4.379   2.497
  125GLY      O 1253   4.129   4.287   2.457
  126ILE      N 1254   4.255   4.385   2.616
  126ILE      H 1255   4.329   4.450   2.637
  126ILE     CA 1256   4.222   4.287   2.722
  126ILE     CB 1257   4.330   4.177   2.737
  126ILE    CG1 1258   4.472   4.225   2.701
  126ILE    CG2 1259   4.288   4.052   2.659
  126ILE     CD 1260   4.581   4.122   2.735
  126ILE      C 1261   4.189   4.351   2.857
  126ILE      O 1262   4.277   4.407   2.922
  127ALA      N 1263   4.063   4.345   2.900
  127ALA      H 1264   3.993   4.288   2.852
  127ALA     CA 1265   4.019   4.402   3.029
  127ALA     CB 1266   3.903   4.499   3.004
  127ALA      C 1267   3.976   4.296   3.132
  127ALA      O 1268   3.871   4.233   3.117
  128PHE      N 1269   4.057   4.275   3.235
  128PHE      H 1270   4.136   4.333   3.255
  128PHE     CA 1271   4.028   4.167   3.332
  128PHE     CB 1272   4.126   4.051   3.315
  128PHE     CG 1273   4.269   4.078   3.361
  128PHE    CD1 1274   4.356   4.157   3.287
  128PHE    HD1 1275   4.318   4.218   3.205
  128PHE    CD2 1276   4.319   4.001   3.465
  128PHE    HD2 1277   4.251   3.942   3.526
  128PHE    CE1 1278   4.492   4.159   3.315
  128PHE    HE1 1279   4.558   4.228   3.263
  128PHE    CE2 1280   4.456   4.002   3.492
  128PHE    HE2 1281   4.494   3.946   3.576
  128PHE     CZ 1282   4.542   4.079   3.416
  128PHE     HZ 1283   4.650   4.072   3.432
  128PHE      C 1284   4.010   4.208   3.479
  128PHE      O 1285   4.054   4.315   3.522
  129MET      N 1286   3.924   4.131   3.545
  129MET      H 1287   3.870   4.062   3.496
  129MET     CA 1288   3.887   4.149   3.687
  129MET     CB 1289   3.736   4.129   3.704
  129MET     CG 1290   3.660   4.256   3.666
  129MET     SD 1291   3.681   4.314   3.494
  129MET     CE 1292   3.555   4.219   3.412
  129MET      C 1293   3.966   4.057   3.781
  129MET      O 1294   3.925   3.944   3.809
  130GLU      N 1295   4.060   4.122   3.850
  130GLU      H 1296   4.060   4.222   3.852
  130GLU     CA 1297   4.165   4.059   3.932
  130GLU     CB 1298   4.114   3.991   4.059
  130GLU     CG 1299   4.061   4.097   4.155
  130GLU     CD 1300   4.054   4.048   4.299
  130GLU    OE1 1301   3.942   4.028   4.350
  130GLU    OE2 1302   4.160   4.047   4.365
  130GLU      C 1303   4.258   3.962   3.857
  130GLU      O 1304   4.223   3.901   3.757
  131PHE      N 1305   4.383   3.961   3.902
  131PHE      H 1306   4.410   4.016   3.980
  131PHE     CA 1307   4.487   3.873   3.847
  131PHE     CB 1308   4.621   3.940   3.882
  131PHE     CG 1309   4.746   3.872   3.828
  131PHE    CD1 1310   4.822   3.793   3.913
  131PHE    HD1 1311   4.780   3.761   4.008
  131PHE    CD2 1312   4.798   3.909   3.704
  131PHE    HD2 1313   4.738   3.970   3.636
  131PHE    CE1 1314   4.950   3.754   3.877
  131PHE    HE1 1315   5.008   3.688   3.942
  131PHE    CE2 1316   4.926   3.869   3.667
  131PHE    HE2 1317   4.962   3.887   3.566
  131PHE     CZ 1318   5.003   3.793   3.755
  131PHE     HZ 1319   5.104   3.764   3.727
  131PHE      C 1320   4.474   3.728   3.899
  131PHE      O 1321   4.414   3.707   4.004
  132ILE      N 1322   4.531   3.632   3.827
  132ILE      H 1323   4.547   3.648   3.729
  132ILE     CA 1324   4.538   3.491   3.872
  132ILE     CB 1325   4.512   3.399   3.751
  132ILE    CG1 1326   4.377   3.429   3.686
  132ILE    CG2 1327   4.519   3.251   3.791
  132ILE     CD 1328   4.356   3.352   3.555
  132ILE      C 1329   4.669   3.455   3.946
  132ILE      O 1330   4.770   3.425   3.882
  133ARG      N 1331   4.676   3.481   4.076
  133ARG      H 1332   4.629   3.560   4.117
  133ARG     CA 1333   4.779   3.419   4.163
  133ARG     CB 1334   4.813   3.504   4.287
  133ARG     CG 1335   4.884   3.636   4.256
  133ARG     CD 1336   4.940   3.704   4.381
  133ARG     NE 1337   4.845   3.714   4.494
  133ARG     HE 1338   4.748   3.697   4.475
  133ARG     CZ 1339   4.882   3.744   4.620
  133ARG    NH1 1340   5.008   3.777   4.644
  133ARG   HH11 1341   5.076   3.781   4.572
  133ARG   HH12 1342   5.038   3.791   4.740
  133ARG    NH2 1343   4.807   3.715   4.726
  133ARG   HH21 1344   4.719   3.668   4.714
  133ARG   HH22 1345   4.845   3.726   4.818
  133ARG      C 1346   4.739   3.280   4.216
  133ARG      O 1347   4.620   3.257   4.244
  134PRO      N 1348   4.838   3.191   4.233
  134PRO     CA 1349   4.823   3.063   4.304
  134PRO     CB 1350   4.962   3.000   4.301
  134PRO     CG 1351   5.015   3.047   4.167
  134PRO     CD 1352   4.963   3.190   4.155
  134PRO      C 1353   4.775   3.079   4.449
  134PRO      O 1354   4.796   3.183   4.513
  135ILE      N 1355   4.706   2.976   4.495
  135ILE      H 1356   4.691   2.894   4.438
  135ILE     CA 1357   4.639   2.973   4.627
  135ILE     CB 1358   4.542   2.852   4.627
  135ILE    CG1 1359   4.446   2.857   4.507
  135ILE    CG2 1360   4.463   2.837   4.757
  135ILE     CD 1361   4.362   2.984   4.498
  135ILE      C 1362   4.736   2.974   4.747
  135ILE      O 1363   4.839   2.906   4.743
  136PRO      N 1364   4.713   3.068   4.840
  136PRO     CA 1365   4.776   3.069   4.973
  136PRO     CB 1366   4.753   3.210   5.028
  136PRO     CG 1367   4.622   3.250   4.963
  136PRO     CD 1368   4.634   3.191   4.822
  136PRO      C 1369   4.716   2.964   5.066
  136PRO      O 1370   4.619   2.896   5.031
  137THR      N 1371   4.777   2.950   5.183
  137THR      H 1372   4.863   3.001   5.201
  137THR     CA 1373   4.733   2.854   5.286
  137THR     CB 1374   4.834   2.846   5.401
  137THR    OG1 1375   4.796   2.747   5.497
  137THR    HG1 1376   4.877   2.734   5.559
  137THR    CG2 1377   4.861   2.980   5.469
  137THR      C 1378   4.592   2.879   5.344
  137THR      O 1379   4.551   2.993   5.367
  138TRP      N 1380   4.532   2.770   5.389
  138TRP      H 1381   4.579   2.682   5.385
  138TRP     CA 1382   4.399   2.767   5.456
  138TRP     CB 1383   4.353   2.625   5.485
  138TRP     CG 1384   4.355   2.534   5.361
  138TRP    CD1 1385   4.424   2.420   5.358
  138TRP    HD1 1386   4.463   2.368   5.446
  138TRP    CD2 1387   4.315   2.561   5.231
  138TRP    NE1 1388   4.433   2.376   5.233
  138TRP    HE1 1389   4.480   2.292   5.206
  138TRP    CE2 1390   4.369   2.460   5.152
  138TRP    CE3 1391   4.238   2.660   5.171
  138TRP    HE3 1392   4.188   2.735   5.233
  138TRP    CZ2 1393   4.347   2.460   5.015
  138TRP    HZ2 1394   4.384   2.379   4.953
  138TRP    CZ3 1395   4.219   2.662   5.034
  138TRP    HZ3 1396   4.175   2.750   4.986
  138TRP    CH2 1397   4.271   2.560   4.955
  138TRP    HH2 1398   4.239   2.550   4.851
  138TRP      C 1399   4.392   2.851   5.584
  138TRP      O 1400   4.288   2.908   5.614
  139ASP      N 1401   4.506   2.868   5.650
  139ASP      H 1402   4.584   2.804   5.641
  139ASP     CA 1403   4.517   2.961   5.764
  139ASP     CB 1404   4.643   2.925   5.844
  139ASP     CG 1405   4.641   2.777   5.887
  139ASP    OD1 1406   4.535   2.730   5.937
  139ASP    OD2 1407   4.739   2.707   5.853
  139ASP      C 1408   4.505   3.110   5.724
  139ASP      O 1409   4.433   3.184   5.791
  140GLU      N 1410   4.552   3.144   5.603
  140GLU      H 1411   4.590   3.075   5.540
  140GLU     CA 1412   4.534   3.278   5.542
  140GLU     CB 1413   4.636   3.306   5.430
  140GLU     CG 1414   4.776   3.328   5.489
  140GLU     CD 1415   4.884   3.370   5.388
  140GLU    OE1 1416   4.897   3.492   5.365
  140GLU    OE2 1417   4.973   3.289   5.357
  140GLU      C 1418   4.390   3.304   5.490
  140GLU      O 1419   4.339   3.416   5.497
  141TRP      N 1420   4.326   3.199   5.440
  141TRP      H 1421   4.378   3.124   5.398
  141TRP     CA 1422   4.183   3.200   5.401
  141TRP     CB 1423   4.152   3.074   5.320
  141TRP     CG 1424   4.226   3.073   5.186
  141TRP    CD1 1425   4.321   2.987   5.154
  141TRP    HD1 1426   4.362   2.912   5.220
  141TRP    CD2 1427   4.196   3.145   5.071
  141TRP    NE1 1428   4.353   2.999   5.026
  141TRP    HE1 1429   4.431   2.951   4.985
  141TRP    CE2 1430   4.277   3.092   4.971
  141TRP    CE3 1431   4.099   3.240   5.039
  141TRP    HE3 1432   4.048   3.294   5.117
  141TRP    CZ2 1433   4.257   3.131   4.839
  141TRP    HZ2 1434   4.319   3.089   4.760
  141TRP    CZ3 1435   4.078   3.276   4.907
  141TRP    HZ3 1436   3.998   3.346   4.881
  141TRP    CH2 1437   4.157   3.221   4.807
  141TRP    HH2 1438   4.137   3.246   4.703
  141TRP      C 1439   4.080   3.216   5.514
  141TRP      O 1440   4.094   3.152   5.619
  142PRO      N 1441   3.972   3.292   5.490
  142PRO     CA 1442   3.864   3.327   5.587
  142PRO     CB 1443   3.770   3.416   5.509
  142PRO     CG 1444   3.860   3.479   5.405
  142PRO     CD 1445   3.953   3.367   5.365
  142PRO      C 1446   3.779   3.211   5.639
  142PRO      O 1447   3.773   3.109   5.571
  143GLU      N 1448   3.689   3.240   5.734
  143GLU      H 1449   3.674   3.335   5.767
  143GLU     CA 1450   3.608   3.139   5.806
  143GLU     CB 1451   3.513   3.202   5.910
  143GLU     CG 1452   3.580   3.302   6.004
  143GLU     CD 1453   3.556   3.443   5.951
  143GLU    OE1 1454   3.638   3.485   5.868
  143GLU    OE2 1455   3.447   3.496   5.981
  143GLU      C 1456   3.524   3.046   5.717
  143GLU      O 1457   3.572   2.937   5.689
  144PHE      N 1458   3.422   3.102   5.650
  144PHE      H 1459   3.396   3.198   5.665
  144PHE     CA 1460   3.329   3.026   5.563
  144PHE     CB 1461   3.243   3.130   5.491
  144PHE     CG 1462   3.108   3.083   5.438
  144PHE    CD1 1463   2.994   3.105   5.514
  144PHE    HD1 1464   3.002   3.155   5.610
  144PHE    CD2 1465   3.096   3.032   5.309
  144PHE    HD2 1466   3.186   3.005   5.254
  144PHE    CE1 1467   2.869   3.072   5.463
  144PHE    HE1 1468   2.782   3.072   5.528
  144PHE    CE2 1469   2.970   3.002   5.257
  144PHE    HE2 1470   2.962   2.964   5.155
  144PHE     CZ 1471   2.857   3.023   5.334
  144PHE     HZ 1472   2.757   3.008   5.292
  144PHE      C 1473   3.404   2.940   5.459
  144PHE      O 1474   3.402   2.817   5.461
  145ALA      N 1475   3.500   3.010   5.398
  145ALA      H 1476   3.500   3.109   5.413
  145ALA     CA 1477   3.599   2.967   5.298
  145ALA     CB 1478   3.676   3.096   5.275
  145ALA      C 1479   3.695   2.853   5.336
  145ALA      O 1480   3.716   2.757   5.261
  146ARG      N 1481   3.764   2.871   5.449
  146ARG      H 1482   3.752   2.957   5.501
  146ARG     CA 1483   3.862   2.777   5.508
  146ARG     CB 1484   3.906   2.843   5.639
  146ARG     CG 1485   4.022   2.782   5.718
  146ARG     CD 1486   4.047   2.881   5.832
  146ARG     NE 1487   4.168   2.851   5.911
  146ARG     HE 1488   4.226   2.778   5.874
  146ARG     CZ 1489   4.204   2.916   6.022
  146ARG    NH1 1490   4.131   3.017   6.071
  146ARG   HH11 1491   4.049   3.048   6.023
  146ARG   HH12 1492   4.160   3.067   6.152
  146ARG    NH2 1493   4.325   2.896   6.074
  146ARG   HH21 1494   4.392   2.834   6.030
  146ARG   HH22 1495   4.352   2.944   6.157
  146ARG      C 1496   3.800   2.639   5.536
  146ARG      O 1497   3.866   2.536   5.522
  147GLU      N 1498   3.673   2.643   5.576
  147GLU      H 1499   3.632   2.729   5.608
  147GLU     CA 1500   3.587   2.524   5.593
  147GLU     CB 1501   3.474   2.564   5.685
  147GLU     CG 1502   3.498   2.507   5.824
  147GLU     CD 1503   3.418   2.591   5.921
  147GLU    OE1 1504   3.483   2.675   5.986
  147GLU    OE2 1505   3.293   2.586   5.913
  147GLU      C 1506   3.529   2.460   5.466
  147GLU      O 1507   3.537   2.338   5.450
  148THR      N 1508   3.476   2.542   5.375
  148THR      H 1509   3.452   2.638   5.396
  148THR     CA 1510   3.426   2.490   5.245
  148THR     CB 1511   3.353   2.586   5.151
  148THR    OG1 1512   3.393   2.722   5.168
  148THR    HG1 1513   3.449   2.749   5.086
  148THR    CG2 1514   3.203   2.563   5.160
  148THR      C 1515   3.529   2.414   5.163
  148THR      O 1516   3.507   2.297   5.134
  149PHE      N 1517   3.649   2.471   5.152
  149PHE      H 1518   3.665   2.567   5.178
  149PHE     CA 1519   3.762   2.403   5.084
  149PHE     CB 1520   3.878   2.499   5.059
  149PHE     CG 1521   3.854   2.602   4.948
  149PHE    CD1 1522   3.785   2.574   4.830
  149PHE    HD1 1523   3.765   2.471   4.800
  149PHE    CD2 1524   3.903   2.730   4.969
  149PHE    HD2 1525   3.962   2.749   5.059
  149PHE    CE1 1526   3.760   2.677   4.739
  149PHE    HE1 1527   3.702   2.658   4.649
  149PHE    CE2 1528   3.882   2.831   4.876
  149PHE    HE2 1529   3.932   2.927   4.888
  149PHE     CZ 1530   3.808   2.805   4.762
  149PHE     HZ 1531   3.779   2.887   4.696
  149PHE      C 1532   3.810   2.273   5.152
  149PHE      O 1533   3.826   2.171   5.084
  150GLN      N 1534   3.814   2.273   5.285
  150GLN      H 1535   3.800   2.357   5.338
  150GLN     CA 1536   3.844   2.151   5.364
  150GLN     CB 1537   3.875   2.185   5.510
  150GLN     CG 1538   4.018   2.238   5.517
  150GLN     CD 1539   4.067   2.282   5.656
  150GLN    OE1 1540   4.088   2.203   5.747
  150GLN    NE2 1541   4.074   2.411   5.676
  150GLN   HE21 1542   4.035   2.473   5.608
  150GLN   HE22 1543   4.131   2.445   5.751
  150GLN      C 1544   3.739   2.041   5.346
  150GLN      O 1545   3.770   1.937   5.287
  151ALA      N 1546   3.612   2.080   5.359
  151ALA      H 1547   3.589   2.165   5.408
  151ALA     CA 1548   3.497   1.993   5.328
  151ALA     CB 1549   3.367   2.062   5.366
  151ALA      C 1550   3.487   1.946   5.181
  151ALA      O 1551   3.456   1.829   5.159
  152PHE      N 1552   3.520   2.034   5.086
  152PHE      H 1553   3.518   2.133   5.106
  152PHE     CA 1554   3.534   1.998   4.942
  152PHE     CB 1555   3.551   2.121   4.853
  152PHE     CG 1556   3.427   2.208   4.831
  152PHE    CD1 1557   3.306   2.153   4.789
  152PHE    HD1 1558   3.287   2.046   4.797
  152PHE    CD2 1559   3.441   2.346   4.833
  152PHE    HD2 1560   3.535   2.390   4.868
  152PHE    CE1 1561   3.203   2.236   4.746
  152PHE    HE1 1562   3.106   2.194   4.720
  152PHE    CE2 1563   3.339   2.429   4.790
  152PHE    HE2 1564   3.356   2.537   4.784
  152PHE     CZ 1565   3.221   2.374   4.745
  152PHE     HZ 1566   3.143   2.437   4.702
  152PHE      C 1567   3.647   1.899   4.908
  152PHE      O 1568   3.638   1.829   4.807
  153ARG      N 1569   3.756   1.902   4.984
  153ARG      H 1570   3.769   1.968   5.059
  153ARG     CA 1571   3.865   1.803   4.965
  153ARG     CB 1572   3.996   1.846   5.032
  153ARG     CG 1573   4.066   1.961   4.959
  153ARG     CD 1574   4.137   1.923   4.829
  153ARG     NE 1575   4.264   1.854   4.855
  153ARG     HE 1576   4.266   1.800   4.940
  153ARG     CZ 1577   4.381   1.876   4.793
  153ARG    NH1 1578   4.399   1.979   4.710
  153ARG   HH11 1579   4.324   2.044   4.694
  153ARG   HH12 1580   4.487   1.994   4.665
  153ARG    NH2 1581   4.474   1.780   4.797
  153ARG   HH21 1582   4.457   1.696   4.850
  153ARG   HH22 1583   4.556   1.783   4.739
  153ARG      C 1584   3.824   1.661   5.007
  153ARG      O 1585   3.836   1.572   4.924
  154THR      N 1586   3.757   1.649   5.123
  154THR      H 1587   3.751   1.724   5.189
  154THR     CA 1588   3.687   1.525   5.165
  154THR     CB 1589   3.631   1.531   5.308
  154THR    OG1 1590   3.596   1.665   5.349
  154THR    HG1 1591   3.535   1.706   5.279
  154THR    CG2 1592   3.724   1.461   5.406
  154THR      C 1593   3.570   1.491   5.072
  154THR      O 1594   3.460   1.544   5.083
  155THR      N 1595   3.590   1.389   4.988
  155THR      H 1596   3.665   1.324   5.001
  155THR     CA 1597   3.498   1.359   4.876
  155THR     CB 1598   3.554   1.254   4.780
  155THR    OG1 1599   3.601   1.140   4.853
  155THR    HG1 1600   3.668   1.091   4.795
  155THR    CG2 1601   3.667   1.316   4.697
  155THR      C 1602   3.352   1.326   4.911
  155THR      O 1603   3.261   1.389   4.857
  156ASP      N 1604   3.331   1.250   5.019
  156ASP      H 1605   3.405   1.200   5.063
  156ASP     CA 1606   3.196   1.224   5.074
  156ASP     CB 1607   3.203   1.119   5.185
  156ASP     CG 1608   3.081   1.104   5.278
  156ASP    OD1 1609   2.964   1.121   5.237
  156ASP    OD2 1610   3.108   1.086   5.398
  156ASP      C 1611   3.121   1.351   5.116
  156ASP      O 1612   3.017   1.382   5.057
  157VAL      N 1613   3.181   1.429   5.205
  157VAL      H 1614   3.256   1.395   5.263
  157VAL     CA 1615   3.127   1.562   5.242
  157VAL     CB 1616   3.207   1.618   5.361
  157VAL    CG1 1617   3.172   1.763   5.393
  157VAL    CG2 1618   3.179   1.534   5.485
  157VAL      C 1619   3.117   1.658   5.122
  157VAL      O 1620   3.011   1.714   5.097
  158GLY      N 1621   3.220   1.658   5.037
  158GLY      H 1622   3.306   1.612   5.061
  158GLY     CA 1623   3.225   1.738   4.913
  158GLY      C 1624   3.110   1.712   4.814
  158GLY      O 1625   3.050   1.807   4.764
  159ARG      N 1626   3.074   1.585   4.799
  159ARG      H 1627   3.134   1.510   4.831
  159ARG     CA 1628   2.958   1.539   4.719
  159ARG     CB 1629   2.961   1.387   4.710
  159ARG     CG 1630   2.915   1.336   4.574
  159ARG     CD 1631   2.915   1.183   4.570
  159ARG     NE 1632   2.904   1.138   4.431
  159ARG     HE 1633   2.962   1.186   4.365
  159ARG     CZ 1634   2.818   1.048   4.383
  159ARG    NH1 1635   2.720   0.995   4.457
  159ARG   HH11 1636   2.705   1.027   4.551
  159ARG   HH12 1637   2.662   0.922   4.421
  159ARG    NH2 1638   2.832   1.010   4.256
  159ARG   HH21 1639   2.904   1.054   4.200
  159ARG   HH22 1640   2.777   0.937   4.215
  159ARG      C 1641   2.822   1.587   4.774
  159ARG      O 1642   2.749   1.660   4.707
  160LYS      N 1643   2.810   1.576   4.905
  160LYS      H 1644   2.883   1.536   4.962
  160LYS     CA 1645   2.692   1.628   4.977
  160LYS     CB 1646   2.698   1.582   5.122
  160LYS     CG 1647   2.673   1.433   5.131
  160LYS     CD 1648   2.600   1.411   5.262
  160LYS     CE 1649   2.570   1.264   5.285
  160LYS     NZ 1650   2.497   1.255   5.411
  160LYS    HZ1 1651   2.550   1.300   5.484
  160LYS    HZ2 1652   2.407   1.298   5.399
  160LYS    HZ3 1653   2.484   1.159   5.432
  160LYS      C 1654   2.682   1.781   4.972
  160LYS      O 1655   2.583   1.835   4.922
  161LEU      N 1656   2.796   1.846   4.992
  161LEU      H 1657   2.880   1.796   5.017
  161LEU     CA 1658   2.812   1.993   4.986
  161LEU     CB 1659   2.958   2.024   5.023
  161LEU     CG 1660   2.986   2.169   5.061
  161LEU    CD1 1661   2.903   2.210   5.183
  161LEU    CD2 1662   3.134   2.185   5.093
  161LEU      C 1663   2.775   2.051   4.848
  161LEU      O 1664   2.702   2.151   4.842
  162ILE      N 1665   2.809   1.977   4.743
  162ILE      H 1666   2.873   1.901   4.749
  162ILE     CA 1667   2.768   2.013   4.605
  162ILE     CB 1668   2.865   1.947   4.504
  162ILE    CG1 1669   2.878   2.030   4.378
  162ILE    CG2 1670   2.830   1.806   4.458
  162ILE     CD 1671   2.974   2.145   4.400
  162ILE      C 1672   2.617   1.991   4.579
  162ILE      O 1673   2.549   2.083   4.533
  163ILE      N 1674   2.561   1.875   4.617
  163ILE      H 1675   2.616   1.798   4.652
  163ILE     CA 1676   2.416   1.853   4.597
  163ILE     CB 1677   2.373   1.708   4.570
  163ILE    CG1 1678   2.420   1.609   4.676
  163ILE    CG2 1679   2.412   1.673   4.427
  163ILE     CD 1680   2.336   1.481   4.671
  163ILE      C 1681   2.315   1.915   4.694
  163ILE      O 1682   2.195   1.909   4.666
  164ASP      N 1683   2.361   1.968   4.806
  164ASP      H 1684   2.456   1.953   4.836
  164ASP     CA 1685   2.270   2.019   4.911
  164ASP     CB 1686   2.289   1.925   5.028
  164ASP     CG 1687   2.194   1.938   5.146
  164ASP    OD1 1688   2.156   1.829   5.193
  164ASP    OD2 1689   2.176   2.049   5.199
  164ASP      C 1690   2.290   2.167   4.949
  164ASP      O 1691   2.212   2.251   4.905
  165GLN      N 1692   2.391   2.196   5.031
  165GLN      H 1693   2.420   2.127   5.098
  165GLN     CA 1694   2.426   2.335   5.066
  165GLN     CB 1695   2.541   2.337   5.168
  165GLN     CG 1696   2.494   2.297   5.308
  165GLN     CD 1697   2.614   2.256   5.394
  165GLN    OE1 1698   2.653   2.140   5.397
  165GLN    NE2 1699   2.668   2.347   5.471
  165GLN   HE21 1700   2.634   2.441   5.484
  165GLN   HE22 1701   2.750   2.321   5.523
  165GLN      C 1702   2.459   2.429   4.948
  165GLN      O 1703   2.431   2.548   4.960
  166ASN      N 1704   2.526   2.379   4.843
  166ASN      H 1705   2.562   2.285   4.847
  166ASN     CA 1706   2.564   2.451   4.719
  166ASN     CB 1707   2.439   2.492   4.637
  166ASN     CG 1708   2.464   2.544   4.494
  166ASN    OD1 1709   2.439   2.478   4.394
  166ASN    ND2 1710   2.487   2.672   4.479
  166ASN   HD21 1711   2.480   2.733   4.560
  166ASN   HD22 1712   2.512   2.707   4.389
  166ASN      C 1713   2.665   2.567   4.736
  166ASN      O 1714   2.739   2.597   4.644
  167VAL      N 1715   2.665   2.628   4.855
  167VAL      H 1716   2.583   2.615   4.912
  167VAL     CA 1717   2.762   2.725   4.912
  167VAL     CB 1718   2.888   2.657   4.967
  167VAL    CG1 1719   2.850   2.548   5.067
  167VAL    CG2 1720   2.981   2.602   4.860
  167VAL      C 1721   2.799   2.854   4.836
  167VAL      O 1722   2.826   2.956   4.901
  168PHE      N 1723   2.803   2.847   4.703
  168PHE      H 1724   2.788   2.758   4.658
  168PHE     CA 1725   2.836   2.958   4.611
  168PHE     CB 1726   2.838   2.910   4.465
  168PHE     CG 1727   2.950   2.811   4.434
  168PHE    CD1 1728   2.918   2.679   4.403
  168PHE    HD1 1729   2.815   2.645   4.407
  168PHE    CD2 1730   3.082   2.853   4.430
  168PHE    HD2 1731   3.107   2.957   4.448
  168PHE    CE1 1732   3.018   2.591   4.366
  168PHE    HE1 1733   2.992   2.489   4.338
  168PHE    CE2 1734   3.183   2.764   4.395
  168PHE    HE2 1735   3.287   2.797   4.390
  168PHE     CZ 1736   3.151   2.633   4.362
  168PHE     HZ 1737   3.228   2.566   4.324
  168PHE      C 1738   2.746   3.081   4.628
  168PHE      O 1739   2.775   3.169   4.710
  169ILE      N 1740   2.630   3.077   4.565
  169ILE      H 1741   2.594   2.988   4.534
  169ILE     CA 1742   2.532   3.188   4.558
  169ILE     CB 1743   2.431   3.156   4.448
  169ILE    CG1 1744   2.375   3.013   4.456
  169ILE    CG2 1745   2.500   3.185   4.315
  169ILE     CD 1746   2.289   2.968   4.338
  169ILE      C 1747   2.465   3.224   4.692
  169ILE      O 1748   2.446   3.342   4.723
  170GLU      N 1749   2.449   3.120   4.772
  170GLU      H 1750   2.466   3.026   4.738
  170GLU     CA 1751   2.402   3.121   4.911
  170GLU     CB 1752   2.305   3.003   4.929
  170GLU     CG 1753   2.366   2.864   4.907
  170GLU     CD 1754   2.388   2.823   4.761
  170GLU    OE1 1755   2.295   2.767   4.701
  170GLU    OE2 1756   2.497   2.849   4.707
  170GLU      C 1757   2.515   3.123   5.017
  170GLU      O 1758   2.506   3.056   5.121
  171GLY      N 1759   2.627   3.185   4.981
  171GLY      H 1760   2.650   3.198   4.884
  171GLY     CA 1761   2.737   3.209   5.077
  171GLY      C 1762   2.866   3.276   5.029
  171GLY      O 1763   2.887   3.395   5.056
  172THR      N 1764   2.949   3.199   4.961
  172THR      H 1765   2.918   3.109   4.925
  172THR     CA 1766   3.086   3.240   4.920
  172THR     CB 1767   3.168   3.121   4.869
  172THR    OG1 1768   3.100   3.061   4.758
  172THR    HG1 1769   3.143   2.970   4.736
  172THR    CG2 1770   3.197   3.018   4.978
  172THR      C 1771   3.091   3.351   4.814
  172THR      O 1772   3.170   3.445   4.825
  173LEU      N 1773   3.010   3.336   4.709
  173LEU      H 1774   2.957   3.252   4.700
  173LEU     CA 1775   3.000   3.430   4.595
  173LEU     CB 1776   2.916   3.366   4.485
  173LEU     CG 1777   2.992   3.328   4.358
  173LEU    CD1 1778   3.102   3.224   4.385
  173LEU    CD2 1779   2.893   3.273   4.256
  173LEU      C 1780   2.953   3.575   4.621
  173LEU      O 1781   3.007   3.665   4.557
  174PRO      N 1782   2.859   3.603   4.712
  174PRO     CA 1783   2.825   3.742   4.751
  174PRO     CB 1784   2.700   3.730   4.837
  174PRO     CG 1785   2.704   3.588   4.890
  174PRO     CD 1786   2.760   3.511   4.772
  174PRO      C 1787   2.931   3.820   4.829
  174PRO      O 1788   2.906   3.932   4.871
  175MET      N 1789   3.044   3.758   4.862
  175MET      H 1790   3.077   3.676   4.815
  175MET     CA 1791   3.137   3.817   4.960
  175MET     CB 1792   3.230   3.710   5.015
  175MET     CG 1793   3.150   3.626   5.114
  175MET     SD 1794   3.249   3.487   5.177
  175MET     CE 1795   3.125   3.419   5.285
  175MET      C 1796   3.212   3.945   4.922
  175MET      O 1797   3.230   3.978   4.805
  176GLY      N 1798   3.230   4.027   5.025
  176GLY      H 1799   3.184   4.009   5.113
  176GLY     CA 1800   3.310   4.151   5.020
  176GLY      C 1801   3.256   4.271   4.940
  176GLY      O 1802   3.330   4.369   4.931
  177VAL      N 1803   3.156   4.245   4.856
  177VAL      H 1804   3.144   4.152   4.820
  177VAL     CA 1805   3.066   4.346   4.797
  177VAL     CB 1806   2.991   4.298   4.671
  177VAL    CG1 1807   3.081   4.280   4.550
  177VAL    CG2 1808   2.908   4.172   4.691
  177VAL      C 1809   2.959   4.395   4.896
  177VAL      O 1810   2.912   4.318   4.981
  178VAL      N 1811   2.911   4.516   4.872
  178VAL      H 1812   2.955   4.576   4.804
  178VAL     CA 1813   2.787   4.567   4.935
  178VAL     CB 1814   2.790   4.720   4.952
  178VAL    CG1 1815   2.659   4.774   5.010
  178VAL    CG2 1816   2.902   4.758   5.048
  178VAL      C 1817   2.660   4.520   4.861
  178VAL      O 1818   2.563   4.485   4.928
  179ARG      N 1819   2.658   4.513   4.728
  179ARG      H 1820   2.727   4.566   4.674
  179ARG     CA 1821   2.538   4.467   4.655
  179ARG     CB 1822   2.550   4.482   4.503
  179ARG     CG 1823   2.411   4.482   4.437
  179ARG     CD 1824   2.334   4.610   4.470
  179ARG     NE 1825   2.188   4.598   4.458
  179ARG     HE 1826   2.155   4.552   4.375
  179ARG     CZ 1827   2.099   4.647   4.547
  179ARG    NH1 1828   2.137   4.714   4.657
  179ARG   HH11 1829   2.234   4.733   4.673
  179ARG   HH12 1830   2.070   4.742   4.726
  179ARG    NH2 1831   1.968   4.634   4.524
  179ARG   HH21 1832   1.933   4.587   4.443
  179ARG   HH22 1833   1.903   4.681   4.584
  179ARG      C 1834   2.490   4.324   4.692
  179ARG      O 1835   2.570   4.230   4.702
  180PRO      N 1836   2.364   4.315   4.736
  180PRO     CA 1837   2.294   4.188   4.760
  180PRO     CB 1838   2.184   4.223   4.861
  180PRO     CG 1839   2.146   4.365   4.820
  180PRO     CD 1840   2.282   4.427   4.787
  180PRO      C 1841   2.235   4.128   4.632
  180PRO      O 1842   2.237   4.190   4.525
  181LEU      N 1843   2.199   4.001   4.642
  181LEU      H 1844   2.246   3.939   4.706
  181LEU     CA 1845   2.115   3.938   4.540
  181LEU     CB 1846   2.175   3.805   4.496
  181LEU     CG 1847   2.306   3.832   4.422
  181LEU    CD1 1848   2.393   3.708   4.411
  181LEU    CD2 1849   2.281   3.893   4.284
  181LEU      C 1850   1.968   3.924   4.581
  181LEU      O 1851   1.935   3.875   4.689
  182THR      N 1852   1.886   3.991   4.502
  182THR      H 1853   1.923   4.039   4.421
  182THR     CA 1854   1.738   3.986   4.508
  182THR     CB 1855   1.673   4.104   4.434
  182THR    OG1 1856   1.698   4.095   4.292
  182THR    HG1 1857   1.797   4.116   4.274
  182THR    CG2 1858   1.719   4.239   4.490
  182THR      C 1859   1.685   3.855   4.446
  182THR      O 1860   1.760   3.775   4.390
  183GLU      N 1861   1.555   3.837   4.463
  183GLU      H 1862   1.509   3.884   4.541
  183GLU     CA 1863   1.470   3.729   4.409
  183GLU     CB 1864   1.324   3.773   4.429
  183GLU     CG 1865   1.279   3.798   4.575
  183GLU     CD 1866   1.348   3.916   4.646
  183GLU    OE1 1867   1.316   4.032   4.612
  183GLU    OE2 1868   1.447   3.890   4.717
  183GLU      C 1869   1.494   3.698   4.260
  183GLU      O 1870   1.541   3.590   4.225
  184VAL      N 1871   1.484   3.801   4.177
  184VAL      H 1872   1.462   3.892   4.211
  184VAL     CA 1873   1.498   3.788   4.030
  184VAL     CB 1874   1.445   3.915   3.962
  184VAL    CG1 1875   1.464   3.914   3.810
  184VAL    CG2 1876   1.298   3.935   3.997
  184VAL      C 1877   1.642   3.752   3.987
  184VAL      O 1878   1.662   3.665   3.902
  185GLU      N 1879   1.741   3.811   4.053
  185GLU      H 1880   1.726   3.886   4.118
  185GLU     CA 1881   1.882   3.771   4.034
  185GLU     CB 1882   1.978   3.864   4.106
  185GLU     CG 1883   1.986   4.001   4.039
  185GLU     CD 1884   1.954   4.112   4.138
  185GLU    OE1 1885   1.967   4.092   4.260
  185GLU    OE2 1886   1.900   4.214   4.094
  185GLU      C 1887   1.910   3.627   4.081
  185GLU      O 1888   1.970   3.550   4.007
  186MET      N 1889   1.852   3.589   4.195
  186MET      H 1890   1.811   3.656   4.258
  186MET     CA 1891   1.857   3.450   4.246
  186MET     CB 1892   1.774   3.441   4.373
  186MET     CG 1893   1.854   3.408   4.499
  186MET     SD 1894   1.898   3.232   4.520
  186MET     CE 1895   2.032   3.258   4.635
  186MET      C 1896   1.813   3.345   4.142
  186MET      O 1897   1.895   3.265   4.099
  187ASP      N 1898   1.697   3.372   4.082
  187ASP      H 1899   1.638   3.447   4.114
  187ASP     CA 1900   1.637   3.291   3.974
  187ASP     CB 1901   1.509   3.366   3.937
  187ASP     CG 1902   1.401   3.289   3.861
  187ASP    OD1 1903   1.378   3.322   3.743
  187ASP    OD2 1904   1.330   3.211   3.926
  187ASP      C 1905   1.735   3.274   3.855
  187ASP      O 1906   1.788   3.165   3.834
  188HIS      N 1907   1.788   3.387   3.807
  188HIS      H 1908   1.745   3.475   3.829
  188HIS     CA 1909   1.893   3.393   3.703
  188HIS     CB 1910   1.905   3.535   3.649
  188HIS     CG 1911   1.794   3.566   3.548
  188HIS    ND1 1912   1.781   3.507   3.429
  188HIS    CD2 1913   1.704   3.663   3.557
  188HIS    HD2 1914   1.695   3.735   3.638
  188HIS    CE1 1915   1.681   3.568   3.365
  188HIS    HE1 1916   1.642   3.544   3.266
  188HIS    NE2 1917   1.633   3.665   3.443
  188HIS    HE2 1918   1.563   3.732   3.416
  188HIS      C 1919   2.033   3.336   3.737
  188HIS      O 1920   2.113   3.316   3.646
  189TYR      N 1921   2.068   3.330   3.866
  189TYR      H 1922   2.011   3.372   3.937
  189TYR     CA 1923   2.192   3.264   3.913
  189TYR     CB 1924   2.247   3.318   4.045
  189TYR     CG 1925   2.322   3.452   4.044
  189TYR    CD1 1926   2.451   3.462   4.096
  189TYR    HD1 1927   2.505   3.371   4.120
  189TYR    CD2 1928   2.261   3.568   3.999
  189TYR    HD2 1929   2.181   3.561   3.925
  189TYR    CE1 1930   2.517   3.584   4.103
  189TYR    HE1 1931   2.613   3.589   4.155
  189TYR    CE2 1932   2.324   3.690   4.012
  189TYR    HE2 1933   2.262   3.779   4.008
  189TYR     CZ 1934   2.455   3.699   4.057
  189TYR     OH 1935   2.530   3.807   4.021
  189TYR     HH 1936   2.628   3.782   4.036
  189TYR      C 1937   2.182   3.111   3.926
  189TYR      O 1938   2.281   3.042   3.906
  190ARG      N 1939   2.063   3.062   3.957
  190ARG      H 1940   1.989   3.123   3.987
  190ARG     CA 1941   2.029   2.918   3.962
  190ARG     CB 1942   1.887   2.900   4.015
  190ARG     CG 1943   1.867   2.954   4.156
  190ARG     CD 1944   1.943   2.874   4.262
  190ARG     NE 1945   1.896   2.907   4.398
  190ARG     HE 1946   1.969   2.937   4.461
  190ARG     CZ 1947   1.774   2.884   4.449
  190ARG    NH1 1948   1.679   2.819   4.382
  190ARG   HH11 1949   1.702   2.772   4.296
  190ARG   HH12 1950   1.583   2.833   4.406
  190ARG    NH2 1951   1.754   2.906   4.578
  190ARG   HH21 1952   1.830   2.934   4.638
  190ARG   HH22 1953   1.664   2.895   4.620
  190ARG      C 1954   2.038   2.849   3.824
  190ARG      O 1955   2.061   2.729   3.815
  191GLU      N 1956   2.021   2.929   3.719
  191GLU      H 1957   1.967   3.013   3.730
  191GLU     CA 1958   2.034   2.885   3.579
  191GLU     CB 1959   1.986   2.996   3.485
  191GLU     CG 1960   1.834   3.016   3.493
  191GLU     CD 1961   1.758   2.923   3.398
  191GLU    OE1 1962   1.705   2.980   3.300
  191GLU    OE2 1963   1.734   2.805   3.433
  191GLU      C 1964   2.166   2.821   3.531
  191GLU      O 1965   2.157   2.717   3.465
  192PRO      N 1966   2.287   2.870   3.563
  192PRO     CA 1967   2.410   2.795   3.532
  192PRO     CB 1968   2.525   2.886   3.575
  192PRO     CG 1969   2.466   3.025   3.557
  192PRO     CD 1970   2.321   3.009   3.601
  192PRO      C 1971   2.414   2.666   3.613
  192PRO      O 1972   2.357   2.658   3.722
  193PHE      N 1973   2.460   2.560   3.547
  193PHE      H 1974   2.481   2.567   3.449
  193PHE     CA 1975   2.480   2.426   3.605
  193PHE     CB 1976   2.599   2.429   3.701
  193PHE     CG 1977   2.731   2.390   3.633
  193PHE    CD1 1978   2.840   2.475   3.640
  193PHE    HD1 1979   2.828   2.577   3.679
  193PHE    CD2 1980   2.747   2.262   3.582
  193PHE    HD2 1981   2.663   2.193   3.573
  193PHE    CE1 1982   2.964   2.433   3.595
  193PHE    HE1 1983   3.047   2.504   3.590
  193PHE    CE2 1984   2.872   2.219   3.541
  193PHE    HE2 1985   2.887   2.115   3.513
  193PHE     CZ 1986   2.981   2.305   3.545
  193PHE     HZ 1987   3.072   2.278   3.492
  193PHE      C 1988   2.358   2.355   3.666
  193PHE      O 1989   2.298   2.272   3.598
  194LEU      N 1990   2.321   2.389   3.790
  194LEU      H 1991   2.359   2.473   3.830
  194LEU     CA 1992   2.203   2.340   3.866
  194LEU     CB 1993   2.080   2.411   3.808
  194LEU     CG 1994   1.944   2.384   3.873
  194LEU    CD1 1995   1.948   2.411   4.023
  194LEU    CD2 1996   1.835   2.468   3.807
  194LEU      C 1997   2.181   2.188   3.887
  194LEU      O 1998   2.163   2.143   4.000
  195ASN      N 1999   2.184   2.110   3.779
  195ASN      H 2000   2.216   2.148   3.692
  195ASN     CA 2001   2.145   1.968   3.779
  195ASN     CB 2002   2.159   1.911   3.637
  195ASN     CG 2003   2.096   1.772   3.627
  195ASN    OD1 2004   2.151   1.673   3.673
  195ASN    ND2 2005   1.970   1.766   3.591
  195ASN   HD21 2006   1.921   1.848   3.564
  195ASN   HD22 2007   1.920   1.684   3.623
  195ASN      C 2008   2.224   1.885   3.881
  195ASN      O 2009   2.347   1.895   3.884
  196PRO      N 2010   2.155   1.801   3.959
  196PRO     CA 2011   2.221   1.721   4.062
  196PRO     CB 2012   2.108   1.646   4.133
  196PRO     CG 2013   1.988   1.737   4.113
  196PRO     CD 2014   2.009   1.790   3.971
  196PRO      C 2015   2.329   1.629   4.006
  196PRO      O 2016   2.436   1.629   4.067
  197VAL      N 2017   2.317   1.574   3.885
  197VAL      H 2018   2.231   1.577   3.832
  197VAL     CA 2019   2.427   1.500   3.817
  197VAL     CB 2020   2.371   1.419   3.698
  197VAL    CG1 2021   2.477   1.368   3.600
  197VAL    CG2 2022   2.295   1.298   3.750
  197VAL      C 2023   2.543   1.594   3.777
  197VAL      O 2024   2.649   1.590   3.841
  198ASP      N 2025   2.510   1.696   3.698
  198ASP      H 2026   2.423   1.695   3.646
  198ASP     CA 2027   2.605   1.800   3.649
  198ASP     CB 2028   2.531   1.889   3.549
  198ASP     CG 2029   2.476   1.809   3.430
  198ASP    OD1 2030   2.540   1.808   3.324
  198ASP    OD2 2031   2.364   1.758   3.442
  198ASP      C 2032   2.676   1.887   3.755
  198ASP      O 2033   2.756   1.976   3.726
  199ARG      N 2034   2.632   1.874   3.880
  199ARG      H 2035   2.536   1.849   3.896
  199ARG     CA 2036   2.707   1.924   3.996
  199ARG     CB 2037   2.621   1.917   4.122
  199ARG     CG 2038   2.520   2.032   4.122
  199ARG     CD 2039   2.422   2.020   4.238
  199ARG     NE 2040   2.350   2.147   4.256
  199ARG     HE 2041   2.380   2.221   4.196
  199ARG     CZ 2042   2.247   2.169   4.339
  199ARG    NH1 2043   2.188   2.071   4.409
  199ARG   HH11 2044   2.220   1.977   4.404
  199ARG   HH12 2045   2.117   2.095   4.476
  199ARG    NH2 2046   2.219   2.293   4.376
  199ARG   HH21 2047   2.280   2.368   4.350
  199ARG   HH22 2048   2.134   2.311   4.425
  199ARG      C 2049   2.850   1.869   4.015
  199ARG      O 2050   2.940   1.949   4.041
  200GLU      N 2051   2.876   1.746   3.971
  200GLU      H 2052   2.803   1.683   3.943
  200GLU     CA 2053   3.012   1.686   3.977
  200GLU     CB 2054   3.014   1.536   3.946
  200GLU     CG 2055   2.950   1.454   4.058
  200GLU     CD 2056   3.011   1.315   4.075
  200GLU    OE1 2057   3.058   1.256   3.976
  200GLU    OE2 2058   3.012   1.267   4.189
  200GLU      C 2059   3.126   1.756   3.898
  200GLU      O 2060   3.237   1.762   3.953
  201PRO      N 2061   3.101   1.815   3.780
  201PRO     CA 2062   3.200   1.905   3.716
  201PRO     CB 2063   3.140   1.939   3.580
  201PRO     CG 2064   3.069   1.809   3.545
  201PRO     CD 2065   3.007   1.766   3.678
  201PRO      C 2066   3.236   2.031   3.795
  201PRO      O 2067   3.355   2.057   3.814
  202LEU      N 2068   3.139   2.098   3.858
  202LEU      H 2069   3.045   2.064   3.862
  202LEU     CA 2070   3.166   2.224   3.931
  202LEU     CB 2071   3.035   2.298   3.957
  202LEU     CG 2072   3.050   2.445   4.001
  202LEU    CD1 2073   3.114   2.530   3.891
  202LEU    CD2 2074   2.913   2.503   4.036
  202LEU      C 2075   3.249   2.210   4.060
  202LEU      O 2076   3.342   2.287   4.079
  203TRP      N 2077   3.234   2.096   4.129
  203TRP      H 2078   3.163   2.030   4.106
  203TRP     CA 2079   3.314   2.060   4.249
  203TRP     CB 2080   3.268   1.923   4.299
  203TRP     CG 2081   3.351   1.867   4.415
  203TRP    CD1 2082   3.330   1.885   4.545
  203TRP    HD1 2083   3.252   1.947   4.589
  203TRP    CD2 2084   3.456   1.777   4.403
  203TRP    NE1 2085   3.417   1.811   4.615
  203TRP    HE1 2086   3.434   1.818   4.714
  203TRP    CE2 2087   3.493   1.741   4.531
  203TRP    CE3 2088   3.521   1.723   4.293
  203TRP    HE3 2089   3.505   1.766   4.195
  203TRP    CZ2 2090   3.592   1.646   4.550
  203TRP    HZ2 2091   3.617   1.613   4.651
  203TRP    CZ3 2092   3.621   1.628   4.312
  203TRP    HZ3 2093   3.674   1.587   4.226
  203TRP    CH2 2094   3.656   1.589   4.440
  203TRP    HH2 2095   3.729   1.510   4.455
  203TRP      C 2096   3.466   2.062   4.225
  203TRP      O 2097   3.546   2.103   4.310
  204ARG      N 2098   3.504   2.031   4.101
  204ARG      H 2099   3.439   2.002   4.030
  204ARG     CA 2100   3.644   2.039   4.057
  204ARG     CB 2101   3.664   1.965   3.925
  204ARG     CG 2102   3.658   1.813   3.948
  204ARG     CD 2103   3.698   1.735   3.823
  204ARG     NE 2104   3.681   1.589   3.843
  204ARG     HE 2105   3.590   1.560   3.874
  204ARG     CZ 2106   3.776   1.495   3.828
  204ARG    NH1 2107   3.903   1.527   3.800
  204ARG   HH11 2108   3.931   1.623   3.797
  204ARG   HH12 2109   3.972   1.456   3.786
  204ARG    NH2 2110   3.738   1.368   3.823
  204ARG   HH21 2111   3.639   1.348   3.820
  204ARG   HH22 2112   3.803   1.293   3.834
  204ARG      C 2113   3.707   2.180   4.057
  204ARG      O 2114   3.823   2.189   4.097
  205PHE      N 2115   3.629   2.288   4.047
  205PHE      H 2116   3.529   2.283   4.039
  205PHE     CA 2117   3.685   2.425   4.063
  205PHE     CB 2118   3.595   2.540   4.015
  205PHE     CG 2119   3.582   2.548   3.863
  205PHE    CD1 2120   3.685   2.602   3.788
  205PHE    HD1 2121   3.779   2.631   3.836
  205PHE    CD2 2122   3.460   2.519   3.805
  205PHE    HD2 2123   3.382   2.472   3.864
  205PHE    CE1 2124   3.668   2.624   3.652
  205PHE    HE1 2125   3.752   2.658   3.592
  205PHE    CE2 2126   3.441   2.546   3.670
  205PHE    HE2 2127   3.341   2.539   3.627
  205PHE     CZ 2128   3.546   2.595   3.593
  205PHE     HZ 2129   3.534   2.602   3.485
  205PHE      C 2130   3.738   2.458   4.204
  205PHE      O 2131   3.848   2.512   4.214
  206PRO      N 2132   3.664   2.425   4.312
  206PRO     CA 2133   3.723   2.427   4.447
  206PRO     CB 2134   3.605   2.410   4.542
  206PRO     CG 2135   3.497   2.488   4.468
  206PRO     CD 2136   3.518   2.439   4.325
  206PRO      C 2137   3.828   2.319   4.475
  206PRO      O 2138   3.924   2.346   4.548
  207ASN      N 2139   3.812   2.197   4.424
  207ASN      H 2140   3.727   2.169   4.379
  207ASN     CA 2141   3.914   2.093   4.450
  207ASN     CB 2142   3.861   1.954   4.414
  207ASN     CG 2143   3.937   1.848   4.494
  207ASN    OD1 2144   4.049   1.810   4.464
  207ASN    ND2 2145   3.874   1.796   4.596
  207ASN   HD21 2146   3.779   1.819   4.616
  207ASN   HD22 2147   3.921   1.726   4.649
  207ASN      C 2148   4.049   2.122   4.382
  207ASN      O 2149   4.149   2.148   4.449
  208GLU      N 2150   4.044   2.144   4.250
  208GLU      H 2151   3.957   2.154   4.201
  208GLU     CA 2152   4.162   2.163   4.163
  208GLU     CB 2153   4.124   2.115   4.023
  208GLU     CG 2154   4.117   1.962   4.023
  208GLU     CD 2155   4.018   1.901   3.923
  208GLU    OE1 2156   3.980   1.786   3.950
  208GLU    OE2 2157   3.980   1.968   3.823
  208GLU      C 2158   4.225   2.303   4.163
  208GLU      O 2159   4.295   2.342   4.068
  209LEU      N 2160   4.222   2.367   4.279
  209LEU      H 2161   4.187   2.320   4.361
  209LEU     CA 2162   4.280   2.501   4.301
  209LEU     CB 2163   4.255   2.547   4.445
  209LEU     CG 2164   4.114   2.599   4.468
  209LEU    CD1 2165   4.097   2.631   4.616
  209LEU    CD2 2166   4.082   2.722   4.383
  209LEU      C 2167   4.430   2.506   4.271
  209LEU      O 2168   4.506   2.431   4.333
  210PRO      N 2169   4.473   2.602   4.187
  210PRO     CA 2170   4.612   2.615   4.139
  210PRO     CB 2171   4.612   2.734   4.043
  210PRO     CG 2172   4.465   2.749   4.002
  210PRO     CD 2173   4.388   2.706   4.126
  210PRO      C 2174   4.709   2.645   4.253
  210PRO      O 2175   4.694   2.744   4.324
  211ILE      N 2176   4.803   2.554   4.274
  211ILE      H 2177   4.802   2.464   4.228
  211ILE     CA 2178   4.917   2.574   4.367
  211ILE     CB 2179   4.908   2.487   4.492
  211ILE    CG1 2180   4.888   2.338   4.463
  211ILE    CG2 2181   4.800   2.544   4.584
  211ILE     CD 2182   4.939   2.251   4.577
  211ILE      C 2183   5.051   2.550   4.297
  211ILE      O 2184   5.055   2.516   4.179
  212ALA      N 2185   5.160   2.574   4.369
  212ALA      H 2186   5.154   2.616   4.460
  212ALA     CA 2187   5.297   2.550   4.319
  212ALA     CB 2188   5.394   2.597   4.427
  212ALA      C 2189   5.321   2.402   4.283
  212ALA      O 2190   5.328   2.315   4.370
  213GLY      N 2191   5.306   2.374   4.154
  213GLY      H 2192   5.272   2.444   4.090
  213GLY     CA 2193   5.331   2.240   4.095
  213GLY      C 2194   5.206   2.164   4.045
  213GLY      O 2195   5.203   2.126   3.928
  214GLU      N 2196   5.099   2.175   4.123
  214GLU      H 2197   5.100   2.237   4.201
  214GLU     CA 2198   4.971   2.106   4.100
  214GLU     CB 2199   4.943   2.013   4.218
  214GLU     CG 2200   4.986   1.870   4.187
  214GLU     CD 2201   4.896   1.800   4.083
  214GLU    OE1 2202   4.774   1.823   4.085
  214GLU    OE2 2203   4.948   1.718   4.005
  214GLU      C 2204   4.852   2.203   4.084
  214GLU      O 2205   4.847   2.305   4.153
  215PRO      N 2206   4.761   2.178   3.988
  215PRO     CA 2207   4.769   2.076   3.882
  215PRO     CB 2208   4.623   2.036   3.860
  215PRO     CG 2209   4.549   2.167   3.884
  215PRO     CD 2210   4.625   2.233   3.999
  215PRO      C 2211   4.835   2.119   3.751
  215PRO      O 2212   4.829   2.236   3.712
  216ALA      N 2213   4.889   2.020   3.679
  216ALA      H 2214   4.914   1.934   3.725
  216ALA     CA 2215   4.959   2.035   3.549
  216ALA     CB 2216   4.975   1.898   3.483
  216ALA      C 2217   4.902   2.136   3.448
  216ALA      O 2218   4.970   2.234   3.420
  217ASN      N 2219   4.772   2.123   3.423
  217ASN      H 2220   4.713   2.063   3.477
  217ASN     CA 2221   4.698   2.211   3.330
  217ASN     CB 2222   4.558   2.154   3.301
  217ASN     CG 2223   4.472   2.118   3.423
  217ASN    OD1 2224   4.519   2.114   3.536
  217ASN    ND2 2225   4.345   2.094   3.403
  217ASN   HD21 2226   4.304   2.099   3.311
  217ASN   HD22 2227   4.287   2.070   3.481
  217ASN      C 2228   4.692   2.358   3.376
  217ASN      O 2229   4.759   2.443   3.317
  218ILE      N 2230   4.640   2.377   3.497
  218ILE      H 2231   4.595   2.302   3.546
  218ILE     CA 2232   4.623   2.512   3.554
  218ILE     CB 2233   4.518   2.518   3.666
  218ILE    CG1 2234   4.402   2.420   3.645
  218ILE    CG2 2235   4.461   2.660   3.666
  218ILE     CD 2236   4.302   2.421   3.760
  218ILE      C 2237   4.754   2.582   3.595
  218ILE      O 2238   4.769   2.702   3.573
  219VAL      N 2239   4.854   2.508   3.643
  219VAL      H 2240   4.841   2.412   3.671
  219VAL     CA 2241   4.988   2.568   3.669
  219VAL     CB 2242   5.081   2.482   3.757
  219VAL    CG1 2243   5.010   2.445   3.886
  219VAL    CG2 2244   5.133   2.357   3.688
  219VAL      C 2245   5.060   2.615   3.541
  219VAL      O 2246   5.107   2.728   3.534
  220ALA      N 2247   5.045   2.534   3.435
  220ALA      H 2248   5.003   2.443   3.444
  220ALA     CA 2249   5.092   2.567   3.299
  220ALA     CB 2250   5.062   2.449   3.206
  220ALA      C 2251   5.022   2.692   3.243
  220ALA      O 2252   5.088   2.780   3.188
  221LEU      N 2253   4.893   2.702   3.275
  221LEU      H 2254   4.841   2.623   3.308
  221LEU     CA 2255   4.810   2.821   3.247
  221LEU     CB 2256   4.665   2.791   3.282
  221LEU     CG 2257   4.574   2.816   3.164
  221LEU    CD1 2258   4.609   2.723   3.048
  221LEU    CD2 2259   4.430   2.795   3.209
  221LEU      C 2260   4.855   2.947   3.321
  221LEU      O 2261   4.888   3.044   3.253
  222VAL      N 2262   4.874   2.940   3.453
  222VAL      H 2263   4.841   2.862   3.506
  222VAL     CA 2264   4.925   3.054   3.533
  222VAL     CB 2265   4.925   3.021   3.684
  222VAL    CG1 2266   4.968   3.141   3.768
  222VAL    CG2 2267   4.787   2.977   3.732
  222VAL      C 2268   5.063   3.102   3.484
  222VAL      O 2269   5.081   3.222   3.460
  223GLU      N 2270   5.153   3.009   3.452
  223GLU      H 2271   5.147   2.915   3.489
  223GLU     CA 2272   5.280   3.041   3.383
  223GLU     CB 2273   5.370   2.917   3.379
  223GLU     CG 2274   5.426   2.889   3.519
  223GLU     CD 2275   5.515   2.764   3.527
  223GLU    OE1 2276   5.548   2.726   3.641
  223GLU    OE2 2277   5.557   2.711   3.422
  223GLU      C 2278   5.262   3.102   3.242
  223GLU      O 2279   5.318   3.208   3.213
  224GLU      N 2280   5.185   3.037   3.154
  224GLU      H 2281   5.151   2.943   3.171
  224GLU     CA 2282   5.153   3.094   3.021
  224GLU     CB 2283   5.083   2.996   2.926
  224GLU     CG 2284   5.175   2.884   2.879
  224GLU     CD 2285   5.130   2.825   2.745
  224GLU    OE1 2286   5.183   2.870   2.642
  224GLU    OE2 2287   5.046   2.733   2.744
  224GLU      C 2288   5.079   3.229   3.025
  224GLU      O 2289   5.111   3.316   2.945
  225TYR      N 2290   4.998   3.250   3.129
  225TYR      H 2291   4.962   3.171   3.181
  225TYR     CA 2292   4.937   3.380   3.163
  225TYR     CB 2293   4.844   3.361   3.282
  225TYR     CG 2294   4.783   3.489   3.340
  225TYR    CD1 2295   4.680   3.556   3.275
  225TYR    HD1 2296   4.665   3.541   3.168
  225TYR    CD2 2297   4.812   3.519   3.471
  225TYR    HD2 2298   4.896   3.470   3.520
  225TYR    CE1 2299   4.601   3.647   3.344
  225TYR    HE1 2300   4.534   3.712   3.288
  225TYR    CE2 2301   4.735   3.610   3.541
  225TYR    HE2 2302   4.765   3.640   3.641
  225TYR     CZ 2303   4.626   3.669   3.479
  225TYR     OH 2304   4.523   3.708   3.558
  225TYR     HH 2305   4.439   3.710   3.502
  225TYR      C 2306   5.037   3.492   3.193
  225TYR      O 2307   5.035   3.594   3.124
  226MET      N 2308   5.127   3.468   3.290
  226MET      H 2309   5.119   3.388   3.350
  226MET     CA 2310   5.232   3.567   3.323
  226MET     CB 2311   5.321   3.521   3.439
  226MET     CG 2312   5.243   3.515   3.570
  226MET     SD 2313   5.340   3.493   3.724
  226MET     CE 2314   5.423   3.650   3.728
  226MET      C 2315   5.320   3.602   3.201
  226MET      O 2316   5.332   3.720   3.166
  227ASP      N 2317   5.352   3.497   3.126
  227ASP      H 2318   5.337   3.404   3.160
  227ASP     CA 2319   5.425   3.508   2.998
  227ASP     CB 2320   5.455   3.368   2.944
  227ASP     CG 2321   5.567   3.379   2.842
  227ASP    OD1 2322   5.680   3.405   2.887
  227ASP    OD2 2323   5.538   3.376   2.721
  227ASP      C 2324   5.354   3.590   2.890
  227ASP      O 2325   5.404   3.695   2.850
  228TRP      N 2326   5.228   3.554   2.862
  228TRP      H 2327   5.184   3.476   2.909
  228TRP     CA 2328   5.147   3.625   2.761
  228TRP     CB 2329   5.019   3.547   2.728
  228TRP     CG 2330   4.961   3.593   2.594
  228TRP    CD1 2331   5.013   3.572   2.473
  228TRP    HD1 2332   5.097   3.507   2.450
  228TRP    CD2 2333   4.854   3.680   2.576
  228TRP    NE1 2334   4.947   3.643   2.382
  228TRP    HE1 2335   4.980   3.663   2.289
  228TRP    CE2 2336   4.847   3.708   2.441
  228TRP    CE3 2337   4.756   3.728   2.662
  228TRP    HE3 2338   4.773   3.725   2.769
  228TRP    CZ2 2339   4.741   3.781   2.390
  228TRP    HZ2 2340   4.737   3.804   2.283
  228TRP    CZ3 2341   4.648   3.797   2.611
  228TRP    HZ3 2342   4.562   3.820   2.675
  228TRP    CH2 2343   4.640   3.825   2.475
  228TRP    HH2 2344   4.549   3.867   2.433
  228TRP      C 2345   5.119   3.770   2.801
  228TRP      O 2346   5.162   3.859   2.728
  229LEU      N 2347   5.085   3.793   2.927
  229LEU      H 2348   5.064   3.718   2.992
  229LEU     CA 2349   5.074   3.930   2.983
  229LEU     CB 2350   5.026   3.924   3.127
  229LEU     CG 2351   4.874   3.907   3.139
  229LEU    CD1 2352   4.843   3.870   3.283
  229LEU    CD2 2353   4.803   4.038   3.103
  229LEU      C 2354   5.204   4.013   2.978
  229LEU      O 2355   5.197   4.135   2.962
  230HIS      N 2356   5.320   3.949   2.996
  230HIS      H 2357   5.325   3.857   3.036
  230HIS     CA 2358   5.449   4.017   2.975
  230HIS     CB 2359   5.562   3.944   3.048
  230HIS     CG 2360   5.549   3.961   3.200
  230HIS    ND1 2361   5.580   3.871   3.293
  230HIS    HD1 2362   5.631   3.785   3.280
  230HIS    CD2 2363   5.499   4.068   3.263
  230HIS    HD2 2364   5.476   4.165   3.217
  230HIS    CE1 2365   5.545   3.921   3.411
  230HIS    HE1 2366   5.554   3.868   3.507
  230HIS    NE2 2367   5.495   4.043   3.393
  230HIS      C 2368   5.480   4.048   2.828
  230HIS      O 2369   5.453   4.159   2.784
  231GLN      N 2370   5.498   3.942   2.748
  231GLN      H 2371   5.485   3.848   2.782
  231GLN     CA 2372   5.530   3.956   2.604
  231GLN     CB 2373   5.559   3.821   2.537
  231GLN     CG 2374   5.706   3.785   2.555
  231GLN     CD 2375   5.751   3.653   2.492
  231GLN    OE1 2376   5.807   3.647   2.383
  231GLN    NE2 2377   5.724   3.542   2.556
  231GLN   HE21 2378   5.656   3.538   2.630
  231GLN   HE22 2379   5.795   3.473   2.561
  231GLN      C 2380   5.430   4.035   2.518
  231GLN      O 2381   5.475   4.115   2.435
  232SER      N 2382   5.301   4.023   2.550
  232SER      H 2383   5.272   3.971   2.630
  232SER     CA 2384   5.193   4.087   2.471
  232SER     CB 2385   5.054   4.042   2.513
  232SER     OG 2386   4.960   4.086   2.414
  232SER     HG 2387   4.929   4.002   2.367
  232SER      C 2388   5.195   4.240   2.472
  232SER      O 2389   5.167   4.304   2.573
  233PRO      N 2390   5.215   4.298   2.352
  233PRO     CA 2391   5.202   4.443   2.330
  233PRO     CB 2392   5.286   4.466   2.205
  233PRO     CG 2393   5.264   4.339   2.124
  233PRO     CD 2394   5.261   4.230   2.230
  233PRO      C 2395   5.058   4.492   2.312
  233PRO      O 2396   5.035   4.604   2.267
  234VAL      N 2397   4.960   4.405   2.337
  234VAL      H 2398   4.975   4.307   2.351
  234VAL     CA 2399   4.819   4.446   2.341
  234VAL     CB 2400   4.729   4.321   2.338
  234VAL    CG1 2401   4.581   4.360   2.340
  234VAL    CG2 2402   4.757   4.238   2.213
  234VAL      C 2403   4.793   4.534   2.465
  234VAL      O 2404   4.841   4.503   2.575
  235PRO      N 2405   4.724   4.647   2.445
  235PRO     CA 2406   4.677   4.733   2.555
  235PRO     CB 2407   4.599   4.843   2.484
  235PRO     CG 2408   4.682   4.862   2.357
  235PRO     CD 2409   4.714   4.718   2.316
  235PRO      C 2410   4.590   4.656   2.655
  235PRO      O 2411   4.502   4.578   2.620
  236LYS      N 2412   4.621   4.684   2.781
  236LYS      H 2413   4.685   4.759   2.804
  236LYS     CA 2414   4.574   4.608   2.899
  236LYS     CB 2415   4.692   4.541   2.968
  236LYS     CG 2416   4.761   4.438   2.881
  236LYS     CD 2417   4.880   4.380   2.957
  236LYS     CE 2418   4.985   4.330   2.858
  236LYS     NZ 2419   5.039   4.442   2.781
  236LYS    HZ1 2420   4.969   4.478   2.719
  236LYS    HZ2 2421   5.069   4.516   2.842
  236LYS    HZ3 2422   5.117   4.412   2.726
  236LYS      C 2423   4.504   4.692   3.006
  236LYS      O 2424   4.550   4.802   3.038
  237LEU      N 2425   4.429   4.617   3.086
  237LEU      H 2426   4.424   4.517   3.075
  237LEU     CA 2427   4.346   4.674   3.193
  237LEU     CB 2428   4.217   4.723   3.128
  237LEU     CG 2429   4.105   4.778   3.217
  237LEU    CD1 2430   4.152   4.873   3.327
  237LEU    CD2 2431   4.017   4.856   3.122
  237LEU      C 2432   4.317   4.574   3.305
  237LEU      O 2433   4.262   4.465   3.283
  238LEU      N 2434   4.341   4.624   3.425
  238LEU      H 2435   4.381   4.716   3.435
  238LEU     CA 2436   4.309   4.552   3.548
  238LEU     CB 2437   4.438   4.528   3.626
  238LEU     CG 2438   4.423   4.425   3.738
  238LEU    CD1 2439   4.385   4.287   3.685
  238LEU    CD2 2440   4.553   4.418   3.816
  238LEU      C 2441   4.206   4.628   3.634
  238LEU      O 2442   4.226   4.746   3.665
  239PHE      N 2443   4.092   4.564   3.650
  239PHE      H 2444   4.069   4.481   3.597
  239PHE     CA 2445   3.994   4.602   3.754
  239PHE     CB 2446   3.851   4.565   3.713
  239PHE     CG 2447   3.796   4.648   3.597
  239PHE    CD1 2448   3.719   4.760   3.623
  239PHE    HD1 2449   3.723   4.805   3.722
  239PHE    CD2 2450   3.805   4.599   3.467
  239PHE    HD2 2451   3.866   4.512   3.446
  239PHE    CE1 2452   3.649   4.822   3.521
  239PHE    HE1 2453   3.593   4.914   3.541
  239PHE    CE2 2454   3.731   4.659   3.366
  239PHE    HE2 2455   3.725   4.608   3.270
  239PHE     CZ 2456   3.653   4.771   3.392
  239PHE     HZ 2457   3.597   4.819   3.312
  239PHE      C 2458   4.032   4.536   3.887
  239PHE      O 2459   4.023   4.414   3.903
  240TRP      N 2460   4.105   4.617   3.963
  240TRP      H 2461   4.112   4.715   3.943
  240TRP     CA 2462   4.161   4.575   4.093
  240TRP     CB 2463   4.314   4.588   4.092
  240TRP     CG 2464   4.368   4.731   4.102
  240TRP    CD1 2465   4.369   4.824   4.007
  240TRP    HD1 2466   4.333   4.811   3.905
  240TRP    CD2 2467   4.422   4.789   4.216
  240TRP    NE1 2468   4.423   4.937   4.055
  240TRP    HE1 2469   4.422   5.027   4.010
  240TRP    CE2 2470   4.460   4.917   4.180
  240TRP    CE3 2471   4.439   4.745   4.347
  240TRP    HE3 2472   4.402   4.647   4.378
  240TRP    CZ2 2473   4.519   5.001   4.274
  240TRP    HZ2 2474   4.533   5.106   4.250
  240TRP    CZ3 2475   4.496   4.829   4.441
  240TRP    HZ3 2476   4.489   4.804   4.547
  240TRP    CH2 2477   4.538   4.956   4.404
  240TRP    HH2 2478   4.578   5.024   4.477
  240TRP      C 2479   4.100   4.659   4.205
  240TRP      O 2480   4.043   4.766   4.180
  241GLY      N 2481   4.118   4.615   4.329
  241GLY      H 2482   4.148   4.521   4.347
  241GLY     CA 2483   4.070   4.696   4.443
  241GLY      C 2484   4.150   4.688   4.572
  241GLY      O 2485   4.247   4.613   4.584
  242THR      N 2486   4.103   4.767   4.667
  242THR      H 2487   4.035   4.839   4.646
  242THR     CA 2488   4.162   4.773   4.802
  242THR     CB 2489   4.234   4.908   4.825
  242THR    OG1 2490   4.330   4.926   4.721
  242THR    HG1 2491   4.279   4.958   4.638
  242THR    CG2 2492   4.300   4.919   4.962
  242THR      C 2493   4.053   4.748   4.908
  242THR      O 2494   3.992   4.842   4.961
  243PRO      N 2495   4.030   4.622   4.946
  243PRO     CA 2496   4.096   4.501   4.893
  243PRO     CB 2497   4.135   4.428   5.021
  243PRO     CG 2498   4.013   4.452   5.110
  243PRO     CD 2499   3.970   4.594   5.078
  243PRO      C 2500   4.006   4.410   4.807
  243PRO      O 2501   3.888   4.389   4.836
  244GLY      N 2502   4.069   4.338   4.716
  244GLY      H 2503   4.167   4.351   4.693
  244GLY     CA 2504   4.009   4.226   4.641
  244GLY      C 2505   4.079   4.095   4.679
  244GLY      O 2506   4.183   4.092   4.746
  245VAL      N 2507   4.021   3.986   4.633
  245VAL      H 2508   3.973   3.990   4.544
  245VAL     CA 2509   4.051   3.852   4.689
  245VAL     CB 2510   3.928   3.762   4.669
  245VAL    CG1 2511   3.947   3.619   4.719
  245VAL    CG2 2512   3.812   3.825   4.743
  245VAL      C 2513   4.183   3.789   4.643
  245VAL      O 2514   4.257   3.731   4.722
  246LEU      N 2515   4.218   3.814   4.517
  246LEU      H 2516   4.173   3.886   4.463
  246LEU     CA 2517   4.337   3.753   4.455
  246LEU     CB 2518   4.300   3.709   4.314
  246LEU     CG 2519   4.276   3.558   4.307
  246LEU    CD1 2520   4.225   3.519   4.169
  246LEU    CD2 2521   4.407   3.483   4.329
  246LEU      C 2522   4.464   3.839   4.456
  246LEU      O 2523   4.575   3.785   4.455
  247ILE      N 2524   4.449   3.971   4.445
  247ILE      H 2525   4.358   4.011   4.428
  247ILE     CA 2526   4.564   4.064   4.439
  247ILE     CB 2527   4.591   4.116   4.297
  247ILE    CG1 2528   4.462   4.138   4.218
  247ILE    CG2 2529   4.697   4.031   4.228
  247ILE     CD 2530   4.485   4.233   4.101
  247ILE      C 2531   4.569   4.182   4.538
  247ILE      O 2532   4.563   4.297   4.494
  248PRO      N 2533   4.611   4.157   4.663
  248PRO     CA 2534   4.623   4.259   4.770
  248PRO     CB 2535   4.689   4.186   4.887
  248PRO     CG 2536   4.756   4.064   4.825
  248PRO     CD 2537   4.661   4.027   4.712
  248PRO      C 2538   4.702   4.384   4.724
  248PRO      O 2539   4.797   4.369   4.649
  249PRO      N 2540   4.667   4.504   4.772
  249PRO     CA 2541   4.705   4.635   4.713
  249PRO     CB 2542   4.682   4.734   4.827
  249PRO     CG 2543   4.561   4.676   4.899
  249PRO     CD 2544   4.586   4.525   4.894
  249PRO      C 2545   4.845   4.651   4.652
  249PRO      O 2546   4.857   4.683   4.533
  250ALA      N 2547   4.949   4.609   4.725
  250ALA      H 2548   4.936   4.587   4.822
  250ALA     CA 2549   5.089   4.606   4.678
  250ALA     CB 2550   5.178   4.548   4.787
  250ALA      C 2551   5.110   4.525   4.549
  250ALA      O 2552   5.136   4.581   4.443
  251GLU      N 2553   5.077   4.397   4.561
  251GLU      H 2554   5.071   4.355   4.653
  251GLU     CA 2555   5.072   4.297   4.454
  251GLU     CB 2556   5.001   4.176   4.514
  251GLU     CG 2557   5.089   4.086   4.601
  251GLU     CD 2558   5.177   4.149   4.711
  251GLU    OE1 2559   5.131   4.239   4.783
  251GLU    OE2 2560   5.294   4.105   4.717
  251GLU      C 2561   5.001   4.348   4.328
  251GLU      O 2562   5.067   4.360   4.224
  252ALA      N 2563   4.882   4.406   4.347
  252ALA      H 2564   4.837   4.402   4.437
  252ALA     CA 2565   4.806   4.470   4.237
  252ALA     CB 2566   4.671   4.516   4.290
  252ALA      C 2567   4.877   4.587   4.168
  252ALA      O 2568   4.898   4.583   4.046
  253ALA      N 2569   4.926   4.683   4.247
  253ALA      H 2570   4.904   4.685   4.345
  253ALA     CA 2571   5.005   4.798   4.196
  253ALA     CB 2572   5.031   4.895   4.311
  253ALA      C 2573   5.139   4.758   4.130
  253ALA      O 2574   5.170   4.798   4.017
  254ARG      N 2575   5.210   4.667   4.197
  254ARG      H 2576   5.177   4.633   4.286
  254ARG     CA 2577   5.339   4.609   4.152
  254ARG     CB 2578   5.391   4.508   4.255
  254ARG     CG 2579   5.457   4.571   4.378
  254ARG     CD 2580   5.465   4.467   4.490
  254ARG     NE 2581   5.564   4.501   4.594
  254ARG     HE 2582   5.609   4.589   4.581
  254ARG     CZ 2583   5.583   4.433   4.709
  254ARG    NH1 2584   5.501   4.338   4.753
  254ARG   HH11 2585   5.421   4.308   4.700
  254ARG   HH12 2586   5.513   4.299   4.845
  254ARG    NH2 2587   5.704   4.435   4.765
  254ARG   HH21 2588   5.782   4.480   4.721
  254ARG   HH22 2589   5.720   4.385   4.850
  254ARG      C 2590   5.331   4.541   4.014
  254ARG      O 2591   5.419   4.561   3.930
  255LEU      N 2592   5.222   4.468   3.991
  255LEU      H 2593   5.156   4.448   4.065
  255LEU     CA 2594   5.190   4.406   3.860
  255LEU     CB 2595   5.065   4.318   3.866
  255LEU     CG 2596   5.080   4.193   3.952
  255LEU    CD1 2597   4.942   4.130   3.968
  255LEU    CD2 2598   5.179   4.094   3.892
  255LEU      C 2599   5.163   4.510   3.751
  255LEU      O 2600   5.234   4.517   3.651
  256ALA      N 2601   5.076   4.604   3.788
  256ALA      H 2602   5.023   4.594   3.872
  256ALA     CA 2603   5.035   4.718   3.705
  256ALA     CB 2604   4.940   4.802   3.790
  256ALA      C 2605   5.150   4.804   3.653
  256ALA      O 2606   5.146   4.850   3.539
  257LYS      N 2607   5.248   4.831   3.739
  257LYS      H 2608   5.235   4.820   3.838
  257LYS     CA 2609   5.370   4.901   3.695
  257LYS     CB 2610   5.440   4.960   3.817
  257LYS     CG 2611   5.542   5.064   3.772
  257LYS     CD 2612   5.578   5.161   3.885
  257LYS     CE 2613   5.675   5.266   3.832
  257LYS     NZ 2614   5.805   5.207   3.800
  257LYS    HZ1 2615   5.793   5.121   3.751
  257LYS    HZ2 2616   5.856   5.268   3.738
  257LYS    HZ3 2617   5.857   5.189   3.884
  257LYS      C 2618   5.466   4.816   3.609
  257LYS      O 2619   5.515   4.861   3.506
  258SER      N 2620   5.491   4.693   3.655
  258SER      H 2621   5.443   4.655   3.734
  258SER     CA 2622   5.587   4.600   3.591
  258SER     CB 2623   5.629   4.488   3.685
  258SER     OG 2624   5.522   4.407   3.735
  258SER     HG 2625   5.479   4.455   3.815
  258SER      C 2626   5.550   4.539   3.455
  258SER      O 2627   5.638   4.489   3.384
  259LEU      N 2628   5.420   4.532   3.428
  259LEU      H 2629   5.353   4.526   3.502
  259LEU     CA 2630   5.366   4.507   3.292
  259LEU     CB 2631   5.223   4.457   3.304
  259LEU     CG 2632   5.216   4.305   3.321
  259LEU    CD1 2633   5.219   4.260   3.467
  259LEU    CD2 2634   5.093   4.254   3.248
  259LEU      C 2635   5.371   4.626   3.194
  259LEU      O 2636   5.352   4.742   3.234
  260PRO      N 2637   5.401   4.600   3.066
  260PRO     CA 2638   5.401   4.704   2.960
  260PRO     CB 2639   5.472   4.643   2.840
  260PRO     CG 2640   5.546   4.524   2.899
  260PRO     CD 2641   5.458   4.475   3.014
  260PRO      C 2642   5.258   4.733   2.916
  260PRO      O 2643   5.171   4.646   2.924
  261ASN      N 2644   5.236   4.858   2.874
  261ASN      H 2645   5.296   4.932   2.904
  261ASN     CA 2646   5.110   4.903   2.810
  261ASN     CB 2647   5.104   4.871   2.659
  261ASN     CG 2648   5.184   4.750   2.610
  261ASN    OD1 2649   5.139   4.636   2.607
  261ASN    ND2 2650   5.307   4.771   2.569
  261ASN   HD21 2651   5.346   4.865   2.564
  261ASN   HD22 2652   5.353   4.695   2.524
  261ASN      C 2653   4.982   4.866   2.889
  261ASN      O 2654   4.891   4.797   2.842
  262CYS      N 2655   4.996   4.897   3.018
  262CYS      H 2656   5.081   4.938   3.050
  262CYS     CA 2657   4.897   4.870   3.125
  262CYS     CB 2658   4.963   4.794   3.240
  262CYS     SG 2659   4.929   4.614   3.234
  262CYS     HG 2660   4.961   4.592   3.362
  262CYS      C 2661   4.831   4.995   3.184
  262CYS      O 2662   4.880   5.107   3.168
  263LYS      N 2663   4.716   4.972   3.246
  263LYS      H 2664   4.673   4.882   3.241
  263LYS     CA 2665   4.634   5.074   3.314
  263LYS     CB 2666   4.555   5.146   3.205
  263LYS     CG 2667   4.488   5.275   3.250
  263LYS     CD 2668   4.415   5.349   3.139
  263LYS     CE 2669   4.345   5.472   3.198
  263LYS     NZ 2670   4.210   5.486   3.143
  263LYS    HZ1 2671   4.215   5.512   3.047
  263LYS    HZ2 2672   4.161   5.398   3.152
  263LYS    HZ3 2673   4.160   5.554   3.197
  263LYS      C 2674   4.543   5.008   3.421
  263LYS      O 2675   4.487   4.900   3.400
  264ALA      N 2676   4.536   5.069   3.539
  264ALA      H 2677   4.575   5.160   3.556
  264ALA     CA 2678   4.473   5.003   3.656
  264ALA     CB 2679   4.583   4.969   3.756
  264ALA      C 2680   4.361   5.082   3.726
  264ALA      O 2681   4.389   5.175   3.801
  265VAL      N 2682   4.238   5.033   3.713
  265VAL      H 2683   4.221   4.944   3.670
  265VAL     CA 2684   4.122   5.094   3.781
  265VAL     CB 2685   3.991   5.095   3.701
  265VAL    CG1 2686   3.980   5.221   3.617
  265VAL    CG2 2687   3.974   4.972   3.611
  265VAL      C 2688   4.093   5.036   3.921
  265VAL      O 2689   4.071   4.916   3.936
  266ASP      N 2690   4.107   5.126   4.017
  266ASP      H 2691   4.150   5.214   3.998
  266ASP     CA 2692   4.068   5.109   4.158
  266ASP     CB 2693   4.123   5.224   4.243
  266ASP     CG 2694   4.275   5.229   4.265
  266ASP    OD1 2695   4.349   5.265   4.170
  266ASP    OD2 2696   4.316   5.209   4.382
  266ASP      C 2697   3.915   5.102   4.174
  266ASP      O 2698   3.843   5.202   4.165
  267ILE      N 2699   3.868   4.979   4.187
  267ILE      H 2700   3.928   4.898   4.181
  267ILE     CA 2701   3.725   4.951   4.214
  267ILE     CB 2702   3.663   4.851   4.115
  267ILE    CG1 2703   3.732   4.714   4.115
  267ILE    CG2 2704   3.661   4.914   3.975
  267ILE     CD 2705   3.652   4.608   4.039
  267ILE      C 2706   3.703   4.904   4.359
  267ILE      O 2707   3.789   4.839   4.420
  268GLY      N 2708   3.580   4.924   4.405
  268GLY      H 2709   3.505   4.951   4.345
  268GLY     CA 2710   3.539   4.881   4.540
  268GLY      C 2711   3.544   4.728   4.554
  268GLY      O 2712   3.514   4.656   4.459
  269PRO      N 2713   3.569   4.680   4.677
  269PRO     CA 2714   3.593   4.537   4.706
  269PRO     CB 2715   3.623   4.534   4.856
  269PRO     CG 2716   3.553   4.658   4.912
  269PRO     CD 2717   3.568   4.761   4.800
  269PRO      C 2718   3.477   4.445   4.669
  269PRO      O 2719   3.361   4.484   4.680
  270GLY      N 2720   3.511   4.326   4.617
  270GLY      H 2721   3.605   4.293   4.619
  270GLY     CA 2722   3.409   4.223   4.588
  270GLY      C 2723   3.444   4.087   4.528
  270GLY      O 2724   3.554   4.062   4.478
  271LEU      N 2725   3.350   3.996   4.553
  271LEU      H 2726   3.296   3.999   4.638
  271LEU     CA 2727   3.329   3.873   4.474
  271LEU     CB 2728   3.316   3.743   4.554
  271LEU     CG 2729   3.444   3.689   4.616
  271LEU    CD1 2730   3.558   3.674   4.515
  271LEU    CD2 2731   3.481   3.774   4.737
  271LEU      C 2732   3.199   3.880   4.395
  271LEU      O 2733   3.098   3.930   4.444
  272ASN      N 2734   3.213   3.840   4.269
  272ASN      H 2735   3.306   3.837   4.230
  272ASN     CA 2736   3.105   3.822   4.169
  272ASN     CB 2737   2.998   3.723   4.216
  272ASN     CG 2738   2.910   3.684   4.098
  272ASN    OD1 2739   2.799   3.732   4.074
  272ASN    ND2 2740   2.970   3.599   4.018
  272ASN   HD21 2741   3.059   3.562   4.042
  272ASN   HD22 2742   2.929   3.579   3.927
  272ASN      C 2743   3.038   3.953   4.125
  272ASN      O 2744   3.056   3.997   4.012
  273LEU      N 2745   2.977   4.018   4.223
  273LEU      H 2746   2.991   3.988   4.318
  273LEU     CA 2747   2.895   4.140   4.207
  273LEU     CB 2748   2.799   4.156   4.325
  273LEU     CG 2749   2.684   4.054   4.324
  273LEU    CD1 2750   2.722   3.921   4.388
  273LEU    CD2 2751   2.564   4.116   4.395
  273LEU      C 2752   2.972   4.272   4.184
  273LEU      O 2753   2.913   4.380   4.188
  274LEU      N 2754   3.091   4.256   4.125
  274LEU      H 2755   3.109   4.170   4.076
  274LEU     CA 2756   3.187   4.366   4.102
  274LEU     CB 2757   3.316   4.315   4.037
  274LEU     CG 2758   3.410   4.241   4.134
  274LEU    CD1 2759   3.524   4.177   4.056
  274LEU    CD2 2760   3.469   4.338   4.237
  274LEU      C 2761   3.128   4.478   4.015
  274LEU      O 2762   3.146   4.596   4.047
  275GLN      N 2763   3.047   4.436   3.918
  275GLN      H 2764   3.044   4.338   3.893
  275GLN     CA 2765   2.962   4.522   3.832
  275GLN     CB 2766   2.885   4.444   3.725
  275GLN     CG 2767   2.970   4.390   3.610
  275GLN     CD 2768   3.023   4.249   3.635
  275GLN    OE1 2769   3.063   4.212   3.744
  275GLN    NE2 2770   3.043   4.176   3.528
  275GLN   HE21 2771   3.022   4.209   3.436
  275GLN   HE22 2772   3.110   4.100   3.537
  275GLN      C 2773   2.862   4.604   3.913
  275GLN      O 2774   2.892   4.719   3.944
  276GLU      N 2775   2.757   4.541   3.966
  276GLU      H 2776   2.745   4.441   3.962
  276GLU     CA 2777   2.649   4.612   4.040
  276GLU     CB 2778   2.531   4.522   4.075
  276GLU     CG 2779   2.454   4.473   3.952
  276GLU     CD 2780   2.370   4.581   3.884
  276GLU    OE1 2781   2.414   4.627   3.776
  276GLU    OE2 2782   2.256   4.604   3.929
  276GLU      C 2783   2.696   4.683   4.167
  276GLU      O 2784   2.639   4.787   4.199
  277ASP      N 2785   2.801   4.634   4.233
  277ASP      H 2786   2.834   4.540   4.218
  277ASP     CA 2787   2.864   4.708   4.345
  277ASP     CB 2788   2.955   4.617   4.428
  277ASP     CG 2789   2.958   4.659   4.575
  277ASP    OD1 2790   2.850   4.694   4.626
  277ASP    OD2 2791   3.064   4.654   4.641
  277ASP      C 2792   2.940   4.835   4.304
  277ASP      O 2793   2.966   4.921   4.389
  278ASN      N 2794   2.977   4.845   4.177
  278ASN      H 2795   2.952   4.774   4.110
  278ASN     CA 2796   3.051   4.961   4.120
  278ASN     CB 2797   3.201   4.927   4.112
  278ASN     CG 2798   3.265   4.878   4.242
  278ASN    OD1 2799   3.307   4.955   4.327
  278ASN    ND2 2800   3.276   4.748   4.254
  278ASN   HD21 2801   3.247   4.686   4.180
  278ASN   HD22 2802   3.301   4.705   4.342
  278ASN      C 2803   3.000   5.004   3.981
  278ASN      O 2804   3.081   5.050   3.899
  279PRO      N 2805   2.868   5.010   3.954
  279PRO     CA 2806   2.814   5.019   3.817
  279PRO     CB 2807   2.663   5.002   3.831
  279PRO     CG 2808   2.635   5.062   3.968
  279PRO     CD 2809   2.760   5.033   4.052
  279PRO      C 2810   2.855   5.146   3.740
  279PRO      O 2811   2.923   5.137   3.637
  280ASP      N 2812   2.828   5.263   3.798
  280ASP      H 2813   2.748   5.272   3.858
  280ASP     CA 2814   2.881   5.392   3.750
  280ASP     CB 2815   2.851   5.499   3.855
  280ASP     CG 2816   2.709   5.551   3.837
  280ASP    OD1 2817   2.617   5.502   3.907
  280ASP    OD2 2818   2.692   5.632   3.744
  280ASP      C 2819   3.032   5.396   3.719
  280ASP      O 2820   3.075   5.429   3.609
  281LEU      N 2821   3.107   5.342   3.814
  281LEU      H 2822   3.066   5.294   3.891
  281LEU     CA 2823   3.254   5.337   3.810
  281LEU     CB 2824   3.298   5.284   3.947
  281LEU     CG 2825   3.437   5.334   3.981
  281LEU    CD1 2826   3.432   5.484   4.008
  281LEU    CD2 2827   3.494   5.253   4.097
  281LEU      C 2828   3.305   5.246   3.698
  281LEU      O 2829   3.386   5.288   3.616
  282ILE      N 2830   3.250   5.125   3.690
  282ILE      H 2831   3.190   5.089   3.763
  282ILE     CA 2832   3.285   5.029   3.585
  282ILE     CB 2833   3.253   4.886   3.633
  282ILE    CG1 2834   3.351   4.850   3.745
  282ILE    CG2 2835   3.257   4.784   3.519
  282ILE     CD 2836   3.326   4.715   3.810
  282ILE      C 2837   3.232   5.067   3.445
  282ILE      O 2838   3.315   5.081   3.355
  283GLY      N 2839   3.106   5.109   3.434
  283GLY      H 2840   3.043   5.104   3.513
  283GLY     CA 2841   3.043   5.152   3.307
  283GLY      C 2842   3.109   5.273   3.240
  283GLY      O 2843   3.159   5.265   3.127
  284SER      N 2844   3.127   5.379   3.319
  284SER      H 2845   3.086   5.384   3.410
  284SER     CA 2846   3.197   5.501   3.274
  284SER     CB 2847   3.199   5.616   3.375
  284SER     OG 2848   3.269   5.582   3.495
  284SER     HG 2849   3.198   5.543   3.558
  284SER      C 2850   3.342   5.471   3.234
  284SER      O 2851   3.376   5.488   3.117
  285GLU      N 2852   3.417   5.407   3.324
  285GLU      H 2853   3.393   5.407   3.421
  285GLU     CA 2854   3.554   5.364   3.290
  285GLU     CB 2855   3.638   5.321   3.410
  285GLU     CG 2856   3.692   5.442   3.487
  285GLU     CD 2857   3.784   5.534   3.406
  285GLU    OE1 2858   3.772   5.656   3.426
  285GLU    OE2 2859   3.864   5.486   3.322
  285GLU      C 2860   3.568   5.260   3.178
  285GLU      O 2861   3.668   5.263   3.106
  286ILE      N 2862   3.473   5.168   3.161
  286ILE      H 2863   3.405   5.145   3.232
  286ILE     CA 2864   3.477   5.078   3.043
  286ILE     CB 2865   3.399   4.946   3.057
  286ILE    CG1 2866   3.415   4.858   2.933
  286ILE    CG2 2867   3.251   4.966   3.080
  286ILE     CD 2868   3.411   4.712   2.972
  286ILE      C 2869   3.458   5.151   2.909
  286ILE      O 2870   3.553   5.148   2.830
  287ALA      N 2871   3.360   5.241   2.904
  287ALA      H 2872   3.288   5.245   2.974
  287ALA     CA 2873   3.342   5.335   2.791
  287ALA     CB 2874   3.215   5.418   2.814
  287ALA      C 2875   3.462   5.428   2.771
  287ALA      O 2876   3.515   5.438   2.660
  288ARG      N 2877   3.514   5.483   2.881
  288ARG      H 2878   3.466   5.476   2.970
  288ARG     CA 2879   3.633   5.571   2.879
  288ARG     CB 2880   3.637   5.668   2.998
  288ARG     CG 2881   3.517   5.763   2.988
  288ARG     CD 2882   3.531   5.893   3.067
  288ARG     NE 2883   3.409   5.973   3.041
  288ARG     HE 2884   3.327   5.941   3.088
  288ARG     CZ 2885   3.402   6.087   2.970
  288ARG    NH1 2886   3.510   6.147   2.920
  288ARG   HH11 2887   3.603   6.114   2.941
  288ARG   HH12 2888   3.499   6.219   2.852
  288ARG    NH2 2889   3.283   6.136   2.936
  288ARG   HH21 2890   3.200   6.086   2.959
  288ARG   HH22 2891   3.275   6.230   2.899
  288ARG      C 2892   3.770   5.505   2.852
  288ARG      O 2893   3.863   5.579   2.821
  289TRP      N 2894   3.783   5.373   2.874
  289TRP      H 2895   3.734   5.327   2.949
  289TRP     CA 2896   3.895   5.296   2.812
  289TRP     CB 2897   3.926   5.164   2.883
  289TRP     CG 2898   4.062   5.104   2.840
  289TRP    CD1 2899   4.179   5.161   2.861
  289TRP    HD1 2900   4.194   5.256   2.912
  289TRP    CD2 2901   4.089   4.978   2.787
  289TRP    NE1 2902   4.278   5.079   2.825
  289TRP    HE1 2903   4.378   5.095   2.838
  289TRP    CE2 2904   4.226   4.965   2.780
  289TRP    CE3 2905   4.011   4.871   2.744
  289TRP    HE3 2906   3.907   4.890   2.718
  289TRP    CZ2 2907   4.286   4.848   2.735
  289TRP    HZ2 2908   4.394   4.842   2.725
  289TRP    CZ3 2909   4.069   4.753   2.699
  289TRP    HZ3 2910   4.007   4.679   2.649
  289TRP    CH2 2911   4.207   4.741   2.696
  289TRP    HH2 2912   4.254   4.650   2.659
  289TRP      C 2913   3.871   5.269   2.663
  289TRP      O 2914   3.948   5.319   2.581
  290LEU      N 2915   3.752   5.216   2.629
  290LEU      H 2916   3.688   5.186   2.700
  290LEU     CA 2917   3.710   5.183   2.490
  290LEU     CB 2918   3.561   5.149   2.493
  290LEU     CG 2919   3.533   4.999   2.503
  290LEU    CD1 2920   3.395   4.975   2.564
  290LEU    CD2 2921   3.535   4.939   2.363
  290LEU      C 2922   3.732   5.294   2.386
  290LEU      O 2923   3.783   5.271   2.276
  291SER      N 2924   3.701   5.416   2.427
  291SER      H 2925   3.640   5.428   2.506
  291SER     CA 2926   3.729   5.537   2.345
  291SER     CB 2927   3.660   5.660   2.405
  291SER     OG 2928   3.672   5.772   2.316
  291SER     HG 2929   3.762   5.760   2.268
  291SER      C 2930   3.877   5.570   2.317
  291SER      O 2931   3.903   5.661   2.238
  292THR      N 2932   3.973   5.503   2.380
  292THR      H 2933   3.953   5.438   2.455
  292THR     CA 2934   4.118   5.523   2.355
  292THR     CB 2935   4.192   5.594   2.470
  292THR    OG1 2936   4.166   5.533   2.596
  292THR    HG1 2937   4.213   5.442   2.602
  292THR    CG2 2938   4.160   5.742   2.474
  292THR      C 2939   4.198   5.399   2.309
  292THR      O 2940   4.311   5.377   2.352
  293LEU      N 2941   4.133   5.318   2.225
  293LEU      H 2942   4.037   5.330   2.200
  293LEU     CA 2943   4.196   5.203   2.155
  293LEU     CB 2944   4.122   5.072   2.188
  293LEU     CG 2945   4.162   5.015   2.325
  293LEU    CD1 2946   4.091   5.085   2.441
  293LEU    CD2 2947   4.135   4.866   2.332
  293LEU      C 2948   4.201   5.224   2.002
  293LEU     O1 2949   4.162   5.335   1.957
  293LEU     O2 2950   4.249   5.133   1.930
  294SNGSb   O7 2951   3.143   3.847   5.670
  294SNGSb  C26 2952   3.163   3.904   5.779
  294SNGSb   O6 2953   3.108   4.009   5.817
  294SNGSb  C25 2954   3.259   3.836   5.883
  294SNGSb  H34 2955   3.323   3.924   5.913
  294SNGSb   N5 2956   3.199   3.789   6.011
  294SNGSb  H35 2957   3.270   3.759   6.079
  294SNGSb  H36 2958   3.134   3.706   5.989
  294SNGSb  H37 2959   3.140   3.868   6.054
  294SNGSb  C24 2960   3.384   3.757   5.844
  294SNGSb  C23 2961   3.443   3.809   5.714
  294SNGSb  C22 2962   3.562   3.736   5.656
  294SNGSb   O5 2963   3.544   3.635   5.585
  294SNGSb   N4 2964   3.678   3.813   5.662
  294SNGSb  H29 2965   3.686   3.865   5.748
  294SNGSb  C21 2966   3.810   3.795   5.599
  294SNGSb  H28 2967   3.790   3.687   5.567
  294SNGSb  C27 2968   3.925   3.751   5.697
  294SNGSb   O8 2969   4.037   3.809   5.694
  294SNGSb   N6 2970   3.885   3.656   5.792
  294SNGSb  H38 2971   3.791   3.664   5.827
  294SNGSb  C28 2972   3.972   3.615   5.901
  294SNGSb  C29 2973   3.969   3.721   6.011
  294SNGSb   O9 2974   3.866   3.733   6.083
  294SNGSb  O10 2975   4.061   3.807   6.017
  294SNGSb  C20 2976   3.833   3.840   5.455
  294SNGSb   S1 2977   3.987   3.780   5.387
  294SNGSb  C19 2978   4.012   3.865   5.225
  294SNGSb  C30 2979   4.126   3.789   5.147
  294SNGSb  C31 2980   4.100   3.701   5.042
  294SNGSb  H41 2981   4.007   3.713   4.984
  294SNGSb  C32 2982   4.195   3.612   4.994
  294SNGSb  H42 2983   4.166   3.539   4.917
  294SNGSb  C33 2984   4.325   3.609   5.047
  294SNGSb   N7 2985   4.431   3.563   4.967
  294SNGSb  H43 2986   4.413   3.491   4.901
  294SNGSb  H44 2987   4.521   3.553   5.011
  294SNGSb  C34 2988   4.353   3.696   5.153
  294SNGSb  H45 2989   4.447   3.683   5.209
  294SNGSb  C35 2990   4.257   3.788   5.197
  294SNGSb  SI1 2991   4.316   3.923   5.300
  294SNGSb  C36 2992   4.312   3.872   5.475
  294SNGSb  C37 2993   4.482   3.973   5.243
  294SNGSb  C38 2994   4.191   4.050   5.272
  294SNGSb  C39 2995   4.227   4.179   5.311
  294SNGSb  H52 2996   4.328   4.216   5.283
  294SNGSb  C40 2997   4.132   4.270   5.361
  294SNGSb  C42 2998   3.998   4.228   5.359
  294SNGSb  H57 2999   3.920   4.288   5.406
  294SNGSb  C43 3000   3.962   4.104   5.310
  294SNGSb  C44 3001   4.056   4.010   5.265
  294SNGSb  H58 3002   3.855   4.078   5.306
  294SNGSb   N8 3003   4.162   4.397   5.417
  294SNGSb  H53 3004   4.102   4.462   5.371
  294SNGSb  C41 3005   4.298   4.443   5.428
  294SNGSb  C18 3006   3.876   3.853   5.146
  294SNGSb  C15 3007   3.811   3.956   5.074
  294SNGSb  C16 3008   3.871   4.081   5.010
  294SNGSb   O4 3009   3.992   4.082   4.981
  294SNGSb   N2 3010   3.811   4.207   5.033
  294SNGSb  H25 3011   3.848   4.284   4.980
  294SNGSb  C17 3012   3.713   4.238   5.120
  294SNGSb   N3 3013   3.627   4.296   5.174
  294SNGSb  C14 3014   3.678   3.936   5.035
  294SNGSb  H24 3015   3.620   4.018   4.992
  294SNGSb  C13 3016   3.614   3.815   5.049
  294SNGSb  H23 3017   3.507   3.809   5.023
  294SNGSb  C12 3018   3.678   3.705   5.104
  294SNGSb  C45 3019   3.807   3.728   5.152
  294SNGSb  H59 3020   3.865   3.641   5.184
  294SNGSb  C11 3021   3.633   3.564   5.073
  294SNGSb   O3 3022   3.676   3.466   5.138
  294SNGSb   N1 3023   3.548   3.549   4.965
  294SNGSb  H22 3024   3.498   3.628   4.930
  294SNGSb  C10 3025   3.525   3.426   4.893
  294SNGSb   C9 3026   3.636   3.394   4.793
  294SNGSb   O2 3027   3.619   3.277   4.714
  294SNGSb   C8 3028   3.747   3.226   4.677
  294SNGSb   C7 3029   3.808   3.304   4.560
  294SNGSb   O1 3030   3.938   3.254   4.532
  294SNGSb   C6 3031   3.933   3.185   4.407
  294SNGSb   C5 3032   4.073   3.175   4.351
  294SNGSb   C4 3033   4.072   3.084   4.230
  294SNGSb   C3 3034   4.211   3.079   4.168
  294SNGSb   C2 3035   4.206   3.081   4.016
  294SNGSb   C1 3036   4.146   3.208   3.962
  295CL      CL 3037   3.542   3.382   3.827
  296SOL     OW 3038   0.235   0.648   0.138
  296SOL    HW1 3039   0.163   0.587   0.178
  296SOL    HW2 3040   0.234   0.625   0.039
  297SOL     OW 3041   0.256   0.284   1.002
  297SOL    HW1 3042   0.298   0.248   1.087
  297SOL    HW2 3043   0.154   0.275   1.014
  298SOL     OW 3044   6.991   0.399   0.652
  298SOL    HW1 3045   6.932   0.409   0.735
  298SOL    HW2 3046   0.029   0.303   0.657
  299SOL     OW 3047   0.578   1.323   1.159
  299SOL    HW1 3048   0.488   1.321   1.113
  299SOL    HW2 3049   0.592   1.421   1.184
  300SOL     OW 3050   1.564   1.525   0.722
  300SOL    HW1 3051   1.528   1.487   0.811
  300SOL    HW2 3052   1.489   1.515   0.653
  301SOL     OW 3053   1.116   0.707   0.716
  301SOL    HW1 3054   1.148   0.800   0.688
  301SOL    HW2 3055   1.098   0.717   0.816
  302SOL     OW 3056   1.776   0.556   0.141
  302SOL    HW1 3057   1.753   0.652   0.163
  302SOL    HW2 3058   1.741   0.502   0.220
  303SOL     OW 3059   0.757   1.158   1.026
  303SOL    HW1 3060   0.684   1.196   1.088
  303SOL    HW2 3061   0.791   1.244   0.983
  304SOL     OW 3062   0.847   0.764   1.749
  304SOL    HW1 3063   0.863   0.804   1.840
  304SOL    HW2 3064   0.873   0.837   1.682
  305SOL     OW 3065   0.680   1.039   0.624
  305SOL    HW1 3066   0.760   1.014   0.682
  305SOL    HW2 3067   0.616   1.092   0.685
  306SOL     OW 3068   0.686   1.159   1.803
  306SOL    HW1 3069   0.737   1.241   1.837
  306SOL    HW2 3070   0.594   1.195   1.772
  307SOL     OW 3071   0.309   1.459   1.092
  307SOL    HW1 3072   0.234   1.408   1.046
  307SOL    HW2 3073   0.361   1.508   1.018
  308SOL     OW 3074   1.474   1.508   1.386
  308SOL    HW1 3075   1.537   1.591   1.388
  308SOL    HW2 3076   1.398   1.531   1.450
  309SOL     OW 3077   0.427   0.434   1.523
  309SOL    HW1 3078   0.517   0.395   1.491
  309SOL    HW2 3079   0.357   0.372   1.484
  310SOL     OW 3080   1.610   0.465   0.713
  310SOL    HW1 3081   1.512   0.467   0.685
  310SOL    HW2 3082   1.640   0.561   0.702
  311SOL     OW 3083   0.178   1.704   0.530
  311SOL    HW1 3084   0.234   1.788   0.553
  311SOL    HW2 3085   0.194   1.686   0.429
  312SOL     OW 3086   1.126   1.370   1.661
  312SOL    HW1 3087   1.193   1.353   1.735
  312SOL    HW2 3088   1.073   1.282   1.660
  313SOL     OW 3089   0.225   1.427   0.542
  313SOL    HW1 3090   0.230   1.522   0.578
  313SOL    HW2 3091   0.166   1.372   0.608
  314SOL     OW 3092   0.248   1.122   0.897
  314SOL    HW1 3093   0.264   1.034   0.944
  314SOL    HW2 3094   0.185   1.176   0.961
  315SOL     OW 3095   0.587   1.824   1.368
  315SOL    HW1 3096   0.522   1.785   1.439
  315SOL    HW2 3097   0.627   1.907   1.413
  316SOL     OW 3098   0.564   0.949   0.165
  316SOL    HW1 3099   0.575   1.014   0.087
  316SOL    HW2 3100   0.624   0.994   0.235
  317SOL     OW 3101   1.638   0.105   1.489
  317SOL    HW1 3102   1.642   0.191   1.436
  317SOL    HW2 3103   1.734   0.086   1.522
  318SOL     OW 3104   0.131   0.625   0.570
  318SOL    HW1 3105   0.070   0.550   0.605
  318SOL    HW2 3106   0.102   0.710   0.619
  319SOL     OW 3107   1.880   1.734   0.391
  319SOL    HW1 3108   1.953   1.704   0.457
  319SOL    HW2 3109   1.877   1.835   0.399
  320SOL     OW 3110   6.957   1.546   0.157
  320SOL    HW1 3111   6.949   1.445   0.174
  320SOL    HW2 3112   0.026   1.576   0.227
  321SOL     OW 3113   1.678   0.885   0.653
  321SOL    HW1 3114   1.729   0.824   0.590
  321SOL    HW2 3115   1.670   0.972   0.599
  322SOL     OW 3116   1.669   1.109   0.499
  322SOL    HW1 3117   1.730   1.139   0.424
  322SOL    HW2 3118   1.682   1.182   0.573
  323SOL     OW 3119   0.161   0.741   1.562
  323SOL    HW1 3120   0.264   0.750   1.557
  323SOL    HW2 3121   0.131   0.829   1.607
  324SOL     OW 3122   0.618   1.404   0.767
  324SOL    HW1 3123   0.573   1.312   0.779
  324SOL    HW2 3124   0.595   1.427   0.669
  325SOL     OW 3125   1.274   1.220   1.418
  325SOL    HW1 3126   1.290   1.139   1.357
  325SOL    HW2 3127   1.328   1.198   1.503
  326SOL     OW 3128   0.845   0.006   0.481
  326SOL    HW1 3129   0.883   0.101   0.475
  326SOL    HW2 3130   0.742   0.017   0.491
  327SOL     OW 3131   0.144   0.942   1.272
  327SOL    HW1 3132   0.241   0.907   1.268
  327SOL    HW2 3133   0.098   0.909   1.187
  328SOL     OW 3134   1.456   1.050   0.235
  328SOL    HW1 3135   1.413   0.963   0.274
  328SOL    HW2 3136   1.556   1.035   0.237
  329SOL     OW 3137   1.163   1.789   1.626
  329SOL    HW1 3138   1.162   1.867   1.562
  329SOL    HW2 3139   1.188   1.708   1.566
  330SOL     OW 3140   0.317   0.244   1.762
  330SOL    HW1 3141   0.359   0.334   1.782
  330SOL    HW2 3142   0.239   0.240   1.829
  331SOL     OW 3143   1.460   1.423   0.948
  331SOL    HW1 3144   1.407   1.442   1.035
  331SOL    HW2 3145   1.432   1.327   0.923
  332SOL     OW 3146   1.666   1.744   0.617
  332SOL    HW1 3147   1.672   1.707   0.523
  332SOL    HW2 3148   1.633   1.663   0.671
  333SOL     OW 3149   0.578   0.707   0.287
  333SOL    HW1 3150   0.576   0.799   0.241
  333SOL    HW2 3151   0.507   0.714   0.362
  334SOL     OW 3152   1.254   0.407   0.974
  334SOL    HW1 3153   1.172   0.346   0.962
  334SOL    HW2 3154   1.312   0.352   1.038
  335SOL     OW 3155   1.569   1.677   0.335
  335SOL    HW1 3156   1.671   1.672   0.326
  335SOL    HW2 3157   1.533   1.661   0.241
  336SOL     OW 3158   0.782   0.619   1.450
  336SOL    HW1 3159   0.756   0.581   1.541
  336SOL    HW2 3160   0.730   0.562   1.383
  337SOL     OW 3161   1.393   0.497   1.656
  337SOL    HW1 3162   1.388   0.545   1.746
  337SOL    HW2 3163   1.450   0.412   1.673
  338SOL     OW 3164   0.983   0.928   1.567
  338SOL    HW1 3165   1.023   0.833   1.563
  338SOL    HW2 3166   0.953   0.939   1.469
  339SOL     OW 3167   1.016   0.413   1.228
  339SOL    HW1 3168   0.980   0.497   1.271
  339SOL    HW2 3169   0.936   0.358   1.203
  340SOL     OW 3170   1.026   0.695   0.411
  340SOL    HW1 3171   1.042   0.710   0.511
  340SOL    HW2 3172   0.936   0.643   0.407
  341SOL     OW 3173   0.091   0.859   0.748
  341SOL    HW1 3174   0.177   0.843   0.801
  341SOL    HW2 3175   0.037   0.914   0.813
  342SOL     OW 3176   0.147   1.872   1.570
  342SOL    HW1 3177   0.143   1.852   1.671
  342SOL    HW2 3178   0.078   1.814   1.526
  343SOL     OW 3179   0.921   0.375   0.233
  343SOL    HW1 3180   0.921   0.437   0.152
  343SOL    HW2 3181   0.895   0.281   0.198
  344SOL     OW 3182   1.737   0.589   1.838
  344SOL    HW1 3183   1.692   0.672   1.794
  344SOL    HW2 3184   1.751   0.529   1.757
  345SOL     OW 3185   1.371   1.161   0.563
  345SOL    HW1 3186   1.472   1.171   0.557
  345SOL    HW2 3187   1.345   1.166   0.466
  346SOL     OW 3188   0.537   0.191   0.906
  346SOL    HW1 3189   0.541   0.222   1.004
  346SOL    HW2 3190   0.491   0.264   0.853
  347SOL     OW 3191   1.022   1.468   0.486
  347SOL    HW1 3192   0.966   1.538   0.434
  347SOL    HW2 3193   1.009   1.494   0.583
  348SOL     OW 3194   0.347   1.816   0.873
  348SOL    HW1 3195   0.394   1.726   0.890
  348SOL    HW2 3196   0.413   1.888   0.901
  349SOL     OW 3197   1.794   1.054   0.883
  349SOL    HW1 3198   1.748   1.010   0.804
  349SOL    HW2 3199   1.723   1.060   0.957
  350SOL     OW 3200   1.218   1.569   1.488
  350SOL    HW1 3201   1.184   1.497   1.553
  350SOL    HW2 3202   1.185   1.531   1.399
  351SOL     OW 3203   0.304   0.913   0.256
  351SOL    HW1 3204   0.398   0.926   0.217
  351SOL    HW2 3205   0.278   0.815   0.245
  352SOL     OW 3206   1.449   0.765   0.720
  352SOL    HW1 3207   1.441   0.755   0.821
  352SOL    HW2 3208   1.539   0.816   0.705
  353SOL     OW 3209   0.455   1.274   1.719
  353SOL    HW1 3210   0.424   1.271   1.619
  353SOL    HW2 3211   0.373   1.310   1.768
  354SOL     OW 3212   1.117   1.749   0.227
  354SOL    HW1 3213   1.036   1.709   0.277
  354SOL    HW2 3214   1.124   1.695   0.140
  355SOL     OW 3215   0.175   0.295   1.502
  355SOL    HW1 3216   0.120   0.381   1.500
  355SOL    HW2 3217   0.195   0.275   1.601
  356SOL     OW 3218   1.540   1.434   0.117
  356SOL    HW1 3219   1.549   1.527   0.075
  356SOL    HW2 3220   1.547   1.370   0.039
  357SOL     OW 3221   0.475   1.690   0.346
  357SOL    HW1 3222   0.518   1.765   0.403
  357SOL    HW2 3223   0.552   1.657   0.285
  358SOL     OW 3224   1.441   0.107   0.411
  358SOL    HW1 3225   1.432   0.015   0.365
  358SOL    HW2 3226   1.529   0.103   0.462
  359SOL     OW 3227   0.237   1.820   1.229
  359SOL    HW1 3228   0.289   1.748   1.279
  359SOL    HW2 3229   0.185   1.770   1.157
  360SOL     OW 3230   0.977   1.711   0.892
  360SOL    HW1 3231   1.058   1.659   0.926
  360SOL    HW2 3232   0.930   1.651   0.824
  361SOL     OW 3233   0.379   0.705   0.462
  361SOL    HW1 3234   0.396   0.604   0.479
  361SOL    HW2 3235   0.286   0.718   0.503
  362SOL     OW 3236   1.524   0.264   1.702
  362SOL    HW1 3237   1.519   0.242   1.803
  362SOL    HW2 3238   1.513   0.176   1.653
  363SOL     OW 3239   0.609   0.136   0.081
  363SOL    HW1 3240   0.712   0.129   0.088
  363SOL    HW2 3241   0.583   0.119   6.985
  364SOL     OW 3242   0.743   0.232   1.739
  364SOL    HW1 3243   0.841   0.202   1.723
  364SOL    HW2 3244   0.747   0.335   1.744
  365SOL     OW 3245   0.911   1.560   1.194
  365SOL    HW1 3246   0.897   1.508   1.107
  365SOL    HW2 3247   0.965   1.496   1.255
  366SOL     OW 3248   1.405   0.588   1.377
  366SOL    HW1 3249   1.389   0.559   1.474
  366SOL    HW2 3250   1.429   0.689   1.385
  367SOL     OW 3251   0.825   1.406   0.945
  367SOL    HW1 3252   0.915   1.403   0.893
  367SOL    HW2 3253   0.752   1.413   0.874
  368SOL     OW 3254   0.944   0.530   0.926
  368SOL    HW1 3255   0.941   0.521   0.823
  368SOL    HW2 3256   0.971   0.438   0.958
  369SOL     OW 3257   0.578   0.055   0.478
  369SOL    HW1 3258   0.503   0.043   0.548
  369SOL    HW2 3259   0.554   0.142   0.429
  370SOL     OW 3260   1.415   1.165   6.987
  370SOL    HW1 3261   1.427   1.114   0.075
  370SOL    HW2 3262   1.347   1.111   6.932
  371SOL     OW 3263   0.317   0.077   0.216
  371SOL    HW1 3264   0.390   0.145   0.241
  371SOL    HW2 3265   0.300   0.024   0.300
  372SOL     OW 3266   0.966   0.251   0.473
  372SOL    HW1 3267   0.940   0.306   0.390
  372SOL    HW2 3268   1.067   0.260   0.477
  373SOL     OW 3269   1.047   0.665   1.515
  373SOL    HW1 3270   0.953   0.650   1.479
  373SOL    HW2 3271   1.100   0.692   1.433
  374SOL     OW 3272   1.237   1.556   0.744
  374SOL    HW1 3273   1.236   1.642   0.688
  374SOL    HW2 3274   1.311   1.571   0.812
  375SOL     OW 3275   0.467   1.174   0.741
  375SOL    HW1 3276   0.387   1.153   0.803
  375SOL    HW2 3277   0.429   1.153   0.647
  376SOL     OW 3278   1.267   1.796   0.615
  376SOL    HW1 3279   1.332   1.867   0.580
  376SOL    HW2 3280   1.192   1.850   0.660
  377SOL     OW 3281   1.089   0.580   0.010
  377SOL    HW1 3282   0.992   0.595   0.036
  377SOL    HW2 3283   1.139   0.566   0.097
  378SOL     OW 3284   0.072   0.551   1.395
  378SOL    HW1 3285   0.167   0.548   1.352
  378SOL    HW2 3286   0.079   0.637   1.452
  379SOL     OW 3287   0.554   0.244   1.172
  379SOL    HW1 3288   0.619   0.180   1.216
  379SOL    HW2 3289   0.466   0.229   1.224
  380SOL     OW 3290   0.923   0.461   0.654
  380SOL    HW1 3291   0.845   0.511   0.612
  380SOL    HW2 3292   0.934   0.376   0.599
  381SOL     OW 3293   1.017   0.016   0.755
  381SOL    HW1 3294   0.977   0.030   0.663
  381SOL    HW2 3295   1.024   6.914   0.764
  382SOL     OW 3296   1.409   1.164   0.882
  382SOL    HW1 3297   1.328   1.113   0.918
  382SOL    HW2 3298   1.414   1.142   0.782
  383SOL     OW 3299   1.488   0.552   1.017
  383SOL    HW1 3300   1.392   0.516   1.006
  383SOL    HW2 3301   1.544   0.485   0.965
  384SOL     OW 3302   1.761   0.773   0.391
  384SOL    HW1 3303   1.843   0.726   0.434
  384SOL    HW2 3304   1.791   0.820   0.305
  385SOL     OW 3305   0.495   1.371   0.128
  385SOL    HW1 3306   0.469   1.336   0.219
  385SOL    HW2 3307   0.406   1.394   0.083
  386SOL     OW 3308   1.699   1.296   0.675
  386SOL    HW1 3309   1.803   1.296   0.676
  386SOL    HW2 3310   1.666   1.390   0.700
  387SOL     OW 3311   1.398   0.581   0.069
  387SOL    HW1 3312   1.352   0.556   0.158
  387SOL    HW2 3313   1.452   0.501   0.042
  388SOL     OW 3314   0.518   0.252   0.303
  388SOL    HW1 3315   0.563   0.203   0.223
  388SOL    HW2 3316   0.488   0.342   0.260
  389SOL     OW 3317   1.713   1.230   1.561
  389SOL    HW1 3318   1.806   1.187   1.556
  389SOL    HW2 3319   1.739   1.328   1.580
  390SOL     OW 3320   1.048   1.385   1.354
  390SOL    HW1 3321   0.960   1.346   1.393
  390SOL    HW2 3322   1.121   1.322   1.391
  391SOL     OW 3323   1.611   1.618   1.648
  391SOL    HW1 3324   1.619   1.658   1.555
  391SOL    HW2 3325   1.683   1.545   1.649
  392SOL     OW 3326   1.147   1.226   1.111
  392SOL    HW1 3327   1.061   1.222   1.163
  392SOL    HW2 3328   1.124   1.275   1.025
  393SOL     OW 3329   1.594   1.095   1.080
  393SOL    HW1 3330   1.603   1.168   1.151
  393SOL    HW2 3331   1.529   1.134   1.010
  394SOL     OW 3332   0.885   0.193   1.380
  394SOL    HW1 3333   0.920   0.155   1.291
  394SOL    HW2 3334   0.965   0.181   1.442
  395SOL     OW 3335   0.996   1.129   1.743
  395SOL    HW1 3336   0.902   1.162   1.764
  395SOL    HW2 3337   0.986   1.058   1.669
  396SOL     OW 3338   0.749   1.108   0.318
  396SOL    HW1 3339   0.717   1.097   0.414
  396SOL    HW2 3340   0.827   1.039   0.309
  397SOL     OW 3341   0.390   0.832   1.253
  397SOL    HW1 3342   0.472   0.826   1.316
  397SOL    HW2 3343   0.359   0.736   1.244
  398SOL     OW 3344   1.285   0.371   1.264
  398SOL    HW1 3345   1.320   0.461   1.301
  398SOL    HW2 3346   1.184   0.385   1.242
  399SOL     OW 3347   0.087   1.578   1.336
  399SOL    HW1 3348   0.010   1.599   1.399
  399SOL    HW2 3349   0.177   1.589   1.383
  400SOL     OW 3350   0.376   1.098   0.487
  400SOL    HW1 3351   0.338   1.172   0.425
  400SOL    HW2 3352   0.355   1.011   0.440
  401SOL     OW 3353   0.511   0.591   0.844
  401SOL    HW1 3354   0.545   0.660   0.774
  401SOL    HW2 3355   0.588   0.579   0.909
  402SOL     OW 3356   1.310   1.473   1.172
  402SOL    HW1 3357   1.374   1.483   1.253
  402SOL    HW2 3358   1.248   1.396   1.195
  403SOL     OW 3359   1.560   0.597   0.452
  403SOL    HW1 3360   1.495   0.652   0.508
  403SOL    HW2 3361   1.629   0.666   0.422
  404SOL     OW 3362   0.357   1.573   1.327
  404SOL    HW1 3363   0.328   1.528   1.239
  404SOL    HW2 3364   0.458   1.583   1.314
  405SOL     OW 3365   0.428   0.741   1.616
  405SOL    HW1 3366   0.490   0.792   1.552
  405SOL    HW2 3367   0.458   0.645   1.602
  406SOL     OW 3368   1.631   0.779   1.694
  406SOL    HW1 3369   1.534   0.811   1.695
  406SOL    HW2 3370   1.669   0.826   1.610
  407SOL     OW 3371   0.976   0.114   1.663
  407SOL    HW1 3372   1.053   0.179   1.657
  407SOL    HW2 3373   1.018   0.022   1.659
  408SOL     OW 3374   0.588   0.906   1.063
  408SOL    HW1 3375   0.649   0.986   1.081
  408SOL    HW2 3376   0.515   0.908   1.133
  409SOL     OW 3377   1.366   0.799   1.022
  409SOL    HW1 3378   1.264   0.787   1.012
  409SOL    HW2 3379   1.404   0.706   1.037
  410SOL     OW 3380   1.216   0.500   0.267
  410SOL    HW1 3381   1.242   0.426   0.335
  410SOL    HW2 3382   1.152   0.558   0.323
  411SOL     OW 3383   0.317   0.197   1.282
  411SOL    HW1 3384   0.249   0.239   1.346
  411SOL    HW2 3385   0.275   0.112   1.247
  412SOL     OW 3386   0.082   1.313   1.296
  412SOL    HW1 3387   0.094   1.244   1.371
  412SOL    HW2 3388   0.092   1.408   1.335
  413SOL     OW 3389   0.732   0.606   1.078
  413SOL    HW1 3390   0.814   0.583   1.020
  413SOL    HW2 3391   0.728   0.708   1.086
  414SOL     OW 3392   1.788   0.960   1.875
  414SOL    HW1 3393   1.720   0.907   1.821
  414SOL    HW2 3394   1.752   0.962   1.970
  415SOL     OW 3395   0.357   0.047   0.636
  415SOL    HW1 3396   0.322   0.136   0.670
  415SOL    HW2 3397   0.292   6.973   0.667
  416SOL     OW 3398   1.631   0.352   0.354
  416SOL    HW1 3399   1.641   0.279   0.426
  416SOL    HW2 3400   1.597   0.438   0.402
  417SOL     OW 3401   1.080   0.759   0.981
  417SOL    HW1 3402   1.048   0.803   1.070
  417SOL    HW2 3403   1.029   0.669   0.974
  418SOL     OW 3404   0.956   1.577   1.688
  418SOL    HW1 3405   0.952   1.634   1.602
  418SOL    HW2 3406   1.006   1.491   1.662
  419SOL     OW 3407   1.829   1.471   1.600
  419SOL    HW1 3408   1.865   1.505   1.510
  419SOL    HW2 3409   1.901   1.501   1.666
  420SOL     OW 3410   0.336   0.863   1.834
  420SOL    HW1 3411   0.422   0.900   1.876
  420SOL    HW2 3412   0.372   0.805   1.757
  421SOL     OW 3413   1.277   0.826   0.042
  421SOL    HW1 3414   1.320   0.732   0.047
  421SOL    HW2 3415   1.293   0.859   6.948
  422SOL     OW 3416   1.070   1.372   0.854
  422SOL    HW1 3417   1.067   1.289   0.792
  422SOL    HW2 3418   1.136   1.439   0.810
  423SOL     OW 3419   0.276   0.836   0.953
  423SOL    HW1 3420   0.375   0.855   0.945
  423SOL    HW2 3421   0.268   0.742   0.990
  424SOL     OW 3422   0.305   0.554   1.000
  424SOL    HW1 3423   0.278   0.457   0.981
  424SOL    HW2 3424   0.379   0.571   0.929
  425SOL     OW 3425   1.155   0.365   1.688
  425SOL    HW1 3426   1.110   0.408   1.772
  425SOL    HW2 3427   1.237   0.426   1.674
  426SOL     OW 3428   1.160   0.227   1.458
  426SOL    HW1 3429   1.160   0.294   1.536
  426SOL    HW2 3430   1.226   0.265   1.390
  427SOL     OW 3431   6.971   1.289   0.213
  427SOL    HW1 3432   6.905   1.307   0.290
  427SOL    HW2 3433   0.033   1.213   0.245
  428SOL     OW 3434   0.094   1.771   0.972
  428SOL    HW1 3435   0.067   1.692   0.914
  428SOL    HW2 3436   0.186   1.798   0.935
  429SOL     OW 3437   0.488   1.588   0.918
  429SOL    HW1 3438   0.559   1.663   0.925
  429SOL    HW2 3439   0.534   1.515   0.862
  430SOL     OW 3440   0.076   0.637   1.113
  430SOL    HW1 3441   0.163   0.599   1.074
  430SOL    HW2 3442   0.056   0.588   1.200
  431SOL     OW 3443   0.222   0.527   1.702
  431SOL    HW1 3444   0.310   0.493   1.661
  431SOL    HW2 3445   0.202   0.613   1.649
  432SOL     OW 3446   1.387   0.903   1.658
  432SOL    HW1 3447   1.415   1.002   1.653
  432SOL    HW2 3448   1.346   0.882   1.568
  433SOL     OW 3449   0.789   0.581   0.382
  433SOL    HW1 3450   0.805   0.499   0.324
  433SOL    HW2 3451   0.701   0.626   0.353
  434SOL     OW 3452   0.276   1.576   1.698
  434SOL    HW1 3453   0.241   1.649   1.760
  434SOL    HW2 3454   0.262   1.488   1.747
  435SOL     OW 3455   0.608   0.489   1.278
  435SOL    HW1 3456   0.595   0.394   1.242
  435SOL    HW2 3457   0.652   0.540   1.198
  436SOL     OW 3458   0.922   1.714   1.448
  436SOL    HW1 3459   0.921   1.662   1.361
  436SOL    HW2 3460   0.924   1.813   1.422
  437SOL     OW 3461   0.447   0.485   0.204
  437SOL    HW1 3462   0.509   0.559   0.239
  437SOL    HW2 3463   0.360   0.537   0.184
  438SOL     OW 3464   0.128   1.113   1.470
  438SOL    HW1 3465   0.133   1.047   1.549
  438SOL    HW2 3466   0.125   1.048   1.388
  439SOL     OW 3467   1.317   1.019   1.243
  439SOL    HW1 3468   1.332   0.952   1.168
  439SOL    HW2 3469   1.238   1.073   1.208
  440SOL     OW 3470   1.311   0.847   0.309
  440SOL    HW1 3471   1.231   0.819   0.364
  440SOL    HW2 3472   1.282   0.841   0.210
  441SOL     OW 3473   1.747   1.749   1.129
  441SOL    HW1 3474   1.834   1.777   1.085
  441SOL    HW2 3475   1.739   1.648   1.106
  442SOL     OW 3476   1.245   1.713   1.068
  442SOL    HW1 3477   1.335   1.740   1.028
  442SOL    HW2 3478   1.259   1.619   1.109
  443SOL     OW 3479   0.077   1.267   1.034
  443SOL    HW1 3480   0.074   1.273   1.137
  443SOL    HW2 3481   6.980   1.261   1.006
  444SOL     OW 3482   0.700   1.631   1.763
  444SOL    HW1 3483   0.668   1.722   1.733
  444SOL    HW2 3484   0.798   1.623   1.731
  445SOL     OW 3485   0.877   0.123   0.131
  445SOL    HW1 3486   0.968   0.119   0.083
  445SOL    HW2 3487   0.863   0.032   0.179
  446SOL     OW 3488   1.709   0.106   0.468
  446SOL    HW1 3489   1.800   0.105   0.419
  446SOL    HW2 3490   1.709   0.027   0.531
  447SOL     OW 3491   1.368   1.584   0.483
  447SOL    HW1 3492   1.450   1.619   0.431
  447SOL    HW2 3493   1.323   1.670   0.519
  448SOL     OW 3494   0.158   1.794   1.838
  448SOL    HW1 3495   0.095   1.741   1.897
  448SOL    HW2 3496   0.197   1.858   1.908
  449SOL     OW 3497   1.238   0.936   0.636
  449SOL    HW1 3498   1.314   0.874   0.665
  449SOL    HW2 3499   1.288   1.017   0.596
  450SOL     OW 3500   0.817   1.276   1.447
  450SOL    HW1 3501   0.771   1.325   1.527
  450SOL    HW2 3502   0.744   1.275   1.375
  451SOL     OW 3503   0.669   1.618   0.177
  451SOL    HW1 3504   0.721   1.657   0.097
  451SOL    HW2 3505   0.632   1.528   0.145
  452SOL     OW 3506   1.632   1.722   1.383
  452SOL    HW1 3507   1.677   1.731   1.291
  452SOL    HW2 3508   1.625   1.818   1.419
  453SOL     OW 3509   1.874   0.163   0.938
  453SOL    HW1 3510   1.850   0.069   0.910
  453SOL    HW2 3511   1.786   0.216   0.932
  454SOL     OW 3512   0.316   0.323   0.730
  454SOL    HW1 3513   0.235   0.366   0.687
  454SOL    HW2 3514   0.286   0.292   0.823
  455SOL     OW 3515   1.211   1.587   0.027
  455SOL    HW1 3516   1.209   1.492   0.064
  455SOL    HW2 3517   1.169   1.586   6.935
  456SOL     OW 3518   0.754   1.021   1.371
  456SOL    HW1 3519   0.826   0.979   1.310
  456SOL    HW2 3520   0.796   1.106   1.410
  457SOL     OW 3521   0.921   0.918   0.277
  457SOL    HW1 3522   0.997   0.943   0.213
  457SOL    HW2 3523   0.950   0.833   0.327
  458SOL     OW 3524   1.465   1.683   0.020
  458SOL    HW1 3525   1.367   1.653   0.027
  458SOL    HW2 3526   1.477   1.710   6.923
  459SOL     OW 3527   0.376   1.274   1.464
  459SOL    HW1 3528   0.395   1.353   1.404
  459SOL    HW2 3529   0.292   1.229   1.430
  460SOL     OW 3530   1.606   1.315   1.268
  460SOL    HW1 3531   1.655   1.275   1.347
  460SOL    HW2 3532   1.547   1.387   1.313
  461SOL     OW 3533   1.044   1.155   0.696
  461SOL    HW1 3534   0.971   1.095   0.737
  461SOL    HW2 3535   1.115   1.088   0.666
  462SOL     OW 3536   1.080   0.203   0.939
  462SOL    HW1 3537   1.051   0.137   0.865
  462SOL    HW2 3538   1.058   0.156   1.028
  463SOL     OW 3539   0.610   1.502   0.519
  463SOL    HW1 3540   0.668   1.462   0.443
  463SOL    HW2 3541   0.528   1.538   0.472
  464SOL     OW 3542   1.724   0.367   1.345
  464SOL    HW1 3543   1.805   0.427   1.362
  464SOL    HW2 3544   1.761   0.290   1.285
  465SOL     OW 3545   0.296   1.296   0.325
  465SOL    HW1 3546   0.245   1.338   0.248
  465SOL    HW2 3547   0.262   1.346   0.410
  466SOL     OW 3548   0.116   0.963   1.697
  466SOL    HW1 3549   0.074   1.031   1.762
  466SOL    HW2 3550   0.198   0.927   1.750
  467SOL     OW 3551   0.643   0.263   1.477
  467SOL    HW1 3552   0.734   0.257   1.428
  467SOL    HW2 3553   0.668   0.255   1.575
  468SOL     OW 3554   0.050   0.439   0.082
  468SOL    HW1 3555   6.988   0.397   0.150
  468SOL    HW2 3556   0.020   0.404   6.991
  469SOL     OW 3557   1.472   0.847   1.380
  469SOL    HW1 3558   1.416   0.924   1.338
  469SOL    HW2 3559   1.558   0.889   1.418
  470SOL     OW 3560   0.028   0.175   0.325
  470SOL    HW1 3561   0.089   0.253   0.352
  470SOL    HW2 3562   0.086   0.107   0.278
  471SOL     OW 3563   1.159   1.343   0.172
  471SOL    HW1 3564   1.065   1.359   0.131
  471SOL    HW2 3565   1.170   1.242   0.170
  472SOL     OW 3566   0.600   0.815   1.421
  472SOL    HW1 3567   0.645   0.907   1.406
  472SOL    HW2 3568   0.683   0.754   1.425
  473SOL     OW 3569   1.525   1.800   0.952
  473SOL    HW1 3570   1.550   1.881   0.895
  473SOL    HW2 3571   1.607   1.784   1.011
  474SOL     OW 3572   0.775   0.505   1.697
  474SOL    HW1 3573   0.775   0.602   1.733
  474SOL    HW2 3574   0.872   0.497   1.667
  475SOL     OW 3575   1.455   1.165   1.621
  475SOL    HW1 3576   1.447   1.177   1.724
  475SOL    HW2 3577   1.550   1.199   1.597
  476SOL     OW 3578   0.411   1.757   1.559
  476SOL    HW1 3579   0.328   1.815   1.550
  476SOL    HW2 3580   0.373   1.667   1.594
  477SOL     OW 3581   1.687   0.824   1.180
  477SOL    HW1 3582   1.593   0.842   1.215
  477SOL    HW2 3583   1.707   0.908   1.127
  478SOL     OW 3584   1.259   0.320   0.466
  478SOL    HW1 3585   1.321   0.238   0.466
  478SOL    HW2 3586   1.274   0.370   0.554
  479SOL     OW 3587   0.594   0.768   0.654
  479SOL    HW1 3588   0.621   0.866   0.651
  479SOL    HW2 3589   0.525   0.757   0.580
  480SOL     OW 3590   1.752   0.392   1.624
  480SOL    HW1 3591   1.727   0.393   1.525
  480SOL    HW2 3592   1.678   0.334   1.666
  481SOL     OW 3593   1.711   0.933   1.484
  481SOL    HW1 3594   1.703   1.033   1.503
  481SOL    HW2 3595   1.799   0.922   1.435
  482SOL     OW 3596   0.918   1.389   0.058
  482SOL    HW1 3597   0.841   1.350   0.111
  482SOL    HW2 3598   0.896   1.489   0.048
  483SOL     OW 3599   0.650   1.805   0.896
  483SOL    HW1 3600   0.626   1.904   0.884
  483SOL    HW2 3601   0.750   1.798   0.882
  484SOL     OW 3602   0.881   0.983   0.825
  484SOL    HW1 3603   0.936   0.915   0.875
  484SOL    HW2 3604   0.832   1.034   0.900
  485SOL     OW 3605   1.097   1.009   0.089
  485SOL    HW1 3606   1.100   1.064   0.004
  485SOL    HW2 3607   1.161   0.931   0.068
  486SOL     OW 3608   1.885   1.569   0.839
  486SOL    HW1 3609   1.786   1.573   0.815
  486SOL    HW2 3610   1.897   1.486   0.894
  487SOL     OW 3611   0.247   1.358   1.861
  487SOL    HW1 3612   0.176   1.289   1.837
  487SOL    HW2 3613   0.235   1.382   1.961
  488SOL     OW 3614   0.086   1.275   0.706
  488SOL    HW1 3615   0.025   1.218   0.644
  488SOL    HW2 3616   0.144   1.210   0.759
  489SOL     OW 3617   0.674   1.407   1.628
  489SOL    HW1 3618   0.590   1.354   1.655
  489SOL    HW2 3619   0.668   1.496   1.680
  490SOL     OW 3620   1.834   0.166   1.204
  490SOL    HW1 3621   1.847   0.068   1.237
  490SOL    HW2 3622   1.838   0.159   1.101
  491SOL     OW 3623   0.442   0.450   0.500
  491SOL    HW1 3624   0.500   0.384   0.447
  491SOL    HW2 3625   0.436   0.413   0.595
  492SOL     OW 3626   1.709   1.493   1.073
  492SOL    HW1 3627   1.620   1.478   1.026
  492SOL    HW2 3628   1.706   1.426   1.151
  493SOL     OW 3629   0.314   0.559   1.271
  493SOL    HW1 3630   0.400   0.521   1.310
  493SOL    HW2 3631   0.325   0.547   1.170
  494SOL     OW 3632   0.831   1.616   0.662
  494SOL    HW1 3633   0.816   1.700   0.607
  494SOL    HW2 3634   0.746   1.559   0.654
  495SOL     OW 3635   1.401   0.199   1.107
  495SOL    HW1 3636   1.470   0.152   1.164
  495SOL    HW2 3637   1.350   0.259   1.176
  496SOL     OW 3638   0.997   0.065   1.153
  496SOL    HW1 3639   0.952   0.002   1.087
  496SOL    HW2 3640   1.047   0.006   1.222
  497SOL     OW 3641   0.768   1.384   0.329
  497SOL    HW1 3642   0.751   1.284   0.312
  497SOL    HW2 3643   0.852   1.387   0.384
  498SOL     OW 3644   0.617   1.589   1.239
  498SOL    HW1 3645   0.611   1.682   1.283
  498SOL    HW2 3646   0.717   1.578   1.221
  499SOL     OW 3647   1.366   0.103   0.113
  499SOL    HW1 3648   1.363   0.010   0.153
  499SOL    HW2 3649   1.271   0.126   0.081
  500SOL     OW 3650   1.285   0.491   0.708
  500SOL    HW1 3651   1.222   0.570   0.690
  500SOL    HW2 3652   1.269   0.468   0.807
  501SOL     OW 3653   1.631   0.317   0.935
  501SOL    HW1 3654   1.557   0.248   0.947
  501SOL    HW2 3655   1.624   0.347   0.837
  502SOL     OW 3656   0.089   1.066   0.306
  502SOL    HW1 3657   0.181   1.018   0.309
  502SOL    HW2 3658   0.020   0.988   0.307
  503SOL     OW 3659   0.893   1.655   0.343
  503SOL    HW1 3660   0.807   1.635   0.290
  503SOL    HW2 3661   0.874   1.736   0.404
  504SOL     OW 3662   0.221   0.595   1.985
  504SOL    HW1 3663   0.148   0.548   2.040
  504SOL    HW2 3664   0.211   0.572   1.887
  505SOL     OW 3665   0.255   0.301   2.901
  505SOL    HW1 3666   0.293   0.256   2.986
  505SOL    HW2 3667   0.158   0.265   2.893
  506SOL     OW 3668   0.052   0.388   2.546
  506SOL    HW1 3669   6.964   0.400   2.596
  506SOL    HW2 3670   0.062   0.286   2.535
  507SOL     OW 3671   0.592   1.319   3.037
  507SOL    HW1 3672   0.503   1.312   2.989
  507SOL    HW2 3673   0.595   1.416   3.070
  508SOL     OW 3674   1.544   1.526   2.557
  508SOL    HW1 3675   1.503   1.494   2.646
  508SOL    HW2 3676   1.470   1.529   2.486
  509SOL     OW 3677   1.107   0.697   2.540
  509SOL    HW1 3678   1.154   0.788   2.534
  509SOL    HW2 3679   1.073   0.693   2.636
  510SOL     OW 3680   1.786   0.583   2.101
  510SOL    HW1 3681   1.770   0.592   1.999
  510SOL    HW2 3682   1.753   0.490   2.126
  511SOL     OW 3683   0.772   1.156   2.892
  511SOL    HW1 3684   0.711   1.211   2.953
  511SOL    HW2 3685   0.819   1.230   2.840
  512SOL     OW 3686   0.883   0.737   3.646
  512SOL    HW1 3687   0.847   0.781   3.730
  512SOL    HW2 3688   0.914   0.815   3.586
  513SOL     OW 3689   0.658   0.923   2.536
  513SOL    HW1 3690   0.753   0.932   2.577
  513SOL    HW2 3691   0.610   1.008   2.567
  514SOL     OW 3692   0.709   1.147   3.668
  514SOL    HW1 3693   0.760   1.223   3.717
  514SOL    HW2 3694   0.618   1.188   3.643
  515SOL     OW 3695   0.304   1.442   2.946
  515SOL    HW1 3696   0.238   1.397   2.885
  515SOL    HW2 3697   0.362   1.500   2.885
  516SOL     OW 3698   1.469   1.500   3.241
  516SOL    HW1 3699   1.527   1.584   3.251
  516SOL    HW2 3700   1.386   1.516   3.298
  517SOL     OW 3701   0.430   0.441   3.382
  517SOL    HW1 3702   0.518   0.389   3.372
  517SOL    HW2 3703   0.358   0.372   3.361
  518SOL     OW 3704   1.602   0.482   2.596
  518SOL    HW1 3705   1.554   0.503   2.509
  518SOL    HW2 3706   1.620   0.572   2.637
  519SOL     OW 3707   0.230   1.684   2.360
  519SOL    HW1 3708   0.264   1.761   2.420
  519SOL    HW2 3709   0.287   1.696   2.276
  520SOL     OW 3710   1.143   1.390   3.528
  520SOL    HW1 3711   1.203   1.388   3.610
  520SOL    HW2 3712   1.094   1.300   3.533
  521SOL     OW 3713   0.254   1.400   2.384
  521SOL    HW1 3714   0.256   1.502   2.393
  521SOL    HW2 3715   0.192   1.367   2.458
  522SOL     OW 3716   0.265   1.137   2.784
  522SOL    HW1 3717   0.266   1.037   2.800
  522SOL    HW2 3718   0.180   1.165   2.834
  523SOL     OW 3719   0.601   1.804   3.277
  523SOL    HW1 3720   0.524   1.776   3.338
  523SOL    HW2 3721   0.626   1.901   3.301
  524SOL     OW 3722   0.565   0.975   1.966
  524SOL    HW1 3723   0.609   1.029   1.890
  524SOL    HW2 3724   0.619   1.007   2.047
  525SOL     OW 3725   1.617   0.135   3.418
  525SOL    HW1 3726   1.630   0.198   3.339
  525SOL    HW2 3727   1.711   0.103   3.447
  526SOL     OW 3728   0.139   0.615   2.437
  526SOL    HW1 3729   0.086   0.538   2.482
  526SOL    HW2 3730   0.118   0.700   2.492
  527SOL     OW 3731   1.858   1.799   2.189
  527SOL    HW1 3732   1.915   1.767   2.269
  527SOL    HW2 3733   1.930   1.830   2.123
  528SOL     OW 3734   0.008   1.648   2.030
  528SOL    HW1 3735   0.020   1.550   2.007
  528SOL    HW2 3736   6.985   1.648   2.130
  529SOL     OW 3737   1.675   0.918   2.558
  529SOL    HW1 3738   1.770   0.886   2.545
  529SOL    HW2 3739   1.651   0.969   2.473
  530SOL     OW 3740   1.639   1.108   2.323
  530SOL    HW1 3741   1.730   1.099   2.280
  530SOL    HW2 3742   1.652   1.185   2.392
  531SOL     OW 3743   0.145   0.735   3.430
  531SOL    HW1 3744   0.244   0.740   3.408
  531SOL    HW2 3745   0.125   0.825   3.475
  532SOL     OW 3746   0.617   1.395   2.632
  532SOL    HW1 3747   0.585   1.299   2.647
  532SOL    HW2 3748   0.601   1.408   2.531
  533SOL     OW 3749   1.288   1.235   3.292
  533SOL    HW1 3750   1.312   1.166   3.221
  533SOL    HW2 3751   1.354   1.219   3.370
  534SOL     OW 3752   0.823   7.000   2.301
  534SOL    HW1 3753   0.874   0.084   2.328
  534SOL    HW2 3754   0.727   0.014   2.340
  535SOL     OW 3755   0.138   0.949   3.100
  535SOL    HW1 3756   0.235   0.917   3.114
  535SOL    HW2 3757   0.108   0.897   3.017
  536SOL     OW 3758   1.546   0.971   2.069
  536SOL    HW1 3759   1.465   0.919   2.108
  536SOL    HW2 3760   1.589   1.015   2.150
  537SOL     OW 3761   1.174   1.785   3.496
  537SOL    HW1 3762   1.195   1.871   3.445
  537SOL    HW2 3763   1.191   1.712   3.425
  538SOL     OW 3764   0.359   0.253   3.710
  538SOL    HW1 3765   0.404   0.329   3.761
  538SOL    HW2 3766   0.260   0.260   3.737
  539SOL     OW 3767   1.447   1.434   2.803
  539SOL    HW1 3768   1.391   1.454   2.887
  539SOL    HW2 3769   1.419   1.339   2.776
  540SOL     OW 3770   1.625   1.759   2.440
  540SOL    HW1 3771   1.609   1.712   2.350
  540SOL    HW2 3772   1.611   1.684   2.508
  541SOL     OW 3773   0.587   0.701   2.152
  541SOL    HW1 3774   0.583   0.787   2.098
  541SOL    HW2 3775   0.495   0.692   2.198
  542SOL     OW 3776   1.245   0.409   2.810
  542SOL    HW1 3777   1.174   0.335   2.816
  542SOL    HW2 3778   1.322   0.367   2.864
  543SOL     OW 3779   1.601   1.664   2.181
  543SOL    HW1 3780   1.682   1.726   2.190
  543SOL    HW2 3781   1.589   1.653   2.079
  544SOL     OW 3782   0.795   0.627   3.313
  544SOL    HW1 3783   0.780   0.573   3.401
  544SOL    HW2 3784   0.759   0.566   3.240
  545SOL     OW 3785   1.412   0.513   3.536
  545SOL    HW1 3786   1.412   0.562   3.626
  545SOL    HW2 3787   1.478   0.436   3.553
  546SOL     OW 3788   0.968   0.928   3.467
  546SOL    HW1 3789   1.023   0.851   3.424
  546SOL    HW2 3790   0.902   0.954   3.391
  547SOL     OW 3791   0.969   0.393   3.045
  547SOL    HW1 3792   0.928   0.366   3.134
  547SOL    HW2 3793   0.971   0.308   2.990
  548SOL     OW 3794   1.044   0.681   2.268
  548SOL    HW1 3795   1.058   0.695   2.370
  548SOL    HW2 3796   0.959   0.622   2.262
  549SOL     OW 3797   0.112   0.832   2.597
  549SOL    HW1 3798   0.165   0.841   2.684
  549SOL    HW2 3799   0.013   0.847   2.617
  550SOL     OW 3800   0.131   1.876   3.452
  550SOL    HW1 3801   0.131   1.861   3.554
  550SOL    HW2 3802   0.076   1.799   3.418
  551SOL     OW 3803   0.904   0.328   2.081
  551SOL    HW1 3804   0.929   0.382   1.998
  551SOL    HW2 3805   0.954   0.240   2.069
  552SOL     OW 3806   1.714   0.598   3.706
  552SOL    HW1 3807   1.668   0.675   3.654
  552SOL    HW2 3808   1.745   0.538   3.631
  553SOL     OW 3809   1.365   1.149   2.426
  553SOL    HW1 3810   1.452   1.142   2.374
  553SOL    HW2 3811   1.308   1.215   2.373
  554SOL     OW 3812   0.555   0.217   2.773
  554SOL    HW1 3813   0.562   0.235   2.874
  554SOL    HW2 3814   0.487   0.280   2.733
  555SOL     OW 3815   0.962   1.452   2.372
  555SOL    HW1 3816   0.947   1.526   2.301
  555SOL    HW2 3817   0.970   1.501   2.460
  556SOL     OW 3818   0.359   1.805   2.755
  556SOL    HW1 3819   0.401   1.711   2.762
  556SOL    HW2 3820   0.429   1.867   2.796
  557SOL     OW 3821   1.762   1.095   2.745
  557SOL    HW1 3822   1.719   1.033   2.676
  557SOL    HW2 3823   1.699   1.094   2.826
  558SOL     OW 3824   1.217   1.570   3.333
  558SOL    HW1 3825   1.194   1.500   3.404
  558SOL    HW2 3826   1.187   1.529   3.246
  559SOL     OW 3827   0.307   0.981   2.130
  559SOL    HW1 3828   0.372   0.988   2.053
  559SOL    HW2 3829   0.273   0.885   2.126
  560SOL     OW 3830   1.469   0.754   2.571
  560SOL    HW1 3831   1.458   0.717   2.666
  560SOL    HW2 3832   1.550   0.819   2.578
  561SOL     OW 3833   0.480   1.277   3.604
  561SOL    HW1 3834   0.456   1.264   3.504
  561SOL    HW2 3835   0.390   1.300   3.648
  562SOL     OW 3836   1.111   1.775   2.096
  562SOL    HW1 3837   1.036   1.717   2.136
  562SOL    HW2 3838   1.141   1.724   2.012
  563SOL     OW 3839   0.163   0.291   3.353
  563SOL    HW1 3840   0.114   0.375   3.320
  563SOL    HW2 3841   0.133   0.277   3.449
  564SOL     OW 3842   1.620   1.366   1.933
  564SOL    HW1 3843   1.578   1.457   1.919
  564SOL    HW2 3844   1.551   1.296   1.903
  565SOL     OW 3845   0.440   1.740   2.184
  565SOL    HW1 3846   0.497   1.787   2.257
  565SOL    HW2 3847   0.509   1.707   2.117
  566SOL     OW 3848   1.410   0.111   2.256
  566SOL    HW1 3849   1.382   0.059   2.172
  566SOL    HW2 3850   1.511   0.103   2.273
  567SOL     OW 3851   0.212   1.814   3.079
  567SOL    HW1 3852   0.264   1.739   3.124
  567SOL    HW2 3853   0.168   1.771   2.997
  568SOL     OW 3854   0.975   1.723   2.741
  568SOL    HW1 3855   1.047   1.656   2.763
  568SOL    HW2 3856   0.914   1.678   2.671
  569SOL     OW 3857   0.358   0.678   2.306
  569SOL    HW1 3858   0.394   0.582   2.316
  569SOL    HW2 3859   0.259   0.664   2.334
  570SOL     OW 3860   1.570   0.314   3.612
  570SOL    HW1 3861   1.539   0.283   3.705
  570SOL    HW2 3862   1.565   0.230   3.551
  571SOL     OW 3863   0.575   0.109   1.933
  571SOL    HW1 3864   0.625   0.034   1.986
  571SOL    HW2 3865   0.646   0.159   1.879
  572SOL     OW 3866   0.782   0.213   3.596
  572SOL    HW1 3867   0.880   0.185   3.597
  572SOL    HW2 3868   0.742   0.190   3.689
  573SOL     OW 3869   0.907   1.573   3.066
  573SOL    HW1 3870   0.879   1.541   2.974
  573SOL    HW2 3871   0.961   1.496   3.108
  574SOL     OW 3872   1.319   0.610   3.298
  574SOL    HW1 3873   1.360   0.566   3.382
  574SOL    HW2 3874   1.378   0.692   3.279
  575SOL     OW 3875   0.823   1.428   2.811
  575SOL    HW1 3876   0.915   1.415   2.766
  575SOL    HW2 3877   0.755   1.425   2.735
  576SOL     OW 3878   0.921   0.532   2.718
  576SOL    HW1 3879   0.875   0.503   2.630
  576SOL    HW2 3880   0.942   0.446   2.768
  577SOL     OW 3881   0.579   0.064   2.370
  577SOL    HW1 3882   0.494   0.045   2.426
  577SOL    HW2 3883   0.547   0.132   2.301
  578SOL     OW 3884   1.432   1.161   1.882
  578SOL    HW1 3885   1.468   1.088   1.945
  578SOL    HW2 3886   1.346   1.195   1.922
  579SOL     OW 3887   0.311   0.019   2.113
  579SOL    HW1 3888   0.365   0.102   2.138
  579SOL    HW2 3889   0.350   6.942   2.166
  580SOL     OW 3890   0.944   0.245   2.358
  580SOL    HW1 3891   0.925   0.297   2.272
  580SOL    HW2 3892   1.045   0.249   2.367
  581SOL     OW 3893   1.075   0.721   3.339
  581SOL    HW1 3894   1.007   0.645   3.345
  581SOL    HW2 3895   1.166   0.676   3.324
  582SOL     OW 3896   1.244   1.589   2.638
  582SOL    HW1 3897   1.253   1.664   2.568
  582SOL    HW2 3898   1.329   1.593   2.692
  583SOL     OW 3899   0.488   1.136   2.604
  583SOL    HW1 3900   0.411   1.142   2.672
  583SOL    HW2 3901   0.442   1.135   2.511
  584SOL     OW 3902   1.281   1.808   2.473
  584SOL    HW1 3903   1.327   1.882   2.418
  584SOL    HW2 3904   1.217   1.860   2.536
  585SOL     OW 3905   1.066   0.503   1.896
  585SOL    HW1 3906   1.049   0.598   1.866
  585SOL    HW2 3907   1.125   0.507   1.981
  586SOL     OW 3908   0.078   0.538   3.249
  586SOL    HW1 3909   0.172   0.552   3.208
  586SOL    HW2 3910   0.073   0.615   3.318
  587SOL     OW 3911   0.586   0.252   3.046
  587SOL    HW1 3912   0.629   0.163   3.065
  587SOL    HW2 3913   0.499   0.249   3.101
  588SOL     OW 3914   0.791   0.445   2.495
  588SOL    HW1 3915   0.793   0.493   2.403
  588SOL    HW2 3916   0.818   0.349   2.474
  589SOL     OW 3917   0.978   0.017   2.615
  589SOL    HW1 3918   0.905   0.038   2.548
  589SOL    HW2 3919   0.997   6.917   2.602
  590SOL     OW 3920   1.394   1.163   2.757
  590SOL    HW1 3921   1.347   1.077   2.789
  590SOL    HW2 3922   1.399   1.154   2.655
  591SOL     OW 3923   1.453   0.651   2.824
  591SOL    HW1 3924   1.393   0.569   2.829
  591SOL    HW2 3925   1.521   0.641   2.901
  592SOL     OW 3926   1.834   0.801   2.243
  592SOL    HW1 3927   1.892   0.762   2.319
  592SOL    HW2 3928   1.818   0.720   2.181
  593SOL     OW 3929   0.486   1.403   2.022
  593SOL    HW1 3930   0.395   1.399   2.069
  593SOL    HW2 3931   0.470   1.371   1.926
  594SOL     OW 3932   1.682   1.297   2.503
  594SOL    HW1 3933   1.784   1.300   2.506
  594SOL    HW2 3934   1.643   1.388   2.527
  595SOL     OW 3935   1.423   0.583   1.943
  595SOL    HW1 3936   1.364   0.550   2.022
  595SOL    HW2 3937   1.518   0.552   1.961
  596SOL     OW 3938   0.499   0.226   2.169
  596SOL    HW1 3939   0.542   0.180   2.088
  596SOL    HW2 3940   0.482   0.322   2.135
  597SOL     OW 3941   1.735   1.212   3.424
  597SOL    HW1 3942   1.830   1.183   3.446
  597SOL    HW2 3943   1.741   1.315   3.431
  598SOL     OW 3944   1.043   1.356   3.199
  598SOL    HW1 3945   0.957   1.335   3.251
  598SOL    HW2 3946   1.117   1.305   3.250
  599SOL     OW 3947   1.610   1.609   3.498
  599SOL    HW1 3948   1.616   1.657   3.408
  599SOL    HW2 3949   1.690   1.543   3.495
  600SOL     OW 3950   1.113   1.225   2.954
  600SOL    HW1 3951   1.066   1.273   3.030
  600SOL    HW2 3952   1.101   1.282   2.870
  601SOL     OW 3953   1.581   1.096   2.947
  601SOL    HW1 3954   1.589   1.169   3.020
  601SOL    HW2 3955   1.515   1.136   2.880
  602SOL     OW 3956   0.911   0.209   3.254
  602SOL    HW1 3957   0.927   0.123   3.204
  602SOL    HW2 3958   1.003   0.226   3.299
  603SOL     OW 3959   1.003   1.161   3.594
  603SOL    HW1 3960   0.905   1.174   3.618
  603SOL    HW2 3961   1.001   1.072   3.542
  604SOL     OW 3962   0.734   1.061   2.201
  604SOL    HW1 3963   0.708   1.034   2.294
  604SOL    HW2 3964   0.820   1.005   2.182
  605SOL     OW 3965   0.386   0.836   3.140
  605SOL    HW1 3966   0.468   0.842   3.203
  605SOL    HW2 3967   0.366   0.735   3.135
  606SOL     OW 3968   1.240   0.391   3.130
  606SOL    HW1 3969   1.258   0.478   3.182
  606SOL    HW2 3970   1.145   0.398   3.093
  607SOL     OW 3971   0.065   1.565   3.199
  607SOL    HW1 3972   6.990   1.596   3.262
  607SOL    HW2 3973   0.153   1.566   3.249
  608SOL     OW 3974   0.376   1.131   2.358
  608SOL    HW1 3975   0.345   1.227   2.346
  608SOL    HW2 3976   0.347   1.080   2.274
  609SOL     OW 3977   0.514   0.608   2.654
  609SOL    HW1 3978   0.548   0.529   2.599
  609SOL    HW2 3979   0.585   0.618   2.729
  610SOL     OW 3980   1.224   1.364   2.235
  610SOL    HW1 3981   1.276   1.442   2.279
  610SOL    HW2 3982   1.131   1.370   2.275
  611SOL     OW 3983   1.300   1.446   3.034
  611SOL    HW1 3984   1.372   1.449   3.108
  611SOL    HW2 3985   1.262   1.352   3.037
  612SOL     OW 3986   1.568   0.601   2.324
  612SOL    HW1 3987   1.524   0.669   2.387
  612SOL    HW2 3988   1.623   0.653   2.257
  613SOL     OW 3989   0.348   1.505   3.196
  613SOL    HW1 3990   0.321   1.476   3.101
  613SOL    HW2 3991   0.446   1.533   3.183
  614SOL     OW 3992   0.429   0.732   3.491
  614SOL    HW1 3993   0.499   0.781   3.433
  614SOL    HW2 3994   0.456   0.634   3.482
  615SOL     OW 3995   1.616   0.788   3.547
  615SOL    HW1 3996   1.519   0.820   3.539
  615SOL    HW2 3997   1.665   0.837   3.470
  616SOL     OW 3998   1.036   0.081   3.558
  616SOL    HW1 3999   1.090   0.134   3.489
  616SOL    HW2 4000   1.017   6.993   3.512
  617SOL     OW 4001   0.459   0.038   3.586
  617SOL    HW1 4002   0.377   6.981   3.616
  617SOL    HW2 4003   0.430   0.131   3.622
  618SOL     OW 4004   0.601   0.910   2.898
  618SOL    HW1 4005   0.646   1.002   2.897
  618SOL    HW2 4006   0.554   0.902   2.988
  619SOL     OW 4007   1.311   0.913   2.845
  619SOL    HW1 4008   1.237   0.872   2.788
  619SOL    HW2 4009   1.365   0.831   2.872
  620SOL     OW 4010   1.210   0.514   2.123
  620SOL    HW1 4011   1.231   0.433   2.184
  620SOL    HW2 4012   1.150   0.575   2.180
  621SOL     OW 4013   0.336   0.203   3.151
  621SOL    HW1 4014   0.263   0.218   3.221
  621SOL    HW2 4015   0.341   0.102   3.139
  622SOL     OW 4016   0.067   1.309   3.143
  622SOL    HW1 4017   0.135   1.260   3.202
  622SOL    HW2 4018   0.082   1.411   3.159
  623SOL     OW 4019   0.699   0.641   2.846
  623SOL    HW1 4020   0.792   0.616   2.811
  623SOL    HW2 4021   0.694   0.743   2.857
  624SOL     OW 4022   1.767   0.953   3.708
  624SOL    HW1 4023   1.706   0.894   3.651
  624SOL    HW2 4024   1.720   0.964   3.797
  625SOL     OW 4025   0.341   0.041   2.478
  625SOL    HW1 4026   0.271   0.107   2.508
  625SOL    HW2 4027   0.299   6.950   2.501
  626SOL     OW 4028   1.632   0.368   2.186
  626SOL    HW1 4029   1.657   0.293   2.252
  626SOL    HW2 4030   1.603   0.448   2.244
  627SOL     OW 4031   1.057   0.747   2.811
  627SOL    HW1 4032   1.040   0.758   2.912
  627SOL    HW2 4033   1.015   0.656   2.790
  628SOL     OW 4034   0.954   1.578   3.553
  628SOL    HW1 4035   0.947   1.633   3.466
  628SOL    HW2 4036   1.023   1.504   3.533
  629SOL     OW 4037   1.827   1.462   3.454
  629SOL    HW1 4038   1.888   1.490   3.377
  629SOL    HW2 4039   1.888   1.427   3.531
  630SOL     OW 4040   0.348   0.901   3.682
  630SOL    HW1 4041   0.432   0.923   3.734
  630SOL    HW2 4042   0.376   0.829   3.614
  631SOL     OW 4043   1.519   0.229   1.977
  631SOL    HW1 4044   1.427   0.227   2.019
  631SOL    HW2 4045   1.576   0.277   2.050
  632SOL     OW 4046   1.280   0.811   1.889
  632SOL    HW1 4047   1.334   0.725   1.902
  632SOL    HW2 4048   1.314   0.850   1.799
  633SOL     OW 4049   1.058   1.377   2.706
  633SOL    HW1 4050   1.064   1.290   2.650
  633SOL    HW2 4051   1.132   1.442   2.678
  634SOL     OW 4052   0.271   0.841   2.823
  634SOL    HW1 4053   0.372   0.848   2.813
  634SOL    HW2 4054   0.257   0.745   2.859
  635SOL     OW 4055   0.304   0.561   2.851
  635SOL    HW1 4056   0.286   0.460   2.861
  635SOL    HW2 4057   0.361   0.568   2.766
  636SOL     OW 4058   1.169   0.396   3.541
  636SOL    HW1 4059   1.117   0.421   3.626
  636SOL    HW2 4060   1.259   0.441   3.553
  637SOL     OW 4061   1.165   0.236   3.336
  637SOL    HW1 4062   1.174   0.306   3.413
  637SOL    HW2 4063   1.224   0.272   3.261
  638SOL     OW 4064   6.971   1.338   2.048
  638SOL    HW1 4065   6.897   1.363   2.116
  638SOL    HW2 4066   0.001   1.248   2.091
  639SOL     OW 4067   0.113   1.726   2.822
  639SOL    HW1 4068   0.086   1.662   2.748
  639SOL    HW2 4069   0.199   1.772   2.787
  640SOL     OW 4070   0.498   1.584   2.789
  640SOL    HW1 4071   0.566   1.660   2.802
  640SOL    HW2 4072   0.546   1.514   2.731
  641SOL     OW 4073   0.959   0.732   3.068
  641SOL    HW1 4074   0.996   0.741   3.163
  641SOL    HW2 4075   0.876   0.675   3.080
  642SOL     OW 4076   0.063   0.621   2.975
  642SOL    HW1 4077   0.115   0.559   2.913
  642SOL    HW2 4078   0.044   0.570   3.061
  643SOL     OW 4079   0.235   0.520   3.583
  643SOL    HW1 4080   0.315   0.472   3.542
  643SOL    HW2 4081   0.233   0.613   3.540
  644SOL     OW 4082   1.371   0.909   3.511
  644SOL    HW1 4083   1.405   1.006   3.504
  644SOL    HW2 4084   1.357   0.882   3.413
  645SOL     OW 4085   0.814   0.528   2.239
  645SOL    HW1 4086   0.833   0.447   2.176
  645SOL    HW2 4087   0.732   0.575   2.200
  646SOL     OW 4088   1.637   0.630   3.032
  646SOL    HW1 4089   1.608   0.567   3.105
  646SOL    HW2 4090   1.731   0.595   3.004
  647SOL     OW 4091   0.257   1.563   3.573
  647SOL    HW1 4092   0.216   1.634   3.634
  647SOL    HW2 4093   0.260   1.476   3.627
  648SOL     OW 4094   0.662   0.518   3.094
  648SOL    HW1 4095   0.649   0.418   3.075
  648SOL    HW2 4096   0.672   0.561   3.002
  649SOL     OW 4097   0.917   1.708   3.313
  649SOL    HW1 4098   0.913   1.659   3.224
  649SOL    HW2 4099   0.924   1.807   3.290
  650SOL     OW 4100   0.465   0.476   2.060
  650SOL    HW1 4101   0.521   0.562   2.066
  650SOL    HW2 4102   0.368   0.508   2.051
  651SOL     OW 4103   0.176   1.114   3.302
  651SOL    HW1 4104   0.157   1.051   3.380
  651SOL    HW2 4105   0.159   1.053   3.220
  652SOL     OW 4106   1.303   1.062   3.080
  652SOL    HW1 4107   1.330   1.007   2.998
  652SOL    HW2 4108   1.220   1.113   3.047
  653SOL     OW 4109   1.321   0.859   2.159
  653SOL    HW1 4110   1.239   0.819   2.202
  653SOL    HW2 4111   1.307   0.848   2.058
  654SOL     OW 4112   1.760   1.726   2.995
  654SOL    HW1 4113   1.839   1.752   2.934
  654SOL    HW2 4114   1.737   1.631   2.961
  655SOL     OW 4115   1.253   1.713   2.980
  655SOL    HW1 4116   1.344   1.734   2.938
  655SOL    HW2 4117   1.254   1.612   2.999
  656SOL     OW 4118   0.026   1.203   2.891
  656SOL    HW1 4119   0.032   1.252   2.981
  656SOL    HW2 4120   6.969   1.260   2.830
  657SOL     OW 4121   0.708   1.644   3.635
  657SOL    HW1 4122   0.691   1.734   3.592
  657SOL    HW2 4123   0.804   1.617   3.604
  658SOL     OW 4124   1.680   0.138   2.317
  658SOL    HW1 4125   1.779   0.116   2.301
  658SOL    HW2 4126   1.658   0.124   2.417
  659SOL     OW 4127   1.378   1.582   2.340
  659SOL    HW1 4128   1.441   1.607   2.262
  659SOL    HW2 4129   1.340   1.672   2.374
  660SOL     OW 4130   0.132   1.775   3.710
  660SOL    HW1 4131   0.079   1.714   3.773
  660SOL    HW2 4132   0.186   1.828   3.779
  661SOL     OW 4133   1.252   0.926   2.536
  661SOL    HW1 4134   1.334   0.868   2.556
  661SOL    HW2 4135   1.291   1.000   2.476
  662SOL     OW 4136   0.786   1.274   3.315
  662SOL    HW1 4137   0.751   1.332   3.394
  662SOL    HW2 4138   0.715   1.283   3.243
  663SOL     OW 4139   0.661   1.622   2.030
  663SOL    HW1 4140   0.686   1.628   1.930
  663SOL    HW2 4141   0.598   1.540   2.030
  664SOL     OW 4142   1.620   1.729   3.243
  664SOL    HW1 4143   1.674   1.731   3.156
  664SOL    HW2 4144   1.592   1.826   3.263
  665SOL     OW 4145   1.879   0.179   2.787
  665SOL    HW1 4146   1.870   0.079   2.772
  665SOL    HW2 4147   1.782   0.215   2.788
  666SOL     OW 4148   0.320   0.354   2.637
  666SOL    HW1 4149   0.229   0.381   2.598
  666SOL    HW2 4150   0.297   0.307   2.726
  667SOL     OW 4151   1.190   1.641   1.881
  667SOL    HW1 4152   1.193   1.539   1.887
  667SOL    HW2 4153   1.143   1.665   1.793
  668SOL     OW 4154   0.821   1.013   3.256
  668SOL    HW1 4155   0.843   1.012   3.158
  668SOL    HW2 4156   0.820   1.112   3.286
  669SOL     OW 4157   0.941   0.909   2.174
  669SOL    HW1 4158   1.001   0.938   2.094
  669SOL    HW2 4159   0.982   0.821   2.210
  670SOL     OW 4160   1.537   1.649   1.910
  670SOL    HW1 4161   1.437   1.633   1.904
  670SOL    HW2 4162   1.569   1.650   1.812
  671SOL     OW 4163   0.396   1.264   3.351
  671SOL    HW1 4164   0.395   1.349   3.294
  671SOL    HW2 4165   0.315   1.207   3.324
  672SOL     OW 4166   1.595   1.297   3.131
  672SOL    HW1 4167   1.688   1.278   3.167
  672SOL    HW2 4168   1.552   1.372   3.188
  673SOL     OW 4169   1.062   1.132   2.586
  673SOL    HW1 4170   0.988   1.071   2.622
  673SOL    HW2 4171   1.136   1.067   2.561
  674SOL     OW 4172   1.065   0.181   2.809
  674SOL    HW1 4173   1.028   0.128   2.729
  674SOL    HW2 4174   1.051   0.114   2.887
  675SOL     OW 4175   0.586   1.446   2.367
  675SOL    HW1 4176   0.650   1.422   2.291
  675SOL    HW2 4177   0.507   1.490   2.323
  676SOL     OW 4178   1.751   0.347   3.249
  676SOL    HW1 4179   1.814   0.427   3.240
  676SOL    HW2 4180   1.790   0.278   3.183
  677SOL     OW 4181   0.226   1.404   2.122
  677SOL    HW1 4182   0.125   1.390   2.110
  677SOL    HW2 4183   0.242   1.396   2.224
  678SOL     OW 4184   0.129   0.966   3.551
  678SOL    HW1 4185   0.077   1.018   3.624
  678SOL    HW2 4186   0.217   0.939   3.602
  679SOL     OW 4187   0.644   0.258   3.359
  679SOL    HW1 4188   0.731   0.257   3.307
  679SOL    HW2 4189   0.675   0.241   3.455
  680SOL     OW 4190   0.079   0.298   1.913
  680SOL    HW1 4191   6.993   0.239   1.910
  680SOL    HW2 4192   0.049   0.373   1.851
  681SOL     OW 4193   1.432   0.852   3.243
  681SOL    HW1 4194   1.383   0.922   3.187
  681SOL    HW2 4195   1.531   0.871   3.225
  682SOL     OW 4196   0.063   0.148   2.213
  682SOL    HW1 4197   0.072   0.183   2.118
  682SOL    HW2 4198   0.127   0.069   2.219
  683SOL     OW 4199   1.214   1.365   1.958
  683SOL    HW1 4200   1.117   1.340   1.944
  683SOL    HW2 4201   1.229   1.358   2.060
  684SOL     OW 4202   0.610   0.825   3.307
  684SOL    HW1 4203   0.673   0.905   3.307
  684SOL    HW2 4204   0.681   0.749   3.303
  685SOL     OW 4205   1.524   1.758   2.846
  685SOL    HW1 4206   1.562   1.805   2.765
  685SOL    HW2 4207   1.595   1.764   2.918
  686SOL     OW 4208   0.756   0.504   3.545
  686SOL    HW1 4209   0.805   0.578   3.597
  686SOL    HW2 4210   0.770   0.414   3.590
  687SOL     OW 4211   1.476   1.171   3.480
  687SOL    HW1 4212   1.482   1.166   3.582
  687SOL    HW2 4213   1.573   1.190   3.448
  688SOL     OW 4214   0.387   1.748   3.437
  688SOL    HW1 4215   0.307   1.807   3.419
  688SOL    HW2 4216   0.346   1.661   3.476
  689SOL     OW 4217   1.682   0.897   3.103
  689SOL    HW1 4218   1.671   0.806   3.058
  689SOL    HW2 4219   1.649   0.969   3.036
  690SOL     OW 4220   1.245   0.310   2.308
  690SOL    HW1 4221   1.312   0.232   2.296
  690SOL    HW2 4222   1.261   0.349   2.402
  691SOL     OW 4223   1.795   0.400   3.506
  691SOL    HW1 4224   1.775   0.386   3.406
  691SOL    HW2 4225   1.706   0.369   3.550
  692SOL     OW 4226   1.744   0.930   3.363
  692SOL    HW1 4227   1.740   1.032   3.373
  692SOL    HW2 4228   1.739   0.915   3.261
  693SOL     OW 4229   0.865   1.357   1.917
  693SOL    HW1 4230   0.835   1.375   2.014
  693SOL    HW2 4231   0.867   1.445   1.867
  694SOL     OW 4232   0.651   1.821   2.777
  694SOL    HW1 4233   0.634   1.919   2.752
  694SOL    HW2 4234   0.750   1.805   2.771
  695SOL     OW 4235   0.887   0.956   2.701
  695SOL    HW1 4236   0.938   0.881   2.748
  695SOL    HW2 4237   0.860   1.021   2.775
  696SOL     OW 4238   1.079   0.973   1.958
  696SOL    HW1 4239   1.062   1.040   1.882
  696SOL    HW2 4240   1.154   0.911   1.924
  697SOL     OW 4241   1.828   1.566   2.675
  697SOL    HW1 4242   1.730   1.566   2.650
  697SOL    HW2 4243   1.839   1.494   2.747
  698SOL     OW 4244   0.240   1.342   3.723
  698SOL    HW1 4245   0.163   1.276   3.708
  698SOL    HW2 4246   0.245   1.359   3.825
  699SOL     OW 4247   0.081   1.297   2.606
  699SOL    HW1 4248   0.019   1.232   2.554
  699SOL    HW2 4249   0.147   1.237   2.653
  700SOL     OW 4250   0.673   1.422   3.498
  700SOL    HW1 4251   0.602   1.366   3.546
  700SOL    HW2 4252   0.664   1.515   3.541
  701SOL     OW 4253   1.856   0.175   3.074
  701SOL    HW1 4254   1.781   0.110   3.039
  701SOL    HW2 4255   1.891   0.214   2.987
  702SOL     OW 4256   0.477   0.453   2.404
  702SOL    HW1 4257   0.491   0.377   2.338
  702SOL    HW2 4258   0.427   0.409   2.482
  703SOL     OW 4259   1.718   1.469   2.919
  703SOL    HW1 4260   1.624   1.437   2.895
  703SOL    HW2 4261   1.748   1.410   2.997
  704SOL     OW 4262   0.328   0.576   3.146
  704SOL    HW1 4263   0.396   0.529   3.206
  704SOL    HW2 4264   0.347   0.544   3.050
  705SOL     OW 4265   0.814   1.631   2.540
  705SOL    HW1 4266   0.809   1.707   2.470
  705SOL    HW2 4267   0.742   1.563   2.517
  706SOL     OW 4268   1.410   0.268   2.959
  706SOL    HW1 4269   1.431   0.171   2.981
  706SOL    HW2 4270   1.348   0.304   3.034
  707SOL     OW 4271   1.015   0.014   3.012
  707SOL    HW1 4272   1.000   6.915   2.993
  707SOL    HW2 4273   1.066   0.011   3.102
  708SOL     OW 4274   0.785   1.364   2.181
  708SOL    HW1 4275   0.765   1.264   2.171
  708SOL    HW2 4276   0.851   1.371   2.258
  709SOL     OW 4277   0.608   1.575   3.142
  709SOL    HW1 4278   0.606   1.667   3.190
  709SOL    HW2 4279   0.707   1.564   3.124
  710SOL     OW 4280   1.286   6.988   2.048
  710SOL    HW1 4281   1.338   6.916   1.995
  710SOL    HW2 4282   1.195   6.950   2.076
  711SOL     OW 4283   1.241   0.443   2.545
  711SOL    HW1 4284   1.202   0.531   2.510
  711SOL    HW2 4285   1.231   0.448   2.648
  712SOL     OW 4286   1.618   0.273   2.780
  712SOL    HW1 4287   1.537   0.274   2.843
  712SOL    HW2 4288   1.600   0.346   2.710
  713SOL     OW 4289   0.056   1.103   2.156
  713SOL    HW1 4290   0.153   1.070   2.151
  713SOL    HW2 4291   0.002   1.018   2.178
  714SOL     OW 4292   0.895   1.646   2.190
  714SOL    HW1 4293   0.812   1.626   2.133
  714SOL    HW2 4294   0.873   1.731   2.244
  715SOL     OW 4295   0.202   0.597   3.845
  715SOL    HW1 4296   0.147   0.537   3.905
  715SOL    HW2 4297   0.206   0.553   3.752
  716SOL     OW 4298   0.268   0.286   4.756
  716SOL    HW1 4299   0.305   0.255   4.847
  716SOL    HW2 4300   0.166   0.268   4.760
  717SOL     OW 4301   0.001   0.411   4.393
  717SOL    HW1 4302   6.931   0.428   4.466
  717SOL    HW2 4303   0.024   0.310   4.395
  718SOL     OW 4304   0.571   1.315   4.933
  718SOL    HW1 4305   0.491   1.320   4.869
  718SOL    HW2 4306   0.591   1.413   4.957
  719SOL     OW 4307   1.556   1.548   4.426
  719SOL    HW1 4308   1.518   1.525   4.519
  719SOL    HW2 4309   1.479   1.543   4.358
  720SOL     OW 4310   1.127   0.673   4.421
  720SOL    HW1 4311   1.161   0.765   4.390
  720SOL    HW2 4312   1.104   0.689   4.518
  721SOL     OW 4313   1.774   0.616   3.970
  721SOL    HW1 4314   1.754   0.617   3.868
  721SOL    HW2 4315   1.723   0.535   4.005
  722SOL     OW 4316   0.708   1.150   4.778
  722SOL    HW1 4317   0.655   1.209   4.845
  722SOL    HW2 4318   0.771   1.215   4.732
  723SOL     OW 4319   0.884   0.719   5.527
  723SOL    HW1 4320   0.854   0.776   5.604
  723SOL    HW2 4321   0.917   0.783   5.454
  724SOL     OW 4322   0.694   1.013   4.345
  724SOL    HW1 4323   0.764   0.993   4.418
  724SOL    HW2 4324   0.619   1.067   4.391
  725SOL     OW 4325   0.689   1.140   5.524
  725SOL    HW1 4326   0.735   1.174   5.441
  725SOL    HW2 4327   0.592   1.175   5.512
  726SOL     OW 4328   0.324   1.423   4.810
  726SOL    HW1 4329   0.241   1.378   4.770
  726SOL    HW2 4330   0.361   1.487   4.739
  727SOL     OW 4331   1.519   1.493   5.105
  727SOL    HW1 4332   1.569   1.583   5.107
  727SOL    HW2 4333   1.428   1.516   5.141
  728SOL     OW 4334   0.425   0.440   5.229
  728SOL    HW1 4335   0.516   0.394   5.220
  728SOL    HW2 4336   0.355   0.366   5.223
  729SOL     OW 4337   1.624   0.451   4.441
  729SOL    HW1 4338   1.575   0.509   4.374
  729SOL    HW2 4339   1.622   0.502   4.529
  730SOL     OW 4340   0.237   1.675   4.248
  730SOL    HW1 4341   0.252   1.768   4.290
  730SOL    HW2 4342   0.288   1.680   4.160
  731SOL     OW 4343   1.139   1.386   5.495
  731SOL    HW1 4344   1.179   1.338   5.578
  731SOL    HW2 4345   1.158   1.322   5.418
  732SOL     OW 4346   0.232   1.394   4.237
  732SOL    HW1 4347   0.245   1.488   4.273
  732SOL    HW2 4348   0.182   1.341   4.309
  733SOL     OW 4349   0.263   1.122   4.619
  733SOL    HW1 4350   0.269   1.031   4.663
  733SOL    HW2 4351   0.193   1.171   4.678
  734SOL     OW 4352   0.593   1.807   5.127
  734SOL    HW1 4353   0.514   1.779   5.186
  734SOL    HW2 4354   0.622   1.901   5.156
  735SOL     OW 4355   0.568   0.982   3.845
  735SOL    HW1 4356   0.620   1.027   3.768
  735SOL    HW2 4357   0.624   1.009   3.926
  736SOL     OW 4358   1.630   0.120   5.266
  736SOL    HW1 4359   1.629   0.200   5.203
  736SOL    HW2 4360   1.728   0.090   5.276
  737SOL     OW 4361   0.135   0.629   4.300
  737SOL    HW1 4362   0.087   0.549   4.345
  737SOL    HW2 4363   0.107   0.710   4.356
  738SOL     OW 4364   0.006   1.630   3.897
  738SOL    HW1 4365   0.030   1.531   3.898
  738SOL    HW2 4366   6.966   1.649   3.988
  739SOL     OW 4367   1.692   0.903   4.358
  739SOL    HW1 4368   1.764   0.866   4.297
  739SOL    HW2 4369   1.649   0.977   4.302
  740SOL     OW 4370   1.627   1.118   4.187
  740SOL    HW1 4371   1.717   1.110   4.139
  740SOL    HW2 4372   1.639   1.194   4.257
  741SOL     OW 4373   0.150   0.725   5.296
  741SOL    HW1 4374   0.245   0.738   5.262
  741SOL    HW2 4375   0.129   0.815   5.344
  742SOL     OW 4376   0.604   1.396   4.499
  742SOL    HW1 4377   0.573   1.298   4.505
  742SOL    HW2 4378   0.591   1.416   4.399
  743SOL     OW 4379   1.287   1.279   5.157
  743SOL    HW1 4380   1.317   1.248   5.064
  743SOL    HW2 4381   1.361   1.244   5.219
  744SOL     OW 4382   0.831   6.991   4.159
  744SOL    HW1 4383   0.872   0.082   4.179
  744SOL    HW2 4384   0.733   6.998   4.193
  745SOL     OW 4385   0.139   0.937   4.978
  745SOL    HW1 4386   0.239   0.916   4.963
  745SOL    HW2 4387   0.088   0.905   4.895
  746SOL     OW 4388   1.534   0.974   3.957
  746SOL    HW1 4389   1.448   0.928   3.992
  746SOL    HW2 4390   1.571   1.026   4.037
  747SOL     OW 4391   1.173   1.786   5.371
  747SOL    HW1 4392   1.226   1.863   5.332
  747SOL    HW2 4393   1.188   1.711   5.302
  748SOL     OW 4394   0.311   0.248   5.516
  748SOL    HW1 4395   0.391   0.287   5.565
  748SOL    HW2 4396   0.238   0.243   5.588
  749SOL     OW 4397   1.473   1.411   4.674
  749SOL    HW1 4398   1.419   1.422   4.762
  749SOL    HW2 4399   1.439   1.321   4.638
  750SOL     OW 4400   1.673   1.743   4.277
  750SOL    HW1 4401   1.656   1.682   4.199
  750SOL    HW2 4402   1.641   1.685   4.356
  751SOL     OW 4403   0.592   0.701   3.980
  751SOL    HW1 4404   0.604   0.792   3.937
  751SOL    HW2 4405   0.516   0.708   4.047
  752SOL     OW 4406   1.265   0.418   4.675
  752SOL    HW1 4407   1.176   0.370   4.680
  752SOL    HW2 4408   1.327   0.355   4.729
  753SOL     OW 4409   1.557   1.640   4.011
  753SOL    HW1 4410   1.596   1.732   4.018
  753SOL    HW2 4411   1.543   1.623   3.910
  754SOL     OW 4412   0.811   0.621   5.162
  754SOL    HW1 4413   0.799   0.569   5.250
  754SOL    HW2 4414   0.766   0.561   5.090
  755SOL     OW 4415   1.392   0.492   5.392
  755SOL    HW1 4416   1.372   0.538   5.481
  755SOL    HW2 4417   1.455   0.414   5.417
  756SOL     OW 4418   0.979   0.924   5.308
  756SOL    HW1 4419   1.040   0.852   5.266
  756SOL    HW2 4420   0.911   0.944   5.234
  757SOL     OW 4421   0.977   0.395   4.913
  757SOL    HW1 4422   0.914   0.407   4.991
  757SOL    HW2 4423   0.956   0.304   4.873
  758SOL     OW 4424   1.012   0.686   4.126
  758SOL    HW1 4425   1.031   0.693   4.226
  758SOL    HW2 4426   0.928   0.625   4.119
  759SOL     OW 4427   0.090   0.863   4.469
  759SOL    HW1 4428   0.141   0.831   4.553
  759SOL    HW2 4429   0.122   0.958   4.459
  760SOL     OW 4430   0.113   1.867   5.302
  760SOL    HW1 4431   0.117   1.853   5.404
  760SOL    HW2 4432   0.050   1.794   5.271
  761SOL     OW 4433   0.895   0.327   3.952
  761SOL    HW1 4434   0.945   0.376   3.878
  761SOL    HW2 4435   0.889   0.232   3.921
  762SOL     OW 4436   1.737   0.598   5.564
  762SOL    HW1 4437   1.694   0.679   5.515
  762SOL    HW2 4438   1.747   0.531   5.488
  763SOL     OW 4439   1.360   1.145   4.299
  763SOL    HW1 4440   1.452   1.147   4.254
  763SOL    HW2 4441   1.310   1.219   4.252
  764SOL     OW 4442   0.532   0.184   4.623
  764SOL    HW1 4443   0.528   0.238   4.709
  764SOL    HW2 4444   0.476   0.232   4.554
  765SOL     OW 4445   0.970   1.448   4.242
  765SOL    HW1 4446   0.968   1.529   4.178
  765SOL    HW2 4447   0.992   1.486   4.334
  766SOL     OW 4448   0.356   1.818   4.600
  766SOL    HW1 4449   0.405   1.727   4.615
  766SOL    HW2 4450   0.416   1.885   4.649
  767SOL     OW 4451   1.820   1.034   4.603
  767SOL    HW1 4452   1.761   1.000   4.527
  767SOL    HW2 4453   1.754   1.057   4.678
  768SOL     OW 4454   1.234   1.581   5.201
  768SOL    HW1 4455   1.244   1.483   5.176
  768SOL    HW2 4456   1.248   1.634   5.112
  769SOL     OW 4457   0.324   0.974   3.995
  769SOL    HW1 4458   0.406   0.991   3.937
  769SOL    HW2 4459   0.300   0.877   3.978
  770SOL     OW 4460   1.481   0.753   4.431
  770SOL    HW1 4461   1.474   0.721   4.529
  770SOL    HW2 4462   1.566   0.812   4.427
  771SOL     OW 4463   0.459   1.271   5.459
  771SOL    HW1 4464   0.428   1.266   5.359
  771SOL    HW2 4465   0.373   1.298   5.508
  772SOL     OW 4466   1.102   1.793   3.955
  772SOL    HW1 4467   1.032   1.734   4.002
  772SOL    HW2 4468   1.126   1.742   3.869
  773SOL     OW 4469   0.186   0.287   5.215
  773SOL    HW1 4470   0.127   0.370   5.212
  773SOL    HW2 4471   0.191   0.260   5.313
  774SOL     OW 4472   1.640   1.364   3.766
  774SOL    HW1 4473   1.579   1.447   3.759
  774SOL    HW2 4474   1.579   1.283   3.755
  775SOL     OW 4475   0.433   1.733   4.051
  775SOL    HW1 4476   0.489   1.781   4.122
  775SOL    HW2 4477   0.501   1.695   3.985
  776SOL     OW 4478   1.424   0.074   4.153
  776SOL    HW1 4479   1.392   0.042   4.061
  776SOL    HW2 4480   1.525   0.088   4.145
  777SOL     OW 4481   0.256   1.785   4.967
  777SOL    HW1 4482   0.318   1.711   4.999
  777SOL    HW2 4483   0.219   1.754   4.877
  778SOL     OW 4484   0.950   1.728   4.598
  778SOL    HW1 4485   1.032   1.676   4.627
  778SOL    HW2 4486   0.900   1.669   4.529
  779SOL     OW 4487   0.366   0.687   4.162
  779SOL    HW1 4488   0.395   0.589   4.172
  779SOL    HW2 4489   0.270   0.682   4.198
  780SOL     OW 4490   1.536   0.281   5.459
  780SOL    HW1 4491   1.521   0.249   5.556
  780SOL    HW2 4492   1.556   0.198   5.401
  781SOL     OW 4493   0.643   0.118   3.806
  781SOL    HW1 4494   0.676   0.033   3.857
  781SOL    HW2 4495   0.574   0.082   3.741
  782SOL     OW 4496   0.778   0.208   5.449
  782SOL    HW1 4497   0.877   0.177   5.451
  782SOL    HW2 4498   0.740   0.192   5.543
  783SOL     OW 4499   0.893   1.570   4.909
  783SOL    HW1 4500   0.874   1.534   4.815
  783SOL    HW2 4501   0.942   1.495   4.958
  784SOL     OW 4502   1.334   0.596   5.149
  784SOL    HW1 4503   1.367   0.553   5.238
  784SOL    HW2 4504   1.394   0.678   5.136
  785SOL     OW 4505   0.832   1.419   4.681
  785SOL    HW1 4506   0.922   1.412   4.630
  785SOL    HW2 4507   0.762   1.419   4.607
  786SOL     OW 4508   0.959   0.529   4.627
  786SOL    HW1 4509   0.957   0.505   4.526
  786SOL    HW2 4510   0.957   0.441   4.676
  787SOL     OW 4511   0.576   0.030   4.217
  787SOL    HW1 4512   0.502   0.021   4.289
  787SOL    HW2 4513   0.541   0.102   4.155
  788SOL     OW 4514   1.453   1.157   3.754
  788SOL    HW1 4515   1.467   1.083   3.824
  788SOL    HW2 4516   1.368   1.206   3.780
  789SOL     OW 4517   0.284   0.019   3.970
  789SOL    HW1 4518   0.342   0.078   3.912
  789SOL    HW2 4519   0.339   6.938   3.997
  790SOL     OW 4520   0.963   0.232   4.205
  790SOL    HW1 4521   0.932   0.290   4.126
  790SOL    HW2 4522   1.066   0.235   4.199
  791SOL     OW 4523   1.091   0.712   5.184
  791SOL    HW1 4524   1.022   0.638   5.196
  791SOL    HW2 4525   1.182   0.664   5.172
  792SOL     OW 4526   1.258   1.603   4.498
  792SOL    HW1 4527   1.261   1.672   4.422
  792SOL    HW2 4528   1.335   1.626   4.560
  793SOL     OW 4529   0.487   1.147   4.455
  793SOL    HW1 4530   0.412   1.138   4.525
  793SOL    HW2 4531   0.437   1.140   4.364
  794SOL     OW 4532   1.284   1.823   4.317
  794SOL    HW1 4533   1.334   1.888   4.254
  794SOL    HW2 4534   1.253   1.880   4.395
  795SOL     OW 4535   1.068   0.523   3.752
  795SOL    HW1 4536   1.028   0.612   3.721
  795SOL    HW2 4537   1.140   0.542   3.821
  796SOL     OW 4538   0.074   0.549   5.108
  796SOL    HW1 4539   0.168   0.557   5.067
  796SOL    HW2 4540   0.073   0.625   5.177
  797SOL     OW 4541   0.574   0.275   4.888
  797SOL    HW1 4542   0.629   0.191   4.880
  797SOL    HW2 4543   0.496   0.250   4.950
  798SOL     OW 4544   0.927   0.456   4.365
  798SOL    HW1 4545   0.855   0.509   4.318
  798SOL    HW2 4546   0.932   0.364   4.319
  799SOL     OW 4547   0.976   0.003   4.488
  799SOL    HW1 4548   0.930   0.028   4.401
  799SOL    HW2 4549   1.008   6.906   4.472
  800SOL     OW 4550   1.404   1.163   4.592
  800SOL    HW1 4551   1.354   1.083   4.633
  800SOL    HW2 4552   1.400   1.153   4.491
  801SOL     OW 4553   1.480   0.642   4.682
  801SOL    HW1 4554   1.407   0.571   4.692
  801SOL    HW2 4555   1.541   0.632   4.765
  802SOL     OW 4556   1.841   0.812   4.131
  802SOL    HW1 4557   1.899   0.752   4.192
  802SOL    HW2 4558   1.817   0.747   4.054
  803SOL     OW 4559   0.501   1.436   3.876
  803SOL    HW1 4560   0.410   1.413   3.916
  803SOL    HW2 4561   0.512   1.379   3.793
  804SOL     OW 4562   1.651   1.299   4.381
  804SOL    HW1 4563   1.752   1.284   4.394
  804SOL    HW2 4564   1.631   1.393   4.414
  805SOL     OW 4565   1.421   0.590   3.807
  805SOL    HW1 4566   1.362   0.552   3.884
  805SOL    HW2 4567   1.517   0.573   3.835
  806SOL     OW 4568   0.526   0.243   4.025
  806SOL    HW1 4569   0.582   0.198   3.952
  806SOL    HW2 4570   0.491   0.328   3.980
  807SOL     OW 4571   1.745   1.235   5.290
  807SOL    HW1 4572   1.837   1.198   5.265
  807SOL    HW2 4573   1.765   1.334   5.309
  808SOL     OW 4574   1.037   1.345   5.049
  808SOL    HW1 4575   0.958   1.321   5.109
  808SOL    HW2 4576   1.120   1.312   5.102
  809SOL     OW 4577   1.615   1.600   5.374
  809SOL    HW1 4578   1.620   1.660   5.293
  809SOL    HW2 4579   1.701   1.544   5.368
  810SOL     OW 4580   1.087   1.228   4.799
  810SOL    HW1 4581   1.058   1.277   4.883
  810SOL    HW2 4582   1.079   1.293   4.720
  811SOL     OW 4583   1.604   1.103   4.782
  811SOL    HW1 4584   1.609   1.180   4.851
  811SOL    HW2 4585   1.526   1.132   4.722
  812SOL     OW 4586   0.900   0.206   5.119
  812SOL    HW1 4587   0.912   0.136   5.047
  812SOL    HW2 4588   0.993   0.213   5.162
  813SOL     OW 4589   0.973   1.145   5.472
  813SOL    HW1 4590   0.898   1.097   5.520
  813SOL    HW2 4591   0.992   1.081   5.392
  814SOL     OW 4592   0.756   1.089   4.079
  814SOL    HW1 4593   0.746   1.065   4.179
  814SOL    HW2 4594   0.809   1.011   4.037
  815SOL     OW 4595   0.391   0.833   4.980
  815SOL    HW1 4596   0.475   0.830   5.039
  815SOL    HW2 4597   0.350   0.740   4.991
  816SOL     OW 4598   1.243   0.382   4.995
  816SOL    HW1 4599   1.271   0.468   5.043
  816SOL    HW2 4600   1.149   0.399   4.958
  817SOL     OW 4601   0.096   1.576   5.091
  817SOL    HW1 4602   0.086   1.667   5.049
  817SOL    HW2 4603   0.196   1.552   5.085
  818SOL     OW 4604   0.364   1.126   4.222
  818SOL    HW1 4605   0.411   1.195   4.166
  818SOL    HW2 4606   0.339   1.051   4.158
  819SOL     OW 4607   0.508   0.593   4.581
  819SOL    HW1 4608   0.537   0.648   4.497
  819SOL    HW2 4609   0.593   0.594   4.639
  820SOL     OW 4610   1.233   1.375   4.100
  820SOL    HW1 4611   1.280   1.454   4.146
  820SOL    HW2 4612   1.142   1.367   4.145
  821SOL     OW 4613   1.307   1.438   4.885
  821SOL    HW1 4614   1.318   1.540   4.897
  821SOL    HW2 4615   1.214   1.418   4.917
  822SOL     OW 4616   1.585   0.629   4.195
  822SOL    HW1 4617   1.534   0.685   4.264
  822SOL    HW2 4618   1.625   0.696   4.130
  823SOL     OW 4619   0.366   1.508   5.055
  823SOL    HW1 4620   0.345   1.471   4.960
  823SOL    HW2 4621   0.465   1.536   5.046
  824SOL     OW 4622   0.431   0.722   5.358
  824SOL    HW1 4623   0.493   0.771   5.292
  824SOL    HW2 4624   0.446   0.625   5.330
  825SOL     OW 4625   1.627   0.790   5.418
  825SOL    HW1 4626   1.530   0.822   5.412
  825SOL    HW2 4627   1.671   0.827   5.332
  826SOL     OW 4628   1.022   0.091   5.425
  826SOL    HW1 4629   1.084   0.131   5.353
  826SOL    HW2 4630   1.009   6.995   5.398
  827SOL     OW 4631   0.464   0.029   5.477
  827SOL    HW1 4632   0.396   6.959   5.513
  827SOL    HW2 4633   0.405   0.113   5.478
  828SOL     OW 4634   0.640   0.889   4.785
  828SOL    HW1 4635   0.653   0.991   4.787
  828SOL    HW2 4636   0.544   0.871   4.813
  829SOL     OW 4637   1.329   0.910   4.710
  829SOL    HW1 4638   1.247   0.866   4.668
  829SOL    HW2 4639   1.384   0.832   4.742
  830SOL     OW 4640   1.243   0.504   3.997
  830SOL    HW1 4641   1.251   0.415   4.047
  830SOL    HW2 4642   1.177   0.559   4.051
  831SOL     OW 4643   0.345   0.198   5.005
  831SOL    HW1 4644   0.282   0.219   5.084
  831SOL    HW2 4645   0.337   0.098   4.988
  832SOL     OW 4646   0.059   1.321   5.015
  832SOL    HW1 4647   0.074   1.242   5.079
  832SOL    HW2 4648   0.067   1.410   5.067
  833SOL     OW 4649   0.728   0.635   4.727
  833SOL    HW1 4650   0.822   0.620   4.689
  833SOL    HW2 4651   0.714   0.737   4.743
  834SOL     OW 4652   1.770   0.958   5.599
  834SOL    HW1 4653   1.731   0.900   5.524
  834SOL    HW2 4654   1.689   0.968   5.662
  835SOL     OW 4655   0.355   0.040   4.371
  835SOL    HW1 4656   0.314   0.125   4.410
  835SOL    HW2 4657   0.289   6.964   4.390
  836SOL     OW 4658   1.600   0.392   4.062
  836SOL    HW1 4659   1.638   0.321   4.124
  836SOL    HW2 4660   1.588   0.476   4.121
  837SOL     OW 4661   1.066   0.765   4.686
  837SOL    HW1 4662   1.042   0.794   4.781
  837SOL    HW2 4663   1.034   0.667   4.681
  838SOL     OW 4664   0.955   1.549   5.398
  838SOL    HW1 4665   0.956   1.622   5.324
  838SOL    HW2 4666   1.052   1.516   5.403
  839SOL     OW 4667   1.860   1.480   5.334
  839SOL    HW1 4668   1.866   1.518   5.238
  839SOL    HW2 4669   1.948   1.514   5.376
  840SOL     OW 4670   0.366   0.905   5.539
  840SOL    HW1 4671   0.450   0.922   5.593
  840SOL    HW2 4672   0.391   0.826   5.475
  841SOL     OW 4673   1.513   0.211   3.857
  841SOL    HW1 4674   1.414   0.216   3.879
  841SOL    HW2 4675   1.558   0.270   3.928
  842SOL     OW 4676   1.284   0.830   3.755
  842SOL    HW1 4677   1.335   0.743   3.770
  842SOL    HW2 4678   1.308   0.858   3.658
  843SOL     OW 4679   1.067   1.382   4.556
  843SOL    HW1 4680   1.078   1.285   4.519
  843SOL    HW2 4681   1.152   1.435   4.536
  844SOL     OW 4682   0.268   0.833   4.670
  844SOL    HW1 4683   0.355   0.830   4.619
  844SOL    HW2 4684   0.263   0.742   4.718
  845SOL     OW 4685   0.296   0.557   4.730
  845SOL    HW1 4686   0.283   0.455   4.725
  845SOL    HW2 4687   0.378   0.574   4.668
  846SOL     OW 4688   1.145   0.393   5.380
  846SOL    HW1 4689   1.107   0.411   5.473
  846SOL    HW2 4690   1.240   0.434   5.382
  847SOL     OW 4691   1.163   0.213   5.196
  847SOL    HW1 4692   1.160   0.290   5.266
  847SOL    HW2 4693   1.215   0.255   5.118
  848SOL     OW 4694   6.981   1.324   3.932
  848SOL    HW1 4695   6.910   1.347   4.003
  848SOL    HW2 4696   0.010   1.229   3.959
  849SOL     OW 4697   0.118   1.739   4.696
  849SOL    HW1 4698   0.095   1.664   4.630
  849SOL    HW2 4699   0.199   1.786   4.652
  850SOL     OW 4700   0.489   1.592   4.659
  850SOL    HW1 4701   0.563   1.666   4.661
  850SOL    HW2 4702   0.532   1.516   4.604
  851SOL     OW 4703   0.950   0.773   4.954
  851SOL    HW1 4704   1.012   0.756   5.034
  851SOL    HW2 4705   0.860   0.740   4.985
  852SOL     OW 4706   0.053   0.613   4.825
  852SOL    HW1 4707   0.146   0.588   4.789
  852SOL    HW2 4708   0.044   0.577   4.919
  853SOL     OW 4709   0.212   0.521   5.459
  853SOL    HW1 4710   0.292   0.473   5.419
  853SOL    HW2 4711   0.207   0.610   5.409
  854SOL     OW 4712   1.376   0.908   5.379
  854SOL    HW1 4713   1.406   1.006   5.374
  854SOL    HW2 4714   1.381   0.882   5.280
  855SOL     OW 4715   0.795   0.540   4.089
  855SOL    HW1 4716   0.809   0.455   4.033
  855SOL    HW2 4717   0.726   0.599   4.042
  856SOL     OW 4718   1.631   0.635   4.909
  856SOL    HW1 4719   1.605   0.568   4.979
  856SOL    HW2 4720   1.725   0.606   4.878
  857SOL     OW 4721   0.278   1.576   5.498
  857SOL    HW1 4722   0.220   1.655   5.526
  857SOL    HW2 4723   0.239   1.490   5.536
  858SOL     OW 4724   0.678   0.512   4.958
  858SOL    HW1 4725   0.641   0.419   4.933
  858SOL    HW2 4726   0.699   0.555   4.866
  859SOL     OW 4727   0.924   1.726   5.198
  859SOL    HW1 4728   0.945   1.683   5.109
  859SOL    HW2 4729   0.951   1.823   5.190
  860SOL     OW 4730   0.442   0.479   3.892
  860SOL    HW1 4731   0.512   0.553   3.904
  860SOL    HW2 4732   0.353   0.531   3.891
  861SOL     OW 4733   0.096   1.106   5.174
  861SOL    HW1 4734   0.119   1.042   5.251
  861SOL    HW2 4735   0.096   1.041   5.091
  862SOL     OW 4736   1.293   1.083   4.923
  862SOL    HW1 4737   1.317   1.014   4.851
  862SOL    HW2 4738   1.218   1.138   4.880
  863SOL     OW 4739   1.302   0.856   4.028
  863SOL    HW1 4740   1.214   0.828   4.069
  863SOL    HW2 4741   1.290   0.852   3.926
  864SOL     OW 4742   1.769   1.739   4.861
  864SOL    HW1 4743   1.850   1.764   4.804
  864SOL    HW2 4744   1.735   1.652   4.816
  865SOL     OW 4745   0.076   1.247   4.752
  865SOL    HW1 4746   0.061   1.251   4.854
  865SOL    HW2 4747   6.984   1.263   4.713
  866SOL     OW 4748   0.680   1.661   5.434
  866SOL    HW1 4749   0.637   1.753   5.442
  866SOL    HW2 4750   0.763   1.675   5.377
  867SOL     OW 4751   1.693   0.134   4.183
  867SOL    HW1 4752   1.781   0.137   4.128
  867SOL    HW2 4753   1.717   0.081   4.265
  868SOL     OW 4754   1.374   1.588   4.204
  868SOL    HW1 4755   1.440   1.602   4.126
  868SOL    HW2 4756   1.335   1.680   4.226
  869SOL     OW 4757   0.126   1.799   5.567
  869SOL    HW1 4758   0.075   1.725   5.617
  869SOL    HW2 4759   0.184   1.836   5.643
  870SOL     OW 4760   1.254   0.905   4.385
  870SOL    HW1 4761   1.338   0.848   4.402
  870SOL    HW2 4762   1.292   0.991   4.343
  871SOL     OW 4763   0.795   1.274   5.193
  871SOL    HW1 4764   0.766   1.341   5.265
  871SOL    HW2 4765   0.721   1.278   5.123
  872SOL     OW 4766   0.685   1.630   3.901
  872SOL    HW1 4767   0.698   1.648   3.800
  872SOL    HW2 4768   0.625   1.546   3.900
  873SOL     OW 4769   1.641   1.727   5.107
  873SOL    HW1 4770   1.679   1.747   5.015
  873SOL    HW2 4771   1.598   1.813   5.141
  874SOL     OW 4772   1.873   0.174   4.669
  874SOL    HW1 4773   1.863   0.075   4.654
  874SOL    HW2 4774   1.777   0.211   4.660
  875SOL     OW 4775   0.303   0.299   4.488
  875SOL    HW1 4776   0.235   0.367   4.456
  875SOL    HW2 4777   0.285   0.285   4.589
  876SOL     OW 4778   1.196   1.639   3.748
  876SOL    HW1 4779   1.206   1.538   3.764
  876SOL    HW2 4780   1.154   1.654   3.656
  877SOL     OW 4781   0.800   1.008   5.119
  877SOL    HW1 4782   0.829   0.999   5.022
  877SOL    HW2 4783   0.815   1.106   5.147
  878SOL     OW 4784   0.878   0.883   3.963
  878SOL    HW1 4785   0.957   0.932   3.918
  878SOL    HW2 4786   0.921   0.809   4.019
  879SOL     OW 4787   1.501   1.601   3.747
  879SOL    HW1 4788   1.403   1.612   3.730
  879SOL    HW2 4789   1.549   1.612   3.656
  880SOL     OW 4790   0.374   1.269   5.203
  880SOL    HW1 4791   0.384   1.353   5.144
  880SOL    HW2 4792   0.303   1.213   5.158
  881SOL     OW 4793   1.630   1.304   4.961
  881SOL    HW1 4794   1.722   1.301   5.005
  881SOL    HW2 4795   1.578   1.379   5.012
  882SOL     OW 4796   1.061   1.121   4.472
  882SOL    HW1 4797   0.977   1.069   4.498
  882SOL    HW2 4798   1.127   1.049   4.443
  883SOL     OW 4799   1.051   0.193   4.682
  883SOL    HW1 4800   1.018   0.141   4.599
  883SOL    HW2 4801   1.033   0.129   4.761
  884SOL     OW 4802   0.598   1.461   4.234
  884SOL    HW1 4803   0.664   1.433   4.160
  884SOL    HW2 4804   0.526   1.513   4.186
  885SOL     OW 4805   1.710   0.368   5.105
  885SOL    HW1 4806   1.775   0.447   5.104
  885SOL    HW2 4807   1.754   0.299   5.042
  886SOL     OW 4808   0.241   1.387   3.979
  886SOL    HW1 4809   0.140   1.373   3.967
  886SOL    HW2 4810   0.249   1.383   4.084
  887SOL     OW 4811   0.145   0.963   5.406
  887SOL    HW1 4812   0.093   1.017   5.477
  887SOL    HW2 4813   0.237   0.946   5.451
  888SOL     OW 4814   0.644   0.265   5.210
  888SOL    HW1 4815   0.733   0.260   5.158
  888SOL    HW2 4816   0.677   0.249   5.305
  889SOL     OW 4817   0.067   0.295   3.782
  889SOL    HW1 4818   6.983   0.249   3.818
  889SOL    HW2 4819   0.035   0.333   3.693
  890SOL     OW 4820   1.447   0.860   5.116
  890SOL    HW1 4821   1.398   0.943   5.084
  890SOL    HW2 4822   1.534   0.866   5.062
  891SOL     OW 4823   0.063   0.146   4.082
  891SOL    HW1 4824   0.095   0.243   4.070
  891SOL    HW2 4825   0.142   0.088   4.050
  892SOL     OW 4826   1.228   1.357   3.817
  892SOL    HW1 4827   1.137   1.312   3.823
  892SOL    HW2 4828   1.256   1.368   3.916
  893SOL     OW 4829   0.604   0.806   5.165
  893SOL    HW1 4830   0.656   0.892   5.146
  893SOL    HW2 4831   0.680   0.736   5.168
  894SOL     OW 4832   1.518   1.733   4.669
  894SOL    HW1 4833   1.573   1.815   4.647
  894SOL    HW2 4834   1.469   1.749   4.756
  895SOL     OW 4835   0.766   0.508   5.399
  895SOL    HW1 4836   0.810   0.580   5.458
  895SOL    HW2 4837   0.781   0.416   5.442
  896SOL     OW 4838   1.478   1.159   5.325
  896SOL    HW1 4839   1.477   1.174   5.428
  896SOL    HW2 4840   1.569   1.194   5.294
  897SOL     OW 4841   0.377   1.751   5.305
  897SOL    HW1 4842   0.291   1.797   5.275
  897SOL    HW2 4843   0.347   1.668   5.357
  898SOL     OW 4844   1.664   0.902   4.953
  898SOL    HW1 4845   1.668   0.813   4.902
  898SOL    HW2 4846   1.640   0.976   4.885
  899SOL     OW 4847   1.241   0.282   4.176
  899SOL    HW1 4848   1.311   0.206   4.174
  899SOL    HW2 4849   1.261   0.337   4.261
  900SOL     OW 4850   0.568   0.754   4.369
  900SOL    HW1 4851   0.608   0.848   4.362
  900SOL    HW2 4852   0.508   0.742   4.288
  901SOL     OW 4853   1.760   0.390   5.367
  901SOL    HW1 4854   1.739   0.385   5.266
  901SOL    HW2 4855   1.676   0.346   5.409
  902SOL     OW 4856   1.749   0.917   5.218
  902SOL    HW1 4857   1.741   1.017   5.231
  902SOL    HW2 4858   1.732   0.903   5.117
  903SOL     OW 4859   0.841   1.342   3.786
  903SOL    HW1 4860   0.820   1.365   3.884
  903SOL    HW2 4861   0.868   1.427   3.739
  904SOL     OW 4862   0.652   1.805   4.636
  904SOL    HW1 4863   0.641   1.906   4.628
  904SOL    HW2 4864   0.749   1.784   4.615
  905SOL     OW 4865   0.869   0.956   4.558
  905SOL    HW1 4866   0.932   0.881   4.589
  905SOL    HW2 4867   0.836   1.001   4.642
  906SOL     OW 4868   1.085   1.011   3.823
  906SOL    HW1 4869   1.063   1.076   3.748
  906SOL    HW2 4870   1.154   0.945   3.783
  907SOL     OW 4871   1.882   1.574   4.541
  907SOL    HW1 4872   1.788   1.606   4.520
  907SOL    HW2 4873   1.869   1.504   4.614
  908SOL     OW 4874   0.234   1.328   5.600
  908SOL    HW1 4875   0.182   1.311   5.511
  908SOL    HW2 4876   0.191   1.260   5.663
  909SOL     OW 4877   0.095   1.285   4.450
  909SOL    HW1 4878   0.034   1.218   4.399
  909SOL    HW2 4879   0.166   1.229   4.497
  910SOL     OW 4880   0.695   1.399   5.419
  910SOL    HW1 4881   0.601   1.358   5.431
  910SOL    HW2 4882   0.675   1.501   5.414
  911SOL     OW 4883   1.819   0.178   4.944
  911SOL    HW1 4884   1.754   0.104   4.911
  911SOL    HW2 4885   1.852   0.213   4.854
  912SOL     OW 4886   0.403   0.412   4.215
  912SOL    HW1 4887   0.464   0.349   4.161
  912SOL    HW2 4888   0.422   0.391   4.312
  913SOL     OW 4889   1.721   1.488   4.752
  913SOL    HW1 4890   1.630   1.468   4.708
  913SOL    HW2 4891   1.714   1.442   4.842
  914SOL     OW 4892   0.317   0.577   5.009
  914SOL    HW1 4893   0.374   0.521   5.074
  914SOL    HW2 4894   0.338   0.546   4.914
  915SOL     OW 4895   0.802   1.620   4.409
  915SOL    HW1 4896   0.795   1.692   4.337
  915SOL    HW2 4897   0.747   1.540   4.379
  916SOL     OW 4898   1.387   0.242   4.822
  916SOL    HW1 4899   1.449   0.181   4.873
  916SOL    HW2 4900   1.330   0.291   4.894
  917SOL     OW 4901   0.980   0.035   4.892
  917SOL    HW1 4902   0.926   6.953   4.863
  917SOL    HW2 4903   1.044   0.003   4.967
  918SOL     OW 4904   0.787   1.366   4.053
  918SOL    HW1 4905   0.770   1.264   4.052
  918SOL    HW2 4906   0.860   1.380   4.124
  919SOL     OW 4907   0.618   1.575   5.007
  919SOL    HW1 4908   0.613   1.669   5.051
  919SOL    HW2 4909   0.714   1.574   4.972
  920SOL     OW 4910   1.297   0.002   3.911
  920SOL    HW1 4911   1.337   6.936   3.843
  920SOL    HW2 4912   1.201   6.972   3.928
  921SOL     OW 4913   1.270   0.432   4.401
  921SOL    HW1 4914   1.216   0.515   4.375
  921SOL    HW2 4915   1.270   0.440   4.504
  922SOL     OW 4916   1.616   0.290   4.661
  922SOL    HW1 4917   1.524   0.256   4.691
  922SOL    HW2 4918   1.606   0.310   4.561
  923SOL     OW 4919   0.070   1.071   4.000
  923SOL    HW1 4920   0.169   1.043   4.001
  923SOL    HW2 4921   0.015   0.984   4.017
  924SOL     OW 4922   0.909   1.646   4.064
  924SOL    HW1 4923   0.831   1.623   4.000
  924SOL    HW2 4924   0.874   1.727   4.119
  925SOL     OW 4925   0.164   0.593   5.729
  925SOL    HW1 4926   0.138   0.516   5.792
  925SOL    HW2 4927   0.188   0.552   5.639
  926SOL     OW 4928   0.244   0.290   6.562
  926SOL    HW1 4929   0.287   0.199   6.580
  926SOL    HW2 4930   0.145   0.276   6.590
  927SOL     OW 4931   0.025   0.397   6.295
  927SOL    HW1 4932   6.943   0.406   6.355
  927SOL    HW2 4933   0.055   0.300   6.305
  928SOL     OW 4934   0.563   1.239   6.772
  928SOL    HW1 4935   0.497   1.296   6.718
  928SOL    HW2 4936   0.573   1.287   6.861
  929SOL     OW 4937   1.485   1.491   6.328
  929SOL    HW1 4938   1.486   1.488   6.431
  929SOL    HW2 4939   1.548   1.566   6.297
  930SOL     OW 4940   1.135   0.672   6.316
  930SOL    HW1 4941   1.159   0.769   6.295
  930SOL    HW2 4942   1.082   0.674   6.402
  931SOL     OW 4943   1.774   0.625   5.835
  931SOL    HW1 4944   1.766   0.624   5.733
  931SOL    HW2 4945   1.725   0.542   5.866
  932SOL     OW 4946   0.735   1.151   6.591
  932SOL    HW1 4947   0.672   1.178   6.668
  932SOL    HW2 4948   0.780   1.240   6.567
  933SOL     OW 4949   0.677   1.030   6.217
  933SOL    HW1 4950   0.755   1.012   6.282
  933SOL    HW2 4951   0.623   1.105   6.259
  934SOL     OW 4952   0.381   1.396   6.611
  934SOL    HW1 4953   0.292   1.396   6.562
  934SOL    HW2 4954   0.422   1.490   6.600
  935SOL     OW 4955   1.630   0.454   6.318
  935SOL    HW1 4956   1.567   0.469   6.239
  935SOL    HW2 4957   1.601   0.521   6.389
  936SOL     OW 4958   0.253   1.679   6.098
  936SOL    HW1 4959   0.259   1.770   6.145
  936SOL    HW2 4960   0.319   1.689   6.020
  937SOL     OW 4961   0.222   1.398   6.120
  937SOL    HW1 4962   0.236   1.499   6.127
  937SOL    HW2 4963   0.162   1.371   6.199
  938SOL     OW 4964   0.290   1.127   6.497
  938SOL    HW1 4965   0.317   1.042   6.545
  938SOL    HW2 4966   0.215   1.169   6.554
  939SOL     OW 4967   0.589   1.809   6.958
  939SOL    HW1 4968   0.507   1.793   0.020
  939SOL    HW2 4969   0.623   1.902   6.986
  940SOL     OW 4970   0.573   0.992   5.719
  940SOL    HW1 4971   0.625   1.044   5.646
  940SOL    HW2 4972   0.624   1.015   5.805
  941SOL     OW 4973   0.145   0.624   6.154
  941SOL    HW1 4974   0.085   0.551   6.194
  941SOL    HW2 4975   0.120   0.709   6.204
  942SOL     OW 4976   1.825   1.706   5.961
  942SOL    HW1 4977   1.788   1.695   6.056
  942SOL    HW2 4978   1.875   1.795   5.964
  943SOL     OW 4979   0.027   1.618   5.735
  943SOL    HW1 4980   0.037   1.517   5.738
  943SOL    HW2 4981   6.958   1.642   5.807
  944SOL     OW 4982   1.726   0.891   6.153
  944SOL    HW1 4983   1.756   0.918   6.247
  944SOL    HW2 4984   1.683   0.974   6.111
  945SOL     OW 4985   1.641   1.130   6.029
  945SOL    HW1 4986   1.735   1.140   5.994
  945SOL    HW2 4987   1.641   1.184   6.116
  946SOL     OW 4988   0.610   1.424   6.358
  946SOL    HW1 4989   0.563   1.345   6.402
  946SOL    HW2 4990   0.588   1.411   6.258
  947SOL     OW 4991   0.843   0.006   6.120
  947SOL    HW1 4992   0.880   0.098   6.096
  947SOL    HW2 4993   0.740   0.011   6.112
  948SOL     OW 4994   0.180   0.964   6.849
  948SOL    HW1 4995   0.282   0.961   6.842
  948SOL    HW2 4996   0.153   0.869   6.873
  949SOL     OW 4997   1.556   0.976   5.772
  949SOL    HW1 4998   1.475   0.921   5.803
  949SOL    HW2 4999   1.577   1.042   5.847
  950SOL     OW 5000   1.434   1.413   6.576
  950SOL    HW1 5001   1.362   1.431   6.646
  950SOL    HW2 5002   1.423   1.315   6.547
  951SOL     OW 5003   0.592   0.712   5.857
  951SOL    HW1 5004   0.587   0.801   5.810
  951SOL    HW2 5005   0.521   0.715   5.931
  952SOL     OW 5006   1.296   0.361   6.535
  952SOL    HW1 5007   1.201   0.324   6.542
  952SOL    HW2 5008   1.347   0.311   6.610
  953SOL     OW 5009   1.550   1.632   5.892
  953SOL    HW1 5010   1.640   1.669   5.922
  953SOL    HW2 5011   1.556   1.626   5.789
  954SOL     OW 5012   0.819   0.592   0.042
  954SOL    HW1 5013   0.756   0.635   0.110
  954SOL    HW2 5014   0.761   0.528   6.985
  955SOL     OW 5015   0.983   0.365   6.819
  955SOL    HW1 5016   0.936   0.440   6.868
  955SOL    HW2 5017   0.911   0.313   6.771
  956SOL     OW 5018   1.029   0.684   5.988
  956SOL    HW1 5019   1.039   0.697   6.089
  956SOL    HW2 5020   0.938   0.634   5.976
  957SOL     OW 5021   0.094   0.854   6.348
  957SOL    HW1 5022   0.155   0.810   6.418
  957SOL    HW2 5023   0.121   0.950   6.360
  958SOL     OW 5024   0.111   1.841   0.139
  958SOL    HW1 5025   0.049   1.846   0.219
  958SOL    HW2 5026   0.050   1.849   0.059
  959SOL     OW 5027   0.904   0.334   5.823
  959SOL    HW1 5028   0.965   0.380   5.755
  959SOL    HW2 5029   0.891   0.242   5.783
  960SOL     OW 5030   1.359   1.143   6.133
  960SOL    HW1 5031   1.439   1.122   6.076
  960SOL    HW2 5032   1.321   1.228   6.092
  961SOL     OW 5033   0.572   0.213   6.487
  961SOL    HW1 5034   0.582   0.265   6.573
  961SOL    HW2 5035   0.554   0.277   6.411
  962SOL     OW 5036   0.954   1.442   6.060
  962SOL    HW1 5037   0.918   1.508   5.988
  962SOL    HW2 5038   1.041   1.485   6.089
  963SOL     OW 5039   0.360   1.824   6.462
  963SOL    HW1 5040   0.417   1.741   6.488
  963SOL    HW2 5041   0.420   1.906   6.473
  964SOL     OW 5042   1.739   1.016   6.421
  964SOL    HW1 5043   1.718   1.104   6.371
  964SOL    HW2 5044   1.710   1.030   6.518
  965SOL     OW 5045   0.315   0.954   5.858
  965SOL    HW1 5046   0.351   0.951   5.762
  965SOL    HW2 5047   0.301   0.856   5.884
  966SOL     OW 5048   1.476   0.746   6.295
  966SOL    HW1 5049   1.472   0.703   6.388
  966SOL    HW2 5050   1.562   0.798   6.293
  967SOL     OW 5051   1.078   1.791   5.845
  967SOL    HW1 5052   1.004   1.729   5.879
  967SOL    HW2 5053   1.120   1.737   5.769
  968SOL     OW 5054   1.633   1.340   5.693
  968SOL    HW1 5055   1.598   1.437   5.679
  968SOL    HW2 5056   1.572   1.283   5.634
  969SOL     OW 5057   0.460   1.725   5.915
  969SOL    HW1 5058   0.518   1.791   5.965
  969SOL    HW2 5059   0.511   1.704   5.830
  970SOL     OW 5060   1.432   0.095   6.021
  970SOL    HW1 5061   1.397   0.053   5.934
  970SOL    HW2 5062   1.534   0.096   6.014
  971SOL     OW 5063   0.216   1.821   6.815
  971SOL    HW1 5064   0.283   1.747   6.841
  971SOL    HW2 5065   0.185   1.796   6.720
  972SOL     OW 5066   0.975   1.693   6.483
  972SOL    HW1 5067   1.070   1.656   6.474
  972SOL    HW2 5068   0.920   1.646   6.412
  973SOL     OW 5069   0.378   0.723   6.040
  973SOL    HW1 5070   0.423   0.634   6.070
  973SOL    HW2 5071   0.280   0.700   6.059
  974SOL     OW 5072   0.649   0.127   5.662
  974SOL    HW1 5073   0.691   0.050   5.719
  974SOL    HW2 5074   0.578   0.081   5.603
  975SOL     OW 5075   0.859   1.529   6.787
  975SOL    HW1 5076   0.865   1.529   6.685
  975SOL    HW2 5077   0.860   1.431   6.814
  976SOL     OW 5078   0.824   1.401   6.547
  976SOL    HW1 5079   0.921   1.389   6.511
  976SOL    HW2 5080   0.769   1.422   6.464
  977SOL     OW 5081   0.946   0.535   6.511
  977SOL    HW1 5082   0.919   0.513   6.414
  977SOL    HW2 5083   0.997   0.452   6.541
  978SOL     OW 5084   0.574   0.023   6.088
  978SOL    HW1 5085   0.503   0.029   6.163
  978SOL    HW2 5086   0.550   0.099   6.023
  979SOL     OW 5087   1.446   1.160   5.591
  979SOL    HW1 5088   1.481   1.087   5.654
  979SOL    HW2 5089   1.361   1.197   5.635
  980SOL     OW 5090   0.308   0.082   5.866
  980SOL    HW1 5091   0.383   0.151   5.883
  980SOL    HW2 5092   0.356   6.999   5.837
  981SOL     OW 5093   0.969   0.242   6.072
  981SOL    HW1 5094   0.941   0.282   5.982
  981SOL    HW2 5095   1.071   0.249   6.073
  982SOL     OW 5096   1.217   1.557   6.370
  982SOL    HW1 5097   1.219   1.633   6.301
  982SOL    HW2 5098   1.315   1.525   6.371
  983SOL     OW 5099   0.456   1.167   6.300
  983SOL    HW1 5100   0.397   1.173   6.386
  983SOL    HW2 5101   0.430   1.077   6.265
  984SOL     OW 5102   1.236   1.807   6.231
  984SOL    HW1 5103   1.281   1.856   6.151
  984SOL    HW2 5104   1.276   1.854   6.312
  985SOL     OW 5105   1.061   0.498   5.617
  985SOL    HW1 5106   1.018   0.589   5.601
  985SOL    HW2 5107   1.133   0.506   5.689
  986SOL     OW 5108   0.569   0.211   6.769
  986SOL    HW1 5109   0.563   0.127   6.714
  986SOL    HW2 5110   0.475   0.222   6.810
  987SOL     OW 5111   0.900   0.460   6.238
  987SOL    HW1 5112   0.845   0.517   6.174
  987SOL    HW2 5113   0.921   0.372   6.190
  988SOL     OW 5114   0.941   6.987   6.386
  988SOL    HW1 5115   0.894   0.013   6.299
  988SOL    HW2 5116   1.011   6.921   6.354
  989SOL     OW 5117   1.438   1.152   6.491
  989SOL    HW1 5118   1.356   1.100   6.462
  989SOL    HW2 5119   1.484   1.181   6.405
  990SOL     OW 5120   1.511   0.617   6.545
  990SOL    HW1 5121   1.451   0.536   6.559
  990SOL    HW2 5122   1.563   0.627   6.633
  991SOL     OW 5123   0.482   1.404   5.744
  991SOL    HW1 5124   0.392   1.395   5.792
  991SOL    HW2 5125   0.460   1.379   5.648
  992SOL     OW 5126   1.684   1.251   6.292
  992SOL    HW1 5127   1.786   1.262   6.268
  992SOL    HW2 5128   1.643   1.344   6.285
  993SOL     OW 5129   1.381   0.591   5.663
  993SOL    HW1 5130   1.338   0.546   5.746
  993SOL    HW2 5131   1.478   0.562   5.662
  994SOL     OW 5132   0.533   0.227   5.895
  994SOL    HW1 5133   0.589   0.195   5.815
  994SOL    HW2 5134   0.504   0.322   5.865
  995SOL     OW 5135   1.727   1.195   0.153
  995SOL    HW1 5136   1.829   1.199   0.162
  995SOL    HW2 5137   1.697   1.291   0.166
  996SOL     OW 5138   1.108   1.234   6.695
  996SOL    HW1 5139   1.014   1.213   6.727
  996SOL    HW2 5140   1.098   1.273   6.601
  997SOL     OW 5141   1.622   1.065   6.693
  997SOL    HW1 5142   1.628   1.159   6.734
  997SOL    HW2 5143   1.542   1.071   6.630
  998SOL     OW 5144   0.707   1.065   5.947
  998SOL    HW1 5145   0.708   1.053   6.050
  998SOL    HW2 5146   0.791   1.011   5.916
  999SOL     OW 5147   0.451   0.837   6.876
  999SOL    HW1 5148   0.487   0.853   6.970
  999SOL    HW2 5149   0.401   0.747   6.880
 1000SOL     OW 5150   1.244   0.389   6.870
 1000SOL    HW1 5151   1.244   0.478   6.918
 1000SOL    HW2 5152   1.145   0.380   6.840
 1001SOL     OW 5153   0.044   1.587   6.889
 1001SOL    HW1 5154   6.984   1.669   6.888
 1001SOL    HW2 5155   0.139   1.622   6.875
 1002SOL     OW 5156   0.526   0.533   6.450
 1002SOL    HW1 5157   0.558   0.588   6.369
 1002SOL    HW2 5158   0.590   0.561   6.525
 1003SOL     OW 5159   1.203   1.345   5.961
 1003SOL    HW1 5160   1.239   1.439   5.989
 1003SOL    HW2 5161   1.114   1.330   6.007
 1004SOL     OW 5162   1.251   1.450   6.770
 1004SOL    HW1 5163   1.305   1.416   6.849
 1004SOL    HW2 5164   1.187   1.373   6.746
 1005SOL     OW 5165   1.567   0.614   6.058
 1005SOL    HW1 5166   1.522   0.661   6.138
 1005SOL    HW2 5167   1.578   0.687   5.989
 1006SOL     OW 5168   0.330   1.572   6.831
 1006SOL    HW1 5169   0.321   1.482   6.786
 1006SOL    HW2 5170   0.429   1.572   6.859
 1007SOL     OW 5171   0.533   0.870   6.616
 1007SOL    HW1 5172   0.584   0.957   6.604
 1007SOL    HW2 5173   0.518   0.859   6.718
 1008SOL     OW 5174   1.269   0.884   6.614
 1008SOL    HW1 5175   1.181   0.852   6.572
 1008SOL    HW2 5176   1.333   0.806   6.610
 1009SOL     OW 5177   1.213   0.499   5.859
 1009SOL    HW1 5178   1.231   0.417   5.920
 1009SOL    HW2 5179   1.144   0.554   5.910
 1010SOL     OW 5180   0.332   0.206   6.889
 1010SOL    HW1 5181   0.288   0.235   6.975
 1010SOL    HW2 5182   0.303   0.110   6.874
 1011SOL     OW 5183   0.052   1.322   6.857
 1011SOL    HW1 5184   0.114   1.282   6.927
 1011SOL    HW2 5185   0.059   1.424   6.872
 1012SOL     OW 5186   0.700   0.625   6.649
 1012SOL    HW1 5187   0.788   0.600   6.603
 1012SOL    HW2 5188   0.674   0.719   6.620
 1013SOL     OW 5189   0.377   0.044   6.269
 1013SOL    HW1 5190   0.323   0.130   6.282
 1013SOL    HW2 5191   0.308   6.970   6.257
 1014SOL     OW 5192   1.591   0.372   5.932
 1014SOL    HW1 5193   1.625   0.306   6.002
 1014SOL    HW2 5194   1.565   0.459   5.982
 1015SOL     OW 5195   1.013   0.780   6.572
 1015SOL    HW1 5196   0.989   0.793   6.672
 1015SOL    HW2 5197   0.988   0.681   6.552
 1016SOL     OW 5198   1.865   1.470   0.191
 1016SOL    HW1 5199   1.880   1.489   0.092
 1016SOL    HW2 5200   1.906   1.548   0.241
 1017SOL     OW 5201   1.500   0.230   5.723
 1017SOL    HW1 5202   1.400   0.229   5.743
 1017SOL    HW2 5203   1.543   0.278   5.805
 1018SOL     OW 5204   1.267   0.824   5.609
 1018SOL    HW1 5205   1.313   0.732   5.627
 1018SOL    HW2 5206   1.299   0.849   5.514
 1019SOL     OW 5207   1.060   1.358   6.450
 1019SOL    HW1 5208   1.066   1.284   6.378
 1019SOL    HW2 5209   1.125   1.434   6.420
 1020SOL     OW 5210   0.274   0.820   6.547
 1020SOL    HW1 5211   0.374   0.841   6.554
 1020SOL    HW2 5212   0.272   0.722   6.580
 1021SOL     OW 5213   0.298   0.552   6.590
 1021SOL    HW1 5214   0.271   0.452   6.582
 1021SOL    HW2 5215   0.384   0.551   6.533
 1022SOL     OW 5216   1.122   0.194   0.030
 1022SOL    HW1 5217   1.096   0.267   0.095
 1022SOL    HW2 5218   1.166   0.244   6.952
 1023SOL     OW 5219   0.000   1.336   5.787
 1023SOL    HW1 5220   6.924   1.373   5.843
 1023SOL    HW2 5221   0.006   1.240   5.821
 1024SOL     OW 5222   0.104   1.772   6.546
 1024SOL    HW1 5223   0.073   1.712   6.469
 1024SOL    HW2 5224   0.197   1.802   6.514
 1025SOL     OW 5225   0.526   1.623   6.528
 1025SOL    HW1 5226   0.603   1.675   6.571
 1025SOL    HW2 5227   0.570   1.549   6.473
 1026SOL     OW 5228   0.938   0.795   6.844
 1026SOL    HW1 5229   1.012   0.746   6.892
 1026SOL    HW2 5230   0.852   0.757   6.880
 1027SOL     OW 5231   0.017   0.618   6.677
 1027SOL    HW1 5232   0.086   0.569   6.621
 1027SOL    HW2 5233   6.965   0.543   6.724
 1028SOL     OW 5234   0.803   0.556   5.946
 1028SOL    HW1 5235   0.819   0.467   5.896
 1028SOL    HW2 5236   0.720   0.601   5.905
 1029SOL     OW 5237   1.637   0.615   6.789
 1029SOL    HW1 5238   1.595   0.556   6.859
 1029SOL    HW2 5239   1.736   0.588   6.784
 1030SOL     OW 5240   0.692   0.436   6.858
 1030SOL    HW1 5241   0.649   0.346   6.831
 1030SOL    HW2 5242   0.683   0.496   6.776
 1031SOL     OW 5243   0.882   1.669   0.007
 1031SOL    HW1 5244   0.876   1.627   6.912
 1031SOL    HW2 5245   0.890   1.769   6.992
 1032SOL     OW 5246   0.458   0.471   5.792
 1032SOL    HW1 5247   0.507   0.560   5.793
 1032SOL    HW2 5248   0.359   0.491   5.805
 1033SOL     OW 5249   0.181   1.147   0.049
 1033SOL    HW1 5250   0.169   1.096   0.136
 1033SOL    HW2 5251   0.173   1.077   6.974
 1034SOL     OW 5252   1.231   1.033   6.832
 1034SOL    HW1 5253   1.259   0.971   6.755
 1034SOL    HW2 5254   1.187   1.109   6.778
 1035SOL     OW 5255   1.309   0.858   5.880
 1035SOL    HW1 5256   1.235   0.814   5.931
 1035SOL    HW2 5257   1.288   0.844   5.780
 1036SOL     OW 5258   1.754   1.742   6.728
 1036SOL    HW1 5259   1.836   1.762   6.667
 1036SOL    HW2 5260   1.732   1.644   6.706
 1037SOL     OW 5261   1.314   1.721   6.765
 1037SOL    HW1 5262   1.386   1.743   6.694
 1037SOL    HW2 5263   1.285   1.625   6.746
 1038SOL     OW 5264   0.070   1.236   6.601
 1038SOL    HW1 5265   0.072   1.276   6.697
 1038SOL    HW2 5266   6.977   1.259   6.569
 1039SOL     OW 5267   1.708   0.145   6.060
 1039SOL    HW1 5268   1.798   0.142   6.007
 1039SOL    HW2 5269   1.727   0.096   6.146
 1040SOL     OW 5270   1.305   1.588   6.033
 1040SOL    HW1 5271   1.391   1.605   5.978
 1040SOL    HW2 5272   1.307   1.664   6.100
 1041SOL     OW 5273   1.248   0.930   6.271
 1041SOL    HW1 5274   1.324   0.862   6.283
 1041SOL    HW2 5275   1.290   1.001   6.210
 1042SOL     OW 5276   0.675   1.626   5.713
 1042SOL    HW1 5277   0.678   1.646   5.612
 1042SOL    HW2 5278   0.611   1.546   5.723
 1043SOL     OW 5279   1.869   0.186   6.523
 1043SOL    HW1 5280   1.856   0.086   6.533
 1043SOL    HW2 5281   1.773   0.224   6.523
 1044SOL     OW 5282   0.311   0.341   6.298
 1044SOL    HW1 5283   0.232   0.404   6.292
 1044SOL    HW2 5284   0.302   0.304   6.393
 1045SOL     OW 5285   1.194   1.661   5.618
 1045SOL    HW1 5286   1.216   1.569   5.581
 1045SOL    HW2 5287   1.170   1.718   5.535
 1046SOL     OW 5288   0.818   1.072   6.975
 1046SOL    HW1 5289   0.837   0.993   6.915
 1046SOL    HW2 5290   0.855   1.050   0.066
 1047SOL     OW 5291   0.922   0.933   5.863
 1047SOL    HW1 5292   0.999   0.971   5.806
 1047SOL    HW2 5293   0.958   0.845   5.901
 1048SOL     OW 5294   1.525   1.580   5.629
 1048SOL    HW1 5295   1.439   1.632   5.627
 1048SOL    HW2 5296   1.567   1.592   5.534
 1049SOL     OW 5297   1.608   1.301   6.848
 1049SOL    HW1 5298   1.706   1.294   6.880
 1049SOL    HW2 5299   1.550   1.237   6.905
 1050SOL     OW 5300   1.046   1.122   6.306
 1050SOL    HW1 5301   0.972   1.064   6.349
 1050SOL    HW2 5302   1.120   1.056   6.283
 1051SOL     OW 5303   1.064   0.208   6.543
 1051SOL    HW1 5304   1.011   0.164   6.468
 1051SOL    HW2 5305   1.059   0.141   6.622
 1052SOL     OW 5306   0.580   1.434   6.074
 1052SOL    HW1 5307   0.640   1.430   5.992
 1052SOL    HW2 5308   0.529   1.522   6.066
 1053SOL     OW 5309   1.645   0.353   6.984
 1053SOL    HW1 5310   1.718   0.423   0.002
 1053SOL    HW2 5311   1.689   0.289   6.916
 1054SOL     OW 5312   0.253   1.305   5.882
 1054SOL    HW1 5313   0.167   1.328   5.830
 1054SOL    HW2 5314   0.235   1.345   5.976
 1055SOL     OW 5315   0.075   0.315   5.674
 1055SOL    HW1 5316   6.977   0.282   5.666
 1055SOL    HW2 5317   0.086   0.376   5.594
 1056SOL     OW 5318   0.063   0.165   5.931
 1056SOL    HW1 5319   0.074   0.226   5.849
 1056SOL    HW2 5320   0.149   0.108   5.930
 1057SOL     OW 5321   1.227   1.264   5.710
 1057SOL    HW1 5322   1.175   1.179   5.730
 1057SOL    HW2 5323   1.237   1.311   5.802
 1058SOL     OW 5324   1.521   1.767   6.590
 1058SOL    HW1 5325   1.544   1.800   6.497
 1058SOL    HW2 5326   1.608   1.775   6.642
 1059SOL     OW 5327   1.404   1.293   0.309
 1059SOL    HW1 5328   1.427   1.197   0.276
 1059SOL    HW2 5329   1.459   1.354   0.246
 1060SOL     OW 5330   0.382   1.788   0.116
 1060SOL    HW1 5331   0.284   1.818   0.116
 1060SOL    HW2 5332   0.401   1.751   0.209
 1061SOL     OW 5333   1.747   0.881   6.882
 1061SOL    HW1 5334   1.709   0.792   6.852
 1061SOL    HW2 5335   1.710   0.952   6.818
 1062SOL     OW 5336   1.254   0.305   6.045
 1062SOL    HW1 5337   1.323   0.229   6.039
 1062SOL    HW2 5338   1.281   0.360   6.128
 1063SOL     OW 5339   0.605   0.756   6.293
 1063SOL    HW1 5340   0.642   0.849   6.277
 1063SOL    HW2 5341   0.531   0.743   6.224
 1064SOL     OW 5342   1.781   0.911   0.147
 1064SOL    HW1 5343   1.763   1.012   0.149
 1064SOL    HW2 5344   1.773   0.890   0.045
 1065SOL     OW 5345   0.740   1.795   6.583
 1065SOL    HW1 5346   0.737   1.895   6.569
 1065SOL    HW2 5347   0.830   1.763   6.546
 1066SOL     OW 5348   0.864   0.969   6.429
 1066SOL    HW1 5349   0.918   0.898   6.481
 1066SOL    HW2 5350   0.819   1.029   6.500
 1067SOL     OW 5351   1.106   1.018   5.679
 1067SOL    HW1 5352   1.084   1.060   5.589
 1067SOL    HW2 5353   1.165   0.936   5.654
 1068SOL     OW 5354   1.858   1.536   6.411
 1068SOL    HW1 5355   1.808   1.594   6.341
 1068SOL    HW2 5356   1.792   1.520   6.487
 1069SOL     OW 5357   0.064   1.310   6.337
 1069SOL    HW1 5358   0.095   1.259   6.420
 1069SOL    HW2 5359   0.014   1.241   6.278
 1070SOL     OW 5360   1.812   0.224   6.799
 1070SOL    HW1 5361   1.762   0.136   6.778
 1070SOL    HW2 5362   1.864   0.235   6.713
 1071SOL     OW 5363   0.476   0.486   6.120
 1071SOL    HW1 5364   0.521   0.418   6.060
 1071SOL    HW2 5365   0.425   0.432   6.192
 1072SOL     OW 5366   1.687   1.484   6.652
 1072SOL    HW1 5367   1.593   1.473   6.610
 1072SOL    HW2 5368   1.682   1.421   6.732
 1073SOL     OW 5369   0.319   0.598   6.864
 1073SOL    HW1 5370   0.365   0.512   6.894
 1073SOL    HW2 5371   0.303   0.584   6.764
 1074SOL     OW 5372   0.807   1.597   6.271
 1074SOL    HW1 5373   0.846   1.552   6.189
 1074SOL    HW2 5374   0.720   1.547   6.291
 1075SOL     OW 5375   1.389   0.205   6.740
 1075SOL    HW1 5376   1.469   0.177   6.794
 1075SOL    HW2 5377   1.338   0.275   6.797
 1076SOL     OW 5378   1.023   0.030   6.744
 1076SOL    HW1 5379   0.924   0.016   6.752
 1076SOL    HW2 5380   1.065   6.979   6.823
 1077SOL     OW 5381   0.787   1.332   5.866
 1077SOL    HW1 5382   0.754   1.236   5.878
 1077SOL    HW2 5383   0.851   1.349   5.943
 1078SOL     OW 5384   0.598   1.560   6.845
 1078SOL    HW1 5385   0.600   1.657   6.881
 1078SOL    HW2 5386   0.693   1.545   6.812
 1079SOL     OW 5387   1.297   0.006   5.782
 1079SOL    HW1 5388   1.348   6.938   5.724
 1079SOL    HW2 5389   1.216   6.959   5.820
 1080SOL     OW 5390   1.301   0.443   6.273
 1080SOL    HW1 5391   1.237   0.522   6.266
 1080SOL    HW2 5392   1.304   0.418   6.373
 1081SOL     OW 5393   1.617   0.279   6.522
 1081SOL    HW1 5394   1.536   0.218   6.519
 1081SOL    HW2 5395   1.616   0.334   6.435
 1082SOL     OW 5396   0.067   1.061   5.866
 1082SOL    HW1 5397   0.163   1.022   5.863
 1082SOL    HW2 5398   0.004   0.979   5.882
 1083SOL     OW 5399   0.872   1.636   5.899
 1083SOL    HW1 5400   0.803   1.628   5.822
 1083SOL    HW2 5401   0.847   1.722   5.952
 1084SOL     OW 5402   0.261   2.498   0.130
 1084SOL    HW1 5403   0.187   2.443   0.171
 1084SOL    HW2 5404   0.270   2.469   0.032
 1085SOL     OW 5405   0.262   2.116   0.996
 1085SOL    HW1 5406   0.292   2.111   1.094
 1085SOL    HW2 5407   0.176   2.061   0.997
 1086SOL     OW 5408   6.965   2.184   0.665
 1086SOL    HW1 5409   6.927   2.195   0.761
 1086SOL    HW2 5410   0.064   2.164   0.677
 1087SOL     OW 5411   0.573   3.178   1.182
 1087SOL    HW1 5412   0.486   3.177   1.130
 1087SOL    HW2 5413   0.588   3.276   1.209
 1088SOL     OW 5414   1.559   3.405   0.724
 1088SOL    HW1 5415   1.514   3.401   0.815
 1088SOL    HW2 5416   1.484   3.387   0.654
 1089SOL     OW 5417   1.114   2.557   0.716
 1089SOL    HW1 5418   1.158   2.643   0.678
 1089SOL    HW2 5419   1.088   2.581   0.812
 1090SOL     OW 5420   1.796   2.378   0.182
 1090SOL    HW1 5421   1.725   2.433   0.137
 1090SOL    HW2 5422   1.746   2.321   0.252
 1091SOL     OW 5423   0.748   3.015   1.073
 1091SOL    HW1 5424   0.672   3.067   1.120
 1091SOL    HW2 5425   0.782   3.089   1.009
 1092SOL     OW 5426   0.897   2.594   1.797
 1092SOL    HW1 5427   0.860   2.655   1.868
 1092SOL    HW2 5428   0.927   2.655   1.720
 1093SOL     OW 5429   0.674   2.880   0.610
 1093SOL    HW1 5430   0.758   2.885   0.667
 1093SOL    HW2 5431   0.598   2.924   0.663
 1094SOL     OW 5432   0.687   3.003   1.814
 1094SOL    HW1 5433   0.740   3.086   1.843
 1094SOL    HW2 5434   0.603   3.040   1.768
 1095SOL     OW 5435   0.308   3.303   1.089
 1095SOL    HW1 5436   0.229   3.248   1.055
 1095SOL    HW2 5437   0.343   3.358   1.012
 1096SOL     OW 5438   1.413   3.391   1.341
 1096SOL    HW1 5439   1.484   3.467   1.339
 1096SOL    HW2 5440   1.352   3.419   1.420
 1097SOL     OW 5441   0.398   2.264   1.563
 1097SOL    HW1 5442   0.486   2.229   1.528
 1097SOL    HW2 5443   0.322   2.205   1.526
 1098SOL     OW 5444   1.630   2.326   0.758
 1098SOL    HW1 5445   1.563   2.352   0.687
 1098SOL    HW2 5446   1.607   2.387   0.837
 1099SOL     OW 5447   0.205   3.527   0.536
 1099SOL    HW1 5448   0.233   3.624   0.556
 1099SOL    HW2 5449   0.231   3.512   0.437
 1100SOL     OW 5450   1.132   3.225   1.655
 1100SOL    HW1 5451   1.183   3.229   1.743
 1100SOL    HW2 5452   1.092   3.130   1.659
 1101SOL     OW 5453   0.226   3.254   0.553
 1101SOL    HW1 5454   0.240   3.355   0.558
 1101SOL    HW2 5455   0.159   3.228   0.626
 1102SOL     OW 5456   0.245   2.965   0.903
 1102SOL    HW1 5457   0.250   2.873   0.947
 1102SOL    HW2 5458   0.184   3.020   0.966
 1103SOL     OW 5459   0.609   3.665   1.406
 1103SOL    HW1 5460   0.524   3.640   1.461
 1103SOL    HW2 5461   0.635   3.759   1.439
 1104SOL     OW 5462   0.561   2.813   0.162
 1104SOL    HW1 5463   0.609   2.846   0.077
 1104SOL    HW2 5464   0.612   2.872   0.230
 1105SOL     OW 5465   1.629   1.972   1.487
 1105SOL    HW1 5466   1.649   2.045   1.419
 1105SOL    HW2 5467   1.617   2.020   1.576
 1106SOL     OW 5468   0.130   2.455   0.572
 1106SOL    HW1 5469   0.047   2.399   0.589
 1106SOL    HW2 5470   0.111   2.544   0.619
 1107SOL     OW 5471   1.902   3.599   0.363
 1107SOL    HW1 5472   1.974   3.575   0.432
 1107SOL    HW2 5473   1.837   3.658   0.413
 1108SOL     OW 5474   6.956   3.448   0.175
 1108SOL    HW1 5475   6.958   3.346   0.188
 1108SOL    HW2 5476   6.955   3.479   0.275
 1109SOL     OW 5477   1.675   2.747   0.661
 1109SOL    HW1 5478   1.730   2.689   0.598
 1109SOL    HW2 5479   1.657   2.830   0.602
 1110SOL     OW 5480   1.639   2.962   0.488
 1110SOL    HW1 5481   1.690   2.984   0.403
 1110SOL    HW2 5482   1.654   3.043   0.552
 1111SOL     OW 5483   0.186   2.590   1.565
 1111SOL    HW1 5484   0.288   2.602   1.567
 1111SOL    HW2 5485   0.146   2.674   1.610
 1112SOL     OW 5486   0.609   3.267   0.760
 1112SOL    HW1 5487   0.563   3.175   0.763
 1112SOL    HW2 5488   0.599   3.295   0.661
 1113SOL     OW 5489   1.293   3.088   1.407
 1113SOL    HW1 5490   1.294   3.000   1.356
 1113SOL    HW2 5491   1.350   3.068   1.491
 1114SOL     OW 5492   0.854   1.854   0.507
 1114SOL    HW1 5493   0.883   1.952   0.489
 1114SOL    HW2 5494   0.751   1.862   0.500
 1115SOL     OW 5495   0.140   2.815   1.249
 1115SOL    HW1 5496   0.235   2.775   1.247
 1115SOL    HW2 5497   0.087   2.770   1.174
 1116SOL     OW 5498   1.493   2.884   0.206
 1116SOL    HW1 5499   1.423   2.822   0.252
 1116SOL    HW2 5500   1.583   2.841   0.226
 1117SOL     OW 5501   1.155   3.682   1.605
 1117SOL    HW1 5502   1.174   3.762   1.544
 1117SOL    HW2 5503   1.204   3.602   1.565
 1118SOL     OW 5504   0.362   2.082   1.872
 1118SOL    HW1 5505   0.421   2.161   1.896
 1118SOL    HW2 5506   0.266   2.120   1.879
 1119SOL     OW 5507   1.423   3.295   0.960
 1119SOL    HW1 5508   1.510   3.308   1.012
 1119SOL    HW2 5509   1.418   3.196   0.930
 1120SOL     OW 5510   1.672   3.596   0.572
 1120SOL    HW1 5511   1.634   3.569   0.480
 1120SOL    HW2 5512   1.633   3.527   0.638
 1121SOL     OW 5513   0.605   2.577   0.293
 1121SOL    HW1 5514   0.600   2.667   0.243
 1121SOL    HW2 5515   0.529   2.585   0.362
 1122SOL     OW 5516   1.288   2.193   0.896
 1122SOL    HW1 5517   1.195   2.159   0.925
 1122SOL    HW2 5518   1.351   2.165   0.973
 1123SOL     OW 5519   1.554   3.523   0.322
 1123SOL    HW1 5520   1.620   3.447   0.307
 1123SOL    HW2 5521   1.507   3.532   0.232
 1124SOL     OW 5522   0.782   2.481   1.465
 1124SOL    HW1 5523   0.760   2.444   1.559
 1124SOL    HW2 5524   0.733   2.420   1.399
 1125SOL     OW 5525   1.390   2.342   1.662
 1125SOL    HW1 5526   1.388   2.403   1.745
 1125SOL    HW2 5527   1.462   2.271   1.682
 1126SOL     OW 5528   0.968   2.748   1.567
 1126SOL    HW1 5529   1.011   2.663   1.526
 1126SOL    HW2 5530   0.902   2.780   1.494
 1127SOL     OW 5531   0.982   2.253   1.197
 1127SOL    HW1 5532   0.929   2.283   1.278
 1127SOL    HW2 5533   0.931   2.178   1.152
 1128SOL     OW 5534   1.027   2.570   0.414
 1128SOL    HW1 5535   1.039   2.587   0.514
 1128SOL    HW2 5536   0.943   2.512   0.407
 1129SOL     OW 5537   0.082   2.677   0.738
 1129SOL    HW1 5538   0.170   2.663   0.788
 1129SOL    HW2 5539   0.030   2.729   0.808
 1130SOL     OW 5540   0.123   3.738   1.583
 1130SOL    HW1 5541   0.146   3.721   1.684
 1130SOL    HW2 5542   0.038   3.687   1.570
 1131SOL     OW 5543   0.881   2.223   0.213
 1131SOL    HW1 5544   0.936   2.277   0.147
 1131SOL    HW2 5545   0.906   2.125   0.194
 1132SOL     OW 5546   1.697   2.414   1.819
 1132SOL    HW1 5547   1.677   2.495   1.758
 1132SOL    HW2 5548   1.746   2.351   1.754
 1133SOL     OW 5549   1.349   3.006   0.577
 1133SOL    HW1 5550   1.440   3.007   0.529
 1133SOL    HW2 5551   1.293   3.074   0.525
 1134SOL     OW 5552   0.580   2.065   0.881
 1134SOL    HW1 5553   0.577   2.077   0.983
 1134SOL    HW2 5554   0.578   2.158   0.841
 1135SOL     OW 5555   1.000   3.296   0.523
 1135SOL    HW1 5556   0.966   3.364   0.454
 1135SOL    HW2 5557   0.964   3.333   0.609
 1136SOL     OW 5558   0.336   3.676   0.853
 1136SOL    HW1 5559   0.383   3.586   0.873
 1136SOL    HW2 5560   0.404   3.747   0.879
 1137SOL     OW 5561   1.786   2.925   0.890
 1137SOL    HW1 5562   1.747   2.871   0.813
 1137SOL    HW2 5563   1.718   2.920   0.966
 1138SOL     OW 5564   1.202   3.435   1.496
 1138SOL    HW1 5565   1.191   3.350   1.554
 1138SOL    HW2 5566   1.106   3.467   1.480
 1139SOL     OW 5567   0.301   2.792   0.250
 1139SOL    HW1 5568   0.395   2.810   0.210
 1139SOL    HW2 5569   0.283   2.693   0.236
 1140SOL     OW 5570   1.453   2.603   0.700
 1140SOL    HW1 5571   1.440   2.574   0.797
 1140SOL    HW2 5572   1.542   2.656   0.698
 1141SOL     OW 5573   0.471   3.116   1.697
 1141SOL    HW1 5574   0.431   3.118   1.601
 1141SOL    HW2 5575   0.391   3.139   1.757
 1142SOL     OW 5576   1.110   3.611   0.228
 1142SOL    HW1 5577   1.052   3.568   0.302
 1142SOL    HW2 5578   1.101   3.547   0.149
 1143SOL     OW 5579   0.176   2.145   1.474
 1143SOL    HW1 5580   0.097   2.207   1.489
 1143SOL    HW2 5581   0.151   2.053   1.514
 1144SOL     OW 5582   1.633   3.311   0.076
 1144SOL    HW1 5583   1.582   3.398   0.066
 1144SOL    HW2 5584   1.563   3.237   0.062
 1145SOL     OW 5585   0.498   3.555   0.338
 1145SOL    HW1 5586   0.524   3.638   0.393
 1145SOL    HW2 5587   0.583   3.529   0.286
 1146SOL     OW 5588   1.411   1.987   0.468
 1146SOL    HW1 5589   1.405   1.953   0.371
 1146SOL    HW2 5590   1.511   1.987   0.489
 1147SOL     OW 5591   0.248   3.647   1.242
 1147SOL    HW1 5592   0.302   3.568   1.281
 1147SOL    HW2 5593   0.185   3.605   1.174
 1148SOL     OW 5594   0.964   3.558   0.909
 1148SOL    HW1 5595   1.058   3.522   0.892
 1148SOL    HW2 5596   0.910   3.512   0.834
 1149SOL     OW 5597   0.385   2.569   0.458
 1149SOL    HW1 5598   0.391   2.466   0.458
 1149SOL    HW2 5599   0.292   2.587   0.493
 1150SOL     OW 5600   1.537   2.123   1.711
 1150SOL    HW1 5601   1.535   2.116   1.815
 1150SOL    HW2 5602   1.458   2.068   1.679
 1151SOL     OW 5603   0.776   2.132   1.721
 1151SOL    HW1 5604   0.853   2.062   1.725
 1151SOL    HW2 5605   0.724   2.107   1.806
 1152SOL     OW 5606   0.913   3.406   1.201
 1152SOL    HW1 5607   0.886   3.369   1.110
 1152SOL    HW2 5608   0.947   3.327   1.259
 1153SOL     OW 5609   1.342   2.457   1.415
 1153SOL    HW1 5610   1.378   2.422   1.505
 1153SOL    HW2 5611   1.397   2.542   1.394
 1154SOL     OW 5612   0.836   3.241   0.946
 1154SOL    HW1 5613   0.930   3.234   0.906
 1154SOL    HW2 5614   0.774   3.261   0.867
 1155SOL     OW 5615   0.930   2.372   0.917
 1155SOL    HW1 5616   0.909   2.362   0.816
 1155SOL    HW2 5617   0.974   2.284   0.943
 1156SOL     OW 5618   0.600   1.900   0.472
 1156SOL    HW1 5619   0.532   1.918   0.546
 1156SOL    HW2 5620   0.585   1.977   0.406
 1157SOL     OW 5621   1.451   3.063   0.006
 1157SOL    HW1 5622   1.474   2.984   0.068
 1157SOL    HW2 5623   1.359   3.092   0.041
 1158SOL     OW 5624   0.937   2.115   0.482
 1158SOL    HW1 5625   0.911   2.178   0.407
 1158SOL    HW2 5626   1.039   2.122   0.484
 1159SOL     OW 5627   1.080   2.536   1.448
 1159SOL    HW1 5628   1.030   2.454   1.479
 1159SOL    HW2 5629   1.179   2.510   1.438
 1160SOL     OW 5630   1.204   3.472   0.820
 1160SOL    HW1 5631   1.224   3.539   0.743
 1160SOL    HW2 5632   1.295   3.447   0.854
 1161SOL     OW 5633   0.458   3.025   0.744
 1161SOL    HW1 5634   0.383   3.001   0.811
 1161SOL    HW2 5635   0.413   3.007   0.652
 1162SOL     OW 5636   1.276   3.664   0.641
 1162SOL    HW1 5637   1.326   3.736   0.586
 1162SOL    HW2 5638   1.203   3.718   0.690
 1163SOL     OW 5639   1.056   2.404   0.012
 1163SOL    HW1 5640   0.979   2.465   0.042
 1163SOL    HW2 5641   1.128   2.409   0.084
 1164SOL     OW 5642   0.049   2.419   1.385
 1164SOL    HW1 5643   0.137   2.432   1.334
 1164SOL    HW2 5644   0.055   2.493   1.455
 1165SOL     OW 5645   0.571   2.092   1.155
 1165SOL    HW1 5646   0.625   2.023   1.207
 1165SOL    HW2 5647   0.480   2.088   1.202
 1166SOL     OW 5648   0.848   2.319   0.666
 1166SOL    HW1 5649   0.823   2.374   0.585
 1166SOL    HW2 5650   0.870   2.228   0.627
 1167SOL     OW 5651   1.052   1.911   0.731
 1167SOL    HW1 5652   0.989   1.897   0.652
 1167SOL    HW2 5653   1.028   1.839   0.801
 1168SOL     OW 5654   1.401   3.018   0.893
 1168SOL    HW1 5655   1.364   2.929   0.924
 1168SOL    HW2 5656   1.395   3.014   0.791
 1169SOL     OW 5657   1.477   2.452   0.975
 1169SOL    HW1 5658   1.433   2.361   0.969
 1169SOL    HW2 5659   1.532   2.451   1.063
 1170SOL     OW 5660   1.763   2.630   0.419
 1170SOL    HW1 5661   1.856   2.592   0.445
 1170SOL    HW2 5662   1.775   2.686   0.335
 1171SOL     OW 5663   0.481   3.249   0.165
 1171SOL    HW1 5664   0.429   3.196   0.234
 1171SOL    HW2 5665   0.410   3.273   0.097
 1172SOL     OW 5666   1.680   3.168   0.653
 1172SOL    HW1 5667   1.782   3.154   0.661
 1172SOL    HW2 5668   1.654   3.258   0.690
 1173SOL     OW 5669   1.355   2.404   0.054
 1173SOL    HW1 5670   1.328   2.399   0.153
 1173SOL    HW2 5671   1.432   2.337   0.044
 1174SOL     OW 5672   0.518   2.090   0.296
 1174SOL    HW1 5673   0.481   2.024   0.227
 1174SOL    HW2 5674   0.507   2.180   0.247
 1175SOL     OW 5675   1.720   3.098   1.534
 1175SOL    HW1 5676   1.819   3.078   1.516
 1175SOL    HW2 5677   1.726   3.182   1.595
 1176SOL     OW 5678   1.012   3.219   1.366
 1176SOL    HW1 5679   0.921   3.189   1.406
 1176SOL    HW2 5680   1.083   3.175   1.424
 1177SOL     OW 5681   1.559   3.472   1.597
 1177SOL    HW1 5682   1.580   3.509   1.505
 1177SOL    HW2 5683   1.628   3.400   1.618
 1178SOL     OW 5684   1.126   3.093   1.117
 1178SOL    HW1 5685   1.030   3.076   1.146
 1178SOL    HW2 5686   1.117   3.137   1.023
 1179SOL     OW 5687   1.583   2.949   1.084
 1179SOL    HW1 5688   1.592   3.020   1.156
 1179SOL    HW2 5689   1.523   2.991   1.011
 1180SOL     OW 5690   0.949   1.976   1.364
 1180SOL    HW1 5691   0.977   1.938   1.272
 1180SOL    HW2 5692   1.037   2.007   1.409
 1181SOL     OW 5693   1.014   2.978   1.708
 1181SOL    HW1 5694   0.922   3.011   1.739
 1181SOL    HW2 5695   0.995   2.891   1.656
 1182SOL     OW 5696   0.732   2.955   0.327
 1182SOL    HW1 5697   0.715   2.940   0.426
 1182SOL    HW2 5698   0.814   2.894   0.303
 1183SOL     OW 5699   0.389   2.703   1.243
 1183SOL    HW1 5700   0.460   2.711   1.316
 1183SOL    HW2 5701   0.357   2.606   1.249
 1184SOL     OW 5702   1.271   2.239   1.266
 1184SOL    HW1 5703   1.298   2.324   1.318
 1184SOL    HW2 5704   1.173   2.251   1.238
 1185SOL     OW 5705   0.063   3.439   1.348
 1185SOL    HW1 5706   6.994   3.478   1.413
 1185SOL    HW2 5707   0.156   3.460   1.383
 1186SOL     OW 5708   0.345   2.964   0.505
 1186SOL    HW1 5709   0.323   3.038   0.438
 1186SOL    HW2 5710   0.345   2.881   0.447
 1187SOL     OW 5711   0.510   2.433   0.841
 1187SOL    HW1 5712   0.540   2.500   0.768
 1187SOL    HW2 5713   0.583   2.437   0.910
 1188SOL     OW 5714   1.212   3.176   0.404
 1188SOL    HW1 5715   1.268   3.256   0.434
 1188SOL    HW2 5716   1.119   3.201   0.444
 1189SOL     OW 5717   1.561   2.438   0.463
 1189SOL    HW1 5718   1.497   2.487   0.525
 1189SOL    HW2 5719   1.631   2.509   0.439
 1190SOL     OW 5720   0.349   3.408   1.328
 1190SOL    HW1 5721   0.330   3.363   1.237
 1190SOL    HW2 5722   0.451   3.414   1.332
 1191SOL     OW 5723   0.460   2.568   1.644
 1191SOL    HW1 5724   0.509   2.619   1.569
 1191SOL    HW2 5725   0.521   2.488   1.663
 1192SOL     OW 5726   1.656   2.619   1.662
 1192SOL    HW1 5727   1.557   2.649   1.669
 1192SOL    HW2 5728   1.695   2.685   1.592
 1193SOL     OW 5729   0.973   1.961   1.750
 1193SOL    HW1 5730   1.046   2.030   1.746
 1193SOL    HW2 5731   1.018   1.874   1.720
 1194SOL     OW 5732   0.514   1.880   1.770
 1194SOL    HW1 5733   0.479   1.827   1.689
 1194SOL    HW2 5734   0.442   1.950   1.792
 1195SOL     OW 5735   0.620   2.763   1.039
 1195SOL    HW1 5736   0.653   2.858   1.061
 1195SOL    HW2 5737   0.534   2.752   1.092
 1196SOL     OW 5738   1.337   2.706   1.004
 1196SOL    HW1 5739   1.242   2.675   0.986
 1196SOL    HW2 5740   1.391   2.620   1.015
 1197SOL     OW 5741   1.207   2.367   0.276
 1197SOL    HW1 5742   1.224   2.290   0.343
 1197SOL    HW2 5743   1.166   2.440   0.335
 1198SOL     OW 5744   0.320   2.064   1.260
 1198SOL    HW1 5745   0.268   2.093   1.344
 1198SOL    HW2 5746   0.292   1.964   1.247
 1199SOL     OW 5747   0.082   3.174   1.297
 1199SOL    HW1 5748   0.095   3.111   1.376
 1199SOL    HW2 5749   0.076   3.271   1.330
 1200SOL     OW 5750   0.747   2.515   1.077
 1200SOL    HW1 5751   0.814   2.468   1.014
 1200SOL    HW2 5752   0.717   2.604   1.036
 1201SOL     OW 5753   0.314   1.919   0.619
 1201SOL    HW1 5754   0.282   2.015   0.636
 1201SOL    HW2 5755   0.318   1.873   0.712
 1202SOL     OW 5756   1.645   2.216   0.349
 1202SOL    HW1 5757   1.634   2.140   0.417
 1202SOL    HW2 5758   1.609   2.301   0.397
 1203SOL     OW 5759   1.047   2.608   0.980
 1203SOL    HW1 5760   1.016   2.622   1.079
 1203SOL    HW2 5761   1.010   2.514   0.956
 1204SOL     OW 5762   0.960   3.432   1.699
 1204SOL    HW1 5763   0.948   3.475   1.606
 1204SOL    HW2 5764   1.013   3.345   1.682
 1205SOL     OW 5765   1.818   3.354   1.582
 1205SOL    HW1 5766   1.856   3.369   1.489
 1205SOL    HW2 5767   1.846   3.437   1.634
 1206SOL     OW 5768   0.359   2.769   1.785
 1206SOL    HW1 5769   0.422   2.804   1.856
 1206SOL    HW2 5770   0.400   2.683   1.747
 1207SOL     OW 5771   1.500   2.154   0.124
 1207SOL    HW1 5772   1.445   2.078   0.162
 1207SOL    HW2 5773   1.570   2.176   0.196
 1208SOL     OW 5774   1.284   2.670   0.020
 1208SOL    HW1 5775   1.311   2.572   0.029
 1208SOL    HW2 5776   1.352   2.712   6.958
 1209SOL     OW 5777   1.097   3.219   0.881
 1209SOL    HW1 5778   1.078   3.148   0.807
 1209SOL    HW2 5779   1.134   3.302   0.833
 1210SOL     OW 5780   0.267   2.685   0.958
 1210SOL    HW1 5781   0.363   2.686   0.926
 1210SOL    HW2 5782   0.262   2.616   1.032
 1211SOL     OW 5783   0.312   2.373   1.016
 1211SOL    HW1 5784   0.283   2.276   0.994
 1211SOL    HW2 5785   0.378   2.401   0.942
 1212SOL     OW 5786   1.149   2.217   1.689
 1212SOL    HW1 5787   1.095   2.271   1.758
 1212SOL    HW2 5788   1.240   2.264   1.691
 1213SOL     OW 5789   1.175   2.057   1.481
 1213SOL    HW1 5790   1.167   2.123   1.562
 1213SOL    HW2 5791   1.230   2.108   1.411
 1214SOL     OW 5792   6.993   3.170   0.236
 1214SOL    HW1 5793   6.920   3.184   0.306
 1214SOL    HW2 5794   0.028   3.075   0.256
 1215SOL     OW 5795   0.096   3.619   0.972
 1215SOL    HW1 5796   0.078   3.538   0.910
 1215SOL    HW2 5797   0.184   3.656   0.934
 1216SOL     OW 5798   0.481   3.455   0.903
 1216SOL    HW1 5799   0.554   3.529   0.900
 1216SOL    HW2 5800   0.524   3.379   0.849
 1217SOL     OW 5801   0.951   2.635   1.230
 1217SOL    HW1 5802   0.995   2.597   1.315
 1217SOL    HW2 5803   0.860   2.590   1.224
 1218SOL     OW 5804   0.073   2.475   1.098
 1218SOL    HW1 5805   0.154   2.419   1.069
 1218SOL    HW2 5806   0.024   2.424   1.170
 1219SOL     OW 5807   0.224   2.389   1.734
 1219SOL    HW1 5808   0.299   2.336   1.687
 1219SOL    HW2 5809   0.217   2.471   1.672
 1220SOL     OW 5810   1.414   2.741   1.652
 1220SOL    HW1 5811   1.448   2.838   1.659
 1220SOL    HW2 5812   1.386   2.730   1.555
 1221SOL     OW 5813   0.791   2.404   0.390
 1221SOL    HW1 5814   0.807   2.337   0.312
 1221SOL    HW2 5815   0.713   2.466   0.363
 1222SOL     OW 5816   1.631   2.451   1.200
 1222SOL    HW1 5817   1.613   2.374   1.264
 1222SOL    HW2 5818   1.726   2.433   1.165
 1223SOL     OW 5819   0.300   3.418   1.690
 1223SOL    HW1 5820   0.255   3.487   1.751
 1223SOL    HW2 5821   0.295   3.330   1.743
 1224SOL     OW 5822   0.645   2.349   1.266
 1224SOL    HW1 5823   0.621   2.264   1.216
 1224SOL    HW2 5824   0.674   2.418   1.195
 1225SOL     OW 5825   0.952   3.533   1.445
 1225SOL    HW1 5826   0.925   3.501   1.351
 1225SOL    HW2 5827   0.944   3.636   1.441
 1226SOL     OW 5828   0.487   2.347   0.193
 1226SOL    HW1 5829   0.537   2.427   0.233
 1226SOL    HW2 5830   0.398   2.389   0.168
 1227SOL     OW 5831   0.133   2.966   1.465
 1227SOL    HW1 5832   0.132   2.897   1.542
 1227SOL    HW2 5833   0.122   2.909   1.379
 1228SOL     OW 5834   1.308   2.889   1.203
 1228SOL    HW1 5835   1.324   2.816   1.132
 1228SOL    HW2 5836   1.239   2.952   1.161
 1229SOL     OW 5837   1.298   2.725   0.293
 1229SOL    HW1 5838   1.219   2.697   0.350
 1229SOL    HW2 5839   1.271   2.711   0.195
 1230SOL     OW 5840   1.737   3.617   1.123
 1230SOL    HW1 5841   1.826   3.635   1.075
 1230SOL    HW2 5842   1.717   3.517   1.104
 1231SOL     OW 5843   1.248   3.603   1.110
 1231SOL    HW1 5844   1.340   3.619   1.069
 1231SOL    HW2 5845   1.215   3.515   1.075
 1232SOL     OW 5846   0.081   3.114   1.040
 1232SOL    HW1 5847   0.074   3.128   1.143
 1232SOL    HW2 5848   6.987   3.126   1.006
 1233SOL     OW 5849   0.695   3.504   1.772
 1233SOL    HW1 5850   0.650   3.593   1.748
 1233SOL    HW2 5851   0.794   3.511   1.745
 1234SOL     OW 5852   0.943   1.971   0.150
 1234SOL    HW1 5853   1.020   2.025   0.107
 1234SOL    HW2 5854   0.992   1.891   0.189
 1235SOL     OW 5855   1.677   1.996   0.511
 1235SOL    HW1 5856   1.756   2.000   0.445
 1235SOL    HW2 5857   1.686   1.910   0.567
 1236SOL     OW 5858   1.373   3.407   0.517
 1236SOL    HW1 5859   1.434   3.424   0.436
 1236SOL    HW2 5860   1.322   3.494   0.533
 1237SOL     OW 5861   0.181   3.661   1.829
 1237SOL    HW1 5862   0.115   3.599   1.878
 1237SOL    HW2 5863   0.224   3.706   1.911
 1238SOL     OW 5864   1.247   2.766   0.627
 1238SOL    HW1 5865   1.331   2.708   0.643
 1238SOL    HW2 5866   1.285   2.856   0.595
 1239SOL     OW 5867   0.774   3.113   1.450
 1239SOL    HW1 5868   0.746   3.175   1.530
 1239SOL    HW2 5869   0.696   3.122   1.386
 1240SOL     OW 5870   0.714   3.494   0.196
 1240SOL    HW1 5871   0.778   3.512   0.116
 1240SOL    HW2 5872   0.673   3.402   0.177
 1241SOL     OW 5873   1.601   3.582   1.355
 1241SOL    HW1 5874   1.666   3.594   1.276
 1241SOL    HW2 5875   1.594   3.675   1.397
 1242SOL     OW 5876   1.864   2.039   0.973
 1242SOL    HW1 5877   1.884   1.940   0.951
 1242SOL    HW2 5878   1.767   2.058   0.942
 1243SOL     OW 5879   0.241   2.177   0.695
 1243SOL    HW1 5880   0.236   2.278   0.685
 1243SOL    HW2 5881   0.265   2.158   0.792
 1244SOL     OW 5882   1.208   3.419   0.043
 1244SOL    HW1 5883   1.213   3.322   0.077
 1244SOL    HW2 5884   1.131   3.419   6.977
 1245SOL     OW 5885   0.790   2.847   1.391
 1245SOL    HW1 5886   0.811   2.846   1.292
 1245SOL    HW2 5887   0.793   2.946   1.420
 1246SOL     OW 5888   0.916   2.781   0.269
 1246SOL    HW1 5889   0.982   2.802   0.192
 1246SOL    HW2 5890   0.958   2.704   0.321
 1247SOL     OW 5891   1.464   3.536   0.046
 1247SOL    HW1 5892   1.367   3.499   0.049
 1247SOL    HW2 5893   1.477   3.560   6.948
 1248SOL     OW 5894   0.366   3.126   1.459
 1248SOL    HW1 5895   0.347   3.207   1.401
 1248SOL    HW2 5896   0.290   3.061   1.442
 1249SOL     OW 5897   1.595   3.185   1.279
 1249SOL    HW1 5898   1.650   3.153   1.358
 1249SOL    HW2 5899   1.533   3.257   1.318
 1250SOL     OW 5900   1.022   3.017   0.711
 1250SOL    HW1 5901   0.971   2.937   0.751
 1250SOL    HW2 5902   1.084   2.977   0.641
 1251SOL     OW 5903   1.052   2.076   0.957
 1251SOL    HW1 5904   1.054   2.023   0.869
 1251SOL    HW2 5905   1.048   2.005   1.031
 1252SOL     OW 5906   0.613   3.365   0.512
 1252SOL    HW1 5907   0.669   3.316   0.440
 1252SOL    HW2 5908   0.541   3.413   0.457
 1253SOL     OW 5909   1.711   2.228   1.369
 1253SOL    HW1 5910   1.780   2.304   1.377
 1253SOL    HW2 5911   1.760   2.156   1.311
 1254SOL     OW 5912   0.279   3.151   0.317
 1254SOL    HW1 5913   0.202   3.181   0.258
 1254SOL    HW2 5914   0.259   3.198   0.409
 1255SOL     OW 5915   0.116   2.818   1.692
 1255SOL    HW1 5916   0.079   2.889   1.758
 1255SOL    HW2 5917   0.211   2.799   1.733
 1256SOL     OW 5918   0.713   2.058   1.456
 1256SOL    HW1 5919   0.806   2.029   1.422
 1256SOL    HW2 5920   0.726   2.092   1.551
 1257SOL     OW 5921   0.053   2.256   0.063
 1257SOL    HW1 5922   6.963   2.224   0.027
 1257SOL    HW2 5923   0.097   2.302   6.985
 1258SOL     OW 5924   1.450   2.709   1.363
 1258SOL    HW1 5925   1.403   2.784   1.311
 1258SOL    HW2 5926   1.550   2.725   1.344
 1259SOL     OW 5927   6.995   2.038   0.312
 1259SOL    HW1 5928   0.029   2.128   0.278
 1259SOL    HW2 5929   0.065   2.010   0.379
 1260SOL     OW 5930   1.220   3.160   0.123
 1260SOL    HW1 5931   1.128   3.155   0.074
 1260SOL    HW2 5932   1.197   3.158   0.223
 1261SOL     OW 5933   0.593   2.672   1.431
 1261SOL    HW1 5934   0.651   2.756   1.425
 1261SOL    HW2 5935   0.666   2.601   1.442
 1262SOL     OW 5936   1.514   3.628   0.956
 1262SOL    HW1 5937   1.552   3.683   0.880
 1262SOL    HW2 5938   1.586   3.630   1.028
 1263SOL     OW 5939   0.709   2.402   1.707
 1263SOL    HW1 5940   0.777   2.460   1.757
 1263SOL    HW2 5941   0.733   2.304   1.726
 1264SOL     OW 5942   1.464   3.007   1.606
 1264SOL    HW1 5943   1.455   3.016   1.709
 1264SOL    HW2 5944   1.556   3.048   1.588
 1265SOL     OW 5945   0.397   3.619   1.555
 1265SOL    HW1 5946   0.310   3.671   1.545
 1265SOL    HW2 5947   0.367   3.527   1.595
 1266SOL     OW 5948   1.696   2.743   1.240
 1266SOL    HW1 5949   1.690   2.644   1.213
 1266SOL    HW2 5950   1.651   2.800   1.168
 1267SOL     OW 5951   1.214   2.173   0.464
 1267SOL    HW1 5952   1.282   2.096   0.469
 1267SOL    HW2 5953   1.239   2.232   0.546
 1268SOL     OW 5954   0.587   2.609   0.649
 1268SOL    HW1 5955   0.633   2.700   0.642
 1268SOL    HW2 5956   0.516   2.612   0.576
 1269SOL     OW 5957   1.776   2.231   1.630
 1269SOL    HW1 5958   1.745   2.241   1.532
 1269SOL    HW2 5959   1.696   2.185   1.674
 1270SOL     OW 5960   1.726   2.819   1.504
 1270SOL    HW1 5961   1.713   2.919   1.519
 1270SOL    HW2 5962   1.738   2.804   1.403
 1271SOL     OW 5963   0.657   3.649   0.877
 1271SOL    HW1 5964   0.639   3.750   0.866
 1271SOL    HW2 5965   0.752   3.641   0.909
 1272SOL     OW 5966   0.885   2.812   0.825
 1272SOL    HW1 5967   0.934   2.736   0.872
 1272SOL    HW2 5968   0.831   2.857   0.899
 1273SOL     OW 5969   1.088   2.847   0.072
 1273SOL    HW1 5970   1.090   2.934   0.020
 1273SOL    HW2 5971   1.166   2.787   0.043
 1274SOL     OW 5972   1.845   3.431   0.855
 1274SOL    HW1 5973   1.760   3.432   0.798
 1274SOL    HW2 5974   1.896   3.347   0.832
 1275SOL     OW 5975   0.265   3.201   1.846
 1275SOL    HW1 5976   0.186   3.156   1.800
 1275SOL    HW2 5977   0.238   3.214   1.945
 1276SOL     OW 5978   0.058   3.164   0.754
 1276SOL    HW1 5979   6.999   3.100   0.698
 1276SOL    HW2 5980   0.132   3.105   0.792
 1277SOL     OW 5981   0.683   3.272   1.643
 1277SOL    HW1 5982   0.596   3.220   1.664
 1277SOL    HW2 5983   0.674   3.361   1.695
 1278SOL     OW 5984   1.826   2.033   1.233
 1278SOL    HW1 5985   1.853   1.936   1.245
 1278SOL    HW2 5986   1.844   2.052   1.134
 1279SOL     OW 5987   0.415   2.295   0.473
 1279SOL    HW1 5988   0.481   2.240   0.418
 1279SOL    HW2 5989   0.429   2.268   0.570
 1280SOL     OW 5990   1.686   3.359   1.080
 1280SOL    HW1 5991   1.774   3.334   1.036
 1280SOL    HW2 5992   1.673   3.291   1.157
 1281SOL     OW 5993   0.310   2.443   1.273
 1281SOL    HW1 5994   0.352   2.383   1.343
 1281SOL    HW2 5995   0.319   2.397   1.182
 1282SOL     OW 5996   0.839   3.458   0.683
 1282SOL    HW1 5997   0.851   3.509   0.596
 1282SOL    HW2 5998   0.747   3.416   0.676
 1283SOL     OW 5999   1.450   2.147   1.095
 1283SOL    HW1 6000   1.475   2.055   1.129
 1283SOL    HW2 6001   1.384   2.184   1.167
 1284SOL     OW 6002   1.032   1.865   1.133
 1284SOL    HW1 6003   0.969   1.806   1.078
 1284SOL    HW2 6004   1.121   1.812   1.133
 1285SOL     OW 6005   0.759   3.229   0.318
 1285SOL    HW1 6006   0.730   3.130   0.314
 1285SOL    HW2 6007   0.846   3.228   0.269
 1286SOL     OW 6008   0.621   3.438   1.261
 1286SOL    HW1 6009   0.614   3.526   1.315
 1286SOL    HW2 6010   0.721   3.434   1.242
 1287SOL     OW 6011   1.359   1.894   0.203
 1287SOL    HW1 6012   1.404   1.842   0.127
 1287SOL    HW2 6013   1.266   1.851   0.216
 1288SOL     OW 6014   1.279   2.337   0.670
 1288SOL    HW1 6015   1.223   2.422   0.686
 1288SOL    HW2 6016   1.281   2.287   0.759
 1289SOL     OW 6017   1.605   2.077   0.887
 1289SOL    HW1 6018   1.546   2.116   0.962
 1289SOL    HW2 6019   1.612   2.155   0.821
 1290SOL     OW 6020   0.082   2.929   0.329
 1290SOL    HW1 6021   0.175   2.886   0.317
 1290SOL    HW2 6022   0.014   2.853   0.310
 1291SOL     OW 6023   0.918   3.503   0.386
 1291SOL    HW1 6024   0.841   3.489   0.320
 1291SOL    HW2 6025   0.898   3.595   0.429
 1292SOL     OW 6026   0.236   2.529   1.989
 1292SOL    HW1 6027   0.215   2.461   2.061
 1292SOL    HW2 6028   0.251   2.479   1.902
 1293SOL     OW 6029   0.251   2.072   2.866
 1293SOL    HW1 6030   0.281   2.078   2.964
 1293SOL    HW2 6031   0.155   2.038   2.869
 1294SOL     OW 6032   6.985   2.240   2.486
 1294SOL    HW1 6033   6.936   2.227   2.576
 1294SOL    HW2 6034   0.073   2.192   2.501
 1295SOL     OW 6035   0.605   3.173   3.022
 1295SOL    HW1 6036   0.516   3.161   2.975
 1295SOL    HW2 6037   0.602   3.267   3.063
 1296SOL     OW 6038   1.543   3.382   2.552
 1296SOL    HW1 6039   1.507   3.358   2.645
 1296SOL    HW2 6040   1.476   3.443   2.504
 1297SOL     OW 6041   1.139   2.545   2.556
 1297SOL    HW1 6042   1.173   2.639   2.532
 1297SOL    HW2 6043   1.124   2.552   2.657
 1298SOL     OW 6044   1.784   2.454   2.065
 1298SOL    HW1 6045   1.749   2.442   1.968
 1298SOL    HW2 6046   1.703   2.446   2.124
 1299SOL     OW 6047   0.818   3.053   2.896
 1299SOL    HW1 6048   0.738   3.090   2.949
 1299SOL    HW2 6049   0.840   3.135   2.838
 1300SOL     OW 6050   0.902   2.613   3.673
 1300SOL    HW1 6051   0.892   2.691   3.737
 1300SOL    HW2 6052   0.925   2.658   3.583
 1301SOL     OW 6053   0.685   2.838   2.500
 1301SOL    HW1 6054   0.762   2.840   2.568
 1301SOL    HW2 6055   0.612   2.902   2.531
 1302SOL     OW 6056   0.681   3.007   3.646
 1302SOL    HW1 6057   0.739   3.086   3.677
 1302SOL    HW2 6058   0.591   3.050   3.618
 1303SOL     OW 6059   0.307   3.298   2.950
 1303SOL    HW1 6060   0.243   3.243   2.895
 1303SOL    HW2 6061   0.362   3.353   2.883
 1304SOL     OW 6062   1.472   3.330   3.272
 1304SOL    HW1 6063   1.401   3.401   3.291
 1304SOL    HW2 6064   1.448   3.252   3.333
 1305SOL     OW 6065   0.428   2.274   3.394
 1305SOL    HW1 6066   0.513   2.227   3.367
 1305SOL    HW2 6067   0.350   2.212   3.371
 1306SOL     OW 6068   1.587   2.290   2.588
 1306SOL    HW1 6069   1.571   2.354   2.510
 1306SOL    HW2 6070   1.561   2.343   2.672
 1307SOL     OW 6071   0.242   3.524   2.389
 1307SOL    HW1 6072   0.273   3.618   2.418
 1307SOL    HW2 6073   0.193   3.540   2.302
 1308SOL     OW 6074   1.126   3.215   3.534
 1308SOL    HW1 6075   1.208   3.222   3.594
 1308SOL    HW2 6076   1.089   3.121   3.551
 1309SOL     OW 6077   0.249   3.253   2.376
 1309SOL    HW1 6078   0.258   3.356   2.382
 1309SOL    HW2 6079   0.193   3.225   2.457
 1310SOL     OW 6080   0.571   3.662   3.240
 1310SOL    HW1 6081   0.497   3.629   3.303
 1310SOL    HW2 6082   0.607   3.749   3.281
 1311SOL     OW 6083   0.564   2.852   2.000
 1311SOL    HW1 6084   0.613   2.899   1.921
 1311SOL    HW2 6085   0.616   2.891   2.080
 1312SOL     OW 6086   1.557   1.997   3.310
 1312SOL    HW1 6087   1.591   2.088   3.275
 1312SOL    HW2 6088   1.530   2.017   3.406
 1313SOL     OW 6089   0.130   2.480   2.421
 1313SOL    HW1 6090   0.063   2.412   2.456
 1313SOL    HW2 6091   0.115   2.567   2.474
 1314SOL     OW 6092   1.633   2.779   2.498
 1314SOL    HW1 6093   1.706   2.725   2.451
 1314SOL    HW2 6094   1.618   2.860   2.437
 1315SOL     OW 6095   1.628   2.976   2.311
 1315SOL    HW1 6096   1.711   2.996   2.258
 1315SOL    HW2 6097   1.633   3.047   2.389
 1316SOL     OW 6098   0.140   2.569   3.418
 1316SOL    HW1 6099   0.237   2.579   3.389
 1316SOL    HW2 6100   0.119   2.661   3.458
 1317SOL     OW 6101   0.593   3.252   2.639
 1317SOL    HW1 6102   0.550   3.158   2.639
 1317SOL    HW2 6103   0.593   3.275   2.538
 1318SOL     OW 6104   1.279   3.114   3.280
 1318SOL    HW1 6105   1.288   3.045   3.204
 1318SOL    HW2 6106   1.343   3.081   3.354
 1319SOL     OW 6107   0.825   1.853   2.359
 1319SOL    HW1 6108   0.862   1.948   2.369
 1319SOL    HW2 6109   0.723   1.865   2.370
 1320SOL     OW 6110   0.153   2.820   3.122
 1320SOL    HW1 6111   0.248   2.782   3.109
 1320SOL    HW2 6112   0.096   2.776   3.047
 1321SOL     OW 6113   1.495   2.881   2.099
 1321SOL    HW1 6114   1.436   2.804   2.130
 1321SOL    HW2 6115   1.549   2.910   2.181
 1322SOL     OW 6116   1.218   3.690   3.450
 1322SOL    HW1 6117   1.210   3.765   3.381
 1322SOL    HW2 6118   1.227   3.602   3.396
 1323SOL     OW 6119   0.343   2.075   3.736
 1323SOL    HW1 6120   0.399   2.156   3.757
 1323SOL    HW2 6121   0.246   2.110   3.749
 1324SOL     OW 6122   1.463   3.289   2.799
 1324SOL    HW1 6123   1.402   3.300   2.881
 1324SOL    HW2 6124   1.451   3.191   2.771
 1325SOL     OW 6125   0.587   2.570   2.135
 1325SOL    HW1 6126   0.595   2.664   2.097
 1325SOL    HW2 6127   0.505   2.569   2.196
 1326SOL     OW 6128   1.301   2.188   2.800
 1326SOL    HW1 6129   1.201   2.168   2.809
 1326SOL    HW2 6130   1.344   2.138   2.880
 1327SOL     OW 6131   0.786   2.505   3.327
 1327SOL    HW1 6132   0.768   2.461   3.418
 1327SOL    HW2 6133   0.748   2.442   3.257
 1328SOL     OW 6134   1.389   2.360   3.542
 1328SOL    HW1 6135   1.363   2.405   3.631
 1328SOL    HW2 6136   1.477   2.410   3.521
 1329SOL     OW 6137   0.947   2.758   3.443
 1329SOL    HW1 6138   0.998   2.678   3.401
 1329SOL    HW2 6139   0.889   2.794   3.365
 1330SOL     OW 6140   0.946   2.281   3.112
 1330SOL    HW1 6141   0.874   2.249   3.175
 1330SOL    HW2 6142   0.926   2.238   3.023
 1331SOL     OW 6143   1.045   2.554   2.263
 1331SOL    HW1 6144   1.068   2.565   2.361
 1331SOL    HW2 6145   0.955   2.503   2.265
 1332SOL     OW 6146   0.118   2.699   2.593
 1332SOL    HW1 6147   0.176   2.642   2.656
 1332SOL    HW2 6148   0.151   2.793   2.620
 1333SOL     OW 6149   0.126   3.746   3.418
 1333SOL    HW1 6150   0.125   3.718   3.517
 1333SOL    HW2 6151   0.082   3.671   3.367
 1334SOL     OW 6152   0.880   2.287   2.060
 1334SOL    HW1 6153   0.955   2.324   2.000
 1334SOL    HW2 6154   0.850   2.203   2.012
 1335SOL     OW 6155   1.362   3.004   2.411
 1335SOL    HW1 6156   1.449   3.004   2.357
 1335SOL    HW2 6157   1.310   3.082   2.372
 1336SOL     OW 6158   0.583   2.084   2.754
 1336SOL    HW1 6159   0.584   2.085   2.858
 1336SOL    HW2 6160   0.585   2.182   2.727
 1337SOL     OW 6161   0.958   3.308   2.368
 1337SOL    HW1 6162   0.930   3.376   2.296
 1337SOL    HW2 6163   0.952   3.362   2.454
 1338SOL     OW 6164   0.355   3.682   2.732
 1338SOL    HW1 6165   0.397   3.590   2.755
 1338SOL    HW2 6166   0.432   3.749   2.732
 1339SOL     OW 6167   1.762   2.941   2.699
 1339SOL    HW1 6168   1.707   2.875   2.646
 1339SOL    HW2 6169   1.715   2.954   2.790
 1340SOL     OW 6170   1.228   3.443   3.327
 1340SOL    HW1 6171   1.222   3.386   3.410
 1340SOL    HW2 6172   1.157   3.397   3.269
 1341SOL     OW 6173   0.320   2.817   2.134
 1341SOL    HW1 6174   0.406   2.842   2.084
 1341SOL    HW2 6175   0.300   2.721   2.109
 1342SOL     OW 6176   1.446   2.607   2.582
 1342SOL    HW1 6177   1.460   2.567   2.675
 1342SOL    HW2 6178   1.524   2.672   2.563
 1343SOL     OW 6179   0.450   3.134   3.583
 1343SOL    HW1 6180   0.421   3.125   3.484
 1343SOL    HW2 6181   0.369   3.178   3.630
 1344SOL     OW 6182   1.127   3.642   2.101
 1344SOL    HW1 6183   1.056   3.586   2.148
 1344SOL    HW2 6184   1.164   3.584   2.025
 1345SOL     OW 6185   0.186   2.130   3.357
 1345SOL    HW1 6186   0.103   2.185   3.334
 1345SOL    HW2 6187   0.151   2.038   3.389
 1346SOL     OW 6188   1.606   3.245   1.808
 1346SOL    HW1 6189   1.623   3.321   1.874
 1346SOL    HW2 6190   1.576   3.164   1.861
 1347SOL     OW 6191   0.463   3.614   2.171
 1347SOL    HW1 6192   0.498   3.654   2.258
 1347SOL    HW2 6193   0.542   3.567   2.127
 1348SOL     OW 6194   1.403   1.982   2.301
 1348SOL    HW1 6195   1.381   1.944   2.208
 1348SOL    HW2 6196   1.502   2.004   2.297
 1349SOL     OW 6197   0.228   3.660   3.065
 1349SOL    HW1 6198   0.289   3.586   3.104
 1349SOL    HW2 6199   0.195   3.625   2.975
 1350SOL     OW 6200   0.957   3.587   2.739
 1350SOL    HW1 6201   1.052   3.552   2.728
 1350SOL    HW2 6202   0.904   3.530   2.672
 1351SOL     OW 6203   0.376   2.534   2.314
 1351SOL    HW1 6204   0.405   2.445   2.357
 1351SOL    HW2 6205   0.275   2.537   2.338
 1352SOL     OW 6206   1.504   2.065   3.591
 1352SOL    HW1 6207   1.505   2.107   3.686
 1352SOL    HW2 6208   1.479   1.970   3.606
 1353SOL     OW 6209   0.660   2.009   1.944
 1353SOL    HW1 6210   0.729   1.945   1.977
 1353SOL    HW2 6211   0.600   1.950   1.882
 1354SOL     OW 6212   0.780   2.143   3.585
 1354SOL    HW1 6213   0.864   2.082   3.586
 1354SOL    HW2 6214   0.734   2.115   3.672
 1355SOL     OW 6215   0.875   3.415   3.060
 1355SOL    HW1 6216   0.882   3.380   2.964
 1355SOL    HW2 6217   0.942   3.362   3.116
 1356SOL     OW 6218   1.316   2.460   3.288
 1356SOL    HW1 6219   1.354   2.428   3.377
 1356SOL    HW2 6220   1.357   2.553   3.272
 1357SOL     OW 6221   0.832   3.299   2.786
 1357SOL    HW1 6222   0.925   3.276   2.746
 1357SOL    HW2 6223   0.761   3.281   2.715
 1358SOL     OW 6224   0.951   2.374   2.776
 1358SOL    HW1 6225   0.910   2.371   2.680
 1358SOL    HW2 6226   0.983   2.279   2.794
 1359SOL     OW 6227   0.566   1.889   2.366
 1359SOL    HW1 6228   0.486   1.889   2.432
 1359SOL    HW2 6229   0.549   1.971   2.304
 1360SOL     OW 6230   1.444   3.014   1.874
 1360SOL    HW1 6231   1.472   2.954   1.954
 1360SOL    HW2 6232   1.366   3.067   1.909
 1361SOL     OW 6233   0.248   1.911   2.080
 1361SOL    HW1 6234   0.301   1.982   2.029
 1361SOL    HW2 6235   0.319   1.854   2.127
 1362SOL     OW 6236   0.929   2.109   2.387
 1362SOL    HW1 6237   0.898   2.170   2.311
 1362SOL    HW2 6238   1.031   2.121   2.381
 1363SOL     OW 6239   1.072   2.562   3.316
 1363SOL    HW1 6240   1.013   2.480   3.315
 1363SOL    HW2 6241   1.169   2.529   3.313
 1364SOL     OW 6242   1.199   3.444   2.634
 1364SOL    HW1 6243   1.237   3.497   2.553
 1364SOL    HW2 6244   1.278   3.444   2.696
 1365SOL     OW 6245   0.477   3.006   2.585
 1365SOL    HW1 6246   0.401   2.983   2.651
 1365SOL    HW2 6247   0.430   2.994   2.492
 1366SOL     OW 6248   1.063   2.377   1.883
 1366SOL    HW1 6249   1.020   2.467   1.861
 1366SOL    HW2 6250   1.136   2.391   1.955
 1367SOL     OW 6251   0.050   2.391   3.233
 1367SOL    HW1 6252   0.143   2.408   3.193
 1367SOL    HW2 6253   0.048   2.461   3.309
 1368SOL     OW 6254   0.584   2.089   3.023
 1368SOL    HW1 6255   0.637   2.017   3.071
 1368SOL    HW2 6256   0.492   2.085   3.069
 1369SOL     OW 6257   0.843   2.339   2.539
 1369SOL    HW1 6258   0.815   2.389   2.453
 1369SOL    HW2 6259   0.864   2.244   2.510
 1370SOL     OW 6260   1.091   1.926   2.620
 1370SOL    HW1 6261   1.019   1.942   2.552
 1370SOL    HW2 6262   1.056   1.847   2.678
 1371SOL     OW 6263   1.427   3.023   2.747
 1371SOL    HW1 6264   1.389   2.932   2.768
 1371SOL    HW2 6265   1.427   3.032   2.645
 1372SOL     OW 6266   1.442   2.434   2.829
 1372SOL    HW1 6267   1.390   2.347   2.839
 1372SOL    HW2 6268   1.510   2.441   2.907
 1373SOL     OW 6269   1.787   2.632   2.300
 1373SOL    HW1 6270   1.872   2.598   2.347
 1373SOL    HW2 6271   1.815   2.643   2.203
 1374SOL     OW 6272   0.486   3.274   2.018
 1374SOL    HW1 6273   0.401   3.266   2.075
 1374SOL    HW2 6274   0.456   3.238   1.928
 1375SOL     OW 6275   1.651   3.142   2.506
 1375SOL    HW1 6276   1.753   3.140   2.509
 1375SOL    HW2 6277   1.623   3.241   2.514
 1376SOL     OW 6278   1.396   2.464   1.906
 1376SOL    HW1 6279   1.359   2.428   1.995
 1376SOL    HW2 6280   1.497   2.453   1.912
 1377SOL     OW 6281   0.531   2.077   2.169
 1377SOL    HW1 6282   0.582   2.049   2.085
 1377SOL    HW2 6283   0.492   2.167   2.136
 1378SOL     OW 6284   1.046   3.255   3.241
 1378SOL    HW1 6285   0.966   3.204   3.277
 1378SOL    HW2 6286   1.127   3.196   3.265
 1379SOL     OW 6287   1.114   3.109   2.963
 1379SOL    HW1 6288   1.019   3.079   2.985
 1379SOL    HW2 6289   1.104   3.153   2.870
 1380SOL     OW 6290   1.625   2.979   2.935
 1380SOL    HW1 6291   1.633   3.049   3.010
 1380SOL    HW2 6292   1.543   3.008   2.882
 1381SOL     OW 6293   0.949   1.984   3.233
 1381SOL    HW1 6294   0.984   1.947   3.143
 1381SOL    HW2 6295   1.034   2.004   3.287
 1382SOL     OW 6296   0.998   2.981   3.600
 1382SOL    HW1 6297   0.902   3.009   3.614
 1382SOL    HW2 6298   0.992   2.898   3.539
 1383SOL     OW 6299   0.732   2.941   2.213
 1383SOL    HW1 6300   0.714   2.905   2.307
 1383SOL    HW2 6301   0.809   2.881   2.177
 1384SOL     OW 6302   0.390   2.686   3.117
 1384SOL    HW1 6303   0.464   2.689   3.190
 1384SOL    HW2 6304   0.361   2.587   3.117
 1385SOL     OW 6305   1.217   2.228   3.161
 1385SOL    HW1 6306   1.257   2.313   3.201
 1385SOL    HW2 6307   1.121   2.254   3.133
 1386SOL     OW 6308   0.078   3.466   3.213
 1386SOL    HW1 6309   0.068   3.548   3.155
 1386SOL    HW2 6310   0.178   3.444   3.207
 1387SOL     OW 6311   0.364   2.972   2.352
 1387SOL    HW1 6312   0.322   3.060   2.322
 1387SOL    HW2 6313   0.341   2.902   2.280
 1388SOL     OW 6314   0.531   2.390   2.690
 1388SOL    HW1 6315   0.553   2.457   2.613
 1388SOL    HW2 6316   0.570   2.435   2.772
 1389SOL     OW 6317   1.218   3.247   2.291
 1389SOL    HW1 6318   1.265   3.335   2.316
 1389SOL    HW2 6319   1.121   3.258   2.322
 1390SOL     OW 6320   1.306   3.315   3.028
 1390SOL    HW1 6321   1.366   3.309   3.111
 1390SOL    HW2 6322   1.232   3.246   3.041
 1391SOL     OW 6323   1.586   2.463   2.342
 1391SOL    HW1 6324   1.516   2.525   2.383
 1391SOL    HW2 6325   1.669   2.524   2.329
 1392SOL     OW 6326   0.344   3.425   3.172
 1392SOL    HW1 6327   0.325   3.367   3.088
 1392SOL    HW2 6328   0.447   3.425   3.174
 1393SOL     OW 6329   0.418   2.555   3.465
 1393SOL    HW1 6330   0.481   2.618   3.412
 1393SOL    HW2 6331   0.456   2.461   3.447
 1394SOL     OW 6332   1.558   2.564   3.502
 1394SOL    HW1 6333   1.497   2.643   3.526
 1394SOL    HW2 6334   1.641   2.611   3.469
 1395SOL     OW 6335   0.987   1.981   3.596
 1395SOL    HW1 6336   1.059   2.053   3.595
 1395SOL    HW2 6337   1.035   1.897   3.565
 1396SOL     OW 6338   0.514   1.886   3.632
 1396SOL    HW1 6339   0.473   1.824   3.562
 1396SOL    HW2 6340   0.442   1.956   3.650
 1397SOL     OW 6341   0.651   2.751   2.948
 1397SOL    HW1 6342   0.640   2.848   2.923
 1397SOL    HW2 6343   0.564   2.727   2.996
 1398SOL     OW 6344   1.325   2.752   2.876
 1398SOL    HW1 6345   1.249   2.692   2.845
 1398SOL    HW2 6346   1.401   2.691   2.904
 1399SOL     OW 6347   1.219   2.376   2.114
 1399SOL    HW1 6348   1.230   2.302   2.183
 1399SOL    HW2 6349   1.166   2.448   2.166
 1400SOL     OW 6350   0.329   2.050   3.129
 1400SOL    HW1 6351   0.285   2.076   3.218
 1400SOL    HW2 6352   0.293   1.955   3.109
 1401SOL     OW 6353   0.104   3.193   3.166
 1401SOL    HW1 6354   0.123   3.118   3.232
 1401SOL    HW2 6355   0.089   3.281   3.215
 1402SOL     OW 6356   0.746   2.494   2.922
 1402SOL    HW1 6357   0.830   2.463   2.871
 1402SOL    HW2 6358   0.729   2.594   2.907
 1403SOL     OW 6359   1.706   2.804   3.719
 1403SOL    HW1 6360   1.709   2.818   3.618
 1403SOL    HW2 6361   1.613   2.816   3.754
 1404SOL     OW 6362   0.337   1.889   2.505
 1404SOL    HW1 6363   0.289   1.978   2.522
 1404SOL    HW2 6364   0.344   1.849   2.601
 1405SOL     OW 6365   1.580   2.227   2.208
 1405SOL    HW1 6366   1.620   2.160   2.274
 1405SOL    HW2 6367   1.578   2.316   2.261
 1406SOL     OW 6368   1.082   2.605   2.819
 1406SOL    HW1 6369   1.058   2.637   2.915
 1406SOL    HW2 6370   1.032   2.515   2.809
 1407SOL     OW 6371   0.940   3.404   3.540
 1407SOL    HW1 6372   0.944   3.463   3.455
 1407SOL    HW2 6373   1.010   3.329   3.524
 1408SOL     OW 6374   0.375   2.756   3.654
 1408SOL    HW1 6375   0.456   2.796   3.700
 1408SOL    HW2 6376   0.407   2.674   3.602
 1409SOL     OW 6377   1.508   2.115   1.977
 1409SOL    HW1 6378   1.424   2.060   2.000
 1409SOL    HW2 6379   1.536   2.161   2.066
 1410SOL     OW 6380   1.267   2.696   1.879
 1410SOL    HW1 6381   1.316   2.607   1.897
 1410SOL    HW2 6382   1.313   2.725   1.792
 1411SOL     OW 6383   1.074   3.226   2.717
 1411SOL    HW1 6384   1.080   3.139   2.659
 1411SOL    HW2 6385   1.129   3.301   2.671
 1412SOL     OW 6386   0.292   2.612   2.791
 1412SOL    HW1 6387   0.321   2.705   2.760
 1412SOL    HW2 6388   0.281   2.623   2.891
 1413SOL     OW 6389   0.337   2.320   2.897
 1413SOL    HW1 6390   0.312   2.224   2.869
 1413SOL    HW2 6391   0.371   2.366   2.812
 1414SOL     OW 6392   1.153   2.216   3.568
 1414SOL    HW1 6393   1.100   2.281   3.626
 1414SOL    HW2 6394   1.249   2.254   3.569
 1415SOL     OW 6395   1.181   2.036   3.361
 1415SOL    HW1 6396   1.179   2.104   3.439
 1415SOL    HW2 6397   1.213   2.092   3.282
 1416SOL     OW 6398   6.946   3.199   2.037
 1416SOL    HW1 6399   6.951   3.303   2.031
 1416SOL    HW2 6400   6.901   3.182   2.126
 1417SOL     OW 6401   0.111   3.596   2.811
 1417SOL    HW1 6402   0.081   3.532   2.735
 1417SOL    HW2 6403   0.197   3.639   2.772
 1418SOL     OW 6404   0.476   3.448   2.792
 1418SOL    HW1 6405   0.553   3.515   2.808
 1418SOL    HW2 6406   0.521   3.372   2.737
 1419SOL     OW 6407   0.988   2.667   3.071
 1419SOL    HW1 6408   1.048   2.648   3.152
 1419SOL    HW2 6409   0.903   2.618   3.092
 1420SOL     OW 6410   0.067   2.460   2.958
 1420SOL    HW1 6411   0.155   2.419   2.930
 1420SOL    HW2 6412   0.038   2.418   3.046
 1421SOL     OW 6413   0.237   2.374   3.587
 1421SOL    HW1 6414   0.311   2.328   3.534
 1421SOL    HW2 6415   0.229   2.466   3.541
 1422SOL     OW 6416   1.371   2.765   3.518
 1422SOL    HW1 6417   1.385   2.864   3.538
 1422SOL    HW2 6418   1.378   2.754   3.416
 1423SOL     OW 6419   0.795   2.421   2.274
 1423SOL    HW1 6420   0.820   2.368   2.189
 1423SOL    HW2 6421   0.714   2.477   2.245
 1424SOL     OW 6422   1.640   2.461   3.016
 1424SOL    HW1 6423   1.626   2.416   3.105
 1424SOL    HW2 6424   1.740   2.447   2.994
 1425SOL     OW 6425   0.252   3.440   3.566
 1425SOL    HW1 6426   0.219   3.508   3.632
 1425SOL    HW2 6427   0.243   3.348   3.612
 1426SOL     OW 6428   0.647   2.358   3.135
 1426SOL    HW1 6429   0.625   2.267   3.095
 1426SOL    HW2 6430   0.673   2.417   3.054
 1427SOL     OW 6431   0.935   3.570   3.323
 1427SOL    HW1 6432   0.931   3.546   3.224
 1427SOL    HW2 6433   0.934   3.671   3.328
 1428SOL     OW 6434   0.450   2.315   2.072
 1428SOL    HW1 6435   0.496   2.406   2.073
 1428SOL    HW2 6436   0.360   2.324   2.122
 1429SOL     OW 6437   0.140   2.973   3.327
 1429SOL    HW1 6438   0.144   2.903   3.403
 1429SOL    HW2 6439   0.137   2.914   3.240
 1430SOL     OW 6440   1.280   2.929   3.074
 1430SOL    HW1 6441   1.305   2.862   3.000
 1430SOL    HW2 6442   1.220   2.997   3.025
 1431SOL     OW 6443   1.319   2.693   2.153
 1431SOL    HW1 6444   1.232   2.694   2.205
 1431SOL    HW2 6445   1.296   2.711   2.055
 1432SOL     OW 6446   1.771   3.637   3.027
 1432SOL    HW1 6447   1.816   3.681   2.947
 1432SOL    HW2 6448   1.723   3.553   2.992
 1433SOL     OW 6449   1.263   3.577   2.978
 1433SOL    HW1 6450   1.350   3.593   2.924
 1433SOL    HW2 6451   1.270   3.478   3.004
 1434SOL     OW 6452   0.036   3.099   2.913
 1434SOL    HW1 6453   0.071   3.117   3.008
 1434SOL    HW2 6454   0.099   3.027   2.873
 1435SOL     OW 6455   0.676   3.503   3.641
 1435SOL    HW1 6456   0.654   3.587   3.588
 1435SOL    HW2 6457   0.775   3.485   3.626
 1436SOL     OW 6458   1.698   2.008   2.333
 1436SOL    HW1 6459   1.769   1.953   2.287
 1436SOL    HW2 6460   1.671   1.944   2.409
 1437SOL     OW 6461   0.155   3.681   3.704
 1437SOL    HW1 6462   0.101   3.624   3.770
 1437SOL    HW2 6463   0.151   3.777   3.737
 1438SOL     OW 6464   1.247   2.791   2.527
 1438SOL    HW1 6465   1.326   2.736   2.563
 1438SOL    HW2 6466   1.292   2.864   2.469
 1439SOL     OW 6467   0.752   3.103   3.294
 1439SOL    HW1 6468   0.720   3.168   3.368
 1439SOL    HW2 6469   0.703   3.136   3.211
 1440SOL     OW 6470   0.672   3.475   2.044
 1440SOL    HW1 6471   0.687   3.486   1.943
 1440SOL    HW2 6472   0.606   3.396   2.046
 1441SOL     OW 6473   1.837   1.988   2.798
 1441SOL    HW1 6474   1.882   1.899   2.773
 1441SOL    HW2 6475   1.745   1.996   2.751
 1442SOL     OW 6476   0.231   2.133   2.584
 1442SOL    HW1 6477   0.282   2.219   2.570
 1442SOL    HW2 6478   0.236   2.112   2.684
 1443SOL     OW 6479   1.216   3.489   1.883
 1443SOL    HW1 6480   1.221   3.390   1.908
 1443SOL    HW2 6481   1.154   3.500   1.803
 1444SOL     OW 6482   0.789   2.843   3.232
 1444SOL    HW1 6483   0.817   2.828   3.136
 1444SOL    HW2 6484   0.772   2.945   3.244
 1445SOL     OW 6485   0.918   2.774   2.129
 1445SOL    HW1 6486   0.982   2.816   2.059
 1445SOL    HW2 6487   0.970   2.699   2.174
 1446SOL     OW 6488   1.526   3.524   1.876
 1446SOL    HW1 6489   1.430   3.501   1.896
 1446SOL    HW2 6490   1.541   3.505   1.776
 1447SOL     OW 6491   0.376   3.116   3.331
 1447SOL    HW1 6492   0.376   3.196   3.270
 1447SOL    HW2 6493   0.294   3.059   3.309
 1448SOL     OW 6494   1.627   3.172   3.125
 1448SOL    HW1 6495   1.654   3.096   3.192
 1448SOL    HW2 6496   1.570   3.236   3.184
 1449SOL     OW 6497   1.068   2.996   2.591
 1449SOL    HW1 6498   0.988   2.939   2.620
 1449SOL    HW2 6499   1.140   2.928   2.567
 1450SOL     OW 6500   1.042   2.095   2.842
 1450SOL    HW1 6501   1.050   2.044   2.754
 1450SOL    HW2 6502   1.034   2.021   2.913
 1451SOL     OW 6503   0.614   3.343   2.383
 1451SOL    HW1 6504   0.665   3.311   2.300
 1451SOL    HW2 6505   0.525   3.377   2.349
 1452SOL     OW 6506   1.708   2.232   3.225
 1452SOL    HW1 6507   1.776   2.309   3.233
 1452SOL    HW2 6508   1.755   2.162   3.166
 1453SOL     OW 6509   0.223   3.225   2.111
 1453SOL    HW1 6510   0.121   3.233   2.100
 1453SOL    HW2 6511   0.237   3.229   2.213
 1454SOL     OW 6512   0.134   2.813   3.543
 1454SOL    HW1 6513   0.088   2.869   3.616
 1454SOL    HW2 6514   0.229   2.792   3.582
 1455SOL     OW 6515   0.708   2.057   3.332
 1455SOL    HW1 6516   0.799   2.026   3.294
 1455SOL    HW2 6517   0.729   2.092   3.426
 1456SOL     OW 6518   0.123   2.199   1.892
 1456SOL    HW1 6519   0.028   2.184   1.862
 1456SOL    HW2 6520   0.154   2.285   1.845
 1457SOL     OW 6521   1.379   2.724   3.246
 1457SOL    HW1 6522   1.324   2.799   3.203
 1457SOL    HW2 6523   1.463   2.726   3.186
 1458SOL     OW 6524   0.045   2.064   2.174
 1458SOL    HW1 6525   0.015   2.086   2.081
 1458SOL    HW2 6526   0.115   1.990   2.158
 1459SOL     OW 6527   1.217   3.224   1.974
 1459SOL    HW1 6528   1.129   3.177   1.987
 1459SOL    HW2 6529   1.253   3.238   2.069
 1460SOL     OW 6530   0.585   2.677   3.299
 1460SOL    HW1 6531   0.643   2.761   3.284
 1460SOL    HW2 6532   0.662   2.609   3.309
 1461SOL     OW 6533   1.482   3.605   2.827
 1461SOL    HW1 6534   1.441   3.607   2.733
 1461SOL    HW2 6535   1.557   3.672   2.819
 1462SOL     OW 6536   0.728   2.418   3.573
 1462SOL    HW1 6537   0.792   2.482   3.622
 1462SOL    HW2 6538   0.757   2.322   3.591
 1463SOL     OW 6539   1.481   3.055   3.449
 1463SOL    HW1 6540   1.484   3.048   3.551
 1463SOL    HW2 6541   1.569   3.016   3.413
 1464SOL     OW 6542   0.388   3.612   3.427
 1464SOL    HW1 6543   0.307   3.670   3.406
 1464SOL    HW2 6544   0.345   3.524   3.462
 1465SOL     OW 6545   1.568   2.731   3.060
 1465SOL    HW1 6546   1.629   2.654   3.034
 1465SOL    HW2 6547   1.609   2.818   3.025
 1466SOL     OW 6548   1.193   2.159   2.331
 1466SOL    HW1 6549   1.271   2.094   2.318
 1466SOL    HW2 6550   1.227   2.218   2.411
 1467SOL     OW 6551   0.583   2.585   2.492
 1467SOL    HW1 6552   0.631   2.676   2.492
 1467SOL    HW2 6553   0.505   2.598   2.428
 1468SOL     OW 6554   1.704   2.218   3.497
 1468SOL    HW1 6555   1.693   2.233   3.396
 1468SOL    HW2 6556   1.621   2.169   3.532
 1469SOL     OW 6557   0.882   3.209   1.895
 1469SOL    HW1 6558   0.850   3.225   1.990
 1469SOL    HW2 6559   0.888   3.299   1.849
 1470SOL     OW 6560   0.657   3.651   2.779
 1470SOL    HW1 6561   0.649   3.751   2.760
 1470SOL    HW2 6562   0.755   3.627   2.778
 1471SOL     OW 6563   0.888   2.820   2.687
 1471SOL    HW1 6564   0.935   2.736   2.719
 1471SOL    HW2 6565   0.873   2.881   2.768
 1472SOL     OW 6566   1.082   2.873   1.948
 1472SOL    HW1 6567   1.066   2.929   1.864
 1472SOL    HW2 6568   1.152   2.803   1.919
 1473SOL     OW 6569   0.230   3.225   3.713
 1473SOL    HW1 6570   0.165   3.154   3.681
 1473SOL    HW2 6571   0.230   3.222   3.816
 1474SOL     OW 6572   0.099   3.161   2.607
 1474SOL    HW1 6573   0.149   3.100   2.674
 1474SOL    HW2 6574   0.039   3.097   2.557
 1475SOL     OW 6575   0.652   3.282   3.476
 1475SOL    HW1 6576   0.580   3.221   3.516
 1475SOL    HW2 6577   0.654   3.365   3.535
 1476SOL     OW 6578   1.837   2.023   3.082
 1476SOL    HW1 6579   1.824   1.927   3.109
 1476SOL    HW2 6580   1.822   2.025   2.980
 1477SOL     OW 6581   0.455   2.281   2.406
 1477SOL    HW1 6582   0.505   2.243   2.327
 1477SOL    HW2 6583   0.492   2.238   2.489
 1478SOL     OW 6584   1.676   3.385   2.963
 1478SOL    HW1 6585   1.614   3.390   2.882
 1478SOL    HW2 6586   1.645   3.299   3.010
 1479SOL     OW 6587   0.308   2.424   3.139
 1479SOL    HW1 6588   0.366   2.376   3.207
 1479SOL    HW2 6589   0.327   2.376   3.047
 1480SOL     OW 6590   0.813   3.490   2.528
 1480SOL    HW1 6591   0.810   3.572   2.467
 1480SOL    HW2 6592   0.737   3.428   2.498
 1481SOL     OW 6593   1.390   2.067   3.038
 1481SOL    HW1 6594   1.415   2.001   3.110
 1481SOL    HW2 6595   1.325   2.132   3.084
 1482SOL     OW 6596   1.035   1.870   3.007
 1482SOL    HW1 6597   0.971   1.792   2.995
 1482SOL    HW2 6598   1.128   1.824   3.006
 1483SOL     OW 6599   0.787   3.210   2.177
 1483SOL    HW1 6600   0.756   3.112   2.181
 1483SOL    HW2 6601   0.859   3.217   2.249
 1484SOL     OW 6602   0.613   3.422   3.139
 1484SOL    HW1 6603   0.607   3.518   3.177
 1484SOL    HW2 6604   0.711   3.419   3.107
 1485SOL     OW 6605   1.331   1.907   2.049
 1485SOL    HW1 6606   1.366   1.837   1.985
 1485SOL    HW2 6607   1.234   1.874   2.073
 1486SOL     OW 6608   1.267   2.309   2.530
 1486SOL    HW1 6609   1.230   2.405   2.534
 1486SOL    HW2 6610   1.286   2.278   2.624
 1487SOL     OW 6611   1.588   2.036   2.707
 1487SOL    HW1 6612   1.499   2.024   2.753
 1487SOL    HW2 6613   1.584   2.129   2.663
 1488SOL     OW 6614   0.062   2.934   2.201
 1488SOL    HW1 6615   0.161   2.913   2.193
 1488SOL    HW2 6616   0.013   2.844   2.187
 1489SOL     OW 6617   0.901   3.510   2.196
 1489SOL    HW1 6618   0.821   3.487   2.136
 1489SOL    HW2 6619   0.877   3.597   2.249
 1490SOL     OW 6620   0.239   2.491   3.864
 1490SOL    HW1 6621   0.154   2.459   3.909
 1490SOL    HW2 6622   0.233   2.470   3.765
 1491SOL     OW 6623   0.250   2.132   4.726
 1491SOL    HW1 6624   0.288   2.112   4.819
 1491SOL    HW2 6625   0.152   2.105   4.738
 1492SOL     OW 6626   6.996   2.249   4.358
 1492SOL    HW1 6627   6.937   2.234   4.443
 1492SOL    HW2 6628   0.025   2.157   4.327
 1493SOL     OW 6629   0.586   3.163   4.912
 1493SOL    HW1 6630   0.496   3.160   4.866
 1493SOL    HW2 6631   0.600   3.262   4.937
 1494SOL     OW 6632   1.465   3.345   4.407
 1494SOL    HW1 6633   1.438   3.342   4.506
 1494SOL    HW2 6634   1.402   3.403   4.353
 1495SOL     OW 6635   1.118   2.554   4.416
 1495SOL    HW1 6636   1.171   2.641   4.396
 1495SOL    HW2 6637   1.090   2.565   4.514
 1496SOL     OW 6638   0.727   2.994   4.760
 1496SOL    HW1 6639   0.671   3.052   4.825
 1496SOL    HW2 6640   0.794   3.063   4.727
 1497SOL     OW 6641   0.870   2.604   5.541
 1497SOL    HW1 6642   0.845   2.668   5.616
 1497SOL    HW2 6643   0.889   2.663   5.460
 1498SOL     OW 6644   0.657   2.827   4.397
 1498SOL    HW1 6645   0.745   2.833   4.451
 1498SOL    HW2 6646   0.596   2.899   4.433
 1499SOL     OW 6647   0.695   3.007   5.538
 1499SOL    HW1 6648   0.745   3.087   5.578
 1499SOL    HW2 6649   0.607   3.047   5.502
 1500SOL     OW 6650   0.321   3.297   4.823
 1500SOL    HW1 6651   0.245   3.250   4.774
 1500SOL    HW2 6652   0.364   3.360   4.754
 1501SOL     OW 6653   1.467   3.366   5.134
 1501SOL    HW1 6654   1.533   3.446   5.138
 1501SOL    HW2 6655   1.385   3.394   5.189
 1502SOL     OW 6656   0.405   2.268   5.280
 1502SOL    HW1 6657   0.492   2.232   5.243
 1502SOL    HW2 6658   0.330   2.203   5.252
 1503SOL     OW 6659   1.638   2.283   4.465
 1503SOL    HW1 6660   1.597   2.321   4.380
 1503SOL    HW2 6661   1.587   2.328   4.541
 1504SOL     OW 6662   0.269   3.564   4.189
 1504SOL    HW1 6663   0.279   3.636   4.263
 1504SOL    HW2 6664   0.260   3.614   4.101
 1505SOL     OW 6665   1.129   3.222   5.407
 1505SOL    HW1 6666   1.188   3.208   5.488
 1505SOL    HW2 6667   1.077   3.134   5.400
 1506SOL     OW 6668   0.243   3.275   4.245
 1506SOL    HW1 6669   0.264   3.374   4.252
 1506SOL    HW2 6670   0.202   3.244   4.333
 1507SOL     OW 6671   0.248   2.985   4.656
 1507SOL    HW1 6672   0.253   2.893   4.699
 1507SOL    HW2 6673   0.174   3.034   4.708
 1508SOL     OW 6674   0.604   3.667   5.126
 1508SOL    HW1 6675   0.529   3.641   5.191
 1508SOL    HW2 6676   0.637   3.760   5.157
 1509SOL     OW 6677   0.570   2.858   3.836
 1509SOL    HW1 6678   0.620   2.902   3.757
 1509SOL    HW2 6679   0.620   2.891   3.919
 1510SOL     OW 6680   1.595   1.951   5.271
 1510SOL    HW1 6681   1.605   2.028   5.206
 1510SOL    HW2 6682   1.689   1.917   5.293
 1511SOL     OW 6683   0.129   2.490   4.290
 1511SOL    HW1 6684   0.063   2.418   4.323
 1511SOL    HW2 6685   0.105   2.573   4.344
 1512SOL     OW 6686   0.017   3.502   3.888
 1512SOL    HW1 6687   0.053   3.408   3.882
 1512SOL    HW2 6688   6.966   3.507   3.975
 1513SOL     OW 6689   0.138   2.581   5.284
 1513SOL    HW1 6690   0.238   2.586   5.263
 1513SOL    HW2 6691   0.118   2.672   5.327
 1514SOL     OW 6692   0.621   3.270   4.479
 1514SOL    HW1 6693   0.578   3.180   4.502
 1514SOL    HW2 6694   0.583   3.291   4.388
 1515SOL     OW 6695   1.267   3.070   5.151
 1515SOL    HW1 6696   1.293   3.010   5.072
 1515SOL    HW2 6697   1.340   3.056   5.222
 1516SOL     OW 6698   0.814   1.850   4.213
 1516SOL    HW1 6699   0.856   1.944   4.207
 1516SOL    HW2 6700   0.713   1.869   4.224
 1517SOL     OW 6701   0.145   2.807   4.971
 1517SOL    HW1 6702   0.239   2.768   4.961
 1517SOL    HW2 6703   0.086   2.763   4.900
 1518SOL     OW 6704   1.514   2.860   3.923
 1518SOL    HW1 6705   1.437   2.810   3.969
 1518SOL    HW2 6706   1.568   2.905   3.995
 1519SOL     OW 6707   1.176   3.656   5.362
 1519SOL    HW1 6708   1.187   3.740   5.304
 1519SOL    HW2 6709   1.196   3.577   5.299
 1520SOL     OW 6710   0.334   2.070   5.620
 1520SOL    HW1 6711   0.394   2.149   5.645
 1520SOL    HW2 6712   0.240   2.112   5.621
 1521SOL     OW 6713   1.440   3.285   4.677
 1521SOL    HW1 6714   1.391   3.307   4.765
 1521SOL    HW2 6715   1.421   3.184   4.661
 1522SOL     OW 6716   0.602   2.569   3.999
 1522SOL    HW1 6717   0.632   2.655   3.954
 1522SOL    HW2 6718   0.514   2.588   4.046
 1523SOL     OW 6719   1.276   2.210   4.644
 1523SOL    HW1 6720   1.182   2.173   4.665
 1523SOL    HW2 6721   1.335   2.151   4.706
 1524SOL     OW 6722   0.780   2.493   5.204
 1524SOL    HW1 6723   0.757   2.460   5.298
 1524SOL    HW2 6724   0.742   2.422   5.140
 1525SOL     OW 6725   1.374   2.365   5.407
 1525SOL    HW1 6726   1.379   2.421   5.492
 1525SOL    HW2 6727   1.439   2.286   5.424
 1526SOL     OW 6728   0.938   2.747   5.304
 1526SOL    HW1 6729   0.978   2.663   5.261
 1526SOL    HW2 6730   0.887   2.790   5.225
 1527SOL     OW 6731   0.960   2.224   4.934
 1527SOL    HW1 6732   0.947   2.155   5.007
 1527SOL    HW2 6733   0.985   2.170   4.851
 1528SOL     OW 6734   1.019   2.539   4.151
 1528SOL    HW1 6735   1.041   2.554   4.250
 1528SOL    HW2 6736   0.928   2.491   4.149
 1529SOL     OW 6737   0.091   2.703   4.485
 1529SOL    HW1 6738   0.164   2.680   4.554
 1529SOL    HW2 6739   0.050   2.784   4.529
 1530SOL     OW 6740   0.109   3.735   5.303
 1530SOL    HW1 6741   0.126   3.712   5.402
 1530SOL    HW2 6742   0.025   3.684   5.282
 1531SOL     OW 6743   0.891   2.216   3.953
 1531SOL    HW1 6744   0.973   2.245   3.899
 1531SOL    HW2 6745   0.836   2.163   3.887
 1532SOL     OW 6746   1.701   2.418   5.570
 1532SOL    HW1 6747   1.668   2.500   5.516
 1532SOL    HW2 6748   1.731   2.352   5.497
 1533SOL     OW 6749   1.393   3.001   4.339
 1533SOL    HW1 6750   1.480   3.053   4.322
 1533SOL    HW2 6751   1.324   3.052   4.280
 1534SOL     OW 6752   0.577   2.071   4.628
 1534SOL    HW1 6753   0.572   2.071   4.732
 1534SOL    HW2 6754   0.597   2.168   4.603
 1535SOL     OW 6755   0.976   3.307   4.237
 1535SOL    HW1 6756   0.948   3.376   4.166
 1535SOL    HW2 6757   1.007   3.361   4.317
 1536SOL     OW 6758   0.335   3.677   4.607
 1536SOL    HW1 6759   0.388   3.588   4.616
 1536SOL    HW2 6760   0.396   3.748   4.646
 1537SOL     OW 6761   1.216   3.417   5.231
 1537SOL    HW1 6762   1.185   3.348   5.301
 1537SOL    HW2 6763   1.183   3.377   5.143
 1538SOL     OW 6764   0.308   2.839   3.982
 1538SOL    HW1 6765   0.382   2.859   3.915
 1538SOL    HW2 6766   0.278   2.745   3.960
 1539SOL     OW 6767   1.447   2.586   4.455
 1539SOL    HW1 6768   1.400   2.497   4.473
 1539SOL    HW2 6769   1.512   2.595   4.532
 1540SOL     OW 6770   0.466   3.126   5.457
 1540SOL    HW1 6771   0.437   3.111   5.358
 1540SOL    HW2 6772   0.378   3.144   5.507
 1541SOL     OW 6773   1.126   3.591   3.985
 1541SOL    HW1 6774   1.038   3.565   4.030
 1541SOL    HW2 6775   1.128   3.528   3.901
 1542SOL     OW 6776   0.177   2.132   5.209
 1542SOL    HW1 6777   0.095   2.191   5.194
 1542SOL    HW2 6778   0.143   2.043   5.247
 1543SOL     OW 6779   1.392   1.996   4.148
 1543SOL    HW1 6780   1.382   1.945   4.059
 1543SOL    HW2 6781   1.471   2.062   4.135
 1544SOL     OW 6782   0.233   3.675   4.955
 1544SOL    HW1 6783   0.292   3.614   5.010
 1544SOL    HW2 6784   0.202   3.621   4.875
 1545SOL     OW 6785   0.931   3.613   4.583
 1545SOL    HW1 6786   1.021   3.567   4.594
 1545SOL    HW2 6787   0.888   3.563   4.503
 1546SOL     OW 6788   0.363   2.547   4.157
 1546SOL    HW1 6789   0.352   2.468   4.094
 1546SOL    HW2 6790   0.275   2.548   4.211
 1547SOL     OW 6791   1.520   2.148   5.458
 1547SOL    HW1 6792   1.520   2.122   5.559
 1547SOL    HW2 6793   1.527   2.058   5.409
 1548SOL     OW 6794   0.666   2.020   3.806
 1548SOL    HW1 6795   0.715   1.946   3.855
 1548SOL    HW2 6796   0.610   1.969   3.736
 1549SOL     OW 6797   0.773   2.134   5.452
 1549SOL    HW1 6798   0.856   2.072   5.441
 1549SOL    HW2 6799   0.729   2.102   5.539
 1550SOL     OW 6800   0.899   3.402   4.939
 1550SOL    HW1 6801   0.869   3.356   4.852
 1550SOL    HW2 6802   0.963   3.337   4.986
 1551SOL     OW 6803   1.315   2.453   5.164
 1551SOL    HW1 6804   1.349   2.423   5.257
 1551SOL    HW2 6805   1.367   2.538   5.141
 1552SOL     OW 6806   0.823   3.253   4.717
 1552SOL    HW1 6807   0.916   3.257   4.671
 1552SOL    HW2 6808   0.757   3.256   4.640
 1553SOL     OW 6809   0.944   2.377   4.644
 1553SOL    HW1 6810   0.919   2.367   4.543
 1553SOL    HW2 6811   0.985   2.287   4.669
 1554SOL     OW 6812   0.545   1.903   4.235
 1554SOL    HW1 6813   0.455   1.903   4.287
 1554SOL    HW2 6814   0.537   1.977   4.163
 1555SOL     OW 6815   1.414   3.007   3.717
 1555SOL    HW1 6816   1.456   2.950   3.791
 1555SOL    HW2 6817   1.376   3.087   3.769
 1556SOL     OW 6818   0.252   1.891   3.928
 1556SOL    HW1 6819   0.312   1.956   3.878
 1556SOL    HW2 6820   0.315   1.829   3.981
 1557SOL     OW 6821   0.926   2.107   4.218
 1557SOL    HW1 6822   0.911   2.153   4.128
 1557SOL    HW2 6823   1.027   2.124   4.233
 1558SOL     OW 6824   1.057   2.544   5.162
 1558SOL    HW1 6825   0.996   2.466   5.186
 1558SOL    HW2 6826   1.153   2.510   5.166
 1559SOL     OW 6827   1.190   3.458   4.502
 1559SOL    HW1 6828   1.218   3.477   4.405
 1559SOL    HW2 6829   1.272   3.470   4.561
 1560SOL     OW 6830   0.449   3.039   4.461
 1560SOL    HW1 6831   0.377   3.024   4.533
 1560SOL    HW2 6832   0.404   3.010   4.372
 1561SOL     OW 6833   1.048   2.385   3.765
 1561SOL    HW1 6834   1.003   2.475   3.743
 1561SOL    HW2 6835   1.130   2.404   3.823
 1562SOL     OW 6836   0.055   2.396   5.100
 1562SOL    HW1 6837   0.152   2.404   5.068
 1562SOL    HW2 6838   0.048   2.478   5.162
 1563SOL     OW 6839   0.573   2.089   4.895
 1563SOL    HW1 6840   0.637   2.039   4.955
 1563SOL    HW2 6841   0.482   2.082   4.942
 1564SOL     OW 6842   0.869   2.327   4.396
 1564SOL    HW1 6843   0.837   2.376   4.313
 1564SOL    HW2 6844   0.888   2.233   4.363
 1565SOL     OW 6845   0.964   1.977   4.503
 1565SOL    HW1 6846   0.949   1.966   4.404
 1565SOL    HW2 6847   0.961   1.883   4.545
 1566SOL     OW 6848   1.396   3.022   4.620
 1566SOL    HW1 6849   1.359   2.931   4.646
 1566SOL    HW2 6850   1.377   3.029   4.520
 1567SOL     OW 6851   1.486   2.393   4.673
 1567SOL    HW1 6852   1.405   2.330   4.682
 1567SOL    HW2 6853   1.522   2.415   4.767
 1568SOL     OW 6854   1.764   2.614   4.180
 1568SOL    HW1 6855   1.857   2.587   4.215
 1568SOL    HW2 6856   1.778   2.644   4.084
 1569SOL     OW 6857   0.483   3.303   3.934
 1569SOL    HW1 6858   0.384   3.277   3.945
 1569SOL    HW2 6859   0.518   3.248   3.857
 1570SOL     OW 6860   1.635   3.140   4.370
 1570SOL    HW1 6861   1.723   3.175   4.406
 1570SOL    HW2 6862   1.567   3.217   4.386
 1571SOL     OW 6863   1.364   2.477   3.782
 1571SOL    HW1 6864   1.339   2.431   3.871
 1571SOL    HW2 6865   1.465   2.484   3.781
 1572SOL     OW 6866   0.526   2.091   4.042
 1572SOL    HW1 6867   0.576   2.066   3.956
 1572SOL    HW2 6868   0.483   2.181   4.015
 1573SOL     OW 6869   1.736   3.084   5.321
 1573SOL    HW1 6870   1.809   3.029   5.367
 1573SOL    HW2 6871   1.772   3.181   5.320
 1574SOL     OW 6872   1.057   3.213   5.067
 1574SOL    HW1 6873   0.973   3.182   5.116
 1574SOL    HW2 6874   1.132   3.157   5.111
 1575SOL     OW 6875   1.630   3.474   5.385
 1575SOL    HW1 6876   1.638   3.517   5.292
 1575SOL    HW2 6877   1.706   3.404   5.384
 1576SOL     OW 6878   1.097   3.081   4.833
 1576SOL    HW1 6879   1.063   3.132   4.915
 1576SOL    HW2 6880   1.084   3.144   4.753
 1577SOL     OW 6881   1.584   2.942   4.813
 1577SOL    HW1 6882   1.611   3.010   4.884
 1577SOL    HW2 6883   1.511   2.987   4.756
 1578SOL     OW 6884   0.950   2.001   5.096
 1578SOL    HW1 6885   0.975   1.943   5.013
 1578SOL    HW2 6886   1.041   2.029   5.140
 1579SOL     OW 6887   0.978   2.982   5.458
 1579SOL    HW1 6888   0.882   3.003   5.486
 1579SOL    HW2 6889   0.971   2.902   5.395
 1580SOL     OW 6890   0.724   2.942   4.068
 1580SOL    HW1 6891   0.702   2.901   4.158
 1580SOL    HW2 6892   0.807   2.887   4.037
 1581SOL     OW 6893   0.400   2.689   4.972
 1581SOL    HW1 6894   0.472   2.688   5.047
 1581SOL    HW2 6895   0.361   2.595   4.979
 1582SOL     OW 6896   1.285   2.257   4.985
 1582SOL    HW1 6897   1.303   2.336   5.049
 1582SOL    HW2 6898   1.192   2.272   4.947
 1583SOL     OW 6899   0.083   3.423   5.079
 1583SOL    HW1 6900   0.076   3.523   5.077
 1583SOL    HW2 6901   0.182   3.401   5.095
 1584SOL     OW 6902   0.357   2.973   4.216
 1584SOL    HW1 6903   0.426   3.027   4.166
 1584SOL    HW2 6904   0.322   2.905   4.148
 1585SOL     OW 6905   0.532   2.381   4.553
 1585SOL    HW1 6906   0.557   2.456   4.486
 1585SOL    HW2 6907   0.588   2.399   4.635
 1586SOL     OW 6908   1.228   3.144   4.179
 1586SOL    HW1 6909   1.256   3.154   4.080
 1586SOL    HW2 6910   1.137   3.188   4.187
 1587SOL     OW 6911   1.315   3.335   4.918
 1587SOL    HW1 6912   1.381   3.360   4.994
 1587SOL    HW2 6913   1.257   3.261   4.955
 1588SOL     OW 6914   1.555   2.451   4.192
 1588SOL    HW1 6915   1.489   2.505   4.247
 1588SOL    HW2 6916   1.636   2.514   4.178
 1589SOL     OW 6917   0.353   3.355   5.081
 1589SOL    HW1 6918   0.335   3.329   4.982
 1589SOL    HW2 6919   0.449   3.388   5.074
 1590SOL     OW 6920   0.405   2.553   5.325
 1590SOL    HW1 6921   0.478   2.606   5.275
 1590SOL    HW2 6922   0.436   2.456   5.318
 1591SOL     OW 6923   1.632   2.629   5.425
 1591SOL    HW1 6924   1.538   2.665   5.408
 1591SOL    HW2 6925   1.681   2.665   5.341
 1592SOL     OW 6926   0.988   1.982   5.443
 1592SOL    HW1 6927   1.052   2.062   5.455
 1592SOL    HW2 6928   1.048   1.905   5.412
 1593SOL     OW 6929   0.507   1.882   5.503
 1593SOL    HW1 6930   0.460   1.825   5.431
 1593SOL    HW2 6931   0.436   1.952   5.528
 1594SOL     OW 6932   0.607   2.744   4.777
 1594SOL    HW1 6933   0.637   2.842   4.770
 1594SOL    HW2 6934   0.547   2.739   4.859
 1595SOL     OW 6935   1.319   2.729   4.713
 1595SOL    HW1 6936   1.234   2.686   4.676
 1595SOL    HW2 6937   1.365   2.654   4.763
 1596SOL     OW 6938   1.222   2.374   3.994
 1596SOL    HW1 6939   1.229   2.296   4.059
 1596SOL    HW2 6940   1.164   2.442   4.043
 1597SOL     OW 6941   0.314   2.045   4.990
 1597SOL    HW1 6942   0.270   2.071   5.079
 1597SOL    HW2 6943   0.293   1.943   4.981
 1598SOL     OW 6944   0.089   3.162   5.008
 1598SOL    HW1 6945   0.111   3.083   5.070
 1598SOL    HW2 6946   0.081   3.246   5.066
 1599SOL     OW 6947   0.759   2.511   4.811
 1599SOL    HW1 6948   0.826   2.465   4.747
 1599SOL    HW2 6949   0.717   2.594   4.768
 1600SOL     OW 6950   1.733   2.835   5.564
 1600SOL    HW1 6951   1.699   2.752   5.513
 1600SOL    HW2 6952   1.675   2.835   5.650
 1601SOL     OW 6953   0.301   1.911   4.351
 1601SOL    HW1 6954   0.261   2.000   4.382
 1601SOL    HW2 6955   0.321   1.864   4.442
 1602SOL     OW 6956   1.579   2.199   4.115
 1602SOL    HW1 6957   1.666   2.179   4.162
 1602SOL    HW2 6958   1.562   2.300   4.135
 1603SOL     OW 6959   1.070   2.612   4.678
 1603SOL    HW1 6960   1.050   2.646   4.774
 1603SOL    HW2 6961   1.028   2.518   4.678
 1604SOL     OW 6962   0.956   3.426   5.420
 1604SOL    HW1 6963   0.955   3.475   5.328
 1604SOL    HW2 6964   1.009   3.339   5.405
 1605SOL     OW 6965   1.849   3.338   5.303
 1605SOL    HW1 6966   1.866   3.374   5.208
 1605SOL    HW2 6967   1.932   3.370   5.356
 1606SOL     OW 6968   0.373   2.753   5.511
 1606SOL    HW1 6969   0.452   2.783   5.566
 1606SOL    HW2 6970   0.400   2.668   5.461
 1607SOL     OW 6971   1.499   2.134   3.852
 1607SOL    HW1 6972   1.421   2.073   3.876
 1607SOL    HW2 6973   1.539   2.165   3.941
 1608SOL     OW 6974   1.253   2.715   3.755
 1608SOL    HW1 6975   1.286   2.617   3.764
 1608SOL    HW2 6976   1.292   2.740   3.663
 1609SOL     OW 6977   1.057   3.235   4.598
 1609SOL    HW1 6978   1.062   3.156   4.531
 1609SOL    HW2 6979   1.110   3.314   4.560
 1610SOL     OW 6980   0.274   2.700   4.691
 1610SOL    HW1 6981   0.371   2.721   4.673
 1610SOL    HW2 6982   0.273   2.618   4.751
 1611SOL     OW 6983   0.317   2.409   4.728
 1611SOL    HW1 6984   0.279   2.316   4.709
 1611SOL    HW2 6985   0.388   2.422   4.655
 1612SOL     OW 6986   1.144   2.225   5.444
 1612SOL    HW1 6987   1.094   2.291   5.505
 1612SOL    HW2 6988   1.235   2.272   5.436
 1613SOL     OW 6989   1.176   2.089   5.198
 1613SOL    HW1 6990   1.173   2.152   5.279
 1613SOL    HW2 6991   1.239   2.133   5.130
 1614SOL     OW 6992   6.970   3.193   3.911
 1614SOL    HW1 6993   6.895   3.223   3.974
 1614SOL    HW2 6994   6.997   3.104   3.956
 1615SOL     OW 6995   0.090   3.594   4.684
 1615SOL    HW1 6996   0.075   3.529   4.607
 1615SOL    HW2 6997   0.178   3.642   4.659
 1616SOL     OW 6998   0.497   3.461   4.644
 1616SOL    HW1 6999   0.563   3.542   4.652
 1616SOL    HW2 7000   0.549   3.392   4.590
 1617SOL     OW 7001   0.981   2.657   4.928
 1617SOL    HW1 7002   1.015   2.617   5.017
 1617SOL    HW2 7003   0.887   2.619   4.920
 1618SOL     OW 7004   0.074   2.485   4.830
 1618SOL    HW1 7005   0.167   2.453   4.801
 1618SOL    HW2 7006   0.044   2.428   4.907
 1619SOL     OW 7007   0.232   2.383   5.453
 1619SOL    HW1 7008   0.296   2.327   5.394
 1619SOL    HW2 7009   0.231   2.474   5.405
 1620SOL     OW 7010   1.406   2.757   5.351
 1620SOL    HW1 7011   1.432   2.857   5.349
 1620SOL    HW2 7012   1.391   2.733   5.253
 1621SOL     OW 7013   0.782   2.402   4.131
 1621SOL    HW1 7014   0.809   2.342   4.052
 1621SOL    HW2 7015   0.711   2.467   4.095
 1622SOL     OW 7016   1.603   2.460   4.913
 1622SOL    HW1 7017   1.592   2.415   5.003
 1622SOL    HW2 7018   1.701   2.444   4.886
 1623SOL     OW 7019   0.305   3.421   5.416
 1623SOL    HW1 7020   0.256   3.492   5.470
 1623SOL    HW2 7021   0.288   3.335   5.469
 1624SOL     OW 7022   0.633   2.356   5.005
 1624SOL    HW1 7023   0.647   2.260   4.976
 1624SOL    HW2 7024   0.681   2.414   4.935
 1625SOL     OW 7025   0.923   3.562   5.183
 1625SOL    HW1 7026   0.924   3.524   5.088
 1625SOL    HW2 7027   0.928   3.663   5.174
 1626SOL     OW 7028   0.445   2.333   3.949
 1626SOL    HW1 7029   0.524   2.397   3.943
 1626SOL    HW2 7030   0.366   2.386   3.909
 1627SOL     OW 7031   0.154   2.963   5.182
 1627SOL    HW1 7032   0.151   2.899   5.263
 1627SOL    HW2 7033   0.140   2.899   5.100
 1628SOL     OW 7034   1.284   2.916   4.917
 1628SOL    HW1 7035   1.295   2.848   4.841
 1628SOL    HW2 7036   1.208   2.978   4.885
 1629SOL     OW 7037   1.305   2.726   4.018
 1629SOL    HW1 7038   1.215   2.727   4.062
 1629SOL    HW2 7039   1.287   2.720   3.916
 1630SOL     OW 7040   1.753   3.608   4.875
 1630SOL    HW1 7041   1.837   3.608   4.816
 1630SOL    HW2 7042   1.722   3.509   4.866
 1631SOL     OW 7043   1.224   3.587   4.828
 1631SOL    HW1 7044   1.322   3.620   4.834
 1631SOL    HW2 7045   1.229   3.490   4.857
 1632SOL     OW 7046   0.046   3.118   4.754
 1632SOL    HW1 7047   0.063   3.131   4.856
 1632SOL    HW2 7048   6.945   3.113   4.745
 1633SOL     OW 7049   0.709   3.504   5.471
 1633SOL    HW1 7050   0.691   3.597   5.436
 1633SOL    HW2 7051   0.809   3.484   5.450
 1634SOL     OW 7052   1.806   2.003   4.295
 1634SOL    HW1 7053   1.843   2.015   4.199
 1634SOL    HW2 7054   1.749   1.918   4.294
 1635SOL     OW 7055   1.263   3.462   4.227
 1635SOL    HW1 7056   1.284   3.377   4.176
 1635SOL    HW2 7057   1.245   3.531   4.154
 1636SOL     OW 7058   0.150   3.627   5.551
 1636SOL    HW1 7059   0.089   3.568   5.608
 1636SOL    HW2 7060   0.195   3.681   5.625
 1637SOL     OW 7061   1.266   2.769   4.388
 1637SOL    HW1 7062   1.344   2.708   4.419
 1637SOL    HW2 7063   1.312   2.855   4.355
 1638SOL     OW 7064   0.802   3.122   5.166
 1638SOL    HW1 7065   0.760   3.179   5.242
 1638SOL    HW2 7066   0.731   3.130   5.093
 1639SOL     OW 7067   0.649   3.511   3.909
 1639SOL    HW1 7068   0.661   3.520   3.807
 1639SOL    HW2 7069   0.610   3.415   3.916
 1640SOL     OW 7070   1.649   3.572   5.137
 1640SOL    HW1 7071   1.691   3.581   5.044
 1640SOL    HW2 7072   1.613   3.666   5.158
 1641SOL     OW 7073   1.876   2.030   4.674
 1641SOL    HW1 7074   1.912   1.934   4.663
 1641SOL    HW2 7075   1.776   2.025   4.648
 1642SOL     OW 7076   0.252   2.159   4.455
 1642SOL    HW1 7077   0.163   2.209   4.453
 1642SOL    HW2 7078   0.269   2.142   4.556
 1643SOL     OW 7079   1.126   3.447   3.764
 1643SOL    HW1 7080   1.214   3.393   3.755
 1643SOL    HW2 7081   1.105   3.484   3.672
 1644SOL     OW 7082   0.800   2.858   5.104
 1644SOL    HW1 7083   0.846   2.855   5.014
 1644SOL    HW2 7084   0.803   2.957   5.134
 1645SOL     OW 7085   0.913   2.774   4.000
 1645SOL    HW1 7086   0.986   2.823   3.944
 1645SOL    HW2 7087   0.959   2.697   4.049
 1646SOL     OW 7088   1.413   3.598   3.720
 1646SOL    HW1 7089   1.396   3.505   3.759
 1646SOL    HW2 7090   1.488   3.580   3.655
 1647SOL     OW 7091   0.391   3.111   5.202
 1647SOL    HW1 7092   0.386   3.202   5.154
 1647SOL    HW2 7093   0.306   3.059   5.177
 1648SOL     OW 7094   1.606   3.154   5.044
 1648SOL    HW1 7095   1.679   3.135   5.112
 1648SOL    HW2 7096   1.546   3.226   5.088
 1649SOL     OW 7097   1.048   3.007   4.452
 1649SOL    HW1 7098   0.976   2.947   4.494
 1649SOL    HW2 7099   1.110   2.943   4.403
 1650SOL     OW 7100   1.050   2.088   4.720
 1650SOL    HW1 7101   1.013   2.051   4.630
 1650SOL    HW2 7102   1.048   2.005   4.781
 1651SOL     OW 7103   0.583   3.376   4.200
 1651SOL    HW1 7104   0.662   3.326   4.153
 1651SOL    HW2 7105   0.502   3.330   4.162
 1652SOL     OW 7106   1.745   2.225   5.111
 1652SOL    HW1 7107   1.818   2.298   5.105
 1652SOL    HW2 7108   1.778   2.151   5.046
 1653SOL     OW 7109   0.226   3.239   3.978
 1653SOL    HW1 7110   0.125   3.225   3.967
 1653SOL    HW2 7111   0.241   3.232   4.081
 1654SOL     OW 7112   0.136   2.823   5.410
 1654SOL    HW1 7113   0.089   2.877   5.483
 1654SOL    HW2 7114   0.227   2.795   5.454
 1655SOL     OW 7115   0.702   2.064   5.185
 1655SOL    HW1 7116   0.798   2.040   5.153
 1655SOL    HW2 7117   0.713   2.099   5.280
 1656SOL     OW 7118   0.107   2.212   3.770
 1656SOL    HW1 7119   0.012   2.186   3.746
 1656SOL    HW2 7120   0.139   2.276   3.697
 1657SOL     OW 7121   1.423   2.705   5.087
 1657SOL    HW1 7122   1.373   2.771   5.026
 1657SOL    HW2 7123   1.520   2.735   5.085
 1658SOL     OW 7124   0.086   2.079   4.035
 1658SOL    HW1 7125   0.027   2.091   3.954
 1658SOL    HW2 7126   0.145   1.999   4.008
 1659SOL     OW 7127   0.585   2.674   5.160
 1659SOL    HW1 7128   0.637   2.760   5.141
 1659SOL    HW2 7129   0.662   2.606   5.174
 1660SOL     OW 7130   1.481   3.655   4.846
 1660SOL    HW1 7131   1.464   3.749   4.805
 1660SOL    HW2 7132   1.582   3.645   4.848
 1661SOL     OW 7133   0.709   2.398   5.438
 1661SOL    HW1 7134   0.761   2.463   5.497
 1661SOL    HW2 7135   0.741   2.303   5.457
 1662SOL     OW 7136   1.473   3.020   5.353
 1662SOL    HW1 7137   1.468   3.025   5.456
 1662SOL    HW2 7138   1.567   3.054   5.332
 1663SOL     OW 7139   0.395   3.627   5.287
 1663SOL    HW1 7140   0.304   3.673   5.283
 1663SOL    HW2 7141   0.373   3.530   5.317
 1664SOL     OW 7142   1.695   2.725   4.957
 1664SOL    HW1 7143   1.673   2.630   4.927
 1664SOL    HW2 7144   1.657   2.790   4.888
 1665SOL     OW 7145   1.188   2.167   4.211
 1665SOL    HW1 7146   1.262   2.098   4.191
 1665SOL    HW2 7147   1.229   2.228   4.283
 1666SOL     OW 7148   0.573   2.569   4.364
 1666SOL    HW1 7149   0.614   2.663   4.382
 1666SOL    HW2 7150   0.510   2.585   4.286
 1667SOL     OW 7151   1.767   2.230   5.387
 1667SOL    HW1 7152   1.770   2.222   5.285
 1667SOL    HW2 7153   1.676   2.189   5.413
 1668SOL     OW 7154   1.705   2.788   5.218
 1668SOL    HW1 7155   1.719   2.888   5.219
 1668SOL    HW2 7156   1.721   2.757   5.121
 1669SOL     OW 7157   0.835   3.215   3.734
 1669SOL    HW1 7158   0.882   3.238   3.820
 1669SOL    HW2 7159   0.876   3.276   3.663
 1670SOL     OW 7160   0.657   3.665   4.628
 1670SOL    HW1 7161   0.638   3.764   4.610
 1670SOL    HW2 7162   0.756   3.651   4.612
 1671SOL     OW 7163   0.871   2.827   4.578
 1671SOL    HW1 7164   0.937   2.759   4.614
 1671SOL    HW2 7165   0.822   2.867   4.659
 1672SOL     OW 7166   1.082   2.900   3.849
 1672SOL    HW1 7167   1.059   2.953   3.764
 1672SOL    HW2 7168   1.160   2.842   3.818
 1673SOL     OW 7169   0.245   3.212   5.582
 1673SOL    HW1 7170   0.162   3.161   5.554
 1673SOL    HW2 7171   0.238   3.234   5.683
 1674SOL     OW 7172   0.102   3.160   4.470
 1674SOL    HW1 7173   0.111   3.121   4.563
 1674SOL    HW2 7174   0.069   3.083   4.411
 1675SOL     OW 7175   0.661   3.272   5.348
 1675SOL    HW1 7176   0.582   3.217   5.384
 1675SOL    HW2 7177   0.658   3.361   5.400
 1676SOL     OW 7178   1.836   2.027   4.949
 1676SOL    HW1 7179   1.853   1.929   4.965
 1676SOL    HW2 7180   1.842   2.038   4.847
 1677SOL     OW 7181   1.691   3.356   4.846
 1677SOL    HW1 7182   1.612   3.332   4.786
 1677SOL    HW2 7183   1.700   3.280   4.913
 1678SOL     OW 7184   0.305   2.424   5.002
 1678SOL    HW1 7185   0.372   2.383   5.066
 1678SOL    HW2 7186   0.332   2.392   4.909
 1679SOL     OW 7187   0.807   3.488   4.388
 1679SOL    HW1 7188   0.816   3.486   4.287
 1679SOL    HW2 7189   0.749   3.408   4.411
 1680SOL     OW 7190   1.426   2.086   4.828
 1680SOL    HW1 7191   1.413   1.996   4.873
 1680SOL    HW2 7192   1.388   2.155   4.895
 1681SOL     OW 7193   1.007   1.862   4.880
 1681SOL    HW1 7194   0.950   1.785   4.846
 1681SOL    HW2 7195   1.101   1.817   4.900
 1682SOL     OW 7196   0.770   3.226   4.073
 1682SOL    HW1 7197   0.754   3.130   4.043
 1682SOL    HW2 7198   0.854   3.220   4.130
 1683SOL     OW 7199   0.613   3.431   4.986
 1683SOL    HW1 7200   0.607   3.523   5.034
 1683SOL    HW2 7201   0.714   3.422   4.974
 1684SOL     OW 7202   1.341   1.892   3.907
 1684SOL    HW1 7203   1.358   1.815   3.844
 1684SOL    HW2 7204   1.241   1.877   3.931
 1685SOL     OW 7205   1.281   2.338   4.402
 1685SOL    HW1 7206   1.214   2.416   4.395
 1685SOL    HW2 7207   1.266   2.291   4.492
 1686SOL     OW 7208   1.616   2.038   4.619
 1686SOL    HW1 7209   1.542   2.063   4.685
 1686SOL    HW2 7210   1.622   2.115   4.552
 1687SOL     OW 7211   0.050   2.954   4.021
 1687SOL    HW1 7212   0.148   2.923   4.014
 1687SOL    HW2 7213   6.996   2.866   4.038
 1688SOL     OW 7214   0.881   3.511   4.087
 1688SOL    HW1 7215   0.808   3.493   4.018
 1688SOL    HW2 7216   0.868   3.608   4.122
 1689SOL     OW 7217   0.221   2.489   5.728
 1689SOL    HW1 7218   0.140   2.439   5.763
 1689SOL    HW2 7219   0.233   2.468   5.629
 1690SOL     OW 7220   0.265   2.111   6.591
 1690SOL    HW1 7221   0.317   2.106   6.679
 1690SOL    HW2 7222   0.171   2.081   6.622
 1691SOL     OW 7223   6.984   2.252   6.208
 1691SOL    HW1 7224   6.942   2.237   6.302
 1691SOL    HW2 7225   0.047   2.174   6.194
 1692SOL     OW 7226   0.550   3.112   6.774
 1692SOL    HW1 7227   0.478   3.161   6.721
 1692SOL    HW2 7228   0.575   3.170   6.852
 1693SOL     OW 7229   1.545   3.406   6.335
 1693SOL    HW1 7230   1.512   3.353   6.418
 1693SOL    HW2 7231   1.487   3.371   6.257
 1694SOL     OW 7232   1.116   2.546   6.296
 1694SOL    HW1 7233   1.161   2.635   6.268
 1694SOL    HW2 7234   1.074   2.565   6.387
 1695SOL     OW 7235   1.743   2.476   5.827
 1695SOL    HW1 7236   1.733   2.459   5.726
 1695SOL    HW2 7237   1.710   2.388   5.867
 1696SOL     OW 7238   0.710   3.005   6.597
 1696SOL    HW1 7239   0.647   3.043   6.672
 1696SOL    HW2 7240   0.766   3.088   6.575
 1697SOL     OW 7241   0.673   2.866   6.209
 1697SOL    HW1 7242   0.751   2.856   6.274
 1697SOL    HW2 7243   0.606   2.931   6.253
 1698SOL     OW 7244   0.362   3.257   6.602
 1698SOL    HW1 7245   0.275   3.244   6.553
 1698SOL    HW2 7246   0.407   3.340   6.562
 1699SOL     OW 7247   1.604   2.297   6.322
 1699SOL    HW1 7248   1.572   2.348   6.239
 1699SOL    HW2 7249   1.577   2.355   6.402
 1700SOL     OW 7250   0.240   3.533   6.096
 1700SOL    HW1 7251   0.241   3.630   6.131
 1700SOL    HW2 7252   0.312   3.537   6.023
 1701SOL     OW 7253   0.233   3.251   6.105
 1701SOL    HW1 7254   0.247   3.347   6.135
 1701SOL    HW2 7255   0.192   3.199   6.184
 1702SOL     OW 7256   0.272   2.965   6.469
 1702SOL    HW1 7257   0.240   2.869   6.472
 1702SOL    HW2 7258   0.214   3.011   6.540
 1703SOL     OW 7259   0.583   3.700   6.939
 1703SOL    HW1 7260   0.502   3.667   6.994
 1703SOL    HW2 7261   0.617   3.782   6.991
 1704SOL     OW 7262   0.561   2.855   5.729
 1704SOL    HW1 7263   0.609   2.904   5.652
 1704SOL    HW2 7264   0.612   2.890   5.811
 1705SOL     OW 7265   0.133   2.501   6.138
 1705SOL    HW1 7266   0.058   2.443   6.174
 1705SOL    HW2 7267   0.126   2.589   6.189
 1706SOL     OW 7268   1.841   3.574   5.951
 1706SOL    HW1 7269   1.922   3.555   6.011
 1706SOL    HW2 7270   1.849   3.674   5.936
 1707SOL     OW 7271   0.009   3.498   5.751
 1707SOL    HW1 7272   0.051   3.406   5.750
 1707SOL    HW2 7273   6.969   3.508   5.845
 1708SOL     OW 7274   1.668   2.772   6.220
 1708SOL    HW1 7275   1.742   2.723   6.169
 1708SOL    HW2 7276   1.639   2.842   6.152
 1709SOL     OW 7277   1.647   2.985   6.041
 1709SOL    HW1 7278   1.742   2.975   6.005
 1709SOL    HW2 7279   1.652   3.067   6.103
 1710SOL     OW 7280   0.597   3.275   6.361
 1710SOL    HW1 7281   0.562   3.180   6.382
 1710SOL    HW2 7282   0.578   3.277   6.259
 1711SOL     OW 7283   0.817   1.850   6.049
 1711SOL    HW1 7284   0.864   1.941   6.050
 1711SOL    HW2 7285   0.810   1.823   6.146
 1712SOL     OW 7286   0.153   2.803   6.847
 1712SOL    HW1 7287   0.252   2.778   6.841
 1712SOL    HW2 7288   0.116   2.793   6.754
 1713SOL     OW 7289   1.556   2.818   5.768
 1713SOL    HW1 7290   1.478   2.756   5.795
 1713SOL    HW2 7291   1.584   2.860   5.856
 1714SOL     OW 7292   1.461   3.257   6.541
 1714SOL    HW1 7293   1.415   3.266   6.633
 1714SOL    HW2 7294   1.440   3.159   6.511
 1715SOL     OW 7295   1.635   3.615   6.173
 1715SOL    HW1 7296   1.626   3.571   6.082
 1715SOL    HW2 7297   1.616   3.540   6.240
 1716SOL     OW 7298   0.592   2.578   5.836
 1716SOL    HW1 7299   0.597   2.672   5.799
 1716SOL    HW2 7300   0.514   2.581   5.904
 1717SOL     OW 7301   1.279   2.212   6.531
 1717SOL    HW1 7302   1.184   2.173   6.544
 1717SOL    HW2 7303   1.337   2.166   6.601
 1718SOL     OW 7304   1.570   3.518   5.889
 1718SOL    HW1 7305   1.671   3.514   5.903
 1718SOL    HW2 7306   1.562   3.520   5.785
 1719SOL     OW 7307   0.811   2.503   0.064
 1719SOL    HW1 7308   0.755   2.538   0.142
 1719SOL    HW2 7309   0.751   2.437   0.013
 1720SOL     OW 7310   0.994   2.220   6.826
 1720SOL    HW1 7311   0.998   2.294   6.898
 1720SOL    HW2 7312   0.917   2.240   6.765
 1721SOL     OW 7313   0.999   2.545   6.000
 1721SOL    HW1 7314   1.023   2.565   6.097
 1721SOL    HW2 7315   0.909   2.497   6.004
 1722SOL     OW 7316   0.077   2.694   6.357
 1722SOL    HW1 7317   0.163   2.685   6.414
 1722SOL    HW2 7318   0.011   2.701   6.435
 1723SOL     OW 7319   0.124   3.709   0.131
 1723SOL    HW1 7320   0.079   3.665   0.211
 1723SOL    HW2 7321   0.049   3.731   0.066
 1724SOL     OW 7322   0.896   2.302   5.800
 1724SOL    HW1 7323   0.960   2.358   5.743
 1724SOL    HW2 7324   0.877   2.222   5.741
 1725SOL     OW 7325   1.330   3.010   6.150
 1725SOL    HW1 7326   1.418   3.010   6.101
 1725SOL    HW2 7327   1.270   3.071   6.094
 1726SOL     OW 7328   0.557   2.093   6.466
 1726SOL    HW1 7329   0.576   2.080   6.566
 1726SOL    HW2 7330   0.570   2.191   6.445
 1727SOL     OW 7331   0.975   3.319   6.075
 1727SOL    HW1 7332   0.959   3.402   6.016
 1727SOL    HW2 7333   0.964   3.354   6.170
 1728SOL     OW 7334   0.319   3.662   6.430
 1728SOL    HW1 7335   0.375   3.580   6.456
 1728SOL    HW2 7336   0.376   3.742   6.455
 1729SOL     OW 7337   1.793   2.891   6.444
 1729SOL    HW1 7338   1.735   2.860   6.364
 1729SOL    HW2 7339   1.732   2.890   6.526
 1730SOL     OW 7340   0.298   2.824   5.850
 1730SOL    HW1 7341   0.381   2.845   5.793
 1730SOL    HW2 7342   0.277   2.726   5.829
 1731SOL     OW 7343   1.467   2.619   6.313
 1731SOL    HW1 7344   1.477   2.574   6.404
 1731SOL    HW2 7345   1.556   2.669   6.296
 1732SOL     OW 7346   1.105   3.651   5.829
 1732SOL    HW1 7347   1.025   3.600   5.869
 1732SOL    HW2 7348   1.124   3.601   5.740
 1733SOL     OW 7349   1.633   3.239   5.658
 1733SOL    HW1 7350   1.579   3.323   5.646
 1733SOL    HW2 7351   1.571   3.162   5.633
 1734SOL     OW 7352   0.441   3.587   5.909
 1734SOL    HW1 7353   0.488   3.648   5.978
 1734SOL    HW2 7354   0.512   3.568   5.839
 1735SOL     OW 7355   1.367   1.939   6.035
 1735SOL    HW1 7356   1.363   1.906   5.937
 1735SOL    HW2 7357   1.467   1.957   6.049
 1736SOL     OW 7358   0.232   3.684   6.804
 1736SOL    HW1 7359   0.298   3.612   6.837
 1736SOL    HW2 7360   0.190   3.643   6.721
 1737SOL     OW 7361   0.977   3.598   6.459
 1737SOL    HW1 7362   1.058   3.543   6.486
 1737SOL    HW2 7363   0.924   3.536   6.394
 1738SOL     OW 7364   0.406   2.565   6.017
 1738SOL    HW1 7365   0.445   2.478   6.055
 1738SOL    HW2 7366   0.307   2.562   6.042
 1739SOL     OW 7367   0.664   2.019   5.677
 1739SOL    HW1 7368   0.752   1.972   5.694
 1739SOL    HW2 7369   0.610   1.958   5.614
 1740SOL     OW 7370   0.862   3.390   6.771
 1740SOL    HW1 7371   0.851   3.351   6.677
 1740SOL    HW2 7372   0.892   3.308   6.827
 1741SOL     OW 7373   0.812   3.252   6.541
 1741SOL    HW1 7374   0.901   3.255   6.487
 1741SOL    HW2 7375   0.738   3.262   6.472
 1742SOL     OW 7376   0.913   2.395   6.518
 1742SOL    HW1 7377   0.899   2.386   6.416
 1742SOL    HW2 7378   0.955   2.305   6.543
 1743SOL     OW 7379   1.440   3.033   5.621
 1743SOL    HW1 7380   1.465   2.945   5.668
 1743SOL    HW2 7381   1.350   3.062   5.660
 1744SOL     OW 7382   0.265   1.875   5.797
 1744SOL    HW1 7383   0.309   1.949   5.740
 1744SOL    HW2 7384   0.341   1.827   5.846
 1745SOL     OW 7385   0.922   2.110   6.074
 1745SOL    HW1 7386   0.913   2.173   5.995
 1745SOL    HW2 7387   1.022   2.114   6.094
 1746SOL     OW 7388   1.228   3.441   6.385
 1746SOL    HW1 7389   1.262   3.512   6.320
 1746SOL    HW2 7390   1.307   3.415   6.443
 1747SOL     OW 7391   0.471   3.031   6.300
 1747SOL    HW1 7392   0.402   3.004   6.372
 1747SOL    HW2 7393   0.421   3.011   6.212
 1748SOL     OW 7394   1.255   3.669   6.197
 1748SOL    HW1 7395   1.297   3.746   6.144
 1748SOL    HW2 7396   1.173   3.710   6.244
 1749SOL     OW 7397   1.067   2.420   5.616
 1749SOL    HW1 7398   1.008   2.500   5.591
 1749SOL    HW2 7399   1.136   2.448   5.687
 1750SOL     OW 7400   0.593   2.049   6.738
 1750SOL    HW1 7401   0.630   1.963   6.777
 1750SOL    HW2 7402   0.504   2.062   6.789
 1751SOL     OW 7403   0.874   2.320   6.250
 1751SOL    HW1 7404   0.825   2.373   6.178
 1751SOL    HW2 7405   0.894   2.229   6.208
 1752SOL     OW 7406   0.990   1.927   6.347
 1752SOL    HW1 7407   1.050   1.903   6.269
 1752SOL    HW2 7408   0.995   1.848   6.411
 1753SOL     OW 7409   1.413   3.016   6.453
 1753SOL    HW1 7410   1.356   2.941   6.490
 1753SOL    HW2 7411   1.402   3.015   6.352
 1754SOL     OW 7412   1.509   2.432   6.545
 1754SOL    HW1 7413   1.435   2.368   6.572
 1754SOL    HW2 7414   1.558   2.463   6.632
 1755SOL     OW 7415   1.818   2.673   6.000
 1755SOL    HW1 7416   1.881   2.612   6.057
 1755SOL    HW2 7417   1.796   2.612   5.919
 1756SOL     OW 7418   0.493   3.319   5.689
 1756SOL    HW1 7419   0.415   3.293   5.750
 1756SOL    HW2 7420   0.484   3.263   5.605
 1757SOL     OW 7421   1.677   3.175   6.234
 1757SOL    HW1 7422   1.777   3.149   6.241
 1757SOL    HW2 7423   1.668   3.266   6.278
 1758SOL     OW 7424   1.386   2.481   5.663
 1758SOL    HW1 7425   1.342   2.441   5.747
 1758SOL    HW2 7426   1.485   2.457   5.672
 1759SOL     OW 7427   0.522   2.083   5.899
 1759SOL    HW1 7428   0.577   2.061   5.815
 1759SOL    HW2 7429   0.479   2.173   5.870
 1760SOL     OW 7430   1.746   3.064   0.164
 1760SOL    HW1 7431   1.847   3.069   0.172
 1760SOL    HW2 7432   1.714   3.161   0.151
 1761SOL     OW 7433   1.117   3.114   6.684
 1761SOL    HW1 7434   1.063   3.123   6.772
 1761SOL    HW2 7435   1.055   3.145   6.609
 1762SOL     OW 7436   1.625   2.917   6.686
 1762SOL    HW1 7437   1.625   3.012   6.726
 1762SOL    HW2 7438   1.525   2.900   6.670
 1763SOL     OW 7439   0.721   2.946   5.944
 1763SOL    HW1 7440   0.702   2.918   6.042
 1763SOL    HW2 7441   0.803   2.887   5.916
 1764SOL     OW 7442   0.402   2.688   6.850
 1764SOL    HW1 7443   0.456   2.709   6.933
 1764SOL    HW2 7444   0.363   2.595   6.867
 1765SOL     OW 7445   1.266   2.245   6.849
 1765SOL    HW1 7446   1.284   2.314   6.923
 1765SOL    HW2 7447   1.164   2.244   6.832
 1766SOL     OW 7448   0.055   3.453   6.902
 1766SOL    HW1 7449   0.015   3.537   6.939
 1766SOL    HW2 7450   0.151   3.475   6.875
 1767SOL     OW 7451   0.339   2.971   6.072
 1767SOL    HW1 7452   0.364   3.049   6.013
 1767SOL    HW2 7453   0.323   2.892   6.010
 1768SOL     OW 7454   0.530   2.402   6.422
 1768SOL    HW1 7455   0.557   2.467   6.346
 1768SOL    HW2 7456   0.585   2.433   6.503
 1769SOL     OW 7457   1.204   3.188   5.970
 1769SOL    HW1 7458   1.255   3.268   6.007
 1769SOL    HW2 7459   1.109   3.200   6.007
 1770SOL     OW 7460   1.308   3.325   6.759
 1770SOL    HW1 7461   1.303   3.291   6.854
 1770SOL    HW2 7462   1.242   3.265   6.709
 1771SOL     OW 7463   1.568   2.459   6.091
 1771SOL    HW1 7464   1.512   2.526   6.143
 1771SOL    HW2 7465   1.611   2.512   6.016
 1772SOL     OW 7466   0.328   3.430   6.829
 1772SOL    HW1 7467   0.331   3.351   6.764
 1772SOL    HW2 7468   0.422   3.429   6.871
 1773SOL     OW 7469   0.569   2.750   6.630
 1773SOL    HW1 7470   0.606   2.845   6.630
 1773SOL    HW2 7471   0.513   2.739   6.715
 1774SOL     OW 7472   1.292   2.702   6.577
 1774SOL    HW1 7473   1.196   2.670   6.558
 1774SOL    HW2 7474   1.345   2.621   6.604
 1775SOL     OW 7475   1.205   2.390   5.874
 1775SOL    HW1 7476   1.220   2.302   5.924
 1775SOL    HW2 7477   1.134   2.440   5.928
 1776SOL     OW 7478   0.348   2.062   6.846
 1776SOL    HW1 7479   0.325   2.076   6.946
 1776SOL    HW2 7480   0.301   1.972   6.830
 1777SOL     OW 7481   0.053   3.188   6.843
 1777SOL    HW1 7482   0.104   3.125   6.904
 1777SOL    HW2 7483   0.078   3.283   6.873
 1778SOL     OW 7484   0.684   2.488   6.642
 1778SOL    HW1 7485   0.776   2.467   6.600
 1778SOL    HW2 7486   0.666   2.588   6.629
 1779SOL     OW 7487   0.338   1.923   6.207
 1779SOL    HW1 7488   0.277   2.001   6.237
 1779SOL    HW2 7489   0.342   1.869   6.294
 1780SOL     OW 7490   1.585   2.228   5.938
 1780SOL    HW1 7491   1.609   2.142   5.989
 1780SOL    HW2 7492   1.570   2.301   6.010
 1781SOL     OW 7493   1.022   2.633   6.578
 1781SOL    HW1 7494   0.997   2.650   6.677
 1781SOL    HW2 7495   0.984   2.539   6.557
 1782SOL     OW 7496   1.879   3.356   0.231
 1782SOL    HW1 7497   1.829   3.364   0.143
 1782SOL    HW2 7498   1.899   3.450   0.263
 1783SOL     OW 7499   1.515   2.069   5.711
 1783SOL    HW1 7500   1.440   2.004   5.737
 1783SOL    HW2 7501   1.543   2.123   5.793
 1784SOL     OW 7502   1.316   2.739   5.600
 1784SOL    HW1 7503   1.340   2.641   5.616
 1784SOL    HW2 7504   1.345   2.756   5.503
 1785SOL     OW 7505   1.043   3.243   6.421
 1785SOL    HW1 7506   1.060   3.152   6.376
 1785SOL    HW2 7507   1.116   3.307   6.386
 1786SOL     OW 7508   0.260   2.671   6.552
 1786SOL    HW1 7509   0.358   2.698   6.551
 1786SOL    HW2 7510   0.255   2.591   6.614
 1787SOL     OW 7511   0.315   2.381   6.592
 1787SOL    HW1 7512   0.294   2.281   6.579
 1787SOL    HW2 7513   0.393   2.400   6.527
 1788SOL     OW 7514   1.160   2.106   0.073
 1788SOL    HW1 7515   1.223   2.158   0.132
 1788SOL    HW2 7516   1.196   2.116   6.979
 1789SOL     OW 7517   6.976   3.202   5.790
 1789SOL    HW1 7518   6.902   3.225   5.858
 1789SOL    HW2 7519   6.999   3.106   5.819
 1790SOL     OW 7520   0.089   3.598   6.549
 1790SOL    HW1 7521   0.056   3.524   6.486
 1790SOL    HW2 7522   0.173   3.632   6.501
 1791SOL     OW 7523   0.502   3.485   6.521
 1791SOL    HW1 7524   0.566   3.549   6.568
 1791SOL    HW2 7525   0.561   3.415   6.476
 1792SOL     OW 7526   0.950   2.652   6.837
 1792SOL    HW1 7527   1.040   2.657   6.883
 1792SOL    HW2 7528   0.888   2.612   6.906
 1793SOL     OW 7529   0.043   2.479   6.710
 1793SOL    HW1 7530   0.109   2.436   6.648
 1793SOL    HW2 7531   6.974   2.407   6.734
 1794SOL     OW 7532   0.756   2.421   6.002
 1794SOL    HW1 7533   0.797   2.368   5.924
 1794SOL    HW2 7534   0.687   2.482   5.958
 1795SOL     OW 7535   1.645   2.502   6.765
 1795SOL    HW1 7536   1.632   2.424   6.832
 1795SOL    HW2 7537   1.740   2.484   6.733
 1796SOL     OW 7538   0.666   2.321   6.860
 1796SOL    HW1 7539   0.640   2.238   6.808
 1796SOL    HW2 7540   0.668   2.398   6.791
 1797SOL     OW 7541   0.890   3.536   6.992
 1797SOL    HW1 7542   0.882   3.468   6.914
 1797SOL    HW2 7543   0.885   3.627   6.948
 1798SOL     OW 7544   0.445   2.326   5.793
 1798SOL    HW1 7545   0.518   2.398   5.788
 1798SOL    HW2 7546   0.359   2.379   5.781
 1799SOL     OW 7547   0.161   2.998   0.042
 1799SOL    HW1 7548   0.191   2.950   0.126
 1799SOL    HW2 7549   0.146   2.924   6.972
 1800SOL     OW 7550   1.340   2.911   6.725
 1800SOL    HW1 7551   1.316   2.827   6.671
 1800SOL    HW2 7552   1.258   2.972   6.724
 1801SOL     OW 7553   1.334   2.707   5.884
 1801SOL    HW1 7554   1.253   2.683   5.941
 1801SOL    HW2 7555   1.300   2.724   5.790
 1802SOL     OW 7556   1.728   3.622   6.692
 1802SOL    HW1 7557   1.818   3.626   6.641
 1802SOL    HW2 7558   1.705   3.521   6.688
 1803SOL     OW 7559   1.287   3.592   6.779
 1803SOL    HW1 7560   1.343   3.633   6.704
 1803SOL    HW2 7561   1.297   3.490   6.768
 1804SOL     OW 7562   0.064   3.076   6.598
 1804SOL    HW1 7563   0.057   3.121   6.691
 1804SOL    HW2 7564   6.983   3.107   6.546
 1805SOL     OW 7565   1.650   1.984   6.047
 1805SOL    HW1 7566   1.734   1.983   5.986
 1805SOL    HW2 7567   1.660   1.904   6.111
 1806SOL     OW 7568   1.357   3.440   6.066
 1806SOL    HW1 7569   1.417   3.470   5.989
 1806SOL    HW2 7570   1.309   3.524   6.101
 1807SOL     OW 7571   1.251   2.768   6.244
 1807SOL    HW1 7572   1.335   2.714   6.271
 1807SOL    HW2 7573   1.288   2.854   6.203
 1808SOL     OW 7574   0.678   3.511   5.736
 1808SOL    HW1 7575   0.703   3.516   5.636
 1808SOL    HW2 7576   0.613   3.431   5.732
 1809SOL     OW 7577   1.829   2.007   6.556
 1809SOL    HW1 7578   1.853   1.917   6.513
 1809SOL    HW2 7579   1.734   2.035   6.521
 1810SOL     OW 7580   0.241   2.144   6.325
 1810SOL    HW1 7581   0.183   2.226   6.330
 1810SOL    HW2 7582   0.262   2.120   6.424
 1811SOL     OW 7583   1.181   3.510   5.615
 1811SOL    HW1 7584   1.182   3.408   5.607
 1811SOL    HW2 7585   1.151   3.546   5.524
 1812SOL     OW 7586   0.750   2.915   6.980
 1812SOL    HW1 7587   0.804   2.879   6.903
 1812SOL    HW2 7588   0.788   3.009   6.996
 1813SOL     OW 7589   0.915   2.792   5.859
 1813SOL    HW1 7590   0.993   2.829   5.802
 1813SOL    HW2 7591   0.947   2.704   5.900
 1814SOL     OW 7592   1.527   3.523   5.625
 1814SOL    HW1 7593   1.432   3.491   5.611
 1814SOL    HW2 7594   1.574   3.510   5.532
 1815SOL     OW 7595   1.615   3.164   6.824
 1815SOL    HW1 7596   1.705   3.172   6.872
 1815SOL    HW2 7597   1.551   3.121   6.894
 1816SOL     OW 7598   1.054   2.988   6.314
 1816SOL    HW1 7599   0.972   2.935   6.345
 1816SOL    HW2 7600   1.123   2.916   6.293
 1817SOL     OW 7601   1.037   2.088   6.559
 1817SOL    HW1 7602   1.011   2.040   6.471
 1817SOL    HW2 7603   1.042   2.015   6.632
 1818SOL     OW 7604   0.580   3.312   6.089
 1818SOL    HW1 7605   0.656   3.294   6.022
 1818SOL    HW2 7606   0.512   3.367   6.039
 1819SOL     OW 7607   1.671   2.291   6.919
 1819SOL    HW1 7608   1.751   2.302   6.981
 1819SOL    HW2 7609   1.691   2.206   6.867
 1820SOL     OW 7610   0.229   3.262   5.841
 1820SOL    HW1 7611   0.128   3.245   5.832
 1820SOL    HW2 7612   0.245   3.256   5.943
 1821SOL     OW 7613   0.676   2.059   0.039
 1821SOL    HW1 7614   0.732   2.125   6.985
 1821SOL    HW2 7615   0.712   2.063   0.134
 1822SOL     OW 7616   0.102   2.218   5.623
 1822SOL    HW1 7617   0.017   2.182   5.582
 1822SOL    HW2 7618   0.137   2.286   5.553
 1823SOL     OW 7619   0.094   2.044   5.919
 1823SOL    HW1 7620   0.027   2.038   5.843
 1823SOL    HW2 7621   0.161   1.971   5.892
 1824SOL     OW 7622   1.208   3.204   5.695
 1824SOL    HW1 7623   1.112   3.171   5.695
 1824SOL    HW2 7624   1.231   3.210   5.795
 1825SOL     OW 7625   1.483   3.681   6.584
 1825SOL    HW1 7626   1.517   3.733   6.505
 1825SOL    HW2 7627   1.568   3.649   6.632
 1826SOL     OW 7628   1.464   3.141   0.297
 1826SOL    HW1 7629   1.364   3.134   0.311
 1826SOL    HW2 7630   1.493   3.051   0.260
 1827SOL     OW 7631   0.386   3.631   0.096
 1827SOL    HW1 7632   0.291   3.665   0.111
 1827SOL    HW2 7633   0.418   3.594   0.186
 1828SOL     OW 7634   1.758   2.731   6.888
 1828SOL    HW1 7635   1.714   2.649   6.845
 1828SOL    HW2 7636   1.716   2.810   6.839
 1829SOL     OW 7637   1.202   2.169   6.050
 1829SOL    HW1 7638   1.262   2.086   6.048
 1829SOL    HW2 7639   1.240   2.228   6.128
 1830SOL     OW 7640   0.579   2.600   6.229
 1830SOL    HW1 7641   0.624   2.691   6.237
 1830SOL    HW2 7642   0.515   2.611   6.150
 1831SOL     OW 7643   1.766   2.785   0.163
 1831SOL    HW1 7644   1.762   2.887   0.148
 1831SOL    HW2 7645   1.775   2.747   0.068
 1832SOL     OW 7646   0.851   3.209   5.644
 1832SOL    HW1 7647   0.826   3.236   5.740
 1832SOL    HW2 7648   0.862   3.294   5.590
 1833SOL     OW 7649   0.719   3.680   6.570
 1833SOL    HW1 7650   0.678   3.756   6.517
 1833SOL    HW2 7651   0.804   3.652   6.522
 1834SOL     OW 7652   0.868   2.826   6.427
 1834SOL    HW1 7653   0.917   2.758   6.486
 1834SOL    HW2 7654   0.808   2.882   6.490
 1835SOL     OW 7655   1.098   2.871   5.678
 1835SOL    HW1 7656   1.055   2.920   5.599
 1835SOL    HW2 7657   1.180   2.823   5.639
 1836SOL     OW 7658   1.852   3.427   6.421
 1836SOL    HW1 7659   1.752   3.425   6.438
 1836SOL    HW2 7660   1.889   3.345   6.468
 1837SOL     OW 7661   0.118   3.137   6.322
 1837SOL    HW1 7662   0.182   3.075   6.373
 1837SOL    HW2 7663   0.054   3.075   6.269
 1838SOL     OW 7664   1.801   2.059   6.812
 1838SOL    HW1 7665   1.806   1.959   6.826
 1838SOL    HW2 7666   1.811   2.066   6.709
 1839SOL     OW 7667   0.437   2.319   6.142
 1839SOL    HW1 7668   0.346   2.308   6.091
 1839SOL    HW2 7669   0.417   2.353   6.235
 1840SOL     OW 7670   1.676   3.367   6.650
 1840SOL    HW1 7671   1.604   3.319   6.594
 1840SOL    HW2 7672   1.678   3.305   6.731
 1841SOL     OW 7673   0.331   2.417   6.866
 1841SOL    HW1 7674   0.402   2.351   6.896
 1841SOL    HW2 7675   0.320   2.400   6.766
 1842SOL     OW 7676   0.825   3.475   6.274
 1842SOL    HW1 7677   0.806   3.553   6.210
 1842SOL    HW2 7678   0.745   3.411   6.271
 1843SOL     OW 7679   1.443   2.106   6.716
 1843SOL    HW1 7680   1.490   2.041   6.777
 1843SOL    HW2 7681   1.374   2.156   6.777
 1844SOL     OW 7682   1.064   1.866   6.732
 1844SOL    HW1 7683   1.019   1.792   6.680
 1844SOL    HW2 7684   1.153   1.828   6.767
 1845SOL     OW 7685   0.778   3.232   5.916
 1845SOL    HW1 7686   0.758   3.132   5.919
 1845SOL    HW2 7687   0.862   3.248   5.974
 1846SOL     OW 7688   0.606   3.438   6.877
 1846SOL    HW1 7689   0.610   3.540   6.896
 1846SOL    HW2 7690   0.696   3.417   6.833
 1847SOL     OW 7691   1.317   1.872   5.777
 1847SOL    HW1 7692   1.319   1.793   5.713
 1847SOL    HW2 7693   1.219   1.871   5.813
 1848SOL     OW 7694   1.260   2.310   6.269
 1848SOL    HW1 7695   1.208   2.398   6.274
 1848SOL    HW2 7696   1.274   2.280   6.366
 1849SOL     OW 7697   1.588   2.086   6.488
 1849SOL    HW1 7698   1.522   2.101   6.565
 1849SOL    HW2 7699   1.577   2.162   6.419
 1850SOL     OW 7700   0.047   2.953   5.871
 1850SOL    HW1 7701   0.145   2.924   5.875
 1850SOL    HW2 7702   6.993   2.865   5.885
 1851SOL     OW 7703   0.891   3.524   5.922
 1851SOL    HW1 7704   0.819   3.500   5.853
 1851SOL    HW2 7705   0.854   3.599   5.983
 1852SOL     OW 7706   0.228   4.390   0.142
 1852SOL    HW1 7707   0.165   4.336   0.201
 1852SOL    HW2 7708   0.226   4.344   0.052
 1853SOL     OW 7709   0.260   3.974   1.000
 1853SOL    HW1 7710   0.289   3.954   1.098
 1853SOL    HW2 7711   0.161   3.950   1.003
 1854SOL     OW 7712   6.969   4.105   0.655
 1854SOL    HW1 7713   6.926   4.087   0.749
 1854SOL    HW2 7714   0.032   4.027   0.639
 1855SOL     OW 7715   0.587   5.026   1.144
 1855SOL    HW1 7716   0.491   5.022   1.112
 1855SOL    HW2 7717   0.599   5.121   1.180
 1856SOL     OW 7718   1.570   5.261   0.737
 1856SOL    HW1 7719   1.534   5.228   0.828
 1856SOL    HW2 7720   1.490   5.252   0.673
 1857SOL     OW 7721   1.113   4.418   0.713
 1857SOL    HW1 7722   1.152   4.506   0.678
 1857SOL    HW2 7723   1.086   4.435   0.810
 1858SOL     OW 7724   1.754   4.233   0.183
 1858SOL    HW1 7725   1.719   4.325   0.205
 1858SOL    HW2 7726   1.711   4.171   0.252
 1859SOL     OW 7727   0.767   4.859   1.023
 1859SOL    HW1 7728   0.691   4.904   1.074
 1859SOL    HW2 7729   0.807   4.944   0.981
 1860SOL     OW 7730   0.705   4.777   0.604
 1860SOL    HW1 7731   0.781   4.754   0.667
 1860SOL    HW2 7732   0.628   4.809   0.663
 1861SOL     OW 7733   0.693   4.890   1.801
 1861SOL    HW1 7734   0.732   4.973   1.845
 1861SOL    HW2 7735   0.602   4.918   1.763
 1862SOL     OW 7736   0.293   5.189   1.074
 1862SOL    HW1 7737   0.222   5.128   1.034
 1862SOL    HW2 7738   0.352   5.220   0.997
 1863SOL     OW 7739   1.452   5.253   1.360
 1863SOL    HW1 7740   1.524   5.326   1.366
 1863SOL    HW2 7741   1.403   5.253   1.450
 1864SOL     OW 7742   0.404   4.136   1.521
 1864SOL    HW1 7743   0.492   4.087   1.530
 1864SOL    HW2 7744   0.330   4.066   1.510
 1865SOL     OW 7745   1.641   4.167   0.765
 1865SOL    HW1 7746   1.584   4.206   0.690
 1865SOL    HW2 7747   1.599   4.209   0.848
 1866SOL     OW 7748   0.201   5.390   0.525
 1866SOL    HW1 7749   0.241   5.482   0.553
 1866SOL    HW2 7750   0.227   5.377   0.426
 1867SOL     OW 7751   1.116   5.075   1.716
 1867SOL    HW1 7752   1.184   5.044   1.785
 1867SOL    HW2 7753   1.057   4.990   1.706
 1868SOL     OW 7754   0.299   5.135   0.555
 1868SOL    HW1 7755   0.272   5.234   0.553
 1868SOL    HW2 7756   0.229   5.084   0.610
 1869SOL     OW 7757   0.236   4.829   0.896
 1869SOL    HW1 7758   0.243   4.740   0.946
 1869SOL    HW2 7759   0.181   4.890   0.960
 1870SOL     OW 7760   0.557   4.669   0.152
 1870SOL    HW1 7761   0.619   4.674   0.070
 1870SOL    HW2 7762   0.611   4.728   0.218
 1871SOL     OW 7763   1.589   3.852   1.468
 1871SOL    HW1 7764   1.633   3.927   1.415
 1871SOL    HW2 7765   1.551   3.899   1.549
 1872SOL     OW 7766   0.149   4.348   0.564
 1872SOL    HW1 7767   0.084   4.281   0.605
 1872SOL    HW2 7768   0.117   4.440   0.595
 1873SOL     OW 7769   1.898   5.448   0.374
 1873SOL    HW1 7770   1.983   5.437   0.432
 1873SOL    HW2 7771   1.837   5.507   0.429
 1874SOL     OW 7772   6.981   5.256   0.149
 1874SOL    HW1 7773   6.972   5.168   0.202
 1874SOL    HW2 7774   6.902   5.313   0.184
 1875SOL     OW 7775   1.691   4.619   0.660
 1875SOL    HW1 7776   1.752   4.564   0.602
 1875SOL    HW2 7777   1.667   4.700   0.600
 1876SOL     OW 7778   1.632   4.830   0.488
 1876SOL    HW1 7779   1.693   4.861   0.413
 1876SOL    HW2 7780   1.650   4.901   0.562
 1877SOL     OW 7781   0.134   4.435   1.560
 1877SOL    HW1 7782   0.235   4.444   1.546
 1877SOL    HW2 7783   0.110   4.520   1.612
 1878SOL     OW 7784   0.610   5.120   0.758
 1878SOL    HW1 7785   0.562   5.029   0.764
 1878SOL    HW2 7786   0.594   5.147   0.659
 1879SOL     OW 7787   1.290   4.957   1.420
 1879SOL    HW1 7788   1.307   4.885   1.348
 1879SOL    HW2 7789   1.348   4.928   1.500
 1880SOL     OW 7790   0.855   3.716   0.521
 1880SOL    HW1 7791   0.879   3.814   0.498
 1880SOL    HW2 7792   0.753   3.718   0.509
 1881SOL     OW 7793   0.161   4.674   1.261
 1881SOL    HW1 7794   0.256   4.635   1.269
 1881SOL    HW2 7795   0.110   4.608   1.205
 1882SOL     OW 7796   1.489   4.740   0.213
 1882SOL    HW1 7797   1.414   4.675   0.243
 1882SOL    HW2 7798   1.567   4.717   0.273
 1883SOL     OW 7799   1.148   5.519   1.605
 1883SOL    HW1 7800   1.178   5.598   1.549
 1883SOL    HW2 7801   1.189   5.435   1.562
 1884SOL     OW 7802   0.364   3.945   1.818
 1884SOL    HW1 7803   0.391   4.025   1.875
 1884SOL    HW2 7804   0.262   3.944   1.822
 1885SOL     OW 7805   1.466   5.135   0.957
 1885SOL    HW1 7806   1.397   5.154   1.031
 1885SOL    HW2 7807   1.445   5.040   0.924
 1886SOL     OW 7808   1.675   5.471   0.607
 1886SOL    HW1 7809   1.628   5.457   0.517
 1886SOL    HW2 7810   1.645   5.391   0.664
 1887SOL     OW 7811   0.602   4.441   0.280
 1887SOL    HW1 7812   0.580   4.527   0.226
 1887SOL    HW2 7813   0.536   4.443   0.359
 1888SOL     OW 7814   1.280   4.052   0.882
 1888SOL    HW1 7815   1.184   4.027   0.910
 1888SOL    HW2 7816   1.339   4.027   0.963
 1889SOL     OW 7817   1.582   5.402   0.359
 1889SOL    HW1 7818   1.659   5.336   0.363
 1889SOL    HW2 7819   1.557   5.406   0.261
 1890SOL     OW 7820   0.776   4.378   1.431
 1890SOL    HW1 7821   0.755   4.343   1.526
 1890SOL    HW2 7822   0.737   4.305   1.369
 1891SOL     OW 7823   1.390   4.211   1.665
 1891SOL    HW1 7824   1.385   4.274   1.745
 1891SOL    HW2 7825   1.451   4.134   1.694
 1892SOL     OW 7826   1.000   4.668   1.549
 1892SOL    HW1 7827   0.979   4.597   1.622
 1892SOL    HW2 7828   0.921   4.663   1.485
 1893SOL     OW 7829   0.992   4.076   1.236
 1893SOL    HW1 7830   0.973   4.154   1.297
 1893SOL    HW2 7831   0.903   4.048   1.198
 1894SOL     OW 7832   1.011   4.424   0.412
 1894SOL    HW1 7833   1.029   4.439   0.511
 1894SOL    HW2 7834   0.925   4.368   0.409
 1895SOL     OW 7835   0.075   4.591   0.739
 1895SOL    HW1 7836   0.172   4.621   0.750
 1895SOL    HW2 7837   0.052   4.558   0.834
 1896SOL     OW 7838   0.138   5.615   1.578
 1896SOL    HW1 7839   0.149   5.593   1.678
 1896SOL    HW2 7840   0.066   5.553   1.545
 1897SOL     OW 7841   0.878   4.099   0.224
 1897SOL    HW1 7842   0.897   4.151   0.138
 1897SOL    HW2 7843   0.913   4.004   0.205
 1898SOL     OW 7844   1.357   4.874   0.575
 1898SOL    HW1 7845   1.447   4.869   0.528
 1898SOL    HW2 7846   1.303   4.941   0.519
 1899SOL     OW 7847   0.580   3.911   0.879
 1899SOL    HW1 7848   0.575   3.919   0.982
 1899SOL    HW2 7849   0.580   4.005   0.843
 1900SOL     OW 7850   0.966   5.131   0.491
 1900SOL    HW1 7851   0.949   5.223   0.447
 1900SOL    HW2 7852   0.995   5.148   0.586
 1901SOL     OW 7853   0.348   5.543   0.880
 1901SOL    HW1 7854   0.396   5.452   0.892
 1901SOL    HW2 7855   0.419   5.613   0.898
 1902SOL     OW 7856   1.808   4.766   0.879
 1902SOL    HW1 7857   1.754   4.724   0.803
 1902SOL    HW2 7858   1.745   4.767   0.959
 1903SOL     OW 7859   1.232   5.272   1.527
 1903SOL    HW1 7860   1.197   5.216   1.604
 1903SOL    HW2 7861   1.203   5.218   1.446
 1904SOL     OW 7862   0.304   4.646   0.257
 1904SOL    HW1 7863   0.395   4.660   0.210
 1904SOL    HW2 7864   0.271   4.553   0.230
 1905SOL     OW 7865   1.465   4.487   0.705
 1905SOL    HW1 7866   1.473   4.443   0.796
 1905SOL    HW2 7867   1.554   4.536   0.690
 1906SOL     OW 7868   0.467   4.997   1.709
 1906SOL    HW1 7869   0.431   4.988   1.612
 1906SOL    HW2 7870   0.386   5.022   1.767
 1907SOL     OW 7871   1.090   5.490   0.228
 1907SOL    HW1 7872   1.037   5.438   0.300
 1907SOL    HW2 7873   1.108   5.420   0.156
 1908SOL     OW 7874   0.166   4.000   1.482
 1908SOL    HW1 7875   0.093   4.070   1.496
 1908SOL    HW2 7876   0.139   3.915   1.533
 1909SOL     OW 7877   1.618   5.179   0.073
 1909SOL    HW1 7878   1.570   5.267   0.067
 1909SOL    HW2 7879   1.550   5.106   0.052
 1910SOL     OW 7880   0.500   5.434   0.341
 1910SOL    HW1 7881   0.543   5.500   0.406
 1910SOL    HW2 7882   0.576   5.404   0.279
 1911SOL     OW 7883   1.411   3.849   0.479
 1911SOL    HW1 7884   1.407   3.813   0.383
 1911SOL    HW2 7885   1.511   3.851   0.501
 1912SOL     OW 7886   0.220   5.515   1.231
 1912SOL    HW1 7887   0.285   5.440   1.260
 1912SOL    HW2 7888   0.180   5.483   1.142
 1913SOL     OW 7889   0.944   5.427   0.901
 1913SOL    HW1 7890   1.035   5.381   0.904
 1913SOL    HW2 7891   0.896   5.381   0.821
 1914SOL     OW 7892   0.416   4.417   0.471
 1914SOL    HW1 7893   0.425   4.315   0.485
 1914SOL    HW2 7894   0.317   4.433   0.489
 1915SOL     OW 7895   1.525   3.980   1.740
 1915SOL    HW1 7896   1.523   4.005   1.841
 1915SOL    HW2 7897   1.486   3.886   1.740
 1916SOL     OW 7898   0.750   4.015   1.729
 1916SOL    HW1 7899   0.843   3.970   1.730
 1916SOL    HW2 7900   0.705   3.974   1.812
 1917SOL     OW 7901   0.903   5.264   1.212
 1917SOL    HW1 7902   0.896   5.221   1.120
 1917SOL    HW2 7903   0.963   5.204   1.269
 1918SOL     OW 7904   1.371   4.327   1.412
 1918SOL    HW1 7905   1.387   4.291   1.507
 1918SOL    HW2 7906   1.416   4.419   1.404
 1919SOL     OW 7907   0.832   5.109   0.949
 1919SOL    HW1 7908   0.929   5.109   0.912
 1919SOL    HW2 7909   0.771   5.103   0.868
 1920SOL     OW 7910   0.953   4.212   0.920
 1920SOL    HW1 7911   0.925   4.199   0.822
 1920SOL    HW2 7912   0.984   4.118   0.948
 1921SOL     OW 7913   0.599   3.782   0.471
 1921SOL    HW1 7914   0.542   3.801   0.552
 1921SOL    HW2 7915   0.576   3.856   0.402
 1922SOL     OW 7916   1.444   4.912   0.012
 1922SOL    HW1 7917   1.467   4.832   0.073
 1922SOL    HW2 7918   1.355   4.943   0.048
 1923SOL     OW 7919   0.943   3.972   0.479
 1923SOL    HW1 7920   0.915   4.028   0.398
 1923SOL    HW2 7921   1.045   3.980   0.481
 1924SOL     OW 7922   1.088   4.333   1.405
 1924SOL    HW1 7923   1.030   4.337   1.488
 1924SOL    HW2 7924   1.184   4.353   1.433
 1925SOL     OW 7925   1.204   5.335   0.805
 1925SOL    HW1 7926   1.223   5.378   0.714
 1925SOL    HW2 7927   1.284   5.361   0.861
 1926SOL     OW 7928   0.460   4.879   0.735
 1926SOL    HW1 7929   0.380   4.865   0.797
 1926SOL    HW2 7930   0.421   4.863   0.640
 1927SOL     OW 7931   1.267   5.526   0.607
 1927SOL    HW1 7932   1.325   5.596   0.558
 1927SOL    HW2 7933   1.221   5.580   0.680
 1928SOL     OW 7934   1.094   4.331   0.001
 1928SOL    HW1 7935   0.996   4.318   0.025
 1928SOL    HW2 7936   1.150   4.305   0.082
 1929SOL     OW 7937   0.046   4.261   1.372
 1929SOL    HW1 7938   0.144   4.267   1.343
 1929SOL    HW2 7939   0.042   4.334   1.446
 1930SOL     OW 7940   0.574   3.926   1.161
 1930SOL    HW1 7941   0.631   3.866   1.220
 1930SOL    HW2 7942   0.483   3.926   1.207
 1931SOL     OW 7943   0.874   4.163   0.656
 1931SOL    HW1 7944   0.822   4.218   0.589
 1931SOL    HW2 7945   0.901   4.080   0.602
 1932SOL     OW 7946   1.050   3.768   0.747
 1932SOL    HW1 7947   0.989   3.770   0.665
 1932SOL    HW2 7948   1.008   3.701   0.812
 1933SOL     OW 7949   1.422   4.878   0.874
 1933SOL    HW1 7950   1.377   4.795   0.911
 1933SOL    HW2 7951   1.415   4.870   0.772
 1934SOL     OW 7952   1.485   4.292   0.970
 1934SOL    HW1 7953   1.417   4.220   0.988
 1934SOL    HW2 7954   1.538   4.307   1.057
 1935SOL     OW 7955   1.775   4.496   0.386
 1935SOL    HW1 7956   1.864   4.457   0.422
 1935SOL    HW2 7957   1.790   4.537   0.293
 1936SOL     OW 7958   0.471   5.075   0.157
 1936SOL    HW1 7959   0.402   5.041   0.225
 1936SOL    HW2 7960   0.412   5.103   0.079
 1937SOL     OW 7961   1.687   5.015   0.669
 1937SOL    HW1 7962   1.790   5.012   0.662
 1937SOL    HW2 7963   1.659   5.106   0.705
 1938SOL     OW 7964   1.381   4.278   0.065
 1938SOL    HW1 7965   1.345   4.283   0.161
 1938SOL    HW2 7966   1.444   4.198   0.062
 1939SOL     OW 7967   0.510   3.962   0.294
 1939SOL    HW1 7968   0.493   3.905   0.212
 1939SOL    HW2 7969   0.493   4.058   0.257
 1940SOL     OW 7970   1.703   4.964   1.545
 1940SOL    HW1 7971   1.794   4.923   1.520
 1940SOL    HW2 7972   1.733   5.057   1.575
 1941SOL     OW 7973   1.058   5.099   1.377
 1941SOL    HW1 7974   0.973   5.052   1.410
 1941SOL    HW2 7975   1.134   5.031   1.397
 1942SOL     OW 7976   1.616   5.327   1.629
 1942SOL    HW1 7977   1.615   5.373   1.538
 1942SOL    HW2 7978   1.698   5.264   1.621
 1943SOL     OW 7979   1.113   4.947   1.116
 1943SOL    HW1 7980   1.017   4.921   1.132
 1943SOL    HW2 7981   1.112   5.014   1.038
 1944SOL     OW 7982   1.595   4.821   1.087
 1944SOL    HW1 7983   1.596   4.893   1.161
 1944SOL    HW2 7984   1.534   4.862   1.016
 1945SOL     OW 7985   0.936   3.800   1.384
 1945SOL    HW1 7986   0.961   3.785   1.285
 1945SOL    HW2 7987   1.012   3.858   1.420
 1946SOL     OW 7988   0.965   4.849   1.742
 1946SOL    HW1 7989   0.864   4.841   1.757
 1946SOL    HW2 7990   0.986   4.781   1.666
 1947SOL     OW 7991   0.729   4.800   0.330
 1947SOL    HW1 7992   0.719   4.792   0.432
 1947SOL    HW2 7993   0.814   4.743   0.307
 1948SOL     OW 7994   0.406   4.541   1.256
 1948SOL    HW1 7995   0.477   4.552   1.331
 1948SOL    HW2 7996   0.375   4.444   1.266
 1949SOL     OW 7997   1.279   4.131   1.257
 1949SOL    HW1 7998   1.303   4.214   1.314
 1949SOL    HW2 7999   1.177   4.124   1.253
 1950SOL     OW 8000   0.020   5.306   1.311
 1950SOL    HW1 8001   6.948   5.341   1.375
 1950SOL    HW2 8002   0.104   5.361   1.325
 1951SOL     OW 8003   0.344   4.821   0.498
 1951SOL    HW1 8004   0.317   4.897   0.434
 1951SOL    HW2 8005   0.356   4.742   0.437
 1952SOL     OW 8006   0.501   4.291   0.838
 1952SOL    HW1 8007   0.532   4.354   0.761
 1952SOL    HW2 8008   0.580   4.299   0.905
 1953SOL     OW 8009   1.210   5.043   0.413
 1953SOL    HW1 8010   1.262   5.122   0.451
 1953SOL    HW2 8011   1.111   5.062   0.432
 1954SOL     OW 8012   1.291   5.190   1.161
 1954SOL    HW1 8013   1.354   5.215   1.240
 1954SOL    HW2 8014   1.234   5.114   1.197
 1955SOL     OW 8015   1.573   4.306   0.459
 1955SOL    HW1 8016   1.501   4.353   0.513
 1955SOL    HW2 8017   1.643   4.379   0.442
 1956SOL     OW 8018   0.347   5.274   1.316
 1956SOL    HW1 8019   0.314   5.232   1.227
 1956SOL    HW2 8020   0.448   5.279   1.301
 1957SOL     OW 8021   0.402   4.457   1.612
 1957SOL    HW1 8022   0.475   4.504   1.557
 1957SOL    HW2 8023   0.443   4.366   1.629
 1958SOL     OW 8024   1.587   4.506   1.686
 1958SOL    HW1 8025   1.492   4.546   1.676
 1958SOL    HW2 8026   1.638   4.539   1.603
 1959SOL     OW 8027   0.973   3.867   1.714
 1959SOL    HW1 8028   1.045   3.939   1.712
 1959SOL    HW2 8029   1.024   3.783   1.687
 1960SOL     OW 8030   0.517   3.732   1.766
 1960SOL    HW1 8031   0.469   3.685   1.688
 1960SOL    HW2 8032   0.455   3.813   1.786
 1961SOL     OW 8033   0.615   4.611   1.041
 1961SOL    HW1 8034   0.646   4.708   1.040
 1961SOL    HW2 8035   0.546   4.602   1.115
 1962SOL     OW 8036   1.294   4.597   1.009
 1962SOL    HW1 8037   1.203   4.549   1.001
 1962SOL    HW2 8038   1.360   4.521   1.015
 1963SOL     OW 8039   1.205   4.232   0.276
 1963SOL    HW1 8040   1.228   4.158   0.345
 1963SOL    HW2 8041   1.146   4.295   0.330
 1964SOL     OW 8042   0.306   3.900   1.259
 1964SOL    HW1 8043   0.259   3.928   1.346
 1964SOL    HW2 8044   0.285   3.798   1.250
 1965SOL     OW 8045   0.091   5.037   1.293
 1965SOL    HW1 8046   0.079   4.971   1.370
 1965SOL    HW2 8047   0.067   5.132   1.325
 1966SOL     OW 8048   0.708   4.338   0.997
 1966SOL    HW1 8049   0.806   4.309   0.983
 1966SOL    HW2 8050   0.704   4.440   0.999
 1967SOL     OW 8051   1.702   4.715   1.820
 1967SOL    HW1 8052   1.664   4.635   1.768
 1967SOL    HW2 8053   1.639   4.723   1.900
 1968SOL     OW 8054   0.274   3.775   0.609
 1968SOL    HW1 8055   0.287   3.874   0.631
 1968SOL    HW2 8056   0.294   3.728   0.699
 1969SOL     OW 8057   1.623   4.070   0.354
 1969SOL    HW1 8058   1.629   3.993   0.421
 1969SOL    HW2 8059   1.599   4.157   0.407
 1970SOL     OW 8060   1.053   4.455   0.980
 1970SOL    HW1 8061   1.016   4.468   1.077
 1970SOL    HW2 8062   1.030   4.356   0.961
 1971SOL     OW 8063   0.949   5.289   1.679
 1971SOL    HW1 8064   0.942   5.327   1.584
 1971SOL    HW2 8065   0.991   5.196   1.670
 1972SOL     OW 8066   1.846   5.201   1.583
 1972SOL    HW1 8067   1.885   5.231   1.492
 1972SOL    HW2 8068   1.918   5.236   1.647
 1973SOL     OW 8069   0.349   4.645   1.795
 1973SOL    HW1 8070   0.426   4.657   1.860
 1973SOL    HW2 8071   0.374   4.564   1.735
 1974SOL     OW 8072   1.493   4.016   0.124
 1974SOL    HW1 8073   1.434   3.937   0.145
 1974SOL    HW2 8074   1.553   4.031   0.207
 1975SOL     OW 8075   1.309   4.549   0.015
 1975SOL    HW1 8076   1.346   4.453   0.016
 1975SOL    HW2 8077   1.363   4.600   6.946
 1976SOL     OW 8078   1.086   5.096   0.886
 1976SOL    HW1 8079   1.077   5.018   0.818
 1976SOL    HW2 8080   1.140   5.173   0.844
 1977SOL     OW 8081   0.264   4.551   0.968
 1977SOL    HW1 8082   0.360   4.550   0.935
 1977SOL    HW2 8083   0.255   4.472   1.031
 1978SOL     OW 8084   0.307   4.240   1.020
 1978SOL    HW1 8085   0.285   4.141   0.998
 1978SOL    HW2 8086   0.381   4.266   0.952
 1979SOL     OW 8087   1.150   4.073   1.686
 1979SOL    HW1 8088   1.094   4.127   1.754
 1979SOL    HW2 8089   1.238   4.125   1.686
 1980SOL     OW 8090   1.174   3.926   1.465
 1980SOL    HW1 8091   1.169   3.988   1.547
 1980SOL    HW2 8092   1.226   3.977   1.395
 1981SOL     OW 8093   6.996   5.012   0.270
 1981SOL    HW1 8094   6.915   5.022   0.334
 1981SOL    HW2 8095   0.028   4.914   0.281
 1982SOL     OW 8096   0.106   5.469   0.972
 1982SOL    HW1 8097   0.095   5.382   0.919
 1982SOL    HW2 8098   0.189   5.513   0.930
 1983SOL     OW 8099   0.499   5.316   0.912
 1983SOL    HW1 8100   0.573   5.379   0.944
 1983SOL    HW2 8101   0.543   5.248   0.849
 1984SOL     OW 8102   0.945   4.473   1.219
 1984SOL    HW1 8103   1.010   4.430   1.287
 1984SOL    HW2 8104   0.858   4.467   1.272
 1985SOL     OW 8105   0.066   4.341   1.106
 1985SOL    HW1 8106   0.143   4.280   1.076
 1985SOL    HW2 8107   0.030   4.303   1.193
 1986SOL     OW 8108   0.254   4.241   1.730
 1986SOL    HW1 8109   0.316   4.179   1.676
 1986SOL    HW2 8110   0.212   4.303   1.660
 1987SOL     OW 8111   1.347   4.619   1.647
 1987SOL    HW1 8112   1.379   4.716   1.650
 1987SOL    HW2 8113   1.326   4.603   1.549
 1988SOL     OW 8114   0.779   4.274   0.399
 1988SOL    HW1 8115   0.803   4.201   0.329
 1988SOL    HW2 8116   0.711   4.337   0.354
 1989SOL     OW 8117   1.640   4.352   1.186
 1989SOL    HW1 8118   1.612   4.298   1.266
 1989SOL    HW2 8119   1.733   4.317   1.158
 1990SOL     OW 8120   0.338   5.308   1.725
 1990SOL    HW1 8121   0.269   5.371   1.766
 1990SOL    HW2 8122   0.319   5.217   1.767
 1991SOL     OW 8123   0.669   4.222   1.246
 1991SOL    HW1 8124   0.642   4.128   1.218
 1991SOL    HW2 8125   0.670   4.278   1.160
 1992SOL     OW 8126   0.882   5.429   1.442
 1992SOL    HW1 8127   0.901   5.381   1.354
 1992SOL    HW2 8128   0.924   5.523   1.431
 1993SOL     OW 8129   0.460   4.216   0.211
 1993SOL    HW1 8130   0.521   4.294   0.239
 1993SOL    HW2 8131   0.370   4.257   0.191
 1994SOL     OW 8132   0.115   4.827   1.463
 1994SOL    HW1 8133   0.117   4.758   1.541
 1994SOL    HW2 8134   0.124   4.766   1.379
 1995SOL     OW 8135   1.303   4.774   1.208
 1995SOL    HW1 8136   1.313   4.705   1.132
 1995SOL    HW2 8137   1.230   4.838   1.173
 1996SOL     OW 8138   1.301   4.580   0.285
 1996SOL    HW1 8139   1.218   4.552   0.334
 1996SOL    HW2 8140   1.284   4.570   0.183
 1997SOL     OW 8141   1.757   5.475   1.131
 1997SOL    HW1 8142   1.838   5.495   1.072
 1997SOL    HW2 8143   1.743   5.372   1.116
 1998SOL     OW 8144   1.266   5.446   1.084
 1998SOL    HW1 8145   1.359   5.468   1.048
 1998SOL    HW2 8146   1.266   5.346   1.111
 1999SOL     OW 8147   0.083   4.988   1.032
 1999SOL    HW1 8148   0.089   4.995   1.136
 1999SOL    HW2 8149   0.005   5.052   1.012
 2000SOL     OW 8150   0.709   5.409   1.691
 2000SOL    HW1 8151   0.692   5.430   1.789
 2000SOL    HW2 8152   0.805   5.368   1.689
 2001SOL     OW 8153   0.952   3.848   0.159
 2001SOL    HW1 8154   1.028   3.900   0.111
 2001SOL    HW2 8155   0.996   3.761   0.191
 2002SOL     OW 8156   1.682   3.851   0.494
 2002SOL    HW1 8157   1.761   3.860   0.428
 2002SOL    HW2 8158   1.687   3.757   0.536
 2003SOL     OW 8159   1.370   5.291   0.531
 2003SOL    HW1 8160   1.441   5.302   0.460
 2003SOL    HW2 8161   1.326   5.384   0.541
 2004SOL     OW 8162   0.173   5.507   1.827
 2004SOL    HW1 8163   0.095   5.458   1.870
 2004SOL    HW2 8164   0.207   5.559   1.909
 2005SOL     OW 8165   1.241   4.634   0.617
 2005SOL    HW1 8166   1.324   4.583   0.649
 2005SOL    HW2 8167   1.281   4.723   0.584
 2006SOL     OW 8168   0.810   4.996   1.454
 2006SOL    HW1 8169   0.770   5.048   1.534
 2006SOL    HW2 8170   0.738   5.000   1.383
 2007SOL     OW 8171   0.689   5.344   0.180
 2007SOL    HW1 8172   0.710   5.367   0.083
 2007SOL    HW2 8173   0.658   5.247   0.178
 2008SOL     OW 8174   1.642   5.441   1.382
 2008SOL    HW1 8175   1.693   5.448   1.292
 2008SOL    HW2 8176   1.630   5.537   1.415
 2009SOL     OW 8177   1.859   3.889   0.958
 2009SOL    HW1 8178   1.889   3.790   0.950
 2009SOL    HW2 8179   1.762   3.895   0.923
 2010SOL     OW 8180   0.302   4.023   0.718
 2010SOL    HW1 8181   0.269   4.118   0.720
 2010SOL    HW2 8182   0.300   3.992   0.815
 2011SOL     OW 8183   1.202   5.307   0.044
 2011SOL    HW1 8184   1.202   5.211   0.084
 2011SOL    HW2 8185   1.121   5.310   6.983
 2012SOL     OW 8186   0.782   4.732   1.393
 2012SOL    HW1 8187   0.814   4.726   1.298
 2012SOL    HW2 8188   0.809   4.823   1.431
 2013SOL     OW 8189   0.935   4.650   0.264
 2013SOL    HW1 8190   1.009   4.668   0.195
 2013SOL    HW2 8191   0.964   4.568   0.319
 2014SOL     OW 8192   1.450   5.418   0.041
 2014SOL    HW1 8193   1.353   5.384   0.052
 2014SOL    HW2 8194   1.463   5.426   6.942
 2015SOL     OW 8195   0.358   4.982   1.465
 2015SOL    HW1 8196   0.350   5.060   1.401
 2015SOL    HW2 8197   0.280   4.920   1.443
 2016SOL     OW 8198   1.577   5.014   1.281
 2016SOL    HW1 8199   1.632   4.994   1.364
 2016SOL    HW2 8200   1.512   5.087   1.309
 2017SOL     OW 8201   1.036   4.877   0.739
 2017SOL    HW1 8202   0.980   4.796   0.770
 2017SOL    HW2 8203   1.113   4.834   0.688
 2018SOL     OW 8204   1.038   3.948   0.959
 2018SOL    HW1 8205   1.046   3.888   0.875
 2018SOL    HW2 8206   1.029   3.882   1.038
 2019SOL     OW 8207   0.612   5.219   0.508
 2019SOL    HW1 8208   0.659   5.175   0.429
 2019SOL    HW2 8209   0.533   5.268   0.467
 2020SOL     OW 8210   1.731   4.093   1.376
 2020SOL    HW1 8211   1.798   4.172   1.377
 2020SOL    HW2 8212   1.779   4.022   1.318
 2021SOL     OW 8213   0.264   5.009   0.324
 2021SOL    HW1 8214   0.166   5.024   0.299
 2021SOL    HW2 8215   0.280   5.074   0.404
 2022SOL     OW 8216   0.115   4.676   1.679
 2022SOL    HW1 8217   0.073   4.734   1.753
 2022SOL    HW2 8218   0.211   4.658   1.716
 2023SOL     OW 8219   0.703   3.915   1.466
 2023SOL    HW1 8220   0.794   3.874   1.439
 2023SOL    HW2 8221   0.717   3.957   1.558
 2024SOL     OW 8222   0.061   4.103   0.068
 2024SOL    HW1 8223   6.972   4.052   0.060
 2024SOL    HW2 8224   0.070   4.155   6.983
 2025SOL     OW 8225   1.433   4.591   1.367
 2025SOL    HW1 8226   1.373   4.652   1.312
 2025SOL    HW2 8227   1.525   4.631   1.358
 2026SOL     OW 8228   0.001   3.895   0.343
 2026SOL    HW1 8229   0.030   3.983   0.300
 2026SOL    HW2 8230   0.086   3.850   0.374
 2027SOL     OW 8231   1.204   5.051   0.134
 2027SOL    HW1 8232   1.103   5.038   0.132
 2027SOL    HW2 8233   1.230   5.052   0.234
 2028SOL     OW 8234   0.586   4.555   1.450
 2028SOL    HW1 8235   0.643   4.640   1.448
 2028SOL    HW2 8236   0.661   4.483   1.449
 2029SOL     OW 8237   1.519   5.487   0.944
 2029SOL    HW1 8238   1.562   5.537   0.868
 2029SOL    HW2 8239   1.594   5.466   1.009
 2030SOL     OW 8240   0.684   4.271   1.655
 2030SOL    HW1 8241   0.738   4.337   1.713
 2030SOL    HW2 8242   0.705   4.178   1.692
 2031SOL     OW 8243   1.456   4.869   1.614
 2031SOL    HW1 8244   1.448   4.883   1.717
 2031SOL    HW2 8245   1.552   4.900   1.591
 2032SOL     OW 8246   0.396   5.485   1.526
 2032SOL    HW1 8247   0.308   5.536   1.535
 2032SOL    HW2 8248   0.376   5.396   1.573
 2033SOL     OW 8249   1.717   4.612   1.221
 2033SOL    HW1 8250   1.686   4.517   1.196
 2033SOL    HW2 8251   1.661   4.679   1.167
 2034SOL     OW 8252   1.219   4.039   0.466
 2034SOL    HW1 8253   1.287   3.961   0.470
 2034SOL    HW2 8254   1.248   4.103   0.543
 2035SOL     OW 8255   0.594   4.453   0.655
 2035SOL    HW1 8256   0.643   4.542   0.653
 2035SOL    HW2 8257   0.528   4.453   0.576
 2036SOL     OW 8258   1.766   4.092   1.642
 2036SOL    HW1 8259   1.746   4.105   1.542
 2036SOL    HW2 8260   1.682   4.047   1.680
 2037SOL     OW 8261   1.723   4.648   1.493
 2037SOL    HW1 8262   1.724   4.747   1.509
 2037SOL    HW2 8263   1.737   4.633   1.393
 2038SOL     OW 8264   0.928   5.108   0.035
 2038SOL    HW1 8265   0.860   5.076   0.104
 2038SOL    HW2 8266   0.903   5.206   0.021
 2039SOL     OW 8267   0.689   5.554   0.946
 2039SOL    HW1 8268   0.677   5.645   0.900
 2039SOL    HW2 8269   0.785   5.523   0.933
 2040SOL     OW 8270   0.898   4.666   0.832
 2040SOL    HW1 8271   0.944   4.587   0.876
 2040SOL    HW2 8272   0.854   4.719   0.908
 2041SOL     OW 8273   1.105   4.707   0.056
 2041SOL    HW1 8274   1.122   4.779   6.988
 2041SOL    HW2 8275   1.176   4.635   0.033
 2042SOL     OW 8276   1.864   5.304   0.820
 2042SOL    HW1 8277   1.768   5.299   0.788
 2042SOL    HW2 8278   1.880   5.220   0.873
 2043SOL     OW 8279   0.257   5.083   1.852
 2043SOL    HW1 8280   0.183   5.027   1.808
 2043SOL    HW2 8281   0.240   5.086   1.953
 2044SOL     OW 8282   0.109   4.990   0.700
 2044SOL    HW1 8283   0.152   4.933   0.774
 2044SOL    HW2 8284   0.073   4.923   0.633
 2045SOL     OW 8285   0.667   5.146   1.627
 2045SOL    HW1 8286   0.591   5.088   1.665
 2045SOL    HW2 8287   0.657   5.239   1.669
 2046SOL     OW 8288   1.846   3.902   1.229
 2046SOL    HW1 8289   1.839   3.802   1.234
 2046SOL    HW2 8290   1.860   3.920   1.129
 2047SOL     OW 8291   0.430   4.145   0.500
 2047SOL    HW1 8292   0.488   4.085   0.441
 2047SOL    HW2 8293   0.426   4.104   0.593
 2048SOL     OW 8294   1.703   5.221   1.087
 2048SOL    HW1 8295   1.619   5.182   1.045
 2048SOL    HW2 8296   1.732   5.151   1.155
 2049SOL     OW 8297   0.302   4.283   1.284
 2049SOL    HW1 8298   0.349   4.228   1.356
 2049SOL    HW2 8299   0.317   4.240   1.192
 2050SOL     OW 8300   0.826   5.324   0.680
 2050SOL    HW1 8301   0.848   5.339   0.583
 2050SOL    HW2 8302   0.744   5.263   0.677
 2051SOL     OW 8303   1.430   4.000   1.088
 2051SOL    HW1 8304   1.467   3.923   1.141
 2051SOL    HW2 8305   1.371   4.053   1.156
 2052SOL     OW 8306   1.019   3.738   1.139
 2052SOL    HW1 8307   0.969   3.669   1.082
 2052SOL    HW2 8308   1.115   3.697   1.147
 2053SOL     OW 8309   0.762   5.090   0.297
 2053SOL    HW1 8310   0.715   5.000   0.289
 2053SOL    HW2 8311   0.835   5.077   0.367
 2054SOL     OW 8312   0.615   5.286   1.257
 2054SOL    HW1 8313   0.635   5.308   1.354
 2054SOL    HW2 8314   0.708   5.291   1.215
 2055SOL     OW 8315   1.345   3.750   0.218
 2055SOL    HW1 8316   1.400   3.684   0.163
 2055SOL    HW2 8317   1.251   3.707   0.226
 2056SOL     OW 8318   1.287   4.207   0.670
 2056SOL    HW1 8319   1.225   4.287   0.687
 2056SOL    HW2 8320   1.284   4.151   0.757
 2057SOL     OW 8321   1.603   3.907   0.871
 2057SOL    HW1 8322   1.521   3.923   0.928
 2057SOL    HW2 8323   1.616   3.996   0.822
 2058SOL     OW 8324   0.074   4.770   0.356
 2058SOL    HW1 8325   0.171   4.741   0.342
 2058SOL    HW2 8326   0.016   4.688   0.328
 2059SOL     OW 8327   0.909   5.360   0.381
 2059SOL    HW1 8328   0.837   5.346   0.309
 2059SOL    HW2 8329   0.894   5.456   0.421
 2060SOL     OW 8330   0.135   4.361   1.946
 2060SOL    HW1 8331   0.141   4.287   2.019
 2060SOL    HW2 8332   0.194   4.319   1.873
 2061SOL     OW 8333   0.247   4.009   2.846
 2061SOL    HW1 8334   0.299   3.988   2.931
 2061SOL    HW2 8335   0.155   3.971   2.869
 2062SOL     OW 8336   6.988   4.118   2.498
 2062SOL    HW1 8337   6.942   4.106   2.589
 2062SOL    HW2 8338   0.066   4.052   2.501
 2063SOL     OW 8339   0.578   5.027   3.049
 2063SOL    HW1 8340   0.488   5.039   3.001
 2063SOL    HW2 8341   0.597   5.121   3.086
 2064SOL     OW 8342   1.554   5.254   2.560
 2064SOL    HW1 8343   1.508   5.224   2.646
 2064SOL    HW2 8344   1.484   5.257   2.484
 2065SOL     OW 8345   1.103   4.426   2.550
 2065SOL    HW1 8346   1.143   4.521   2.541
 2065SOL    HW2 8347   1.080   4.421   2.649
 2066SOL     OW 8348   0.729   4.872   2.892
 2066SOL    HW1 8349   0.667   4.922   2.958
 2066SOL    HW2 8350   0.781   4.950   2.851
 2067SOL     OW 8351   0.763   4.516   3.631
 2067SOL    HW1 8352   0.734   4.592   3.690
 2067SOL    HW2 8353   0.827   4.558   3.561
 2068SOL     OW 8354   0.669   4.717   2.512
 2068SOL    HW1 8355   0.746   4.706   2.579
 2068SOL    HW2 8356   0.600   4.778   2.555
 2069SOL     OW 8357   0.682   4.869   3.665
 2069SOL    HW1 8358   0.745   4.941   3.632
 2069SOL    HW2 8359   0.589   4.902   3.633
 2070SOL     OW 8360   0.334   5.130   2.937
 2070SOL    HW1 8361   0.241   5.099   2.910
 2070SOL    HW2 8362   0.361   5.211   2.881
 2071SOL     OW 8363   1.486   5.262   3.232
 2071SOL    HW1 8364   1.547   5.340   3.259
 2071SOL    HW2 8365   1.414   5.262   3.306
 2072SOL     OW 8366   0.413   4.108   3.426
 2072SOL    HW1 8367   0.502   4.068   3.397
 2072SOL    HW2 8368   0.339   4.056   3.378
 2073SOL     OW 8369   1.504   4.146   2.618
 2073SOL    HW1 8370   1.408   4.179   2.601
 2073SOL    HW2 8371   1.548   4.202   2.689
 2074SOL     OW 8372   0.231   5.394   2.376
 2074SOL    HW1 8373   0.249   5.485   2.423
 2074SOL    HW2 8374   0.297   5.402   2.298
 2075SOL     OW 8375   1.143   5.095   3.525
 2075SOL    HW1 8376   1.189   5.091   3.615
 2075SOL    HW2 8377   1.122   5.000   3.500
 2076SOL     OW 8378   0.214   5.106   2.393
 2076SOL    HW1 8379   0.236   5.204   2.405
 2076SOL    HW2 8380   0.152   5.077   2.470
 2077SOL     OW 8381   0.239   4.841   2.754
 2077SOL    HW1 8382   0.259   4.759   2.812
 2077SOL    HW2 8383   0.182   4.902   2.817
 2078SOL     OW 8384   0.601   5.530   3.243
 2078SOL    HW1 8385   0.534   5.492   3.312
 2078SOL    HW2 8386   0.628   5.622   3.279
 2079SOL     OW 8387   0.549   4.723   2.009
 2079SOL    HW1 8388   0.606   4.750   1.929
 2079SOL    HW2 8389   0.608   4.752   2.088
 2080SOL     OW 8390   1.519   3.902   3.301
 2080SOL    HW1 8391   1.589   3.901   3.225
 2080SOL    HW2 8392   1.555   3.964   3.372
 2081SOL     OW 8393   0.138   4.367   2.440
 2081SOL    HW1 8394   0.079   4.284   2.441
 2081SOL    HW2 8395   0.084   4.443   2.478
 2082SOL     OW 8396   1.834   5.467   2.238
 2082SOL    HW1 8397   1.914   5.447   2.300
 2082SOL    HW2 8398   1.855   5.562   2.205
 2083SOL     OW 8399   0.014   5.377   2.023
 2083SOL    HW1 8400   0.041   5.280   2.013
 2083SOL    HW2 8401   6.978   5.384   2.119
 2084SOL     OW 8402   1.620   4.635   2.490
 2084SOL    HW1 8403   1.693   4.679   2.544
 2084SOL    HW2 8404   1.611   4.692   2.405
 2085SOL     OW 8405   1.619   4.839   2.314
 2085SOL    HW1 8406   1.709   4.845   2.266
 2085SOL    HW2 8407   1.630   4.901   2.396
 2086SOL     OW 8408   0.142   4.435   3.433
 2086SOL    HW1 8409   0.242   4.444   3.408
 2086SOL    HW2 8410   0.120   4.528   3.471
 2087SOL     OW 8411   0.596   5.132   2.629
 2087SOL    HW1 8412   0.554   5.038   2.639
 2087SOL    HW2 8413   0.584   5.152   2.528
 2088SOL     OW 8414   1.282   4.951   3.275
 2088SOL    HW1 8415   1.290   4.873   3.208
 2088SOL    HW2 8416   1.359   4.941   3.343
 2089SOL     OW 8417   0.828   3.726   2.346
 2089SOL    HW1 8418   0.869   3.819   2.334
 2089SOL    HW2 8419   0.727   3.744   2.358
 2090SOL     OW 8420   0.156   4.702   3.124
 2090SOL    HW1 8421   0.245   4.653   3.117
 2090SOL    HW2 8422   0.100   4.679   3.041
 2091SOL     OW 8423   1.522   4.702   2.045
 2091SOL    HW1 8424   1.439   4.650   2.077
 2091SOL    HW2 8425   1.556   4.746   2.130
 2092SOL     OW 8426   1.170   5.521   3.500
 2092SOL    HW1 8427   1.182   5.605   3.444
 2092SOL    HW2 8428   1.193   5.445   3.436
 2093SOL     OW 8429   0.326   3.936   3.726
 2093SOL    HW1 8430   0.396   4.009   3.723
 2093SOL    HW2 8431   0.240   3.985   3.750
 2094SOL     OW 8432   1.433   5.158   2.815
 2094SOL    HW1 8433   1.388   5.174   2.907
 2094SOL    HW2 8434   1.414   5.059   2.794
 2095SOL     OW 8435   1.654   5.489   2.469
 2095SOL    HW1 8436   1.693   5.445   2.386
 2095SOL    HW2 8437   1.615   5.410   2.522
 2096SOL     OW 8438   0.586   4.425   2.145
 2096SOL    HW1 8439   0.592   4.517   2.102
 2096SOL    HW2 8440   0.505   4.424   2.207
 2097SOL     OW 8441   1.255   4.119   2.839
 2097SOL    HW1 8442   1.174   4.055   2.835
 2097SOL    HW2 8443   1.323   4.059   2.890
 2098SOL     OW 8444   1.573   5.382   2.168
 2098SOL    HW1 8445   1.663   5.418   2.199
 2098SOL    HW2 8446   1.590   5.357   2.069
 2099SOL     OW 8447   0.817   4.294   3.316
 2099SOL    HW1 8448   0.772   4.265   3.405
 2099SOL    HW2 8449   0.754   4.259   3.244
 2100SOL     OW 8450   1.401   4.182   3.558
 2100SOL    HW1 8451   1.416   4.215   3.655
 2100SOL    HW2 8452   1.488   4.134   3.533
 2101SOL     OW 8453   0.925   4.615   3.446
 2101SOL    HW1 8454   0.982   4.543   3.399
 2101SOL    HW2 8455   0.874   4.662   3.370
 2102SOL     OW 8456   1.025   4.139   3.044
 2102SOL    HW1 8457   0.954   4.116   3.111
 2102SOL    HW2 8458   1.036   4.057   2.983
 2103SOL     OW 8459   1.047   4.407   2.272
 2103SOL    HW1 8460   1.066   4.426   2.371
 2103SOL    HW2 8461   0.956   4.360   2.274
 2104SOL     OW 8462   0.079   4.603   2.645
 2104SOL    HW1 8463   0.144   4.556   2.709
 2104SOL    HW2 8464   0.116   4.697   2.642
 2105SOL     OW 8465   0.058   5.644   3.439
 2105SOL    HW1 8466   0.108   5.608   3.521
 2105SOL    HW2 8467   6.966   5.602   3.449
 2106SOL     OW 8468   0.889   4.164   2.066
 2106SOL    HW1 8469   0.947   4.210   1.994
 2106SOL    HW2 8470   0.851   4.084   2.018
 2107SOL     OW 8471   1.356   4.881   2.460
 2107SOL    HW1 8472   1.418   4.858   2.384
 2107SOL    HW2 8473   1.295   4.952   2.419
 2108SOL     OW 8474   0.552   3.906   2.736
 2108SOL    HW1 8475   0.558   3.926   2.836
 2108SOL    HW2 8476   0.550   3.994   2.685
 2109SOL     OW 8477   0.959   5.182   2.376
 2109SOL    HW1 8478   0.933   5.244   2.299
 2109SOL    HW2 8479   0.936   5.239   2.458
 2110SOL     OW 8480   0.356   5.553   2.755
 2110SOL    HW1 8481   0.398   5.460   2.772
 2110SOL    HW2 8482   0.420   5.620   2.799
 2111SOL     OW 8483   1.753   4.876   2.778
 2111SOL    HW1 8484   1.698   4.902   2.696
 2111SOL    HW2 8485   1.688   4.852   2.854
 2112SOL     OW 8486   1.253   5.293   3.366
 2112SOL    HW1 8487   1.221   5.220   3.431
 2112SOL    HW2 8488   1.213   5.264   3.277
 2113SOL     OW 8489   0.299   4.698   2.135
 2113SOL    HW1 8490   0.387   4.710   2.083
 2113SOL    HW2 8491   0.271   4.602   2.119
 2114SOL     OW 8492   1.438   4.484   2.611
 2114SOL    HW1 8493   1.464   4.469   2.707
 2114SOL    HW2 8494   1.513   4.538   2.564
 2115SOL     OW 8495   0.455   4.993   3.586
 2115SOL    HW1 8496   0.427   4.980   3.486
 2115SOL    HW2 8497   0.366   5.023   3.629
 2116SOL     OW 8498   1.103   5.493   2.106
 2116SOL    HW1 8499   1.025   5.444   2.151
 2116SOL    HW2 8500   1.119   5.444   2.017
 2117SOL     OW 8501   0.169   4.002   3.321
 2117SOL    HW1 8502   0.090   4.062   3.301
 2117SOL    HW2 8503   0.135   3.914   3.361
 2118SOL     OW 8504   1.616   5.067   1.944
 2118SOL    HW1 8505   1.580   5.161   1.928
 2118SOL    HW2 8506   1.545   5.001   1.908
 2119SOL     OW 8507   0.437   5.460   2.206
 2119SOL    HW1 8508   0.491   5.520   2.271
 2119SOL    HW2 8509   0.504   5.434   2.134
 2120SOL     OW 8510   0.238   5.530   3.088
 2120SOL    HW1 8511   0.282   5.482   3.166
 2120SOL    HW2 8512   0.189   5.459   3.036
 2121SOL     OW 8513   0.955   5.442   2.753
 2121SOL    HW1 8514   1.043   5.396   2.773
 2121SOL    HW2 8515   0.907   5.381   2.686
 2122SOL     OW 8516   0.378   4.390   2.324
 2122SOL    HW1 8517   0.415   4.299   2.359
 2122SOL    HW2 8518   0.279   4.384   2.352
 2123SOL     OW 8519   0.671   3.851   1.944
 2123SOL    HW1 8520   0.727   3.778   1.985
 2123SOL    HW2 8521   0.604   3.801   1.883
 2124SOL     OW 8522   0.776   3.999   3.560
 2124SOL    HW1 8523   0.863   3.941   3.561
 2124SOL    HW2 8524   0.735   3.975   3.649
 2125SOL     OW 8525   0.891   5.264   3.075
 2125SOL    HW1 8526   0.874   5.231   2.980
 2125SOL    HW2 8527   0.961   5.200   3.114
 2126SOL     OW 8528   1.303   4.319   3.309
 2126SOL    HW1 8529   1.342   4.282   3.395
 2126SOL    HW2 8530   1.340   4.415   3.297
 2127SOL     OW 8531   0.805   5.139   2.812
 2127SOL    HW1 8532   0.898   5.126   2.768
 2127SOL    HW2 8533   0.737   5.144   2.736
 2128SOL     OW 8534   0.943   4.283   2.799
 2128SOL    HW1 8535   0.929   4.245   2.703
 2128SOL    HW2 8536   0.979   4.206   2.855
 2129SOL     OW 8537   0.567   3.774   2.372
 2129SOL    HW1 8538   0.482   3.777   2.428
 2129SOL    HW2 8539   0.551   3.845   2.298
 2130SOL     OW 8540   1.428   4.891   1.874
 2130SOL    HW1 8541   1.453   4.813   1.936
 2130SOL    HW2 8542   1.344   4.933   1.918
 2131SOL     OW 8543   0.271   3.764   2.056
 2131SOL    HW1 8544   0.321   3.851   2.067
 2131SOL    HW2 8545   0.332   3.694   2.100
 2132SOL     OW 8546   0.940   3.978   2.341
 2132SOL    HW1 8547   0.900   4.045   2.276
 2132SOL    HW2 8548   1.040   3.998   2.342
 2133SOL     OW 8549   1.048   4.424   3.295
 2133SOL    HW1 8550   0.977   4.351   3.311
 2133SOL    HW2 8551   1.141   4.381   3.297
 2134SOL     OW 8552   1.214   5.295   2.687
 2134SOL    HW1 8553   1.233   5.366   2.616
 2134SOL    HW2 8554   1.304   5.269   2.727
 2135SOL     OW 8555   0.459   4.892   2.600
 2135SOL    HW1 8556   0.381   4.873   2.665
 2135SOL    HW2 8557   0.423   4.864   2.507
 2136SOL     OW 8558   1.234   5.517   2.475
 2136SOL    HW1 8559   1.285   5.581   2.412
 2136SOL    HW2 8560   1.170   5.574   2.529
 2137SOL     OW 8561   1.054   4.243   1.868
 2137SOL    HW1 8562   1.006   4.329   1.833
 2137SOL    HW2 8563   1.127   4.274   1.932
 2138SOL     OW 8564   0.047   4.251   3.240
 2138SOL    HW1 8565   0.142   4.268   3.204
 2138SOL    HW2 8566   0.037   4.327   3.310
 2139SOL     OW 8567   0.572   3.948   3.023
 2139SOL    HW1 8568   0.621   3.889   3.090
 2139SOL    HW2 8569   0.474   3.938   3.052
 2140SOL     OW 8570   0.908   4.179   2.554
 2140SOL    HW1 8571   0.860   4.236   2.485
 2140SOL    HW2 8572   0.909   4.086   2.512
 2141SOL     OW 8573   0.964   3.840   2.640
 2141SOL    HW1 8574   0.983   3.825   2.542
 2141SOL    HW2 8575   0.961   3.745   2.681
 2142SOL     OW 8576   1.404   4.888   2.762
 2142SOL    HW1 8577   1.363   4.801   2.795
 2142SOL    HW2 8578   1.385   4.890   2.662
 2143SOL     OW 8579   1.446   4.319   2.903
 2143SOL    HW1 8580   1.368   4.253   2.890
 2143SOL    HW2 8581   1.530   4.263   2.895
 2144SOL     OW 8582   0.486   5.173   2.064
 2144SOL    HW1 8583   0.389   5.153   2.094
 2144SOL    HW2 8584   0.508   5.106   1.992
 2145SOL     OW 8585   1.688   4.995   2.532
 2145SOL    HW1 8586   1.789   4.978   2.520
 2145SOL    HW2 8587   1.671   5.095   2.531
 2146SOL     OW 8588   1.373   4.325   1.922
 2146SOL    HW1 8589   1.321   4.286   2.003
 2146SOL    HW2 8590   1.471   4.306   1.942
 2147SOL     OW 8591   0.533   3.941   2.164
 2147SOL    HW1 8592   0.580   3.899   2.084
 2147SOL    HW2 8593   0.506   4.034   2.125
 2148SOL     OW 8594   1.061   5.075   3.186
 2148SOL    HW1 8595   0.976   5.051   3.238
 2148SOL    HW2 8596   1.137   5.020   3.233
 2149SOL     OW 8597   1.628   5.347   3.491
 2149SOL    HW1 8598   1.626   5.415   3.415
 2149SOL    HW2 8599   1.713   5.291   3.472
 2150SOL     OW 8600   1.116   4.953   2.947
 2150SOL    HW1 8601   1.079   5.003   3.027
 2150SOL    HW2 8602   1.091   5.008   2.865
 2151SOL     OW 8603   1.569   4.840   2.974
 2151SOL    HW1 8604   1.585   4.917   3.042
 2151SOL    HW2 8605   1.500   4.876   2.907
 2152SOL     OW 8606   0.929   3.853   3.228
 2152SOL    HW1 8607   0.956   3.798   3.145
 2152SOL    HW2 8608   1.021   3.881   3.266
 2153SOL     OW 8609   0.731   4.782   2.231
 2153SOL    HW1 8610   0.708   4.753   2.326
 2153SOL    HW2 8611   0.809   4.718   2.201
 2154SOL     OW 8612   0.398   4.549   3.119
 2154SOL    HW1 8613   0.482   4.536   3.177
 2154SOL    HW2 8614   0.353   4.458   3.121
 2155SOL     OW 8615   1.287   4.118   3.136
 2155SOL    HW1 8616   1.302   4.199   3.198
 2155SOL    HW2 8617   1.193   4.135   3.096
 2156SOL     OW 8618   0.085   5.289   3.215
 2156SOL    HW1 8619   0.028   5.345   3.278
 2156SOL    HW2 8620   0.179   5.281   3.255
 2157SOL     OW 8621   0.375   4.833   2.358
 2157SOL    HW1 8622   0.401   4.911   2.302
 2157SOL    HW2 8623   0.335   4.763   2.296
 2158SOL     OW 8624   0.518   4.282   2.711
 2158SOL    HW1 8625   0.536   4.337   2.625
 2158SOL    HW2 8626   0.594   4.309   2.773
 2159SOL     OW 8627   1.208   5.085   2.289
 2159SOL    HW1 8628   1.264   5.170   2.301
 2159SOL    HW2 8629   1.114   5.108   2.324
 2160SOL     OW 8630   1.309   5.202   3.046
 2160SOL    HW1 8631   1.385   5.222   3.114
 2160SOL    HW2 8632   1.246   5.134   3.088
 2161SOL     OW 8633   0.351   5.196   3.193
 2161SOL    HW1 8634   0.344   5.178   3.091
 2161SOL    HW2 8635   0.440   5.243   3.204
 2162SOL     OW 8636   0.414   4.411   3.457
 2162SOL    HW1 8637   0.486   4.464   3.405
 2162SOL    HW2 8638   0.455   4.318   3.459
 2163SOL     OW 8639   0.996   3.868   3.616
 2163SOL    HW1 8640   1.067   3.920   3.564
 2163SOL    HW2 8641   1.058   3.806   3.674
 2164SOL     OW 8642   0.500   3.748   3.624
 2164SOL    HW1 8643   0.465   3.688   3.547
 2164SOL    HW2 8644   0.422   3.812   3.644
 2165SOL     OW 8645   0.604   4.619   2.895
 2165SOL    HW1 8646   0.642   4.714   2.894
 2165SOL    HW2 8647   0.531   4.618   2.965
 2166SOL     OW 8648   1.340   4.579   2.888
 2166SOL    HW1 8649   1.250   4.549   2.847
 2166SOL    HW2 8650   1.382   4.490   2.918
 2167SOL     OW 8651   1.206   4.243   2.115
 2167SOL    HW1 8652   1.212   4.159   2.171
 2167SOL    HW2 8653   1.141   4.304   2.166
 2168SOL     OW 8654   0.311   3.919   3.102
 2168SOL    HW1 8655   0.255   3.949   3.183
 2168SOL    HW2 8656   0.283   3.821   3.088
 2169SOL     OW 8657   0.063   5.028   3.152
 2169SOL    HW1 8658   0.093   4.955   3.218
 2169SOL    HW2 8659   0.083   5.120   3.194
 2170SOL     OW 8660   0.725   4.378   2.923
 2170SOL    HW1 8661   0.806   4.347   2.865
 2170SOL    HW2 8662   0.695   4.472   2.890
 2171SOL     OW 8663   0.313   3.766   2.482
 2171SOL    HW1 8664   0.272   3.857   2.501
 2171SOL    HW2 8665   0.319   3.722   2.575
 2172SOL     OW 8666   1.090   4.488   2.837
 2172SOL    HW1 8667   1.062   4.517   2.932
 2172SOL    HW2 8668   1.036   4.399   2.827
 2173SOL     OW 8669   0.944   5.274   3.541
 2173SOL    HW1 8670   0.940   5.337   3.460
 2173SOL    HW2 8671   1.010   5.199   3.517
 2174SOL     OW 8672   1.866   5.236   3.435
 2174SOL    HW1 8673   1.895   5.244   3.337
 2174SOL    HW2 8674   1.950   5.256   3.488
 2175SOL     OW 8675   0.377   4.617   3.641
 2175SOL    HW1 8676   0.455   4.641   3.700
 2175SOL    HW2 8677   0.400   4.527   3.597
 2176SOL     OW 8678   1.514   4.013   2.001
 2176SOL    HW1 8679   1.431   3.951   2.013
 2176SOL    HW2 8680   1.596   3.956   2.020
 2177SOL     OW 8681   1.263   4.568   1.893
 2177SOL    HW1 8682   1.304   4.474   1.905
 2177SOL    HW2 8683   1.280   4.585   1.792
 2178SOL     OW 8684   1.045   5.087   2.716
 2178SOL    HW1 8685   1.056   5.008   2.650
 2178SOL    HW2 8686   1.115   5.159   2.691
 2179SOL     OW 8687   0.284   4.558   2.824
 2179SOL    HW1 8688   0.376   4.549   2.783
 2179SOL    HW2 8689   0.267   4.469   2.870
 2180SOL     OW 8690   0.300   4.279   2.866
 2180SOL    HW1 8691   0.267   4.184   2.844
 2180SOL    HW2 8692   0.383   4.289   2.804
 2181SOL     OW 8693   1.157   4.078   3.516
 2181SOL    HW1 8694   1.105   4.132   3.583
 2181SOL    HW2 8695   1.255   4.108   3.529
 2182SOL     OW 8696   1.184   3.917   3.300
 2182SOL    HW1 8697   1.174   3.979   3.383
 2182SOL    HW2 8698   1.250   3.965   3.239
 2183SOL     OW 8699   6.987   5.054   2.052
 2183SOL    HW1 8700   6.914   5.078   2.120
 2183SOL    HW2 8701   0.016   4.961   2.087
 2184SOL     OW 8702   0.095   5.477   2.808
 2184SOL    HW1 8703   0.085   5.416   2.725
 2184SOL    HW2 8704   0.188   5.518   2.799
 2185SOL     OW 8705   0.484   5.325   2.798
 2185SOL    HW1 8706   0.560   5.395   2.788
 2185SOL    HW2 8707   0.519   5.244   2.746
 2186SOL     OW 8708   0.943   4.520   3.070
 2186SOL    HW1 8709   0.986   4.484   3.157
 2186SOL    HW2 8710   0.862   4.462   3.055
 2187SOL     OW 8711   0.062   4.366   2.971
 2187SOL    HW1 8712   0.148   4.327   2.930
 2187SOL    HW2 8713   0.030   4.300   3.040
 2188SOL     OW 8714   0.226   4.225   3.585
 2188SOL    HW1 8715   0.303   4.176   3.535
 2188SOL    HW2 8716   0.222   4.316   3.536
 2189SOL     OW 8717   0.788   4.285   2.280
 2189SOL    HW1 8718   0.820   4.235   2.195
 2189SOL    HW2 8719   0.707   4.337   2.246
 2190SOL     OW 8720   0.180   5.328   3.599
 2190SOL    HW1 8721   0.264   5.361   3.547
 2190SOL    HW2 8722   0.206   5.234   3.629
 2191SOL     OW 8723   0.637   4.216   3.121
 2191SOL    HW1 8724   0.630   4.124   3.079
 2191SOL    HW2 8725   0.666   4.281   3.045
 2192SOL     OW 8726   0.932   5.439   3.321
 2192SOL    HW1 8727   0.904   5.401   3.232
 2192SOL    HW2 8728   0.918   5.541   3.317
 2193SOL     OW 8729   0.479   4.173   2.050
 2193SOL    HW1 8730   0.520   4.266   2.056
 2193SOL    HW2 8731   0.378   4.183   2.069
 2194SOL     OW 8732   0.122   4.840   3.340
 2194SOL    HW1 8733   0.130   4.772   3.417
 2194SOL    HW2 8734   0.127   4.779   3.254
 2195SOL     OW 8735   1.265   4.771   3.076
 2195SOL    HW1 8736   1.294   4.698   3.010
 2195SOL    HW2 8737   1.199   4.832   3.024
 2196SOL     OW 8738   1.298   4.599   2.156
 2196SOL    HW1 8739   1.214   4.573   2.206
 2196SOL    HW2 8740   1.272   4.593   2.057
 2197SOL     OW 8741   1.713   5.475   2.959
 2197SOL    HW1 8742   1.805   5.496   2.920
 2197SOL    HW2 8743   1.702   5.373   2.941
 2198SOL     OW 8744   1.243   5.468   2.963
 2198SOL    HW1 8745   1.318   5.507   2.904
 2198SOL    HW2 8746   1.268   5.372   2.985
 2199SOL     OW 8747   0.083   4.995   2.893
 2199SOL    HW1 8748   0.066   4.997   2.996
 2199SOL    HW2 8749   6.993   5.010   2.851
 2200SOL     OW 8750   0.662   5.363   3.626
 2200SOL    HW1 8751   0.580   5.383   3.565
 2200SOL    HW2 8752   0.741   5.410   3.583
 2201SOL     OW 8753   1.375   5.313   2.345
 2201SOL    HW1 8754   1.441   5.345   2.273
 2201SOL    HW2 8755   1.320   5.394   2.372
 2202SOL     OW 8756   0.104   5.561   3.709
 2202SOL    HW1 8757   0.126   5.467   3.671
 2202SOL    HW2 8758   0.162   5.563   3.793
 2203SOL     OW 8759   1.234   4.654   2.556
 2203SOL    HW1 8760   1.309   4.587   2.581
 2203SOL    HW2 8761   1.283   4.728   2.505
 2204SOL     OW 8762   0.807   4.993   3.317
 2204SOL    HW1 8763   0.777   5.046   3.401
 2204SOL    HW2 8764   0.730   5.004   3.252
 2205SOL     OW 8765   0.667   5.361   2.021
 2205SOL    HW1 8766   0.734   5.299   1.973
 2205SOL    HW2 8767   0.592   5.290   2.037
 2206SOL     OW 8768   1.644   5.486   3.254
 2206SOL    HW1 8769   1.664   5.488   3.154
 2206SOL    HW2 8770   1.635   5.584   3.287
 2207SOL     OW 8771   1.813   3.880   2.847
 2207SOL    HW1 8772   1.879   3.901   2.775
 2207SOL    HW2 8773   1.719   3.898   2.804
 2208SOL     OW 8774   0.239   4.017   2.571
 2208SOL    HW1 8775   0.235   4.117   2.556
 2208SOL    HW2 8776   0.251   4.004   2.672
 2209SOL     OW 8777   1.162   5.365   1.878
 2209SOL    HW1 8778   1.179   5.265   1.881
 2209SOL    HW2 8779   1.115   5.384   1.789
 2210SOL     OW 8780   0.765   4.724   3.265
 2210SOL    HW1 8781   0.773   4.714   3.164
 2210SOL    HW2 8782   0.786   4.823   3.284
 2211SOL     OW 8783   0.919   4.627   2.147
 2211SOL    HW1 8784   0.969   4.658   2.065
 2211SOL    HW2 8785   0.957   4.537   2.176
 2212SOL     OW 8786   1.591   5.337   1.904
 2212SOL    HW1 8787   1.496   5.369   1.891
 2212SOL    HW2 8788   1.627   5.334   1.808
 2213SOL     OW 8789   0.368   4.967   3.338
 2213SOL    HW1 8790   0.367   5.052   3.280
 2213SOL    HW2 8791   0.282   4.916   3.319
 2214SOL     OW 8792   1.619   5.054   3.122
 2214SOL    HW1 8793   1.717   5.037   3.152
 2214SOL    HW2 8794   1.578   5.124   3.186
 2215SOL     OW 8795   1.042   4.850   2.569
 2215SOL    HW1 8796   0.963   4.797   2.602
 2215SOL    HW2 8797   1.117   4.781   2.566
 2216SOL     OW 8798   1.053   3.943   2.864
 2216SOL    HW1 8799   1.019   3.913   2.770
 2216SOL    HW2 8800   1.049   3.856   2.920
 2217SOL     OW 8801   0.588   5.214   2.376
 2217SOL    HW1 8802   0.643   5.170   2.302
 2217SOL    HW2 8803   0.520   5.274   2.332
 2218SOL     OW 8804   0.227   5.118   2.130
 2218SOL    HW1 8805   0.129   5.100   2.106
 2218SOL    HW2 8806   0.230   5.100   2.233
 2219SOL     OW 8807   0.126   4.673   3.549
 2219SOL    HW1 8808   0.082   4.732   3.621
 2219SOL    HW2 8809   0.219   4.649   3.590
 2220SOL     OW 8810   0.680   3.893   3.333
 2220SOL    HW1 8811   0.772   3.879   3.288
 2220SOL    HW2 8812   0.705   3.940   3.421
 2221SOL     OW 8813   0.084   4.000   1.856
 2221SOL    HW1 8814   0.009   3.937   1.880
 2221SOL    HW2 8815   0.111   4.048   1.943
 2222SOL     OW 8816   1.386   4.571   3.247
 2222SOL    HW1 8817   1.330   4.650   3.215
 2222SOL    HW2 8818   1.467   4.575   3.183
 2223SOL     OW 8819   0.032   3.893   2.220
 2223SOL    HW1 8820   0.085   3.981   2.202
 2223SOL    HW2 8821   0.073   3.829   2.154
 2224SOL     OW 8822   1.229   5.011   1.997
 2224SOL    HW1 8823   1.168   4.927   2.004
 2224SOL    HW2 8824   1.240   5.043   2.094
 2225SOL     OW 8825   0.617   4.499   3.308
 2225SOL    HW1 8826   0.664   4.591   3.311
 2225SOL    HW2 8827   0.694   4.431   3.311
 2226SOL     OW 8828   1.474   5.567   2.820
 2226SOL    HW1 8829   1.505   5.646   2.762
 2226SOL    HW2 8830   1.559   5.528   2.859
 2227SOL     OW 8831   0.679   4.282   3.544
 2227SOL    HW1 8832   0.716   4.371   3.584
 2227SOL    HW2 8833   0.714   4.205   3.600
 2228SOL     OW 8834   1.492   4.926   3.455
 2228SOL    HW1 8835   1.527   4.925   3.550
 2228SOL    HW2 8836   1.568   4.898   3.394
 2229SOL     OW 8837   1.588   4.599   3.076
 2229SOL    HW1 8838   1.621   4.547   2.997
 2229SOL    HW2 8839   1.576   4.695   3.038
 2230SOL     OW 8840   1.210   4.040   2.343
 2230SOL    HW1 8841   1.263   3.955   2.356
 2230SOL    HW2 8842   1.233   4.099   2.424
 2231SOL     OW 8843   0.562   4.463   2.525
 2231SOL    HW1 8844   0.603   4.557   2.522
 2231SOL    HW2 8845   0.501   4.458   2.444
 2232SOL     OW 8846   1.719   4.746   3.271
 2232SOL    HW1 8847   1.820   4.758   3.262
 2232SOL    HW2 8848   1.688   4.683   3.197
 2233SOL     OW 8849   0.794   5.139   1.936
 2233SOL    HW1 8850   0.798   5.100   2.032
 2233SOL    HW2 8851   0.887   5.127   1.897
 2234SOL     OW 8852   0.655   5.522   2.741
 2234SOL    HW1 8853   0.634   5.622   2.731
 2234SOL    HW2 8854   0.755   5.512   2.753
 2235SOL     OW 8855   0.870   4.670   2.715
 2235SOL    HW1 8856   0.937   4.605   2.754
 2235SOL    HW2 8857   0.837   4.727   2.793
 2236SOL     OW 8858   1.106   4.770   1.959
 2236SOL    HW1 8859   1.047   4.789   1.877
 2236SOL    HW2 8860   1.163   4.689   1.929
 2237SOL     OW 8861   1.874   5.278   2.703
 2237SOL    HW1 8862   1.774   5.274   2.691
 2237SOL    HW2 8863   1.894   5.211   2.776
 2238SOL     OW 8864   0.226   5.076   3.698
 2238SOL    HW1 8865   0.144   5.040   3.648
 2238SOL    HW2 8866   0.205   5.077   3.798
 2239SOL     OW 8867   0.059   5.026   2.613
 2239SOL    HW1 8868   0.002   4.958   2.560
 2239SOL    HW2 8869   0.138   4.971   2.650
 2240SOL     OW 8870   0.687   5.114   3.528
 2240SOL    HW1 8871   0.594   5.072   3.530
 2240SOL    HW2 8872   0.671   5.209   3.566
 2241SOL     OW 8873   1.702   3.879   3.102
 2241SOL    HW1 8874   1.721   3.778   3.091
 2241SOL    HW2 8875   1.745   3.914   3.017
 2242SOL     OW 8876   0.478   4.155   2.409
 2242SOL    HW1 8877   0.507   4.120   2.319
 2242SOL    HW2 8878   0.430   4.079   2.456
 2243SOL     OW 8879   1.677   5.216   2.909
 2243SOL    HW1 8880   1.590   5.196   2.857
 2243SOL    HW2 8881   1.670   5.153   2.990
 2244SOL     OW 8882   0.304   4.287   3.135
 2244SOL    HW1 8883   0.381   4.242   3.182
 2244SOL    HW2 8884   0.317   4.267   3.035
 2245SOL     OW 8885   0.813   5.353   2.533
[truncated: 1,068,287 more chars]
