# Supplementary material for: A locally activatable sensor for robust quantification of organellar glutathione
Source: Nat Chem. 2023 Jun 15;15(10):1415–21. doi: 10.1038/s41557-023-01249-3 (PMC10533397; doi:10.1038/s41557-023-01249-3)
Supplement: Supplementary file 3 — Atomic coordinates for starting, ending and selected time-points of MD simulations. [file 41557_2023_1249_MOESM3_ESM.zip › halotag-SiR_xyz-coord/HT-TRaQG_open-start.gro]

HaloTag w/ open SiR bound to Asp106 and Cl in crystal structure position, neutralized, and solvated in 0.15 M NaCl solution in water
32640
    4ILE      N    1   1.979   4.333   4.600
    4ILE     H1    2   2.054   4.362   4.661
    4ILE     H2    3   1.930   4.418   4.577
    4ILE     H3    4   1.918   4.270   4.648
    4ILE     CA    5   2.031   4.273   4.476
    4ILE     CB    6   2.140   4.167   4.500
    4ILE    CG1    7   2.269   4.232   4.551
    4ILE    CG2    8   2.177   4.084   4.376
    4ILE     CD    9   2.278   4.236   4.704
    4ILE      C   10   1.914   4.224   4.389
    4ILE      O   11   1.811   4.185   4.443
    5GLY      N   12   1.925   4.250   4.259
    5GLY      H   13   1.994   4.316   4.225
    5GLY     CA   14   1.827   4.206   4.158
    5GLY      C   15   1.824   4.056   4.126
    5GLY      O   16   1.930   3.995   4.108
    6THR      N   17   1.703   4.002   4.125
    6THR      H   18   1.626   4.050   4.169
    6THR     CA   19   1.677   3.859   4.093
    6THR     CB   20   1.562   3.800   4.175
    6THR    OG1   21   1.439   3.869   4.145
    6THR    HG1   22   1.388   3.812   4.075
    6THR    CG2   23   1.596   3.801   4.324
    6THR      C   24   1.646   3.822   3.947
    6THR      O   25   1.643   3.704   3.912
    7GLY      N   26   1.589   3.918   3.874
    7GLY      H   27   1.566   4.006   3.915
    7GLY     CA   28   1.549   3.903   3.733
    7GLY      C   29   1.663   3.916   3.632
    7GLY      O   30   1.771   3.968   3.661
    8PHE      N   31   1.628   3.882   3.508
    8PHE      H   32   1.536   3.849   3.487
    8PHE     CA   33   1.720   3.897   3.393
    8PHE     CB   34   1.785   3.762   3.360
    8PHE     CG   35   1.906   3.780   3.268
    8PHE    CD1   36   2.026   3.822   3.323
    8PHE    HD1   37   2.032   3.841   3.430
    8PHE    CD2   38   1.902   3.736   3.136
    8PHE    HD2   39   1.807   3.712   3.088
    8PHE    CE1   40   2.142   3.821   3.247
    8PHE    HE1   41   2.233   3.866   3.287
    8PHE    CE2   42   2.020   3.728   3.063
    8PHE    HE2   43   2.022   3.671   2.971
    8PHE     CZ   44   2.140   3.771   3.118
    8PHE     HZ   45   2.233   3.755   3.063
    8PHE      C   46   1.647   3.960   3.272
    8PHE      O   47   1.583   3.888   3.194
    9PRO      N   48   1.648   4.094   3.268
    9PRO     CA   49   1.570   4.178   3.175
    9PRO     CB   50   1.548   4.305   3.256
    9PRO     CG   51   1.684   4.323   3.321
    9PRO     CD   52   1.719   4.181   3.365
    9PRO      C   53   1.636   4.206   3.039
    9PRO      O   54   1.637   4.320   2.991
   10PHE      N   55   1.679   4.100   2.972
   10PHE      H   56   1.640   4.010   2.989
   10PHE     CA   57   1.753   4.115   2.846
   10PHE     CB   58   1.902   4.087   2.866
   10PHE     CG   59   1.965   4.173   2.976
   10PHE    CD1   60   1.979   4.311   2.960
   10PHE    HD1   61   1.953   4.358   2.866
   10PHE    CD2   62   1.992   4.114   3.098
   10PHE    HD2   63   1.983   4.006   3.110
   10PHE    CE1   64   2.017   4.390   3.068
   10PHE    HE1   65   2.040   4.495   3.052
   10PHE    CE2   66   2.028   4.193   3.207
   10PHE    HE2   67   2.048   4.146   3.303
   10PHE     CZ   68   2.040   4.331   3.192
   10PHE     HZ   69   2.072   4.392   3.276
   10PHE      C   70   1.698   4.022   2.737
   10PHE      O   71   1.670   3.905   2.763
   11ASP      N   72   1.677   4.082   2.620
   11ASP      H   73   1.634   4.172   2.616
   11ASP     CA   74   1.664   4.008   2.493
   11ASP     CB   75   1.664   4.102   2.372
   11ASP     CG   76   1.550   4.205   2.362
   11ASP    OD1   77   1.439   4.179   2.411
   11ASP    OD2   78   1.573   4.307   2.295
   11ASP      C   79   1.784   3.912   2.474
   11ASP      O   80   1.900   3.952   2.490
   12PRO      N   81   1.754   3.784   2.455
   12PRO     CA   82   1.855   3.682   2.422
   12PRO     CB   83   1.790   3.550   2.461
   12PRO     CG   84   1.642   3.577   2.439
   12PRO     CD   85   1.624   3.722   2.484
   12PRO      C   86   1.898   3.685   2.276
   12PRO      O   87   1.816   3.662   2.187
   13HIS      N   88   2.027   3.708   2.255
   13HIS      H   89   2.096   3.717   2.329
   13HIS     CA   90   2.081   3.717   2.118
   13HIS     CB   91   2.160   3.847   2.099
   13HIS     CG   92   2.071   3.971   2.105
   13HIS    ND1   93   2.013   4.030   2.000
   13HIS    CD2   94   2.051   4.048   2.212
   13HIS    HD2   95   2.084   4.026   2.313
   13HIS    CE1   96   1.961   4.144   2.043
   13HIS    HE1   97   1.915   4.221   1.980
   13HIS    NE2   98   1.983   4.156   2.174
   13HIS    HE2   99   1.951   4.231   2.233
   13HIS      C  100   2.169   3.595   2.086
   13HIS      O  101   2.242   3.545   2.171
   14TYR      N  102   2.153   3.546   1.964
   14TYR      H  103   2.095   3.593   1.897
   14TYR     CA  104   2.218   3.422   1.917
   14TYR     CB  105   2.113   3.310   1.900
   14TYR     CG  106   2.036   3.279   2.029
   14TYR    CD1  107   2.096   3.209   2.134
   14TYR    HD1  108   2.198   3.172   2.123
   14TYR    CD2  109   1.905   3.322   2.042
   14TYR    HD2  110   1.854   3.367   1.957
   14TYR    CE1  111   2.027   3.188   2.252
   14TYR    HE1  112   2.078   3.138   2.335
   14TYR    CE2  113   1.835   3.299   2.159
   14TYR    HE2  114   1.727   3.313   2.160
   14TYR     CZ  115   1.897   3.235   2.265
   14TYR     OH  116   1.831   3.232   2.384
   14TYR     HH  117   1.754   3.296   2.380
   14TYR      C  118   2.295   3.438   1.785
   14TYR      O  119   2.249   3.508   1.695
   15VAL      N  120   2.415   3.380   1.783
   15VAL      H  121   2.454   3.346   1.869
   15VAL     CA  122   2.508   3.382   1.667
   15VAL     CB  123   2.610   3.495   1.690
   15VAL    CG1  124   2.690   3.478   1.819
   15VAL    CG2  125   2.703   3.518   1.570
   15VAL      C  126   2.576   3.246   1.643
   15VAL      O  127   2.610   3.178   1.741
   16GLU      N  128   2.594   3.207   1.516
   16GLU      H  129   2.562   3.264   1.440
   16GLU     CA  130   2.673   3.085   1.481
   16GLU     CB  131   2.645   3.032   1.339
   16GLU     CG  132   2.700   2.890   1.316
   16GLU     CD  133   2.695   2.834   1.172
   16GLU    OE1  134   2.703   2.710   1.156
   16GLU    OE2  135   2.701   2.912   1.075
   16GLU      C  136   2.824   3.114   1.496
   16GLU      O  137   2.875   3.213   1.442
   17VAL      N  138   2.889   3.034   1.581
   17VAL      H  139   2.837   2.975   1.644
   17VAL     CA  140   3.035   3.040   1.606
   17VAL     CB  141   3.061   3.103   1.745
   17VAL    CG1  142   3.209   3.109   1.779
   17VAL    CG2  143   3.004   3.245   1.755
   17VAL      C  144   3.094   2.897   1.600
   17VAL      O  145   3.045   2.807   1.668
   18LEU      N  146   3.181   2.873   1.502
   18LEU      H  147   3.192   2.940   1.427
   18LEU     CA  148   3.247   2.743   1.474
   18LEU     CB  149   3.342   2.699   1.587
   18LEU     CG  150   3.457   2.796   1.620
   18LEU    CD1  151   3.540   2.738   1.735
   18LEU    CD2  152   3.547   2.823   1.500
   18LEU      C  153   3.149   2.628   1.440
   18LEU      O  154   3.185   2.510   1.444
   19GLY      N  155   3.034   2.666   1.386
   19GLY      H  156   3.023   2.757   1.346
   19GLY     CA  157   2.918   2.576   1.365
   19GLY      C  158   2.828   2.549   1.487
   19GLY      O  159   2.743   2.461   1.481
   20GLU      N  160   2.848   2.622   1.597
   20GLU      H  161   2.925   2.685   1.608
   20GLU     CA  162   2.766   2.608   1.720
   20GLU     CB  163   2.853   2.557   1.835
   20GLU     CG  164   2.941   2.435   1.804
   20GLU     CD  165   2.864   2.307   1.772
   20GLU    OE1  166   2.757   2.286   1.834
   20GLU    OE2  167   2.916   2.226   1.691
   20GLU      C  168   2.704   2.744   1.760
   20GLU      O  169   2.774   2.845   1.759
   21ARG      N  170   2.581   2.742   1.810
   21ARG      H  171   2.534   2.657   1.838
   21ARG     CA  172   2.509   2.867   1.841
   21ARG     CB  173   2.359   2.842   1.822
   21ARG     CG  174   2.282   2.973   1.826
   21ARG     CD  175   2.147   2.958   1.756
   21ARG     NE  176   2.055   2.870   1.831
   21ARG     HE  177   2.082   2.845   1.924
   21ARG     CZ  178   1.945   2.815   1.778
   21ARG    NH1  179   1.922   2.822   1.646
   21ARG   HH11  180   1.986   2.868   1.584
   21ARG   HH12  181   1.839   2.780   1.608
   21ARG    NH2  182   1.843   2.787   1.860
   21ARG   HH21  183   1.850   2.812   1.957
   21ARG   HH22  184   1.761   2.741   1.826
   21ARG      C  185   2.543   2.923   1.980
   21ARG      O  186   2.515   2.861   2.083
   22MET      N  187   2.597   3.044   1.979
   22MET      H  188   2.605   3.096   1.892
   22MET     CA  189   2.642   3.115   2.100
   22MET     CB  190   2.777   3.180   2.071
   22MET     CG  191   2.887   3.119   2.158
   22MET     SD  192   3.052   3.192   2.130
   22MET     CE  193   3.100   3.203   2.301
   22MET      C  194   2.541   3.221   2.147
   22MET      O  195   2.494   3.300   2.064
   23HIS      N  196   2.516   3.227   2.278
   23HIS      H  197   2.565   3.167   2.343
   23HIS     CA  198   2.425   3.326   2.337
   23HIS     CB  199   2.335   3.264   2.445
   23HIS     CG  200   2.254   3.368   2.525
   23HIS    ND1  201   2.293   3.424   2.639
   23HIS    HD1  202   2.372   3.395   2.695
   23HIS    CD2  203   2.148   3.436   2.481
   23HIS    HD2  204   2.095   3.417   2.388
   23HIS    CE1  205   2.213   3.527   2.665
   23HIS    HE1  206   2.217   3.588   2.756
   23HIS    NE2  207   2.123   3.534   2.568
   23HIS      C  208   2.497   3.448   2.396
   23HIS      O  209   2.562   3.440   2.500
   24TYR      N  210   2.447   3.562   2.353
   24TYR      H  211   2.374   3.566   2.284
   24TYR     CA  212   2.494   3.690   2.408
   24TYR     CB  213   2.600   3.753   2.317
   24TYR     CG  214   2.553   3.805   2.181
   24TYR    CD1  215   2.521   3.719   2.077
   24TYR    HD1  216   2.519   3.611   2.093
   24TYR    CD2  217   2.556   3.942   2.159
   24TYR    HD2  218   2.585   4.009   2.239
   24TYR    CE1  219   2.488   3.770   1.952
   24TYR    HE1  220   2.469   3.701   1.870
   24TYR    CE2  221   2.525   3.993   2.034
   24TYR    HE2  222   2.544   4.099   2.015
   24TYR     CZ  223   2.487   3.908   1.931
   24TYR     OH  224   2.435   3.960   1.817
   24TYR     HH  225   2.400   4.050   1.844
   24TYR      C  226   2.382   3.788   2.444
   24TYR      O  227   2.269   3.779   2.395
   25VAL      N  228   2.407   3.860   2.553
   25VAL      H  229   2.474   3.828   2.621
   25VAL     CA  230   2.337   3.987   2.580
   25VAL     CB  231   2.344   4.013   2.732
   25VAL    CG1  232   2.303   4.155   2.773
   25VAL    CG2  233   2.255   3.912   2.805
   25VAL      C  234   2.400   4.097   2.493
   25VAL      O  235   2.521   4.096   2.473
   26ASP      N  236   2.315   4.181   2.432
   26ASP      H  237   2.217   4.177   2.454
   26ASP     CA  238   2.357   4.293   2.345
   26ASP     CB  239   2.370   4.252   2.197
   26ASP     CG  240   2.452   4.347   2.107
   26ASP    OD1  241   2.516   4.441   2.159
   26ASP    OD2  242   2.456   4.324   1.985
   26ASP      C  243   2.262   4.413   2.359
   26ASP      O  244   2.159   4.427   2.293
   27VAL      N  245   2.295   4.490   2.462
   27VAL      H  246   2.384   4.478   2.506
   27VAL     CA  247   2.220   4.609   2.509
   27VAL     CB  248   2.169   4.591   2.653
   27VAL    CG1  249   2.037   4.515   2.656
   27VAL    CG2  250   2.269   4.520   2.745
   27VAL      C  251   2.305   4.736   2.497
   27VAL      O  252   2.421   4.729   2.454
   28GLY      N  253   2.250   4.849   2.541
   28GLY      H  254   2.171   4.850   2.604
   28GLY     CA  255   2.315   4.980   2.523
   28GLY      C  256   2.330   5.026   2.376
   28GLY      O  257   2.292   4.952   2.284
   29PRO      N  258   2.383   5.148   2.359
   29PRO     CA  259   2.412   5.212   2.229
   29PRO     CB  260   2.495   5.336   2.263
   29PRO     CG  261   2.510   5.337   2.415
   29PRO     CD  262   2.398   5.247   2.466
   29PRO      C  263   2.486   5.129   2.123
   29PRO      O  264   2.520   5.013   2.144
   30ARG      N  265   2.487   5.179   2.000
   30ARG      H  266   2.439   5.264   1.978
   30ARG     CA  267   2.556   5.109   1.889
   30ARG     CB  268   2.469   5.101   1.763
   30ARG     CG  269   2.339   5.023   1.782
   30ARG     CD  270   2.353   4.873   1.811
   30ARG     NE  271   2.358   4.845   1.955
   30ARG     HE  272   2.359   4.924   2.016
   30ARG     CZ  273   2.367   4.723   2.010
   30ARG    NH1  274   2.368   4.612   1.935
   30ARG   HH11  275   2.352   4.614   1.836
   30ARG   HH12  276   2.393   4.524   1.977
   30ARG    NH2  277   2.365   4.708   2.142
   30ARG   HH21  278   2.352   4.787   2.202
   30ARG   HH22  279   2.385   4.618   2.181
   30ARG      C  280   2.695   5.162   1.850
   30ARG      O  281   2.782   5.084   1.812
   31ASP      N  282   2.708   5.294   1.861
   31ASP      H  283   2.632   5.353   1.890
   31ASP     CA  284   2.830   5.373   1.841
   31ASP     CB  285   2.794   5.523   1.830
   31ASP     CG  286   2.692   5.585   1.929
   31ASP    OD1  287   2.588   5.521   1.958
   31ASP    OD2  288   2.710   5.704   1.960
   31ASP      C  289   2.935   5.349   1.950
   31ASP      O  290   2.921   5.258   2.032
   32GLY      N  291   3.052   5.406   1.926
   32GLY      H  292   3.075   5.444   1.835
   32GLY     CA  293   3.161   5.406   2.026
   32GLY      C  294   3.210   5.267   2.069
   32GLY      O  295   3.202   5.171   1.993
   33THR      N  296   3.239   5.259   2.197
   33THR      H  297   3.223   5.337   2.258
   33THR     CA  298   3.306   5.142   2.259
   33THR     CB  299   3.412   5.195   2.355
   33THR    OG1  300   3.518   5.256   2.280
   33THR    HG1  301   3.565   5.186   2.221
   33THR    CG2  302   3.466   5.099   2.460
   33THR      C  303   3.212   5.042   2.329
   33THR      O  304   3.141   5.079   2.424
   34PRO      N  305   3.207   4.917   2.280
   34PRO     CA  306   3.148   4.806   2.355
   34PRO     CB  307   3.135   4.690   2.256
   34PRO     CG  308   3.234   4.724   2.146
   34PRO     CD  309   3.230   4.877   2.141
   34PRO      C  310   3.226   4.766   2.481
   34PRO      O  311   3.348   4.780   2.494
   35VAL      N  312   3.148   4.720   2.576
   35VAL      H  313   3.048   4.739   2.574
   35VAL     CA  314   3.200   4.662   2.701
   35VAL     CB  315   3.138   4.727   2.825
   35VAL    CG1  316   3.224   4.697   2.947
   35VAL    CG2  317   3.117   4.877   2.812
   35VAL      C  318   3.169   4.511   2.700
   35VAL      O  319   3.052   4.471   2.692
   36LEU      N  320   3.275   4.433   2.680
   36LEU      H  321   3.368   4.470   2.669
   36LEU     CA  322   3.263   4.286   2.680
   36LEU     CB  323   3.367   4.218   2.590
   36LEU     CG  324   3.307   4.087   2.535
   36LEU    CD1  325   3.203   4.117   2.427
   36LEU    CD2  326   3.413   3.992   2.482
   36LEU      C  327   3.267   4.229   2.823
   36LEU      O  328   3.365   4.245   2.896
   37PHE      N  329   3.150   4.180   2.864
   37PHE      H  330   3.071   4.178   2.801
   37PHE     CA  331   3.128   4.121   2.998
   37PHE     CB  332   2.985   4.149   3.046
   37PHE     CG  333   2.957   4.298   3.070
   37PHE    CD1  334   2.917   4.380   2.966
   37PHE    HD1  335   2.911   4.342   2.864
   37PHE    CD2  336   2.976   4.351   3.197
   37PHE    HD2  337   2.999   4.286   3.281
   37PHE    CE1  338   2.900   4.516   2.987
   37PHE    HE1  339   2.869   4.580   2.905
   37PHE    CE2  340   2.963   4.488   3.217
   37PHE    HE2  341   2.994   4.532   3.312
   37PHE     CZ  342   2.927   4.571   3.111
   37PHE     HZ  343   2.938   4.679   3.119
   37PHE      C  344   3.154   3.970   2.997
   37PHE      O  345   3.078   3.891   2.941
   38LEU      N  346   3.264   3.934   3.062
   38LEU      H  347   3.322   4.003   3.109
   38LEU     CA  348   3.318   3.797   3.058
   38LEU     CB  349   3.459   3.801   2.998
   38LEU     CG  350   3.462   3.848   2.852
   38LEU    CD1  351   3.605   3.851   2.799
   38LEU    CD2  352   3.375   3.758   2.765
   38LEU      C  353   3.319   3.721   3.192
   38LEU      O  354   3.402   3.743   3.280
   39HIS      N  355   3.219   3.633   3.205
   39HIS      H  356   3.147   3.628   3.135
   39HIS     CA  357   3.198   3.546   3.323
   39HIS     CB  358   3.063   3.476   3.303
   39HIS     CG  359   3.063   3.361   3.202
   39HIS    ND1  360   3.046   3.233   3.235
   39HIS    HD1  361   3.068   3.189   3.323
   39HIS    CD2  362   3.027   3.373   3.074
   39HIS    HD2  363   3.051   3.458   3.010
   39HIS    CE1  364   2.988   3.172   3.133
   39HIS    HE1  365   2.958   3.067   3.133
   39HIS    NE2  366   2.973   3.259   3.034
   39HIS      C  367   3.306   3.439   3.349
   39HIS      O  368   3.384   3.406   3.260
   40GLY      N  369   3.285   3.364   3.457
   40GLY      H  370   3.207   3.378   3.519
   40GLY     CA  371   3.369   3.247   3.489
   40GLY      C  372   3.288   3.121   3.518
   40GLY      O  373   3.176   3.104   3.469
   41ASN      N  374   3.352   3.035   3.595
   41ASN      H  375   3.443   3.055   3.630
   41ASN     CA  376   3.295   2.912   3.653
   41ASN     CB  377   3.410   2.810   3.657
   41ASN     CG  378   3.370   2.667   3.692
   41ASN    OD1  379   3.265   2.617   3.654
   41ASN    ND2  380   3.457   2.596   3.760
   41ASN   HD21  381   3.549   2.633   3.785
   41ASN   HD22  382   3.425   2.510   3.801
   41ASN      C  383   3.244   2.942   3.796
   41ASN      O  384   3.301   3.031   3.862
   42PRO      N  385   3.126   2.892   3.833
   42PRO     CA  386   3.022   2.835   3.745
   42PRO     CB  387   2.971   2.717   3.826
   42PRO     CG  388   2.970   2.773   3.968
   42PRO     CD  389   3.097   2.858   3.972
   42PRO      C  390   2.913   2.940   3.716
   42PRO      O  391   2.794   2.925   3.746
   43THR      N  392   2.955   3.048   3.653
   43THR      H  393   3.040   3.050   3.599
   43THR     CA  394   2.867   3.165   3.634
   43THR     CB  395   2.929   3.295   3.690
   43THR    OG1  396   3.019   3.359   3.599
   43THR    HG1  397   3.011   3.458   3.617
   43THR    CG2  398   3.002   3.272   3.823
   43THR      C  399   2.831   3.179   3.485
   43THR      O  400   2.869   3.094   3.404
   44SER      N  401   2.735   3.266   3.457
   44SER      H  402   2.660   3.284   3.522
   44SER     CA  403   2.710   3.318   3.320
   44SER     CB  404   2.599   3.240   3.247
   44SER     OG  405   2.470   3.279   3.297
   44SER     HG  406   2.399   3.207   3.274
   44SER      C  407   2.675   3.468   3.329
   44SER      O  408   2.684   3.529   3.435
   45SER      N  409   2.641   3.525   3.214
   45SER      H  410   2.677   3.486   3.128
   45SER     CA  411   2.584   3.660   3.194
   45SER     CB  412   2.521   3.669   3.054
   45SER     OG  413   2.426   3.564   3.034
   45SER     HG  414   2.460   3.507   2.954
   45SER      C  415   2.480   3.706   3.297
   45SER      O  416   2.473   3.825   3.328
   46TYR      N  417   2.410   3.610   3.357
   46TYR      H  418   2.394   3.522   3.312
   46TYR     CA  419   2.326   3.635   3.475
   46TYR     CB  420   2.243   3.509   3.501
   46TYR     CG  421   2.147   3.520   3.619
   46TYR    CD1  422   2.022   3.578   3.607
   46TYR    HD1  423   1.981   3.601   3.509
   46TYR    CD2  424   2.189   3.469   3.741
   46TYR    HD2  425   2.283   3.415   3.745
   46TYR    CE1  426   1.941   3.589   3.719
   46TYR    HE1  427   1.838   3.623   3.708
   46TYR    CE2  428   2.109   3.478   3.852
   46TYR    HE2  429   2.138   3.423   3.942
   46TYR     CZ  430   1.986   3.542   3.842
   46TYR     OH  431   1.931   3.589   3.956
   46TYR     HH  432   1.963   3.528   4.029
   46TYR      C  433   2.400   3.691   3.599
   46TYR      O  434   2.347   3.786   3.657
   47VAL      N  435   2.528   3.660   3.622
   47VAL      H  436   2.576   3.590   3.569
   47VAL     CA  437   2.606   3.724   3.732
   47VAL     CB  438   2.740   3.651   3.753
   47VAL    CG1  439   2.849   3.686   3.652
   47VAL    CG2  440   2.787   3.670   3.897
   47VAL      C  441   2.624   3.877   3.717
   47VAL      O  442   2.615   3.954   3.813
   48TRP      N  443   2.632   3.920   3.591
   48TRP      H  444   2.645   3.855   3.516
   48TRP     CA  445   2.643   4.062   3.550
   48TRP     CB  446   2.718   4.073   3.417
   48TRP     CG  447   2.849   3.996   3.408
   48TRP    CD1  448   2.874   3.900   3.319
   48TRP    HD1  449   2.800   3.853   3.254
   48TRP    CD2  450   2.972   4.031   3.463
   48TRP    NE1  451   3.004   3.874   3.314
   48TRP    HE1  452   3.045   3.809   3.249
   48TRP    CE2  453   3.067   3.952   3.402
   48TRP    CE3  454   3.009   4.124   3.559
   48TRP    HE3  455   2.935   4.190   3.605
   48TRP    CZ2  456   3.201   3.966   3.438
   48TRP    HZ2  457   3.279   3.914   3.383
   48TRP    CZ3  458   3.142   4.136   3.596
   48TRP    HZ3  459   3.171   4.212   3.668
   48TRP    CH2  460   3.238   4.057   3.535
   48TRP    HH2  461   3.343   4.069   3.564
   48TRP      C  462   2.509   4.138   3.536
   48TRP      O  463   2.511   4.259   3.513
   49ARG      N  464   2.395   4.073   3.562
   49ARG      H  465   2.395   3.978   3.592
   49ARG     CA  466   2.261   4.133   3.539
   49ARG     CB  467   2.150   4.038   3.585
   49ARG     CG  468   2.153   4.009   3.736
   49ARG     CD  469   2.066   3.889   3.770
   49ARG     NE  470   2.074   3.858   3.914
   49ARG     HE  471   1.992   3.885   3.966
   49ARG     CZ  472   2.172   3.798   3.983
   49ARG    NH1  473   2.283   3.750   3.927
   49ARG   HH11  474   2.297   3.755   3.828
   49ARG   HH12  475   2.355   3.711   3.985
   49ARG    NH2  476   2.152   3.777   4.113
   49ARG   HH21  477   2.066   3.800   4.158
   49ARG   HH22  478   2.232   3.752   4.170
   49ARG      C  479   2.238   4.272   3.602
   49ARG      O  480   2.180   4.362   3.540
   50ASN      N  481   2.296   4.287   3.720
   50ASN      H  482   2.345   4.211   3.761
   50ASN     CA  483   2.289   4.408   3.805
   50ASN     CB  484   2.289   4.360   3.950
   50ASN     CG  485   2.156   4.295   3.984
   50ASN    OD1  486   2.050   4.352   3.964
   50ASN    ND2  487   2.162   4.176   4.040
   50ASN   HD21  488   2.252   4.129   4.054
   50ASN   HD22  489   2.077   4.130   4.066
   50ASN      C  490   2.398   4.512   3.783
   50ASN      O  491   2.396   4.617   3.846
   51ILE      N  492   2.496   4.472   3.703
   51ILE      H  493   2.496   4.379   3.666
   51ILE     CA  494   2.609   4.554   3.656
   51ILE     CB  495   2.731   4.460   3.646
   51ILE    CG1  496   2.779   4.418   3.785
   51ILE    CG2  497   2.845   4.508   3.556
   51ILE     CD  498   2.796   4.536   3.881
   51ILE      C  499   2.575   4.624   3.523
   51ILE      O  500   2.592   4.745   3.512
   52ILE      N  501   2.513   4.551   3.431
   52ILE      H  502   2.502   4.451   3.443
   52ILE     CA  503   2.476   4.603   3.297
   52ILE     CB  504   2.389   4.506   3.215
   52ILE    CG1  505   2.445   4.365   3.220
   52ILE    CG2  506   2.378   4.555   3.070
   52ILE     CD  507   2.355   4.265   3.148
   52ILE      C  508   2.410   4.743   3.293
   52ILE      O  509   2.468   4.829   3.226
   53PRO      N  510   2.301   4.771   3.367
   53PRO     CA  511   2.228   4.897   3.347
   53PRO     CB  512   2.092   4.875   3.414
   53PRO     CG  513   2.084   4.724   3.435
   53PRO     CD  514   2.229   4.689   3.466
   53PRO      C  515   2.300   5.024   3.396
   53PRO      O  516   2.259   5.132   3.354
   54HIS      N  517   2.402   5.013   3.481
   54HIS      H  518   2.407   4.940   3.550
   54HIS     CA  519   2.489   5.128   3.513
   54HIS     CB  520   2.587   5.094   3.625
   54HIS     CG  521   2.514   5.050   3.750
   54HIS    ND1  522   2.484   4.924   3.778
   54HIS    CD2  523   2.462   5.129   3.844
   54HIS    HD2  524   2.472   5.238   3.850
   54HIS    CE1  525   2.414   4.926   3.892
   54HIS    HE1  526   2.382   4.839   3.950
   54HIS    NE2  527   2.397   5.052   3.930
   54HIS    HE2  528   2.323   5.084   3.992
   54HIS      C  529   2.572   5.183   3.397
   54HIS      O  530   2.604   5.302   3.399
   55VAL      N  531   2.627   5.093   3.316
   55VAL      H  532   2.644   5.000   3.347
   55VAL     CA  533   2.697   5.130   3.190
   55VAL     CB  534   2.815   5.034   3.167
   55VAL    CG1  535   2.883   5.052   3.032
   55VAL    CG2  536   2.919   5.052   3.277
   55VAL      C  537   2.606   5.140   3.065
   55VAL      O  538   2.622   5.232   2.985
   56ALA      N  539   2.504   5.055   3.058
   56ALA      H  540   2.496   4.979   3.124
   56ALA     CA  541   2.411   5.046   2.943
   56ALA     CB  542   2.306   4.937   2.968
   56ALA      C  543   2.340   5.171   2.885
   56ALA      O  544   2.277   5.158   2.781
   57PRO      N  545   2.331   5.285   2.956
   57PRO     CA  546   2.297   5.413   2.892
   57PRO     CB  547   2.270   5.510   3.006
   57PRO     CG  548   2.215   5.419   3.115
   57PRO     CD  549   2.300   5.293   3.100
   57PRO      C  550   2.409   5.471   2.805
   57PRO      O  551   2.381   5.517   2.694
   58THR      N  552   2.533   5.461   2.854
   58THR      H  553   2.557   5.392   2.924
   58THR     CA  554   2.648   5.534   2.797
   58THR     CB  555   2.746   5.585   2.903
   58THR    OG1  556   2.812   5.480   2.976
   58THR    HG1  557   2.784   5.484   3.075
   58THR    CG2  558   2.673   5.684   2.992
   58THR      C  559   2.731   5.459   2.694
   58THR      O  560   2.809   5.522   2.623
   59HIS      N  561   2.733   5.327   2.710
   59HIS      H  562   2.684   5.282   2.785
   59HIS     CA  563   2.814   5.236   2.627
   59HIS     CB  564   2.936   5.192   2.708
   59HIS     CG  565   3.033   5.309   2.722
   59HIS    ND1  566   3.038   5.398   2.821
   59HIS    HD1  567   2.971   5.404   2.897
   59HIS    CD2  568   3.105   5.354   2.621
   59HIS    HD2  569   3.116   5.304   2.524
   59HIS    CE1  570   3.117   5.497   2.780
   59HIS    HE1  571   3.150   5.581   2.841
   59HIS    NE2  572   3.156   5.472   2.655
   59HIS      C  573   2.736   5.113   2.581
   59HIS      O  574   2.635   5.075   2.641
   60ARG      N  575   2.778   5.060   2.466
   60ARG      H  576   2.833   5.115   2.402
   60ARG     CA  577   2.729   4.929   2.418
   60ARG     CB  578   2.785   4.900   2.278
   60ARG     CG  579   2.726   4.772   2.218
   60ARG     CD  580   2.784   4.743   2.079
   60ARG     NE  581   2.734   4.613   2.032
   60ARG     HE  582   2.663   4.569   2.088
   60ARG     CZ  583   2.779   4.546   1.924
   60ARG    NH1  584   2.879   4.593   1.851
   60ARG   HH11  585   2.932   4.674   1.878
   60ARG   HH12  586   2.887   4.563   1.755
   60ARG    NH2  587   2.725   4.429   1.891
   60ARG   HH21  588   2.649   4.391   1.945
   60ARG   HH22  589   2.757   4.377   1.811
   60ARG      C  590   2.768   4.818   2.517
   60ARG      O  591   2.884   4.797   2.549
   61CYS      N  592   2.668   4.741   2.559
   61CYS      H  593   2.576   4.747   2.518
   61CYS     CA  594   2.690   4.634   2.658
   61CYS     CB  595   2.602   4.658   2.781
   61CYS     SG  596   2.666   4.785   2.896
   61CYS     HG  597   2.572   4.766   2.988
   61CYS      C  598   2.664   4.495   2.602
   61CYS      O  599   2.552   4.462   2.561
   62ILE      N  600   2.772   4.417   2.596
   62ILE      H  601   2.862   4.449   2.629
   62ILE     CA  602   2.769   4.279   2.543
   62ILE     CB  603   2.851   4.268   2.413
   62ILE    CG1  604   2.804   4.372   2.310
   62ILE    CG2  605   2.838   4.128   2.352
   62ILE     CD  606   2.905   4.384   2.196
   62ILE      C  607   2.819   4.176   2.645
   62ILE      O  608   2.933   4.180   2.690
   63ALA      N  609   2.736   4.075   2.669
   63ALA      H  610   2.647   4.070   2.623
   63ALA     CA  611   2.772   3.963   2.759
   63ALA     CB  612   2.693   3.971   2.889
   63ALA      C  613   2.754   3.824   2.698
   63ALA      O  614   2.642   3.772   2.697
   64PRO      N  615   2.863   3.766   2.646
   64PRO     CA  616   2.861   3.632   2.587
   64PRO     CB  617   2.980   3.632   2.492
   64PRO     CG  618   3.080   3.726   2.558
   64PRO     CD  619   2.991   3.834   2.620
   64PRO      C  620   2.867   3.515   2.685
   64PRO      O  621   2.959   3.505   2.766
   65ASP      N  622   2.774   3.422   2.664
   65ASP      H  623   2.695   3.438   2.602
   65ASP     CA  624   2.772   3.290   2.732
   65ASP     CB  625   2.632   3.226   2.730
   65ASP     CG  626   2.521   3.296   2.809
   65ASP    OD1  627   2.531   3.416   2.841
   65ASP    OD2  628   2.413   3.236   2.825
   65ASP      C  629   2.876   3.196   2.673
   65ASP      O  630   2.870   3.168   2.552
   66LEU      N  631   2.962   3.144   2.760
   66LEU      H  632   2.973   3.183   2.852
   66LEU     CA  633   3.062   3.041   2.721
   66LEU     CB  634   3.142   2.991   2.843
   66LEU     CG  635   3.245   3.089   2.899
   66LEU    CD1  636   3.306   3.032   3.027
   66LEU    CD2  637   3.356   3.117   2.798
   66LEU      C  638   2.997   2.918   2.656
   66LEU      O  639   2.884   2.881   2.691
   67ILE      N  640   3.071   2.852   2.569
   67ILE      H  641   3.160   2.888   2.536
   67ILE     CA  642   3.027   2.724   2.508
   67ILE     CB  643   3.132   2.677   2.406
   67ILE    CG1  644   3.083   2.562   2.319
   67ILE    CG2  645   3.264   2.641   2.473
   67ILE     CD  646   2.976   2.610   2.221
   67ILE      C  647   3.002   2.622   2.620
   67ILE      O  648   3.071   2.621   2.723
   68GLY      N  649   2.892   2.547   2.606
   68GLY      H  650   2.844   2.537   2.518
   68GLY     CA  651   2.842   2.460   2.714
   68GLY      C  652   2.773   2.530   2.832
   68GLY      O  653   2.682   2.473   2.892
   69MET      N  654   2.799   2.659   2.852
   69MET      H  655   2.851   2.714   2.785
   69MET     CA  656   2.741   2.736   2.965
   69MET     CB  657   2.849   2.818   3.036
   69MET     CG  658   2.955   2.732   3.105
   69MET     SD  659   3.058   2.828   3.223
   69MET     CE  660   3.142   2.697   3.310
   69MET      C  661   2.625   2.827   2.923
   69MET      O  662   2.600   2.851   2.805
   70GLY      N  663   2.542   2.861   3.023
   70GLY      H  664   2.554   2.823   3.114
   70GLY     CA  665   2.427   2.952   3.006
   70GLY      C  666   2.324   2.901   2.904
   70GLY      O  667   2.273   2.788   2.913
   71LYS      N  668   2.300   2.986   2.806
   71LYS      H  669   2.341   3.079   2.808
   71LYS     CA  670   2.213   2.956   2.690
   71LYS     CB  671   2.120   3.074   2.663
   71LYS     CG  672   2.021   3.111   2.774
   71LYS     CD  673   1.926   3.218   2.718
   71LYS     CE  674   1.832   3.284   2.820
   71LYS     NZ  675   1.760   3.188   2.905
   71LYS    HZ1  676   1.677   3.229   2.943
   71LYS    HZ2  677   1.735   3.105   2.855
   71LYS    HZ3  678   1.819   3.165   2.983
   71LYS      C  679   2.287   2.918   2.559
   71LYS      O  680   2.224   2.909   2.454
   72SER      N  681   2.420   2.911   2.561
   72SER      H  682   2.474   2.943   2.639
   72SER     CA  683   2.503   2.865   2.447
   72SER     CB  684   2.648   2.910   2.461
   72SER     OG  685   2.657   3.052   2.445
   72SER     HG  686   2.743   3.083   2.491
   72SER      C  687   2.503   2.713   2.426
   72SER      O  688   2.510   2.638   2.524
   73ASP      N  689   2.518   2.673   2.299
   73ASP      H  690   2.515   2.739   2.224
   73ASP     CA  691   2.521   2.530   2.256
   73ASP     CB  692   2.538   2.518   2.104
   73ASP     CG  693   2.410   2.524   2.018
   73ASP    OD1  694   2.301   2.562   2.065
   73ASP    OD2  695   2.422   2.499   1.896
   73ASP      C  696   2.626   2.443   2.329
   73ASP      O  697   2.726   2.491   2.384
   74LYS      N  698   2.598   2.313   2.331
   74LYS      H  699   2.513   2.277   2.291
   74LYS     CA  700   2.676   2.212   2.408
   74LYS     CB  701   2.581   2.158   2.517
   74LYS     CG  702   2.552   2.256   2.630
   74LYS     CD  703   2.418   2.221   2.695
   74LYS     CE  704   2.402   2.270   2.838
   74LYS     NZ  705   2.415   2.415   2.854
   74LYS    HZ1  706   2.392   2.438   2.949
   74LYS    HZ2  707   2.512   2.440   2.840
   74LYS    HZ3  708   2.357   2.463   2.790
   74LYS      C  709   2.741   2.095   2.329
   74LYS      O  710   2.713   1.978   2.359
   75PRO      N  711   2.837   2.120   2.239
   75PRO     CA  712   2.907   2.013   2.164
   75PRO     CB  713   2.987   2.087   2.056
   75PRO     CG  714   3.015   2.223   2.120
   75PRO     CD  715   2.889   2.252   2.201
   75PRO      C  716   2.996   1.923   2.251
   75PRO      O  717   3.047   1.963   2.356
   76ASP      N  718   3.024   1.803   2.198
   76ASP      H  719   2.991   1.778   2.107
   76ASP     CA  720   3.108   1.700   2.265
   76ASP     CB  721   3.084   1.566   2.195
   76ASP     CG  722   3.149   1.443   2.260
   76ASP    OD1  723   3.128   1.420   2.381
   76ASP    OD2  724   3.209   1.365   2.184
   76ASP      C  725   3.257   1.737   2.261
   76ASP      O  726   3.324   1.721   2.159
   77LEU      N  727   3.294   1.822   2.357
   77LEU      H  728   3.225   1.873   2.408
   77LEU     CA  729   3.433   1.873   2.371
   77LEU     CB  730   3.435   2.025   2.349
   77LEU     CG  731   3.376   2.072   2.216
   77LEU    CD1  732   3.367   2.224   2.215
   77LEU    CD2  733   3.456   2.023   2.095
   77LEU      C  734   3.498   1.841   2.506
   77LEU      O  735   3.431   1.809   2.604
   78GLY      N  736   3.629   1.861   2.510
   78GLY      H  737   3.679   1.876   2.425
   78GLY     CA  738   3.712   1.852   2.633
   78GLY      C  739   3.689   1.962   2.738
   78GLY      O  740   3.741   1.951   2.849
   79TYR      N  741   3.639   2.076   2.692
   79TYR      H  742   3.655   2.099   2.595
   79TYR     CA  743   3.602   2.194   2.774
   79TYR     CB  744   3.494   2.161   2.879
   79TYR     CG  745   3.355   2.163   2.815
   79TYR    CD1  746   3.291   2.284   2.794
   79TYR    HD1  747   3.325   2.374   2.845
   79TYR    CD2  748   3.302   2.046   2.761
   79TYR    HD2  749   3.350   1.950   2.779
   79TYR    CE1  750   3.177   2.290   2.715
   79TYR    HE1  751   3.129   2.386   2.697
   79TYR    CE2  752   3.187   2.051   2.683
   79TYR    HE2  753   3.143   1.958   2.647
   79TYR     CZ  754   3.126   2.174   2.658
   79TYR     OH  755   3.031   2.181   2.563
   79TYR     HH  756   2.975   2.096   2.570
   79TYR      C  757   3.718   2.273   2.837
   79TYR      O  758   3.691   2.367   2.913
   80PHE      N  759   3.836   2.251   2.781
   80PHE      H  760   3.841   2.201   2.694
   80PHE     CA  761   3.964   2.313   2.821
   80PHE     CB  762   4.079   2.249   2.743
   80PHE     CG  763   4.106   2.102   2.776
   80PHE    CD1  764   4.046   2.001   2.700
   80PHE    HD1  765   3.975   2.027   2.622
   80PHE    CD2  766   4.205   2.070   2.867
   80PHE    HD2  767   4.248   2.147   2.932
   80PHE    CE1  768   4.084   1.869   2.717
   80PHE    HE1  769   4.036   1.790   2.659
   80PHE    CE2  770   4.246   1.938   2.881
   80PHE    HE2  771   4.335   1.916   2.941
   80PHE     CZ  772   4.184   1.838   2.809
   80PHE     HZ  773   4.200   1.734   2.835
   80PHE      C  774   3.969   2.464   2.797
   80PHE      O  775   3.888   2.522   2.724
   81PHE      N  776   4.077   2.523   2.847
   81PHE      H  777   4.142   2.474   2.907
   81PHE     CA  778   4.109   2.665   2.824
   81PHE     CB  779   4.231   2.699   2.909
   81PHE     CG  780   4.257   2.848   2.924
   81PHE    CD1  781   4.175   2.921   3.009
   81PHE    HD1  782   4.126   2.873   3.094
   81PHE    CD2  783   4.330   2.911   2.825
   81PHE    HD2  784   4.412   2.858   2.776
   81PHE    CE1  785   4.156   3.056   2.987
   81PHE    HE1  786   4.073   3.107   3.036
   81PHE    CE2  787   4.311   3.046   2.803
   81PHE    HE2  788   4.371   3.097   2.728
   81PHE     CZ  789   4.223   3.118   2.882
   81PHE     HZ  790   4.203   3.222   2.859
   81PHE      C  791   4.135   2.696   2.675
   81PHE      O  792   4.083   2.794   2.622
   82ASP      N  793   4.211   2.606   2.612
   82ASP      H  794   4.267   2.543   2.666
   82ASP     CA  795   4.239   2.601   2.466
   82ASP     CB  796   4.332   2.481   2.444
   82ASP     CG  797   4.377   2.447   2.301
   82ASP    OD1  798   4.499   2.456   2.274
   82ASP    OD2  799   4.294   2.389   2.228
   82ASP      C  800   4.110   2.596   2.382
   82ASP      O  801   4.079   2.695   2.315
   83ASP      N  802   4.021   2.501   2.414
   83ASP      H  803   4.049   2.419   2.464
   83ASP     CA  804   3.885   2.493   2.355
   83ASP     CB  805   3.803   2.385   2.426
   83ASP     CG  806   3.854   2.242   2.407
   83ASP    OD1  807   3.911   2.210   2.302
   83ASP    OD2  808   3.838   2.164   2.502
   83ASP      C  809   3.804   2.623   2.362
   83ASP      O  810   3.752   2.673   2.261
   84HIS      N  811   3.799   2.682   2.481
   84HIS      H  812   3.825   2.633   2.565
   84HIS     CA  813   3.734   2.814   2.499
   84HIS     CB  814   3.714   2.849   2.646
   84HIS     CG  815   3.599   2.773   2.708
   84HIS    ND1  816   3.471   2.806   2.693
   84HIS    CD2  817   3.608   2.682   2.804
   84HIS    HD2  818   3.699   2.635   2.841
   84HIS    CE1  819   3.401   2.734   2.780
   84HIS    HE1  820   3.292   2.731   2.790
   84HIS    NE2  821   3.486   2.659   2.848
   84HIS    HE2  822   3.464   2.595   2.925
   84HIS      C  823   3.799   2.935   2.430
   84HIS      O  824   3.725   3.020   2.382
   85VAL      N  825   3.932   2.947   2.428
   85VAL      H  826   3.991   2.896   2.491
   85VAL     CA  827   3.998   3.051   2.343
   85VAL     CB  828   4.151   3.049   2.355
   85VAL    CG1  829   4.216   3.160   2.272
   85VAL    CG2  830   4.195   3.068   2.499
   85VAL      C  831   3.958   3.035   2.195
   85VAL      O  832   3.915   3.130   2.131
   86ARG      N  833   3.944   2.908   2.157
   86ARG      H  834   3.977   2.831   2.214
   86ARG     CA  835   3.895   2.871   2.024
   86ARG     CB  836   3.905   2.721   1.997
   86ARG     CG  837   4.050   2.673   2.009
   86ARG     CD  838   4.077   2.536   1.946
   86ARG     NE  839   4.000   2.429   2.010
   86ARG     HE  840   4.031   2.401   2.101
   86ARG     CZ  841   3.888   2.374   1.960
   86ARG    NH1  842   3.828   2.419   1.849
   86ARG   HH11  843   3.865   2.497   1.798
   86ARG   HH12  844   3.745   2.375   1.817
   86ARG    NH2  845   3.840   2.264   2.016
   86ARG   HH21  846   3.887   2.221   2.094
   86ARG   HH22  847   3.743   2.241   2.004
   86ARG      C  848   3.754   2.926   1.992
   86ARG      O  849   3.741   2.989   1.887
   87PHE      N  850   3.664   2.924   2.090
   87PHE      H  851   3.675   2.865   2.170
   87PHE     CA  852   3.534   2.996   2.080
   87PHE     CB  853   3.424   2.926   2.159
   87PHE     CG  854   3.369   2.804   2.084
   87PHE    CD1  855   3.261   2.817   1.999
   87PHE    HD1  856   3.206   2.911   1.994
   87PHE    CD2  857   3.425   2.679   2.106
   87PHE    HD2  858   3.514   2.670   2.168
   87PHE    CE1  859   3.211   2.705   1.933
   87PHE    HE1  860   3.128   2.716   1.863
   87PHE    CE2  861   3.371   2.567   2.044
   87PHE    HE2  862   3.391   2.468   2.086
   87PHE     CZ  863   3.266   2.580   1.955
   87PHE     HZ  864   3.229   2.493   1.900
   87PHE      C  865   3.532   3.147   2.112
   87PHE      O  866   3.475   3.222   2.034
   88MET      N  867   3.605   3.194   2.214
   88MET      H  868   3.651   3.132   2.278
   88MET     CA  869   3.606   3.337   2.254
   88MET     CB  870   3.686   3.355   2.385
   88MET     CG  871   3.678   3.496   2.446
   88MET     SD  872   3.511   3.553   2.491
   88MET     CE  873   3.480   3.440   2.626
   88MET      C  874   3.658   3.432   2.145
   88MET      O  875   3.587   3.524   2.105
   89ASP      N  876   3.773   3.398   2.085
   89ASP      H  877   3.834   3.326   2.118
   89ASP     CA  878   3.825   3.480   1.973
   89ASP     CB  879   3.964   3.439   1.923
   89ASP     CG  880   4.066   3.397   2.028
   89ASP    OD1  881   4.066   3.449   2.141
   89ASP    OD2  882   4.144   3.308   1.989
   89ASP      C  883   3.733   3.469   1.852
   89ASP      O  884   3.710   3.568   1.783
   90ALA      N  885   3.677   3.351   1.827
   90ALA      H  886   3.697   3.270   1.883
   90ALA     CA  887   3.578   3.332   1.719
   90ALA     CB  888   3.548   3.183   1.700
   90ALA      C  889   3.449   3.413   1.741
   90ALA      O  890   3.400   3.475   1.647
   91PHE      N  891   3.406   3.426   1.867
   91PHE      H  892   3.441   3.366   1.941
   91PHE     CA  893   3.294   3.514   1.906
   91PHE     CB  894   3.260   3.492   2.054
   91PHE     CG  895   3.145   3.580   2.105
   91PHE    CD1  896   3.013   3.537   2.092
   91PHE    HD1  897   2.991   3.437   2.054
   91PHE    CD2  898   3.171   3.706   2.156
   91PHE    HD2  899   3.274   3.740   2.167
   91PHE    CE1  900   2.909   3.622   2.128
   91PHE    HE1  901   2.806   3.586   2.123
   91PHE    CE2  902   3.067   3.791   2.190
   91PHE    HE2  903   3.089   3.892   2.224
   91PHE     CZ  904   2.936   3.749   2.175
   91PHE     HZ  905   2.854   3.817   2.200
   91PHE      C  906   3.324   3.663   1.878
   91PHE      O  907   3.249   3.729   1.806
   92ILE      N  908   3.442   3.707   1.920
   92ILE      H  909   3.497   3.650   1.982
   92ILE     CA  910   3.492   3.845   1.897
   92ILE     CB  911   3.629   3.855   1.966
   92ILE    CG1  912   3.607   3.854   2.118
   92ILE    CG2  913   3.712   3.974   1.917
   92ILE     CD  914   3.735   3.860   2.200
   92ILE      C  915   3.491   3.889   1.749
   92ILE      O  916   3.426   3.987   1.713
   93GLU      N  917   3.553   3.804   1.666
   93GLU      H  918   3.609   3.729   1.702
   93GLU     CA  919   3.563   3.826   1.520
   93GLU     CB  920   3.676   3.740   1.461
   93GLU     CG  921   3.809   3.734   1.539
   93GLU     CD  922   3.904   3.854   1.556
   93GLU    OE1  923   3.986   3.846   1.651
   93GLU    OE2  924   3.916   3.939   1.466
   93GLU      C  925   3.430   3.804   1.443
   93GLU      O  926   3.408   3.860   1.335
   94ALA      N  927   3.342   3.719   1.495
   94ALA      H  928   3.367   3.656   1.570
   94ALA     CA  929   3.204   3.702   1.441
   94ALA     CB  930   3.140   3.572   1.489
   94ALA      C  931   3.108   3.818   1.475
   94ALA      O  932   3.033   3.864   1.390
   95LEU      N  933   3.114   3.865   1.600
   95LEU      H  934   3.155   3.809   1.674
   95LEU     CA  935   3.036   3.982   1.645
   95LEU     CB  936   3.038   3.989   1.798
   95LEU     CG  937   2.896   4.005   1.853
   95LEU    CD1  938   2.819   3.874   1.842
   95LEU    CD2  939   2.899   4.058   1.996
   95LEU      C  940   3.079   4.118   1.587
   95LEU      O  941   3.019   4.221   1.615
   96GLY      N  942   3.191   4.117   1.514
   96GLY      H  943   3.247   4.034   1.507
   96GLY     CA  944   3.251   4.238   1.453
   96GLY      C  945   3.295   4.342   1.556
   96GLY      O  946   3.241   4.453   1.557
   97LEU      N  947   3.361   4.291   1.659
   97LEU      H  948   3.391   4.196   1.660
   97LEU     CA  949   3.411   4.377   1.767
   97LEU     CB  950   3.384   4.322   1.908
   97LEU     CG  951   3.237   4.322   1.951
   97LEU    CD1  952   3.233   4.314   2.104
   97LEU    CD2  953   3.158   4.444   1.905
   97LEU      C  954   3.560   4.400   1.749
   97LEU      O  955   3.640   4.306   1.746
   98GLU      N  956   3.587   4.523   1.710
   98GLU      H  957   3.513   4.589   1.695
   98GLU     CA  958   3.722   4.572   1.679
   98GLU     CB  959   3.706   4.694   1.587
   98GLU     CG  960   3.638   4.658   1.454
   98GLU     CD  961   3.739   4.629   1.343
   98GLU    OE1  962   3.825   4.542   1.363
   98GLU    OE2  963   3.746   4.711   1.249
   98GLU      C  964   3.807   4.594   1.806
   98GLU      O  965   3.867   4.498   1.855
   99GLU      N  966   3.830   4.719   1.845
   99GLU      H  967   3.842   4.792   1.778
   99GLU     CA  968   3.881   4.750   1.981
   99GLU     CB  969   3.959   4.883   1.987
   99GLU     CG  970   3.894   5.005   1.920
   99GLU     CD  971   3.987   5.126   1.933
   99GLU    OE1  972   4.086   5.129   1.858
   99GLU    OE2  973   3.970   5.208   2.025
   99GLU      C  974   3.775   4.738   2.091
   99GLU      O  975   3.662   4.783   2.072
  100VAL      N  976   3.818   4.685   2.206
  100VAL      H  977   3.916   4.671   2.224
  100VAL     CA  978   3.731   4.650   2.321
  100VAL     CB  979   3.678   4.506   2.321
  100VAL    CG1  980   3.566   4.490   2.218
  100VAL    CG2  981   3.791   4.405   2.301
  100VAL      C  982   3.777   4.684   2.464
  100VAL      O  983   3.895   4.673   2.499
  101VAL      N  984   3.677   4.725   2.542
  101VAL      H  985   3.590   4.755   2.502
  101VAL     CA  986   3.685   4.729   2.689
  101VAL     CB  987   3.605   4.848   2.746
  101VAL    CG1  988   3.578   4.840   2.897
  101VAL    CG2  989   3.687   4.975   2.724
  101VAL      C  990   3.641   4.594   2.748
  101VAL      O  991   3.541   4.535   2.707
  102LEU      N  992   3.718   4.552   2.848
  102LEU      H  993   3.795   4.607   2.879
  102LEU     CA  994   3.693   4.425   2.919
  102LEU     CB  995   3.823   4.344   2.926
  102LEU     CG  996   3.862   4.286   2.790
  102LEU    CD1  997   4.004   4.230   2.797
  102LEU    CD2  998   3.761   4.178   2.749
  102LEU      C  999   3.639   4.443   3.061
  102LEU      O 1000   3.699   4.513   3.142
  103VAL      N 1001   3.529   4.373   3.089
  103VAL      H 1002   3.472   4.331   3.017
  103VAL     CA 1003   3.478   4.354   3.226
  103VAL     CB 1004   3.339   4.417   3.244
  103VAL    CG1 1005   3.272   4.377   3.376
  103VAL    CG2 1006   3.353   4.570   3.246
  103VAL      C 1007   3.482   4.203   3.255
  103VAL      O 1008   3.408   4.124   3.196
  104ILE      N 1009   3.590   4.166   3.324
  104ILE      H 1010   3.649   4.235   3.367
  104ILE     CA 1011   3.634   4.025   3.335
  104ILE     CB 1012   3.766   4.007   3.258
  104ILE    CG1 1013   3.874   4.109   3.294
  104ILE    CG2 1014   3.739   4.006   3.108
  104ILE     CD 1015   4.009   4.078   3.228
  104ILE      C 1016   3.642   3.965   3.477
  104ILE      O 1017   3.705   4.020   3.567
  105HIS      N 1018   3.584   3.846   3.489
  105HIS      H 1019   3.534   3.803   3.413
  105HIS     CA 1020   3.573   3.775   3.619
  105HIS     CB 1021   3.431   3.796   3.671
  105HIS     CG 1022   3.396   3.716   3.796
  105HIS    ND1 1023   3.312   3.613   3.800
  105HIS    CD2 1024   3.443   3.738   3.918
  105HIS    HD2 1025   3.515   3.815   3.947
  105HIS    CE1 1026   3.308   3.571   3.927
  105HIS    HE1 1027   3.257   3.483   3.964
  105HIS    NE2 1028   3.387   3.650   4.000
  105HIS    HE2 1029   3.392   3.654   4.101
  105HIS      C 1030   3.602   3.624   3.611
  105HIS      O 1031   3.561   3.559   3.514
  106ASP      N 1032   3.669   3.570   3.713
  106ASP      H 1033   3.700   3.625   3.792
  106ASP     CA 1034   3.706   3.427   3.724
  106ASP     CB 1035   3.581   3.349   3.770
  106ASP     CG 1036   3.611   3.210   3.825
  106ASP    OD1 1037   3.657   3.202   3.941
  106ASP    OD2 1038   3.593   3.114   3.748
  106ASP      C 1039   3.775   3.383   3.592
  106ASP      O 1040   3.853   3.461   3.539
  107TRP      N 1041   3.732   3.274   3.529
  107TRP      H 1042   3.687   3.199   3.578
  107TRP     CA 1043   3.783   3.234   3.395
  107TRP     CB 1044   3.731   3.096   3.357
  107TRP     CG 1045   3.804   2.995   3.445
  107TRP    CD1 1046   3.753   2.928   3.548
  107TRP    HD1 1047   3.648   2.922   3.574
  107TRP    CD2 1048   3.937   2.957   3.434
  107TRP    NE1 1049   3.847   2.851   3.603
  107TRP    HE1 1050   3.832   2.795   3.687
  107TRP    CE2 1051   3.960   2.865   3.534
  107TRP    CE3 1052   4.039   2.995   3.348
  107TRP    HE3 1053   4.018   3.060   3.263
  107TRP    CZ2 1054   4.086   2.808   3.546
  107TRP    HZ2 1055   4.097   2.720   3.608
  107TRP    CZ3 1056   4.167   2.942   3.363
  107TRP    HZ3 1057   4.246   2.968   3.293
  107TRP    CH2 1058   4.190   2.847   3.462
  107TRP    HH2 1059   4.286   2.797   3.467
  107TRP      C 1060   3.768   3.332   3.278
  107TRP      O 1061   3.856   3.337   3.191
  108GLY      N 1062   3.679   3.429   3.297
  108GLY      H 1063   3.612   3.428   3.372
  108GLY     CA 1064   3.665   3.546   3.208
  108GLY      C 1065   3.794   3.629   3.196
  108GLY      O 1066   3.833   3.667   3.086
  109SER      N 1067   3.866   3.635   3.308
  109SER      H 1068   3.834   3.587   3.391
  109SER     CA 1069   3.997   3.702   3.319
  109SER     CB 1070   4.049   3.718   3.462
  109SER     OG 1071   4.072   3.592   3.528
  109SER     HG 1072   3.984   3.541   3.539
  109SER      C 1073   4.107   3.640   3.235
  109SER      O 1074   4.158   3.707   3.146
  110ALA      N 1075   4.126   3.509   3.249
  110ALA      H 1076   4.099   3.463   3.334
  110ALA     CA 1077   4.221   3.434   3.165
  110ALA     CB 1078   4.219   3.288   3.208
  110ALA      C 1079   4.199   3.447   3.014
  110ALA      O 1080   4.293   3.470   2.936
  111LEU      N 1081   4.072   3.447   2.976
  111LEU      H 1082   3.998   3.426   3.041
  111LEU     CA 1083   4.032   3.475   2.837
  111LEU     CB 1084   3.887   3.435   2.812
  111LEU     CG 1085   3.873   3.283   2.806
  111LEU    CD1 1086   3.728   3.238   2.821
  111LEU    CD2 1087   3.924   3.234   2.670
  111LEU      C 1088   4.062   3.619   2.792
  111LEU      O 1089   4.156   3.640   2.714
  112GLY      N 1090   4.008   3.713   2.870
  112GLY      H 1091   3.944   3.688   2.944
  112GLY     CA 1092   4.025   3.858   2.849
  112GLY      C 1093   4.172   3.903   2.844
  112GLY      O 1094   4.215   3.959   2.743
  113PHE      N 1095   4.249   3.857   2.942
  113PHE      H 1096   4.210   3.809   3.021
  113PHE     CA 1097   4.394   3.886   2.953
  113PHE     CB 1098   4.446   3.845   3.090
  113PHE     CG 1099   4.398   3.934   3.206
  113PHE    CD1 1100   4.397   4.074   3.197
  113PHE    HD1 1101   4.424   4.125   3.104
  113PHE    CD2 1102   4.370   3.873   3.327
  113PHE    HD2 1103   4.372   3.764   3.334
  113PHE    CE1 1104   4.368   4.150   3.309
  113PHE    HE1 1105   4.373   4.259   3.305
  113PHE    CE2 1106   4.340   3.949   3.439
  113PHE    HE2 1107   4.316   3.901   3.534
  113PHE     CZ 1108   4.339   4.087   3.429
  113PHE     HZ 1109   4.318   4.148   3.517
  113PHE      C 1110   4.484   3.829   2.842
  113PHE      O 1111   4.558   3.905   2.780
  114HIS      N 1112   4.475   3.700   2.809
  114HIS      H 1113   4.425   3.632   2.864
  114HIS     CA 1114   4.552   3.649   2.693
  114HIS     CB 1115   4.576   3.499   2.703
  114HIS     CG 1116   4.639   3.424   2.586
  114HIS    ND1 1117   4.770   3.412   2.563
  114HIS    CD2 1118   4.578   3.326   2.520
  114HIS    HD2 1119   4.471   3.305   2.518
  114HIS    CE1 1120   4.789   3.303   2.489
  114HIS    HE1 1121   4.883   3.251   2.472
  114HIS    NE2 1122   4.670   3.251   2.461
  114HIS    HE2 1123   4.653   3.165   2.409
  114HIS      C 1124   4.502   3.693   2.555
  114HIS      O 1125   4.581   3.697   2.461
  115TRP      N 1126   4.374   3.727   2.541
  115TRP      H 1127   4.301   3.702   2.607
  115TRP     CA 1128   4.331   3.800   2.420
  115TRP     CB 1129   4.179   3.806   2.400
  115TRP     CG 1130   4.142   3.858   2.259
  115TRP    CD1 1131   4.116   3.783   2.152
  115TRP    HD1 1132   4.140   3.677   2.141
  115TRP    CD2 1133   4.107   3.988   2.227
  115TRP    NE1 1134   4.059   3.857   2.057
  115TRP    HE1 1135   4.018   3.823   1.972
  115TRP    CE2 1136   4.054   3.983   2.099
  115TRP    CE3 1137   4.119   4.110   2.292
  115TRP    HE3 1138   4.151   4.114   2.396
  115TRP    CZ2 1139   4.010   4.100   2.038
  115TRP    HZ2 1140   3.958   4.095   1.942
  115TRP    CZ3 1141   4.077   4.227   2.230
  115TRP    HZ3 1142   4.086   4.323   2.281
  115TRP    CH2 1143   4.021   4.222   2.103
  115TRP    HH2 1144   3.968   4.309   2.063
  115TRP      C 1145   4.389   3.942   2.418
  115TRP      O 1146   4.449   3.976   2.317
  116ALA      N 1147   4.390   4.009   2.533
  116ALA      H 1148   4.329   3.984   2.610
  116ALA     CA 1149   4.460   4.139   2.551
  116ALA     CB 1150   4.435   4.194   2.692
  116ALA      C 1151   4.611   4.130   2.524
  116ALA      O 1152   4.655   4.191   2.428
  117LYS      N 1153   4.677   4.028   2.579
  117LYS      H 1154   4.635   3.974   2.653
  117LYS     CA 1155   4.821   4.002   2.554
  117LYS     CB 1156   4.863   3.873   2.626
  117LYS     CG 1157   5.015   3.851   2.625
  117LYS     CD 1158   5.051   3.708   2.665
  117LYS     CE 1159   5.035   3.613   2.547
  117LYS     NZ 1160   5.063   3.473   2.582
  117LYS    HZ1 1161   5.077   3.422   2.497
  117LYS    HZ2 1162   5.145   3.464   2.638
  117LYS    HZ3 1163   4.983   3.434   2.628
  117LYS      C 1164   4.852   3.988   2.404
  117LYS      O 1165   4.940   4.056   2.352
  118ARG      N 1166   4.770   3.906   2.337
  118ARG      H 1167   4.703   3.852   2.387
  118ARG     CA 1168   4.775   3.880   2.192
  118ARG     CB 1169   4.693   3.755   2.156
  118ARG     CG 1170   4.763   3.627   2.199
  118ARG     CD 1171   4.678   3.505   2.163
  118ARG     NE 1172   4.556   3.504   2.246
  118ARG     HE 1173   4.571   3.531   2.342
  118ARG     CZ 1174   4.431   3.481   2.204
  118ARG    NH1 1175   4.401   3.460   2.075
  118ARG   HH11 1176   4.472   3.461   2.004
  118ARG   HH12 1177   4.307   3.433   2.050
  118ARG    NH2 1178   4.331   3.475   2.290
  118ARG   HH21 1179   4.341   3.488   2.388
  118ARG   HH22 1180   4.239   3.456   2.253
  118ARG      C 1181   4.730   3.992   2.097
  118ARG      O 1182   4.773   3.991   1.982
  119ASN      N 1183   4.637   4.074   2.144
  119ASN      H 1184   4.593   4.058   2.234
  119ASN     CA 1185   4.579   4.186   2.068
  119ASN     CB 1186   4.432   4.153   2.036
  119ASN     CG 1187   4.409   4.025   1.955
  119ASN    OD1 1188   4.409   4.022   1.833
  119ASN    ND2 1189   4.370   3.919   2.021
  119ASN   HD21 1190   4.352   3.925   2.120
  119ASN   HD22 1191   4.356   3.836   1.968
  119ASN      C 1192   4.590   4.320   2.145
  119ASN      O 1193   4.495   4.399   2.140
  120PRO      N 1194   4.709   4.359   2.194
  120PRO     CA 1195   4.726   4.467   2.294
  120PRO     CB 1196   4.877   4.475   2.317
  120PRO     CG 1197   4.939   4.425   2.187
  120PRO     CD 1198   4.841   4.317   2.142
  120PRO      C 1199   4.667   4.603   2.257
  120PRO      O 1200   4.602   4.670   2.338
  121GLU      N 1201   4.689   4.638   2.131
  121GLU      H 1202   4.773   4.605   2.087
  121GLU     CA 1203   4.633   4.755   2.062
  121GLU     CB 1204   4.670   4.745   1.914
  121GLU     CG 1205   4.810   4.691   1.882
  121GLU     CD 1206   4.918   4.780   1.939
  121GLU    OE1 1207   4.993   4.733   2.027
  121GLU    OE2 1208   4.930   4.891   1.886
  121GLU      C 1209   4.480   4.767   2.072
  121GLU      O 1210   4.431   4.874   2.108
  122ARG      N 1211   4.411   4.653   2.064
  122ARG      H 1212   4.457   4.563   2.072
  122ARG     CA 1213   4.263   4.647   2.070
  122ARG     CB 1214   4.214   4.515   2.010
  122ARG     CG 1215   4.247   4.504   1.861
  122ARG     CD 1216   4.221   4.364   1.807
  122ARG     NE 1217   4.079   4.336   1.779
  122ARG     HE 1218   4.013   4.409   1.801
  122ARG     CZ 1219   4.034   4.223   1.723
  122ARG    NH1 1220   4.117   4.123   1.692
  122ARG   HH11 1221   4.216   4.130   1.704
  122ARG   HH12 1222   4.077   4.038   1.654
  122ARG    NH2 1223   3.905   4.208   1.691
  122ARG   HH21 1224   3.837   4.278   1.714
  122ARG   HH22 1225   3.877   4.132   1.632
  122ARG      C 1226   4.203   4.664   2.211
  122ARG      O 1227   4.082   4.654   2.230
  123VAL      N 1228   4.288   4.685   2.310
  123VAL      H 1229   4.385   4.704   2.292
  123VAL     CA 1230   4.248   4.692   2.451
  123VAL     CB 1231   4.322   4.580   2.524
  123VAL    CG1 1232   4.339   4.601   2.675
  123VAL    CG2 1233   4.243   4.451   2.502
  123VAL      C 1234   4.267   4.835   2.504
  123VAL      O 1235   4.378   4.887   2.506
  124LYS      N 1236   4.153   4.901   2.518
  124LYS      H 1237   4.065   4.860   2.492
  124LYS     CA 1238   4.147   5.042   2.565
  124LYS     CB 1239   4.041   5.121   2.489
  124LYS     CG 1240   4.064   5.117   2.337
  124LYS     CD 1241   4.171   5.212   2.283
  124LYS     CE 1242   4.244   5.142   2.168
  124LYS     NZ 1243   4.284   5.231   2.057
  124LYS    HZ1 1244   4.363   5.192   2.009
  124LYS    HZ2 1245   4.207   5.232   1.992
  124LYS    HZ3 1246   4.303   5.323   2.088
  124LYS      C 1247   4.136   5.063   2.717
  124LYS      O 1248   4.195   5.158   2.768
  125GLY      N 1249   4.077   4.966   2.787
  125GLY      H 1250   4.028   4.891   2.743
  125GLY     CA 1251   4.066   4.968   2.935
  125GLY      C 1252   4.013   4.835   2.991
  125GLY      O 1253   3.905   4.787   2.954
  126ILE      N 1254   4.086   4.784   3.090
  126ILE      H 1255   4.165   4.833   3.129
  126ILE     CA 1256   4.047   4.658   3.158
  126ILE     CB 1257   4.162   4.556   3.163
  126ILE    CG1 1258   4.218   4.526   3.023
  126ILE    CG2 1259   4.115   4.425   3.228
  126ILE     CD 1260   4.341   4.435   3.023
  126ILE      C 1261   3.992   4.685   3.299
  126ILE      O 1262   4.063   4.722   3.392
  127ALA      N 1263   3.863   4.654   3.311
  127ALA      H 1264   3.809   4.616   3.235
  127ALA     CA 1265   3.793   4.655   3.440
  127ALA     CB 1266   3.652   4.712   3.423
  127ALA      C 1267   3.787   4.511   3.491
  127ALA      O 1268   3.722   4.425   3.431
  128PHE      N 1269   3.855   4.487   3.602
  128PHE      H 1270   3.892   4.559   3.662
  128PHE     CA 1271   3.870   4.348   3.649
  128PHE     CB 1272   4.002   4.290   3.596
  128PHE     CG 1273   4.132   4.352   3.644
  128PHE    CD1 1274   4.173   4.475   3.596
  128PHE    HD1 1275   4.105   4.536   3.537
  128PHE    CD2 1276   4.222   4.271   3.712
  128PHE    HD2 1277   4.191   4.174   3.749
  128PHE    CE1 1278   4.303   4.519   3.617
  128PHE    HE1 1279   4.328   4.623   3.599
  128PHE    CE2 1280   4.354   4.313   3.730
  128PHE    HE2 1281   4.428   4.243   3.768
  128PHE     CZ 1282   4.394   4.437   3.684
  128PHE     HZ 1283   4.493   4.475   3.708
  128PHE      C 1284   3.845   4.323   3.797
  128PHE      O 1285   3.834   4.414   3.880
  129MET      N 1286   3.813   4.197   3.821
  129MET      H 1287   3.804   4.133   3.745
  129MET     CA 1288   3.769   4.146   3.952
  129MET     CB 1289   3.620   4.176   3.966
  129MET     CG 1290   3.534   4.126   3.849
  129MET     SD 1291   3.358   4.176   3.860
  129MET     CE 1292   3.389   4.351   3.855
  129MET      C 1293   3.789   3.995   3.965
  129MET      O 1294   3.780   3.925   3.864
  130GLU      N 1295   3.833   3.952   4.083
  130GLU      H 1296   3.884   4.014   4.143
  130GLU     CA 1297   3.843   3.810   4.123
  130GLU     CB 1298   3.716   3.758   4.190
  130GLU     CG 1299   3.724   3.773   4.342
  130GLU     CD 1300   3.812   3.670   4.415
  130GLU    OE1 1301   3.806   3.549   4.382
  130GLU    OE2 1302   3.888   3.709   4.505
  130GLU      C 1303   3.891   3.715   4.012
  130GLU      O 1304   3.814   3.645   3.947
  131PHE      N 1305   4.023   3.719   3.996
  131PHE      H 1306   4.083   3.738   4.074
  131PHE     CA 1307   4.087   3.669   3.873
  131PHE     CB 1308   4.150   3.784   3.795
  131PHE     CG 1309   4.269   3.856   3.858
  131PHE    CD1 1310   4.248   3.977   3.922
  131PHE    HD1 1311   4.147   4.015   3.935
  131PHE    CD2 1312   4.398   3.810   3.836
  131PHE    HD2 1313   4.415   3.719   3.777
  131PHE    CE1 1314   4.357   4.052   3.965
  131PHE    HE1 1315   4.341   4.142   4.025
  131PHE    CE2 1316   4.506   3.884   3.880
  131PHE    HE2 1317   4.606   3.842   3.872
  131PHE     CZ 1318   4.486   4.007   3.942
  131PHE     HZ 1319   4.571   4.069   3.970
  131PHE      C 1320   4.184   3.551   3.884
  131PHE      O 1321   4.209   3.494   3.990
  132ILE      N 1322   4.218   3.505   3.764
  132ILE      H 1323   4.178   3.545   3.681
  132ILE     CA 1324   4.313   3.394   3.739
  132ILE     CB 1325   4.265   3.324   3.610
  132ILE    CG1 1326   4.121   3.271   3.622
  132ILE    CG2 1327   4.356   3.212   3.560
  132ILE     CD 1328   4.096   3.173   3.737
  132ILE      C 1329   4.458   3.447   3.736
  132ILE      O 1330   4.495   3.524   3.648
  133ARG      N 1331   4.526   3.431   3.850
  133ARG      H 1332   4.481   3.391   3.931
  133ARG     CA 1333   4.672   3.454   3.868
  133ARG     CB 1334   4.698   3.561   3.976
  133ARG     CG 1335   4.660   3.519   4.118
  133ARG     CD 1336   4.720   3.610   4.225
  133ARG     NE 1337   4.685   3.558   4.359
  133ARG     HE 1338   4.587   3.544   4.377
  133ARG     CZ 1339   4.773   3.526   4.455
  133ARG    NH1 1340   4.905   3.537   4.440
  133ARG   HH11 1341   4.947   3.568   4.355
  133ARG   HH12 1342   4.965   3.506   4.514
  133ARG    NH2 1343   4.732   3.457   4.562
  133ARG   HH21 1344   4.637   3.427   4.572
  133ARG   HH22 1345   4.801   3.427   4.629
  133ARG      C 1346   4.739   3.320   3.906
  133ARG      O 1347   4.675   3.239   3.973
  134PRO      N 1348   4.867   3.297   3.871
  134PRO     CA 1349   4.936   3.171   3.905
  134PRO     CB 1350   5.069   3.174   3.830
  134PRO     CG 1351   5.054   3.288   3.730
  134PRO     CD 1352   4.959   3.386   3.798
  134PRO      C 1353   4.960   3.170   4.056
  134PRO      O 1354   5.031   3.257   4.106
  135ILE      N 1355   4.867   3.103   4.124
  135ILE      H 1356   4.778   3.087   4.083
  135ILE     CA 1357   4.874   3.084   4.271
  135ILE     CB 1358   4.748   3.019   4.330
  135ILE    CG1 1359   4.617   3.084   4.284
  135ILE    CG2 1360   4.756   3.023   4.483
  135ILE     CD 1361   4.596   3.228   4.331
  135ILE      C 1362   4.997   2.999   4.304
  135ILE      O 1363   4.999   2.879   4.272
  136PRO      N 1364   5.093   3.059   4.376
  136PRO     CA 1365   5.222   2.995   4.408
  136PRO     CB 1366   5.298   3.098   4.491
  136PRO     CG 1367   5.248   3.230   4.432
  136PRO     CD 1368   5.099   3.202   4.412
  136PRO      C 1369   5.208   2.859   4.478
  136PRO      O 1370   5.254   2.761   4.419
  137THR      N 1371   5.134   2.851   4.588
  137THR      H 1372   5.088   2.931   4.629
  137THR     CA 1373   5.113   2.724   4.661
  137THR     CB 1374   5.221   2.688   4.765
  137THR    OG1 1375   5.222   2.770   4.883
  137THR    HG1 1376   5.216   2.710   4.967
  137THR    CG2 1377   5.359   2.676   4.699
  137THR      C 1378   4.977   2.714   4.732
  137THR      O 1379   4.906   2.814   4.747
  138TRP      N 1380   4.938   2.592   4.767
  138TRP      H 1381   4.994   2.510   4.748
  138TRP     CA 1382   4.809   2.568   4.837
  138TRP     CB 1383   4.776   2.419   4.847
  138TRP     CG 1384   4.736   2.357   4.713
  138TRP    CD1 1385   4.816   2.285   4.634
  138TRP    HD1 1386   4.923   2.272   4.647
  138TRP    CD2 1387   4.607   2.342   4.663
  138TRP    NE1 1388   4.744   2.222   4.541
  138TRP    HE1 1389   4.776   2.143   4.488
  138TRP    CE2 1390   4.617   2.257   4.555
  138TRP    CE3 1391   4.485   2.400   4.694
  138TRP    HE3 1392   4.475   2.463   4.783
  138TRP    CZ2 1393   4.506   2.231   4.476
  138TRP    HZ2 1394   4.512   2.158   4.396
  138TRP    CZ3 1395   4.374   2.375   4.616
  138TRP    HZ3 1396   4.279   2.423   4.639
  138TRP    CH2 1397   4.384   2.290   4.506
  138TRP    HH2 1398   4.297   2.271   4.443
  138TRP      C 1399   4.791   2.639   4.972
  138TRP      O 1400   4.678   2.674   5.007
  139ASP      N 1401   4.899   2.677   5.038
  139ASP      H 1402   4.986   2.626   5.031
  139ASP     CA 1403   4.899   2.765   5.158
  139ASP     CB 1404   5.042   2.780   5.212
  139ASP     CG 1405   5.115   2.646   5.218
  139ASP    OD1 1406   5.103   2.577   5.322
  139ASP    OD2 1407   5.165   2.608   5.110
  139ASP      C 1408   4.840   2.905   5.132
  139ASP      O 1409   4.798   2.972   5.226
  140GLU      N 1410   4.844   2.945   5.005
  140GLU      H 1411   4.908   2.903   4.941
  140GLU     CA 1412   4.772   3.061   4.951
  140GLU     CB 1413   4.844   3.120   4.829
  140GLU     CG 1414   4.984   3.171   4.865
  140GLU     CD 1415   5.046   3.267   4.761
  140GLU    OE1 1416   4.972   3.355   4.712
  140GLU    OE2 1417   5.169   3.261   4.742
  140GLU      C 1418   4.621   3.037   4.925
  140GLU      O 1419   4.541   3.125   4.956
  141TRP      N 1420   4.580   2.913   4.898
  141TRP      H 1421   4.635   2.834   4.926
  141TRP     CA 1422   4.437   2.881   4.872
  141TRP     CB 1423   4.421   2.741   4.813
  141TRP     CG 1424   4.284   2.713   4.748
  141TRP    CD1 1425   4.179   2.657   4.806
  141TRP    HD1 1426   4.171   2.632   4.911
  141TRP    CD2 1427   4.251   2.733   4.615
  141TRP    NE1 1428   4.082   2.638   4.716
  141TRP    HE1 1429   3.994   2.592   4.733
  141TRP    CE2 1430   4.122   2.686   4.598
  141TRP    CE3 1431   4.313   2.803   4.512
  141TRP    HE3 1432   4.414   2.843   4.525
  141TRP    CZ2 1433   4.054   2.712   4.480
  141TRP    HZ2 1434   3.950   2.681   4.468
  141TRP    CZ3 1435   4.244   2.830   4.394
  141TRP    HZ3 1436   4.288   2.896   4.319
  141TRP    CH2 1437   4.114   2.785   4.379
  141TRP    HH2 1438   4.057   2.812   4.290
  141TRP      C 1439   4.362   2.886   5.006
  141TRP      O 1440   4.404   2.818   5.100
  142PRO      N 1441   4.245   2.952   5.010
  142PRO     CA 1442   4.167   2.968   5.134
  142PRO     CB 1443   4.040   3.040   5.090
  142PRO     CG 1444   4.082   3.119   4.967
  142PRO     CD 1445   4.187   3.031   4.900
  142PRO      C 1446   4.137   2.832   5.200
  142PRO      O 1447   4.083   2.741   5.137
  143GLU      N 1448   4.162   2.830   5.331
  143GLU      H 1449   4.181   2.915   5.380
  143GLU     CA 1450   4.175   2.710   5.417
  143GLU     CB 1451   4.168   2.759   5.562
  143GLU     CG 1452   4.198   2.655   5.670
  143GLU     CD 1453   4.346   2.617   5.680
  143GLU    OE1 1454   4.431   2.703   5.649
  143GLU    OE2 1455   4.373   2.501   5.719
  143GLU      C 1456   4.069   2.601   5.394
  143GLU      O 1457   4.095   2.496   5.335
  144PHE      N 1458   3.947   2.647   5.414
  144PHE      H 1459   3.934   2.745   5.432
  144PHE     CA 1460   3.822   2.571   5.413
  144PHE     CB 1461   3.721   2.660   5.487
  144PHE     CG 1462   3.748   2.686   5.636
  144PHE    CD1 1463   3.787   2.584   5.722
  144PHE    HD1 1464   3.807   2.483   5.686
  144PHE    CD2 1465   3.714   2.810   5.689
  144PHE    HD2 1466   3.680   2.890   5.623
  144PHE    CE1 1467   3.787   2.604   5.859
  144PHE    HE1 1468   3.806   2.519   5.925
  144PHE    CE2 1469   3.716   2.830   5.827
  144PHE    HE2 1470   3.693   2.928   5.868
  144PHE     CZ 1471   3.751   2.727   5.913
  144PHE     HZ 1472   3.758   2.744   6.020
  144PHE      C 1473   3.771   2.523   5.275
  144PHE      O 1474   3.657   2.479   5.261
  145ALA      N 1475   3.856   2.538   5.174
  145ALA      H 1476   3.940   2.591   5.184
  145ALA     CA 1477   3.833   2.472   5.044
  145ALA     CB 1478   3.752   2.559   4.948
  145ALA      C 1479   3.959   2.415   4.975
  145ALA      O 1480   3.954   2.380   4.857
  146ARG      N 1481   4.065   2.395   5.052
  146ARG      H 1482   4.060   2.410   5.152
  146ARG     CA 1483   4.192   2.341   5.001
  146ARG     CB 1484   4.300   2.361   5.108
  146ARG     CG 1485   4.439   2.339   5.050
  146ARG     CD 1486   4.550   2.361   5.153
  146ARG     NE 1487   4.555   2.503   5.191
  146ARG     HE 1488   4.588   2.566   5.120
  146ARG     CZ 1489   4.531   2.551   5.314
  146ARG    NH1 1490   4.512   2.467   5.416
  146ARG   HH11 1491   4.519   2.368   5.403
  146ARG   HH12 1492   4.489   2.503   5.508
  146ARG    NH2 1493   4.506   2.681   5.330
  146ARG   HH21 1494   4.505   2.743   5.251
  146ARG   HH22 1495   4.481   2.713   5.421
  146ARG      C 1496   4.180   2.194   4.958
  146ARG      O 1497   4.182   2.165   4.838
  147GLU      N 1498   4.143   2.109   5.054
  147GLU      H 1499   4.156   2.133   5.150
  147GLU     CA 1500   4.115   1.965   5.032
  147GLU     CB 1501   4.105   1.893   5.167
  147GLU     CG 1502   4.211   1.933   5.271
  147GLU     CD 1503   4.357   1.921   5.225
  147GLU    OE1 1504   4.405   1.807   5.209
  147GLU    OE2 1505   4.423   2.027   5.215
  147GLU      C 1506   3.990   1.939   4.946
  147GLU      O 1507   3.992   1.848   4.862
  148THR      N 1508   3.891   2.029   4.954
  148THR      H 1509   3.877   2.083   5.038
  148THR     CA 1510   3.779   2.033   4.857
  148THR     CB 1511   3.674   2.142   4.884
  148THR    OG1 1512   3.627   2.146   5.020
  148THR    HG1 1513   3.576   2.234   5.029
  148THR    CG2 1514   3.552   2.124   4.794
  148THR      C 1515   3.829   2.051   4.712
  148THR      O 1516   3.809   1.963   4.628
  149PHE      N 1517   3.910   2.154   4.685
  149PHE      H 1518   3.936   2.222   4.755
  149PHE     CA 1519   3.968   2.176   4.551
  149PHE     CB 1520   4.013   2.321   4.531
  149PHE     CG 1521   3.897   2.405   4.476
  149PHE    CD1 1522   3.793   2.446   4.558
  149PHE    HD1 1523   3.787   2.411   4.662
  149PHE    CD2 1524   3.899   2.442   4.342
  149PHE    HD2 1525   3.983   2.413   4.278
  149PHE    CE1 1526   3.690   2.523   4.506
  149PHE    HE1 1527   3.607   2.554   4.570
  149PHE    CE2 1528   3.796   2.519   4.290
  149PHE    HE2 1529   3.797   2.550   4.185
  149PHE     CZ 1530   3.691   2.558   4.372
  149PHE     HZ 1531   3.607   2.613   4.329
  149PHE      C 1532   4.075   2.074   4.504
  149PHE      O 1533   4.081   2.042   4.385
  150GLN      N 1534   4.151   2.018   4.597
  150GLN      H 1535   4.160   2.058   4.689
  150GLN     CA 1536   4.241   1.903   4.570
  150GLN     CB 1537   4.327   1.874   4.692
  150GLN     CG 1538   4.438   1.977   4.710
  150GLN     CD 1539   4.493   1.969   4.852
  150GLN    OE1 1540   4.484   1.868   4.921
  150GLN    NE2 1541   4.552   2.075   4.899
  150GLN   HE21 1542   4.568   2.158   4.845
  150GLN   HE22 1543   4.570   2.071   4.998
  150GLN      C 1544   4.169   1.772   4.533
  150GLN      O 1545   4.231   1.686   4.470
  151ALA      N 1546   4.054   1.750   4.596
  151ALA      H 1547   4.035   1.791   4.686
  151ALA     CA 1548   3.956   1.647   4.554
  151ALA     CB 1549   3.849   1.626   4.661
  151ALA      C 1550   3.889   1.680   4.420
  151ALA      O 1551   3.880   1.594   4.333
  152PHE      N 1552   3.857   1.808   4.399
  152PHE      H 1553   3.848   1.874   4.475
  152PHE     CA 1554   3.805   1.854   4.268
  152PHE     CB 1555   3.768   2.003   4.270
  152PHE     CG 1556   3.653   2.049   4.360
  152PHE    CD1 1557   3.568   1.963   4.429
  152PHE    HD1 1558   3.595   1.859   4.449
  152PHE    CD2 1559   3.622   2.184   4.356
  152PHE    HD2 1560   3.691   2.253   4.308
  152PHE    CE1 1561   3.452   2.012   4.489
  152PHE    HE1 1562   3.388   1.944   4.544
  152PHE    CE2 1563   3.508   2.233   4.417
  152PHE    HE2 1564   3.490   2.341   4.420
  152PHE     CZ 1565   3.422   2.147   4.483
  152PHE     HZ 1566   3.333   2.185   4.534
  152PHE      C 1567   3.905   1.828   4.154
  152PHE      O 1568   3.869   1.773   4.049
  153ARG      N 1569   4.031   1.860   4.181
  153ARG      H 1570   4.051   1.922   4.258
  153ARG     CA 1571   4.147   1.826   4.096
  153ARG     CB 1572   4.257   1.926   4.124
  153ARG     CG 1573   4.221   2.070   4.090
  153ARG     CD 1574   4.323   2.163   4.154
  153ARG     NE 1575   4.460   2.133   4.107
  153ARG     HE 1576   4.500   2.047   4.141
  153ARG     CZ 1577   4.521   2.199   4.009
  153ARG    NH1 1578   4.451   2.279   3.927
  153ARG   HH11 1579   4.351   2.280   3.931
  153ARG   HH12 1580   4.497   2.350   3.873
  153ARG    NH2 1581   4.654   2.192   3.998
  153ARG   HH21 1582   4.708   2.136   4.061
  153ARG   HH22 1583   4.700   2.246   3.928
  153ARG      C 1584   4.201   1.682   4.113
  153ARG      O 1585   4.309   1.660   4.168
  154THR      N 1586   4.107   1.589   4.099
  154THR      H 1587   4.010   1.610   4.114
  154THR     CA 1588   4.134   1.446   4.072
  154THR     CB 1589   4.115   1.351   4.191
  154THR    OG1 1590   3.978   1.319   4.219
  154THR    HG1 1591   3.982   1.237   4.279
  154THR    CG2 1592   4.187   1.401   4.317
  154THR      C 1593   4.041   1.399   3.959
  154THR      O 1594   3.948   1.470   3.920
  155THR      N 1595   4.071   1.282   3.903
  155THR      H 1596   4.152   1.229   3.927
  155THR     CA 1597   3.976   1.221   3.808
  155THR     CB 1598   4.040   1.156   3.686
  155THR    OG1 1599   4.124   1.046   3.719
  155THR    HG1 1600   4.220   1.064   3.690
  155THR    CG2 1601   4.114   1.260   3.602
  155THR      C 1602   3.868   1.135   3.875
  155THR      O 1603   3.752   1.173   3.862
  156ASP      N 1604   3.905   1.048   3.969
  156ASP      H 1605   4.001   1.019   3.978
  156ASP     CA 1606   3.811   0.964   4.047
  156ASP     CB 1607   3.891   0.867   4.136
  156ASP     CG 1608   3.958   0.920   4.265
  156ASP    OD1 1609   4.007   1.035   4.267
  156ASP    OD2 1610   3.928   0.859   4.370
  156ASP      C 1611   3.698   1.038   4.124
  156ASP      O 1612   3.582   1.043   4.081
  157VAL      N 1613   3.734   1.093   4.240
  157VAL      H 1614   3.827   1.073   4.274
  157VAL     CA 1615   3.648   1.175   4.328
  157VAL     CB 1616   3.715   1.194   4.465
  157VAL    CG1 1617   3.628   1.278   4.559
  157VAL    CG2 1618   3.742   1.059   4.532
  157VAL      C 1619   3.613   1.310   4.264
  157VAL      O 1620   3.500   1.356   4.280
  158GLY      N 1621   3.705   1.362   4.182
  158GLY      H 1622   3.803   1.336   4.190
  158GLY     CA 1623   3.681   1.481   4.099
  158GLY      C 1624   3.551   1.471   4.019
  158GLY      O 1625   3.457   1.545   4.052
  159ARG      N 1626   3.539   1.361   3.946
  159ARG      H 1627   3.613   1.293   3.935
  159ARG     CA 1628   3.419   1.336   3.864
  159ARG     CB 1629   3.450   1.242   3.748
  159ARG     CG 1630   3.543   1.317   3.652
  159ARG     CD 1631   3.596   1.230   3.539
  159ARG     NE 1632   3.492   1.203   3.439
  159ARG     HE 1633   3.444   1.116   3.449
  159ARG     CZ 1634   3.468   1.278   3.331
  159ARG    NH1 1635   3.541   1.387   3.306
  159ARG   HH11 1636   3.616   1.412   3.366
  159ARG   HH12 1637   3.511   1.452   3.236
  159ARG    NH2 1638   3.375   1.242   3.241
  159ARG   HH21 1639   3.325   1.156   3.249
  159ARG   HH22 1640   3.350   1.306   3.168
  159ARG      C 1641   3.290   1.301   3.939
  159ARG      O 1642   3.186   1.360   3.913
  160LYS      N 1643   3.305   1.228   4.049
  160LYS      H 1644   3.391   1.182   4.072
  160LYS     CA 1645   3.190   1.197   4.136
  160LYS     CB 1646   3.231   1.094   4.241
  160LYS     CG 1647   3.108   1.054   4.322
  160LYS     CD 1648   3.117   0.910   4.368
  160LYS     CE 1649   2.988   0.872   4.439
  160LYS     NZ 1650   2.870   0.884   4.352
  160LYS    HZ1 1651   2.788   0.860   4.405
  160LYS    HZ2 1652   2.861   0.978   4.319
  160LYS    HZ3 1653   2.880   0.820   4.275
  160LYS      C 1654   3.124   1.321   4.199
  160LYS      O 1655   3.003   1.339   4.194
  161LEU      N 1656   3.206   1.410   4.253
  161LEU      H 1657   3.306   1.402   4.250
  161LEU     CA 1658   3.152   1.531   4.316
  161LEU     CB 1659   3.250   1.596   4.413
  161LEU     CG 1660   3.290   1.507   4.530
  161LEU    CD1 1661   3.409   1.570   4.602
  161LEU    CD2 1662   3.174   1.487   4.626
  161LEU      C 1663   3.098   1.634   4.215
  161LEU      O 1664   2.983   1.675   4.228
  162ILE      N 1665   3.177   1.674   4.116
  162ILE      H 1666   3.271   1.642   4.103
  162ILE     CA 1667   3.132   1.779   4.022
  162ILE     CB 1668   3.248   1.865   3.970
  162ILE    CG1 1669   3.336   1.915   4.086
  162ILE    CG2 1670   3.193   1.986   3.894
  162ILE     CD 1671   3.466   1.978   4.038
  162ILE      C 1672   3.034   1.732   3.912
  162ILE      O 1673   2.934   1.800   3.891
  163ILE      N 1674   3.046   1.611   3.856
  163ILE      H 1675   3.130   1.555   3.860
  163ILE     CA 1676   2.938   1.559   3.768
  163ILE     CB 1677   2.980   1.457   3.659
  163ILE    CG1 1678   3.101   1.501   3.577
  163ILE    CG2 1679   2.863   1.443   3.562
  163ILE     CD 1680   3.155   1.386   3.491
  163ILE      C 1681   2.820   1.505   3.850
  163ILE      O 1682   2.724   1.577   3.878
  164ASP      N 1683   2.839   1.387   3.908
  164ASP      H 1684   2.926   1.338   3.895
  164ASP     CA 1685   2.736   1.307   3.977
  164ASP     CB 1686   2.804   1.179   4.027
  164ASP     CG 1687   2.858   1.091   3.914
  164ASP    OD1 1688   2.790   1.086   3.809
  164ASP    OD2 1689   2.966   1.030   3.933
  164ASP      C 1690   2.661   1.372   4.095
  164ASP      O 1691   2.551   1.331   4.133
  165GLN      N 1692   2.734   1.458   4.166
  165GLN      H 1693   2.834   1.453   4.163
  165GLN     CA 1694   2.677   1.533   4.281
  165GLN     CB 1695   2.762   1.501   4.404
  165GLN     CG 1696   2.759   1.351   4.435
  165GLN     CD 1697   2.829   1.311   4.564
  165GLN    OE1 1698   2.865   1.388   4.652
  165GLN    NE2 1699   2.822   1.184   4.592
  165GLN   HE21 1700   2.770   1.123   4.532
  165GLN   HE22 1701   2.864   1.152   4.677
  165GLN      C 1702   2.660   1.685   4.265
  165GLN      O 1703   2.616   1.752   4.359
  166ASN      N 1704   2.714   1.739   4.155
  166ASN      H 1705   2.767   1.683   4.092
  166ASN     CA 1706   2.704   1.880   4.112
  166ASN     CB 1707   2.567   1.896   4.046
  166ASN     CG 1708   2.540   2.026   3.971
  166ASN    OD1 1709   2.612   2.066   3.880
  166ASN    ND2 1710   2.426   2.084   4.001
  166ASN   HD21 1711   2.367   2.050   4.074
  166ASN   HD22 1712   2.395   2.160   3.942
  166ASN      C 1713   2.737   1.983   4.222
  166ASN      O 1714   2.672   2.086   4.242
  167VAL      N 1715   2.843   1.948   4.295
  167VAL      H 1716   2.883   1.856   4.287
  167VAL     CA 1717   2.893   2.028   4.409
  167VAL     CB 1718   3.009   1.959   4.482
  167VAL    CG1 1719   2.965   1.825   4.539
  167VAL    CG2 1720   3.133   1.942   4.394
  167VAL      C 1721   2.931   2.172   4.373
  167VAL      O 1722   2.893   2.263   4.447
  168PHE      N 1723   2.980   2.189   4.250
  168PHE      H 1724   3.011   2.112   4.195
  168PHE     CA 1725   3.018   2.322   4.199
  168PHE     CB 1726   3.094   2.314   4.066
  168PHE     CG 1727   3.226   2.392   4.077
  168PHE    CD1 1728   3.226   2.529   4.053
  168PHE    HD1 1729   3.132   2.578   4.032
  168PHE    CD2 1730   3.345   2.331   4.114
  168PHE    HD2 1731   3.349   2.223   4.128
  168PHE    CE1 1732   3.342   2.604   4.064
  168PHE    HE1 1733   3.340   2.711   4.045
  168PHE    CE2 1734   3.461   2.406   4.125
  168PHE    HE2 1735   3.555   2.358   4.153
  168PHE     CZ 1736   3.461   2.542   4.099
  168PHE     HZ 1737   3.555   2.598   4.093
  168PHE      C 1738   2.904   2.426   4.199
  168PHE      O 1739   2.922   2.534   4.254
  169ILE      N 1740   2.782   2.379   4.173
  169ILE      H 1741   2.768   2.291   4.129
  169ILE     CA 1742   2.661   2.463   4.188
  169ILE     CB 1743   2.549   2.417   4.093
  169ILE    CG1 1744   2.599   2.386   3.952
  169ILE    CG2 1745   2.437   2.521   4.086
  169ILE     CD 1746   2.673   2.504   3.890
  169ILE      C 1747   2.609   2.465   4.332
  169ILE      O 1748   2.595   2.572   4.393
  170GLU      N 1749   2.590   2.346   4.389
  170GLU      H 1750   2.606   2.261   4.338
  170GLU     CA 1751   2.519   2.332   4.518
  170GLU     CB 1752   2.456   2.193   4.534
  170GLU     CG 1753   2.364   2.156   4.418
  170GLU     CD 1754   2.267   2.263   4.367
  170GLU    OE1 1755   2.221   2.348   4.446
  170GLU    OE2 1756   2.239   2.260   4.246
  170GLU      C 1757   2.589   2.372   4.648
  170GLU      O 1758   2.524   2.395   4.750
  171GLY      N 1759   2.719   2.394   4.638
  171GLY      H 1760   2.763   2.396   4.548
  171GLY     CA 1761   2.804   2.422   4.755
  171GLY      C 1762   2.922   2.514   4.728
  171GLY      O 1763   2.935   2.615   4.796
  172THR      N 1764   2.999   2.486   4.623
  172THR      H 1765   3.003   2.394   4.581
  172THR     CA 1766   3.110   2.576   4.581
  172THR     CB 1767   3.191   2.526   4.461
  172THR    OG1 1768   3.205   2.385   4.471
  172THR    HG1 1769   3.263   2.356   4.395
  172THR    CG2 1770   3.329   2.590   4.455
  172THR      C 1771   3.060   2.716   4.546
  172THR      O 1772   3.100   2.811   4.613
  173LEU      N 1773   2.956   2.723   4.463
  173LEU      H 1774   2.936   2.650   4.397
  173LEU     CA 1775   2.894   2.852   4.427
  173LEU     CB 1776   2.801   2.830   4.308
  173LEU     CG 1777   2.758   2.960   4.240
  173LEU    CD1 1778   2.880   3.040   4.193
  173LEU    CD2 1779   2.665   2.925   4.124
  173LEU      C 1780   2.833   2.937   4.540
  173LEU      O 1781   2.883   3.049   4.554
  174PRO      N 1782   2.753   2.883   4.634
  174PRO     CA 1783   2.704   2.961   4.750
  174PRO     CB 1784   2.618   2.865   4.832
  174PRO     CG 1785   2.569   2.764   4.730
  174PRO     CD 1786   2.688   2.751   4.634
  174PRO      C 1787   2.820   3.015   4.834
  174PRO      O 1788   2.825   3.137   4.853
  175MET      N 1789   2.924   2.932   4.848
  175MET      H 1790   2.917   2.836   4.822
  175MET     CA 1791   3.050   2.968   4.916
  175MET     CB 1792   3.141   2.847   4.932
  175MET     CG 1793   3.133   2.792   5.074
  175MET     SD 1794   3.247   2.653   5.108
  175MET     CE 1795   3.167   2.536   5.001
  175MET      C 1796   3.134   3.085   4.860
  175MET      O 1797   3.237   3.118   4.919
  176GLY      N 1798   3.105   3.124   4.736
  176GLY      H 1799   3.053   3.067   4.672
  176GLY     CA 1800   3.164   3.243   4.673
  176GLY      C 1801   3.085   3.374   4.687
  176GLY      O 1802   3.131   3.475   4.634
  177VAL      N 1803   2.974   3.373   4.761
  177VAL      H 1804   2.935   3.287   4.796
  177VAL     CA 1805   2.890   3.493   4.786
  177VAL     CB 1806   2.758   3.481   4.709
  177VAL    CG1 1807   2.679   3.611   4.716
  177VAL    CG2 1808   2.776   3.442   4.562
  177VAL      C 1809   2.861   3.507   4.937
  177VAL      O 1810   2.788   3.424   4.990
  178VAL      N 1811   2.897   3.622   4.996
  178VAL      H 1812   2.910   3.707   4.942
  178VAL     CA 1813   2.890   3.645   5.143
  178VAL     CB 1814   2.967   3.771   5.189
  178VAL    CG1 1815   2.987   3.776   5.340
  178VAL    CG2 1816   3.104   3.784   5.121
  178VAL      C 1817   2.744   3.655   5.193
  178VAL      O 1818   2.715   3.631   5.310
  179ARG      N 1819   2.660   3.716   5.111
  179ARG      H 1820   2.693   3.786   5.046
  179ARG     CA 1821   2.513   3.702   5.124
  179ARG     CB 1822   2.437   3.814   5.052
  179ARG     CG 1823   2.463   3.819   4.902
  179ARG     CD 1824   2.360   3.908   4.834
  179ARG     NE 1825   2.357   3.873   4.692
  179ARG     HE 1826   2.428   3.917   4.636
  179ARG     CZ 1827   2.264   3.796   4.635
  179ARG    NH1 1828   2.167   3.739   4.707
  179ARG   HH11 1829   2.160   3.752   4.806
  179ARG   HH12 1830   2.098   3.684   4.658
  179ARG    NH2 1831   2.264   3.773   4.504
  179ARG   HH21 1832   2.338   3.804   4.443
  179ARG   HH22 1833   2.183   3.732   4.462
  179ARG      C 1834   2.463   3.565   5.076
  179ARG      O 1835   2.507   3.514   4.972
  180PRO      N 1836   2.361   3.513   5.145
  180PRO     CA 1837   2.289   3.391   5.104
  180PRO     CB 1838   2.192   3.362   5.218
  180PRO     CG 1839   2.260   3.429   5.337
  180PRO     CD 1840   2.314   3.557   5.276
  180PRO      C 1841   2.210   3.426   4.979
  180PRO      O 1842   2.138   3.526   4.974
  181LEU      N 1843   2.246   3.355   4.874
  181LEU      H 1844   2.333   3.305   4.872
  181LEU     CA 1845   2.168   3.358   4.748
  181LEU     CB 1846   2.238   3.279   4.639
  181LEU     CG 1847   2.370   3.339   4.591
  181LEU    CD1 1848   2.452   3.230   4.521
  181LEU    CD2 1849   2.344   3.452   4.492
  181LEU      C 1850   2.028   3.300   4.770
  181LEU      O 1851   2.007   3.201   4.840
  182THR      N 1852   1.932   3.373   4.715
  182THR      H 1853   1.954   3.457   4.663
  182THR     CA 1854   1.790   3.331   4.712
  182THR     CB 1855   1.694   3.450   4.690
  182THR    OG1 1856   1.712   3.511   4.562
  182THR    HG1 1857   1.810   3.542   4.552
  182THR    CG2 1858   1.708   3.553   4.802
  182THR      C 1859   1.765   3.226   4.603
  182THR      O 1860   1.834   3.222   4.501
  183GLU      N 1861   1.664   3.142   4.626
  183GLU      H 1862   1.626   3.136   4.718
  183GLU     CA 1863   1.627   3.032   4.534
  183GLU     CB 1864   1.501   2.963   4.590
  183GLU     CG 1865   1.484   2.815   4.552
  183GLU     CD 1866   1.565   2.710   4.632
  183GLU    OE1 1867   1.629   2.748   4.732
  183GLU    OE2 1868   1.554   2.589   4.599
  183GLU      C 1869   1.613   3.073   4.385
  183GLU      O 1870   1.689   3.020   4.305
  184VAL      N 1871   1.558   3.193   4.359
  184VAL      H 1872   1.516   3.248   4.431
  184VAL     CA 1873   1.545   3.246   4.220
  184VAL     CB 1874   1.461   3.376   4.215
  184VAL    CG1 1875   1.440   3.424   4.071
  184VAL    CG2 1876   1.324   3.357   4.280
  184VAL      C 1877   1.680   3.266   4.148
  184VAL      O 1878   1.707   3.204   4.045
  185GLU      N 1879   1.772   3.328   4.223
  185GLU      H 1880   1.748   3.362   4.314
  185GLU     CA 1881   1.913   3.348   4.184
  185GLU     CB 1882   1.985   3.431   4.292
  185GLU     CG 1883   1.925   3.571   4.305
  185GLU     CD 1884   1.963   3.646   4.434
  185GLU    OE1 1885   1.971   3.583   4.541
  185GLU    OE2 1886   1.966   3.770   4.430
  185GLU      C 1887   1.985   3.214   4.161
  185GLU      O 1888   2.028   3.189   4.048
  186MET      N 1889   1.965   3.122   4.255
  186MET      H 1890   1.910   3.143   4.337
  186MET     CA 1891   2.016   2.983   4.248
  186MET     CB 1892   1.987   2.906   4.377
  186MET     CG 1893   2.030   2.970   4.509
  186MET     SD 1894   2.209   2.961   4.545
  186MET     CE 1895   2.224   2.787   4.576
  186MET      C 1896   1.958   2.901   4.130
  186MET      O 1897   2.035   2.836   4.058
  187ASP      N 1898   1.828   2.912   4.103
  187ASP      H 1899   1.766   2.959   4.168
  187ASP     CA 1900   1.758   2.844   3.991
  187ASP     CB 1901   1.605   2.854   4.002
  187ASP     CG 1902   1.545   2.788   4.127
  187ASP    OD1 1903   1.543   2.663   4.136
  187ASP    OD2 1904   1.491   2.862   4.212
  187ASP      C 1905   1.799   2.891   3.850
  187ASP      O 1906   1.829   2.807   3.765
  188HIS      N 1907   1.818   3.022   3.830
  188HIS      H 1908   1.785   3.092   3.894
  188HIS     CA 1909   1.880   3.076   3.705
  188HIS     CB 1910   1.896   3.227   3.714
  188HIS     CG 1911   1.773   3.310   3.674
  188HIS    ND1 1912   1.752   3.364   3.554
  188HIS    CD2 1913   1.676   3.351   3.755
  188HIS    HD2 1914   1.673   3.341   3.863
  188HIS    CE1 1915   1.638   3.433   3.561
  188HIS    HE1 1916   1.587   3.478   3.476
  188HIS    NE2 1917   1.592   3.426   3.685
  188HIS    HE2 1918   1.507   3.466   3.720
  188HIS      C 1919   2.020   3.015   3.681
  188HIS      O 1920   2.050   2.961   3.574
  189TYR      N 1921   2.099   3.015   3.788
  189TYR      H 1922   2.076   3.071   3.868
  189TYR     CA 1923   2.231   2.950   3.793
  189TYR     CB 1924   2.304   2.987   3.923
  189TYR     CG 1925   2.352   3.133   3.942
  189TYR    CD1 1926   2.430   3.197   3.847
  189TYR    HD1 1927   2.466   3.141   3.761
  189TYR    CD2 1928   2.325   3.201   4.061
  189TYR    HD2 1929   2.274   3.149   4.142
  189TYR    CE1 1930   2.476   3.326   3.868
  189TYR    HE1 1931   2.540   3.372   3.792
  189TYR    CE2 1932   2.372   3.330   4.082
  189TYR    HE2 1933   2.358   3.376   4.181
  189TYR     CZ 1934   2.446   3.395   3.985
  189TYR     OH 1935   2.481   3.525   3.998
  189TYR     HH 1936   2.452   3.558   4.092
  189TYR      C 1937   2.229   2.797   3.767
  189TYR      O 1938   2.312   2.747   3.691
  190ARG      N 1939   2.128   2.728   3.820
  190ARG      H 1940   2.077   2.766   3.898
  190ARG     CA 1941   2.099   2.585   3.789
  190ARG     CB 1942   1.996   2.524   3.884
  190ARG     CG 1943   2.047   2.493   4.025
  190ARG     CD 1944   1.946   2.403   4.097
  190ARG     NE 1945   1.977   2.397   4.241
  190ARG     HE 1946   2.064   2.353   4.266
  190ARG     CZ 1947   1.896   2.437   4.339
  190ARG    NH1 1948   1.769   2.467   4.316
  190ARG   HH11 1949   1.726   2.451   4.227
  190ARG   HH12 1950   1.726   2.537   4.375
  190ARG    NH2 1951   1.942   2.445   4.463
  190ARG   HH21 1952   2.033   2.407   4.485
  190ARG   HH22 1953   1.903   2.514   4.526
  190ARG      C 1954   2.049   2.553   3.646
  190ARG      O 1955   2.077   2.444   3.595
  191GLU      N 1956   1.974   2.645   3.585
  191GLU      H 1957   1.938   2.723   3.637
  191GLU     CA 1958   1.910   2.623   3.452
  191GLU     CB 1959   1.848   2.749   3.392
  191GLU     CG 1960   1.715   2.794   3.452
  191GLU     CD 1961   1.650   2.897   3.359
  191GLU    OE1 1962   1.647   2.873   3.237
  191GLU    OE2 1963   1.586   2.991   3.409
  191GLU      C 1964   1.990   2.552   3.341
  191GLU      O 1965   1.947   2.441   3.305
  192PRO      N 1966   2.114   2.593   3.308
  192PRO     CA 1967   2.193   2.527   3.202
  192PRO     CB 1968   2.317   2.613   3.181
  192PRO     CG 1969   2.291   2.742   3.260
  192PRO     CD 1970   2.194   2.700   3.370
  192PRO      C 1971   2.241   2.386   3.241
  192PRO      O 1972   2.277   2.309   3.152
  193PHE      N 1973   2.216   2.347   3.366
  193PHE      H 1974   2.154   2.396   3.428
  193PHE     CA 1975   2.290   2.237   3.431
  193PHE     CB 1976   2.394   2.305   3.521
  193PHE     CG 1977   2.502   2.379   3.442
  193PHE    CD1 1978   2.580   2.317   3.345
  193PHE    HD1 1979   2.575   2.210   3.329
  193PHE    CD2 1980   2.511   2.516   3.459
  193PHE    HD2 1981   2.460   2.564   3.543
  193PHE    CE1 1982   2.665   2.392   3.264
  193PHE    HE1 1983   2.725   2.342   3.188
  193PHE    CE2 1984   2.595   2.591   3.378
  193PHE    HE2 1985   2.601   2.698   3.394
  193PHE     CZ 1986   2.673   2.529   3.281
  193PHE     HZ 1987   2.750   2.585   3.230
  193PHE      C 1988   2.212   2.126   3.505
  193PHE      O 1989   2.254   2.074   3.609
  194LEU      N 1990   2.098   2.088   3.448
  194LEU      H 1991   2.057   2.139   3.373
  194LEU     CA 1992   2.020   1.970   3.493
  194LEU     CB 1993   1.879   1.977   3.433
  194LEU     CG 1994   1.780   1.871   3.484
  194LEU    CD1 1995   1.752   1.887   3.634
  194LEU    CD2 1996   1.651   1.879   3.403
  194LEU      C 1997   2.085   1.836   3.454
  194LEU      O 1998   2.128   1.761   3.542
  195ASN      N 1999   2.101   1.813   3.324
  195ASN      H 2000   2.095   1.885   3.255
  195ASN     CA 2001   2.152   1.684   3.275
  195ASN     CB 2002   2.126   1.674   3.124
  195ASN     CG 2003   2.137   1.531   3.072
  195ASN    OD1 2004   2.199   1.442   3.130
  195ASN    ND2 2005   2.080   1.508   2.957
  195ASN   HD21 2006   2.042   1.582   2.902
  195ASN   HD22 2007   2.064   1.411   2.932
  195ASN      C 2008   2.302   1.670   3.307
  195ASN      O 2009   2.382   1.751   3.260
  196PRO      N 2010   2.342   1.564   3.378
  196PRO     CA 2011   2.483   1.539   3.415
  196PRO     CB 2012   2.482   1.405   3.487
  196PRO     CG 2013   2.344   1.403   3.552
  196PRO     CD 2014   2.254   1.469   3.447
  196PRO      C 2015   2.582   1.537   3.298
  196PRO      O 2016   2.699   1.572   3.314
  197VAL      N 2017   2.532   1.508   3.178
  197VAL      H 2018   2.436   1.483   3.165
  197VAL     CA 2019   2.613   1.513   3.055
  197VAL     CB 2020   2.531   1.461   2.936
  197VAL    CG1 2021   2.476   1.321   2.964
  197VAL    CG2 2022   2.420   1.557   2.890
  197VAL      C 2023   2.674   1.653   3.026
  197VAL      O 2024   2.787   1.663   2.981
  198ASP      N 2025   2.608   1.758   3.076
  198ASP      H 2026   2.517   1.749   3.117
  198ASP     CA 2027   2.653   1.897   3.057
  198ASP     CB 2028   2.529   1.987   3.047
  198ASP     CG 2029   2.422   1.933   2.952
  198ASP    OD1 2030   2.441   1.942   2.830
  198ASP    OD2 2031   2.318   1.886   3.000
  198ASP      C 2032   2.746   1.950   3.169
  198ASP      O 2033   2.757   2.071   3.188
  199ARG      N 2034   2.799   1.861   3.252
  199ARG      H 2035   2.785   1.762   3.240
  199ARG     CA 2036   2.880   1.901   3.370
  199ARG     CB 2037   2.851   1.817   3.495
  199ARG     CG 2038   2.702   1.823   3.524
  199ARG     CD 2039   2.659   1.804   3.668
  199ARG     NE 2040   2.515   1.836   3.677
  199ARG     HE 2041   2.486   1.915   3.622
  199ARG     CZ 2042   2.425   1.767   3.749
  199ARG    NH1 2043   2.463   1.656   3.814
  199ARG   HH11 2044   2.560   1.631   3.818
  199ARG   HH12 2045   2.394   1.590   3.846
  199ARG    NH2 2046   2.302   1.815   3.768
  199ARG   HH21 2047   2.272   1.897   3.720
  199ARG   HH22 2048   2.242   1.772   3.836
  199ARG      C 2049   3.032   1.914   3.353
  199ARG      O 2050   3.099   1.976   3.435
  200GLU      N 2051   3.085   1.855   3.246
  200GLU      H 2052   3.041   1.773   3.206
  200GLU     CA 2053   3.227   1.874   3.206
  200GLU     CB 2054   3.250   1.814   3.066
  200GLU     CG 2055   3.398   1.786   3.036
  200GLU     CD 2056   3.455   1.673   3.123
  200GLU    OE1 2057   3.377   1.583   3.162
  200GLU    OE2 2058   3.578   1.669   3.143
  200GLU      C 2059   3.283   2.018   3.214
  200GLU      O 2060   3.388   2.031   3.278
  201PRO      N 2061   3.209   2.123   3.174
  201PRO     CA 2062   3.252   2.263   3.196
  201PRO     CB 2063   3.149   2.352   3.127
  201PRO     CG 2064   3.026   2.262   3.114
  201PRO     CD 2065   3.088   2.125   3.088
  201PRO      C 2066   3.279   2.306   3.340
  201PRO      O 2067   3.359   2.397   3.360
  202LEU      N 2068   3.219   2.240   3.439
  202LEU      H 2069   3.153   2.165   3.423
  202LEU     CA 2070   3.238   2.277   3.580
  202LEU     CB 2071   3.109   2.253   3.660
  202LEU     CG 2072   2.980   2.308   3.598
  202LEU    CD1 2073   2.869   2.283   3.699
  202LEU    CD2 2074   2.987   2.457   3.562
  202LEU      C 2075   3.355   2.208   3.653
  202LEU      O 2076   3.385   2.243   3.767
  203TRP      N 2077   3.399   2.095   3.597
  203TRP      H 2078   3.348   2.054   3.522
  203TRP     CA 2079   3.513   2.014   3.646
  203TRP     CB 2080   3.482   1.866   3.623
  203TRP     CG 2081   3.594   1.766   3.658
  203TRP    CD1 2082   3.621   1.717   3.779
  203TRP    HD1 2083   3.566   1.741   3.870
  203TRP    CD2 2084   3.680   1.704   3.569
  203TRP    NE1 2085   3.719   1.627   3.770
  203TRP    HE1 2086   3.764   1.582   3.848
  203TRP    CE2 2087   3.756   1.616   3.643
  203TRP    CE3 2088   3.693   1.707   3.430
  203TRP    HE3 2089   3.637   1.779   3.370
  203TRP    CZ2 2090   3.846   1.531   3.581
  203TRP    HZ2 2091   3.919   1.477   3.640
  203TRP    CZ3 2092   3.781   1.621   3.367
  203TRP    HZ3 2093   3.790   1.625   3.258
  203TRP    CH2 2094   3.858   1.532   3.442
  203TRP    HH2 2095   3.940   1.478   3.396
  203TRP      C 2096   3.650   2.047   3.585
  203TRP      O 2097   3.751   2.056   3.654
  204ARG      N 2098   3.653   2.053   3.452
  204ARG      H 2099   3.573   2.035   3.395
  204ARG     CA 2100   3.778   2.083   3.381
  204ARG     CB 2101   3.764   2.045   3.232
  204ARG     CG 2102   3.882   2.085   3.142
  204ARG     CD 2103   4.013   2.013   3.174
  204ARG     NE 2104   4.006   1.873   3.130
  204ARG     HE 2105   3.927   1.848   3.074
  204ARG     CZ 2106   4.102   1.781   3.146
  204ARG    NH1 2107   4.223   1.810   3.195
  204ARG   HH11 2108   4.250   1.904   3.218
  204ARG   HH12 2109   4.279   1.736   3.231
  204ARG    NH2 2110   4.074   1.654   3.117
  204ARG   HH21 2111   3.985   1.632   3.075
  204ARG   HH22 2112   4.137   1.580   3.142
  204ARG      C 2113   3.831   2.225   3.411
  204ARG      O 2114   3.951   2.237   3.435
  205PHE      N 2115   3.743   2.322   3.438
  205PHE      H 2116   3.652   2.321   3.395
  205PHE     CA 2117   3.786   2.455   3.488
  205PHE     CB 2118   3.670   2.557   3.490
  205PHE     CG 2119   3.646   2.638   3.361
  205PHE    CD1 2120   3.752   2.693   3.289
  205PHE    HD1 2121   3.852   2.693   3.333
  205PHE    CD2 2122   3.516   2.668   3.323
  205PHE    HD2 2123   3.433   2.633   3.385
  205PHE    CE1 2124   3.728   2.773   3.178
  205PHE    HE1 2125   3.813   2.821   3.129
  205PHE    CE2 2126   3.492   2.749   3.213
  205PHE    HE2 2127   3.390   2.771   3.182
  205PHE     CZ 2128   3.598   2.802   3.140
  205PHE     HZ 2129   3.579   2.870   3.057
  205PHE      C 2130   3.868   2.456   3.619
  205PHE      O 2131   3.984   2.499   3.612
  206PRO      N 2132   3.828   2.387   3.727
  206PRO     CA 2133   3.917   2.367   3.843
  206PRO     CB 2134   3.829   2.331   3.963
  206PRO     CG 2135   3.695   2.291   3.903
  206PRO     CD 2136   3.689   2.354   3.764
  206PRO      C 2137   4.038   2.275   3.821
  206PRO      O 2138   4.148   2.306   3.867
  207ASN      N 2139   4.022   2.172   3.738
  207ASN      H 2140   3.930   2.136   3.717
  207ASN     CA 2141   4.137   2.092   3.691
  207ASN     CB 2142   4.091   1.971   3.609
  207ASN     CG 2143   4.065   1.850   3.699
  207ASN    OD1 2144   4.142   1.756   3.708
  207ASN    ND2 2145   3.948   1.845   3.757
  207ASN   HD21 2146   3.876   1.913   3.741
  207ASN   HD22 2147   3.940   1.783   3.835
  207ASN      C 2148   4.242   2.170   3.609
  207ASN      O 2149   4.357   2.129   3.601
  208GLU      N 2150   4.197   2.272   3.537
  208GLU      H 2151   4.100   2.277   3.511
  208GLU     CA 2152   4.284   2.365   3.463
  208GLU     CB 2153   4.199   2.426   3.352
  208GLU     CG 2154   4.180   2.336   3.229
  208GLU     CD 2155   4.294   2.347   3.128
  208GLU    OE1 2156   4.381   2.258   3.125
  208GLU    OE2 2157   4.294   2.445   3.050
  208GLU      C 2158   4.356   2.476   3.542
  208GLU      O 2159   4.468   2.512   3.504
  209LEU      N 2160   4.300   2.514   3.657
  209LEU      H 2161   4.208   2.482   3.680
  209LEU     CA 2162   4.354   2.619   3.748
  209LEU     CB 2163   4.288   2.614   3.886
  209LEU     CG 2164   4.150   2.679   3.902
  209LEU    CD1 2165   4.097   2.647   4.042
  209LEU    CD2 2166   4.157   2.830   3.884
  209LEU      C 2167   4.504   2.610   3.776
  209LEU      O 2168   4.552   2.508   3.826
  210PRO      N 2169   4.580   2.717   3.749
  210PRO     CA 2170   4.719   2.728   3.796
  210PRO     CB 2171   4.775   2.852   3.728
  210PRO     CG 2172   4.697   2.852   3.597
  210PRO     CD 2173   4.556   2.811   3.639
  210PRO      C 2174   4.725   2.741   3.948
  210PRO      O 2175   4.680   2.840   4.006
  211ILE      N 2176   4.748   2.625   4.008
  211ILE      H 2177   4.746   2.540   3.954
  211ILE     CA 2178   4.772   2.608   4.153
  211ILE     CB 2179   4.653   2.539   4.222
  211ILE    CG1 2180   4.522   2.615   4.202
  211ILE    CG2 2181   4.683   2.530   4.372
  211ILE     CD 2182   4.400   2.536   4.251
  211ILE      C 2183   4.896   2.518   4.167
  211ILE      O 2184   4.911   2.424   4.088
  212ALA      N 2185   4.995   2.565   4.243
  212ALA      H 2186   4.991   2.657   4.283
  212ALA     CA 2187   5.118   2.489   4.275
  212ALA     CB 2188   5.084   2.383   4.381
  212ALA      C 2189   5.190   2.428   4.153
  212ALA      O 2190   5.199   2.307   4.140
  213GLY      N 2191   5.214   2.514   4.053
  213GLY      H 2192   5.214   2.613   4.067
  213GLY     CA 2193   5.270   2.475   3.922
  213GLY      C 2194   5.193   2.383   3.826
  213GLY      O 2195   5.238   2.355   3.714
  214GLU      N 2196   5.081   2.331   3.873
  214GLU      H 2197   5.047   2.354   3.965
  214GLU     CA 2198   4.998   2.238   3.795
  214GLU     CB 2199   4.983   2.105   3.870
  214GLU     CG 2200   5.120   2.036   3.884
  214GLU     CD 2201   5.117   1.897   3.948
  214GLU    OE1 2202   5.064   1.887   4.061
  214GLU    OE2 2203   5.180   1.807   3.888
  214GLU      C 2204   4.864   2.301   3.754
  214GLU      O 2205   4.805   2.376   3.833
  215PRO      N 2206   4.822   2.278   3.629
  215PRO     CA 2207   4.903   2.222   3.518
  215PRO     CB 2208   4.801   2.167   3.418
  215PRO     CG 2209   4.673   2.152   3.500
  215PRO     CD 2210   4.679   2.270   3.597
  215PRO      C 2211   4.992   2.329   3.453
  215PRO      O 2212   4.947   2.441   3.426
  216ALA      N 2213   5.116   2.289   3.423
  216ALA      H 2214   5.146   2.196   3.447
  216ALA     CA 2215   5.226   2.379   3.379
  216ALA     CB 2216   5.350   2.295   3.351
  216ALA      C 2217   5.200   2.471   3.259
  216ALA      O 2218   5.258   2.579   3.249
  217ASN      N 2219   5.113   2.426   3.170
  217ASN      H 2220   5.066   2.337   3.186
  217ASN     CA 2221   5.068   2.496   3.048
  217ASN     CB 2222   4.986   2.401   2.960
  217ASN     CG 2223   4.889   2.315   3.043
  217ASN    OD1 2224   4.928   2.238   3.129
  217ASN    ND2 2225   4.762   2.326   3.016
  217ASN   HD21 2226   4.730   2.376   2.935
  217ASN   HD22 2227   4.696   2.285   3.079
  217ASN      C 2228   4.994   2.628   3.072
  217ASN      O 2229   5.029   2.733   3.020
  218ILE      N 2230   4.891   2.620   3.156
  218ILE      H 2231   4.845   2.533   3.178
  218ILE     CA 2232   4.817   2.741   3.196
  218ILE     CB 2233   4.672   2.708   3.234
  218ILE    CG1 2234   4.605   2.633   3.119
  218ILE    CG2 2235   4.590   2.834   3.266
  218ILE     CD 2236   4.602   2.710   2.987
  218ILE      C 2237   4.894   2.832   3.294
  218ILE      O 2238   4.888   2.953   3.276
  219VAL      N 2239   4.989   2.774   3.369
  219VAL      H 2240   4.997   2.675   3.376
  219VAL     CA 2241   5.086   2.852   3.450
  219VAL     CB 2242   5.174   2.760   3.537
  219VAL    CG1 2243   5.269   2.841   3.625
  219VAL    CG2 2244   5.088   2.670   3.627
  219VAL      C 2245   5.170   2.944   3.359
  219VAL      O 2246   5.140   3.063   3.358
  220ALA      N 2247   5.238   2.884   3.260
  220ALA      H 2248   5.266   2.788   3.268
  220ALA     CA 2249   5.310   2.958   3.153
  220ALA     CB 2250   5.367   2.859   3.052
  220ALA      C 2251   5.226   3.064   3.079
  220ALA      O 2252   5.253   3.183   3.092
  221LEU      N 2253   5.108   3.023   3.034
  221LEU      H 2254   5.083   2.926   3.036
  221LEU     CA 2255   5.008   3.113   2.971
  221LEU     CB 2256   4.898   3.020   2.916
  221LEU     CG 2257   4.763   3.083   2.882
  221LEU    CD1 2258   4.695   3.004   2.771
  221LEU    CD2 2259   4.672   3.076   3.005
  221LEU      C 2260   4.958   3.230   3.060
  221LEU      O 2261   4.947   3.343   3.012
  222VAL      N 2262   4.934   3.204   3.189
  222VAL      H 2263   4.925   3.109   3.224
  222VAL     CA 2264   4.901   3.310   3.287
  222VAL     CB 2265   4.827   3.254   3.410
  222VAL    CG1 2266   4.780   3.368   3.500
  222VAL    CG2 2267   4.703   3.175   3.370
  222VAL      C 2268   5.022   3.397   3.325
  222VAL      O 2269   5.012   3.520   3.312
  223GLU      N 2270   5.139   3.337   3.345
  223GLU      H 2271   5.149   3.236   3.346
  223GLU     CA 2272   5.266   3.411   3.368
  223GLU     CB 2273   5.383   3.312   3.383
  223GLU     CG 2274   5.371   3.226   3.510
  223GLU     CD 2275   5.485   3.127   3.533
  223GLU    OE1 2276   5.481   3.018   3.471
  223GLU    OE2 2277   5.569   3.152   3.623
  223GLU      C 2278   5.294   3.510   3.253
  223GLU      O 2279   5.292   3.631   3.276
  224GLU      N 2280   5.274   3.461   3.131
  224GLU      H 2281   5.268   3.361   3.116
  224GLU     CA 2282   5.282   3.542   3.007
  224GLU     CB 2283   5.261   3.452   2.886
  224GLU     CG 2284   5.383   3.362   2.866
  224GLU     CD 2285   5.363   3.252   2.762
  224GLU    OE1 2286   5.447   3.161   2.759
  224GLU    OE2 2287   5.274   3.264   2.674
  224GLU      C 2288   5.188   3.663   2.997
  224GLU      O 2289   5.229   3.769   2.947
  225TYR      N 2290   5.064   3.646   3.042
  225TYR      H 2291   5.032   3.557   3.076
  225TYR     CA 2292   4.970   3.759   3.051
  225TYR     CB 2293   4.822   3.724   3.027
  225TYR     CG 2294   4.750   3.631   3.125
  225TYR    CD1 2295   4.711   3.675   3.251
  225TYR    HD1 2296   4.752   3.766   3.295
  225TYR    CD2 2297   4.691   3.517   3.071
  225TYR    HD2 2298   4.727   3.477   2.977
  225TYR    CE1 2299   4.615   3.606   3.323
  225TYR    HE1 2300   4.589   3.638   3.424
  225TYR    CE2 2301   4.593   3.449   3.141
  225TYR    HE2 2302   4.547   3.361   3.095
  225TYR     CZ 2303   4.557   3.492   3.268
  225TYR     OH 2304   4.485   3.410   3.347
  225TYR     HH 2305   4.449   3.336   3.291
  225TYR      C 2306   4.990   3.853   3.170
  225TYR      O 2307   4.999   3.974   3.148
  226MET      N 2308   5.028   3.798   3.286
  226MET      H 2309   5.026   3.699   3.301
  226MET     CA 2310   5.065   3.881   3.403
  226MET     CB 2311   5.086   3.794   3.528
  226MET     CG 2312   4.965   3.705   3.561
  226MET     SD 2313   4.804   3.790   3.586
  226MET     CE 2314   4.842   3.868   3.742
  226MET      C 2315   5.190   3.969   3.378
  226MET      O 2316   5.191   4.086   3.415
  227ASP      N 2317   5.285   3.914   3.302
  227ASP      H 2318   5.300   3.815   3.302
  227ASP     CA 2319   5.399   3.992   3.247
  227ASP     CB 2320   5.506   3.895   3.196
  227ASP     CG 2321   5.594   3.837   3.309
  227ASP    OD1 2322   5.552   3.837   3.427
  227ASP    OD2 2323   5.713   3.815   3.281
  227ASP      C 2324   5.363   4.101   3.144
  227ASP      O 2325   5.406   4.216   3.157
  228TRP      N 2326   5.266   4.073   3.055
  228TRP      H 2327   5.230   3.980   3.045
  228TRP     CA 2328   5.209   4.179   2.967
  228TRP     CB 2329   5.106   4.126   2.866
  228TRP     CG 2330   5.050   4.234   2.772
  228TRP    CD1 2331   5.105   4.276   2.658
  228TRP    HD1 2332   5.192   4.233   2.610
  228TRP    CD2 2333   4.931   4.305   2.788
  228TRP    NE1 2334   5.028   4.371   2.604
  228TRP    HE1 2335   5.052   4.426   2.523
  228TRP    CE2 2336   4.920   4.389   2.678
  228TRP    CE3 2337   4.827   4.300   2.879
  228TRP    HE3 2338   4.842   4.251   2.975
  228TRP    CZ2 2339   4.805   4.464   2.659
  228TRP    HZ2 2340   4.799   4.536   2.578
  228TRP    CZ3 2341   4.709   4.370   2.857
  228TRP    HZ3 2342   4.623   4.354   2.921
  228TRP    CH2 2343   4.698   4.453   2.746
  228TRP    HH2 2344   4.602   4.499   2.722
  228TRP      C 2345   5.143   4.291   3.048
  228TRP      O 2346   5.186   4.405   3.038
  229LEU      N 2347   5.058   4.253   3.144
  229LEU      H 2348   5.032   4.157   3.154
  229LEU     CA 2349   4.984   4.351   3.227
  229LEU     CB 2350   4.884   4.279   3.316
  229LEU     CG 2351   4.754   4.359   3.329
  229LEU    CD1 2352   4.675   4.358   3.198
  229LEU    CD2 2353   4.667   4.308   3.443
  229LEU      C 2354   5.073   4.447   3.309
  229LEU      O 2355   5.041   4.566   3.317
  230HIS      N 2356   5.187   4.396   3.354
  230HIS      H 2357   5.203   4.296   3.351
  230HIS     CA 2358   5.294   4.475   3.420
  230HIS     CB 2359   5.390   4.382   3.494
  230HIS     CG 2360   5.332   4.338   3.629
  230HIS    ND1 2361   5.264   4.226   3.656
  230HIS    HD1 2362   5.236   4.156   3.589
  230HIS    CD2 2363   5.344   4.407   3.742
  230HIS    HD2 2364   5.395   4.502   3.752
  230HIS    CE1 2365   5.236   4.226   3.786
  230HIS    HE1 2366   5.182   4.148   3.839
  230HIS    NE2 2367   5.285   4.338   3.840
  230HIS      C 2368   5.369   4.577   3.333
  230HIS      O 2369   5.411   4.681   3.383
  231GLN      N 2370   5.395   4.543   3.207
  231GLN      H 2371   5.391   4.447   3.178
  231GLN     CA 2372   5.446   4.640   3.107
  231GLN     CB 2373   5.554   4.577   3.016
  231GLN     CG 2374   5.507   4.481   2.907
  231GLN     CD 2375   5.519   4.537   2.764
  231GLN    OE1 2376   5.589   4.632   2.733
  231GLN    NE2 2377   5.462   4.466   2.670
  231GLN   HE21 2378   5.425   4.376   2.692
  231GLN   HE22 2379   5.442   4.513   2.582
  231GLN      C 2380   5.340   4.715   3.024
  231GLN      O 2381   5.372   4.810   2.952
  232SER      N 2382   5.219   4.661   3.018
  232SER      H 2383   5.204   4.564   3.043
  232SER     CA 2384   5.105   4.724   2.947
  232SER     CB 2385   4.983   4.632   2.942
  232SER     OG 2386   4.875   4.698   2.876
  232SER     HG 2387   4.834   4.633   2.810
  232SER      C 2388   5.062   4.855   3.011
  232SER      O 2389   5.014   4.854   3.125
  233PRO      N 2390   5.057   4.961   2.930
  233PRO     CA 2391   5.001   5.091   2.972
  233PRO     CB 2392   5.065   5.191   2.875
  233PRO     CG 2393   5.086   5.110   2.748
  233PRO     CD 2394   5.123   4.971   2.799
  233PRO      C 2395   4.848   5.103   2.978
  233PRO      O 2396   4.799   5.211   3.009
  234VAL      N 2397   4.775   4.991   2.964
  234VAL      H 2398   4.815   4.907   2.927
  234VAL     CA 2399   4.627   4.992   2.974
  234VAL     CB 2400   4.571   4.853   2.938
  234VAL    CG1 2401   4.599   4.744   3.042
  234VAL    CG2 2402   4.421   4.862   2.907
  234VAL      C 2403   4.574   5.045   3.110
  234VAL      O 2404   4.635   5.013   3.213
  235PRO      N 2405   4.475   5.135   3.108
  235PRO     CA 2406   4.400   5.177   3.228
  235PRO     CB 2407   4.294   5.274   3.178
  235PRO     CG 2408   4.369   5.345   3.066
  235PRO     CD 2409   4.447   5.231   3.000
  235PRO      C 2410   4.335   5.056   3.295
  235PRO      O 2411   4.282   4.966   3.228
  236LYS      N 2412   4.365   5.050   3.423
  236LYS      H 2413   4.430   5.113   3.467
  236LYS     CA 2414   4.327   4.935   3.505
  236LYS     CB 2415   4.453   4.871   3.561
  236LYS     CG 2416   4.554   4.833   3.453
  236LYS     CD 2417   4.677   4.766   3.513
  236LYS     CE 2418   4.770   4.715   3.403
  236LYS     NZ 2419   4.815   4.823   3.316
  236LYS    HZ1 2420   4.888   4.792   3.253
  236LYS    HZ2 2421   4.738   4.860   3.264
  236LYS    HZ3 2422   4.851   4.898   3.373
  236LYS      C 2423   4.236   4.975   3.621
  236LYS      O 2424   4.260   5.074   3.691
  237LEU      N 2425   4.131   4.896   3.634
  237LEU      H 2426   4.110   4.828   3.564
  237LEU     CA 2427   4.030   4.908   3.740
  237LEU     CB 2428   3.901   4.952   3.671
  237LEU     CG 2429   3.787   4.990   3.765
  237LEU    CD1 2430   3.817   5.121   3.839
  237LEU    CD2 2431   3.656   5.000   3.689
  237LEU      C 2432   4.013   4.773   3.813
  237LEU      O 2433   3.941   4.685   3.765
  238LEU      N 2434   4.069   4.762   3.933
  238LEU      H 2435   4.126   4.836   3.973
  238LEU     CA 2436   4.059   4.636   4.011
  238LEU     CB 2437   4.196   4.578   4.049
  238LEU     CG 2438   4.185   4.442   4.118
  238LEU    CD1 2439   4.130   4.338   4.021
  238LEU    CD2 2440   4.318   4.399   4.178
  238LEU      C 2441   3.969   4.642   4.134
  238LEU      O 2442   4.000   4.703   4.237
  239PHE      N 2443   3.864   4.563   4.123
  239PHE      H 2444   3.848   4.508   4.040
  239PHE     CA 2445   3.770   4.541   4.234
  239PHE     CB 2446   3.630   4.510   4.183
  239PHE     CG 2447   3.574   4.630   4.109
  239PHE    CD1 2448   3.529   4.741   4.180
  239PHE    HD1 2449   3.529   4.739   4.290
  239PHE    CD2 2450   3.578   4.632   3.971
  239PHE    HD2 2451   3.618   4.547   3.915
  239PHE    CE1 2452   3.485   4.854   4.113
  239PHE    HE1 2453   3.457   4.943   4.168
  239PHE    CE2 2454   3.534   4.745   3.903
  239PHE    HE2 2455   3.538   4.746   3.795
  239PHE     CZ 2456   3.487   4.855   3.974
  239PHE     HZ 2457   3.442   4.939   3.920
  239PHE      C 2458   3.819   4.430   4.327
  239PHE      O 2459   3.852   4.319   4.283
  240TRP      N 2460   3.821   4.462   4.455
  240TRP      H 2461   3.804   4.556   4.487
  240TRP     CA 2462   3.870   4.367   4.555
  240TRP     CB 2463   4.020   4.391   4.580
  240TRP     CG 2464   4.059   4.517   4.657
  240TRP    CD1 2465   4.094   4.633   4.602
  240TRP    HD1 2466   4.068   4.665   4.501
  240TRP    CD2 2467   4.084   4.526   4.793
  240TRP    NE1 2468   4.144   4.713   4.697
  240TRP    HE1 2469   4.187   4.801   4.680
  240TRP    CE2 2470   4.137   4.652   4.815
  240TRP    CE3 2471   4.051   4.444   4.900
  240TRP    HE3 2472   4.013   4.343   4.884
  240TRP    CZ2 2473   4.155   4.698   4.945
  240TRP    HZ2 2474   4.184   4.801   4.964
  240TRP    CZ3 2475   4.068   4.490   5.030
  240TRP    HZ3 2476   4.040   4.427   5.114
  240TRP    CH2 2477   4.119   4.617   5.053
  240TRP    HH2 2478   4.119   4.659   5.154
  240TRP      C 2479   3.787   4.361   4.683
  240TRP      O 2480   3.717   4.456   4.717
  241GLY      N 2481   3.773   4.239   4.732
  241GLY      H 2482   3.828   4.161   4.698
  241GLY     CA 2483   3.694   4.210   4.852
  241GLY      C 2484   3.781   4.161   4.967
  241GLY      O 2485   3.896   4.119   4.950
  242THR      N 2486   3.722   4.169   5.085
  242THR      H 2487   3.638   4.223   5.097
  242THR     CA 2488   3.778   4.107   5.207
  242THR     CB 2489   3.793   4.215   5.316
  242THR    OG1 2490   3.903   4.300   5.279
  242THR    HG1 2491   3.891   4.391   5.319
  242THR    CG2 2492   3.823   4.156   5.455
  242THR      C 2493   3.686   3.991   5.247
  242THR      O 2494   3.564   4.007   5.240
  243PRO      N 2495   3.739   3.870   5.270
  243PRO     CA 2496   3.877   3.825   5.243
  243PRO     CB 2497   3.906   3.726   5.355
  243PRO     CG 2498   3.770   3.661   5.376
  243PRO     CD 2499   3.670   3.774   5.358
  243PRO      C 2500   3.907   3.762   5.105
  243PRO      O 2501   4.023   3.734   5.075
  244GLY      N 2502   3.805   3.743   5.021
  244GLY      H 2503   3.709   3.766   5.043
  244GLY     CA 2504   3.823   3.691   4.884
  244GLY      C 2505   3.845   3.540   4.867
  244GLY      O 2506   3.816   3.461   4.957
  245VAL      N 2507   3.875   3.505   4.743
  245VAL      H 2508   3.871   3.572   4.667
  245VAL     CA 2509   3.906   3.366   4.704
  245VAL     CB 2510   3.788   3.314   4.619
  245VAL    CG1 2511   3.814   3.190   4.535
  245VAL    CG2 2512   3.672   3.277   4.712
  245VAL      C 2513   4.049   3.355   4.648
  245VAL      O 2514   4.143   3.348   4.727
  246LEU      N 2515   4.068   3.375   4.518
  246LEU      H 2516   3.993   3.408   4.460
  246LEU     CA 2517   4.202   3.361   4.455
  246LEU     CB 2518   4.199   3.321   4.308
  246LEU     CG 2519   4.101   3.210   4.269
  246LEU    CD1 2520   3.972   3.273   4.216
  246LEU    CD2 2521   4.164   3.118   4.165
  246LEU      C 2522   4.295   3.483   4.470
  246LEU      O 2523   4.417   3.472   4.459
  247ILE      N 2524   4.234   3.601   4.479
  247ILE      H 2525   4.137   3.612   4.457
  247ILE     CA 2526   4.305   3.724   4.516
  247ILE     CB 2527   4.263   3.845   4.429
  247ILE    CG1 2528   4.257   3.814   4.279
  247ILE    CG2 2529   4.354   3.965   4.454
  247ILE     CD 2530   4.378   3.744   4.217
  247ILE      C 2531   4.272   3.752   4.664
  247ILE      O 2532   4.162   3.720   4.706
  248PRO      N 2533   4.378   3.758   4.745
  248PRO     CA 2534   4.369   3.816   4.880
  248PRO     CB 2535   4.477   3.742   4.959
  248PRO     CG 2536   4.579   3.698   4.856
  248PRO     CD 2537   4.494   3.668   4.733
  248PRO      C 2538   4.384   3.969   4.883
  248PRO      O 2539   4.461   4.022   4.801
  249PRO      N 2540   4.336   4.036   4.990
  249PRO     CA 2541   4.351   4.181   5.008
  249PRO     CB 2542   4.280   4.215   5.139
  249PRO     CG 2543   4.174   4.107   5.150
  249PRO     CD 2544   4.245   3.984   5.093
  249PRO      C 2545   4.497   4.227   5.012
  249PRO      O 2546   4.527   4.327   4.947
  250ALA      N 2547   4.587   4.145   5.066
  250ALA      H 2548   4.559   4.070   5.126
  250ALA     CA 2549   4.732   4.174   5.059
  250ALA     CB 2550   4.812   4.073   5.142
  250ALA      C 2551   4.788   4.177   4.916
  250ALA      O 2552   4.844   4.277   4.871
  251GLU      N 2553   4.753   4.074   4.839
  251GLU      H 2554   4.700   3.997   4.876
  251GLU     CA 2555   4.786   4.063   4.695
  251GLU     CB 2556   4.742   3.923   4.652
  251GLU     CG 2557   4.740   3.888   4.503
  251GLU     CD 2558   4.876   3.877   4.435
  251GLU    OE1 2559   4.977   3.858   4.506
  251GLU    OE2 2560   4.879   3.891   4.311
  251GLU      C 2561   4.721   4.174   4.610
  251GLU      O 2562   4.790   4.233   4.527
  252ALA      N 2563   4.596   4.209   4.640
  252ALA      H 2564   4.536   4.148   4.693
  252ALA     CA 2565   4.529   4.326   4.580
  252ALA     CB 2566   4.385   4.331   4.631
  252ALA      C 2567   4.599   4.460   4.608
  252ALA      O 2568   4.655   4.518   4.515
  253ALA      N 2569   4.628   4.484   4.736
  253ALA      H 2570   4.592   4.424   4.809
  253ALA     CA 2571   4.704   4.601   4.785
  253ALA     CB 2572   4.725   4.587   4.936
  253ALA      C 2573   4.843   4.616   4.722
  253ALA      O 2574   4.890   4.728   4.702
  254ARG      N 2575   4.911   4.502   4.712
  254ARG      H 2576   4.882   4.421   4.764
  254ARG     CA 2577   5.041   4.488   4.644
  254ARG     CB 2578   5.089   4.347   4.681
  254ARG     CG 2579   5.239   4.319   4.667
  254ARG     CD 2580   5.270   4.170   4.692
  254ARG     NE 2581   5.236   4.127   4.829
  254ARG     HE 2582   5.255   4.195   4.900
  254ARG     CZ 2583   5.176   4.012   4.866
  254ARG    NH1 2584   5.130   3.925   4.777
  254ARG   HH11 2585   5.133   3.942   4.678
  254ARG   HH12 2586   5.098   3.835   4.806
  254ARG    NH2 2587   5.171   3.980   4.995
  254ARG   HH21 2588   5.212   4.040   5.064
  254ARG   HH22 2589   5.134   3.892   5.025
  254ARG      C 2590   5.029   4.512   4.491
  254ARG      O 2591   5.083   4.612   4.443
  255LEU      N 2592   4.939   4.441   4.422
  255LEU      H 2593   4.876   4.376   4.466
  255LEU     CA 2594   4.918   4.460   4.276
  255LEU     CB 2595   4.835   4.353   4.206
  255LEU     CG 2596   4.915   4.235   4.149
  255LEU    CD1 2597   4.827   4.146   4.062
  255LEU    CD2 2598   5.033   4.280   4.064
  255LEU      C 2599   4.862   4.596   4.231
  255LEU      O 2600   4.908   4.648   4.129
  256ALA      N 2601   4.781   4.659   4.316
  256ALA      H 2602   4.731   4.609   4.387
  256ALA     CA 2603   4.735   4.798   4.295
  256ALA     CB 2604   4.659   4.845   4.418
  256ALA      C 2605   4.849   4.898   4.265
  256ALA      O 2606   4.829   4.996   4.194
  257LYS      N 2607   4.967   4.863   4.315
  257LYS      H 2608   4.980   4.774   4.359
  257LYS     CA 2609   5.091   4.942   4.302
  257LYS     CB 2610   5.172   4.923   4.430
  257LYS     CG 2611   5.091   4.962   4.553
  257LYS     CD 2612   5.179   5.017   4.664
  257LYS     CE 2613   5.094   5.045   4.788
  257LYS     NZ 2614   5.045   4.922   4.851
  257LYS    HZ1 2615   5.001   4.943   4.939
  257LYS    HZ2 2616   4.980   4.877   4.791
  257LYS    HZ3 2617   5.123   4.861   4.869
  257LYS      C 2618   5.177   4.904   4.180
  257LYS      O 2619   5.199   4.987   4.091
  258SER      N 2620   5.215   4.777   4.171
  258SER      H 2621   5.170   4.704   4.224
  258SER     CA 2622   5.308   4.727   4.067
  258SER     CB 2623   5.351   4.584   4.098
  258SER     OG 2624   5.234   4.503   4.106
  258SER     HG 2625   5.233   4.442   4.025
  258SER      C 2626   5.254   4.729   3.923
  258SER      O 2627   5.332   4.725   3.827
  259LEU      N 2628   5.123   4.712   3.913
  259LEU      H 2629   5.069   4.673   3.987
  259LEU     CA 2630   5.049   4.735   3.787
  259LEU     CB 2631   4.913   4.666   3.789
  259LEU     CG 2632   4.920   4.514   3.775
  259LEU    CD1 2633   4.779   4.457   3.766
  259LEU    CD2 2634   4.995   4.474   3.649
  259LEU      C 2635   5.036   4.884   3.751
  259LEU      O 2636   4.991   4.967   3.830
  260PRO      N 2637   5.088   4.919   3.632
  260PRO     CA 2638   5.091   5.057   3.583
  260PRO     CB 2639   5.187   5.051   3.465
  260PRO     CG 2640   5.166   4.911   3.408
  260PRO     CD 2641   5.149   4.827   3.534
  260PRO      C 2642   4.953   5.107   3.540
  260PRO      O 2643   4.884   5.041   3.464
  261ASN      N 2644   4.929   5.234   3.573
  261ASN      H 2645   4.999   5.289   3.619
  261ASN     CA 2646   4.801   5.304   3.551
  261ASN     CB 2647   4.782   5.340   3.403
  261ASN     CG 2648   4.674   5.447   3.383
  261ASN    OD1 2649   4.643   5.529   3.469
  261ASN    ND2 2650   4.621   5.453   3.263
  261ASN   HD21 2651   4.653   5.392   3.190
  261ASN   HD22 2652   4.551   5.521   3.244
  261ASN      C 2653   4.682   5.224   3.607
  261ASN      O 2654   4.611   5.154   3.534
  262CYS      N 2655   4.679   5.222   3.740
  262CYS      H 2656   4.747   5.269   3.795
  262CYS     CA 2657   4.575   5.152   3.818
  262CYS     CB 2658   4.635   5.048   3.913
  262CYS     SG 2659   4.661   4.885   3.834
  262CYS     HG 2660   4.643   4.813   3.945
  262CYS      C 2661   4.490   5.242   3.906
  262CYS      O 2662   4.541   5.326   3.981
  263LYS      N 2663   4.364   5.199   3.913
  263LYS      H 2664   4.322   5.147   3.838
  263LYS     CA 2665   4.272   5.233   4.023
  263LYS     CB 2666   4.153   5.311   3.966
  263LYS     CG 2667   4.055   5.356   4.075
  263LYS     CD 2668   3.926   5.405   4.011
  263LYS     CE 2669   3.816   5.429   4.114
  263LYS     NZ 2670   3.841   5.548   4.195
  263LYS    HZ1 2671   3.768   5.559   4.263
  263LYS    HZ2 2672   3.931   5.545   4.239
  263LYS    HZ3 2673   3.837   5.629   4.136
  263LYS      C 2674   4.224   5.101   4.087
  263LYS      O 2675   4.173   5.012   4.019
  264ALA      N 2676   4.237   5.096   4.219
  264ALA      H 2677   4.284   5.167   4.270
  264ALA     CA 2678   4.188   4.982   4.299
  264ALA     CB 2679   4.299   4.933   4.391
  264ALA      C 2680   4.067   5.023   4.384
  264ALA      O 2681   4.079   5.112   4.468
  265VAL      N 2682   3.957   4.949   4.371
  265VAL      H 2683   3.951   4.876   4.302
  265VAL     CA 2684   3.838   4.969   4.457
  265VAL     CB 2685   3.712   5.004   4.376
  265VAL    CG1 2686   3.587   5.022   4.462
  265VAL    CG2 2687   3.733   5.131   4.293
  265VAL      C 2688   3.813   4.845   4.544
  265VAL      O 2689   3.791   4.734   4.497
  266ASP      N 2690   3.819   4.873   4.673
  266ASP      H 2691   3.839   4.964   4.706
  266ASP     CA 2692   3.770   4.781   4.777
  266ASP     CB 2693   3.837   4.824   4.908
  266ASP     CG 2694   3.764   4.788   5.037
  266ASP    OD1 2695   3.690   4.687   5.040
  266ASP    OD2 2696   3.774   4.872   5.128
  266ASP      C 2697   3.617   4.787   4.780
  266ASP      O 2698   3.559   4.896   4.777
  267ILE      N 2699   3.559   4.669   4.760
  267ILE      H 2700   3.616   4.586   4.751
  267ILE     CA 2701   3.413   4.650   4.749
  267ILE     CB 2702   3.377   4.537   4.650
  267ILE    CG1 2703   3.398   4.395   4.702
  267ILE    CG2 2704   3.452   4.554   4.518
  267ILE     CD 2705   3.265   4.333   4.746
  267ILE      C 2706   3.341   4.632   4.884
  267ILE      O 2707   3.221   4.660   4.892
  268GLY      N 2708   3.414   4.592   4.987
  268GLY      H 2709   3.512   4.615   4.996
  268GLY     CA 2710   3.352   4.540   5.110
  268GLY      C 2711   3.368   4.388   5.131
  268GLY      O 2712   3.476   4.333   5.105
  269PRO      N 2713   3.269   4.324   5.194
  269PRO     CA 2714   3.263   4.177   5.209
  269PRO     CB 2715   3.130   4.150   5.278
  269PRO     CG 2716   3.116   4.271   5.369
  269PRO     CD 2717   3.168   4.386   5.281
  269PRO      C 2718   3.267   4.110   5.072
  269PRO      O 2719   3.180   4.133   4.988
  270GLY      N 2720   3.360   4.017   5.059
  270GLY      H 2721   3.423   3.992   5.134
  270GLY     CA 2722   3.385   3.954   4.929
  270GLY      C 2723   3.461   3.821   4.930
  270GLY      O 2724   3.543   3.796   5.018
  271LEU      N 2725   3.408   3.732   4.846
  271LEU      H 2726   3.311   3.743   4.818
  271LEU     CA 2727   3.465   3.599   4.818
  271LEU     CB 2728   3.372   3.486   4.866
  271LEU     CG 2729   3.326   3.507   5.010
  271LEU    CD1 2730   3.226   3.401   5.052
  271LEU    CD2 2731   3.446   3.512   5.103
  271LEU      C 2732   3.505   3.582   4.670
  271LEU      O 2733   3.612   3.630   4.634
  272ASN      N 2734   3.423   3.518   4.586
  272ASN      H 2735   3.334   3.483   4.615
  272ASN     CA 2736   3.455   3.510   4.441
  272ASN     CB 2737   3.457   3.366   4.389
  272ASN     CG 2738   3.511   3.355   4.245
  272ASN    OD1 2739   3.448   3.301   4.155
  272ASN    ND2 2740   3.627   3.410   4.217
  272ASN   HD21 2741   3.684   3.458   4.287
  272ASN   HD22 2742   3.660   3.397   4.124
  272ASN      C 2743   3.362   3.597   4.356
  272ASN      O 2744   3.405   3.672   4.269
  273LEU      N 2745   3.233   3.587   4.385
  273LEU      H 2746   3.198   3.532   4.461
  273LEU     CA 2747   3.131   3.660   4.308
  273LEU     CB 2748   3.004   3.577   4.295
  273LEU     CG 2749   3.030   3.449   4.217
  273LEU    CD1 2750   3.052   3.330   4.310
  273LEU    CD2 2751   2.913   3.426   4.123
  273LEU      C 2752   3.102   3.798   4.368
  273LEU      O 2753   2.996   3.822   4.425
  274LEU      N 2754   3.196   3.890   4.346
  274LEU      H 2755   3.274   3.873   4.285
  274LEU     CA 2756   3.180   4.027   4.398
  274LEU     CB 2757   3.309   4.110   4.396
  274LEU     CG 2758   3.436   4.039   4.442
  274LEU    CD1 2759   3.556   4.133   4.431
  274LEU    CD2 2760   3.423   3.984   4.583
  274LEU      C 2761   3.066   4.104   4.328
  274LEU      O 2762   3.006   4.192   4.388
  275GLN      N 2763   3.026   4.051   4.211
  275GLN      H 2764   3.082   3.985   4.160
  275GLN     CA 2765   2.902   4.092   4.142
  275GLN     CB 2766   2.873   4.007   4.017
  275GLN     CG 2767   2.980   4.014   3.908
  275GLN     CD 2768   3.082   3.901   3.920
  275GLN    OE1 2769   3.122   3.857   4.027
  275GLN    NE2 2770   3.133   3.859   3.806
  275GLN   HE21 2771   3.112   3.903   3.719
  275GLN   HE22 2772   3.199   3.783   3.812
  275GLN      C 2773   2.776   4.083   4.230
  275GLN      O 2774   2.692   4.173   4.227
  276GLU      N 2775   2.775   3.982   4.316
  276GLU      H 2776   2.854   3.922   4.330
  276GLU     CA 2777   2.659   3.951   4.401
  276GLU     CB 2778   2.650   3.800   4.422
  276GLU     CG 2779   2.616   3.721   4.294
  276GLU     CD 2780   2.469   3.732   4.252
  276GLU    OE1 2781   2.416   3.845   4.244
  276GLU    OE2 2782   2.407   3.627   4.228
  276GLU      C 2783   2.645   4.027   4.534
  276GLU      O 2784   2.531   4.049   4.575
  277ASP      N 2785   2.754   4.053   4.607
  277ASP      H 2786   2.841   4.004   4.595
  277ASP     CA 2787   2.744   4.131   4.732
  277ASP     CB 2788   2.853   4.097   4.834
  277ASP     CG 2789   2.839   3.955   4.889
  277ASP    OD1 2790   2.756   3.940   4.980
  277ASP    OD2 2791   2.916   3.866   4.845
  277ASP      C 2792   2.733   4.284   4.722
  277ASP      O 2793   2.665   4.345   4.805
  278ASN      N 2794   2.815   4.345   4.635
  278ASN      H 2795   2.891   4.296   4.592
  278ASN     CA 2796   2.809   4.492   4.609
  278ASN     CB 2797   2.930   4.563   4.673
  278ASN     CG 2798   2.915   4.715   4.687
  278ASN    OD1 2799   2.836   4.782   4.620
  278ASN    ND2 2800   2.999   4.776   4.768
  278ASN   HD21 2801   3.075   4.726   4.812
  278ASN   HD22 2802   2.986   4.873   4.787
  278ASN      C 2803   2.800   4.525   4.458
  278ASN      O 2804   2.902   4.548   4.393
  279PRO      N 2805   2.678   4.525   4.402
  279PRO     CA 2806   2.654   4.565   4.262
  279PRO     CB 2807   2.515   4.512   4.229
  279PRO     CG 2808   2.443   4.512   4.364
  279PRO     CD 2809   2.553   4.476   4.464
  279PRO      C 2810   2.672   4.715   4.236
  279PRO      O 2811   2.771   4.756   4.176
  280ASP      N 2812   2.590   4.796   4.304
  280ASP      H 2813   2.506   4.760   4.346
  280ASP     CA 2814   2.584   4.942   4.285
  280ASP     CB 2815   2.482   5.003   4.382
  280ASP     CG 2816   2.341   4.943   4.378
  280ASP    OD1 2817   2.303   4.881   4.275
  280ASP    OD2 2818   2.271   4.958   4.481
  280ASP      C 2819   2.717   5.020   4.291
  280ASP      O 2820   2.737   5.107   4.207
  281LEU      N 2821   2.810   4.986   4.381
  281LEU      H 2822   2.793   4.919   4.454
  281LEU     CA 2823   2.943   5.053   4.385
  281LEU     CB 2824   3.011   5.037   4.522
  281LEU     CG 2825   3.145   5.111   4.536
  281LEU    CD1 2826   3.124   5.263   4.542
  281LEU    CD2 2827   3.222   5.059   4.657
  281LEU      C 2828   3.035   5.013   4.268
  281LEU      O 2829   3.089   5.101   4.200
  282ILE      N 2830   3.030   4.886   4.228
  282ILE      H 2831   2.956   4.825   4.259
  282ILE     CA 2832   3.104   4.840   4.108
  282ILE     CB 2833   3.122   4.687   4.106
  282ILE    CG1 2834   3.209   4.645   4.223
  282ILE    CG2 2835   3.194   4.640   3.979
  282ILE     CD 2836   3.197   4.499   4.264
  282ILE      C 2837   3.040   4.895   3.979
  282ILE      O 2838   3.111   4.960   3.903
  283GLY      N 2839   2.907   4.898   3.979
  283GLY      H 2840   2.853   4.848   4.047
  283GLY     CA 2841   2.827   4.959   3.871
  283GLY      C 2842   2.860   5.107   3.849
  283GLY      O 2843   2.914   5.145   3.744
  284SER      N 2844   2.846   5.183   3.958
  284SER      H 2845   2.811   5.148   4.045
  284SER     CA 2846   2.885   5.326   3.957
  284SER     CB 2847   2.845   5.401   4.084
  284SER     OG 2848   2.896   5.341   4.204
  284SER     HG 2849   2.951   5.412   4.254
  284SER      C 2850   3.033   5.351   3.926
  284SER      O 2851   3.061   5.421   3.829
  285GLU      N 2852   3.123   5.275   3.988
  285GLU      H 2853   3.096   5.212   4.062
  285GLU     CA 2854   3.269   5.284   3.960
  285GLU     CB 2855   3.355   5.214   4.066
  285GLU     CG 2856   3.358   5.284   4.202
  285GLU     CD 2857   3.447   5.409   4.209
  285GLU    OE1 2858   3.416   5.509   4.140
  285GLU    OE2 2859   3.541   5.411   4.292
  285GLU      C 2860   3.313   5.241   3.820
  285GLU      O 2861   3.401   5.306   3.763
  286ILE      N 2862   3.253   5.137   3.761
  286ILE      H 2863   3.196   5.071   3.813
  286ILE     CA 2864   3.280   5.102   3.619
  286ILE     CB 2865   3.237   4.961   3.574
  286ILE    CG1 2866   3.322   4.860   3.650
  286ILE    CG2 2867   3.253   4.940   3.422
  286ILE     CD 2868   3.306   4.715   3.604
  286ILE      C 2869   3.227   5.210   3.523
  286ILE      O 2870   3.309   5.269   3.453
  287ALA      N 2871   3.102   5.251   3.542
  287ALA      H 2872   3.040   5.201   3.605
  287ALA     CA 2873   3.042   5.363   3.467
  287ALA     CB 2874   2.901   5.389   3.519
  287ALA      C 2875   3.127   5.492   3.476
  287ALA      O 2876   3.164   5.550   3.374
  288ARG      N 2877   3.175   5.520   3.598
  288ARG      H 2878   3.142   5.473   3.681
  288ARG     CA 2879   3.264   5.635   3.625
  288ARG     CB 2880   3.262   5.669   3.773
  288ARG     CG 2881   3.130   5.736   3.808
  288ARG     CD 2882   3.149   5.826   3.929
  288ARG     NE 2883   3.241   5.935   3.892
  288ARG     HE 2884   3.197   6.010   3.843
  288ARG     CZ 2885   3.366   5.951   3.938
  288ARG    NH1 2886   3.409   5.883   4.045
  288ARG   HH11 2887   3.350   5.817   4.093
  288ARG   HH12 2888   3.500   5.903   4.083
  288ARG    NH2 2889   3.458   6.003   3.858
  288ARG   HH21 2890   3.434   6.034   3.765
  288ARG   HH22 2891   3.554   6.010   3.887
  288ARG      C 2892   3.410   5.627   3.576
  288ARG      O 2893   3.472   5.731   3.555
  289TRP      N 2894   3.470   5.509   3.583
  289TRP      H 2895   3.438   5.436   3.644
  289TRP     CA 2896   3.601   5.483   3.519
  289TRP     CB 2897   3.668   5.366   3.590
  289TRP     CG 2898   3.791   5.309   3.519
  289TRP    CD1 2899   3.919   5.341   3.537
  289TRP    HD1 2900   3.956   5.424   3.597
  289TRP    CD2 2901   3.787   5.204   3.429
  289TRP    NE1 2902   3.996   5.261   3.464
  289TRP    HE1 2903   4.096   5.260   3.465
  289TRP    CE2 2904   3.919   5.176   3.395
  289TRP    CE3 2905   3.682   5.130   3.378
  289TRP    HE3 2906   3.579   5.150   3.408
  289TRP    CZ2 2907   3.945   5.072   3.307
  289TRP    HZ2 2908   4.046   5.055   3.271
  289TRP    CZ3 2909   3.709   5.026   3.290
  289TRP    HZ3 2910   3.627   4.969   3.246
  289TRP    CH2 2911   3.840   4.998   3.255
  289TRP    HH2 2912   3.858   4.921   3.180
  289TRP      C 2913   3.594   5.468   3.366
  289TRP      O 2914   3.690   5.501   3.296
  290LEU      N 2915   3.479   5.424   3.313
  290LEU      H 2916   3.414   5.368   3.367
  290LEU     CA 2917   3.453   5.436   3.168
  290LEU     CB 2918   3.328   5.360   3.122
  290LEU     CG 2919   3.346   5.208   3.132
  290LEU    CD1 2920   3.220   5.139   3.082
  290LEU    CD2 2921   3.466   5.156   3.054
  290LEU      C 2922   3.451   5.583   3.125
  290LEU      O 2923   3.549   5.625   3.064
  291SER      N 2924   3.377   5.663   3.201
  291SER      H 2925   3.306   5.621   3.260
  291SER     CA 2926   3.374   5.811   3.196
  291SER     CB 2927   3.312   5.860   3.328
  291SER     OG 2928   3.334   5.997   3.367
  291SER     HG 2929   3.434   6.009   3.376
  291SER      C 2930   3.507   5.887   3.177
  291SER      O 2931   3.504   6.003   3.138
  292THR      N 2932   3.619   5.828   3.220
  292THR      H 2933   3.625   5.729   3.232
  292THR     CA 2934   3.749   5.899   3.235
  292THR     CB 2935   3.797   5.886   3.380
  292THR    OG1 2936   3.826   5.750   3.411
  292THR    HG1 2937   3.828   5.736   3.510
  292THR    CG2 2938   3.695   5.946   3.478
  292THR      C 2939   3.864   5.862   3.139
  292THR      O 2940   3.982   5.890   3.169
  293LEU      N 2941   3.830   5.806   3.023
  293LEU      H 2942   3.734   5.789   2.997
  293LEU     CA 2943   3.927   5.775   2.916
  293LEU     CB 2944   3.918   5.630   2.867
  293LEU     CG 2945   3.975   5.527   2.965
  293LEU    CD1 2946   3.999   5.396   2.890
  293LEU    CD2 2947   4.104   5.573   3.033
  293LEU      C 2948   3.922   5.871   2.795
  293LEU     O1 2949   3.871   5.983   2.814
  293LEU     O2 2950   3.987   5.840   2.693
  294SiRob  C24 2951   4.320   2.979   6.027
  294SiRob   N4 2952   4.350   2.965   5.888
  294SiRob  H28 2953   4.424   2.900   5.868
  294SiRob  C23 2954   4.283   3.023   5.785
  294SiRob  C22 2955   4.158   3.094   5.807
  294SiRob  H27 2956   4.098   3.073   5.896
  294SiRob  C21 2957   4.103   3.175   5.712
  294SiRob  H26 2958   4.011   3.230   5.734
  294SiRob  C20 2959   4.168   3.194   5.585
  294SiRob  C19 2960   4.092   3.238   5.471
  294SiRob  C34 2961   4.154   3.290   5.350
  294SiRob  C29 2962   4.296   3.280   5.325
  294SiRob  C30 2963   4.348   3.338   5.211
  294SiRob  H39 2964   4.452   3.373   5.217
  294SiRob  C31 2965   4.268   3.395   5.108
  294SiRob   N5 2966   4.320   3.405   4.983
  294SiRob  H40 2967   4.264   3.434   4.906
  294SiRob  H41 2968   4.419   3.391   4.969
  294SiRob  C32 2969   4.129   3.411   5.134
  294SiRob  H42 2970   4.065   3.467   5.063
  294SiRob  C33 2971   4.075   3.364   5.252
  294SiRob  H43 2972   3.973   3.396   5.278
  294SiRob  SI1 2973   4.403   3.174   5.434
  294SiRob  C26 2974   4.292   3.124   5.570
  294SiRob  C25 2975   4.341   3.040   5.666
  294SiRob  H32 2976   4.423   2.970   5.640
  294SiRob  C27 2977   4.444   3.010   5.364
  294SiRob  C28 2978   4.545   3.244   5.523
  294SiRob  C18 2979   3.942   3.236   5.476
  294SiRob  C15 2980   3.853   3.327   5.538
  294SiRob  C16 2981   3.897   3.457   5.603
  294SiRob   O4 2982   4.019   3.487   5.596
  294SiRob   N2 2983   3.813   3.545   5.677
  294SiRob  H25 2984   3.859   3.627   5.714
  294SiRob  C17 2985   3.683   3.539   5.714
  294SiRob   N3 2986   3.581   3.569   5.763
  294SiRob  C14 2987   3.718   3.289   5.527
  294SiRob  H24 2988   3.640   3.354   5.567
  294SiRob  C13 2989   3.673   3.174   5.459
  294SiRob  H23 2990   3.564   3.160   5.447
  294SiRob  C12 2991   3.762   3.084   5.400
  294SiRob  C35 2992   3.895   3.120   5.413
  294SiRob  H44 2993   3.969   3.053   5.368
  294SiRob  C11 2994   3.723   2.970   5.305
  294SiRob   O3 2995   3.813   2.890   5.269
  294SiRob   N1 2996   3.593   2.956   5.257
  294SiRob  H22 2997   3.528   3.031   5.267
  294SiRob  C10 2998   3.557   2.861   5.153
  294SiRob   C9 2999   3.579   2.922   5.014
  294SiRob   O2 3000   3.565   2.837   4.900
  294SiRob   C8 3001   3.541   2.928   4.793
  294SiRob   C7 3002   3.591   2.877   4.658
  294SiRob   O1 3003   3.556   2.967   4.553
  294SiRob   C6 3004   3.562   2.872   4.447
  294SiRob   C5 3005   3.528   2.931   4.312
  294SiRob   C4 3006   3.648   2.996   4.248
  294SiRob   C3 3007   3.726   2.888   4.176
  294SiRob   C2 3008   3.852   2.941   4.110
  294SiRob   C1 3009   3.822   3.033   3.995
  295CL      CL 3010   3.735   2.707   3.848
  296SOL     OW 3011   0.223   0.654   0.144
  296SOL    HW1 3012   0.150   0.601   0.189
  296SOL    HW2 3013   0.226   0.631   0.045
  297SOL     OW 3014   0.272   0.286   1.019
  297SOL    HW1 3015   0.312   0.249   1.105
  297SOL    HW2 3016   0.172   0.260   1.023
  298SOL     OW 3017   0.026   0.392   0.686
  298SOL    HW1 3018  -0.049   0.402   0.755
  298SOL    HW2 3019   0.046   0.290   0.685
  299SOL     OW 3020   0.589   1.317   1.152
  299SOL    HW1 3021   0.496   1.313   1.113
  299SOL    HW2 3022   0.597   1.413   1.189
  300SOL     OW 3023   1.585   1.499   0.706
  300SOL    HW1 3024   1.540   1.482   0.797
  300SOL    HW2 3025   1.509   1.500   0.638
  301SOL     OW 3026   1.133   0.691   0.711
  301SOL    HW1 3027   1.158   0.783   0.672
  301SOL    HW2 3028   1.120   0.711   0.810
  302SOL     OW 3029   1.781   0.572   0.218
  302SOL    HW1 3030   1.715   0.597   0.146
  302SOL    HW2 3031   1.739   0.493   0.268
  303SOL     OW 3032   0.778   1.149   1.030
  303SOL    HW1 3033   0.703   1.196   1.082
  303SOL    HW2 3034   0.824   1.230   0.988
  304SOL     OW 3035   0.888   0.734   1.777
  304SOL    HW1 3036   0.851   0.782   1.857
  304SOL    HW2 3037   0.930   0.806   1.717
  305SOL     OW 3038   0.659   1.042   0.610
  305SOL    HW1 3039   0.746   1.035   0.661
  305SOL    HW2 3040   0.595   1.097   0.669
  306SOL     OW 3041   0.694   1.144   1.798
  306SOL    HW1 3042   0.748   1.217   1.846
  306SOL    HW2 3043   0.607   1.188   1.768
  307SOL     OW 3044   0.313   1.451   1.099
  307SOL    HW1 3045   0.230   1.402   1.066
  307SOL    HW2 3046   0.357   1.494   1.018
  308SOL     OW 3047   1.481   1.523   1.377
  308SOL    HW1 3048   1.546   1.602   1.391
  308SOL    HW2 3049   1.411   1.532   1.451
  309SOL     OW 3050   0.409   0.434   1.507
  309SOL    HW1 3051   0.503   0.394   1.499
  309SOL    HW2 3052   0.345   0.358   1.486
  310SOL     OW 3053   1.608   0.471   0.731
  310SOL    HW1 3054   1.582   0.519   0.645
  310SOL    HW2 3055   1.578   0.533   0.806
  311SOL     OW 3056   0.197   1.675   0.525
  311SOL    HW1 3057   0.245   1.764   0.550
  311SOL    HW2 3058   0.222   1.658   0.425
  312SOL     OW 3059   1.130   1.374   1.671
  312SOL    HW1 3060   1.173   1.367   1.763
  312SOL    HW2 3061   1.084   1.283   1.665
  313SOL     OW 3062   0.247   1.408   0.550
  313SOL    HW1 3063   0.239   1.510   0.556
  313SOL    HW2 3064   0.180   1.366   0.616
  314SOL     OW 3065   0.250   1.119   0.902
  314SOL    HW1 3066   0.251   1.027   0.946
  314SOL    HW2 3067   0.191   1.176   0.967
  315SOL     OW 3068   0.614   1.800   1.420
  315SOL    HW1 3069   0.531   1.775   1.475
  315SOL    HW2 3070   0.635   1.898   1.443
  316SOL     OW 3071   0.561   0.956   0.150
  316SOL    HW1 3072   0.607   1.001   0.071
  316SOL    HW2 3073   0.614   1.000   0.228
  317SOL     OW 3074   1.605   0.118   1.509
  317SOL    HW1 3075   1.622   0.205   1.457
  317SOL    HW2 3076   1.696   0.083   1.537
  318SOL     OW 3077   0.125   0.617   0.583
  318SOL    HW1 3078   0.078   0.535   0.625
  318SOL    HW2 3079   0.090   0.698   0.636
  319SOL     OW 3080   1.909   1.745   0.378
  319SOL    HW1 3081   1.990   1.731   0.441
  319SOL    HW2 3082   1.880   1.841   0.393
  320SOL     OW 3083   6.959   1.610   0.178
  320SOL    HW1 3084   6.966   1.507   0.169
  320SOL    HW2 3085   6.944   1.625   0.279
  321SOL     OW 3086   1.692   0.878   0.636
  321SOL    HW1 3087   1.782   0.882   0.683
  321SOL    HW2 3088   1.714   0.853   0.539
  322SOL     OW 3089   0.127   0.738   1.562
  322SOL    HW1 3090   0.214   0.755   1.513
  322SOL    HW2 3091   0.113   0.824   1.617
  323SOL     OW 3092   0.612   1.412   0.755
  323SOL    HW1 3093   0.561   1.322   0.764
  323SOL    HW2 3094   0.602   1.432   0.654
  324SOL     OW 3095   1.266   1.233   1.425
  324SOL    HW1 3096   1.296   1.162   1.358
  324SOL    HW2 3097   1.325   1.216   1.507
  325SOL     OW 3098   0.828   0.027   0.504
  325SOL    HW1 3099   0.865   0.121   0.486
  325SOL    HW2 3100   0.725   0.038   0.515
  326SOL     OW 3101   0.155   0.939   1.256
  326SOL    HW1 3102   0.253   0.908   1.252
  326SOL    HW2 3103   0.111   0.912   1.169
  327SOL     OW 3104   1.497   1.031   0.192
  327SOL    HW1 3105   1.437   0.959   0.237
  327SOL    HW2 3106   1.580   0.981   0.157
  328SOL     OW 3107   1.168   1.796   1.621
  328SOL    HW1 3108   1.162   1.861   1.543
  328SOL    HW2 3109   1.194   1.708   1.574
  329SOL     OW 3110   0.338   0.241   1.908
  329SOL    HW1 3111   0.386   0.327   1.937
  329SOL    HW2 3112   0.238   0.267   1.910
  330SOL     OW 3113   1.465   1.423   0.948
  330SOL    HW1 3114   1.407   1.442   1.030
  330SOL    HW2 3115   1.435   1.328   0.919
  331SOL     OW 3116   1.674   1.742   0.614
  331SOL    HW1 3117   1.646   1.713   0.521
  331SOL    HW2 3118   1.658   1.659   0.672
  332SOL     OW 3119   0.590   0.705   0.293
  332SOL    HW1 3120   0.582   0.791   0.238
  332SOL    HW2 3121   0.511   0.712   0.360
  333SOL     OW 3122   1.284   0.323   0.913
  333SOL    HW1 3123   1.191   0.332   0.953
  333SOL    HW2 3124   1.347   0.306   0.994
  334SOL     OW 3125   1.580   1.661   0.328
  334SOL    HW1 3126   1.676   1.628   0.325
  334SOL    HW2 3127   1.554   1.667   0.230
  335SOL     OW 3128   0.793   0.616   1.451
  335SOL    HW1 3129   0.769   0.573   1.543
  335SOL    HW2 3130   0.748   0.554   1.381
  336SOL     OW 3131   1.399   0.499   1.671
  336SOL    HW1 3132   1.399   0.551   1.760
  336SOL    HW2 3133   1.453   0.414   1.694
  337SOL     OW 3134   0.976   0.917   1.579
  337SOL    HW1 3135   1.020   0.834   1.535
  337SOL    HW2 3136   0.905   0.947   1.510
  338SOL     OW 3137   0.982   0.402   1.168
  338SOL    HW1 3138   0.942   0.492   1.191
  338SOL    HW2 3139   0.940   0.335   1.234
  339SOL     OW 3140   0.995   0.691   0.391
  339SOL    HW1 3141   1.023   0.706   0.488
  339SOL    HW2 3142   0.913   0.629   0.400
  340SOL     OW 3143   0.075   0.842   0.734
  340SOL    HW1 3144   0.171   0.855   0.764
  340SOL    HW2 3145   0.023   0.848   0.821
  341SOL     OW 3146   0.131   1.867   1.592
  341SOL    HW1 3147   0.132   1.853   1.694
  341SOL    HW2 3148   0.053   1.809   1.562
  342SOL     OW 3149   0.919   0.378   0.237
  342SOL    HW1 3150   0.915   0.432   0.150
  342SOL    HW2 3151   0.893   0.282   0.209
  343SOL     OW 3152   1.710   0.578   1.843
  343SOL    HW1 3153   1.672   0.664   1.799
  343SOL    HW2 3154   1.730   0.518   1.762
  344SOL     OW 3155   1.334   1.166   0.596
  344SOL    HW1 3156   1.418   1.156   0.539
  344SOL    HW2 3157   1.280   1.236   0.545
  345SOL     OW 3158   0.574   0.220   0.902
  345SOL    HW1 3159   0.563   0.232   1.004
  345SOL    HW2 3160   0.520   0.293   0.858
  346SOL     OW 3161   0.977   1.433   0.494
  346SOL    HW1 3162   0.961   1.519   0.440
  346SOL    HW2 3163   0.963   1.459   0.591
  347SOL     OW 3164   0.338   1.802   0.872
  347SOL    HW1 3165   0.380   1.708   0.887
  347SOL    HW2 3166   0.419   1.863   0.874
  348SOL     OW 3167   1.782   1.068   0.868
  348SOL    HW1 3168   1.727   1.050   0.784
  348SOL    HW2 3169   1.716   1.065   0.946
  349SOL     OW 3170   1.226   1.572   1.494
  349SOL    HW1 3171   1.195   1.497   1.557
  349SOL    HW2 3172   1.180   1.548   1.407
  350SOL     OW 3173   0.300   0.943   0.261
  350SOL    HW1 3174   0.388   0.953   0.209
  350SOL    HW2 3175   0.271   0.845   0.251
  351SOL     OW 3176   1.464   0.765   0.725
  351SOL    HW1 3177   1.469   0.735   0.822
  351SOL    HW2 3178   1.553   0.812   0.702
  352SOL     OW 3179   0.462   1.279   1.716
  352SOL    HW1 3180   0.433   1.272   1.616
  352SOL    HW2 3181   0.375   1.310   1.762
  353SOL     OW 3182   1.123   1.762   0.237
  353SOL    HW1 3183   1.051   1.713   0.293
  353SOL    HW2 3184   1.147   1.698   0.160
  354SOL     OW 3185   0.165   0.289   1.492
  354SOL    HW1 3186   0.113   0.377   1.483
  354SOL    HW2 3187   0.142   0.252   1.583
  355SOL     OW 3188   1.592   1.437   0.096
  355SOL    HW1 3189   1.562   1.526   0.054
  355SOL    HW2 3190   1.530   1.366   0.058
  356SOL     OW 3191   0.481   1.688   0.344
  356SOL    HW1 3192   0.522   1.765   0.399
  356SOL    HW2 3193   0.558   1.654   0.284
  357SOL     OW 3194   1.436   0.083   0.454
  357SOL    HW1 3195   1.425   0.018   0.376
  357SOL    HW2 3196   1.536   0.105   0.456
  358SOL     OW 3197   0.249   1.797   1.227
  358SOL    HW1 3198   0.302   1.714   1.253
  358SOL    HW2 3199   0.185   1.768   1.154
  359SOL     OW 3200   0.974   1.702   0.899
  359SOL    HW1 3201   1.057   1.650   0.926
  359SOL    HW2 3202   0.925   1.647   0.828
  360SOL     OW 3203   0.354   0.702   0.437
  360SOL    HW1 3204   0.382   0.607   0.465
  360SOL    HW2 3205   0.261   0.710   0.478
  361SOL     OW 3206   1.538   0.275   1.729
  361SOL    HW1 3207   1.527   0.237   1.825
  361SOL    HW2 3208   1.532   0.195   1.666
  362SOL     OW 3209   0.592   0.134   0.087
  362SOL    HW1 3210   0.694   0.130   0.093
  362SOL    HW2 3211   0.564   0.125  -0.010
  363SOL     OW 3212   0.772   0.250   1.753
  363SOL    HW1 3213   0.863   0.204   1.746
  363SOL    HW2 3214   0.724   0.206   1.833
  364SOL     OW 3215   0.890   1.554   1.204
  364SOL    HW1 3216   0.885   1.510   1.112
  364SOL    HW2 3217   0.949   1.493   1.263
  365SOL     OW 3218   1.321   0.609   1.437
  365SOL    HW1 3219   1.353   0.568   1.527
  365SOL    HW2 3220   1.386   0.688   1.420
  366SOL     OW 3221   0.855   1.399   0.951
  366SOL    HW1 3222   0.950   1.392   0.913
  366SOL    HW2 3223   0.793   1.415   0.871
  367SOL     OW 3224   0.956   0.535   0.932
  367SOL    HW1 3225   0.927   0.499   0.840
  367SOL    HW2 3226   0.952   0.456   0.998
  368SOL     OW 3227   0.563   0.058   0.489
  368SOL    HW1 3228   0.492   0.046   0.563
  368SOL    HW2 3229   0.535   0.139   0.433
  369SOL     OW 3230   1.431   1.225   0.017
  369SOL    HW1 3231   1.451   1.141   0.074
  369SOL    HW2 3232   1.334   1.247   0.039
  370SOL     OW 3233   0.342   0.015   0.267
  370SOL    HW1 3234   0.388   0.106   0.250
  370SOL    HW2 3235   0.399  -0.028   0.339
  371SOL     OW 3236   0.986   0.251   0.473
  371SOL    HW1 3237   0.960   0.308   0.392
  371SOL    HW2 3238   1.089   0.255   0.472
  372SOL     OW 3239   1.073   0.706   1.447
  372SOL    HW1 3240   1.018   0.626   1.476
  372SOL    HW2 3241   1.172   0.677   1.450
  373SOL     OW 3242   1.242   1.569   0.747
  373SOL    HW1 3243   1.229   1.652   0.688
  373SOL    HW2 3244   1.312   1.597   0.814
  374SOL     OW 3245   0.461   1.180   0.741
  374SOL    HW1 3246   0.384   1.157   0.805
  374SOL    HW2 3247   0.419   1.161   0.648
  375SOL     OW 3248   1.244   1.828   0.621
  375SOL    HW1 3249   1.316   1.885   0.574
  375SOL    HW2 3250   1.194   1.892   0.682
  376SOL     OW 3251   1.095   0.574   6.994
  376SOL    HW1 3252   1.010   0.601   7.042
  376SOL    HW2 3253   1.165   0.558   7.067
  377SOL     OW 3254   0.069   0.539   1.386
  377SOL    HW1 3255   0.162   0.562   1.346
  377SOL    HW2 3256   0.056   0.617   1.452
  378SOL     OW 3257   0.560   0.254   1.172
  378SOL    HW1 3258   0.630   0.199   1.221
  378SOL    HW2 3259   0.473   0.234   1.225
  379SOL     OW 3260   0.903   0.431   0.676
  379SOL    HW1 3261   0.839   0.489   0.623
  379SOL    HW2 3262   0.933   0.363   0.606
  380SOL     OW 3263   1.030   0.009   0.693
  380SOL    HW1 3264   0.958   0.019   0.619
  380SOL    HW2 3265   1.027  -0.094   0.706
  381SOL     OW 3266   1.404   1.166   0.882
  381SOL    HW1 3267   1.360   1.081   0.921
  381SOL    HW2 3268   1.388   1.158   0.781
  382SOL     OW 3269   1.484   0.621   0.982
  382SOL    HW1 3270   1.414   0.551   1.001
  382SOL    HW2 3271   1.546   0.619   1.064
  383SOL     OW 3272   1.785   0.795   0.389
  383SOL    HW1 3273   1.846   0.736   0.448
  383SOL    HW2 3274   1.792   0.749   0.297
  384SOL     OW 3275   0.506   1.375   0.122
  384SOL    HW1 3276   0.483   1.318   0.203
  384SOL    HW2 3277   0.419   1.383   0.070
  385SOL     OW 3278   1.714   1.274   0.628
  385SOL    HW1 3279   1.812   1.268   0.661
  385SOL    HW2 3280   1.672   1.357   0.670
  386SOL     OW 3281   1.379   0.554   0.061
  386SOL    HW1 3282   1.349   0.525   0.155
  386SOL    HW2 3283   1.450   0.488   0.032
  387SOL     OW 3284   0.496   0.252   0.303
  387SOL    HW1 3285   0.543   0.203   0.224
  387SOL    HW2 3286   0.463   0.340   0.261
  388SOL     OW 3287   1.732   1.239   1.550
  388SOL    HW1 3288   1.822   1.199   1.522
  388SOL    HW2 3289   1.757   1.332   1.585
  389SOL     OW 3290   1.030   1.380   1.368
  389SOL    HW1 3291   0.943   1.338   1.403
  389SOL    HW2 3292   1.105   1.319   1.405
  390SOL     OW 3293   1.621   1.612   1.651
  390SOL    HW1 3294   1.627   1.660   1.562
  390SOL    HW2 3295   1.701   1.547   1.650
  391SOL     OW 3296   1.139   1.229   1.120
  391SOL    HW1 3297   1.056   1.270   1.160
  391SOL    HW2 3298   1.144   1.264   1.024
  392SOL     OW 3299   1.594   1.097   1.081
  392SOL    HW1 3300   1.603   1.164   1.158
  392SOL    HW2 3301   1.530   1.143   1.015
  393SOL     OW 3302   0.910   0.222   1.359
  393SOL    HW1 3303   0.920   0.149   1.287
  393SOL    HW2 3304   1.002   0.222   1.407
  394SOL     OW 3305   1.006   1.133   1.744
  394SOL    HW1 3306   0.909   1.147   1.774
  394SOL    HW2 3307   1.000   1.058   1.674
  395SOL     OW 3308   0.729   1.093   0.329
  395SOL    HW1 3309   0.701   1.074   0.425
  395SOL    HW2 3310   0.812   1.031   0.310
  396SOL     OW 3311   0.403   0.843   1.253
  396SOL    HW1 3312   0.476   0.842   1.325
  396SOL    HW2 3313   0.374   0.744   1.245
  397SOL     OW 3314   1.249   0.405   1.267
  397SOL    HW1 3315   1.259   0.487   1.329
  397SOL    HW2 3316   1.154   0.405   1.230
  398SOL     OW 3317   0.087   1.574   1.350
  398SOL    HW1 3318   0.024   1.631   1.404
  398SOL    HW2 3319   0.181   1.580   1.390
  399SOL     OW 3320   0.352   1.113   0.501
  399SOL    HW1 3321   0.324   1.184   0.431
  399SOL    HW2 3322   0.360   1.028   0.446
  400SOL     OW 3323   0.504   0.583   0.851
  400SOL    HW1 3324   0.537   0.651   0.780
  400SOL    HW2 3325   0.582   0.578   0.917
  401SOL     OW 3326   1.231   1.353   0.410
  401SOL    HW1 3327   1.276   1.440   0.444
  401SOL    HW2 3328   1.130   1.368   0.428
  402SOL     OW 3329   1.319   1.468   1.173
  402SOL    HW1 3330   1.386   1.491   1.249
  402SOL    HW2 3331   1.271   1.385   1.206
  403SOL     OW 3332   1.565   0.598   0.472
  403SOL    HW1 3333   1.502   0.663   0.517
  403SOL    HW2 3334   1.620   0.655   0.409
  404SOL     OW 3335   0.359   1.522   1.345
  404SOL    HW1 3336   0.334   1.490   1.249
  404SOL    HW2 3337   0.457   1.550   1.331
  405SOL     OW 3338   0.440   0.733   1.644
  405SOL    HW1 3339   0.504   0.775   1.575
  405SOL    HW2 3340   0.469   0.636   1.645
  406SOL     OW 3341   1.627   0.795   1.710
  406SOL    HW1 3342   1.529   0.820   1.702
  406SOL    HW2 3343   1.671   0.846   1.631
  407SOL     OW 3344   1.001   0.080   1.701
  407SOL    HW1 3345   1.055   0.094   1.617
  407SOL    HW2 3346   0.944  -0.003   1.691
  408SOL     OW 3347   0.439   0.084   1.715
  408SOL    HW1 3348   0.367   0.012   1.736
  408SOL    HW2 3349   0.409   0.156   1.782
  409SOL     OW 3350   0.660   0.877   1.074
  409SOL    HW1 3351   0.689   0.973   1.061
  409SOL    HW2 3352   0.565   0.881   1.110
  410SOL     OW 3353   1.324   0.916   0.996
  410SOL    HW1 3354   1.245   0.856   0.968
  410SOL    HW2 3355   1.393   0.851   1.030
  411SOL     OW 3356   1.222   0.489   0.269
  411SOL    HW1 3357   1.243   0.419   0.342
  411SOL    HW2 3358   1.153   0.550   0.311
  412SOL     OW 3359   0.332   0.196   1.290
  412SOL    HW1 3360   0.256   0.229   1.350
  412SOL    HW2 3361   0.347   0.100   1.326
  413SOL     OW 3362   0.091   1.310   1.302
  413SOL    HW1 3363   0.093   1.237   1.375
  413SOL    HW2 3364   0.099   1.402   1.348
  414SOL     OW 3365   0.713   0.620   1.024
  414SOL    HW1 3366   0.809   0.605   0.991
  414SOL    HW2 3367   0.702   0.722   1.040
  415SOL     OW 3368   1.788   0.959   1.862
  415SOL    HW1 3369   1.723   0.901   1.807
  415SOL    HW2 3370   1.753   0.956   1.957
  416SOL     OW 3371   0.354   0.042   0.656
  416SOL    HW1 3372   0.301   0.126   0.676
  416SOL    HW2 3373   0.292  -0.037   0.676
  417SOL     OW 3374   1.615   0.366   0.346
  417SOL    HW1 3375   1.645   0.288   0.406
  417SOL    HW2 3376   1.589   0.444   0.408
  418SOL     OW 3377   1.095   0.753   0.971
  418SOL    HW1 3378   1.065   0.771   1.067
  418SOL    HW2 3379   1.043   0.665   0.951
  419SOL     OW 3380   0.960   1.585   1.684
  419SOL    HW1 3381   0.953   1.643   1.598
  419SOL    HW2 3382   1.003   1.498   1.653
  420SOL     OW 3383   1.847   1.477   1.598
  420SOL    HW1 3384   1.876   1.510   1.504
  420SOL    HW2 3385   1.934   1.491   1.651
  421SOL     OW 3386   0.355   0.906   1.819
  421SOL    HW1 3387   0.439   0.930   1.871
  421SOL    HW2 3388   0.387   0.832   1.752
  422SOL     OW 3389   1.492   0.250   0.134
  422SOL    HW1 3390   1.415   0.192   0.169
  422SOL    HW2 3391   1.538   0.295   0.215
  423SOL     OW 3392   1.280   0.806   0.038
  423SOL    HW1 3393   1.322   0.712   0.034
  423SOL    HW2 3394   1.289   0.847  -0.055
  424SOL     OW 3395   1.109   1.357   0.873
  424SOL    HW1 3396   1.088   1.285   0.801
  424SOL    HW2 3397   1.163   1.430   0.823
  425SOL     OW 3398   0.257   0.836   0.953
  425SOL    HW1 3399   0.354   0.856   0.934
  425SOL    HW2 3400   0.254   0.735   0.975
  426SOL     OW 3401   0.273   0.559   0.991
  426SOL    HW1 3402   0.259   0.457   0.996
  426SOL    HW2 3403   0.356   0.566   0.927
  427SOL     OW 3404   1.161   0.383   1.662
  427SOL    HW1 3405   1.113   0.392   1.753
  427SOL    HW2 3406   1.251   0.430   1.679
  428SOL     OW 3407   1.164   0.226   1.452
  428SOL    HW1 3408   1.165   0.287   1.536
  428SOL    HW2 3409   1.221   0.278   1.383
  429SOL     OW 3410   6.995   1.343   0.181
  429SOL    HW1 3411   6.925   1.349   0.257
  429SOL    HW2 3412   7.040   1.253   0.205
  430SOL     OW 3413   0.081   1.780   0.961
  430SOL    HW1 3414   0.047   1.710   0.893
  430SOL    HW2 3415   0.179   1.795   0.932
  431SOL     OW 3416   0.485   1.587   0.910
  431SOL    HW1 3417   0.553   1.666   0.906
  431SOL    HW2 3418   0.531   1.516   0.851
  432SOL     OW 3419   0.949   0.742   1.210
  432SOL    HW1 3420   1.000   0.745   1.299
  432SOL    HW2 3421   0.852   0.730   1.238
  433SOL     OW 3422   0.022   0.610   1.110
  433SOL    HW1 3423   0.103   0.580   1.056
  433SOL    HW2 3424   0.033   0.576   1.205
  434SOL     OW 3425   0.224   0.526   1.702
  434SOL    HW1 3426   0.306   0.482   1.660
  434SOL    HW2 3427   0.217   0.617   1.657
  435SOL     OW 3428   1.374   0.907   1.657
  435SOL    HW1 3429   1.398   1.006   1.663
  435SOL    HW2 3430   1.375   0.887   1.557
  436SOL     OW 3431   0.781   0.532   0.413
  436SOL    HW1 3432   0.812   0.464   0.342
  436SOL    HW2 3433   0.694   0.573   0.378
  437SOL     OW 3434   1.632   0.620   1.206
  437SOL    HW1 3435   1.604   0.549   1.271
  437SOL    HW2 3436   1.717   0.581   1.161
  438SOL     OW 3437   0.250   1.577   1.712
  438SOL    HW1 3438   0.213   1.647   1.776
  438SOL    HW2 3439   0.243   1.487   1.762
  439SOL     OW 3440   0.662   0.490   1.258
  439SOL    HW1 3441   0.622   0.400   1.232
  439SOL    HW2 3442   0.669   0.541   1.169
  440SOL     OW 3443   0.923   1.713   1.451
  440SOL    HW1 3444   0.902   1.663   1.364
  440SOL    HW2 3445   0.926   1.812   1.428
  441SOL     OW 3446   0.433   0.500   0.213
  441SOL    HW1 3447   0.502   0.571   0.238
  441SOL    HW2 3448   0.346   0.553   0.200
  442SOL     OW 3449   0.114   1.100   1.464
  442SOL    HW1 3450   0.124   1.033   1.542
  442SOL    HW2 3451   0.117   1.040   1.379
  443SOL     OW 3452   1.309   1.050   1.237
  443SOL    HW1 3453   1.327   0.998   1.150
  443SOL    HW2 3454   1.235   1.114   1.205
  444SOL     OW 3455   1.329   0.859   0.297
  444SOL    HW1 3456   1.244   0.834   0.345
  444SOL    HW2 3457   1.315   0.835   0.197
  445SOL     OW 3458   1.769   1.747   1.155
  445SOL    HW1 3459   1.846   1.768   1.089
  445SOL    HW2 3460   1.748   1.647   1.137
  446SOL     OW 3461   1.236   1.710   1.085
  446SOL    HW1 3462   1.328   1.743   1.058
  446SOL    HW2 3463   1.251   1.615   1.122
  447SOL     OW 3464   0.091   1.269   1.044
  447SOL    HW1 3465   0.090   1.271   1.148
  447SOL    HW2 3466  -0.005   1.289   1.018
  448SOL     OW 3467   0.710   1.642   1.772
  448SOL    HW1 3468   0.680   1.730   1.732
  448SOL    HW2 3469   0.809   1.628   1.744
  449SOL     OW 3470   0.872   0.131   0.141
  449SOL    HW1 3471   0.963   0.138   0.093
  449SOL    HW2 3472   0.866   0.038   0.183
  450SOL     OW 3473   1.714   0.153   0.478
  450SOL    HW1 3474   1.797   0.138   0.416
  450SOL    HW2 3475   1.744   0.127   0.570
  451SOL     OW 3476   1.371   1.579   0.480
  451SOL    HW1 3477   1.450   1.603   0.419
  451SOL    HW2 3478   1.323   1.667   0.496
  452SOL     OW 3479   0.117   1.778   1.867
  452SOL    HW1 3480   0.066   1.708   1.923
  452SOL    HW2 3481   0.177   1.820   1.940
  453SOL     OW 3482   1.239   0.920   0.635
  453SOL    HW1 3483   1.320   0.870   0.674
  453SOL    HW2 3484   1.280   1.008   0.602
  454SOL     OW 3485   0.789   1.269   1.449
  454SOL    HW1 3486   0.757   1.327   1.530
  454SOL    HW2 3487   0.719   1.287   1.378
  455SOL     OW 3488   0.670   1.615   0.176
  455SOL    HW1 3489   0.739   1.636   0.102
  455SOL    HW2 3490   0.627   1.527   0.145
  456SOL     OW 3491   1.647   1.733   1.404
  456SOL    HW1 3492   1.694   1.743   1.313
  456SOL    HW2 3493   1.630   1.829   1.437
  457SOL     OW 3494   1.890   0.158   0.905
  457SOL    HW1 3495   1.876   0.058   0.901
  457SOL    HW2 3496   1.795   0.199   0.904
  458SOL     OW 3497   0.330   0.339   0.754
  458SOL    HW1 3498   0.245   0.382   0.718
  458SOL    HW2 3499   0.309   0.303   0.848
  459SOL     OW 3500   1.220   1.610   0.044
  459SOL    HW1 3501   1.209   1.509   0.061
  459SOL    HW2 3502   1.214   1.625  -0.057
  460SOL     OW 3503   0.798   1.003   1.389
  460SOL    HW1 3504   0.816   0.995   1.290
  460SOL    HW2 3505   0.799   1.104   1.412
  461SOL     OW 3506   0.916   0.921   0.277
  461SOL    HW1 3507   0.988   0.940   0.206
  461SOL    HW2 3508   0.939   0.829   0.315
  462SOL     OW 3509   1.478   1.674   0.024
  462SOL    HW1 3510   1.379   1.649   0.035
  462SOL    HW2 3511   1.492   1.691  -0.076
  463SOL     OW 3512   0.382   1.265   1.463
  463SOL    HW1 3513   0.381   1.356   1.415
  463SOL    HW2 3514   0.309   1.209   1.422
  464SOL     OW 3515   1.614   1.319   1.281
  464SOL    HW1 3516   1.667   1.289   1.362
  464SOL    HW2 3517   1.554   1.394   1.320
  465SOL     OW 3518   1.016   1.177   0.697
  465SOL    HW1 3519   0.966   1.096   0.738
  465SOL    HW2 3520   1.086   1.135   0.636
  466SOL     OW 3521   1.031   0.198   0.945
  466SOL    HW1 3522   0.941   0.228   0.907
  466SOL    HW2 3523   1.010   0.144   1.031
  467SOL     OW 3524   0.609   1.499   0.504
  467SOL    HW1 3525   0.664   1.463   0.426
  467SOL    HW2 3526   0.529   1.546   0.461
  468SOL     OW 3527   1.711   0.340   1.361
  468SOL    HW1 3528   1.776   0.419   1.357
  468SOL    HW2 3529   1.752   0.275   1.293
  469SOL     OW 3530   0.278   1.288   0.320
  469SOL    HW1 3531   0.249   1.344   0.241
  469SOL    HW2 3532   0.261   1.343   0.407
  470SOL     OW 3533   0.128   0.963   1.697
  470SOL    HW1 3534   0.085   1.021   1.769
  470SOL    HW2 3535   0.222   0.943   1.739
  471SOL     OW 3536   0.654   0.258   1.469
  471SOL    HW1 3537   0.747   0.270   1.429
  471SOL    HW2 3538   0.673   0.231   1.565
  472SOL     OW 3539   0.091   0.327   0.035
  472SOL    HW1 3540   0.018   0.302   0.105
  472SOL    HW2 3541   0.050   0.401  -0.020
  473SOL     OW 3542   1.447   0.863   1.395
  473SOL    HW1 3543   1.405   0.939   1.340
  473SOL    HW2 3544   1.546   0.881   1.391
  474SOL     OW 3545   0.098   0.165   0.337
  474SOL    HW1 3546   0.126   0.262   0.359
  474SOL    HW2 3547   0.181   0.109   0.352
  475SOL     OW 3548   1.190   1.347   0.129
  475SOL    HW1 3549   1.089   1.346   0.115
  475SOL    HW2 3550   1.205   1.342   0.230
  476SOL     OW 3551   0.603   0.804   1.445
  476SOL    HW1 3552   0.662   0.887   1.438
  476SOL    HW2 3553   0.675   0.729   1.449
  477SOL     OW 3554   1.522   1.775   0.954
  477SOL    HW1 3555   1.549   1.850   0.892
  477SOL    HW2 3556   1.600   1.759   1.017
  478SOL     OW 3557   0.724   0.517   1.687
  478SOL    HW1 3558   0.781   0.581   1.742
  478SOL    HW2 3559   0.741   0.421   1.719
  479SOL     OW 3560   1.467   1.169   1.607
  479SOL    HW1 3561   1.463   1.177   1.709
  479SOL    HW2 3562   1.562   1.198   1.581
  480SOL     OW 3563   0.394   1.749   1.566
  480SOL    HW1 3564   0.311   1.808   1.555
  480SOL    HW2 3565   0.354   1.660   1.601
  481SOL     OW 3566   1.715   0.880   1.250
  481SOL    HW1 3567   1.686   0.785   1.226
  481SOL    HW2 3568   1.677   0.941   1.178
  482SOL     OW 3569   1.255   0.294   0.466
  482SOL    HW1 3570   1.328   0.222   0.463
  482SOL    HW2 3571   1.272   0.357   0.547
  483SOL     OW 3572   0.584   0.765   0.671
  483SOL    HW1 3573   0.606   0.865   0.670
  483SOL    HW2 3574   0.527   0.751   0.589
  484SOL     OW 3575   1.754   0.398   1.634
  484SOL    HW1 3576   1.738   0.398   1.533
  484SOL    HW2 3577   1.676   0.343   1.672
  485SOL     OW 3578   1.727   0.932   1.512
  485SOL    HW1 3579   1.737   1.032   1.517
  485SOL    HW2 3580   1.744   0.906   1.414
  486SOL     OW 3581   0.923   1.363   0.040
  486SOL    HW1 3582   0.860   1.342   0.118
  486SOL    HW2 3583   0.906   1.462   0.022
  487SOL     OW 3584   0.648   1.795   0.877
  487SOL    HW1 3585   0.634   1.898   0.870
  487SOL    HW2 3586   0.747   1.781   0.891
  488SOL     OW 3587   0.891   0.975   0.817
  488SOL    HW1 3588   0.921   0.889   0.861
  488SOL    HW2 3589   0.865   1.036   0.895
  489SOL     OW 3590   1.095   0.982   0.083
  489SOL    HW1 3591   1.109   1.036  -0.002
  489SOL    HW2 3592   1.164   0.906   0.071
  490SOL     OW 3593   1.872   1.560   0.859
  490SOL    HW1 3594   1.782   1.552   0.814
  490SOL    HW2 3595   1.885   1.474   0.912
  491SOL     OW 3596   0.240   1.349   1.849
  491SOL    HW1 3597   0.163   1.293   1.813
  491SOL    HW2 3598   0.234   1.353   1.952
  492SOL     OW 3599   0.087   1.294   0.737
  492SOL    HW1 3600   0.153   1.232   0.784
  492SOL    HW2 3601   0.026   1.234   0.681
  493SOL     OW 3602   0.683   1.413   1.638
  493SOL    HW1 3603   0.596   1.365   1.663
  493SOL    HW2 3604   0.677   1.504   1.687
  494SOL     OW 3605   1.834   0.170   1.184
  494SOL    HW1 3606   1.787   0.082   1.161
  494SOL    HW2 3607   1.846   0.212   1.093
  495SOL     OW 3608   0.435   0.460   0.513
  495SOL    HW1 3609   0.497   0.388   0.474
  495SOL    HW2 3610   0.425   0.436   0.612
  496SOL     OW 3611   1.697   1.500   1.092
  496SOL    HW1 3612   1.616   1.486   1.032
  496SOL    HW2 3613   1.688   1.428   1.165
  497SOL     OW 3614   0.308   0.588   1.274
  497SOL    HW1 3615   0.361   0.531   1.341
  497SOL    HW2 3616   0.320   0.545   1.182
  498SOL     OW 3617   0.827   1.601   0.684
  498SOL    HW1 3618   0.822   1.680   0.620
  498SOL    HW2 3619   0.740   1.549   0.674
  499SOL     OW 3620   1.432   0.269   1.130
  499SOL    HW1 3621   1.469   0.192   1.184
  499SOL    HW2 3622   1.370   0.321   1.194
  500SOL     OW 3623   0.977   0.040   1.162
  500SOL    HW1 3624   0.912  -0.038   1.152
  500SOL    HW2 3625   1.045   0.007   1.232
  501SOL     OW 3626   0.791   1.368   0.297
  501SOL    HW1 3627   0.758   1.272   0.307
  501SOL    HW2 3628   0.857   1.381   0.374
  502SOL     OW 3629   0.606   1.578   1.253
  502SOL    HW1 3630   0.612   1.663   1.312
  502SOL    HW2 3631   0.702   1.570   1.220
  503SOL     OW 3632   1.306   0.052   0.174
  503SOL    HW1 3633   1.375  -0.024   0.180
  503SOL    HW2 3634   1.252   0.041   0.089
  504SOL     OW 3635   1.261   0.461   0.675
  504SOL    HW1 3636   1.206   0.548   0.680
  504SOL    HW2 3637   1.285   0.440   0.772
  505SOL     OW 3638   1.642   0.281   0.943
  505SOL    HW1 3639   1.563   0.289   1.007
  505SOL    HW2 3640   1.617   0.328   0.854
  506SOL     OW 3641   0.062   1.087   0.296
  506SOL    HW1 3642   0.156   1.057   0.323
  506SOL    HW2 3643   0.005   1.000   0.293
  507SOL     OW 3644   0.914   1.647   0.347
  507SOL    HW1 3645   0.838   1.631   0.280
  507SOL    HW2 3646   0.885   1.728   0.405
  508SOL     OW 3647   0.210   0.582   1.978
  508SOL    HW1 3648   0.147   0.521   2.029
  508SOL    HW2 3649   0.207   0.556   1.879
  509SOL     OW 3650   0.261   0.292   2.893
  509SOL    HW1 3651   0.301   0.248   2.978
  509SOL    HW2 3652   0.160   0.273   2.899
  510SOL     OW 3653   0.009   0.413   2.541
  510SOL    HW1 3654  -0.067   0.429   2.608
  510SOL    HW2 3655   0.029   0.312   2.542
  511SOL     OW 3656   0.597   1.316   3.042
  511SOL    HW1 3657   0.506   1.319   2.996
  511SOL    HW2 3658   0.615   1.413   3.072
  512SOL     OW 3659   1.531   1.549   2.573
  512SOL    HW1 3660   1.488   1.515   2.662
  512SOL    HW2 3661   1.457   1.548   2.501
  513SOL     OW 3662   1.116   0.693   2.553
  513SOL    HW1 3663   1.147   0.788   2.532
  513SOL    HW2 3664   1.100   0.697   2.654
  514SOL     OW 3665   1.786   0.587   2.095
  514SOL    HW1 3666   1.752   0.588   1.997
  514SOL    HW2 3667   1.714   0.539   2.149
  515SOL     OW 3668   0.760   1.153   2.907
  515SOL    HW1 3669   0.697   1.211   2.966
  515SOL    HW2 3670   0.796   1.225   2.845
  516SOL     OW 3671   0.836   0.882   3.627
  516SOL    HW1 3672   0.841   0.843   3.721
  516SOL    HW2 3673   0.756   0.945   3.628
  517SOL     OW 3674   0.669   1.006   2.494
  517SOL    HW1 3675   0.748   1.007   2.558
  517SOL    HW2 3676   0.600   1.074   2.529
  518SOL     OW 3677   0.665   1.116   3.655
  518SOL    HW1 3678   0.728   1.183   3.700
  518SOL    HW2 3679   0.582   1.174   3.630
  519SOL     OW 3680   0.319   1.405   2.952
  519SOL    HW1 3681   0.236   1.360   2.913
  519SOL    HW2 3682   0.349   1.477   2.885
  520SOL     OW 3683   1.479   1.563   3.274
  520SOL    HW1 3684   1.483   1.638   3.206
  520SOL    HW2 3685   1.380   1.559   3.301
  521SOL     OW 3686   0.426   0.429   3.368
  521SOL    HW1 3687   0.517   0.383   3.357
  521SOL    HW2 3688   0.355   0.355   3.367
  522SOL     OW 3689   1.657   0.474   2.582
  522SOL    HW1 3690   1.600   0.557   2.582
  522SOL    HW2 3691   1.617   0.415   2.657
  523SOL     OW 3692   0.227   1.676   2.362
  523SOL    HW1 3693   0.235   1.768   2.408
  523SOL    HW2 3694   0.289   1.688   2.281
  524SOL     OW 3695   1.129   1.387   3.536
  524SOL    HW1 3696   1.204   1.354   3.595
  524SOL    HW2 3697   1.074   1.302   3.524
  525SOL     OW 3698   0.239   1.395   2.372
  525SOL    HW1 3699   0.251   1.495   2.390
  525SOL    HW2 3700   0.181   1.357   2.447
  526SOL     OW 3701   0.273   1.114   2.774
  526SOL    HW1 3702   0.277   1.021   2.814
  526SOL    HW2 3703   0.196   1.159   2.827
  527SOL     OW 3704   0.615   1.794   3.276
  527SOL    HW1 3705   0.530   1.769   3.328
  527SOL    HW2 3706   0.629   1.893   3.299
  528SOL     OW 3707   0.573   0.973   1.975
  528SOL    HW1 3708   0.623   1.023   1.900
  528SOL    HW2 3709   0.620   1.007   2.059
  529SOL     OW 3710   1.606   0.107   3.367
  529SOL    HW1 3711   1.614   0.185   3.302
  529SOL    HW2 3712   1.701   0.090   3.401
  530SOL     OW 3713   0.131   0.636   2.435
  530SOL    HW1 3714   0.088   0.556   2.485
  530SOL    HW2 3715   0.116   0.717   2.495
  531SOL     OW 3716   1.849   1.704   2.233
  531SOL    HW1 3717   1.933   1.694   2.293
  531SOL    HW2 3718   1.842   1.804   2.220
  532SOL     OW 3719   6.992   1.613   2.032
  532SOL    HW1 3720   6.981   1.512   2.029
  532SOL    HW2 3721   6.974   1.637   2.130
  533SOL     OW 3722   1.649   0.924   2.509
  533SOL    HW1 3723   1.739   0.882   2.492
  533SOL    HW2 3724   1.636   0.992   2.434
  534SOL     OW 3725   1.643   1.129   2.306
  534SOL    HW1 3726   1.738   1.115   2.270
  534SOL    HW2 3727   1.652   1.212   2.369
  535SOL     OW 3728   0.156   0.740   3.429
  535SOL    HW1 3729   0.253   0.758   3.405
  535SOL    HW2 3730   0.117   0.829   3.461
  536SOL     OW 3731   0.608   1.402   2.635
  536SOL    HW1 3732   0.561   1.311   2.649
  536SOL    HW2 3733   0.603   1.412   2.533
  537SOL     OW 3734   1.275   1.221   3.283
  537SOL    HW1 3735   1.294   1.160   3.202
  537SOL    HW2 3736   1.351   1.203   3.351
  538SOL     OW 3737   0.843   0.005   2.291
  538SOL    HW1 3738   0.896   0.088   2.317
  538SOL    HW2 3739   0.751   0.014   2.338
  539SOL     OW 3740   0.144   0.923   3.138
  539SOL    HW1 3741   0.239   0.882   3.134
  539SOL    HW2 3742   0.096   0.893   3.053
  540SOL     OW 3743   1.531   0.975   2.071
  540SOL    HW1 3744   1.451   0.924   2.113
  540SOL    HW2 3745   1.572   1.027   2.148
  541SOL     OW 3746   1.189   1.799   3.500
  541SOL    HW1 3747   1.196   1.887   3.448
  541SOL    HW2 3748   1.189   1.727   3.427
  542SOL     OW 3749   0.350   0.273   3.660
  542SOL    HW1 3750   0.423   0.307   3.722
  542SOL    HW2 3751   0.265   0.275   3.718
  543SOL     OW 3752   1.432   1.423   2.800
  543SOL    HW1 3753   1.392   1.445   2.892
  543SOL    HW2 3754   1.411   1.324   2.785
  544SOL     OW 3755   1.627   1.766   2.443
  544SOL    HW1 3756   1.629   1.722   2.352
  544SOL    HW2 3757   1.605   1.690   2.509
  545SOL     OW 3758   0.586   0.696   2.124
  545SOL    HW1 3759   0.592   0.784   2.073
  545SOL    HW2 3760   0.506   0.705   2.187
  546SOL     OW 3761   1.247   0.399   2.801
  546SOL    HW1 3762   1.187   0.318   2.819
  546SOL    HW2 3763   1.342   0.373   2.827
  547SOL     OW 3764   1.581   1.631   2.176
  547SOL    HW1 3765   1.683   1.632   2.183
  547SOL    HW2 3766   1.566   1.636   2.074
  548SOL     OW 3767   0.788   0.645   3.323
  548SOL    HW1 3768   0.777   0.588   3.410
  548SOL    HW2 3769   0.762   0.579   3.248
  549SOL     OW 3770   1.411   0.496   3.529
  549SOL    HW1 3771   1.430   0.554   3.610
  549SOL    HW2 3772   1.460   0.407   3.549
  550SOL     OW 3773   0.987   0.395   3.040
  550SOL    HW1 3774   0.945   0.341   3.116
  550SOL    HW2 3775   1.013   0.327   2.967
  551SOL     OW 3776   1.012   0.661   2.273
  551SOL    HW1 3777   1.032   0.670   2.373
  551SOL    HW2 3778   0.920   0.614   2.269
  552SOL     OW 3779   0.102   0.855   2.626
  552SOL    HW1 3780   0.178   0.827   2.690
  552SOL    HW2 3781   0.070   0.940   2.669
  553SOL     OW 3782   0.132   1.882   3.426
  553SOL    HW1 3783   0.133   1.860   3.526
  553SOL    HW2 3784   0.072   1.812   3.384
  554SOL     OW 3785   0.879   0.340   2.088
  554SOL    HW1 3786   0.926   0.387   2.010
  554SOL    HW2 3787   0.891   0.242   2.068
  555SOL     OW 3788   1.709   0.589   3.706
  555SOL    HW1 3789   1.672   0.672   3.656
  555SOL    HW2 3790   1.729   0.527   3.627
  556SOL     OW 3791   1.352   1.163   2.410
  556SOL    HW1 3792   1.446   1.161   2.372
  556SOL    HW2 3793   1.305   1.236   2.356
  557SOL     OW 3794   0.530   0.195   2.760
  557SOL    HW1 3795   0.525   0.244   2.849
  557SOL    HW2 3796   0.469   0.244   2.695
  558SOL     OW 3797   0.974   1.456   2.379
  558SOL    HW1 3798   0.959   1.525   2.305
  558SOL    HW2 3799   0.955   1.507   2.466
  559SOL     OW 3800   0.338   1.814   2.729
  559SOL    HW1 3801   0.371   1.718   2.746
  559SOL    HW2 3802   0.412   1.874   2.766
  560SOL     OW 3803   1.818   1.041   2.720
  560SOL    HW1 3804   1.747   1.014   2.651
  560SOL    HW2 3805   1.767   1.047   2.808
  561SOL     OW 3806   1.224   1.574   3.340
  561SOL    HW1 3807   1.198   1.505   3.411
  561SOL    HW2 3808   1.168   1.547   3.260
  562SOL     OW 3809   0.314   0.987   2.134
  562SOL    HW1 3810   0.384   0.984   2.059
  562SOL    HW2 3811   0.280   0.892   2.141
  563SOL     OW 3812   1.477   0.722   2.584
  563SOL    HW1 3813   1.475   0.703   2.685
  563SOL    HW2 3814   1.540   0.802   2.572
  564SOL     OW 3815   0.461   1.274   3.590
  564SOL    HW1 3816   0.434   1.267   3.490
  564SOL    HW2 3817   0.374   1.302   3.636
  565SOL     OW 3818   1.091   1.779   2.093
  565SOL    HW1 3819   1.018   1.722   2.140
  565SOL    HW2 3820   1.126   1.718   2.018
  566SOL     OW 3821   0.200   0.270   3.396
  566SOL    HW1 3822   0.136   0.347   3.412
  566SOL    HW2 3823   0.232   0.242   3.488
  567SOL     OW 3824   1.623   1.368   1.946
  567SOL    HW1 3825   1.581   1.460   1.932
  567SOL    HW2 3826   1.556   1.297   1.915
  568SOL     OW 3827   0.437   1.711   2.188
  568SOL    HW1 3828   0.483   1.773   2.257
  568SOL    HW2 3829   0.513   1.682   2.125
  569SOL     OW 3830   1.404   0.084   2.278
  569SOL    HW1 3831   1.381   0.056   2.182
  569SOL    HW2 3832   1.506   0.099   2.282
  570SOL     OW 3833   0.276   1.793   3.090
  570SOL    HW1 3834   0.322   1.710   3.128
  570SOL    HW2 3835   0.215   1.760   3.016
  571SOL     OW 3836   0.959   1.710   2.737
  571SOL    HW1 3837   1.045   1.657   2.743
  571SOL    HW2 3838   0.904   1.667   2.661
  572SOL     OW 3839   0.365   0.686   2.311
  572SOL    HW1 3840   0.396   0.588   2.317
  572SOL    HW2 3841   0.270   0.681   2.350
  573SOL     OW 3842   1.544   0.268   3.588
  573SOL    HW1 3843   1.520   0.249   3.686
  573SOL    HW2 3844   1.528   0.181   3.536
  574SOL     OW 3845   0.635   0.111   1.935
  574SOL    HW1 3846   0.661   0.028   1.992
  574SOL    HW2 3847   0.559   0.081   1.873
  575SOL     OW 3848   0.762   0.252   3.609
  575SOL    HW1 3849   0.854   0.206   3.596
  575SOL    HW2 3850   0.722   0.207   3.693
  576SOL     OW 3851   0.887   1.544   3.067
  576SOL    HW1 3852   0.892   1.527   2.967
  576SOL    HW2 3853   0.959   1.489   3.114
  577SOL     OW 3854   1.335   0.581   3.281
  577SOL    HW1 3855   1.374   0.546   3.370
  577SOL    HW2 3856   1.408   0.643   3.245
  578SOL     OW 3857   0.825   1.413   2.806
  578SOL    HW1 3858   0.915   1.410   2.757
  578SOL    HW2 3859   0.753   1.425   2.735
  579SOL     OW 3860   0.941   0.534   2.750
  579SOL    HW1 3861   0.932   0.512   2.648
  579SOL    HW2 3862   0.964   0.444   2.791
  580SOL     OW 3863   0.593   0.055   2.365
  580SOL    HW1 3864   0.511   0.033   2.425
  580SOL    HW2 3865   0.558   0.127   2.302
  581SOL     OW 3866   1.440   1.155   1.881
  581SOL    HW1 3867   1.472   1.080   1.944
  581SOL    HW2 3868   1.350   1.184   1.915
  582SOL     OW 3869   0.284   0.020   2.083
  582SOL    HW1 3870   0.330   0.100   2.040
  582SOL    HW2 3871   0.352  -0.028   2.139
  583SOL     OW 3872   0.971   0.247   2.331
  583SOL    HW1 3873   0.925   0.307   2.262
  583SOL    HW2 3874   1.073   0.262   2.314
  584SOL     OW 3875   1.100   0.673   3.371
  584SOL    HW1 3876   1.086   0.585   3.423
  584SOL    HW2 3877   1.193   0.656   3.331
  585SOL     OW 3878   1.213   1.596   2.651
  585SOL    HW1 3879   1.236   1.663   2.577
  585SOL    HW2 3880   1.297   1.584   2.707
  586SOL     OW 3881   0.470   1.174   2.599
  586SOL    HW1 3882   0.397   1.145   2.665
  586SOL    HW2 3883   0.430   1.155   2.505
  587SOL     OW 3884   1.257   1.814   2.464
  587SOL    HW1 3885   1.295   1.895   2.415
  587SOL    HW2 3886   1.179   1.852   2.520
  588SOL     OW 3887   1.069   0.488   1.900
  588SOL    HW1 3888   1.025   0.578   1.887
  588SOL    HW2 3889   1.139   0.494   1.974
  589SOL     OW 3890   0.064   0.547   3.250
  589SOL    HW1 3891   0.161   0.541   3.212
  589SOL    HW2 3892   0.072   0.625   3.317
  590SOL     OW 3893   0.563   0.275   3.027
  590SOL    HW1 3894   0.631   0.201   3.016
  590SOL    HW2 3895   0.492   0.240   3.092
  591SOL     OW 3896   0.915   0.461   2.495
  591SOL    HW1 3897   0.841   0.498   2.435
  591SOL    HW2 3898   0.939   0.369   2.457
  592SOL     OW 3899   0.989   0.013   2.638
  592SOL    HW1 3900   0.944   0.047   2.555
  592SOL    HW2 3901   1.017  -0.083   2.614
  593SOL     OW 3902   1.394   1.157   2.759
  593SOL    HW1 3903   1.367   1.062   2.788
  593SOL    HW2 3904   1.392   1.156   2.657
  594SOL     OW 3905   1.474   0.654   2.863
  594SOL    HW1 3906   1.435   0.563   2.839
  594SOL    HW2 3907   1.520   0.633   2.953
  595SOL     OW 3908   1.846   0.812   2.238
  595SOL    HW1 3909   1.899   0.767   2.315
  595SOL    HW2 3910   1.827   0.732   2.175
  596SOL     OW 3911   0.483   1.425   1.989
  596SOL    HW1 3912   0.397   1.410   2.043
  596SOL    HW2 3913   0.476   1.366   1.908
  597SOL     OW 3914   1.678   1.327   2.484
  597SOL    HW1 3915   1.779   1.322   2.503
  597SOL    HW2 3916   1.642   1.416   2.518
  598SOL     OW 3917   1.426   0.588   1.937
  598SOL    HW1 3918   1.366   0.551   2.013
  598SOL    HW2 3919   1.518   0.550   1.956
  599SOL     OW 3920   0.522   0.243   2.166
  599SOL    HW1 3921   0.581   0.196   2.097
  599SOL    HW2 3922   0.490   0.326   2.117
  600SOL     OW 3923   1.757   1.223   3.441
  600SOL    HW1 3924   1.855   1.195   3.438
  600SOL    HW2 3925   1.763   1.326   3.447
  601SOL     OW 3926   1.040   1.364   3.213
  601SOL    HW1 3927   0.955   1.331   3.259
  601SOL    HW2 3928   1.118   1.311   3.253
  602SOL     OW 3929   1.556   1.578   3.536
  602SOL    HW1 3930   1.513   1.585   3.444
  602SOL    HW2 3931   1.644   1.528   3.519
  603SOL     OW 3932   1.114   1.251   2.944
  603SOL    HW1 3933   1.041   1.277   3.009
  603SOL    HW2 3934   1.091   1.298   2.856
  604SOL     OW 3935   1.646   1.171   2.894
  604SOL    HW1 3936   1.632   1.175   2.994
  604SOL    HW2 3937   1.553   1.167   2.851
  605SOL     OW 3938   0.909   0.223   3.243
  605SOL    HW1 3939   0.908   0.135   3.191
  605SOL    HW2 3940   0.990   0.215   3.306
  606SOL     OW 3941   0.998   1.132   3.614
  606SOL    HW1 3942   0.936   1.185   3.677
  606SOL    HW2 3943   0.940   1.058   3.576
  607SOL     OW 3944   0.738   1.062   2.205
  607SOL    HW1 3945   0.704   1.031   2.296
  607SOL    HW2 3946   0.816   0.996   2.183
  608SOL     OW 3947   0.385   0.805   3.112
  608SOL    HW1 3948   0.466   0.805   3.176
  608SOL    HW2 3949   0.351   0.709   3.121
  609SOL     OW 3950   1.234   0.351   3.161
  609SOL    HW1 3951   1.278   0.441   3.185
  609SOL    HW2 3952   1.148   0.375   3.109
  610SOL     OW 3953   0.066   1.588   3.184
  610SOL    HW1 3954   0.025   1.671   3.140
  610SOL    HW2 3955   0.165   1.608   3.202
  611SOL     OW 3956   0.382   1.125   2.356
  611SOL    HW1 3957   0.408   1.213   2.316
  611SOL    HW2 3958   0.354   1.065   2.278
  612SOL     OW 3959   0.515   0.597   2.717
  612SOL    HW1 3960   0.544   0.649   2.632
  612SOL    HW2 3961   0.600   0.556   2.753
  613SOL     OW 3962   1.229   1.374   2.235
  613SOL    HW1 3963   1.274   1.459   2.274
  613SOL    HW2 3964   1.139   1.371   2.282
  614SOL     OW 3965   1.319   1.453   3.049
  614SOL    HW1 3966   1.391   1.424   3.115
  614SOL    HW2 3967   1.249   1.380   3.047
  615SOL     OW 3968   1.570   0.614   2.313
  615SOL    HW1 3969   1.518   0.639   2.397
  615SOL    HW2 3970   1.612   0.699   2.279
  616SOL     OW 3971   0.361   1.543   3.171
  616SOL    HW1 3972   0.342   1.480   3.090
  616SOL    HW2 3973   0.463   1.554   3.167
  617SOL     OW 3974   0.444   0.747   3.505
  617SOL    HW1 3975   0.495   0.783   3.424
  617SOL    HW2 3976   0.474   0.650   3.509
  618SOL     OW 3977   1.604   0.788   3.557
  618SOL    HW1 3978   1.509   0.819   3.543
  618SOL    HW2 3979   1.658   0.834   3.481
  619SOL     OW 3980   0.992   0.114   3.581
  619SOL    HW1 3981   1.061   0.136   3.507
  619SOL    HW2 3982   0.968   0.016   3.572
  620SOL     OW 3983   0.454   0.056   3.538
  620SOL    HW1 3984   0.386   0.004   3.596
  620SOL    HW2 3985   0.425   0.152   3.558
  621SOL     OW 3986   0.645   0.883   2.924
  621SOL    HW1 3987   0.662   0.983   2.909
  621SOL    HW2 3988   0.550   0.875   2.958
  622SOL     OW 3989   1.344   0.901   2.847
  622SOL    HW1 3990   1.260   0.854   2.813
  622SOL    HW2 3991   1.403   0.821   2.874
  623SOL     OW 3992   1.236   0.505   2.118
  623SOL    HW1 3993   1.244   0.421   2.178
  623SOL    HW2 3994   1.169   0.564   2.168
  624SOL     OW 3995   0.331   0.174   3.133
  624SOL    HW1 3996   0.281   0.181   3.222
  624SOL    HW2 3997   0.317   0.080   3.097
  625SOL     OW 3998   0.075   1.324   3.139
  625SOL    HW1 3999   0.076   1.265   3.222
  625SOL    HW2 4000   0.078   1.422   3.170
  626SOL     OW 4001   0.791   0.654   2.945
  626SOL    HW1 4002   0.838   0.613   2.862
  626SOL    HW2 4003   0.730   0.732   2.915
  627SOL     OW 4004   1.797   0.940   3.706
  627SOL    HW1 4005   1.730   0.898   3.641
  627SOL    HW2 4006   1.741   0.959   3.789
  628SOL     OW 4007   0.354   0.035   2.481
  628SOL    HW1 4008   0.313   0.116   2.526
  628SOL    HW2 4009   0.295  -0.045   2.507
  629SOL     OW 4010   1.574   0.374   2.194
  629SOL    HW1 4011   1.617   0.304   2.254
  629SOL    HW2 4012   1.562   0.459   2.253
  630SOL     OW 4013   1.078   0.755   2.821
  630SOL    HW1 4014   1.067   0.777   2.920
  630SOL    HW2 4015   1.034   0.662   2.811
  631SOL     OW 4016   0.967   1.603   3.572
  631SOL    HW1 4017   0.970   1.660   3.485
  631SOL    HW2 4018   1.026   1.522   3.553
  632SOL     OW 4019   1.799   1.488   3.450
  632SOL    HW1 4020   1.801   1.572   3.395
  632SOL    HW2 4021   1.874   1.502   3.523
  633SOL     OW 4022   0.327   0.928   3.662
  633SOL    HW1 4023   0.393   0.945   3.736
  633SOL    HW2 4024   0.370   0.851   3.607
  634SOL     OW 4025   1.506   0.204   1.990
  634SOL    HW1 4026   1.405   0.220   1.997
  634SOL    HW2 4027   1.545   0.264   2.064
  635SOL     OW 4028   1.290   0.823   1.896
  635SOL    HW1 4029   1.343   0.736   1.908
  635SOL    HW2 4030   1.310   0.853   1.799
  636SOL     OW 4031   1.062   1.374   2.699
  636SOL    HW1 4032   1.070   1.290   2.638
  636SOL    HW2 4033   1.128   1.445   2.666
  637SOL     OW 4034   0.286   0.836   2.814
  637SOL    HW1 4035   0.380   0.833   2.776
  637SOL    HW2 4036   0.273   0.747   2.863
  638SOL     OW 4037   0.301   0.561   2.869
  638SOL    HW1 4038   0.282   0.460   2.867
  638SOL    HW2 4039   0.381   0.575   2.804
  639SOL     OW 4040   1.145   0.454   3.524
  639SOL    HW1 4041   1.113   0.451   3.622
  639SOL    HW2 4042   1.247   0.466   3.533
  640SOL     OW 4043   1.153   0.222   3.395
  640SOL    HW1 4044   1.150   0.314   3.443
  640SOL    HW2 4045   1.209   0.242   3.312
  641SOL     OW 4046   6.974   1.336   2.069
  641SOL    HW1 4047   6.899   1.352   2.139
  641SOL    HW2 4048   7.007   1.244   2.103
  642SOL     OW 4049   0.092   1.749   2.810
  642SOL    HW1 4050   0.075   1.684   2.732
  642SOL    HW2 4051   0.183   1.792   2.786
  643SOL     OW 4052   0.462   1.577   2.790
  643SOL    HW1 4053   0.542   1.639   2.812
  643SOL    HW2 4054   0.505   1.505   2.732
  644SOL     OW 4055   0.976   0.757   3.105
  644SOL    HW1 4056   1.032   0.682   3.144
  644SOL    HW2 4057   0.899   0.711   3.053
  645SOL     OW 4058   0.062   0.616   2.972
  645SOL    HW1 4059   0.156   0.588   2.938
  645SOL    HW2 4060   0.050   0.578   3.065
  646SOL     OW 4061   0.223   0.530   3.583
  646SOL    HW1 4062   0.308   0.480   3.559
  646SOL    HW2 4063   0.221   0.615   3.524
  647SOL     OW 4064   1.330   0.898   3.507
  647SOL    HW1 4065   1.365   0.993   3.509
  647SOL    HW2 4066   1.351   0.862   3.414
  648SOL     OW 4067   0.764   0.524   2.264
  648SOL    HW1 4068   0.786   0.450   2.196
  648SOL    HW2 4069   0.698   0.587   2.217
  649SOL     OW 4070   1.587   0.535   3.081
  649SOL    HW1 4071   1.606   0.453   3.138
  649SOL    HW2 4072   1.673   0.548   3.028
  650SOL     OW 4073   0.282   1.559   3.553
  650SOL    HW1 4074   0.244   1.634   3.611
  650SOL    HW2 4075   0.267   1.474   3.607
  651SOL     OW 4076   0.652   0.513   3.121
  651SOL    HW1 4077   0.634   0.419   3.084
  651SOL    HW2 4078   0.701   0.563   3.045
  652SOL     OW 4079   0.945   1.731   3.330
  652SOL    HW1 4080   0.909   1.692   3.244
  652SOL    HW2 4081   0.946   1.832   3.317
  653SOL     OW 4082   0.451   0.473   2.027
  653SOL    HW1 4083   0.517   0.550   2.046
  653SOL    HW2 4084   0.361   0.523   2.018
  654SOL     OW 4085   0.130   1.120   3.315
  654SOL    HW1 4086   0.120   1.054   3.394
  654SOL    HW2 4087   0.130   1.053   3.235
  655SOL     OW 4088   1.283   1.062   3.061
  655SOL    HW1 4089   1.320   0.998   2.990
  655SOL    HW2 4090   1.209   1.114   3.013
  656SOL     OW 4091   1.315   0.851   2.172
  656SOL    HW1 4092   1.229   0.820   2.215
  656SOL    HW2 4093   1.303   0.839   2.071
  657SOL     OW 4094   1.748   1.730   2.977
  657SOL    HW1 4095   1.831   1.753   2.922
  657SOL    HW2 4096   1.736   1.628   2.962
  658SOL     OW 4097   1.270   1.710   2.997
  658SOL    HW1 4098   1.353   1.732   2.942
  658SOL    HW2 4099   1.278   1.610   3.016
  659SOL     OW 4100   0.066   1.237   2.886
  659SOL    HW1 4101   0.064   1.254   2.988
  659SOL    HW2 4102  -0.025   1.269   2.857
  660SOL     OW 4103   0.702   1.649   3.618
  660SOL    HW1 4104   0.673   1.735   3.574
  660SOL    HW2 4105   0.804   1.640   3.601
  661SOL     OW 4106   1.667   0.132   2.311
  661SOL    HW1 4107   1.767   0.114   2.297
  661SOL    HW2 4108   1.642   0.116   2.410
  662SOL     OW 4109   1.361   1.591   2.351
  662SOL    HW1 4110   1.432   1.613   2.281
  662SOL    HW2 4111   1.321   1.681   2.384
  663SOL     OW 4112   0.150   1.782   3.694
  663SOL    HW1 4113   0.086   1.727   3.752
  663SOL    HW2 4114   0.203   1.832   3.765
  664SOL     OW 4115   1.243   0.947   2.542
  664SOL    HW1 4116   1.319   0.884   2.566
  664SOL    HW2 4117   1.286   1.018   2.480
  665SOL     OW 4118   0.793   1.260   3.312
  665SOL    HW1 4119   0.760   1.322   3.389
  665SOL    HW2 4120   0.724   1.276   3.238
  666SOL     OW 4121   0.654   1.626   2.036
  666SOL    HW1 4122   0.685   1.642   1.938
  666SOL    HW2 4123   0.591   1.544   2.022
  667SOL     OW 4124   1.865   0.253   2.788
  667SOL    HW1 4125   1.839   0.158   2.764
  667SOL    HW2 4126   1.773   0.299   2.796
  668SOL     OW 4127   0.307   0.303   2.621
  668SOL    HW1 4128   0.240   0.368   2.582
  668SOL    HW2 4129   0.280   0.286   2.719
  669SOL     OW 4130   1.192   1.628   1.888
  669SOL    HW1 4131   1.197   1.526   1.902
  669SOL    HW2 4132   1.144   1.645   1.799
  670SOL     OW 4133   0.796   0.998   3.250
  670SOL    HW1 4134   0.785   0.997   3.149
  670SOL    HW2 4135   0.799   1.098   3.276
  671SOL     OW 4136   0.919   0.883   2.147
  671SOL    HW1 4137   0.990   0.917   2.081
  671SOL    HW2 4138   0.959   0.802   2.196
  672SOL     OW 4139   1.539   1.639   1.904
  672SOL    HW1 4140   1.439   1.635   1.892
  672SOL    HW2 4141   1.578   1.640   1.807
  673SOL     OW 4142   0.383   1.253   3.340
  673SOL    HW1 4143   0.390   1.342   3.291
  673SOL    HW2 4144   0.297   1.209   3.310
  674SOL     OW 4145   1.599   1.328   3.163
  674SOL    HW1 4146   1.694   1.302   3.191
  674SOL    HW2 4147   1.564   1.389   3.237
  675SOL     OW 4148   1.051   1.139   2.571
  675SOL    HW1 4149   0.979   1.073   2.603
  675SOL    HW2 4150   1.133   1.078   2.559
  676SOL     OW 4151   1.049   0.197   2.847
  676SOL    HW1 4152   1.035   0.146   2.759
  676SOL    HW2 4153   1.027   0.125   2.918
  677SOL     OW 4154   0.599   1.455   2.370
  677SOL    HW1 4155   0.667   1.434   2.296
  677SOL    HW2 4156   0.527   1.512   2.328
  678SOL     OW 4157   1.718   0.337   3.225
  678SOL    HW1 4158   1.785   0.414   3.218
  678SOL    HW2 4159   1.755   0.271   3.154
  679SOL     OW 4160   0.237   1.376   2.111
  679SOL    HW1 4161   0.135   1.382   2.101
  679SOL    HW2 4162   0.250   1.374   2.214
  680SOL     OW 4163   0.097   0.980   3.539
  680SOL    HW1 4164   0.053   1.037   3.614
  680SOL    HW2 4165   0.190   0.959   3.580
  681SOL     OW 4166   0.655   0.265   3.341
  681SOL    HW1 4167   0.746   0.268   3.292
  681SOL    HW2 4168   0.679   0.236   3.435
  682SOL     OW 4169   0.071   0.308   1.910
  682SOL    HW1 4170  -0.012   0.263   1.950
  682SOL    HW2 4171   0.035   0.342   1.821
  683SOL     OW 4172   1.469   0.839   3.247
  683SOL    HW1 4173   1.435   0.924   3.204
  683SOL    HW2 4174   1.561   0.825   3.203
  684SOL     OW 4175   0.059   0.148   2.210
  684SOL    HW1 4176   0.091   0.245   2.211
  684SOL    HW2 4177   0.142   0.090   2.197
  685SOL     OW 4178   1.188   1.355   1.955
  685SOL    HW1 4179   1.093   1.318   1.948
  685SOL    HW2 4180   1.209   1.356   2.055
  686SOL     OW 4181   0.582   0.811   3.285
  686SOL    HW1 4182   0.631   0.900   3.278
  686SOL    HW2 4183   0.659   0.743   3.293
  687SOL     OW 4184   1.517   1.747   2.832
  687SOL    HW1 4185   1.544   1.815   2.762
  687SOL    HW2 4186   1.596   1.744   2.897
  688SOL     OW 4187   0.757   0.508   3.550
  688SOL    HW1 4188   0.792   0.547   3.636
  688SOL    HW2 4189   0.756   0.405   3.566
  689SOL     OW 4190   1.482   1.164   3.460
  689SOL    HW1 4191   1.479   1.167   3.563
  689SOL    HW2 4192   1.580   1.183   3.435
  690SOL     OW 4193   0.396   1.755   3.424
  690SOL    HW1 4194   0.312   1.811   3.405
  690SOL    HW2 4195   0.360   1.662   3.454
  691SOL     OW 4196   1.232   0.291   2.294
  691SOL    HW1 4197   1.296   0.211   2.302
  691SOL    HW2 4198   1.241   0.342   2.384
  692SOL     OW 4199   0.583   0.744   2.502
  692SOL    HW1 4200   0.619   0.840   2.498
  692SOL    HW2 4201   0.511   0.740   2.430
  693SOL     OW 4202   1.762   0.395   3.504
  693SOL    HW1 4203   1.761   0.388   3.403
  693SOL    HW2 4204   1.683   0.336   3.534
  694SOL     OW 4205   1.762   0.935   3.400
  694SOL    HW1 4206   1.758   1.036   3.415
  694SOL    HW2 4207   1.764   0.918   3.297
  695SOL     OW 4208   0.861   1.327   1.930
  695SOL    HW1 4209   0.834   1.348   2.027
  695SOL    HW2 4210   0.860   1.415   1.878
  696SOL     OW 4211   0.643   1.787   2.774
  696SOL    HW1 4212   0.636   1.888   2.760
  696SOL    HW2 4213   0.741   1.767   2.789
  697SOL     OW 4214   0.883   0.963   2.688
  697SOL    HW1 4215   0.938   0.884   2.722
  697SOL    HW2 4216   0.865   1.018   2.772
  698SOL     OW 4217   1.092   0.989   1.966
  698SOL    HW1 4218   1.072   1.053   1.888
  698SOL    HW2 4219   1.166   0.927   1.929
  699SOL     OW 4220   1.838   1.557   2.660
  699SOL    HW1 4221   1.737   1.562   2.655
  699SOL    HW2 4222   1.859   1.471   2.709
  700SOL     OW 4223   0.243   1.350   3.714
  700SOL    HW1 4224   0.167   1.296   3.673
  700SOL    HW2 4225   0.229   1.351   3.816
  701SOL     OW 4226   0.108   1.291   2.589
  701SOL    HW1 4227   0.036   1.228   2.548
  701SOL    HW2 4228   0.172   1.231   2.640
  702SOL     OW 4229   0.686   1.411   3.505
  702SOL    HW1 4230   0.601   1.363   3.533
  702SOL    HW2 4231   0.676   1.507   3.544
  703SOL     OW 4232   1.840   0.173   3.055
  703SOL    HW1 4233   1.782   0.094   3.021
  703SOL    HW2 4234   1.857   0.227   2.970
  704SOL     OW 4235   0.400   0.417   2.348
  704SOL    HW1 4236   0.460   0.354   2.293
  704SOL    HW2 4237   0.416   0.390   2.445
  705SOL     OW 4238   1.709   1.466   2.941
  705SOL    HW1 4239   1.656   1.407   2.878
  705SOL    HW2 4240   1.683   1.429   3.033
  706SOL     OW 4241   0.314   0.549   3.161
  706SOL    HW1 4242   0.371   0.506   3.236
  706SOL    HW2 4243   0.348   0.512   3.072
  707SOL     OW 4244   0.810   1.628   2.534
  707SOL    HW1 4245   0.788   1.704   2.468
  707SOL    HW2 4246   0.728   1.568   2.539
  708SOL     OW 4247   1.352   0.151   3.019
  708SOL    HW1 4248   1.430   0.203   2.978
  708SOL    HW2 4249   1.304   0.220   3.078
  709SOL     OW 4250   0.961   0.029   3.039
  709SOL    HW1 4251   0.903  -0.054   3.032
  709SOL    HW2 4252   1.031   0.008   3.112
  710SOL     OW 4253   0.797   1.343   2.196
  710SOL    HW1 4254   0.778   1.242   2.198
  710SOL    HW2 4255   0.865   1.362   2.271
  711SOL     OW 4256   0.625   1.570   3.131
  711SOL    HW1 4257   0.621   1.659   3.185
  711SOL    HW2 4258   0.724   1.568   3.102
  712SOL     OW 4259   1.282   6.983   2.052
  712SOL    HW1 4260   1.324   6.914   1.988
  712SOL    HW2 4261   1.211   6.935   2.106
  713SOL     OW 4262   1.232   0.435   2.528
  713SOL    HW1 4263   1.194   0.528   2.506
  713SOL    HW2 4264   1.230   0.434   2.631
  714SOL     OW 4265   0.053   1.093   2.166
  714SOL    HW1 4266   0.152   1.071   2.157
  714SOL    HW2 4267   0.005   1.003   2.182
  715SOL     OW 4268   0.891   1.643   2.192
  715SOL    HW1 4269   0.810   1.619   2.135
  715SOL    HW2 4270   0.863   1.725   2.249
  716SOL     OW 4271   0.212   0.602   3.851
  716SOL    HW1 4272   0.145   0.551   3.910
  716SOL    HW2 4273   0.203   0.564   3.756
  717SOL     OW 4274   0.255   0.292   4.724
  717SOL    HW1 4275   0.286   0.243   4.811
  717SOL    HW2 4276   0.153   0.279   4.727
  718SOL     OW 4277   0.027   0.394   4.402
  718SOL    HW1 4278  -0.050   0.421   4.464
  718SOL    HW2 4279   0.033   0.291   4.409
  719SOL     OW 4280   0.567   1.310   4.926
  719SOL    HW1 4281   0.476   1.307   4.881
  719SOL    HW2 4282   0.581   1.409   4.951
  720SOL     OW 4283   1.567   1.541   4.422
  720SOL    HW1 4284   1.525   1.505   4.510
  720SOL    HW2 4285   1.495   1.532   4.349
  721SOL     OW 4286   1.124   0.676   4.397
  721SOL    HW1 4287   1.156   0.771   4.373
  721SOL    HW2 4288   1.096   0.687   4.494
  722SOL     OW 4289   1.783   0.592   3.961
  722SOL    HW1 4290   1.758   0.601   3.861
  722SOL    HW2 4291   1.745   0.502   3.987
  723SOL     OW 4292   0.742   1.163   4.777
  723SOL    HW1 4293   0.677   1.215   4.839
  723SOL    HW2 4294   0.786   1.238   4.723
  724SOL     OW 4295   0.896   0.723   5.508
  724SOL    HW1 4296   0.865   0.786   5.580
  724SOL    HW2 4297   0.915   0.782   5.426
  725SOL     OW 4298   0.683   0.982   4.347
  725SOL    HW1 4299   0.765   0.976   4.408
  725SOL    HW2 4300   0.620   1.051   4.388
  726SOL     OW 4301   0.675   1.151   5.536
  726SOL    HW1 4302   0.732   1.232   5.564
  726SOL    HW2 4303   0.584   1.189   5.506
  727SOL     OW 4304   0.312   1.411   4.808
  727SOL    HW1 4305   0.227   1.378   4.763
  727SOL    HW2 4306   0.353   1.480   4.744
  728SOL     OW 4307   1.473   1.512   5.121
  728SOL    HW1 4308   1.532   1.597   5.119
  728SOL    HW2 4309   1.391   1.538   5.177
  729SOL     OW 4310   0.407   0.429   5.230
  729SOL    HW1 4311   0.498   0.385   5.221
  729SOL    HW2 4312   0.340   0.353   5.207
  730SOL     OW 4313   1.616   0.478   4.453
  730SOL    HW1 4314   1.598   0.517   4.360
  730SOL    HW2 4315   1.574   0.545   4.518
  731SOL     OW 4316   0.227   1.669   4.238
  731SOL    HW1 4317   0.243   1.760   4.286
  731SOL    HW2 4318   0.282   1.680   4.153
  732SOL     OW 4319   1.126   1.364   5.387
  732SOL    HW1 4320   1.188   1.346   5.464
  732SOL    HW2 4321   1.077   1.276   5.378
  733SOL     OW 4322   0.238   1.386   4.250
  733SOL    HW1 4323   0.251   1.484   4.272
  733SOL    HW2 4324   0.187   1.345   4.330
  734SOL     OW 4325   0.258   1.118   4.629
  734SOL    HW1 4326   0.271   1.026   4.672
  734SOL    HW2 4327   0.194   1.166   4.694
  735SOL     OW 4328   0.583   1.805   5.112
  735SOL    HW1 4329   0.514   1.771   5.180
  735SOL    HW2 4330   0.613   1.897   5.147
  736SOL     OW 4331   0.559   0.988   3.865
  736SOL    HW1 4332   0.597   1.030   3.779
  736SOL    HW2 4333   0.619   1.029   3.938
  737SOL     OW 4334   1.583   0.110   5.230
  737SOL    HW1 4335   1.586   0.204   5.192
  737SOL    HW2 4336   1.671   0.094   5.278
  738SOL     OW 4337   0.131   0.630   4.290
  738SOL    HW1 4338   0.083   0.552   4.336
  738SOL    HW2 4339   0.109   0.712   4.347
  739SOL     OW 4340   1.855   1.784   4.065
  739SOL    HW1 4341   1.916   1.750   4.141
  739SOL    HW2 4342   1.890   1.880   4.046
  740SOL     OW 4343   0.016   1.643   3.891
  740SOL    HW1 4344   0.059   1.552   3.883
  740SOL    HW2 4345  -0.021   1.648   3.986
  741SOL     OW 4346   1.704   0.909   4.320
  741SOL    HW1 4347   1.791   0.883   4.273
  741SOL    HW2 4348   1.666   0.984   4.263
  742SOL     OW 4349   1.626   1.132   4.166
  742SOL    HW1 4350   1.715   1.130   4.116
  742SOL    HW2 4351   1.643   1.197   4.246
  743SOL     OW 4352   0.151   0.721   5.278
  743SOL    HW1 4353   0.248   0.743   5.253
  743SOL    HW2 4354   0.121   0.805   5.329
  744SOL     OW 4355   0.609   1.401   4.497
  744SOL    HW1 4356   0.576   1.305   4.512
  744SOL    HW2 4357   0.586   1.413   4.397
  745SOL     OW 4358   1.263   1.217   5.163
  745SOL    HW1 4359   1.293   1.154   5.088
  745SOL    HW2 4360   1.337   1.210   5.233
  746SOL     OW 4361   0.820   0.002   4.282
  746SOL    HW1 4362   0.861   0.067   4.216
  746SOL    HW2 4363   0.720  -0.006   4.254
  747SOL     OW 4364   0.145   0.952   4.973
  747SOL    HW1 4365   0.243   0.922   4.967
  747SOL    HW2 4366   0.093   0.904   4.900
  748SOL     OW 4367   1.568   0.963   3.884
  748SOL    HW1 4368   1.493   0.912   3.931
  748SOL    HW2 4369   1.617   1.012   3.959
  749SOL     OW 4370   1.170   1.807   5.332
  749SOL    HW1 4371   1.183   1.884   5.266
  749SOL    HW2 4372   1.195   1.721   5.283
  750SOL     OW 4373   0.332   0.238   5.502
  750SOL    HW1 4374   0.362   0.327   5.465
  750SOL    HW2 4375   0.259   0.260   5.572
  751SOL     OW 4376   1.647   1.763   4.299
  751SOL    HW1 4377   1.646   1.716   4.208
  751SOL    HW2 4378   1.623   1.687   4.363
  752SOL     OW 4379   0.595   0.705   3.987
  752SOL    HW1 4380   0.605   0.795   3.942
  752SOL    HW2 4381   0.527   0.717   4.062
  753SOL     OW 4382   1.248   0.435   4.677
  753SOL    HW1 4383   1.165   0.375   4.677
  753SOL    HW2 4384   1.315   0.379   4.731
  754SOL     OW 4385   1.606   1.669   4.046
  754SOL    HW1 4386   1.698   1.714   4.038
  754SOL    HW2 4387   1.579   1.650   3.949
  755SOL     OW 4388   0.808   0.627   5.180
  755SOL    HW1 4389   0.791   0.571   5.265
  755SOL    HW2 4390   0.758   0.572   5.107
  756SOL     OW 4391   1.400   0.510   5.414
  756SOL    HW1 4392   1.404   0.563   5.502
  756SOL    HW2 4393   1.458   0.428   5.436
  757SOL     OW 4394   0.931   0.906   5.306
  757SOL    HW1 4395   1.002   0.837   5.273
  757SOL    HW2 4396   0.881   0.937   5.220
  758SOL     OW 4397   0.976   0.402   4.927
  758SOL    HW1 4398   0.920   0.410   5.011
  758SOL    HW2 4399   0.946   0.318   4.880
  759SOL     OW 4400   0.997   0.682   4.116
  759SOL    HW1 4401   1.014   0.685   4.216
  759SOL    HW2 4402   0.916   0.617   4.106
  760SOL     OW 4403   0.104   0.855   4.466
  760SOL    HW1 4404   0.160   0.830   4.550
  760SOL    HW2 4405   0.129   0.951   4.453
  761SOL     OW 4406   0.113   1.872   5.298
  761SOL    HW1 4407   0.131   1.861   5.399
  761SOL    HW2 4408   0.018   1.840   5.286
  762SOL     OW 4409   0.890   0.310   3.935
  762SOL    HW1 4410   0.941   0.359   3.862
  762SOL    HW2 4411   0.881   0.213   3.906
  763SOL     OW 4412   1.742   0.593   5.541
  763SOL    HW1 4413   1.705   0.674   5.490
  763SOL    HW2 4414   1.755   0.522   5.469
  764SOL     OW 4415   1.366   1.146   4.276
  764SOL    HW1 4416   1.458   1.140   4.232
  764SOL    HW2 4417   1.319   1.223   4.229
  765SOL     OW 4418   0.563   0.196   4.634
  765SOL    HW1 4419   0.576   0.236   4.727
  765SOL    HW2 4420   0.521   0.265   4.574
  766SOL     OW 4421   0.974   1.456   4.219
  766SOL    HW1 4422   0.951   1.533   4.154
  766SOL    HW2 4423   0.999   1.499   4.308
  767SOL     OW 4424   0.355   1.813   4.604
  767SOL    HW1 4425   0.389   1.716   4.619
  767SOL    HW2 4426   0.436   1.873   4.618
  768SOL     OW 4427   1.814   1.028   4.616
  768SOL    HW1 4428   1.756   1.026   4.533
  768SOL    HW2 4429   1.751   1.031   4.697
  769SOL     OW 4430   1.218   1.563   5.218
  769SOL    HW1 4431   1.186   1.490   5.282
  769SOL    HW2 4432   1.200   1.524   5.125
  770SOL     OW 4433   0.316   0.976   3.994
  770SOL    HW1 4434   0.404   0.985   3.942
  770SOL    HW2 4435   0.298   0.877   4.002
  771SOL     OW 4436   1.496   0.755   4.414
  771SOL    HW1 4437   1.485   0.750   4.516
  771SOL    HW2 4438   1.582   0.809   4.397
  772SOL     OW 4439   0.443   1.273   5.454
  772SOL    HW1 4440   0.418   1.275   5.353
  772SOL    HW2 4441   0.354   1.296   5.502
  773SOL     OW 4442   1.112   1.768   3.977
  773SOL    HW1 4443   1.033   1.718   4.018
  773SOL    HW2 4444   1.147   1.706   3.902
  774SOL     OW 4445   0.166   0.290   5.223
  774SOL    HW1 4446   0.100   0.365   5.242
  774SOL    HW2 4447   0.175   0.234   5.307
  775SOL     OW 4448   1.623   1.373   3.782
  775SOL    HW1 4449   1.573   1.462   3.783
  775SOL    HW2 4450   1.559   1.299   3.753
  776SOL     OW 4451   0.441   1.721   4.065
  776SOL    HW1 4452   0.496   1.779   4.130
  776SOL    HW2 4453   0.508   1.697   3.991
  777SOL     OW 4454   1.439   0.087   4.144
  777SOL    HW1 4455   1.406   0.050   4.054
  777SOL    HW2 4456   1.542   0.089   4.140
  778SOL     OW 4457   0.210   1.814   4.951
  778SOL    HW1 4458   0.272   1.758   5.008
  778SOL    HW2 4459   0.178   1.753   4.876
  779SOL     OW 4460   0.945   1.708   4.601
  779SOL    HW1 4461   1.038   1.667   4.609
  779SOL    HW2 4462   0.897   1.651   4.529
  780SOL     OW 4463   0.379   0.697   4.181
  780SOL    HW1 4464   0.407   0.598   4.178
  780SOL    HW2 4465   0.283   0.688   4.219
  781SOL     OW 4466   1.545   0.293   5.463
  781SOL    HW1 4467   1.544   0.275   5.565
  781SOL    HW2 4468   1.483   0.220   5.428
  782SOL     OW 4469   0.595   0.127   3.785
  782SOL    HW1 4470   0.640   0.042   3.827
  782SOL    HW2 4471   0.542   0.090   3.707
  783SOL     OW 4472   0.835   0.265   5.539
  783SOL    HW1 4473   0.902   0.202   5.492
  783SOL    HW2 4474   0.754   0.207   5.565
  784SOL     OW 4475   0.905   1.568   4.934
  784SOL    HW1 4476   0.881   1.533   4.840
  784SOL    HW2 4477   0.954   1.489   4.980
  785SOL     OW 4478   1.332   0.597   5.168
  785SOL    HW1 4479   1.367   0.562   5.259
  785SOL    HW2 4480   1.395   0.673   5.140
  786SOL     OW 4481   0.813   1.433   4.693
  786SOL    HW1 4482   0.904   1.413   4.646
  786SOL    HW2 4483   0.745   1.432   4.618
  787SOL     OW 4484   0.925   0.543   4.567
  787SOL    HW1 4485   0.913   0.517   4.467
  787SOL    HW2 4486   0.960   0.459   4.611
  788SOL     OW 4487   0.564   0.027   4.213
  788SOL    HW1 4488   0.483   0.034   4.276
  788SOL    HW2 4489   0.551   0.100   4.143
  789SOL     OW 4490   1.445   1.157   3.726
  789SOL    HW1 4491   1.480   1.080   3.785
  789SOL    HW2 4492   1.367   1.202   3.777
  790SOL     OW 4493   0.315   0.005   3.983
  790SOL    HW1 4494   0.384   0.079   3.976
  790SOL    HW2 4495   0.353  -0.060   4.051
  791SOL     OW 4496   0.988   0.226   4.169
  791SOL    HW1 4497   0.954   0.267   4.082
  791SOL    HW2 4498   1.090   0.244   4.168
  792SOL     OW 4499   1.094   0.713   5.225
  792SOL    HW1 4500   1.025   0.641   5.205
  792SOL    HW2 4501   1.186   0.671   5.204
  793SOL     OW 4502   1.214   1.567   4.529
  793SOL    HW1 4503   1.252   1.626   4.456
  793SOL    HW2 4504   1.297   1.535   4.583
  794SOL     OW 4505   0.475   1.161   4.451
  794SOL    HW1 4506   0.398   1.148   4.517
  794SOL    HW2 4507   0.431   1.148   4.357
  795SOL     OW 4508   1.284   1.816   4.311
  795SOL    HW1 4509   1.331   1.894   4.261
  795SOL    HW2 4510   1.238   1.860   4.389
  796SOL     OW 4511   1.080   0.533   3.768
  796SOL    HW1 4512   1.094   0.628   3.739
  796SOL    HW2 4513   1.138   0.521   3.852
  797SOL     OW 4514   0.046   0.555   5.092
  797SOL    HW1 4515   0.144   0.549   5.060
  797SOL    HW2 4516   0.055   0.625   5.168
  798SOL     OW 4517   0.557   0.278   4.904
  798SOL    HW1 4518   0.591   0.230   4.988
  798SOL    HW2 4519   0.460   0.245   4.902
  799SOL     OW 4520   0.901   0.446   4.313
  799SOL    HW1 4521   0.841   0.489   4.242
  799SOL    HW2 4522   0.930   0.356   4.272
  800SOL     OW 4523   0.988   0.017   4.483
  800SOL    HW1 4524   0.917   0.025   4.406
  800SOL    HW2 4525   1.020  -0.080   4.473
  801SOL     OW 4526   1.451   1.137   4.609
  801SOL    HW1 4527   1.408   1.131   4.517
  801SOL    HW2 4528   1.445   1.237   4.632
  802SOL     OW 4529   1.489   0.617   4.681
  802SOL    HW1 4530   1.409   0.555   4.690
  802SOL    HW2 4531   1.546   0.605   4.766
  803SOL     OW 4532   1.861   0.814   4.092
  803SOL    HW1 4533   1.907   0.757   4.165
  803SOL    HW2 4534   1.830   0.741   4.026
  804SOL     OW 4535   0.484   1.426   3.860
  804SOL    HW1 4536   0.401   1.417   3.919
  804SOL    HW2 4537   0.463   1.376   3.776
  805SOL     OW 4538   1.686   1.286   4.372
  805SOL    HW1 4539   1.789   1.282   4.371
  805SOL    HW2 4540   1.659   1.377   4.409
  806SOL     OW 4541   1.418   0.603   3.803
  806SOL    HW1 4542   1.371   0.563   3.885
  806SOL    HW2 4543   1.518   0.590   3.816
  807SOL     OW 4544   0.521   0.226   4.032
  807SOL    HW1 4545   0.570   0.182   3.953
  807SOL    HW2 4546   0.494   0.318   3.996
  808SOL     OW 4547   1.729   1.230   5.282
  808SOL    HW1 4548   1.824   1.194   5.280
  808SOL    HW2 4549   1.743   1.329   5.304
  809SOL     OW 4550   1.011   1.339   5.065
  809SOL    HW1 4551   0.928   1.304   5.114
  809SOL    HW2 4552   1.091   1.301   5.116
  810SOL     OW 4553   1.621   1.629   5.365
  810SOL    HW1 4554   1.618   1.675   5.274
  810SOL    HW2 4555   1.700   1.564   5.358
  811SOL     OW 4556   1.126   1.231   4.836
  811SOL    HW1 4557   1.079   1.276   4.915
  811SOL    HW2 4558   1.104   1.289   4.755
  812SOL     OW 4559   1.597   1.062   4.820
  812SOL    HW1 4560   1.585   1.147   4.876
  812SOL    HW2 4561   1.537   1.079   4.737
  813SOL     OW 4562   0.952   0.190   5.128
  813SOL    HW1 4563   0.952   0.130   5.046
  813SOL    HW2 4564   1.050   0.191   5.160
  814SOL     OW 4565   0.992   1.126   5.475
  814SOL    HW1 4566   0.904   1.168   5.502
  814SOL    HW2 4567   0.970   1.060   5.400
  815SOL     OW 4568   0.750   1.072   4.062
  815SOL    HW1 4569   0.720   1.032   4.152
  815SOL    HW2 4570   0.810   1.000   4.020
  816SOL     OW 4571   0.387   0.832   4.976
  816SOL    HW1 4572   0.470   0.826   5.037
  816SOL    HW2 4573   0.343   0.740   4.986
  817SOL     OW 4574   1.240   0.387   5.000
  817SOL    HW1 4575   1.267   0.476   5.044
  817SOL    HW2 4576   1.142   0.398   4.968
  818SOL     OW 4577   0.057   1.577   5.059
  818SOL    HW1 4578   0.001   1.634   5.121
  818SOL    HW2 4579   0.152   1.575   5.093
  819SOL     OW 4580   0.375   1.128   4.210
  819SOL    HW1 4581   0.388   1.223   4.179
  819SOL    HW2 4582   0.347   1.071   4.129
  820SOL     OW 4583   0.517   0.586   4.587
  820SOL    HW1 4584   0.554   0.634   4.502
  820SOL    HW2 4585   0.595   0.588   4.653
  821SOL     OW 4586   1.233   1.374   4.102
  821SOL    HW1 4587   1.284   1.452   4.146
  821SOL    HW2 4588   1.140   1.375   4.143
  822SOL     OW 4589   1.267   1.484   4.947
  822SOL    HW1 4590   1.354   1.487   5.000
  822SOL    HW2 4591   1.284   1.416   4.873
  823SOL     OW 4592   1.599   0.605   4.211
  823SOL    HW1 4593   1.549   0.671   4.273
  823SOL    HW2 4594   1.643   0.661   4.139
  824SOL     OW 4595   0.345   1.504   5.049
  824SOL    HW1 4596   0.321   1.463   4.956
  824SOL    HW2 4597   0.444   1.527   5.038
  825SOL     OW 4598   0.428   0.739   5.357
  825SOL    HW1 4599   0.490   0.778   5.285
  825SOL    HW2 4600   0.448   0.641   5.353
  826SOL     OW 4601   1.646   0.803   5.400
  826SOL    HW1 4602   1.546   0.823   5.397
  826SOL    HW2 4603   1.683   0.860   5.320
  827SOL     OW 4604   1.017   0.084   5.421
  827SOL    HW1 4605   1.078   0.120   5.348
  827SOL    HW2 4606   0.989  -0.008   5.394
  828SOL     OW 4607   0.462   6.999   5.502
  828SOL    HW1 4608   0.437   6.932   5.428
  828SOL    HW2 4609   0.408   7.086   5.484
  829SOL     OW 4610   0.620   0.893   4.796
  829SOL    HW1 4611   0.648   0.991   4.792
  829SOL    HW2 4612   0.530   0.889   4.842
  830SOL     OW 4613   1.340   0.816   4.821
  830SOL    HW1 4614   1.268   0.817   4.750
  830SOL    HW2 4615   1.407   0.747   4.788
  831SOL     OW 4616   1.216   0.529   4.004
  831SOL    HW1 4617   1.247   0.454   4.066
  831SOL    HW2 4618   1.146   0.582   4.056
  832SOL     OW 4619   0.309   0.161   4.945
  832SOL    HW1 4620   0.355   0.141   5.036
  832SOL    HW2 4621   0.308   0.070   4.896
  833SOL     OW 4622   0.066   1.309   5.008
  833SOL    HW1 4623   0.083   1.241   5.083
  833SOL    HW2 4624   0.062   1.404   5.047
  834SOL     OW 4625   0.737   0.639   4.750
  834SOL    HW1 4626   0.810   0.624   4.679
  834SOL    HW2 4627   0.710   0.739   4.752
  835SOL     OW 4628   1.779   0.958   5.576
  835SOL    HW1 4629   1.735   0.904   5.501
  835SOL    HW2 4630   1.707   0.963   5.648
  836SOL     OW 4631   0.340   0.045   4.360
  836SOL    HW1 4632   0.310   0.128   4.411
  836SOL    HW2 4633   0.284  -0.034   4.393
  837SOL     OW 4634   1.604   0.379   4.066
  837SOL    HW1 4635   1.636   0.305   4.128
  837SOL    HW2 4636   1.593   0.464   4.124
  838SOL     OW 4637   1.062   0.763   4.679
  838SOL    HW1 4638   1.055   0.771   4.783
  838SOL    HW2 4639   1.021   0.671   4.661
  839SOL     OW 4640   0.976   1.576   5.433
  839SOL    HW1 4641   0.969   1.633   5.346
  839SOL    HW2 4642   1.021   1.489   5.401
  840SOL     OW 4643   1.847   1.484   5.326
  840SOL    HW1 4644   1.868   1.510   5.229
  840SOL    HW2 4645   1.928   1.515   5.380
  841SOL     OW 4646   0.350   0.886   5.560
  841SOL    HW1 4647   0.436   0.929   5.594
  841SOL    HW2 4648   0.380   0.819   5.488
  842SOL     OW 4649   1.514   0.232   3.847
  842SOL    HW1 4650   1.418   0.219   3.879
  842SOL    HW2 4651   1.560   0.283   3.922
  843SOL     OW 4652   1.274   0.822   3.755
  843SOL    HW1 4653   1.334   0.738   3.764
  843SOL    HW2 4654   1.291   0.855   3.658
  844SOL     OW 4655   1.036   1.368   4.578
  844SOL    HW1 4656   1.057   1.283   4.524
  844SOL    HW2 4657   1.111   1.438   4.560
  845SOL     OW 4658   0.275   0.831   4.671
  845SOL    HW1 4659   0.370   0.830   4.635
  845SOL    HW2 4660   0.261   0.738   4.712
  846SOL     OW 4661   0.294   0.559   4.724
  846SOL    HW1 4662   0.278   0.458   4.722
  846SOL    HW2 4663   0.376   0.571   4.661
  847SOL     OW 4664   1.155   0.385   5.395
  847SOL    HW1 4665   1.094   0.419   5.470
  847SOL    HW2 4666   1.239   0.444   5.404
  848SOL     OW 4667   1.208   0.207   5.204
  848SOL    HW1 4668   1.197   0.282   5.274
  848SOL    HW2 4669   1.243   0.257   5.122
  849SOL     OW 4670   6.971   1.321   3.917
  849SOL    HW1 4671   6.895   1.350   3.979
  849SOL    HW2 4672   7.004   1.235   3.963
  850SOL     OW 4673   0.103   1.731   4.680
  850SOL    HW1 4674   0.088   1.658   4.609
  850SOL    HW2 4675   0.190   1.778   4.650
  851SOL     OW 4676   0.480   1.584   4.655
  851SOL    HW1 4677   0.552   1.655   4.673
  851SOL    HW2 4678   0.529   1.510   4.604
  852SOL     OW 4679   1.016   0.770   4.943
  852SOL    HW1 4680   1.079   0.787   5.021
  852SOL    HW2 4681   0.931   0.733   4.984
  853SOL     OW 4682   0.052   0.606   4.821
  853SOL    HW1 4683   0.150   0.588   4.797
  853SOL    HW2 4684   0.037   0.582   4.920
  854SOL     OW 4685   0.230   0.517   5.425
  854SOL    HW1 4686   0.286   0.476   5.349
  854SOL    HW2 4687   0.202   0.608   5.383
  855SOL     OW 4688   1.373   0.906   5.383
  855SOL    HW1 4689   1.412   1.001   5.376
  855SOL    HW2 4690   1.361   0.879   5.285
  856SOL     OW 4691   0.790   0.525   4.075
  856SOL    HW1 4692   0.803   0.442   4.015
  856SOL    HW2 4693   0.716   0.584   4.034
  857SOL     OW 4694   1.622   0.607   4.914
  857SOL    HW1 4695   1.592   0.549   4.991
  857SOL    HW2 4696   1.711   0.566   4.880
  858SOL     OW 4697   0.265   1.565   5.458
  858SOL    HW1 4698   0.238   1.647   5.512
  858SOL    HW2 4699   0.228   1.482   5.506
  859SOL     OW 4700   0.679   0.510   4.980
  859SOL    HW1 4701   0.640   0.422   4.946
  859SOL    HW2 4702   0.703   0.561   4.894
  860SOL     OW 4703   0.918   1.693   5.195
  860SOL    HW1 4704   0.926   1.650   5.104
  860SOL    HW2 4705   0.920   1.795   5.182
  861SOL     OW 4706   0.460   0.476   3.900
  861SOL    HW1 4707   0.522   0.555   3.912
  861SOL    HW2 4708   0.367   0.519   3.896
  862SOL     OW 4709   0.125   1.115   5.180
  862SOL    HW1 4710   0.130   1.048   5.259
  862SOL    HW2 4711   0.121   1.052   5.096
  863SOL     OW 4712   1.317   1.057   4.960
  863SOL    HW1 4713   1.329   0.976   4.897
  863SOL    HW2 4714   1.253   1.119   4.908
  864SOL     OW 4715   1.355   0.848   4.021
  864SOL    HW1 4716   1.278   0.822   4.082
  864SOL    HW2 4717   1.318   0.845   3.925
  865SOL     OW 4718   1.754   1.722   4.881
  865SOL    HW1 4719   1.829   1.740   4.813
  865SOL    HW2 4720   1.735   1.621   4.869
  866SOL     OW 4721   1.256   1.736   4.851
  866SOL    HW1 4722   1.344   1.746   4.802
  866SOL    HW2 4723   1.250   1.636   4.877
  867SOL     OW 4724   0.064   1.251   4.751
  867SOL    HW1 4725   0.067   1.261   4.855
  867SOL    HW2 4726  -0.035   1.254   4.732
  868SOL     OW 4727   0.694   1.647   5.474
  868SOL    HW1 4728   0.654   1.740   5.462
  868SOL    HW2 4729   0.790   1.650   5.437
  869SOL     OW 4730   1.703   0.120   4.185
  869SOL    HW1 4731   1.793   0.137   4.136
  869SOL    HW2 4732   1.727   0.064   4.265
  870SOL     OW 4733   1.385   1.586   4.212
  870SOL    HW1 4734   1.458   1.618   4.147
  870SOL    HW2 4735   1.333   1.672   4.237
  871SOL     OW 4736   0.159   1.805   5.561
  871SOL    HW1 4737   0.098   1.737   5.607
  871SOL    HW2 4738   0.200   1.853   5.642
  872SOL     OW 4739   1.269   0.903   4.356
  872SOL    HW1 4740   1.351   0.844   4.371
  872SOL    HW2 4741   1.307   0.993   4.323
  873SOL     OW 4742   0.766   1.250   5.175
  873SOL    HW1 4743   0.741   1.311   5.255
  873SOL    HW2 4744   0.693   1.270   5.106
  874SOL     OW 4745   0.640   1.643   3.891
  874SOL    HW1 4746   0.672   1.659   3.795
  874SOL    HW2 4747   0.588   1.553   3.883
  875SOL     OW 4748   1.621   1.734   5.115
  875SOL    HW1 4749   1.667   1.743   5.023
  875SOL    HW2 4750   1.608   1.831   5.150
  876SOL     OW 4751   1.871   0.197   4.637
  876SOL    HW1 4752   1.849   0.098   4.630
  876SOL    HW2 4753   1.777   0.241   4.643
  877SOL     OW 4754   0.298   0.322   4.463
  877SOL    HW1 4755   0.214   0.371   4.433
  877SOL    HW2 4756   0.289   0.309   4.565
  878SOL     OW 4757   1.207   1.615   3.775
  878SOL    HW1 4758   1.215   1.514   3.772
  878SOL    HW2 4759   1.166   1.646   3.687
  879SOL     OW 4760   0.804   1.004   5.091
  879SOL    HW1 4761   0.839   1.015   4.997
  879SOL    HW2 4762   0.788   1.100   5.127
  880SOL     OW 4763   0.877   0.869   3.939
  880SOL    HW1 4764   0.960   0.922   3.908
  880SOL    HW2 4765   0.916   0.800   4.004
  881SOL     OW 4766   1.521   1.621   3.790
  881SOL    HW1 4767   1.420   1.629   3.792
  881SOL    HW2 4768   1.545   1.620   3.688
  882SOL     OW 4769   0.366   1.266   5.197
  882SOL    HW1 4770   0.353   1.352   5.143
  882SOL    HW2 4771   0.286   1.206   5.178
  883SOL     OW 4772   1.596   1.304   5.016
  883SOL    HW1 4773   1.659   1.274   5.090
  883SOL    HW2 4774   1.540   1.380   5.060
  884SOL     OW 4775   1.065   1.124   4.459
  884SOL    HW1 4776   0.988   1.069   4.498
  884SOL    HW2 4777   1.135   1.055   4.432
  885SOL     OW 4778   1.063   0.216   4.654
  885SOL    HW1 4779   1.022   0.154   4.582
  885SOL    HW2 4780   1.053   0.163   4.742
  886SOL     OW 4781   0.589   1.461   4.225
  886SOL    HW1 4782   0.657   1.423   4.159
  886SOL    HW2 4783   0.532   1.526   4.172
  887SOL     OW 4784   1.728   0.347   5.098
  887SOL    HW1 4785   1.800   0.420   5.100
  887SOL    HW2 4786   1.763   0.284   5.024
  888SOL     OW 4787   0.232   1.378   3.983
  888SOL    HW1 4788   0.130   1.372   3.971
  888SOL    HW2 4789   0.243   1.371   4.086
  889SOL     OW 4790   0.142   0.955   5.399
  889SOL    HW1 4791   0.071   0.934   5.471
  889SOL    HW2 4792   0.229   0.939   5.452
  890SOL     OW 4793   0.070   0.316   3.779
  890SOL    HW1 4794  -0.014   0.268   3.812
  890SOL    HW2 4795   0.038   0.357   3.691
  891SOL     OW 4796   1.468   0.844   5.124
  891SOL    HW1 4797   1.421   0.907   5.059
  891SOL    HW2 4798   1.565   0.871   5.115
  892SOL     OW 4799   0.083   0.153   4.078
  892SOL    HW1 4800   0.120   0.248   4.065
  892SOL    HW2 4801   0.162   0.089   4.058
  893SOL     OW 4802   1.241   1.318   3.829
  893SOL    HW1 4803   1.148   1.283   3.844
  893SOL    HW2 4804   1.270   1.345   3.924
  894SOL     OW 4805   0.602   0.802   5.150
  894SOL    HW1 4806   0.653   0.888   5.128
  894SOL    HW2 4807   0.681   0.737   5.163
  895SOL     OW 4808   1.503   1.815   4.692
  895SOL    HW1 4809   1.541   1.886   4.629
  895SOL    HW2 4810   1.577   1.754   4.720
  896SOL     OW 4811   0.750   0.506   5.412
  896SOL    HW1 4812   0.804   0.581   5.456
  896SOL    HW2 4813   0.772   0.419   5.462
  897SOL     OW 4814   1.480   1.159   5.342
  897SOL    HW1 4815   1.471   1.170   5.444
  897SOL    HW2 4816   1.576   1.191   5.321
  898SOL     OW 4817   0.383   1.741   5.294
  898SOL    HW1 4818   0.294   1.789   5.278
  898SOL    HW2 4819   0.355   1.653   5.342
  899SOL     OW 4820   1.720   0.863   4.959
  899SOL    HW1 4821   1.681   0.772   4.929
  899SOL    HW2 4822   1.668   0.935   4.906
  900SOL     OW 4823   1.255   0.286   4.179
  900SOL    HW1 4824   1.326   0.211   4.178
  900SOL    HW2 4825   1.272   0.341   4.264
  901SOL     OW 4826   0.585   0.736   4.377
  901SOL    HW1 4827   0.623   0.832   4.371
  901SOL    HW2 4828   0.514   0.733   4.304
  902SOL     OW 4829   1.768   0.377   5.359
  902SOL    HW1 4830   1.746   0.372   5.258
  902SOL    HW2 4831   1.682   0.336   5.401
  903SOL     OW 4832   1.729   0.953   5.205
  903SOL    HW1 4833   1.714   1.054   5.196
  903SOL    HW2 4834   1.752   0.920   5.109
  904SOL     OW 4835   0.840   1.291   3.782
  904SOL    HW1 4836   0.814   1.332   3.873
  904SOL    HW2 4837   0.846   1.371   3.719
  905SOL     OW 4838   0.660   1.804   4.633
  905SOL    HW1 4839   0.658   1.906   4.623
  905SOL    HW2 4840   0.757   1.774   4.624
  906SOL     OW 4841   0.881   0.963   4.571
  906SOL    HW1 4842   0.944   0.891   4.606
  906SOL    HW2 4843   0.852   1.015   4.654
  907SOL     OW 4844   1.086   0.992   3.838
  907SOL    HW1 4845   1.067   1.044   3.753
  907SOL    HW2 4846   1.154   0.921   3.807
  908SOL     OW 4847   1.828   1.555   4.603
  908SOL    HW1 4848   1.749   1.558   4.540
  908SOL    HW2 4849   1.795   1.501   4.684
  909SOL     OW 4850   0.224   1.335   5.603
  909SOL    HW1 4851   0.144   1.269   5.602
  909SOL    HW2 4852   0.232   1.368   5.701
  910SOL     OW 4853   0.093   1.284   4.461
  910SOL    HW1 4854   0.133   1.231   4.539
  910SOL    HW2 4855   0.040   1.217   4.404
  911SOL     OW 4856   0.676   1.407   5.369
  911SOL    HW1 4857   0.595   1.354   5.400
  911SOL    HW2 4858   0.663   1.500   5.413
  912SOL     OW 4859   1.838   0.186   4.918
  912SOL    HW1 4860   1.770   0.113   4.888
  912SOL    HW2 4861   1.866   0.226   4.829
  913SOL     OW 4862   0.406   0.419   4.216
  913SOL    HW1 4863   0.473   0.353   4.178
  913SOL    HW2 4864   0.395   0.389   4.314
  914SOL     OW 4865   1.703   1.459   4.820
  914SOL    HW1 4866   1.616   1.455   4.763
  914SOL    HW2 4867   1.679   1.395   4.896
  915SOL     OW 4868   0.307   0.566   5.018
  915SOL    HW1 4869   0.357   0.514   5.093
  915SOL    HW2 4870   0.347   0.536   4.929
  916SOL     OW 4871   0.804   1.592   4.399
  916SOL    HW1 4872   0.810   1.578   4.299
  916SOL    HW2 4873   0.723   1.538   4.428
  917SOL     OW 4874   1.400   0.268   4.824
  917SOL    HW1 4875   1.458   0.197   4.868
  917SOL    HW2 4876   1.335   0.302   4.897
  918SOL     OW 4877   1.001   0.060   4.873
  918SOL    HW1 4878   0.943  -0.001   4.817
  918SOL    HW2 4879   1.044   0.003   4.947
  919SOL     OW 4880   0.782   1.353   4.051
  919SOL    HW1 4881   0.774   1.250   4.051
  919SOL    HW2 4882   0.858   1.374   4.117
  920SOL     OW 4883   0.606   1.566   4.992
  920SOL    HW1 4884   0.596   1.657   5.040
  920SOL    HW2 4885   0.705   1.565   4.970
  921SOL     OW 4886   1.311   0.012   3.905
  921SOL    HW1 4887   1.353  -0.060   3.844
  921SOL    HW2 4888   1.225  -0.027   3.941
  922SOL     OW 4889   1.283   0.451   4.405
  922SOL    HW1 4890   1.223   0.530   4.377
  922SOL    HW2 4891   1.278   0.454   4.508
  923SOL     OW 4892   1.626   0.308   4.657
  923SOL    HW1 4893   1.532   0.281   4.686
  923SOL    HW2 4894   1.615   0.361   4.570
  924SOL     OW 4895   0.062   1.087   4.017
  924SOL    HW1 4896   0.158   1.052   4.008
  924SOL    HW2 4897   0.002   1.002   4.025
  925SOL     OW 4898   0.884   1.653   4.062
  925SOL    HW1 4899   0.800   1.646   4.004
  925SOL    HW2 4900   0.877   1.738   4.121
  926SOL     OW 4901   0.211   0.588   5.680
  926SOL    HW1 4902   0.145   0.666   5.675
  926SOL    HW2 4903   0.224   0.561   5.581
  927SOL     OW 4904   0.229   0.342   6.592
  927SOL    HW1 4905   0.282   0.294   6.664
  927SOL    HW2 4906   0.137   0.298   6.595
  928SOL     OW 4907   0.031   0.398   6.254
  928SOL    HW1 4908  -0.052   0.429   6.303
  928SOL    HW2 4909   0.052   0.303   6.291
  929SOL     OW 4910   0.539   1.228   6.785
  929SOL    HW1 4911   0.465   1.281   6.736
  929SOL    HW2 4912   0.571   1.292   6.857
  930SOL     OW 4913   1.542   1.546   6.294
  930SOL    HW1 4914   1.507   1.524   6.388
  930SOL    HW2 4915   1.461   1.547   6.231
  931SOL     OW 4916   1.123   0.697   6.320
  931SOL    HW1 4917   1.161   0.777   6.268
  931SOL    HW2 4918   1.094   0.735   6.409
  932SOL     OW 4919   1.776   0.601   5.808
  932SOL    HW1 4920   1.764   0.618   5.707
  932SOL    HW2 4921   1.771   0.501   5.817
  933SOL     OW 4922   0.697   1.126   6.597
  933SOL    HW1 4923   0.637   1.167   6.673
  933SOL    HW2 4924   0.746   1.211   6.564
  934SOL     OW 4925   0.693   1.019   6.214
  934SOL    HW1 4926   0.761   1.017   6.290
  934SOL    HW2 4927   0.616   1.080   6.244
  935SOL     OW 4928   0.356   1.386   6.647
  935SOL    HW1 4929   0.279   1.370   6.584
  935SOL    HW2 4930   0.408   1.466   6.606
  936SOL     OW 4931   1.657   0.482   6.342
  936SOL    HW1 4932   1.629   0.524   6.252
  936SOL    HW2 4933   1.609   0.541   6.412
  937SOL     OW 4934   0.246   1.694   6.094
  937SOL    HW1 4935   0.274   1.776   6.150
  937SOL    HW2 4936   0.311   1.701   6.014
  938SOL     OW 4937   0.254   1.418   6.123
  938SOL    HW1 4938   0.248   1.520   6.134
  938SOL    HW2 4939   0.205   1.375   6.201
  939SOL     OW 4940   0.291   1.132   6.514
  939SOL    HW1 4941   0.303   1.050   6.573
  939SOL    HW2 4942   0.204   1.174   6.549
  940SOL     OW 4943   0.582   1.812   6.937
  940SOL    HW1 4944   0.500   1.793   6.998
  940SOL    HW2 4945   0.627   1.896   6.977
  941SOL     OW 4946   0.573   0.987   5.715
  941SOL    HW1 4947   0.619   1.044   5.641
  941SOL    HW2 4948   0.623   1.020   5.800
  942SOL     OW 4949   0.157   0.649   6.156
  942SOL    HW1 4950   0.083   0.584   6.181
  942SOL    HW2 4951   0.139   0.734   6.211
  943SOL     OW 4952   1.868   1.740   5.942
  943SOL    HW1 4953   1.917   1.724   6.030
  943SOL    HW2 4954   1.875   1.840   5.925
  944SOL     OW 4955   0.032   1.630   5.740
  944SOL    HW1 4956   0.056   1.531   5.740
  944SOL    HW2 4957  -0.006   1.648   5.833
  945SOL     OW 4958   1.679   0.913   6.224
  945SOL    HW1 4959   1.762   0.871   6.183
  945SOL    HW2 4960   1.655   0.985   6.156
  946SOL     OW 4961   1.665   1.122   6.038
  946SOL    HW1 4962   1.761   1.117   6.004
  946SOL    HW2 4963   1.664   1.199   6.107
  947SOL     OW 4964   0.598   1.403   6.366
  947SOL    HW1 4965   0.561   1.309   6.383
  947SOL    HW2 4966   0.580   1.415   6.264
  948SOL     OW 4967   0.849   0.014   6.086
  948SOL    HW1 4968   0.883   0.109   6.064
  948SOL    HW2 4969   0.747   0.024   6.100
  949SOL     OW 4970   0.165   0.929   6.845
  949SOL    HW1 4971   0.258   0.934   6.806
  949SOL    HW2 4972   0.103   0.911   6.766
  950SOL     OW 4973   1.566   0.954   5.767
  950SOL    HW1 4974   1.496   0.884   5.794
  950SOL    HW2 4975   1.593   0.998   5.855
  951SOL     OW 4976   1.405   1.410   6.509
  951SOL    HW1 4977   1.453   1.457   6.585
  951SOL    HW2 4978   1.425   1.311   6.511
  952SOL     OW 4979   1.656   1.740   6.145
  952SOL    HW1 4980   1.640   1.700   6.054
  952SOL    HW2 4981   1.622   1.669   6.211
  953SOL     OW 4982   0.596   0.720   5.835
  953SOL    HW1 4983   0.643   0.768   5.758
  953SOL    HW2 4984   0.536   0.794   5.868
  954SOL     OW 4985   1.298   0.356   6.540
  954SOL    HW1 4986   1.205   0.314   6.550
  954SOL    HW2 4987   1.359   0.305   6.603
  955SOL     OW 4988   1.578   1.655   5.876
  955SOL    HW1 4989   1.679   1.656   5.881
  955SOL    HW2 4990   1.563   1.644   5.774
  956SOL     OW 4991   0.816   0.573   0.031
  956SOL    HW1 4992   0.760   0.632   0.091
  956SOL    HW2 4993   0.751   0.523  -0.031
  957SOL     OW 4994   0.972   0.382   6.787
  957SOL    HW1 4995   0.974   0.457   6.854
  957SOL    HW2 4996   0.881   0.339   6.796
  958SOL     OW 4997   1.002   0.663   5.990
  958SOL    HW1 4998   1.026   0.678   6.087
  958SOL    HW2 4999   0.912   0.612   5.990
  959SOL     OW 5000   0.091   0.843   6.360
  959SOL    HW1 5001   0.160   0.818   6.428
  959SOL    HW2 5002   0.016   0.881   6.418
  960SOL     OW 5003   0.121   1.854   0.155
  960SOL    HW1 5004   0.095   1.781   0.222
  960SOL    HW2 5005   0.044   1.856   0.089
  961SOL     OW 5006   0.883   0.351   5.805
  961SOL    HW1 5007   0.944   0.408   5.745
  961SOL    HW2 5008   0.838   0.293   5.734
  962SOL     OW 5009   1.355   1.173   6.158
  962SOL    HW1 5010   1.439   1.164   6.103
  962SOL    HW2 5011   1.299   1.237   6.103
  963SOL     OW 5012   0.549   0.198   6.499
  963SOL    HW1 5013   0.564   0.231   6.594
  963SOL    HW2 5014   0.540   0.278   6.438
  964SOL     OW 5015   0.980   1.449   6.040
  964SOL    HW1 5016   0.943   1.528   5.985
  964SOL    HW2 5017   0.982   1.484   6.135
  965SOL     OW 5018   0.341   1.809   6.476
  965SOL    HW1 5019   0.384   1.715   6.487
  965SOL    HW2 5020   0.411   1.876   6.506
  966SOL     OW 5021   1.807   1.058   6.424
  966SOL    HW1 5022   1.747   1.022   6.350
  966SOL    HW2 5023   1.747   1.067   6.507
  967SOL     OW 5024   0.335   0.916   5.857
  967SOL    HW1 5025   0.406   0.963   5.800
  967SOL    HW2 5026   0.275   0.872   5.788
  968SOL     OW 5027   1.471   0.770   6.301
  968SOL    HW1 5028   1.491   0.723   6.389
  968SOL    HW2 5029   1.557   0.821   6.277
  969SOL     OW 5030   1.081   1.774   5.816
  969SOL    HW1 5031   1.001   1.726   5.858
  969SOL    HW2 5032   1.111   1.714   5.738
  970SOL     OW 5033   1.626   1.353   5.674
  970SOL    HW1 5034   1.588   1.445   5.652
  970SOL    HW2 5035   1.560   1.284   5.636
  971SOL     OW 5036   0.456   1.721   5.916
  971SOL    HW1 5037   0.511   1.781   5.979
  971SOL    HW2 5038   0.521   1.693   5.842
  972SOL     OW 5039   1.416   0.091   6.012
  972SOL    HW1 5040   1.385   0.051   5.922
  972SOL    HW2 5041   1.518   0.093   6.010
  973SOL     OW 5042   0.220   1.833   6.813
  973SOL    HW1 5043   0.284   1.755   6.830
  973SOL    HW2 5044   0.180   1.813   6.721
  974SOL     OW 5045   0.966   1.670   6.505
  974SOL    HW1 5046   1.065   1.643   6.488
  974SOL    HW2 5047   0.916   1.622   6.428
  975SOL     OW 5048   0.639   0.126   5.665
  975SOL    HW1 5049   0.683   0.051   5.722
  975SOL    HW2 5050   0.566   0.076   5.611
  976SOL     OW 5051   0.871   1.532   6.778
  976SOL    HW1 5052   0.888   1.544   6.678
  976SOL    HW2 5053   0.900   1.438   6.801
  977SOL     OW 5054   0.830   1.364   6.526
  977SOL    HW1 5055   0.927   1.359   6.490
  977SOL    HW2 5056   0.775   1.402   6.450
  978SOL     OW 5057   0.977   0.507   6.506
  978SOL    HW1 5058   0.961   0.493   6.405
  978SOL    HW2 5059   1.000   0.414   6.540
  979SOL     OW 5060   0.583   0.060   6.090
  979SOL    HW1 5061   0.506   0.049   6.157
  979SOL    HW2 5062   0.552   0.125   6.017
  980SOL     OW 5063   1.441   1.157   5.609
  980SOL    HW1 5064   1.473   1.079   5.668
  980SOL    HW2 5065   1.351   1.187   5.645
  981SOL     OW 5066   0.296   0.013   5.820
  981SOL    HW1 5067   0.344   0.071   5.754
  981SOL    HW2 5068   0.367  -0.029   5.878
  982SOL     OW 5069   0.963   0.261   6.044
  982SOL    HW1 5070   0.928   0.294   5.953
  982SOL    HW2 5071   1.065   0.273   6.039
  983SOL     OW 5072   1.204   1.578   6.406
  983SOL    HW1 5073   1.236   1.644   6.335
  983SOL    HW2 5074   1.289   1.544   6.455
  984SOL     OW 5075   0.478   1.147   6.314
  984SOL    HW1 5076   0.403   1.148   6.384
  984SOL    HW2 5077   0.430   1.124   6.225
  985SOL     OW 5078   1.236   1.795   6.195
  985SOL    HW1 5079   1.295   1.869   6.153
  985SOL    HW2 5080   1.170   1.845   6.255
  986SOL     OW 5081   1.065   0.519   5.612
  986SOL    HW1 5082   1.020   0.607   5.586
  986SOL    HW2 5083   1.147   0.541   5.669
  987SOL     OW 5084   0.570   0.219   6.769
  987SOL    HW1 5085   0.569   0.126   6.727
  987SOL    HW2 5086   0.479   0.226   6.818
  988SOL     OW 5087   0.897   0.452   6.240
  988SOL    HW1 5088   0.836   0.500   6.175
  988SOL    HW2 5089   0.922   0.366   6.190
  989SOL     OW 5090   0.944   0.007   6.356
  989SOL    HW1 5091   0.904   0.023   6.263
  989SOL    HW2 5092   0.995  -0.080   6.343
  990SOL     OW 5093   1.421   1.117   6.471
  990SOL    HW1 5094   1.335   1.067   6.489
  990SOL    HW2 5095   1.418   1.147   6.374
  991SOL     OW 5096   1.516   0.609   6.541
  991SOL    HW1 5097   1.457   0.527   6.553
  991SOL    HW2 5098   1.565   0.619   6.632
  992SOL     OW 5099   1.838   0.808   5.978
  992SOL    HW1 5100   1.895   0.754   6.045
  992SOL    HW2 5101   1.818   0.739   5.904
  993SOL     OW 5102   0.491   1.443   5.701
  993SOL    HW1 5103   0.407   1.456   5.758
  993SOL    HW2 5104   0.468   1.372   5.632
  994SOL     OW 5105   1.674   1.306   6.246
  994SOL    HW1 5106   1.776   1.310   6.244
  994SOL    HW2 5107   1.641   1.400   6.270
  995SOL     OW 5108   1.426   0.599   5.679
  995SOL    HW1 5109   1.362   0.557   5.749
  995SOL    HW2 5110   1.518   0.563   5.699
  996SOL     OW 5111   0.527   0.233   5.893
  996SOL    HW1 5112   0.578   0.200   5.810
  996SOL    HW2 5113   0.482   0.320   5.862
  997SOL     OW 5114   1.766   1.226   0.155
  997SOL    HW1 5115   1.859   1.229   0.112
  997SOL    HW2 5116   1.717   1.313   0.129
  998SOL     OW 5117   1.105   1.226   6.681
  998SOL    HW1 5118   1.009   1.203   6.703
  998SOL    HW2 5119   1.103   1.270   6.587
  999SOL     OW 5120   1.625   1.095   6.642
  999SOL    HW1 5121   1.623   1.179   6.703
  999SOL    HW2 5122   1.549   1.107   6.573
 1000SOL     OW 5123   0.721   1.050   5.938
 1000SOL    HW1 5124   0.710   1.039   6.039
 1000SOL    HW2 5125   0.805   0.994   5.914
 1001SOL     OW 5126   0.475   0.811   6.865
 1001SOL    HW1 5127   0.483   0.847   6.960
 1001SOL    HW2 5128   0.411   0.730   6.876
 1002SOL     OW 5129   1.237   0.358   6.854
 1002SOL    HW1 5130   1.261   0.445   6.900
 1002SOL    HW2 5131   1.145   0.376   6.809
 1003SOL     OW 5132   0.057   1.589   6.905
 1003SOL    HW1 5133   0.014   1.680   6.914
 1003SOL    HW2 5134   0.155   1.607   6.884
 1004SOL     OW 5135   0.370   1.078   6.077
 1004SOL    HW1 5136   0.380   1.160   6.021
 1004SOL    HW2 5137   0.345   1.002   6.013
 1005SOL     OW 5138   0.538   0.525   6.463
 1005SOL    HW1 5139   0.555   0.538   6.364
 1005SOL    HW2 5140   0.615   0.576   6.508
 1006SOL     OW 5141   1.237   1.376   5.960
 1006SOL    HW1 5142   1.293   1.450   6.005
 1006SOL    HW2 5143   1.140   1.401   5.980
 1007SOL     OW 5144   1.212   1.456   6.778
 1007SOL    HW1 5145   1.288   1.417   6.832
 1007SOL    HW2 5146   1.164   1.374   6.740
 1008SOL     OW 5147   1.599   0.601   6.086
 1008SOL    HW1 5148   1.521   0.657   6.118
 1008SOL    HW2 5149   1.646   0.656   6.016
 1009SOL     OW 5150   0.331   1.580   6.834
 1009SOL    HW1 5151   0.329   1.497   6.773
 1009SOL    HW2 5152   0.423   1.572   6.878
 1010SOL     OW 5153   1.373   0.849   6.671
 1010SOL    HW1 5154   1.299   0.802   6.622
 1010SOL    HW2 5155   1.458   0.819   6.625
 1011SOL     OW 5156   1.237   0.503   5.840
 1011SOL    HW1 5157   1.260   0.425   5.905
 1011SOL    HW2 5158   1.161   0.553   5.886
 1012SOL     OW 5159   0.337   0.212   6.895
 1012SOL    HW1 5160   0.277   0.259   6.962
 1012SOL    HW2 5161   0.320   0.111   6.906
 1013SOL     OW 5162   0.070   1.322   6.832
 1013SOL    HW1 5163   0.101   1.251   6.898
 1013SOL    HW2 5164   0.088   1.414   6.875
 1014SOL     OW 5165   0.754   0.646   6.590
 1014SOL    HW1 5166   0.824   0.574   6.568
 1014SOL    HW2 5167   0.808   0.729   6.569
 1015SOL     OW 5168   0.369   0.050   6.259
 1015SOL    HW1 5169   0.324   0.135   6.292
 1015SOL    HW2 5170   0.298  -0.025   6.256
 1016SOL     OW 5171   1.603   0.364   5.932
 1016SOL    HW1 5172   1.627   0.291   5.999
 1016SOL    HW2 5173   1.606   0.451   5.986
 1017SOL     OW 5174   1.020   0.765   6.582
 1017SOL    HW1 5175   1.001   0.773   6.683
 1017SOL    HW2 5176   1.022   0.663   6.560
 1018SOL     OW 5177   1.865   1.522   0.236
 1018SOL    HW1 5178   1.849   1.547   0.139
 1018SOL    HW2 5179   1.898   1.606   0.285
 1019SOL     OW 5180   1.525   0.220   5.720
 1019SOL    HW1 5181   1.423   0.228   5.713
 1019SOL    HW2 5182   1.554   0.272   5.805
 1020SOL     OW 5183   1.277   0.815   5.612
 1020SOL    HW1 5184   1.344   0.740   5.631
 1020SOL    HW2 5185   1.303   0.848   5.517
 1021SOL     OW 5186   1.079   1.351   6.443
 1021SOL    HW1 5187   1.097   1.286   6.366
 1021SOL    HW2 5188   1.131   1.439   6.425
 1022SOL     OW 5189   0.331   0.862   6.600
 1022SOL    HW1 5190   0.344   0.868   6.500
 1022SOL    HW2 5191   0.311   0.762   6.616
 1023SOL     OW 5192   0.312   0.599   6.593
 1023SOL    HW1 5193   0.269   0.506   6.585
 1023SOL    HW2 5194   0.402   0.582   6.542
 1024SOL     OW 5195   1.102   0.185   0.021
 1024SOL    HW1 5196   1.144   0.219   0.107
 1024SOL    HW2 5197   1.151   0.237  -0.052
 1025SOL     OW 5198   6.986   1.342   5.815
 1025SOL    HW1 5199   6.907   1.362   5.877
 1025SOL    HW2 5200   7.005   1.243   5.836
 1026SOL     OW 5201   0.082   1.774   6.536
 1026SOL    HW1 5202   0.064   1.701   6.467
 1026SOL    HW2 5203   0.178   1.803   6.510
 1027SOL     OW 5204   0.483   1.590   6.524
 1027SOL    HW1 5205   0.558   1.659   6.548
 1027SOL    HW2 5206   0.527   1.520   6.464
 1028SOL     OW 5207   0.939   0.774   6.847
 1028SOL    HW1 5208   1.032   0.746   6.877
 1028SOL    HW2 5209   0.878   0.711   6.897
 1029SOL     OW 5210   0.023   0.624   6.694
 1029SOL    HW1 5211   0.062   0.563   6.623
 1029SOL    HW2 5212  -0.050   0.568   6.738
 1030SOL     OW 5213   0.764   0.524   5.988
 1030SOL    HW1 5214   0.789   0.445   5.927
 1030SOL    HW2 5215   0.697   0.580   5.935
 1031SOL     OW 5216   1.651   0.644   6.772
 1031SOL    HW1 5217   1.630   0.567   6.837
 1031SOL    HW2 5218   1.753   0.634   6.761
 1032SOL     OW 5219   0.680   0.458   6.825
 1032SOL    HW1 5220   0.641   0.366   6.800
 1032SOL    HW2 5221   0.693   0.509   6.738
 1033SOL     OW 5222   0.879   1.647   0.015
 1033SOL    HW1 5223   0.877   1.622  -0.086
 1033SOL    HW2 5224   0.936   1.730   0.026
 1034SOL     OW 5225   0.438   0.497   5.814
 1034SOL    HW1 5226   0.511   0.569   5.803
 1034SOL    HW2 5227   0.362   0.526   5.752
 1035SOL     OW 5228   0.170   1.122   0.027
 1035SOL    HW1 5229   0.174   1.085   0.122
 1035SOL    HW2 5230   0.157   1.040  -0.035
 1036SOL     OW 5231   1.202   0.998   6.816
 1036SOL    HW1 5232   1.281   0.953   6.768
 1036SOL    HW2 5233   1.186   1.086   6.766
 1037SOL     OW 5234   1.343   0.826   5.886
 1037SOL    HW1 5235   1.265   0.810   5.948
 1037SOL    HW2 5236   1.305   0.832   5.791
 1038SOL     OW 5237   1.800   1.753   6.754
 1038SOL    HW1 5238   1.856   1.753   6.668
 1038SOL    HW2 5239   1.704   1.731   6.723
 1039SOL     OW 5240   1.265   1.717   6.782
 1039SOL    HW1 5241   1.350   1.733   6.725
 1039SOL    HW2 5242   1.243   1.619   6.760
 1040SOL     OW 5243   0.056   1.227   6.587
 1040SOL    HW1 5244   0.064   1.269   6.682
 1040SOL    HW2 5245  -0.044   1.224   6.573
 1041SOL     OW 5246   1.689   0.123   6.060
 1041SOL    HW1 5247   1.780   0.134   6.011
 1041SOL    HW2 5248   1.699   0.038   6.116
 1042SOL     OW 5249   1.366   1.591   6.073
 1042SOL    HW1 5250   1.415   1.625   5.989
 1042SOL    HW2 5251   1.308   1.670   6.107
 1043SOL     OW 5252   1.259   0.917   6.219
 1043SOL    HW1 5253   1.339   0.856   6.247
 1043SOL    HW2 5254   1.303   1.007   6.199
 1044SOL     OW 5255   0.667   1.636   5.737
 1044SOL    HW1 5256   0.693   1.641   5.637
 1044SOL    HW2 5257   0.602   1.555   5.732
 1045SOL     OW 5258   1.861   0.200   6.518
 1045SOL    HW1 5259   1.856   0.099   6.520
 1045SOL    HW2 5260   1.764   0.233   6.517
 1046SOL     OW 5261   0.307   0.350   6.325
 1046SOL    HW1 5262   0.219   0.390   6.294
 1046SOL    HW2 5263   0.286   0.318   6.419
 1047SOL     OW 5264   1.181   1.622   5.619
 1047SOL    HW1 5265   1.202   1.523   5.632
 1047SOL    HW2 5266   1.118   1.628   5.538
 1048SOL     OW 5267   0.802   1.030   6.979
 1048SOL    HW1 5268   0.859   0.952   6.950
 1048SOL    HW2 5269   0.864   1.089   7.032
 1049SOL     OW 5270   0.926   0.901   5.867
 1049SOL    HW1 5271   1.003   0.941   5.810
 1049SOL    HW2 5272   0.961   0.815   5.910
 1050SOL     OW 5273   1.544   1.617   5.617
 1050SOL    HW1 5274   1.444   1.622   5.604
 1050SOL    HW2 5275   1.582   1.625   5.521
 1051SOL     OW 5276   1.625   1.288   6.837
 1051SOL    HW1 5277   1.720   1.291   6.877
 1051SOL    HW2 5278   1.562   1.252   6.910
 1052SOL     OW 5279   1.053   1.110   6.308
 1052SOL    HW1 5280   0.981   1.046   6.340
 1052SOL    HW2 5281   1.122   1.055   6.258
 1053SOL     OW 5282   1.059   0.189   6.534
 1053SOL    HW1 5283   1.002   0.143   6.460
 1053SOL    HW2 5284   1.070   0.118   6.608
 1054SOL     OW 5285   0.583   1.449   6.100
 1054SOL    HW1 5286   0.650   1.427   6.025
 1054SOL    HW2 5287   0.513   1.509   6.058
 1055SOL     OW 5288   1.653   0.425   6.925
 1055SOL    HW1 5289   1.731   0.410   6.986
 1055SOL    HW2 5290   1.667   0.354   6.854
 1056SOL     OW 5291   0.236   1.414   5.851
 1056SOL    HW1 5292   0.136   1.386   5.846
 1056SOL    HW2 5293   0.253   1.421   5.953
 1057SOL     OW 5294   0.105   0.292   5.668
 1057SOL    HW1 5295   0.011   0.267   5.633
 1057SOL    HW2 5296   0.110   0.392   5.676
 1058SOL     OW 5297   0.077   0.150   5.923
 1058SOL    HW1 5298   0.079   0.185   5.826
 1058SOL    HW2 5299   0.138   0.068   5.917
 1059SOL     OW 5300   1.216   1.347   5.686
 1059SOL    HW1 5301   1.132   1.292   5.691
 1059SOL    HW2 5302   1.245   1.359   5.784
 1060SOL     OW 5303   1.501   1.224   0.362
 1060SOL    HW1 5304   1.420   1.284   0.355
 1060SOL    HW2 5305   1.490   1.150   0.289
 1061SOL     OW 5306   0.380   1.772   0.101
 1061SOL    HW1 5307   0.284   1.802   0.114
 1061SOL    HW2 5308   0.412   1.738   0.192
 1062SOL     OW 5309   1.666   0.910   6.835
 1062SOL    HW1 5310   1.644   0.813   6.809
 1062SOL    HW2 5311   1.641   0.970   6.755
 1063SOL     OW 5312   1.252   0.308   6.026
 1063SOL    HW1 5313   1.310   0.222   6.022
 1063SOL    HW2 5314   1.276   0.350   6.117
 1064SOL     OW 5315   0.583   0.785   6.321
 1064SOL    HW1 5316   0.635   0.865   6.287
 1064SOL    HW2 5317   0.532   0.753   6.240
 1065SOL     OW 5318   1.743   0.945   0.087
 1065SOL    HW1 5319   1.769   1.043   0.101
 1065SOL    HW2 5320   1.724   0.932  -0.014
 1066SOL     OW 5321   0.838   1.355   5.634
 1066SOL    HW1 5322   0.803   1.386   5.725
 1066SOL    HW2 5323   0.861   1.438   5.581
 1067SOL     OW 5324   0.672   1.773   6.548
 1067SOL    HW1 5325   0.661   1.873   6.542
 1067SOL    HW2 5326   0.764   1.754   6.508
 1068SOL     OW 5327   0.861   0.956   6.433
 1068SOL    HW1 5328   0.927   0.899   6.486
 1068SOL    HW2 5329   0.823   1.027   6.496
 1069SOL     OW 5330   1.106   1.000   5.694
 1069SOL    HW1 5331   1.068   1.050   5.614
 1069SOL    HW2 5332   1.167   0.927   5.653
 1070SOL     OW 5333   1.851   1.538   6.408
 1070SOL    HW1 5334   1.764   1.578   6.378
 1070SOL    HW2 5335   1.828   1.497   6.500
 1071SOL     OW 5336   0.087   1.296   6.327
 1071SOL    HW1 5337   0.094   1.249   6.418
 1071SOL    HW2 5338   0.032   1.233   6.267
 1072SOL     OW 5339   1.815   0.221   6.798
 1072SOL    HW1 5340   1.761   0.135   6.774
 1072SOL    HW2 5341   1.868   0.237   6.712
 1073SOL     OW 5342   0.469   0.448   6.127
 1073SOL    HW1 5343   0.526   0.379   6.078
 1073SOL    HW2 5344   0.425   0.399   6.206
 1074SOL     OW 5345   1.744   1.467   6.649
 1074SOL    HW1 5346   1.674   1.544   6.647
 1074SOL    HW2 5347   1.719   1.414   6.732
 1075SOL     OW 5348   0.310   0.590   6.873
 1075SOL    HW1 5349   0.353   0.503   6.901
 1075SOL    HW2 5350   0.301   0.586   6.771
 1076SOL     OW 5351   0.837   1.592   6.278
 1076SOL    HW1 5352   0.838   1.674   6.216
 1076SOL    HW2 5353   0.748   1.546   6.266
 1077SOL     OW 5354   1.358   0.139   6.761
 1077SOL    HW1 5355   1.452   0.151   6.796
 1077SOL    HW2 5356   1.306   0.220   6.799
 1078SOL     OW 5357   1.045   6.989   6.713
 1078SOL    HW1 5358   0.948   7.020   6.719
 1078SOL    HW2 5359   1.069   6.954   6.807
 1079SOL     OW 5360   0.764   1.370   5.905
 1079SOL    HW1 5361   0.753   1.270   5.890
 1079SOL    HW2 5362   0.852   1.381   5.956
 1080SOL     OW 5363   0.610   1.549   6.889
 1080SOL    HW1 5364   0.606   1.651   6.910
 1080SOL    HW2 5365   0.697   1.539   6.838
 1081SOL     OW 5366   1.291   6.995   5.784
 1081SOL    HW1 5367   1.339   6.930   5.721
 1081SOL    HW2 5368   1.193   6.968   5.784
 1082SOL     OW 5369   1.283   0.427   6.274
 1082SOL    HW1 5370   1.225   0.511   6.272
 1082SOL    HW2 5371   1.306   0.412   6.373
 1083SOL     OW 5372   1.605   0.294   6.519
 1083SOL    HW1 5373   1.560   0.219   6.466
 1083SOL    HW2 5374   1.629   0.362   6.445
 1084SOL     OW 5375   0.061   1.092   5.921
 1084SOL    HW1 5376   0.152   1.059   5.892
 1084SOL    HW2 5377   0.000   1.007   5.915
 1085SOL     OW 5378   0.866   1.664   5.929
 1085SOL    HW1 5379   0.783   1.659   5.869
 1085SOL    HW2 5380   0.857   1.744   5.991
 1086SOL     OW 5381   0.243   2.519   0.155
 1086SOL    HW1 5382   0.172   2.456   0.191
 1086SOL    HW2 5383   0.249   2.500   0.056
 1087SOL     OW 5384   0.259   2.117   0.972
 1087SOL    HW1 5385   0.292   2.094   1.067
 1087SOL    HW2 5386   0.164   2.079   0.974
 1088SOL     OW 5387   0.005   2.279   0.668
 1088SOL    HW1 5388  -0.053   2.247   0.748
 1088SOL    HW2 5389   0.056   2.197   0.639
 1089SOL     OW 5390   0.580   3.157   1.153
 1089SOL    HW1 5391   0.485   3.171   1.121
 1089SOL    HW2 5392   0.609   3.249   1.185
 1090SOL     OW 5393   1.550   3.396   0.705
 1090SOL    HW1 5394   1.523   3.349   0.793
 1090SOL    HW2 5395   1.472   3.384   0.639
 1091SOL     OW 5396   1.111   2.560   0.700
 1091SOL    HW1 5397   1.163   2.645   0.673
 1091SOL    HW2 5398   1.079   2.578   0.795
 1092SOL     OW 5399   1.784   2.406   0.215
 1092SOL    HW1 5400   1.718   2.426   0.141
 1092SOL    HW2 5401   1.742   2.329   0.267
 1093SOL     OW 5402   0.748   2.988   1.009
 1093SOL    HW1 5403   0.683   3.030   1.076
 1093SOL    HW2 5404   0.789   3.074   0.971
 1094SOL     OW 5405   0.882   2.585   1.791
 1094SOL    HW1 5406   0.845   2.648   1.862
 1094SOL    HW2 5407   0.908   2.645   1.712
 1095SOL     OW 5408   0.696   2.866   0.617
 1095SOL    HW1 5409   0.774   2.856   0.681
 1095SOL    HW2 5410   0.629   2.928   0.661
 1096SOL     OW 5411   0.666   3.002   1.819
 1096SOL    HW1 5412   0.730   3.074   1.854
 1096SOL    HW2 5413   0.586   3.054   1.779
 1097SOL     OW 5414   0.330   3.294   1.077
 1097SOL    HW1 5415   0.239   3.263   1.045
 1097SOL    HW2 5416   0.371   3.355   1.005
 1098SOL     OW 5417   1.467   3.368   1.394
 1098SOL    HW1 5418   1.530   3.450   1.402
 1098SOL    HW2 5419   1.387   3.389   1.455
 1099SOL     OW 5420   0.408   2.260   1.536
 1099SOL    HW1 5421   0.493   2.209   1.515
 1099SOL    HW2 5422   0.327   2.202   1.510
 1100SOL     OW 5423   1.649   2.307   0.739
 1100SOL    HW1 5424   1.606   2.355   0.660
 1100SOL    HW2 5425   1.627   2.363   0.820
 1101SOL     OW 5426   0.262   3.586   0.486
 1101SOL    HW1 5427   0.270   3.676   0.536
 1101SOL    HW2 5428   0.355   3.577   0.442
 1102SOL     OW 5429   1.130   3.223   1.671
 1102SOL    HW1 5430   1.180   3.223   1.760
 1102SOL    HW2 5431   1.089   3.128   1.667
 1103SOL     OW 5432   0.187   3.313   0.523
 1103SOL    HW1 5433   0.250   3.375   0.571
 1103SOL    HW2 5434   0.159   3.238   0.588
 1104SOL     OW 5435   0.239   2.977   0.909
 1104SOL    HW1 5436   0.291   2.923   0.978
 1104SOL    HW2 5437   0.185   3.045   0.967
 1105SOL     OW 5438   0.602   3.653   1.418
 1105SOL    HW1 5439   0.516   3.635   1.473
 1105SOL    HW2 5440   0.627   3.751   1.439
 1106SOL     OW 5441   0.557   2.815   0.161
 1106SOL    HW1 5442   0.614   2.825   0.076
 1106SOL    HW2 5443   0.615   2.863   0.231
 1107SOL     OW 5444   1.611   1.984   1.505
 1107SOL    HW1 5445   1.640   2.065   1.449
 1107SOL    HW2 5446   1.580   2.020   1.595
 1108SOL     OW 5447   0.147   2.488   0.552
 1108SOL    HW1 5448   0.078   2.423   0.593
 1108SOL    HW2 5449   0.131   2.577   0.597
 1109SOL     OW 5450   1.901   3.584   0.371
 1109SOL    HW1 5451   1.978   3.556   0.433
 1109SOL    HW2 5452   1.864   3.667   0.416
 1110SOL     OW 5453   6.996   3.353   0.176
 1110SOL    HW1 5454   7.079   3.400   0.212
 1110SOL    HW2 5455   6.935   3.426   0.138
 1111SOL     OW 5456   1.688   2.749   0.655
 1111SOL    HW1 5457   1.756   2.701   0.596
 1111SOL    HW2 5458   1.659   2.826   0.592
 1112SOL     OW 5459   1.628   2.957   0.486
 1112SOL    HW1 5460   1.695   2.977   0.413
 1112SOL    HW2 5461   1.640   3.035   0.554
 1113SOL     OW 5462   0.147   2.574   1.569
 1113SOL    HW1 5463   0.249   2.580   1.556
 1113SOL    HW2 5464   0.121   2.663   1.612
 1114SOL     OW 5465   0.621   3.267   0.736
 1114SOL    HW1 5466   0.584   3.174   0.758
 1114SOL    HW2 5467   0.596   3.276   0.635
 1115SOL     OW 5468   1.269   3.068   1.411
 1115SOL    HW1 5469   1.301   2.999   1.341
 1115SOL    HW2 5470   1.318   3.044   1.498
 1116SOL     OW 5471   0.854   1.850   0.503
 1116SOL    HW1 5472   0.889   1.944   0.477
 1116SOL    HW2 5473   0.751   1.862   0.498
 1117SOL     OW 5474   0.152   2.804   1.246
 1117SOL    HW1 5475   0.247   2.767   1.261
 1117SOL    HW2 5476   0.103   2.735   1.192
 1118SOL     OW 5477   1.496   2.875   0.210
 1118SOL    HW1 5478   1.423   2.814   0.250
 1118SOL    HW2 5479   1.583   2.828   0.231
 1119SOL     OW 5480   1.165   3.666   1.598
 1119SOL    HW1 5481   1.167   3.710   1.508
 1119SOL    HW2 5482   1.183   3.568   1.574
 1120SOL     OW 5483   0.341   2.069   1.896
 1120SOL    HW1 5484   0.394   2.152   1.921
 1120SOL    HW2 5485   0.242   2.102   1.898
 1121SOL     OW 5486   1.473   3.277   0.932
 1121SOL    HW1 5487   1.424   3.303   1.020
 1121SOL    HW2 5488   1.443   3.180   0.912
 1122SOL     OW 5489   1.664   3.605   0.577
 1122SOL    HW1 5490   1.639   3.574   0.482
 1122SOL    HW2 5491   1.626   3.532   0.639
 1123SOL     OW 5492   0.603   2.566   0.284
 1123SOL    HW1 5493   0.595   2.652   0.228
 1123SOL    HW2 5494   0.527   2.579   0.353
 1124SOL     OW 5495   1.277   2.201   0.918
 1124SOL    HW1 5496   1.183   2.168   0.942
 1124SOL    HW2 5497   1.340   2.155   0.985
 1125SOL     OW 5498   1.598   3.518   0.330
 1125SOL    HW1 5499   1.692   3.480   0.318
 1125SOL    HW2 5500   1.561   3.524   0.236
 1126SOL     OW 5501   0.795   2.523   1.429
 1126SOL    HW1 5502   0.772   2.484   1.522
 1126SOL    HW2 5503   0.750   2.457   1.363
 1127SOL     OW 5504   1.396   2.338   1.657
 1127SOL    HW1 5505   1.404   2.398   1.740
 1127SOL    HW2 5506   1.448   2.253   1.680
 1128SOL     OW 5507   0.941   2.753   1.580
 1128SOL    HW1 5508   0.991   2.673   1.537
 1128SOL    HW2 5509   0.879   2.788   1.506
 1129SOL     OW 5510   0.987   2.260   1.230
 1129SOL    HW1 5511   0.913   2.285   1.293
 1129SOL    HW2 5512   0.946   2.199   1.161
 1130SOL     OW 5513   1.027   2.555   0.404
 1130SOL    HW1 5514   1.042   2.581   0.502
 1130SOL    HW2 5515   0.946   2.491   0.407
 1131SOL     OW 5516   0.113   3.735   1.583
 1131SOL    HW1 5517   0.123   3.733   1.685
 1131SOL    HW2 5518   0.069   3.647   1.561
 1132SOL     OW 5519   0.895   2.226   0.215
 1132SOL    HW1 5520   0.877   2.291   0.138
 1132SOL    HW2 5521   0.929   2.139   0.172
 1133SOL     OW 5522   1.692   2.433   1.827
 1133SOL    HW1 5523   1.674   2.515   1.767
 1133SOL    HW2 5524   1.728   2.362   1.762
 1134SOL     OW 5525   1.339   3.013   0.576
 1134SOL    HW1 5526   1.425   3.005   0.522
 1134SOL    HW2 5527   1.285   3.087   0.529
 1135SOL     OW 5528   0.583   2.060   0.877
 1135SOL    HW1 5529   0.579   2.079   0.977
 1135SOL    HW2 5530   0.566   2.148   0.831
 1136SOL     OW 5531   0.935   3.299   0.505
 1136SOL    HW1 5532   0.903   3.379   0.447
 1136SOL    HW2 5533   0.965   3.338   0.593
 1137SOL     OW 5534   0.367   3.676   0.853
 1137SOL    HW1 5535   0.405   3.581   0.867
 1137SOL    HW2 5536   0.445   3.739   0.869
 1138SOL     OW 5537   1.778   2.930   0.872
 1138SOL    HW1 5538   1.727   2.880   0.799
 1138SOL    HW2 5539   1.720   2.927   0.957
 1139SOL     OW 5540   1.212   3.420   1.506
 1139SOL    HW1 5541   1.181   3.345   1.572
 1139SOL    HW2 5542   1.174   3.391   1.417
 1140SOL     OW 5543   0.288   2.823   0.250
 1140SOL    HW1 5544   0.380   2.827   0.205
 1140SOL    HW2 5545   0.259   2.725   0.241
 1141SOL     OW 5546   1.467   2.609   0.724
 1141SOL    HW1 5547   1.467   2.582   0.822
 1141SOL    HW2 5548   1.555   2.659   0.706
 1142SOL     OW 5549   0.470   3.156   1.724
 1142SOL    HW1 5550   0.439   3.140   1.625
 1142SOL    HW2 5551   0.381   3.178   1.769
 1143SOL     OW 5552   1.100   3.610   0.226
 1143SOL    HW1 5553   1.039   3.566   0.296
 1143SOL    HW2 5554   1.123   3.534   0.159
 1144SOL     OW 5555   0.166   2.140   1.469
 1144SOL    HW1 5556   0.089   2.207   1.477
 1144SOL    HW2 5557   0.137   2.054   1.516
 1145SOL     OW 5558   1.618   3.340   0.059
 1145SOL    HW1 5559   1.547   3.413   0.050
 1145SOL    HW2 5560   1.576   3.251   0.033
 1146SOL     OW 5561   0.505   3.546   0.375
 1146SOL    HW1 5562   0.539   3.635   0.414
 1146SOL    HW2 5563   0.557   3.534   0.287
 1147SOL     OW 5564   1.415   1.977   0.466
 1147SOL    HW1 5565   1.411   1.937   0.371
 1147SOL    HW2 5566   1.515   1.981   0.489
 1148SOL     OW 5567   0.213   3.668   1.228
 1148SOL    HW1 5568   0.274   3.596   1.269
 1148SOL    HW2 5569   0.190   3.637   1.133
 1149SOL     OW 5570   0.969   3.575   0.903
 1149SOL    HW1 5571   1.058   3.531   0.922
 1149SOL    HW2 5572   0.924   3.518   0.831
 1150SOL     OW 5573   0.390   2.572   0.453
 1150SOL    HW1 5574   0.413   2.472   0.465
 1150SOL    HW2 5575   0.289   2.567   0.470
 1151SOL     OW 5576   1.517   2.098   1.732
 1151SOL    HW1 5577   1.522   2.119   1.834
 1151SOL    HW2 5578   1.454   2.018   1.730
 1152SOL     OW 5579   0.775   2.141   1.708
 1152SOL    HW1 5580   0.859   2.082   1.711
 1152SOL    HW2 5581   0.730   2.117   1.797
 1153SOL     OW 5582   0.892   3.389   1.214
 1153SOL    HW1 5583   0.887   3.362   1.116
 1153SOL    HW2 5584   0.962   3.326   1.257
 1154SOL     OW 5585   1.346   2.463   1.411
 1154SOL    HW1 5586   1.376   2.421   1.500
 1154SOL    HW2 5587   1.407   2.543   1.392
 1155SOL     OW 5588   0.825   3.236   0.939
 1155SOL    HW1 5589   0.922   3.230   0.902
 1155SOL    HW2 5590   0.765   3.252   0.859
 1156SOL     OW 5591   0.945   2.360   0.919
 1156SOL    HW1 5592   0.928   2.350   0.816
 1156SOL    HW2 5593   0.984   2.269   0.946
 1157SOL     OW 5594   0.602   1.904   0.466
 1157SOL    HW1 5595   0.539   1.925   0.544
 1157SOL    HW2 5596   0.584   1.979   0.398
 1158SOL     OW 5597   1.442   3.058   0.002
 1158SOL    HW1 5598   1.475   2.981   0.064
 1158SOL    HW2 5599   1.350   3.078   0.040
 1159SOL     OW 5600   0.959   2.097   0.450
 1159SOL    HW1 5601   0.930   2.146   0.365
 1159SOL    HW2 5602   1.059   2.119   0.457
 1160SOL     OW 5603   1.092   2.556   1.481
 1160SOL    HW1 5604   1.039   2.470   1.482
 1160SOL    HW2 5605   1.190   2.530   1.469
 1161SOL     OW 5606   1.226   3.426   0.755
 1161SOL    HW1 5607   1.228   3.506   0.691
 1161SOL    HW2 5608   1.306   3.438   0.815
 1162SOL     OW 5609   0.457   3.038   0.735
 1162SOL    HW1 5610   0.390   3.012   0.808
 1162SOL    HW2 5611   0.409   3.017   0.646
 1163SOL     OW 5612   1.254   3.667   0.613
 1163SOL    HW1 5613   1.317   3.738   0.574
 1163SOL    HW2 5614   1.185   3.721   0.668
 1164SOL     OW 5615   1.084   2.479   0.021
 1164SOL    HW1 5616   0.986   2.461   0.043
 1164SOL    HW2 5617   1.139   2.441   0.097
 1165SOL     OW 5618   0.049   2.400   1.377
 1165SOL    HW1 5619   0.144   2.413   1.340
 1165SOL    HW2 5620   0.048   2.466   1.456
 1166SOL     OW 5621   0.570   2.107   1.153
 1166SOL    HW1 5622   0.628   2.041   1.204
 1166SOL    HW2 5623   0.478   2.096   1.196
 1167SOL     OW 5624   0.891   2.308   0.655
 1167SOL    HW1 5625   0.844   2.359   0.580
 1167SOL    HW2 5626   0.918   2.221   0.610
 1168SOL     OW 5627   1.020   1.936   0.757
 1168SOL    HW1 5628   0.983   1.921   0.663
 1168SOL    HW2 5629   1.006   1.847   0.808
 1169SOL     OW 5630   1.409   3.013   0.882
 1169SOL    HW1 5631   1.367   2.928   0.918
 1169SOL    HW2 5632   1.399   3.005   0.780
 1170SOL     OW 5633   1.459   2.447   1.005
 1170SOL    HW1 5634   1.398   2.366   1.011
 1170SOL    HW2 5635   1.521   2.448   1.088
 1171SOL     OW 5636   1.802   2.670   0.393
 1171SOL    HW1 5637   1.868   2.601   0.434
 1171SOL    HW2 5638   1.805   2.662   0.291
 1172SOL     OW 5639   0.497   3.281   0.087
 1172SOL    HW1 5640   0.522   3.232   0.172
 1172SOL    HW2 5641   0.395   3.265   0.075
 1173SOL     OW 5642   1.677   3.153   0.658
 1173SOL    HW1 5643   1.779   3.149   0.664
 1173SOL    HW2 5644   1.648   3.248   0.679
 1174SOL     OW 5645   1.372   2.395   0.061
 1174SOL    HW1 5646   1.337   2.397   0.157
 1174SOL    HW2 5647   1.435   2.314   0.057
 1175SOL     OW 5648   0.517   2.087   0.297
 1175SOL    HW1 5649   0.475   2.023   0.231
 1175SOL    HW2 5650   0.498   2.179   0.254
 1176SOL     OW 5651   1.692   3.097   1.566
 1176SOL    HW1 5652   1.778   3.059   1.530
 1176SOL    HW2 5653   1.722   3.190   1.600
 1177SOL     OW 5654   1.062   3.213   1.323
 1177SOL    HW1 5655   0.983   3.173   1.374
 1177SOL    HW2 5656   1.143   3.161   1.363
 1178SOL     OW 5657   1.601   3.499   1.677
 1178SOL    HW1 5658   1.616   3.533   1.582
 1178SOL    HW2 5659   1.651   3.410   1.681
 1179SOL     OW 5660   1.147   3.089   1.098
 1179SOL    HW1 5661   1.085   3.126   1.169
 1179SOL    HW2 5662   1.120   3.136   1.011
 1180SOL     OW 5663   1.611   2.956   1.093
 1180SOL    HW1 5664   1.623   3.023   1.170
 1180SOL    HW2 5665   1.546   3.001   1.030
 1181SOL     OW 5666   0.953   1.976   1.366
 1181SOL    HW1 5667   0.978   1.936   1.273
 1181SOL    HW2 5668   1.041   2.019   1.400
 1182SOL     OW 5669   1.015   2.981   1.721
 1182SOL    HW1 5670   0.924   3.015   1.751
 1182SOL    HW2 5671   0.994   2.895   1.667
 1183SOL     OW 5672   0.746   2.939   0.340
 1183SOL    HW1 5673   0.736   2.916   0.440
 1183SOL    HW2 5674   0.825   2.879   0.308
 1184SOL     OW 5675   0.397   2.687   1.248
 1184SOL    HW1 5676   0.464   2.692   1.327
 1184SOL    HW2 5677   0.365   2.589   1.250
 1185SOL     OW 5678   1.274   2.254   1.259
 1185SOL    HW1 5679   1.300   2.338   1.314
 1185SOL    HW2 5680   1.172   2.260   1.242
 1186SOL     OW 5681   0.076   3.447   1.364
 1186SOL    HW1 5682   0.072   3.539   1.323
 1186SOL    HW2 5683   0.176   3.425   1.362
 1187SOL     OW 5684   0.310   2.981   0.510
 1187SOL    HW1 5685   0.293   3.050   0.434
 1187SOL    HW2 5686   0.344   2.901   0.458
 1188SOL     OW 5687   0.520   2.420   0.850
 1188SOL    HW1 5688   0.544   2.485   0.772
 1188SOL    HW2 5689   0.593   2.433   0.918
 1189SOL     OW 5690   1.187   3.205   0.455
 1189SOL    HW1 5691   1.248   3.287   0.464
 1189SOL    HW2 5692   1.089   3.233   0.469
 1190SOL     OW 5693   1.332   3.332   1.161
 1190SOL    HW1 5694   1.387   3.337   1.248
 1190SOL    HW2 5695   1.277   3.247   1.170
 1191SOL     OW 5696   1.592   2.444   0.482
 1191SOL    HW1 5697   1.515   2.506   0.506
 1191SOL    HW2 5698   1.665   2.504   0.443
 1192SOL     OW 5699   0.341   3.424   1.308
 1192SOL    HW1 5700   0.338   3.369   1.220
 1192SOL    HW2 5701   0.442   3.436   1.320
 1193SOL     OW 5702   0.415   2.539   1.612
 1193SOL    HW1 5703   0.478   2.603   1.562
 1193SOL    HW2 5704   0.450   2.446   1.588
 1194SOL     OW 5705   1.628   2.646   1.674
 1194SOL    HW1 5706   1.529   2.662   1.689
 1194SOL    HW2 5707   1.645   2.682   1.581
 1195SOL     OW 5708   0.993   1.977   1.749
 1195SOL    HW1 5709   1.059   2.053   1.736
 1195SOL    HW2 5710   1.042   1.896   1.711
 1196SOL     OW 5711   0.510   1.886   1.766
 1196SOL    HW1 5712   0.468   1.824   1.696
 1196SOL    HW2 5713   0.437   1.953   1.792
 1197SOL     OW 5714   0.515   2.777   1.008
 1197SOL    HW1 5715   0.596   2.836   1.022
 1197SOL    HW2 5716   0.480   2.752   1.101
 1198SOL     OW 5717   1.335   2.703   1.014
 1198SOL    HW1 5718   1.243   2.675   0.984
 1198SOL    HW2 5719   1.387   2.615   1.018
 1199SOL     OW 5720   1.200   2.366   0.269
 1199SOL    HW1 5721   1.230   2.294   0.337
 1199SOL    HW2 5722   1.141   2.426   0.326
 1200SOL     OW 5723   0.310   2.056   1.248
 1200SOL    HW1 5724   0.258   2.088   1.331
 1200SOL    HW2 5725   0.291   1.954   1.243
 1201SOL     OW 5726   0.078   3.174   1.297
 1201SOL    HW1 5727   0.076   3.090   1.358
 1201SOL    HW2 5728   0.077   3.255   1.360
 1202SOL     OW 5729   0.758   2.509   1.062
 1202SOL    HW1 5730   0.832   2.455   1.015
 1202SOL    HW2 5731   0.741   2.593   1.008
 1203SOL     OW 5732   0.306   1.896   0.619
 1203SOL    HW1 5733   0.297   1.997   0.635
 1203SOL    HW2 5734   0.312   1.855   0.713
 1204SOL     OW 5735   1.636   2.212   0.353
 1204SOL    HW1 5736   1.637   2.134   0.420
 1204SOL    HW2 5737   1.605   2.294   0.407
 1205SOL     OW 5738   1.044   2.610   0.977
 1205SOL    HW1 5739   1.018   2.635   1.074
 1205SOL    HW2 5740   1.028   2.508   0.967
 1206SOL     OW 5741   0.957   3.432   1.699
 1206SOL    HW1 5742   0.947   3.471   1.603
 1206SOL    HW2 5743   1.001   3.340   1.685
 1207SOL     OW 5744   1.812   3.331   1.599
 1207SOL    HW1 5745   1.832   3.360   1.503
 1207SOL    HW2 5746   1.874   3.387   1.655
 1208SOL     OW 5747   0.365   2.755   1.780
 1208SOL    HW1 5748   0.435   2.782   1.847
 1208SOL    HW2 5749   0.394   2.663   1.745
 1209SOL     OW 5750   1.502   2.153   0.122
 1209SOL    HW1 5751   1.441   2.079   0.155
 1209SOL    HW2 5752   1.569   2.169   0.197
 1210SOL     OW 5753   1.314   2.660   0.039
 1210SOL    HW1 5754   1.338   2.560   0.036
 1210SOL    HW2 5755   1.338   2.698  -0.051
 1211SOL     OW 5756   1.080   3.221   0.871
 1211SOL    HW1 5757   1.072   3.143   0.804
 1211SOL    HW2 5758   1.138   3.293   0.826
 1212SOL     OW 5759   0.266   2.685   0.960
 1212SOL    HW1 5760   0.368   2.703   0.954
 1212SOL    HW2 5761   0.259   2.604   1.021
 1213SOL     OW 5762   0.297   2.376   1.008
 1213SOL    HW1 5763   0.277   2.277   0.985
 1213SOL    HW2 5764   0.372   2.402   0.942
 1214SOL     OW 5765   1.146   2.208   1.687
 1214SOL    HW1 5766   1.097   2.267   1.756
 1214SOL    HW2 5767   1.237   2.255   1.680
 1215SOL     OW 5768   1.184   2.071   1.453
 1215SOL    HW1 5769   1.172   2.129   1.537
 1215SOL    HW2 5770   1.238   2.126   1.386
 1216SOL     OW 5771   0.133   3.599   0.965
 1216SOL    HW1 5772   0.111   3.522   0.901
 1216SOL    HW2 5773   0.211   3.648   0.920
 1217SOL     OW 5774   0.487   3.437   0.900
 1217SOL    HW1 5775   0.559   3.509   0.916
 1217SOL    HW2 5776   0.534   3.370   0.839
 1218SOL     OW 5777   0.979   2.665   1.242
 1218SOL    HW1 5778   1.052   2.645   1.309
 1218SOL    HW2 5779   0.899   2.619   1.285
 1219SOL     OW 5780   0.061   2.487   1.105
 1219SOL    HW1 5781   0.132   2.423   1.066
 1219SOL    HW2 5782   0.025   2.440   1.188
 1220SOL     OW 5783   0.224   2.367   1.735
 1220SOL    HW1 5784   0.297   2.314   1.687
 1220SOL    HW2 5785   0.223   2.455   1.682
 1221SOL     OW 5786   1.369   2.745   1.623
 1221SOL    HW1 5787   1.394   2.846   1.627
 1221SOL    HW2 5788   1.382   2.725   1.523
 1222SOL     OW 5789   0.793   2.393   0.402
 1222SOL    HW1 5790   0.821   2.321   0.334
 1222SOL    HW2 5791   0.728   2.458   0.356
 1223SOL     OW 5792   1.635   2.467   1.208
 1223SOL    HW1 5793   1.613   2.397   1.277
 1223SOL    HW2 5794   1.726   2.440   1.168
 1224SOL     OW 5795   0.245   3.470   1.724
 1224SOL    HW1 5796   0.202   3.533   1.790
 1224SOL    HW2 5797   0.238   3.375   1.763
 1225SOL     OW 5798   0.658   2.360   1.259
 1225SOL    HW1 5799   0.632   2.271   1.215
 1225SOL    HW2 5800   0.687   2.423   1.182
 1226SOL     OW 5801   0.914   3.527   1.448
 1226SOL    HW1 5802   0.897   3.484   1.356
 1226SOL    HW2 5803   0.918   3.628   1.435
 1227SOL     OW 5804   0.469   2.339   0.204
 1227SOL    HW1 5805   0.529   2.417   0.231
 1227SOL    HW2 5806   0.380   2.383   0.183
 1228SOL     OW 5807   0.091   2.960   1.453
 1228SOL    HW1 5808   0.108   2.897   1.533
 1228SOL    HW2 5809   0.099   2.899   1.370
 1229SOL     OW 5810   1.321   2.893   1.206
 1229SOL    HW1 5811   1.329   2.819   1.134
 1229SOL    HW2 5812   1.257   2.962   1.163
 1230SOL     OW 5813   1.305   2.723   0.299
 1230SOL    HW1 5814   1.220   2.689   0.341
 1230SOL    HW2 5815   1.302   2.700   0.198
 1231SOL     OW 5816   1.749   3.607   1.133
 1231SOL    HW1 5817   1.832   3.626   1.075
 1231SOL    HW2 5818   1.736   3.504   1.121
 1232SOL     OW 5819   1.231   3.587   1.102
 1232SOL    HW1 5820   1.317   3.629   1.069
 1232SOL    HW2 5821   1.256   3.490   1.123
 1233SOL     OW 5822   0.077   3.142   1.034
 1233SOL    HW1 5823   0.079   3.146   1.138
 1233SOL    HW2 5824  -0.018   3.167   1.010
 1234SOL     OW 5825   0.711   3.511   1.777
 1234SOL    HW1 5826   0.673   3.589   1.725
 1234SOL    HW2 5827   0.807   3.495   1.743
 1235SOL     OW 5828   0.959   1.969   0.143
 1235SOL    HW1 5829   1.037   2.026   0.105
 1235SOL    HW2 5830   1.006   1.893   0.193
 1236SOL     OW 5831   1.682   1.995   0.507
 1236SOL    HW1 5832   1.762   2.002   0.443
 1236SOL    HW2 5833   1.697   1.912   0.566
 1237SOL     OW 5834   1.375   3.420   0.481
 1237SOL    HW1 5835   1.456   3.423   0.419
 1237SOL    HW2 5836   1.340   3.516   0.488
 1238SOL     OW 5837   0.108   3.665   1.865
 1238SOL    HW1 5838   0.053   3.594   1.917
 1238SOL    HW2 5839   0.179   3.692   1.934
 1239SOL     OW 5840   1.255   2.768   0.630
 1239SOL    HW1 5841   1.340   2.717   0.656
 1239SOL    HW2 5842   1.288   2.860   0.596
 1240SOL     OW 5843   0.802   3.117   1.450
 1240SOL    HW1 5844   0.768   3.170   1.533
 1240SOL    HW2 5845   0.754   3.160   1.373
 1241SOL     OW 5846   0.655   3.492   0.166
 1241SOL    HW1 5847   0.719   3.516   0.090
 1241SOL    HW2 5848   0.601   3.411   0.133
 1242SOL     OW 5849   1.630   3.581   1.399
 1242SOL    HW1 5850   1.685   3.586   1.312
 1242SOL    HW2 5851   1.618   3.679   1.427
 1243SOL     OW 5852   1.863   2.039   0.956
 1243SOL    HW1 5853   1.888   1.940   0.945
 1243SOL    HW2 5854   1.764   2.051   0.927
 1244SOL     OW 5855   0.281   2.162   0.695
 1244SOL    HW1 5856   0.239   2.254   0.688
 1244SOL    HW2 5857   0.292   2.145   0.796
 1245SOL     OW 5858   1.185   3.424   0.048
 1245SOL    HW1 5859   1.190   3.327   0.087
 1245SOL    HW2 5860   1.169   3.411  -0.051
 1246SOL     OW 5861   0.774   2.856   1.387
 1246SOL    HW1 5862   0.821   2.845   1.298
 1246SOL    HW2 5863   0.788   2.954   1.413
 1247SOL     OW 5864   0.933   2.776   0.253
 1247SOL    HW1 5865   1.013   2.803   0.194
 1247SOL    HW2 5866   0.965   2.693   0.305
 1248SOL     OW 5867   1.437   3.548   0.038
 1248SOL    HW1 5868   1.342   3.510   0.047
 1248SOL    HW2 5869   1.448   3.569  -0.060
 1249SOL     OW 5870   0.378   3.121   1.479
 1249SOL    HW1 5871   0.412   3.186   1.410
 1249SOL    HW2 5872   0.301   3.071   1.437
 1250SOL     OW 5873   1.618   3.179   1.289
 1250SOL    HW1 5874   1.656   3.128   1.367
 1250SOL    HW2 5875   1.562   3.253   1.335
 1251SOL     OW 5876   1.015   3.001   0.717
 1251SOL    HW1 5877   0.973   2.917   0.758
 1251SOL    HW2 5878   1.089   2.968   0.657
 1252SOL     OW 5879   1.032   2.090   0.978
 1252SOL    HW1 5880   1.022   2.043   0.886
 1252SOL    HW2 5881   1.036   2.011   1.045
 1253SOL     OW 5882   0.572   3.299   0.477
 1253SOL    HW1 5883   0.645   3.274   0.410
 1253SOL    HW2 5884   0.530   3.386   0.443
 1254SOL     OW 5885   1.717   2.218   1.383
 1254SOL    HW1 5886   1.778   2.301   1.384
 1254SOL    HW2 5887   1.768   2.151   1.321
 1255SOL     OW 5888   0.251   3.152   0.319
 1255SOL    HW1 5889   0.255   3.199   0.228
 1255SOL    HW2 5890   0.230   3.227   0.387
 1256SOL     OW 5891   0.115   2.821   1.683
 1256SOL    HW1 5892   0.072   2.870   1.763
 1256SOL    HW2 5893   0.211   2.803   1.717
 1257SOL     OW 5894   0.704   2.060   1.454
 1257SOL    HW1 5895   0.796   2.030   1.418
 1257SOL    HW2 5896   0.722   2.096   1.549
 1258SOL     OW 5897   0.062   2.272   0.050
 1258SOL    HW1 5898  -0.020   2.274  -0.011
 1258SOL    HW2 5899   0.138   2.290  -0.015
 1259SOL     OW 5900   1.462   2.718   1.366
 1259SOL    HW1 5901   1.407   2.788   1.314
 1259SOL    HW2 5902   1.556   2.728   1.325
 1260SOL     OW 5903   6.993   2.068   0.299
 1260SOL    HW1 5904   7.049   2.154   0.292
 1260SOL    HW2 5905   7.055   1.993   0.274
 1261SOL     OW 5906   1.217   3.178   0.149
 1261SOL    HW1 5907   1.153   3.109   0.188
 1261SOL    HW2 5908   1.295   3.185   0.217
 1262SOL     OW 5909   0.579   2.681   1.451
 1262SOL    HW1 5910   0.634   2.767   1.441
 1262SOL    HW2 5911   0.657   2.613   1.448
 1263SOL     OW 5912   1.502   3.668   0.988
 1263SOL    HW1 5913   1.540   3.704   0.902
 1263SOL    HW2 5914   1.582   3.639   1.044
 1264SOL     OW 5915   0.707   2.413   1.656
 1264SOL    HW1 5916   0.752   2.469   1.730
 1264SOL    HW2 5917   0.720   2.315   1.683
 1265SOL     OW 5918   1.452   2.997   1.616
 1265SOL    HW1 5919   1.448   3.007   1.720
 1265SOL    HW2 5920   1.540   3.045   1.590
 1266SOL     OW 5921   0.380   3.622   1.560
 1266SOL    HW1 5922   0.300   3.679   1.536
 1266SOL    HW2 5923   0.337   3.544   1.613
 1267SOL     OW 5924   1.706   2.734   1.245
 1267SOL    HW1 5925   1.693   2.640   1.209
 1267SOL    HW2 5926   1.672   2.801   1.175
 1268SOL     OW 5927   1.231   2.176   0.460
 1268SOL    HW1 5928   1.299   2.099   0.463
 1268SOL    HW2 5929   1.252   2.236   0.542
 1269SOL     OW 5930   0.581   2.599   0.652
 1269SOL    HW1 5931   0.643   2.680   0.643
 1269SOL    HW2 5932   0.514   2.609   0.576
 1270SOL     OW 5933   1.755   2.228   1.656
 1270SOL    HW1 5934   1.755   2.229   1.553
 1270SOL    HW2 5935   1.678   2.166   1.682
 1271SOL     OW 5936   0.867   3.257   0.020
 1271SOL    HW1 5937   0.832   3.228   0.111
 1271SOL    HW2 5938   0.883   3.357   0.025
 1272SOL     OW 5939   0.649   3.663   0.898
 1272SOL    HW1 5940   0.635   3.765   0.886
 1272SOL    HW2 5941   0.737   3.641   0.853
 1273SOL     OW 5942   0.887   2.793   0.829
 1273SOL    HW1 5943   0.940   2.722   0.880
 1273SOL    HW2 5944   0.851   2.858   0.899
 1274SOL     OW 5945   1.118   2.845   0.067
 1274SOL    HW1 5946   1.128   2.887  -0.025
 1274SOL    HW2 5947   1.177   2.761   0.056
 1275SOL     OW 5948   1.874   3.424   0.842
 1275SOL    HW1 5949   1.783   3.424   0.797
 1275SOL    HW2 5950   1.879   3.339   0.897
 1276SOL     OW 5951   0.236   3.227   1.836
 1276SOL    HW1 5952   0.167   3.164   1.795
 1276SOL    HW2 5953   0.231   3.220   1.939
 1277SOL     OW 5954   0.137   3.104   0.683
 1277SOL    HW1 5955   0.165   3.067   0.774
 1277SOL    HW2 5956   0.193   3.052   0.614
 1278SOL     OW 5957   0.692   3.280   1.642
 1278SOL    HW1 5958   0.607   3.230   1.671
 1278SOL    HW2 5959   0.684   3.371   1.689
 1279SOL     OW 5960   1.822   2.029   1.222
 1279SOL    HW1 5961   1.834   1.928   1.223
 1279SOL    HW2 5962   1.839   2.056   1.124
 1280SOL     OW 5963   0.417   2.311   0.494
 1280SOL    HW1 5964   0.493   2.268   0.441
 1280SOL    HW2 5965   0.418   2.269   0.586
 1281SOL     OW 5966   1.703   3.349   1.086
 1281SOL    HW1 5967   1.627   3.314   1.029
 1281SOL    HW2 5968   1.698   3.295   1.173
 1282SOL     OW 5969   0.307   2.433   1.275
 1282SOL    HW1 5970   0.358   2.372   1.338
 1282SOL    HW2 5971   0.313   2.392   1.180
 1283SOL     OW 5972   0.806   3.491   0.682
 1283SOL    HW1 5973   0.778   3.547   0.602
 1283SOL    HW2 5974   0.746   3.408   0.685
 1284SOL     OW 5975   1.438   2.111   1.105
 1284SOL    HW1 5976   1.475   2.032   1.157
 1284SOL    HW2 5977   1.380   2.164   1.173
 1285SOL     OW 5978   1.026   1.860   1.136
 1285SOL    HW1 5979   0.968   1.801   1.076
 1285SOL    HW2 5980   1.118   1.811   1.134
 1286SOL     OW 5981   0.771   3.218   0.302
 1286SOL    HW1 5982   0.761   3.116   0.306
 1286SOL    HW2 5983   0.844   3.238   0.372
 1287SOL     OW 5984   0.616   3.427   1.268
 1287SOL    HW1 5985   0.609   3.515   1.321
 1287SOL    HW2 5986   0.715   3.424   1.244
 1288SOL     OW 5987   1.365   1.886   0.209
 1288SOL    HW1 5988   1.406   1.828   0.137
 1288SOL    HW2 5989   1.269   1.849   0.224
 1289SOL     OW 5990   1.268   2.335   0.675
 1289SOL    HW1 5991   1.209   2.419   0.685
 1289SOL    HW2 5992   1.278   2.295   0.768
 1290SOL     OW 5993   1.607   2.079   0.891
 1290SOL    HW1 5994   1.535   2.101   0.961
 1290SOL    HW2 5995   1.608   2.157   0.825
 1291SOL     OW 5996   0.041   2.951   0.335
 1291SOL    HW1 5997   0.143   2.939   0.334
 1291SOL    HW2 5998   0.002   2.857   0.313
 1292SOL     OW 5999   0.859   3.498   0.343
 1292SOL    HW1 6000   0.773   3.486   0.288
 1292SOL    HW2 6001   0.854   3.593   0.386
 1293SOL     OW 6002   0.220   2.528   1.984
 1293SOL    HW1 6003   0.208   2.464   2.063
 1293SOL    HW2 6004   0.246   2.472   1.904
 1294SOL     OW 6005   0.249   2.120   2.859
 1294SOL    HW1 6006   0.288   2.109   2.954
 1294SOL    HW2 6007   0.161   2.069   2.867
 1295SOL     OW 6008   6.986   2.242   2.501
 1295SOL    HW1 6009   6.939   2.232   2.592
 1295SOL    HW2 6010   7.057   2.169   2.502
 1296SOL     OW 6011   0.570   3.188   3.016
 1296SOL    HW1 6012   0.473   3.190   2.986
 1296SOL    HW2 6013   0.586   3.280   3.057
 1297SOL     OW 6014   1.569   3.303   2.569
 1297SOL    HW1 6015   1.525   3.311   2.662
 1297SOL    HW2 6016   1.503   3.340   2.501
 1298SOL     OW 6017   1.128   2.541   2.564
 1298SOL    HW1 6018   1.160   2.636   2.541
 1298SOL    HW2 6019   1.107   2.549   2.664
 1299SOL     OW 6020   1.773   2.451   2.081
 1299SOL    HW1 6021   1.748   2.445   1.981
 1299SOL    HW2 6022   1.727   2.373   2.126
 1300SOL     OW 6023   0.720   3.005   2.896
 1300SOL    HW1 6024   0.653   3.064   2.949
 1300SOL    HW2 6025   0.778   3.078   2.854
 1301SOL     OW 6026   0.842   2.668   3.678
 1301SOL    HW1 6027   0.874   2.730   3.751
 1301SOL    HW2 6028   0.868   2.711   3.589
 1302SOL     OW 6029   0.674   2.867   2.474
 1302SOL    HW1 6030   0.750   2.852   2.541
 1302SOL    HW2 6031   0.604   2.922   2.524
 1303SOL     OW 6032   0.686   3.009   3.657
 1303SOL    HW1 6033   0.734   3.087   3.705
 1303SOL    HW2 6034   0.596   3.050   3.627
 1304SOL     OW 6035   0.310   3.297   2.947
 1304SOL    HW1 6036   0.232   3.247   2.905
 1304SOL    HW2 6037   0.353   3.356   2.875
 1305SOL     OW 6038   1.457   3.334   3.256
 1305SOL    HW1 6039   1.506   3.423   3.236
 1305SOL    HW2 6040   1.385   3.355   3.325
 1306SOL     OW 6041   0.392   2.236   3.415
 1306SOL    HW1 6042   0.471   2.198   3.364
 1306SOL    HW2 6043   0.306   2.192   3.376
 1307SOL     OW 6044   1.648   2.336   2.611
 1307SOL    HW1 6045   1.583   2.372   2.541
 1307SOL    HW2 6046   1.614   2.378   2.698
 1308SOL     OW 6047   0.215   3.531   2.365
 1308SOL    HW1 6048   0.234   3.624   2.408
 1308SOL    HW2 6049   0.257   3.544   2.273
 1309SOL     OW 6050   1.108   3.230   3.543
 1309SOL    HW1 6051   1.155   3.236   3.635
 1309SOL    HW2 6052   1.071   3.134   3.543
 1310SOL     OW 6053   0.238   3.251   2.369
 1310SOL    HW1 6054   0.250   3.351   2.386
 1310SOL    HW2 6055   0.179   3.214   2.445
 1311SOL     OW 6056   0.236   2.974   2.748
 1311SOL    HW1 6057   0.243   2.886   2.800
 1311SOL    HW2 6058   0.176   3.033   2.809
 1312SOL     OW 6059   0.602   3.668   3.277
 1312SOL    HW1 6060   0.528   3.632   3.339
 1312SOL    HW2 6061   0.627   3.762   3.310
 1313SOL     OW 6062   0.553   2.843   2.003
 1313SOL    HW1 6063   0.592   2.897   1.923
 1313SOL    HW2 6064   0.613   2.880   2.078
 1314SOL     OW 6065   0.120   2.493   2.415
 1314SOL    HW1 6066   0.066   2.416   2.454
 1314SOL    HW2 6067   0.085   2.578   2.460
 1315SOL     OW 6068   6.991   3.492   2.028
 1315SOL    HW1 6069   7.018   3.393   2.025
 1315SOL    HW2 6070   6.965   3.506   2.128
 1316SOL     OW 6071   1.648   2.755   2.485
 1316SOL    HW1 6072   1.736   2.716   2.454
 1316SOL    HW2 6073   1.638   2.839   2.428
 1317SOL     OW 6074   1.643   2.984   2.305
 1317SOL    HW1 6075   1.740   2.965   2.279
 1317SOL    HW2 6076   1.649   3.031   2.397
 1318SOL     OW 6077   0.153   2.571   3.427
 1318SOL    HW1 6078   0.252   2.584   3.402
 1318SOL    HW2 6079   0.124   2.660   3.467
 1319SOL     OW 6080   0.603   3.261   2.634
 1319SOL    HW1 6081   0.549   3.173   2.635
 1319SOL    HW2 6082   0.607   3.283   2.534
 1320SOL     OW 6083   1.285   3.103   3.286
 1320SOL    HW1 6084   1.297   3.041   3.204
 1320SOL    HW2 6085   1.358   3.075   3.351
 1321SOL     OW 6086   0.810   1.854   2.355
 1321SOL    HW1 6087   0.854   1.947   2.352
 1321SOL    HW2 6088   0.709   1.872   2.362
 1322SOL     OW 6089   0.147   2.800   3.130
 1322SOL    HW1 6090   0.244   2.764   3.121
 1322SOL    HW2 6091   0.094   2.769   3.048
 1323SOL     OW 6092   1.504   2.861   2.084
 1323SOL    HW1 6093   1.432   2.798   2.123
 1323SOL    HW2 6094   1.568   2.884   2.160
 1324SOL     OW 6095   1.197   3.671   3.471
 1324SOL    HW1 6096   1.192   3.749   3.406
 1324SOL    HW2 6097   1.192   3.584   3.416
 1325SOL     OW 6098   0.336   2.063   3.730
 1325SOL    HW1 6099   0.394   2.141   3.701
 1325SOL    HW2 6100   0.244   2.108   3.749
 1326SOL     OW 6101   1.460   3.278   2.814
 1326SOL    HW1 6102   1.401   3.301   2.896
 1326SOL    HW2 6103   1.432   3.181   2.789
 1327SOL     OW 6104   0.578   2.568   2.127
 1327SOL    HW1 6105   0.579   2.662   2.087
 1327SOL    HW2 6106   0.504   2.569   2.198
 1328SOL     OW 6107   1.307   2.202   2.795
 1328SOL    HW1 6108   1.215   2.160   2.809
 1328SOL    HW2 6109   1.360   2.177   2.879
 1329SOL     OW 6110   1.562   3.487   2.128
 1329SOL    HW1 6111   1.647   3.539   2.144
 1329SOL    HW2 6112   1.530   3.517   2.035
 1330SOL     OW 6113   0.781   2.499   3.325
 1330SOL    HW1 6114   0.758   2.472   3.423
 1330SOL    HW2 6115   0.746   2.423   3.266
 1331SOL     OW 6116   1.375   2.365   3.547
 1331SOL    HW1 6117   1.384   2.423   3.631
 1331SOL    HW2 6118   1.427   2.277   3.565
 1332SOL     OW 6119   0.927   2.761   3.430
 1332SOL    HW1 6120   0.976   2.680   3.391
 1332SOL    HW2 6121   0.866   2.792   3.354
 1333SOL     OW 6122   1.028   2.257   3.029
 1333SOL    HW1 6123   0.985   2.205   3.108
 1333SOL    HW2 6124   1.036   2.187   2.954
 1334SOL     OW 6125   1.026   2.554   2.261
 1334SOL    HW1 6126   1.056   2.564   2.359
 1334SOL    HW2 6127   0.942   2.496   2.267
 1335SOL     OW 6128   0.103   2.728   2.605
 1335SOL    HW1 6129   0.155   2.694   2.686
 1335SOL    HW2 6130   0.139   2.822   2.593
 1336SOL     OW 6131   0.110   3.734   3.438
 1336SOL    HW1 6132   0.111   3.727   3.541
 1336SOL    HW2 6133   0.055   3.653   3.412
 1337SOL     OW 6134   0.876   2.299   2.047
 1337SOL    HW1 6135   0.944   2.342   1.982
 1337SOL    HW2 6136   0.872   2.202   2.019
 1338SOL     OW 6137   1.718   2.448   3.672
 1338SOL    HW1 6138   1.686   2.534   3.631
 1338SOL    HW2 6139   1.732   2.381   3.595
 1339SOL     OW 6140   1.358   3.005   2.428
 1339SOL    HW1 6141   1.439   3.003   2.367
 1339SOL    HW2 6142   1.290   3.061   2.379
 1340SOL     OW 6143   0.583   2.063   2.749
 1340SOL    HW1 6144   0.584   2.070   2.853
 1340SOL    HW2 6145   0.557   2.154   2.715
 1341SOL     OW 6146   0.961   3.310   2.374
 1341SOL    HW1 6147   0.931   3.383   2.308
 1341SOL    HW2 6148   0.971   3.359   2.462
 1342SOL     OW 6149   0.352   3.695   2.735
 1342SOL    HW1 6150   0.405   3.608   2.755
 1342SOL    HW2 6151   0.421   3.770   2.733
 1343SOL     OW 6152   1.779   2.862   2.737
 1343SOL    HW1 6153   1.722   2.906   2.664
 1343SOL    HW2 6154   1.721   2.862   2.821
 1344SOL     OW 6155   1.207   3.412   3.374
 1344SOL    HW1 6156   1.174   3.342   3.443
 1344SOL    HW2 6157   1.168   3.374   3.287
 1345SOL     OW 6158   0.300   2.833   2.117
 1345SOL    HW1 6159   0.387   2.847   2.065
 1345SOL    HW2 6160   0.273   2.737   2.096
 1346SOL     OW 6161   1.452   2.604   2.592
 1346SOL    HW1 6162   1.469   2.560   2.682
 1346SOL    HW2 6163   1.537   2.659   2.568
 1347SOL     OW 6164   0.458   3.136   3.592
 1347SOL    HW1 6165   0.431   3.120   3.492
 1347SOL    HW2 6166   0.370   3.171   3.634
 1348SOL     OW 6167   1.099   3.636   2.096
 1348SOL    HW1 6168   1.027   3.585   2.147
 1348SOL    HW2 6169   1.127   3.573   2.019
 1349SOL     OW 6170   0.155   2.139   3.340
 1349SOL    HW1 6171   0.067   2.179   3.309
 1349SOL    HW2 6172   0.136   2.045   3.378
 1350SOL     OW 6173   1.627   3.245   1.885
 1350SOL    HW1 6174   1.604   3.287   1.973
 1350SOL    HW2 6175   1.576   3.157   1.881
 1351SOL     OW 6176   0.462   3.593   2.185
 1351SOL    HW1 6177   0.502   3.650   2.259
 1351SOL    HW2 6178   0.541   3.561   2.128
 1352SOL     OW 6179   1.353   2.008   2.294
 1352SOL    HW1 6180   1.329   1.967   2.203
 1352SOL    HW2 6181   1.453   2.016   2.294
 1353SOL     OW 6182   0.212   3.674   3.080
 1353SOL    HW1 6183   0.276   3.613   3.130
 1353SOL    HW2 6184   0.180   3.622   2.998
 1354SOL     OW 6185   0.972   3.568   2.763
 1354SOL    HW1 6186   1.055   3.509   2.760
 1354SOL    HW2 6187   0.911   3.527   2.690
 1355SOL     OW 6188   0.372   2.546   2.305
 1355SOL    HW1 6189   0.400   2.452   2.339
 1355SOL    HW2 6190   0.274   2.551   2.335
 1356SOL     OW 6191   1.490   2.133   3.602
 1356SOL    HW1 6192   1.498   2.127   3.706
 1356SOL    HW2 6193   1.447   2.046   3.575
 1357SOL     OW 6194   0.674   2.010   1.929
 1357SOL    HW1 6195   0.745   1.944   1.955
 1357SOL    HW2 6196   0.608   1.957   1.868
 1358SOL     OW 6197   0.738   2.150   3.600
 1358SOL    HW1 6198   0.826   2.095   3.590
 1358SOL    HW2 6199   0.696   2.109   3.683
 1359SOL     OW 6200   0.872   3.386   3.080
 1359SOL    HW1 6201   0.871   3.358   2.982
 1359SOL    HW2 6202   0.952   3.339   3.123
 1360SOL     OW 6203   1.307   2.481   3.305
 1360SOL    HW1 6204   1.340   2.445   3.397
 1360SOL    HW2 6205   1.361   2.566   3.282
 1361SOL     OW 6206   0.826   3.249   2.814
 1361SOL    HW1 6207   0.910   3.248   2.755
 1361SOL    HW2 6208   0.748   3.254   2.748
 1362SOL     OW 6209   0.922   2.394   2.772
 1362SOL    HW1 6210   0.907   2.370   2.671
 1362SOL    HW2 6211   0.967   2.312   2.813
 1363SOL     OW 6212   0.533   1.893   2.365
 1363SOL    HW1 6213   0.450   1.903   2.425
 1363SOL    HW2 6214   0.532   1.973   2.301
 1364SOL     OW 6215   1.449   3.019   1.880
 1364SOL    HW1 6216   1.475   2.951   1.954
 1364SOL    HW2 6217   1.359   3.055   1.910
 1365SOL     OW 6218   0.260   1.879   2.073
 1365SOL    HW1 6219   0.305   1.952   2.015
 1365SOL    HW2 6220   0.337   1.821   2.109
 1366SOL     OW 6221   0.924   2.107   2.358
 1366SOL    HW1 6222   0.891   2.172   2.288
 1366SOL    HW2 6223   1.024   2.133   2.366
 1367SOL     OW 6224   1.057   2.564   3.298
 1367SOL    HW1 6225   0.998   2.484   3.318
 1367SOL    HW2 6226   1.155   2.531   3.304
 1368SOL     OW 6227   1.226   3.470   2.655
 1368SOL    HW1 6228   1.241   3.534   2.576
 1368SOL    HW2 6229   1.312   3.470   2.708
 1369SOL     OW 6230   0.445   3.041   2.590
 1369SOL    HW1 6231   0.372   3.011   2.657
 1369SOL    HW2 6232   0.408   3.009   2.498
 1370SOL     OW 6233   1.277   3.676   2.467
 1370SOL    HW1 6234   1.311   3.746   2.399
 1370SOL    HW2 6235   1.216   3.729   2.531
 1371SOL     OW 6236   1.066   2.383   1.879
 1371SOL    HW1 6237   1.016   2.469   1.852
 1371SOL    HW2 6238   1.141   2.408   1.944
 1372SOL     OW 6239   0.048   2.402   3.240
 1372SOL    HW1 6240   0.140   2.411   3.193
 1372SOL    HW2 6241   0.055   2.478   3.308
 1373SOL     OW 6242   0.581   2.094   3.017
 1373SOL    HW1 6243   0.654   2.055   3.076
 1373SOL    HW2 6244   0.495   2.083   3.070
 1374SOL     OW 6245   0.879   2.326   2.524
 1374SOL    HW1 6246   0.835   2.374   2.446
 1374SOL    HW2 6247   0.893   2.230   2.494
 1375SOL     OW 6248   1.053   1.925   2.611
 1375SOL    HW1 6249   0.979   1.946   2.546
 1375SOL    HW2 6250   1.020   1.846   2.670
 1376SOL     OW 6251   1.403   3.016   2.738
 1376SOL    HW1 6252   1.363   2.927   2.769
 1376SOL    HW2 6253   1.407   3.007   2.636
 1377SOL     OW 6254   1.507   2.438   2.820
 1377SOL    HW1 6255   1.437   2.368   2.840
 1377SOL    HW2 6256   1.553   2.460   2.909
 1378SOL     OW 6257   1.786   2.651   2.260
 1378SOL    HW1 6258   1.862   2.608   2.317
 1378SOL    HW2 6259   1.776   2.584   2.181
 1379SOL     OW 6260   0.492   3.283   2.002
 1379SOL    HW1 6261   0.400   3.267   2.044
 1379SOL    HW2 6262   0.491   3.239   1.911
 1380SOL     OW 6263   1.664   3.059   2.571
 1380SOL    HW1 6264   1.760   3.061   2.533
 1380SOL    HW2 6265   1.630   3.156   2.573
 1381SOL     OW 6266   1.411   2.466   1.903
 1381SOL    HW1 6267   1.368   2.421   1.985
 1381SOL    HW2 6268   1.512   2.454   1.914
 1382SOL     OW 6269   0.532   2.080   2.166
 1382SOL    HW1 6270   0.588   2.056   2.083
 1382SOL    HW2 6271   0.483   2.164   2.134
 1383SOL     OW 6272   1.067   3.244   3.205
 1383SOL    HW1 6273   0.988   3.201   3.255
 1383SOL    HW2 6274   1.147   3.187   3.239
 1384SOL     OW 6275   1.089   3.101   2.933
 1384SOL    HW1 6276   1.010   3.119   2.992
 1384SOL    HW2 6277   1.072   3.150   2.845
 1385SOL     OW 6278   1.594   2.944   2.927
 1385SOL    HW1 6279   1.580   2.988   3.019
 1385SOL    HW2 6280   1.510   2.963   2.872
 1386SOL     OW 6281   0.975   2.994   3.582
 1386SOL    HW1 6282   0.881   3.016   3.612
 1386SOL    HW2 6283   0.965   2.916   3.516
 1387SOL     OW 6284   0.727   2.941   2.196
 1387SOL    HW1 6285   0.703   2.906   2.289
 1387SOL    HW2 6286   0.807   2.879   2.167
 1388SOL     OW 6287   0.396   2.682   3.104
 1388SOL    HW1 6288   0.470   2.678   3.177
 1388SOL    HW2 6289   0.360   2.586   3.102
 1389SOL     OW 6290   1.295   2.284   3.117
 1389SOL    HW1 6291   1.297   2.355   3.191
 1389SOL    HW2 6292   1.197   2.281   3.086
 1390SOL     OW 6293   0.084   3.437   3.219
 1390SOL    HW1 6294   0.074   3.536   3.203
 1390SOL    HW2 6295   0.185   3.414   3.220
 1391SOL     OW 6296   0.357   2.967   2.350
 1391SOL    HW1 6297   0.400   3.043   2.298
 1391SOL    HW2 6298   0.328   2.898   2.279
 1392SOL     OW 6299   0.527   2.406   2.700
 1392SOL    HW1 6300   0.560   2.467   2.623
 1392SOL    HW2 6301   0.596   2.414   2.773
 1393SOL     OW 6302   1.215   3.224   2.216
 1393SOL    HW1 6303   1.260   3.303   2.265
 1393SOL    HW2 6304   1.126   3.212   2.265
 1394SOL     OW 6305   1.304   3.338   3.031
 1394SOL    HW1 6306   1.365   3.327   3.113
 1394SOL    HW2 6307   1.221   3.282   3.050
 1395SOL     OW 6308   1.582   2.471   2.341
 1395SOL    HW1 6309   1.500   2.505   2.389
 1395SOL    HW2 6310   1.637   2.555   2.321
 1396SOL     OW 6311   0.344   3.374   3.190
 1396SOL    HW1 6312   0.321   3.341   3.094
 1396SOL    HW2 6313   0.444   3.395   3.183
 1397SOL     OW 6314   0.441   2.571   3.494
 1397SOL    HW1 6315   0.487   2.623   3.418
 1397SOL    HW2 6316   0.515   2.507   3.523
 1398SOL     OW 6317   0.956   1.996   3.613
 1398SOL    HW1 6318   1.023   2.071   3.593
 1398SOL    HW2 6319   1.003   1.913   3.578
 1399SOL     OW 6320   0.515   1.886   3.629
 1399SOL    HW1 6321   0.479   1.829   3.551
 1399SOL    HW2 6322   0.438   1.949   3.652
 1400SOL     OW 6323   0.611   2.757   2.908
 1400SOL    HW1 6324   0.651   2.853   2.915
 1400SOL    HW2 6325   0.538   2.754   2.979
 1401SOL     OW 6326   1.347   2.778   2.873
 1401SOL    HW1 6327   1.277   2.709   2.847
 1401SOL    HW2 6328   1.424   2.727   2.915
 1402SOL     OW 6329   1.230   2.387   2.119
 1402SOL    HW1 6330   1.231   2.305   2.180
 1402SOL    HW2 6331   1.164   2.449   2.164
 1403SOL     OW 6332   0.323   2.053   3.121
 1403SOL    HW1 6333   0.266   2.072   3.204
 1403SOL    HW2 6334   0.309   1.951   3.104
 1404SOL     OW 6335   0.071   3.170   3.156
 1404SOL    HW1 6336   0.103   3.093   3.215
 1404SOL    HW2 6337   0.074   3.255   3.213
 1405SOL     OW 6338   0.758   2.515   2.946
 1405SOL    HW1 6339   0.815   2.468   2.874
 1405SOL    HW2 6340   0.714   2.599   2.907
 1406SOL     OW 6341   0.282   1.910   2.477
 1406SOL    HW1 6342   0.262   2.007   2.506
 1406SOL    HW2 6343   0.298   1.864   2.568
 1407SOL     OW 6344   1.612   2.236   2.218
 1407SOL    HW1 6345   1.661   2.183   2.290
 1407SOL    HW2 6346   1.594   2.328   2.264
 1408SOL     OW 6347   1.071   2.606   2.825
 1408SOL    HW1 6348   1.043   2.639   2.917
 1408SOL    HW2 6349   1.015   2.520   2.810
 1409SOL     OW 6350   0.941   3.433   3.567
 1409SOL    HW1 6351   0.950   3.489   3.480
 1409SOL    HW2 6352   0.997   3.348   3.550
 1410SOL     OW 6353   0.339   2.748   3.667
 1410SOL    HW1 6354   0.417   2.793   3.712
 1410SOL    HW2 6355   0.382   2.675   3.606
 1411SOL     OW 6356   1.488   2.119   1.991
 1411SOL    HW1 6357   1.420   2.051   2.026
 1411SOL    HW2 6358   1.537   2.160   2.072
 1412SOL     OW 6359   1.293   2.710   1.877
 1412SOL    HW1 6360   1.341   2.621   1.898
 1412SOL    HW2 6361   1.312   2.726   1.777
 1413SOL     OW 6362   1.054   3.228   2.688
 1413SOL    HW1 6363   1.064   3.136   2.640
 1413SOL    HW2 6364   1.132   3.287   2.659
 1414SOL     OW 6365   0.283   2.710   2.823
 1414SOL    HW1 6366   0.381   2.713   2.800
 1414SOL    HW2 6367   0.273   2.632   2.888
 1415SOL     OW 6368   0.304   2.397   2.855
 1415SOL    HW1 6369   0.271   2.301   2.840
 1415SOL    HW2 6370   0.385   2.409   2.790
 1416SOL     OW 6371   1.125   2.216   3.573
 1416SOL    HW1 6372   1.073   2.283   3.631
 1416SOL    HW2 6373   1.216   2.262   3.564
 1417SOL     OW 6374   1.182   2.039   3.372
 1417SOL    HW1 6375   1.176   2.115   3.440
 1417SOL    HW2 6376   1.097   2.052   3.315
 1418SOL     OW 6377   6.965   3.197   2.072
 1418SOL    HW1 6378   6.889   3.219   2.136
 1418SOL    HW2 6379   6.996   3.104   2.108
 1419SOL     OW 6380   0.113   3.603   2.817
 1419SOL    HW1 6381   0.090   3.536   2.743
 1419SOL    HW2 6382   0.199   3.650   2.784
 1420SOL     OW 6383   0.488   3.464   2.777
 1420SOL    HW1 6384   0.567   3.524   2.804
 1420SOL    HW2 6385   0.530   3.388   2.723
 1421SOL     OW 6386   0.945   2.674   3.082
 1421SOL    HW1 6387   0.994   2.634   3.164
 1421SOL    HW2 6388   0.875   2.604   3.059
 1422SOL     OW 6389   0.065   2.483   2.957
 1422SOL    HW1 6390   0.153   2.447   2.919
 1422SOL    HW2 6391   0.032   2.416   3.025
 1423SOL     OW 6392   0.243   2.373   3.583
 1423SOL    HW1 6393   0.310   2.318   3.524
 1423SOL    HW2 6394   0.227   2.457   3.526
 1424SOL     OW 6395   1.381   2.848   3.520
 1424SOL    HW1 6396   1.464   2.909   3.509
 1424SOL    HW2 6397   1.373   2.801   3.430
 1425SOL     OW 6398   0.782   2.411   2.265
 1425SOL    HW1 6399   0.812   2.368   2.175
 1425SOL    HW2 6400   0.702   2.469   2.237
 1426SOL     OW 6401   1.635   2.484   3.066
 1426SOL    HW1 6402   1.606   2.428   3.146
 1426SOL    HW2 6403   1.725   2.443   3.038
 1427SOL     OW 6404   0.226   3.449   3.584
 1427SOL    HW1 6405   0.188   3.512   3.655
 1427SOL    HW2 6406   0.228   3.355   3.626
 1428SOL     OW 6407   0.639   2.357   3.131
 1428SOL    HW1 6408   0.647   2.263   3.094
 1428SOL    HW2 6409   0.684   2.419   3.061
 1429SOL     OW 6410   0.945   3.579   3.336
 1429SOL    HW1 6411   0.925   3.532   3.249
 1429SOL    HW2 6412   0.936   3.679   3.318
 1430SOL     OW 6413   0.436   2.315   2.070
 1430SOL    HW1 6414   0.491   2.400   2.081
 1430SOL    HW2 6415   0.345   2.331   2.117
 1431SOL     OW 6416   0.154   2.968   3.324
 1431SOL    HW1 6417   0.147   2.899   3.401
 1431SOL    HW2 6418   0.146   2.905   3.240
 1432SOL     OW 6419   1.278   2.952   3.064
 1432SOL    HW1 6420   1.304   2.881   2.995
 1432SOL    HW2 6421   1.207   3.009   3.015
 1433SOL     OW 6422   1.291   2.707   2.154
 1433SOL    HW1 6423   1.203   2.691   2.201
 1433SOL    HW2 6424   1.272   2.713   2.054
 1434SOL     OW 6425   1.287   3.609   2.986
 1434SOL    HW1 6426   1.361   3.629   2.919
 1434SOL    HW2 6427   1.300   3.509   3.008
 1435SOL     OW 6428   0.068   3.114   2.892
 1435SOL    HW1 6429   0.059   3.121   2.995
 1435SOL    HW2 6430  -0.024   3.138   2.857
 1436SOL     OW 6431   0.687   3.495   3.630
 1436SOL    HW1 6432   0.659   3.585   3.593
 1436SOL    HW2 6433   0.787   3.481   3.607
 1437SOL     OW 6434   1.762   2.020   2.391
 1437SOL    HW1 6435   1.812   2.004   2.302
 1437SOL    HW2 6436   1.720   1.931   2.421
 1438SOL     OW 6437   1.363   3.441   2.337
 1438SOL    HW1 6438   1.423   3.468   2.258
 1438SOL    HW2 6439   1.327   3.528   2.377
 1439SOL     OW 6440   0.100   3.655   3.726
 1439SOL    HW1 6441   0.055   3.583   3.786
 1439SOL    HW2 6442   0.164   3.702   3.792
 1440SOL     OW 6443   1.246   2.782   2.540
 1440SOL    HW1 6444   1.326   2.720   2.562
 1440SOL    HW2 6445   1.289   2.858   2.486
 1441SOL     OW 6446   0.812   3.134   3.300
 1441SOL    HW1 6447   0.763   3.180   3.380
 1441SOL    HW2 6448   0.763   3.171   3.221
 1442SOL     OW 6449   0.673   3.485   2.038
 1442SOL    HW1 6450   0.692   3.503   1.938
 1442SOL    HW2 6451   0.612   3.401   2.032
 1443SOL     OW 6452   1.592   3.554   3.198
 1443SOL    HW1 6453   1.686   3.528   3.225
 1443SOL    HW2 6454   1.581   3.653   3.213
 1444SOL     OW 6455   1.839   2.033   2.838
 1444SOL    HW1 6456   1.877   1.943   2.809
 1444SOL    HW2 6457   1.748   2.047   2.790
 1445SOL     OW 6458   0.253   2.150   2.586
 1445SOL    HW1 6459   0.240   2.250   2.584
 1445SOL    HW2 6460   0.266   2.128   2.686
 1446SOL     OW 6461   1.176   3.496   1.881
 1446SOL    HW1 6462   1.183   3.396   1.904
 1446SOL    HW2 6463   1.115   3.504   1.799
 1447SOL     OW 6464   0.764   2.853   3.225
 1447SOL    HW1 6465   0.824   2.818   3.150
 1447SOL    HW2 6466   0.780   2.954   3.233
 1448SOL     OW 6467   0.908   2.765   2.136
 1448SOL    HW1 6468   0.974   2.791   2.061
 1448SOL    HW2 6469   0.949   2.685   2.184
 1449SOL     OW 6470   1.450   3.573   1.891
 1449SOL    HW1 6471   1.364   3.519   1.876
 1449SOL    HW2 6472   1.512   3.549   1.812
 1450SOL     OW 6473   0.379   3.114   3.339
 1450SOL    HW1 6474   0.381   3.194   3.276
 1450SOL    HW2 6475   0.290   3.065   3.323
 1451SOL     OW 6476   1.580   3.132   3.138
 1451SOL    HW1 6477   1.615   3.066   3.209
 1451SOL    HW2 6478   1.532   3.203   3.196
 1452SOL     OW 6479   1.051   2.978   2.585
 1452SOL    HW1 6480   0.967   2.933   2.620
 1452SOL    HW2 6481   1.120   2.903   2.576
 1453SOL     OW 6482   1.046   2.084   2.833
 1453SOL    HW1 6483   1.050   2.035   2.743
 1453SOL    HW2 6484   1.040   2.005   2.902
 1454SOL     OW 6485   0.617   3.360   2.376
 1454SOL    HW1 6486   0.677   3.321   2.302
 1454SOL    HW2 6487   0.532   3.392   2.332
 1455SOL     OW 6488   1.749   2.263   3.240
 1455SOL    HW1 6489   1.834   2.315   3.259
 1455SOL    HW2 6490   1.773   2.180   3.182
 1456SOL     OW 6491   0.231   3.233   2.106
 1456SOL    HW1 6492   0.128   3.233   2.102
 1456SOL    HW2 6493   0.249   3.227   2.208
 1457SOL     OW 6494   0.119   2.816   3.539
 1457SOL    HW1 6495   0.074   2.880   3.606
 1457SOL    HW2 6496   0.205   2.786   3.590
 1458SOL     OW 6497   0.644   2.060   3.345
 1458SOL    HW1 6498   0.737   2.060   3.298
 1458SOL    HW2 6499   0.667   2.092   3.439
 1459SOL     OW 6500   0.097   2.179   1.897
 1459SOL    HW1 6501  -0.004   2.183   1.906
 1459SOL    HW2 6502   0.128   2.265   1.851
 1460SOL     OW 6503   1.408   2.735   3.230
 1460SOL    HW1 6504   1.345   2.801   3.185
 1460SOL    HW2 6505   1.499   2.784   3.234
 1461SOL     OW 6506   0.099   2.059   2.198
 1461SOL    HW1 6507   0.036   2.043   2.120
 1461SOL    HW2 6508   0.169   1.985   2.183
 1462SOL     OW 6509   1.201   3.236   1.948
 1462SOL    HW1 6510   1.117   3.181   1.958
 1462SOL    HW2 6511   1.235   3.239   2.046
 1463SOL     OW 6512   0.580   2.673   3.293
 1463SOL    HW1 6513   0.636   2.758   3.273
 1463SOL    HW2 6514   0.656   2.604   3.302
 1464SOL     OW 6515   1.505   3.640   2.814
 1464SOL    HW1 6516   1.552   3.705   2.753
 1464SOL    HW2 6517   1.576   3.608   2.879
 1465SOL     OW 6518   0.715   2.426   3.569
 1465SOL    HW1 6519   0.772   2.483   3.633
 1465SOL    HW2 6520   0.733   2.326   3.587
 1466SOL     OW 6521   0.383   3.601   3.435
 1466SOL    HW1 6522   0.305   3.661   3.411
 1466SOL    HW2 6523   0.337   3.520   3.481
 1467SOL     OW 6524   1.775   2.728   3.044
 1467SOL    HW1 6525   1.722   2.641   3.050
 1467SOL    HW2 6526   1.722   2.795   3.100
 1468SOL     OW 6527   1.185   2.209   2.343
 1468SOL    HW1 6528   1.254   2.134   2.328
 1468SOL    HW2 6529   1.226   2.263   2.421
 1469SOL     OW 6530   0.577   2.604   2.503
 1469SOL    HW1 6531   0.621   2.695   2.492
 1469SOL    HW2 6532   0.502   2.602   2.434
 1470SOL     OW 6533   1.731   2.245   3.505
 1470SOL    HW1 6534   1.723   2.247   3.403
 1470SOL    HW2 6535   1.652   2.189   3.538
 1471SOL     OW 6536   0.837   3.205   1.923
 1471SOL    HW1 6537   0.815   3.219   2.023
 1471SOL    HW2 6538   0.834   3.296   1.879
 1472SOL     OW 6539   0.667   3.676   2.770
 1472SOL    HW1 6540   0.647   3.776   2.762
 1472SOL    HW2 6541   0.766   3.661   2.756
 1473SOL     OW 6542   0.845   2.822   2.689
 1473SOL    HW1 6543   0.896   2.746   2.733
 1473SOL    HW2 6544   0.798   2.871   2.764
 1474SOL     OW 6545   1.079   2.845   1.948
 1474SOL    HW1 6546   1.064   2.910   1.871
 1474SOL    HW2 6547   1.160   2.789   1.916
 1475SOL     OW 6548   0.226   3.216   3.707
 1475SOL    HW1 6549   0.164   3.139   3.688
 1475SOL    HW2 6550   0.238   3.224   3.809
 1476SOL     OW 6551   0.094   3.155   2.592
 1476SOL    HW1 6552   0.020   3.098   2.547
 1476SOL    HW2 6553   0.159   3.087   2.633
 1477SOL     OW 6554   0.653   3.278   3.469
 1477SOL    HW1 6555   0.584   3.218   3.513
 1477SOL    HW2 6556   0.655   3.361   3.530
 1478SOL     OW 6557   1.804   2.042   3.106
 1478SOL    HW1 6558   1.775   1.947   3.121
 1478SOL    HW2 6559   1.821   2.047   3.005
 1479SOL     OW 6560   0.446   2.301   2.395
 1479SOL    HW1 6561   0.498   2.248   2.327
 1479SOL    HW2 6562   0.439   2.243   2.478
 1480SOL     OW 6563   0.301   2.423   3.130
 1480SOL    HW1 6564   0.365   2.380   3.195
 1480SOL    HW2 6565   0.324   2.385   3.038
 1481SOL     OW 6566   0.819   3.495   2.545
 1481SOL    HW1 6567   0.817   3.577   2.484
 1481SOL    HW2 6568   0.747   3.431   2.513
 1482SOL     OW 6569   1.483   2.153   2.990
 1482SOL    HW1 6570   1.512   2.075   3.047
 1482SOL    HW2 6571   1.417   2.207   3.050
 1483SOL     OW 6572   1.041   1.893   3.009
 1483SOL    HW1 6573   1.003   1.933   3.096
 1483SOL    HW2 6574   1.116   1.827   3.032
 1484SOL     OW 6575   0.781   3.213   2.190
 1484SOL    HW1 6576   0.756   3.114   2.186
 1484SOL    HW2 6577   0.858   3.218   2.258
 1485SOL     OW 6578   0.602   3.439   3.136
 1485SOL    HW1 6579   0.602   3.531   3.184
 1485SOL    HW2 6580   0.702   3.421   3.125
 1486SOL     OW 6581   1.316   1.899   2.042
 1486SOL    HW1 6582   1.345   1.833   1.971
 1486SOL    HW2 6583   1.217   1.870   2.061
 1487SOL     OW 6584   1.297   2.325   2.559
 1487SOL    HW1 6585   1.238   2.408   2.568
 1487SOL    HW2 6586   1.305   2.284   2.654
 1488SOL     OW 6587   1.600   2.072   2.728
 1488SOL    HW1 6588   1.536   2.089   2.805
 1488SOL    HW2 6589   1.596   2.156   2.670
 1489SOL     OW 6590   0.051   2.959   2.157
 1489SOL    HW1 6591   0.148   2.929   2.139
 1489SOL    HW2 6592  -0.004   2.871   2.172
 1490SOL     OW 6593   0.885   3.508   2.206
 1490SOL    HW1 6594   0.804   3.487   2.145
 1490SOL    HW2 6595   0.861   3.591   2.262
 1491SOL     OW 6596   0.241   2.504   3.847
 1491SOL    HW1 6597   0.155   2.557   3.851
 1491SOL    HW2 6598   0.259   2.488   3.748
 1492SOL     OW 6599   0.248   2.138   4.735
 1492SOL    HW1 6600   0.295   2.115   4.824
 1492SOL    HW2 6601   0.154   2.098   4.749
 1493SOL     OW 6602   6.974   2.230   4.350
 1493SOL    HW1 6603   6.922   2.245   4.438
 1493SOL    HW2 6604   7.034   2.153   4.378
 1494SOL     OW 6605   0.558   3.180   4.924
 1494SOL    HW1 6606   0.475   3.187   4.865
 1494SOL    HW2 6607   0.587   3.278   4.941
 1495SOL     OW 6608   1.102   2.550   4.433
 1495SOL    HW1 6609   1.141   2.641   4.403
 1495SOL    HW2 6610   1.074   2.567   4.530
 1496SOL     OW 6611   1.605   2.444   3.912
 1496SOL    HW1 6612   1.670   2.436   3.833
 1496SOL    HW2 6613   1.615   2.365   3.976
 1497SOL     OW 6614   0.709   3.027   4.759
 1497SOL    HW1 6615   0.652   3.076   4.830
 1497SOL    HW2 6616   0.761   3.104   4.715
 1498SOL     OW 6617   0.900   2.600   5.526
 1498SOL    HW1 6618   0.874   2.667   5.598
 1498SOL    HW2 6619   0.921   2.655   5.441
 1499SOL     OW 6620   0.678   2.845   4.368
 1499SOL    HW1 6621   0.755   2.837   4.435
 1499SOL    HW2 6622   0.610   2.908   4.411
 1500SOL     OW 6623   0.681   3.013   5.538
 1500SOL    HW1 6624   0.737   3.096   5.568
 1500SOL    HW2 6625   0.593   3.053   5.502
 1501SOL     OW 6626   0.316   3.297   4.812
 1501SOL    HW1 6627   0.242   3.248   4.763
 1501SOL    HW2 6628   0.360   3.360   4.745
 1502SOL     OW 6629   1.459   3.385   5.123
 1502SOL    HW1 6630   1.522   3.467   5.126
 1502SOL    HW2 6631   1.427   3.371   5.219
 1503SOL     OW 6632   0.408   2.257   5.278
 1503SOL    HW1 6633   0.495   2.220   5.242
 1503SOL    HW2 6634   0.332   2.196   5.244
 1504SOL     OW 6635   1.514   2.320   4.471
 1504SOL    HW1 6636   1.423   2.333   4.425
 1504SOL    HW2 6637   1.540   2.413   4.505
 1505SOL     OW 6638   0.212   3.531   4.237
 1505SOL    HW1 6639   0.235   3.621   4.283
 1505SOL    HW2 6640   0.265   3.543   4.150
 1506SOL     OW 6641   1.114   3.214   5.410
 1506SOL    HW1 6642   1.211   3.181   5.410
 1506SOL    HW2 6643   1.058   3.130   5.423
 1507SOL     OW 6644   0.240   3.256   4.236
 1507SOL    HW1 6645   0.249   3.356   4.254
 1507SOL    HW2 6646   0.197   3.214   4.319
 1508SOL     OW 6647   0.266   2.978   4.637
 1508SOL    HW1 6648   0.282   2.889   4.685
 1508SOL    HW2 6649   0.195   3.024   4.697
 1509SOL     OW 6650   0.608   3.668   5.139
 1509SOL    HW1 6651   0.528   3.639   5.197
 1509SOL    HW2 6652   0.634   3.762   5.172
 1510SOL     OW 6653   0.565   2.857   3.866
 1510SOL    HW1 6654   0.611   2.897   3.783
 1510SOL    HW2 6655   0.628   2.885   3.943
 1511SOL     OW 6656   1.609   1.974   5.230
 1511SOL    HW1 6657   1.636   2.053   5.169
 1511SOL    HW2 6658   1.604   2.013   5.323
 1512SOL     OW 6659   0.131   2.483   4.283
 1512SOL    HW1 6660   0.056   2.422   4.315
 1512SOL    HW2 6661   0.121   2.568   4.339
 1513SOL     OW 6662   6.995   3.472   3.891
 1513SOL    HW1 6663   7.014   3.372   3.895
 1513SOL    HW2 6664   6.965   3.497   3.986
 1514SOL     OW 6665   1.723   2.732   4.354
 1514SOL    HW1 6666   1.743   2.804   4.287
 1514SOL    HW2 6667   1.629   2.705   4.328
 1515SOL     OW 6668   0.130   2.581   5.279
 1515SOL    HW1 6669   0.229   2.598   5.261
 1515SOL    HW2 6670   0.099   2.666   5.328
 1516SOL     OW 6671   0.578   3.262   4.493
 1516SOL    HW1 6672   0.550   3.163   4.500
 1516SOL    HW2 6673   0.568   3.282   4.393
 1517SOL     OW 6674   1.245   3.077   5.157
 1517SOL    HW1 6675   1.284   3.006   5.094
 1517SOL    HW2 6676   1.312   3.086   5.236
 1518SOL     OW 6677   0.877   1.862   4.233
 1518SOL    HW1 6678   0.899   1.960   4.208
 1518SOL    HW2 6679   0.775   1.865   4.243
 1519SOL     OW 6680   0.156   2.831   4.972
 1519SOL    HW1 6681   0.248   2.787   4.963
 1519SOL    HW2 6682   0.093   2.778   4.912
 1520SOL     OW 6683   1.150   3.672   5.358
 1520SOL    HW1 6684   1.178   3.744   5.293
 1520SOL    HW2 6685   1.175   3.583   5.312
 1521SOL     OW 6686   0.339   2.076   5.599
 1521SOL    HW1 6687   0.393   2.159   5.622
 1521SOL    HW2 6688   0.241   2.108   5.608
 1522SOL     OW 6689   1.376   3.296   4.657
 1522SOL    HW1 6690   1.356   3.320   4.756
 1522SOL    HW2 6691   1.360   3.197   4.651
 1523SOL     OW 6692   0.586   2.569   3.993
 1523SOL    HW1 6693   0.604   2.656   3.944
 1523SOL    HW2 6694   0.512   2.589   4.061
 1524SOL     OW 6695   1.263   2.204   4.629
 1524SOL    HW1 6696   1.177   2.161   4.663
 1524SOL    HW2 6697   1.334   2.176   4.699
 1525SOL     OW 6698   0.783   2.500   5.197
 1525SOL    HW1 6699   0.769   2.466   5.293
 1525SOL    HW2 6700   0.749   2.424   5.138
 1526SOL     OW 6701   1.387   2.332   5.389
 1526SOL    HW1 6702   1.402   2.406   5.458
 1526SOL    HW2 6703   1.447   2.254   5.419
 1527SOL     OW 6704   0.953   2.745   5.304
 1527SOL    HW1 6705   1.007   2.665   5.265
 1527SOL    HW2 6706   0.893   2.776   5.226
 1528SOL     OW 6707   0.986   2.261   4.921
 1528SOL    HW1 6708   0.888   2.273   4.942
 1528SOL    HW2 6709   0.995   2.188   4.849
 1529SOL     OW 6710   1.015   2.525   4.153
 1529SOL    HW1 6711   1.042   2.539   4.251
 1529SOL    HW2 6712   0.919   2.490   4.155
 1530SOL     OW 6713   0.093   2.715   4.491
 1530SOL    HW1 6714   0.156   2.690   4.569
 1530SOL    HW2 6715   0.070   2.811   4.513
 1531SOL     OW 6716   0.121   3.734   5.302
 1531SOL    HW1 6717   0.131   3.717   5.403
 1531SOL    HW2 6718   0.055   3.663   5.275
 1532SOL     OW 6719   0.879   2.285   3.927
 1532SOL    HW1 6720   0.941   2.340   3.866
 1532SOL    HW2 6721   0.859   2.203   3.873
 1533SOL     OW 6722   1.711   2.447   5.558
 1533SOL    HW1 6723   1.673   2.530   5.506
 1533SOL    HW2 6724   1.741   2.382   5.485
 1534SOL     OW 6725   1.297   3.024   4.294
 1534SOL    HW1 6726   1.375   2.965   4.260
 1534SOL    HW2 6727   1.289   3.098   4.227
 1535SOL     OW 6728   0.575   2.066   4.623
 1535SOL    HW1 6729   0.574   2.065   4.726
 1535SOL    HW2 6730   0.581   2.163   4.596
 1536SOL     OW 6731   0.937   3.313   4.238
 1536SOL    HW1 6732   0.909   3.374   4.161
 1536SOL    HW2 6733   0.926   3.370   4.321
 1537SOL     OW 6734   0.370   3.695   4.597
 1537SOL    HW1 6735   0.421   3.608   4.623
 1537SOL    HW2 6736   0.440   3.771   4.604
 1538SOL     OW 6737   1.202   3.425   5.253
 1538SOL    HW1 6738   1.180   3.348   5.316
 1538SOL    HW2 6739   1.200   3.384   5.161
 1539SOL     OW 6740   0.305   2.827   3.981
 1539SOL    HW1 6741   0.390   2.857   3.932
 1539SOL    HW2 6742   0.301   2.726   3.965
 1540SOL     OW 6743   0.461   3.135   5.447
 1540SOL    HW1 6744   0.431   3.136   5.348
 1540SOL    HW2 6745   0.377   3.160   5.501
 1541SOL     OW 6746   1.071   3.618   3.973
 1541SOL    HW1 6747   0.993   3.563   4.009
 1541SOL    HW2 6748   1.096   3.578   3.882
 1542SOL     OW 6749   0.188   2.141   5.189
 1542SOL    HW1 6750   0.113   2.208   5.172
 1542SOL    HW2 6751   0.146   2.059   5.235
 1543SOL     OW 6752   0.436   3.601   4.060
 1543SOL    HW1 6753   0.490   3.655   4.129
 1543SOL    HW2 6754   0.505   3.572   3.989
 1544SOL     OW 6755   1.392   2.014   4.179
 1544SOL    HW1 6756   1.372   1.972   4.087
 1544SOL    HW2 6757   1.494   2.009   4.190
 1545SOL     OW 6758   0.228   3.665   4.947
 1545SOL    HW1 6759   0.281   3.589   4.991
 1545SOL    HW2 6760   0.188   3.626   4.863
 1546SOL     OW 6761   0.957   3.542   4.608
 1546SOL    HW1 6762   1.056   3.514   4.599
 1546SOL    HW2 6763   0.908   3.494   4.531
 1547SOL     OW 6764   0.386   2.565   4.181
 1547SOL    HW1 6765   0.419   2.472   4.207
 1547SOL    HW2 6766   0.290   2.568   4.215
 1548SOL     OW 6767   1.523   2.104   5.474
 1548SOL    HW1 6768   1.529   2.105   5.579
 1548SOL    HW2 6769   1.468   2.020   5.456
 1549SOL     OW 6770   0.661   2.007   3.823
 1549SOL    HW1 6771   0.751   1.961   3.836
 1549SOL    HW2 6772   0.606   1.944   3.762
 1550SOL     OW 6773   0.772   2.123   5.470
 1550SOL    HW1 6774   0.858   2.067   5.470
 1550SOL    HW2 6775   0.720   2.088   5.552
 1551SOL     OW 6776   0.890   3.400   4.932
 1551SOL    HW1 6777   0.877   3.370   4.836
 1551SOL    HW2 6778   0.950   3.330   4.978
 1552SOL     OW 6779   1.345   2.454   5.128
 1552SOL    HW1 6780   1.389   2.407   5.207
 1552SOL    HW2 6781   1.405   2.534   5.109
 1553SOL     OW 6782   0.796   3.269   4.663
 1553SOL    HW1 6783   0.889   3.263   4.617
 1553SOL    HW2 6784   0.726   3.271   4.588
 1554SOL     OW 6785   0.916   2.359   4.632
 1554SOL    HW1 6786   0.888   2.347   4.532
 1554SOL    HW2 6787   0.975   2.279   4.651
 1555SOL     OW 6788   0.602   1.901   4.214
 1555SOL    HW1 6789   0.551   1.919   4.299
 1555SOL    HW2 6790   0.573   1.975   4.148
 1556SOL     OW 6791   1.427   3.093   3.832
 1556SOL    HW1 6792   1.508   3.046   3.869
 1556SOL    HW2 6793   1.375   3.021   3.783
 1557SOL     OW 6794   0.258   1.894   3.933
 1557SOL    HW1 6795   0.320   1.948   3.873
 1557SOL    HW2 6796   0.320   1.838   3.993
 1558SOL     OW 6797   0.924   2.127   4.188
 1558SOL    HW1 6798   0.899   2.190   4.112
 1558SOL    HW2 6799   1.027   2.138   4.193
 1559SOL     OW 6800   1.099   2.549   5.204
 1559SOL    HW1 6801   1.056   2.459   5.219
 1559SOL    HW2 6802   1.198   2.532   5.185
 1560SOL     OW 6803   1.230   3.508   4.562
 1560SOL    HW1 6804   1.292   3.588   4.551
 1560SOL    HW2 6805   1.293   3.431   4.589
 1561SOL     OW 6806   0.468   3.010   4.456
 1561SOL    HW1 6807   0.391   3.002   4.525
 1561SOL    HW2 6808   0.421   2.995   4.365
 1562SOL     OW 6809   1.049   2.409   3.755
 1562SOL    HW1 6810   1.023   2.507   3.748
 1562SOL    HW2 6811   1.128   2.404   3.821
 1563SOL     OW 6812   0.042   2.387   5.103
 1563SOL    HW1 6813   0.135   2.404   5.059
 1563SOL    HW2 6814   0.042   2.463   5.173
 1564SOL     OW 6815   0.582   2.068   4.895
 1564SOL    HW1 6816   0.634   1.996   4.944
 1564SOL    HW2 6817   0.488   2.064   4.935
 1565SOL     OW 6818   0.842   2.322   4.381
 1565SOL    HW1 6819   0.811   2.383   4.306
 1565SOL    HW2 6820   0.866   2.234   4.334
 1566SOL     OW 6821   0.962   1.958   4.509
 1566SOL    HW1 6822   0.961   1.935   4.410
 1566SOL    HW2 6823   0.964   1.866   4.556
 1567SOL     OW 6824   1.459   2.440   4.804
 1567SOL    HW1 6825   1.403   2.373   4.753
 1567SOL    HW2 6826   1.502   2.502   4.731
 1568SOL     OW 6827   0.482   3.301   3.837
 1568SOL    HW1 6828   0.404   3.267   3.894
 1568SOL    HW2 6829   0.504   3.229   3.768
 1569SOL     OW 6830   1.374   2.490   3.793
 1569SOL    HW1 6831   1.316   2.452   3.868
 1569SOL    HW2 6832   1.469   2.482   3.835
 1570SOL     OW 6833   0.522   2.083   4.039
 1570SOL    HW1 6834   0.577   2.053   3.957
 1570SOL    HW2 6835   0.485   2.173   4.010
 1571SOL     OW 6836   1.766   3.051   5.313
 1571SOL    HW1 6837   1.830   3.060   5.392
 1571SOL    HW2 6838   1.706   3.133   5.323
 1572SOL     OW 6839   1.032   3.205   5.054
 1572SOL    HW1 6840   0.952   3.185   5.115
 1572SOL    HW2 6841   1.111   3.158   5.105
 1573SOL     OW 6842   1.599   3.505   5.385
 1573SOL    HW1 6843   1.598   3.541   5.290
 1573SOL    HW2 6844   1.670   3.430   5.382
 1574SOL     OW 6845   1.144   3.097   4.824
 1574SOL    HW1 6846   1.079   3.129   4.896
 1574SOL    HW2 6847   1.098   3.111   4.735
 1575SOL     OW 6848   1.695   2.959   4.916
 1575SOL    HW1 6849   1.637   3.042   4.937
 1575SOL    HW2 6850   1.657   2.911   4.835
 1576SOL     OW 6851   0.932   1.964   5.133
 1576SOL    HW1 6852   0.964   1.932   5.041
 1576SOL    HW2 6853   1.017   2.004   5.175
 1577SOL     OW 6854   0.977   2.974   5.480
 1577SOL    HW1 6855   0.878   2.985   5.499
 1577SOL    HW2 6856   0.983   2.907   5.403
 1578SOL     OW 6857   0.732   2.903   4.078
 1578SOL    HW1 6858   0.718   2.877   4.176
 1578SOL    HW2 6859   0.815   2.847   4.047
 1579SOL     OW 6860   0.386   2.681   4.967
 1579SOL    HW1 6861   0.459   2.682   5.040
 1579SOL    HW2 6862   0.340   2.591   4.982
 1580SOL     OW 6863   1.245   2.230   4.991
 1580SOL    HW1 6864   1.279   2.318   5.030
 1580SOL    HW2 6865   1.146   2.245   4.964
 1581SOL     OW 6866   0.059   3.435   5.062
 1581SOL    HW1 6867   0.023   3.529   5.069
 1581SOL    HW2 6868   0.160   3.438   5.078
 1582SOL     OW 6869   0.343   2.967   4.220
 1582SOL    HW1 6870   0.377   3.040   4.160
 1582SOL    HW2 6871   0.321   2.889   4.157
 1583SOL     OW 6872   0.524   2.421   4.579
 1583SOL    HW1 6873   0.552   2.480   4.498
 1583SOL    HW2 6874   0.594   2.445   4.651
 1584SOL     OW 6875   1.296   3.350   4.910
 1584SOL    HW1 6876   1.362   3.361   4.990
 1584SOL    HW2 6877   1.240   3.268   4.933
 1585SOL     OW 6878   0.342   3.423   5.042
 1585SOL    HW1 6879   0.332   3.363   4.958
 1585SOL    HW2 6880   0.443   3.429   5.053
 1586SOL     OW 6881   0.401   2.574   5.340
 1586SOL    HW1 6882   0.456   2.629   5.273
 1586SOL    HW2 6883   0.457   2.491   5.354
 1587SOL     OW 6884   1.604   2.645   5.425
 1587SOL    HW1 6885   1.519   2.702   5.421
 1587SOL    HW2 6886   1.660   2.685   5.349
 1588SOL     OW 6887   1.005   1.975   5.493
 1588SOL    HW1 6888   1.068   2.054   5.479
 1588SOL    HW2 6889   1.053   1.900   5.442
 1589SOL     OW 6890   0.504   1.873   5.496
 1589SOL    HW1 6891   0.462   1.818   5.419
 1589SOL    HW2 6892   0.433   1.944   5.520
 1590SOL     OW 6893   0.624   2.763   4.774
 1590SOL    HW1 6894   0.650   2.863   4.773
 1590SOL    HW2 6895   0.539   2.757   4.830
 1591SOL     OW 6896   1.297   2.670   4.836
 1591SOL    HW1 6897   1.278   2.671   4.737
 1591SOL    HW2 6898   1.357   2.588   4.850
 1592SOL     OW 6899   1.203   2.387   3.991
 1592SOL    HW1 6900   1.203   2.304   4.050
 1592SOL    HW2 6901   1.153   2.457   4.048
 1593SOL     OW 6902   0.327   2.050   4.981
 1593SOL    HW1 6903   0.283   2.083   5.068
 1593SOL    HW2 6904   0.281   1.957   4.965
 1594SOL     OW 6905   0.073   3.173   5.005
 1594SOL    HW1 6906   0.083   3.111   5.086
 1594SOL    HW2 6907   0.074   3.270   5.040
 1595SOL     OW 6908   0.713   2.499   4.773
 1595SOL    HW1 6909   0.798   2.465   4.726
 1595SOL    HW2 6910   0.707   2.601   4.760
 1596SOL     OW 6911   1.782   2.815   5.576
 1596SOL    HW1 6912   1.750   2.776   5.488
 1596SOL    HW2 6913   1.703   2.800   5.640
 1597SOL     OW 6914   0.288   1.899   4.351
 1597SOL    HW1 6915   0.255   1.992   4.380
 1597SOL    HW2 6916   0.314   1.856   4.441
 1598SOL     OW 6917   1.583   2.238   4.083
 1598SOL    HW1 6918   1.622   2.157   4.133
 1598SOL    HW2 6919   1.532   2.290   4.154
 1599SOL     OW 6920   1.033   2.598   4.701
 1599SOL    HW1 6921   1.033   2.617   4.801
 1599SOL    HW2 6922   1.004   2.500   4.691
 1600SOL     OW 6923   0.970   3.438   5.437
 1600SOL    HW1 6924   0.977   3.483   5.344
 1600SOL    HW2 6925   1.009   3.343   5.424
 1601SOL     OW 6926   1.828   3.357   5.337
 1601SOL    HW1 6927   1.855   3.380   5.241
 1601SOL    HW2 6928   1.913   3.363   5.395
 1602SOL     OW 6929   0.355   2.776   5.512
 1602SOL    HW1 6930   0.432   2.801   5.574
 1602SOL    HW2 6931   0.381   2.689   5.464
 1603SOL     OW 6932   1.502   2.103   3.863
 1603SOL    HW1 6933   1.423   2.047   3.897
 1603SOL    HW2 6934   1.533   2.162   3.942
 1604SOL     OW 6935   1.318   2.758   3.762
 1604SOL    HW1 6936   1.338   2.657   3.759
 1604SOL    HW2 6937   1.342   2.793   3.667
 1605SOL     OW 6938   1.045   3.236   4.563
 1605SOL    HW1 6939   1.054   3.138   4.526
 1605SOL    HW2 6940   1.135   3.281   4.551
 1606SOL     OW 6941   0.273   2.692   4.684
 1606SOL    HW1 6942   0.367   2.683   4.648
 1606SOL    HW2 6943   0.258   2.612   4.744
 1607SOL     OW 6944   0.302   2.402   4.729
 1607SOL    HW1 6945   0.275   2.304   4.718
 1607SOL    HW2 6946   0.385   2.413   4.666
 1608SOL     OW 6947   1.147   2.214   5.426
 1608SOL    HW1 6948   1.096   2.273   5.494
 1608SOL    HW2 6949   1.238   2.262   5.417
 1609SOL     OW 6950   1.176   2.052   5.205
 1609SOL    HW1 6951   1.174   2.123   5.280
 1609SOL    HW2 6952   1.219   2.099   5.125
 1610SOL     OW 6953   6.990   3.189   3.923
 1610SOL    HW1 6954   6.916   3.211   3.992
 1610SOL    HW2 6955   7.014   3.094   3.956
 1611SOL     OW 6956   0.121   3.602   4.682
 1611SOL    HW1 6957   0.102   3.530   4.612
 1611SOL    HW2 6958   0.207   3.648   4.649
 1612SOL     OW 6959   0.495   3.468   4.656
 1612SOL    HW1 6960   0.570   3.495   4.719
 1612SOL    HW2 6961   0.534   3.394   4.596
 1613SOL     OW 6962   0.959   2.637   4.971
 1613SOL    HW1 6963   1.033   2.613   5.039
 1613SOL    HW2 6964   0.878   2.586   5.002
 1614SOL     OW 6965   0.063   2.474   4.831
 1614SOL    HW1 6966   0.153   2.436   4.798
 1614SOL    HW2 6967   0.028   2.413   4.904
 1615SOL     OW 6968   0.224   2.376   5.435
 1615SOL    HW1 6969   0.295   2.322   5.383
 1615SOL    HW2 6970   0.223   2.467   5.387
 1616SOL     OW 6971   1.411   2.820   5.366
 1616SOL    HW1 6972   1.431   2.922   5.372
 1616SOL    HW2 6973   1.426   2.792   5.269
 1617SOL     OW 6974   0.763   2.409   4.132
 1617SOL    HW1 6975   0.807   2.365   4.049
 1617SOL    HW2 6976   0.702   2.480   4.089
 1618SOL     OW 6977   1.690   2.439   4.975
 1618SOL    HW1 6978   1.604   2.443   4.920
 1618SOL    HW2 6979   1.763   2.416   4.906
 1619SOL     OW 6980   0.298   3.410   5.430
 1619SOL    HW1 6981   0.254   3.486   5.481
 1619SOL    HW2 6982   0.279   3.327   5.486
 1620SOL     OW 6983   0.663   2.340   4.996
 1620SOL    HW1 6984   0.647   2.246   4.959
 1620SOL    HW2 6985   0.669   2.404   4.915
 1621SOL     OW 6986   0.936   3.559   5.190
 1621SOL    HW1 6987   0.942   3.515   5.099
 1621SOL    HW2 6988   0.937   3.660   5.177
 1622SOL     OW 6989   0.424   2.337   3.974
 1622SOL    HW1 6990   0.504   2.400   3.976
 1622SOL    HW2 6991   0.356   2.391   3.918
 1623SOL     OW 6992   0.123   2.977   5.189
 1623SOL    HW1 6993   0.123   2.905   5.263
 1623SOL    HW2 6994   0.123   2.922   5.101
 1624SOL     OW 6995   1.321   2.903   4.960
 1624SOL    HW1 6996   1.311   2.812   4.911
 1624SOL    HW2 6997   1.264   2.966   4.905
 1625SOL     OW 6998   1.250   2.767   4.030
 1625SOL    HW1 6999   1.326   2.735   4.088
 1625SOL    HW2 7000   1.286   2.767   3.934
 1626SOL     OW 7001   1.264   3.615   4.832
 1626SOL    HW1 7002   1.325   3.636   4.753
 1626SOL    HW2 7003   1.273   3.515   4.851
 1627SOL     OW 7004   0.071   3.103   4.755
 1627SOL    HW1 7005   0.068   3.121   4.857
 1627SOL    HW2 7006  -0.023   3.124   4.725
 1628SOL     OW 7007   0.708   3.509   5.463
 1628SOL    HW1 7008   0.691   3.608   5.449
 1628SOL    HW2 7009   0.809   3.494   5.446
 1629SOL     OW 7010   1.674   2.015   4.202
 1629SOL    HW1 7011   1.743   2.003   4.128
 1629SOL    HW2 7012   1.672   1.923   4.251
 1630SOL     OW 7013   0.153   3.645   5.562
 1630SOL    HW1 7014   0.095   3.587   5.625
 1630SOL    HW2 7015   0.205   3.699   5.632
 1631SOL     OW 7016   1.217   2.784   4.387
 1631SOL    HW1 7017   1.309   2.772   4.427
 1631SOL    HW2 7018   1.234   2.857   4.316
 1632SOL     OW 7019   0.780   3.108   5.181
 1632SOL    HW1 7020   0.745   3.172   5.256
 1632SOL    HW2 7021   0.709   3.118   5.109
 1633SOL     OW 7022   0.638   3.502   3.901
 1633SOL    HW1 7023   0.675   3.516   3.806
 1633SOL    HW2 7024   0.580   3.417   3.882
 1634SOL     OW 7025   1.634   3.588   5.131
 1634SOL    HW1 7026   1.727   3.565   5.094
 1634SOL    HW2 7027   1.627   3.688   5.150
 1635SOL     OW 7028   1.825   2.034   4.689
 1635SOL    HW1 7029   1.845   1.935   4.672
 1635SOL    HW2 7030   1.731   2.057   4.651
 1636SOL     OW 7031   0.221   2.134   4.465
 1636SOL    HW1 7032   0.211   2.234   4.471
 1636SOL    HW2 7033   0.238   2.107   4.563
 1637SOL     OW 7034   1.175   3.514   3.742
 1637SOL    HW1 7035   1.177   3.413   3.760
 1637SOL    HW2 7036   1.122   3.529   3.657
 1638SOL     OW 7037   0.786   2.844   5.108
 1638SOL    HW1 7038   0.841   2.822   5.025
 1638SOL    HW2 7039   0.795   2.944   5.127
 1639SOL     OW 7040   0.935   2.759   3.998
 1639SOL    HW1 7041   1.005   2.815   3.947
 1639SOL    HW2 7042   0.990   2.697   4.058
 1640SOL     OW 7043   0.367   3.122   5.195
 1640SOL    HW1 7044   0.371   3.179   5.112
 1640SOL    HW2 7045   0.296   3.052   5.175
 1641SOL     OW 7046   1.588   3.190   4.987
 1641SOL    HW1 7047   1.683   3.188   5.027
 1641SOL    HW2 7048   1.535   3.255   5.047
 1642SOL     OW 7049   1.058   2.977   4.503
 1642SOL    HW1 7050   0.983   2.910   4.522
 1642SOL    HW2 7051   1.127   2.921   4.451
 1643SOL     OW 7052   1.037   2.086   4.725
 1643SOL    HW1 7053   1.001   2.048   4.635
 1643SOL    HW2 7054   1.042   2.002   4.784
 1644SOL     OW 7055   0.605   3.346   4.234
 1644SOL    HW1 7056   0.678   3.302   4.177
 1644SOL    HW2 7057   0.550   3.401   4.170
 1645SOL     OW 7058   1.707   2.206   5.128
 1645SOL    HW1 7059   1.710   2.301   5.086
 1645SOL    HW2 7060   1.757   2.147   5.058
 1646SOL     OW 7061   0.248   3.232   3.975
 1646SOL    HW1 7062   0.146   3.224   3.962
 1646SOL    HW2 7063   0.258   3.237   4.078
 1647SOL     OW 7064   0.115   2.814   5.409
 1647SOL    HW1 7065   0.065   2.872   5.479
 1647SOL    HW2 7066   0.209   2.799   5.452
 1648SOL     OW 7067   0.684   2.050   5.208
 1648SOL    HW1 7068   0.778   2.017   5.181
 1648SOL    HW2 7069   0.695   2.086   5.303
 1649SOL     OW 7070   0.109   2.217   3.748
 1649SOL    HW1 7071   0.018   2.226   3.706
 1649SOL    HW2 7072   0.166   2.288   3.698
 1650SOL     OW 7073   1.480   2.725   5.111
 1650SOL    HW1 7074   1.429   2.800   5.065
 1650SOL    HW2 7075   1.571   2.721   5.064
 1651SOL     OW 7076   0.094   2.095   4.025
 1651SOL    HW1 7077   0.021   2.104   3.955
 1651SOL    HW2 7078   0.137   2.006   3.997
 1652SOL     OW 7079   1.200   3.244   3.795
 1652SOL    HW1 7080   1.146   3.190   3.861
 1652SOL    HW2 7081   1.297   3.212   3.809
 1653SOL     OW 7082   0.572   2.674   5.160
 1653SOL    HW1 7083   0.626   2.761   5.147
 1653SOL    HW2 7084   0.651   2.609   5.174
 1654SOL     OW 7085   1.469   3.689   4.605
 1654SOL    HW1 7086   1.500   3.787   4.600
 1654SOL    HW2 7087   1.552   3.634   4.585
 1655SOL     OW 7088   0.724   2.404   5.438
 1655SOL    HW1 7089   0.787   2.468   5.487
 1655SOL    HW2 7090   0.748   2.308   5.464
 1656SOL     OW 7091   0.394   3.613   5.295
 1656SOL    HW1 7092   0.307   3.662   5.276
 1656SOL    HW2 7093   0.367   3.518   5.328
 1657SOL     OW 7094   1.752   2.725   5.008
 1657SOL    HW1 7095   1.736   2.656   4.934
 1657SOL    HW2 7096   1.736   2.818   4.963
 1658SOL     OW 7097   1.182   2.175   4.190
 1658SOL    HW1 7098   1.266   2.115   4.187
 1658SOL    HW2 7099   1.205   2.240   4.268
 1659SOL     OW 7100   0.580   2.592   4.374
 1659SOL    HW1 7101   0.631   2.682   4.376
 1659SOL    HW2 7102   0.510   2.608   4.301
 1660SOL     OW 7103   1.763   2.217   5.394
 1660SOL    HW1 7104   1.745   2.227   5.293
 1660SOL    HW2 7105   1.678   2.174   5.431
 1661SOL     OW 7106   1.768   2.782   5.268
 1661SOL    HW1 7107   1.758   2.885   5.281
 1661SOL    HW2 7108   1.765   2.764   5.166
 1662SOL     OW 7109   0.812   3.214   3.773
 1662SOL    HW1 7110   0.825   3.213   3.875
 1662SOL    HW2 7111   0.843   3.304   3.740
 1663SOL     OW 7112   0.741   3.658   4.734
 1663SOL    HW1 7113   0.711   3.729   4.669
 1663SOL    HW2 7114   0.823   3.612   4.691
 1664SOL     OW 7115   0.867   2.795   4.574
 1664SOL    HW1 7116   0.929   2.722   4.611
 1664SOL    HW2 7117   0.824   2.839   4.655
 1665SOL     OW 7118   1.078   2.879   3.799
 1665SOL    HW1 7119   1.050   2.932   3.716
 1665SOL    HW2 7120   1.166   2.830   3.776
 1666SOL     OW 7121   0.247   3.205   5.591
 1666SOL    HW1 7122   0.173   3.158   5.537
 1666SOL    HW2 7123   0.220   3.204   5.690
 1667SOL     OW 7124   0.104   3.149   4.459
 1667SOL    HW1 7125   0.147   3.095   4.534
 1667SOL    HW2 7126   0.052   3.081   4.401
 1668SOL     OW 7127   0.663   3.273   5.354
 1668SOL    HW1 7128   0.583   3.222   5.393
 1668SOL    HW2 7129   0.668   3.362   5.405
 1669SOL     OW 7130   1.807   2.026   4.957
 1669SOL    HW1 7131   1.807   1.925   4.962
 1669SOL    HW2 7132   1.817   2.047   4.857
 1670SOL     OW 7133   0.411   2.274   4.258
 1670SOL    HW1 7134   0.490   2.250   4.198
 1670SOL    HW2 7135   0.441   2.248   4.351
 1671SOL     OW 7136   0.291   2.425   5.005
 1671SOL    HW1 7137   0.350   2.374   5.070
 1671SOL    HW2 7138   0.320   2.396   4.910
 1672SOL     OW 7139   0.794   3.493   4.387
 1672SOL    HW1 7140   0.792   3.578   4.330
 1672SOL    HW2 7141   0.720   3.431   4.351
 1673SOL     OW 7142   1.422   2.116   4.824
 1673SOL    HW1 7143   1.446   2.027   4.866
 1673SOL    HW2 7144   1.358   2.162   4.891
 1674SOL     OW 7145   1.027   1.858   4.891
 1674SOL    HW1 7146   0.966   1.778   4.876
 1674SOL    HW2 7147   1.123   1.816   4.883
 1675SOL     OW 7148   0.810   3.169   4.054
 1675SOL    HW1 7149   0.780   3.071   4.066
 1675SOL    HW2 7150   0.876   3.189   4.130
 1676SOL     OW 7151   0.617   3.444   4.970
 1676SOL    HW1 7152   0.618   3.526   5.032
 1676SOL    HW2 7153   0.718   3.426   4.958
 1677SOL     OW 7154   1.321   1.918   3.934
 1677SOL    HW1 7155   1.345   1.871   3.848
 1677SOL    HW2 7156   1.228   1.877   3.957
 1678SOL     OW 7157   1.251   2.332   4.388
 1678SOL    HW1 7158   1.198   2.421   4.399
 1678SOL    HW2 7159   1.248   2.286   4.479
 1679SOL     OW 7160   1.580   2.086   4.597
 1679SOL    HW1 7161   1.522   2.092   4.682
 1679SOL    HW2 7162   1.551   2.168   4.543
 1680SOL     OW 7163   0.055   2.937   4.008
 1680SOL    HW1 7164   0.152   2.906   3.997
 1680SOL    HW2 7165  -0.000   2.850   4.022
 1681SOL     OW 7166   0.848   3.508   4.074
 1681SOL    HW1 7167   0.763   3.497   4.017
 1681SOL    HW2 7168   0.841   3.598   4.122
 1682SOL     OW 7169   0.242   2.532   5.711
 1682SOL    HW1 7170   0.215   2.460   5.778
 1682SOL    HW2 7171   0.261   2.486   5.623
 1683SOL     OW 7172   0.262   2.112   6.586
 1683SOL    HW1 7173   0.316   2.113   6.672
 1683SOL    HW2 7174   0.171   2.077   6.620
 1684SOL     OW 7175   0.003   2.258   6.248
 1684SOL    HW1 7176  -0.066   2.282   6.318
 1684SOL    HW2 7177  -0.033   2.176   6.200
 1685SOL     OW 7178   0.539   3.105   6.767
 1685SOL    HW1 7179   0.462   3.157   6.724
 1685SOL    HW2 7180   0.537   3.123   6.866
 1686SOL     OW 7181   1.514   3.416   6.329
 1686SOL    HW1 7182   1.478   3.361   6.409
 1686SOL    HW2 7183   1.450   3.406   6.249
 1687SOL     OW 7184   1.116   2.560   6.294
 1687SOL    HW1 7185   1.163   2.644   6.258
 1687SOL    HW2 7186   1.084   2.587   6.386
 1688SOL     OW 7187   1.761   2.453   5.816
 1688SOL    HW1 7188   1.747   2.455   5.713
 1688SOL    HW2 7189   1.710   2.371   5.848
 1689SOL     OW 7190   0.721   3.000   6.606
 1689SOL    HW1 7191   0.648   3.039   6.670
 1689SOL    HW2 7192   0.759   3.085   6.563
 1690SOL     OW 7193   0.678   2.879   6.216
 1690SOL    HW1 7194   0.743   2.867   6.293
 1690SOL    HW2 7195   0.605   2.943   6.249
 1691SOL     OW 7196   0.332   3.299   6.665
 1691SOL    HW1 7197   0.244   3.255   6.644
 1691SOL    HW2 7198   0.353   3.364   6.590
 1692SOL     OW 7199   1.646   2.337   6.340
 1692SOL    HW1 7200   1.615   2.379   6.251
 1692SOL    HW2 7201   1.595   2.389   6.411
 1693SOL     OW 7202   0.244   3.524   6.081
 1693SOL    HW1 7203   0.243   3.615   6.130
 1693SOL    HW2 7204   0.316   3.542   6.010
 1694SOL     OW 7205   0.238   3.254   6.117
 1694SOL    HW1 7206   0.248   3.357   6.115
 1694SOL    HW2 7207   0.186   3.227   6.200
 1695SOL     OW 7208   0.301   2.956   6.499
 1695SOL    HW1 7209   0.308   2.866   6.547
 1695SOL    HW2 7210   0.218   2.999   6.542
 1696SOL     OW 7211   0.588   3.689   6.947
 1696SOL    HW1 7212   0.501   3.667   7.000
 1696SOL    HW2 7213   0.624   3.774   6.992
 1697SOL     OW 7214   0.560   2.865   5.735
 1697SOL    HW1 7215   0.605   2.913   5.656
 1697SOL    HW2 7216   0.618   2.894   5.815
 1698SOL     OW 7217   0.137   2.482   6.123
 1698SOL    HW1 7218   0.092   2.407   6.177
 1698SOL    HW2 7219   0.098   2.568   6.160
 1699SOL     OW 7220   1.852   3.604   5.961
 1699SOL    HW1 7221   1.933   3.572   6.016
 1699SOL    HW2 7222   1.869   3.702   5.939
 1700SOL     OW 7223   0.014   3.505   5.751
 1700SOL    HW1 7224   0.052   3.412   5.741
 1700SOL    HW2 7225  -0.035   3.507   5.840
 1701SOL     OW 7226   1.675   2.756   6.221
 1701SOL    HW1 7227   1.737   2.703   6.160
 1701SOL    HW2 7228   1.648   2.836   6.161
 1702SOL     OW 7229   1.655   2.975   6.064
 1702SOL    HW1 7230   1.743   2.976   6.010
 1702SOL    HW2 7231   1.658   3.055   6.127
 1703SOL     OW 7232   0.578   3.287   6.351
 1703SOL    HW1 7233   0.533   3.194   6.355
 1703SOL    HW2 7234   0.573   3.307   6.250
 1704SOL     OW 7235   0.862   1.858   6.144
 1704SOL    HW1 7236   0.888   1.956   6.119
 1704SOL    HW2 7237   0.760   1.860   6.130
 1705SOL     OW 7238   0.168   2.846   6.835
 1705SOL    HW1 7239   0.260   2.806   6.818
 1705SOL    HW2 7240   0.101   2.802   6.771
 1706SOL     OW 7241   1.560   2.790   5.756
 1706SOL    HW1 7242   1.470   2.752   5.785
 1706SOL    HW2 7243   1.591   2.844   5.835
 1707SOL     OW 7244   1.420   3.281   6.544
 1707SOL    HW1 7245   1.366   3.289   6.631
 1707SOL    HW2 7246   1.423   3.179   6.523
 1708SOL     OW 7247   1.666   3.597   6.202
 1708SOL    HW1 7248   1.663   3.562   6.107
 1708SOL    HW2 7249   1.603   3.535   6.255
 1709SOL     OW 7250   0.588   2.571   5.843
 1709SOL    HW1 7251   0.594   2.666   5.808
 1709SOL    HW2 7252   0.510   2.570   5.911
 1710SOL     OW 7253   1.277   2.198   6.523
 1710SOL    HW1 7254   1.184   2.158   6.541
 1710SOL    HW2 7255   1.340   2.149   6.588
 1711SOL     OW 7256   1.572   3.524   5.904
 1711SOL    HW1 7257   1.672   3.533   5.909
 1711SOL    HW2 7258   1.555   3.512   5.802
 1712SOL     OW 7259   0.819   2.421   0.052
 1712SOL    HW1 7260   0.766   2.485   0.110
 1712SOL    HW2 7261   0.753   2.382  -0.017
 1713SOL     OW 7262   1.015   2.265   6.748
 1713SOL    HW1 7263   0.930   2.266   6.802
 1713SOL    HW2 7264   1.014   2.185   6.684
 1714SOL     OW 7265   1.026   2.530   5.999
 1714SOL    HW1 7266   1.042   2.547   6.098
 1714SOL    HW2 7267   0.930   2.491   5.996
 1715SOL     OW 7268   0.103   2.722   6.324
 1715SOL    HW1 7269   0.148   2.684   6.407
 1715SOL    HW2 7270   0.149   2.811   6.310
 1716SOL     OW 7271   0.084   3.658   0.177
 1716SOL    HW1 7272   0.064   3.729   0.248
 1716SOL    HW2 7273   0.010   3.671   0.110
 1717SOL     OW 7274   0.882   2.295   5.788
 1717SOL    HW1 7275   0.944   2.341   5.719
 1717SOL    HW2 7276   0.857   2.207   5.746
 1718SOL     OW 7277   1.365   3.010   6.148
 1718SOL    HW1 7278   1.446   2.998   6.087
 1718SOL    HW2 7279   1.307   3.076   6.093
 1719SOL     OW 7280   0.571   2.091   6.474
 1719SOL    HW1 7281   0.582   2.092   6.576
 1719SOL    HW2 7282   0.558   2.185   6.438
 1720SOL     OW 7283   0.984   3.316   6.052
 1720SOL    HW1 7284   0.944   3.384   5.985
 1720SOL    HW2 7285   0.994   3.369   6.137
 1721SOL     OW 7286   0.353   3.690   6.473
 1721SOL    HW1 7287   0.410   3.604   6.486
 1721SOL    HW2 7288   0.418   3.769   6.466
 1722SOL     OW 7289   1.784   2.890   6.450
 1722SOL    HW1 7290   1.735   2.854   6.367
 1722SOL    HW2 7291   1.715   2.891   6.525
 1723SOL     OW 7292   0.303   2.818   5.845
 1723SOL    HW1 7293   0.394   2.841   5.804
 1723SOL    HW2 7294   0.282   2.722   5.814
 1724SOL     OW 7295   1.468   2.620   6.318
 1724SOL    HW1 7296   1.485   2.568   6.404
 1724SOL    HW2 7297   1.557   2.666   6.293
 1725SOL     OW 7298   1.091   3.637   5.816
 1725SOL    HW1 7299   1.019   3.581   5.864
 1725SOL    HW2 7300   1.121   3.580   5.735
 1726SOL     OW 7301   1.645   3.240   5.677
 1726SOL    HW1 7302   1.594   3.327   5.662
 1726SOL    HW2 7303   1.572   3.168   5.678
 1727SOL     OW 7304   0.456   3.593   5.918
 1727SOL    HW1 7305   0.507   3.657   5.980
 1727SOL    HW2 7306   0.521   3.568   5.843
 1728SOL     OW 7307   1.385   1.989   6.052
 1728SOL    HW1 7308   1.369   1.945   5.961
 1728SOL    HW2 7309   1.486   2.000   6.058
 1729SOL     OW 7310   0.236   3.649   6.824
 1729SOL    HW1 7311   0.314   3.602   6.871
 1729SOL    HW2 7312   0.220   3.603   6.735
 1730SOL     OW 7313   0.962   3.529   6.485
 1730SOL    HW1 7314   1.057   3.491   6.470
 1730SOL    HW2 7315   0.906   3.485   6.409
 1731SOL     OW 7316   0.393   2.558   6.023
 1731SOL    HW1 7317   0.420   2.467   6.064
 1731SOL    HW2 7318   0.294   2.563   6.048
 1732SOL     OW 7319   0.656   1.989   5.670
 1732SOL    HW1 7320   0.713   1.920   5.717
 1732SOL    HW2 7321   0.597   1.934   5.604
 1733SOL     OW 7322   0.821   3.374   6.748
 1733SOL    HW1 7323   0.834   3.335   6.653
 1733SOL    HW2 7324   0.850   3.301   6.813
 1734SOL     OW 7325   0.811   3.248   6.512
 1734SOL    HW1 7326   0.904   3.237   6.467
 1734SOL    HW2 7327   0.744   3.269   6.437
 1735SOL     OW 7328   0.920   2.407   6.500
 1735SOL    HW1 7329   0.911   2.397   6.397
 1735SOL    HW2 7330   0.938   2.312   6.533
 1736SOL     OW 7331   0.599   1.892   6.081
 1736SOL    HW1 7332   0.525   1.903   6.151
 1736SOL    HW2 7333   0.579   1.970   6.015
 1737SOL     OW 7334   1.446   3.060   5.693
 1737SOL    HW1 7335   1.468   2.961   5.691
 1737SOL    HW2 7336   1.430   3.087   5.594
 1738SOL     OW 7337   0.269   1.889   5.796
 1738SOL    HW1 7338   0.312   1.964   5.743
 1738SOL    HW2 7339   0.345   1.835   5.837
 1739SOL     OW 7340   0.928   2.115   6.095
 1739SOL    HW1 7341   0.901   2.168   6.013
 1739SOL    HW2 7342   1.030   2.131   6.100
 1740SOL     OW 7343   1.210   3.453   6.408
 1740SOL    HW1 7344   1.233   3.515   6.329
 1740SOL    HW2 7345   1.298   3.432   6.453
 1741SOL     OW 7346   0.467   3.040   6.311
 1741SOL    HW1 7347   0.406   3.004   6.386
 1741SOL    HW2 7348   0.422   3.010   6.222
 1742SOL     OW 7349   1.253   3.667   6.199
 1742SOL    HW1 7350   1.293   3.746   6.147
 1742SOL    HW2 7351   1.177   3.708   6.254
 1743SOL     OW 7352   1.065   2.396   5.618
 1743SOL    HW1 7353   1.022   2.486   5.592
 1743SOL    HW2 7354   1.145   2.414   5.680
 1744SOL     OW 7355   0.591   2.038   6.740
 1744SOL    HW1 7356   0.620   1.947   6.777
 1744SOL    HW2 7357   0.499   2.054   6.785
 1745SOL     OW 7358   0.866   2.335   6.246
 1745SOL    HW1 7359   0.814   2.382   6.171
 1745SOL    HW2 7360   0.890   2.243   6.208
 1746SOL     OW 7361   1.029   1.893   6.361
 1746SOL    HW1 7362   0.963   1.889   6.282
 1746SOL    HW2 7363   1.013   1.809   6.418
 1747SOL     OW 7364   1.415   3.016   6.486
 1747SOL    HW1 7365   1.366   2.930   6.506
 1747SOL    HW2 7366   1.410   3.024   6.384
 1748SOL     OW 7367   1.513   2.469   6.538
 1748SOL    HW1 7368   1.452   2.391   6.560
 1748SOL    HW2 7369   1.567   2.488   6.626
 1749SOL     OW 7370   1.811   2.655   5.986
 1749SOL    HW1 7371   1.874   2.597   6.045
 1749SOL    HW2 7372   1.790   2.592   5.907
 1750SOL     OW 7373   0.485   3.292   5.738
 1750SOL    HW1 7374   0.394   3.278   5.780
 1750SOL    HW2 7375   0.482   3.244   5.650
 1751SOL     OW 7376   1.672   3.179   6.263
 1751SOL    HW1 7377   1.774   3.164   6.270
 1751SOL    HW2 7378   1.655   3.278   6.273
 1752SOL     OW 7379   1.404   2.475   5.630
 1752SOL    HW1 7380   1.367   2.436   5.718
 1752SOL    HW2 7381   1.505   2.472   5.638
 1753SOL     OW 7382   0.532   2.074   5.893
 1753SOL    HW1 7383   0.578   2.048   5.805
 1753SOL    HW2 7384   0.487   2.161   5.865
 1754SOL     OW 7385   1.723   3.091   0.181
 1754SOL    HW1 7386   1.812   3.048   0.203
 1754SOL    HW2 7387   1.743   3.191   0.192
 1755SOL     OW 7388   1.117   3.113   6.701
 1755SOL    HW1 7389   1.031   3.090   6.749
 1755SOL    HW2 7390   1.090   3.142   6.607
 1756SOL     OW 7391   1.599   2.934   6.676
 1756SOL    HW1 7392   1.616   3.010   6.742
 1756SOL    HW2 7393   1.532   2.974   6.609
 1757SOL     OW 7394   0.731   2.932   5.941
 1757SOL    HW1 7395   0.712   2.913   6.040
 1757SOL    HW2 7396   0.808   2.865   5.917
 1758SOL     OW 7397   0.418   2.678   6.848
 1758SOL    HW1 7398   0.492   2.670   6.916
 1758SOL    HW2 7399   0.369   2.588   6.856
 1759SOL     OW 7400   1.262   2.225   6.846
 1759SOL    HW1 7401   1.286   2.302   6.909
 1759SOL    HW2 7402   1.168   2.246   6.808
 1760SOL     OW 7403   0.050   3.455   6.913
 1760SOL    HW1 7404  -0.044   3.494   6.899
 1760SOL    HW2 7405   0.114   3.531   6.891
 1761SOL     OW 7406   0.362   2.970   6.077
 1761SOL    HW1 7407   0.362   3.054   6.022
 1761SOL    HW2 7408   0.338   2.894   6.013
 1762SOL     OW 7409   0.530   2.395   6.420
 1762SOL    HW1 7410   0.544   2.452   6.336
 1762SOL    HW2 7411   0.608   2.418   6.480
 1763SOL     OW 7412   1.216   3.189   5.996
 1763SOL    HW1 7413   1.262   3.279   6.008
 1763SOL    HW2 7414   1.117   3.207   6.014
 1764SOL     OW 7415   1.276   3.309   6.778
 1764SOL    HW1 7416   1.335   3.263   6.846
 1764SOL    HW2 7417   1.206   3.236   6.752
 1765SOL     OW 7418   1.579   2.462   6.099
 1765SOL    HW1 7419   1.502   2.511   6.144
 1765SOL    HW2 7420   1.609   2.522   6.023
 1766SOL     OW 7421   0.435   3.444   6.855
 1766SOL    HW1 7422   0.394   3.379   6.784
 1766SOL    HW2 7423   0.429   3.392   6.942
 1767SOL     OW 7424   0.579   2.746   6.628
 1767SOL    HW1 7425   0.620   2.839   6.635
 1767SOL    HW2 7426   0.515   2.736   6.708
 1768SOL     OW 7427   1.306   2.706   6.596
 1768SOL    HW1 7428   1.212   2.679   6.564
 1768SOL    HW2 7429   1.362   2.623   6.587
 1769SOL     OW 7430   1.236   2.381   5.848
 1769SOL    HW1 7431   1.242   2.295   5.902
 1769SOL    HW2 7432   1.173   2.439   5.904
 1770SOL     OW 7433   0.349   2.073   6.846
 1770SOL    HW1 7434   0.325   2.084   6.946
 1770SOL    HW2 7435   0.306   1.981   6.827
 1771SOL     OW 7436   0.066   3.202   6.813
 1771SOL    HW1 7437   0.040   3.126   6.875
 1771SOL    HW2 7438   0.065   3.291   6.867
 1772SOL     OW 7439   0.706   2.488   6.649
 1772SOL    HW1 7440   0.790   2.467   6.593
 1772SOL    HW2 7441   0.676   2.583   6.626
 1773SOL     OW 7442   0.356   1.905   6.223
 1773SOL    HW1 7443   0.307   1.996   6.228
 1773SOL    HW2 7444   0.343   1.866   6.317
 1774SOL     OW 7445   1.583   2.240   5.946
 1774SOL    HW1 7446   1.610   2.160   6.003
 1774SOL    HW2 7447   1.577   2.320   6.011
 1775SOL     OW 7448   1.048   2.630   6.565
 1775SOL    HW1 7449   1.026   2.640   6.665
 1775SOL    HW2 7450   1.009   2.537   6.542
 1776SOL     OW 7451   1.838   3.345   0.223
 1776SOL    HW1 7452   1.795   3.365   0.133
 1776SOL    HW2 7453   1.899   3.423   0.246
 1777SOL     OW 7454   1.518   2.079   5.734
 1777SOL    HW1 7455   1.437   2.023   5.763
 1777SOL    HW2 7456   1.543   2.143   5.811
 1778SOL     OW 7457   1.302   2.733   5.597
 1778SOL    HW1 7458   1.339   2.637   5.593
 1778SOL    HW2 7459   1.338   2.777   5.510
 1779SOL     OW 7460   1.060   3.216   6.433
 1779SOL    HW1 7461   1.073   3.130   6.376
 1779SOL    HW2 7462   1.129   3.284   6.401
 1780SOL     OW 7463   0.269   2.688   6.568
 1780SOL    HW1 7464   0.363   2.676   6.533
 1780SOL    HW2 7465   0.251   2.601   6.618
 1781SOL     OW 7466   0.308   2.373   6.579
 1781SOL    HW1 7467   0.291   2.272   6.568
 1781SOL    HW2 7468   0.388   2.393   6.516
 1782SOL     OW 7469   1.142   2.141   0.079
 1782SOL    HW1 7470   1.167   2.225   0.131
 1782SOL    HW2 7471   1.199   2.139  -0.006
 1783SOL     OW 7472   6.958   3.175   5.796
 1783SOL    HW1 7473   6.897   3.202   5.873
 1783SOL    HW2 7474   6.994   3.084   5.828
 1784SOL     OW 7475   0.097   3.625   6.543
 1784SOL    HW1 7476   0.078   3.559   6.467
 1784SOL    HW2 7477   0.186   3.669   6.516
 1785SOL     OW 7478   0.513   3.482   6.523
 1785SOL    HW1 7479   0.599   3.531   6.547
 1785SOL    HW2 7480   0.541   3.408   6.457
 1786SOL     OW 7481   0.947   2.627   6.826
 1786SOL    HW1 7482   1.015   2.581   6.889
 1786SOL    HW2 7483   0.866   2.567   6.829
 1787SOL     OW 7484   0.070   2.477   6.704
 1787SOL    HW1 7485   0.128   2.425   6.637
 1787SOL    HW2 7486   0.002   2.410   6.740
 1788SOL     OW 7487   0.774   2.425   5.996
 1788SOL    HW1 7488   0.810   2.377   5.912
 1788SOL    HW2 7489   0.701   2.485   5.957
 1789SOL     OW 7490   1.651   2.483   6.763
 1789SOL    HW1 7491   1.629   2.417   6.838
 1789SOL    HW2 7492   1.746   2.454   6.739
 1790SOL     OW 7493   0.679   2.301   6.854
 1790SOL    HW1 7494   0.639   2.213   6.821
 1790SOL    HW2 7495   0.685   2.364   6.772
 1791SOL     OW 7496   0.869   3.536   6.998
 1791SOL    HW1 7497   0.931   3.551   6.919
 1791SOL    HW2 7498   0.904   3.600   7.069
 1792SOL     OW 7499   0.456   2.308   5.770
 1792SOL    HW1 7500   0.503   2.399   5.772
 1792SOL    HW2 7501   0.364   2.319   5.818
 1793SOL     OW 7502   0.131   3.003   0.053
 1793SOL    HW1 7503   0.168   2.940   0.124
 1793SOL    HW2 7504   0.140   2.948  -0.034
 1794SOL     OW 7505   1.224   2.868   6.800
 1794SOL    HW1 7506   1.267   2.806   6.730
 1794SOL    HW2 7507   1.203   2.955   6.753
 1795SOL     OW 7508   1.309   2.713   5.881
 1795SOL    HW1 7509   1.230   2.685   5.936
 1795SOL    HW2 7510   1.277   2.729   5.785
 1796SOL     OW 7511   1.742   3.605   6.726
 1796SOL    HW1 7512   1.824   3.626   6.668
 1796SOL    HW2 7513   1.730   3.503   6.714
 1797SOL     OW 7514   1.285   3.578   6.781
 1797SOL    HW1 7515   1.341   3.617   6.704
 1797SOL    HW2 7516   1.286   3.476   6.768
 1798SOL     OW 7517   0.077   3.063   6.588
 1798SOL    HW1 7518   0.065   3.109   6.681
 1798SOL    HW2 7519  -0.017   3.046   6.554
 1799SOL     OW 7520   1.675   2.013   6.071
 1799SOL    HW1 7521   1.744   1.998   5.996
 1799SOL    HW2 7522   1.671   1.922   6.120
 1800SOL     OW 7523   1.372   3.447   6.084
 1800SOL    HW1 7524   1.428   3.471   6.000
 1800SOL    HW2 7525   1.323   3.534   6.110
 1801SOL     OW 7526   1.263   2.776   6.242
 1801SOL    HW1 7527   1.343   2.717   6.269
 1801SOL    HW2 7528   1.305   2.860   6.199
 1802SOL     OW 7529   0.662   3.501   5.743
 1802SOL    HW1 7530   0.691   3.508   5.645
 1802SOL    HW2 7531   0.606   3.414   5.744
 1803SOL     OW 7532   1.836   2.014   6.553
 1803SOL    HW1 7533   1.857   1.916   6.530
 1803SOL    HW2 7534   1.741   2.035   6.516
 1804SOL     OW 7535   0.253   2.144   6.281
 1804SOL    HW1 7536   0.161   2.187   6.271
 1804SOL    HW2 7537   0.273   2.145   6.380
 1805SOL     OW 7538   1.206   3.502   5.614
 1805SOL    HW1 7539   1.199   3.402   5.641
 1805SOL    HW2 7540   1.153   3.513   5.528
 1806SOL     OW 7541   0.767   2.818   6.983
 1806SOL    HW1 7542   0.821   2.791   6.902
 1806SOL    HW2 7543   0.835   2.834   7.056
 1807SOL     OW 7544   0.913   2.759   5.874
 1807SOL    HW1 7545   0.981   2.798   5.805
 1807SOL    HW2 7546   0.957   2.675   5.912
 1808SOL     OW 7547   1.528   3.489   5.642
 1808SOL    HW1 7548   1.426   3.485   5.639
 1808SOL    HW2 7549   1.554   3.494   5.542
 1809SOL     OW 7550   1.624   3.157   6.829
 1809SOL    HW1 7551   1.721   3.160   6.865
 1809SOL    HW2 7552   1.566   3.113   6.902
 1810SOL     OW 7553   1.061   2.972   6.314
 1810SOL    HW1 7554   0.980   2.916   6.343
 1810SOL    HW2 7555   1.129   2.905   6.278
 1811SOL     OW 7556   1.039   2.066   6.570
 1811SOL    HW1 7557   1.032   2.014   6.481
 1811SOL    HW2 7558   1.046   1.993   6.644
 1812SOL     OW 7559   0.603   3.366   6.096
 1812SOL    HW1 7560   0.658   3.315   6.026
 1812SOL    HW2 7561   0.528   3.409   6.044
 1813SOL     OW 7562   1.696   2.281   6.938
 1813SOL    HW1 7563   1.788   2.286   6.980
 1813SOL    HW2 7564   1.700   2.194   6.885
 1814SOL     OW 7565   0.213   3.248   5.856
 1814SOL    HW1 7566   0.113   3.226   5.849
 1814SOL    HW2 7567   0.233   3.245   5.958
 1815SOL     OW 7568   0.698   2.039   0.037
 1815SOL    HW1 7569   0.768   2.087  -0.016
 1815SOL    HW2 7570   0.731   2.038   0.133
 1816SOL     OW 7571   0.101   2.202   5.614
 1816SOL    HW1 7572   0.001   2.200   5.603
 1816SOL    HW2 7573   0.134   2.278   5.554
 1817SOL     OW 7574   0.094   2.032   5.937
 1817SOL    HW1 7575   0.020   1.995   5.876
 1817SOL    HW2 7576   0.173   1.975   5.904
 1818SOL     OW 7577   1.178   3.254   5.722
 1818SOL    HW1 7578   1.169   3.177   5.658
 1818SOL    HW2 7579   1.225   3.217   5.804
 1819SOL     OW 7580   1.504   3.627   6.590
 1819SOL    HW1 7581   1.540   3.664   6.504
 1819SOL    HW2 7582   1.587   3.613   6.649
 1820SOL     OW 7583   1.452   3.135   0.281
 1820SOL    HW1 7584   1.445   3.033   0.276
 1820SOL    HW2 7585   1.546   3.149   0.244
 1821SOL     OW 7586   0.366   3.629   0.078
 1821SOL    HW1 7587   0.281   3.684   0.091
 1821SOL    HW2 7588   0.357   3.549   0.141
 1822SOL     OW 7589   1.741   2.735   6.837
 1822SOL    HW1 7590   1.705   2.641   6.819
 1822SOL    HW2 7591   1.678   2.799   6.788
 1823SOL     OW 7592   1.193   2.174   6.081
 1823SOL    HW1 7593   1.265   2.101   6.075
 1823SOL    HW2 7594   1.231   2.241   6.151
 1824SOL     OW 7595   0.596   2.598   6.217
 1824SOL    HW1 7596   0.639   2.691   6.218
 1824SOL    HW2 7597   0.528   2.603   6.141
 1825SOL     OW 7598   1.757   2.781   0.111
 1825SOL    HW1 7599   1.753   2.882   0.119
 1825SOL    HW2 7600   1.752   2.759   0.011
 1826SOL     OW 7601   0.818   3.228   5.633
 1826SOL    HW1 7602   0.810   3.232   5.735
 1826SOL    HW2 7603   0.880   3.302   5.603
 1827SOL     OW 7604   0.732   3.634   6.600
 1827SOL    HW1 7605   0.707   3.700   6.527
 1827SOL    HW2 7606   0.821   3.591   6.570
 1828SOL     OW 7607   0.870   2.819   6.435
 1828SOL    HW1 7608   0.924   2.746   6.481
 1828SOL    HW2 7609   0.817   2.867   6.508
 1829SOL     OW 7610   1.075   2.842   5.685
 1829SOL    HW1 7611   1.045   2.912   5.617
 1829SOL    HW2 7612   1.159   2.801   5.641
 1830SOL     OW 7613   1.860   3.413   6.441
 1830SOL    HW1 7614   1.790   3.455   6.382
 1830SOL    HW2 7615   1.810   3.363   6.515
 1831SOL     OW 7616   0.084   3.165   6.333
 1831SOL    HW1 7617   0.116   3.117   6.418
 1831SOL    HW2 7618   0.032   3.095   6.277
 1832SOL     OW 7619   1.805   2.054   6.812
 1832SOL    HW1 7620   1.802   1.952   6.822
 1832SOL    HW2 7621   1.812   2.060   6.709
 1833SOL     OW 7622   0.442   2.314   6.129
 1833SOL    HW1 7623   0.498   2.256   6.068
 1833SOL    HW2 7624   0.394   2.250   6.192
 1834SOL     OW 7625   1.676   3.351   6.645
 1834SOL    HW1 7626   1.588   3.344   6.593
 1834SOL    HW2 7627   1.663   3.286   6.724
 1835SOL     OW 7628   0.333   2.421   6.869
 1835SOL    HW1 7629   0.410   2.359   6.891
 1835SOL    HW2 7630   0.308   2.398   6.772
 1836SOL     OW 7631   0.817   3.469   6.272
 1836SOL    HW1 7632   0.822   3.556   6.218
 1836SOL    HW2 7633   0.743   3.415   6.227
 1837SOL     OW 7634   1.436   2.082   6.704
 1837SOL    HW1 7635   1.475   2.001   6.750
 1837SOL    HW2 7636   1.376   2.130   6.773
 1838SOL     OW 7637   1.052   1.880   6.758
 1838SOL    HW1 7638   0.997   1.809   6.712
 1838SOL    HW2 7639   1.139   1.832   6.784
 1839SOL     OW 7640   0.771   3.217   5.920
 1839SOL    HW1 7641   0.753   3.116   5.917
 1839SOL    HW2 7642   0.863   3.226   5.965
 1840SOL     OW 7643   1.314   1.886   5.789
 1840SOL    HW1 7644   1.350   1.824   5.718
 1840SOL    HW2 7645   1.215   1.856   5.802
 1841SOL     OW 7646   1.277   2.323   6.282
 1841SOL    HW1 7647   1.215   2.405   6.289
 1841SOL    HW2 7648   1.275   2.278   6.375
 1842SOL     OW 7649   1.596   2.089   6.478
 1842SOL    HW1 7650   1.523   2.084   6.549
 1842SOL    HW2 7651   1.587   2.174   6.423
 1843SOL     OW 7652   0.060   2.941   5.881
 1843SOL    HW1 7653   0.155   2.904   5.873
 1843SOL    HW2 7654  -0.003   2.858   5.891
 1844SOL     OW 7655   0.876   3.524   5.924
 1844SOL    HW1 7656   0.797   3.519   5.858
 1844SOL    HW2 7657   0.864   3.605   5.985
 1845SOL     OW 7658   0.247   4.462   0.103
 1845SOL    HW1 7659   0.206   4.426   0.188
 1845SOL    HW2 7660   0.260   4.383   0.041
 1846SOL     OW 7661   0.182   3.984   0.904
 1846SOL    HW1 7662   0.201   4.077   0.942
 1846SOL    HW2 7663   0.151   3.928   0.982
 1847SOL     OW 7664   6.986   4.092   0.657
 1847SOL    HW1 7665   6.930   4.094   0.744
 1847SOL    HW2 7666   7.067   4.041   0.691
 1848SOL     OW 7667   0.586   5.033   1.153
 1848SOL    HW1 7668   0.493   5.027   1.112
 1848SOL    HW2 7669   0.589   5.129   1.190
 1849SOL     OW 7670   1.564   5.252   0.733
 1849SOL    HW1 7671   1.528   5.215   0.823
 1849SOL    HW2 7672   1.495   5.225   0.662
 1850SOL     OW 7673   1.115   4.417   0.703
 1850SOL    HW1 7674   1.165   4.497   0.663
 1850SOL    HW2 7675   1.103   4.441   0.800
 1851SOL     OW 7676   1.796   4.279   0.189
 1851SOL    HW1 7677   1.740   4.363   0.178
 1851SOL    HW2 7678   1.746   4.217   0.254
 1852SOL     OW 7679   0.764   4.876   1.025
 1852SOL    HW1 7680   0.698   4.926   1.086
 1852SOL    HW2 7681   0.800   4.956   0.972
 1853SOL     OW 7682   0.904   4.446   1.803
 1853SOL    HW1 7683   0.870   4.509   1.875
 1853SOL    HW2 7684   0.928   4.508   1.724
 1854SOL     OW 7685   0.682   4.765   0.608
 1854SOL    HW1 7686   0.762   4.749   0.669
 1854SOL    HW2 7687   0.606   4.798   0.668
 1855SOL     OW 7688   0.676   4.870   1.808
 1855SOL    HW1 7689   0.727   4.952   1.842
 1855SOL    HW2 7690   0.586   4.909   1.774
 1856SOL     OW 7691   0.321   5.152   1.089
 1856SOL    HW1 7692   0.241   5.103   1.050
 1856SOL    HW2 7693   0.361   5.212   1.017
 1857SOL     OW 7694   1.469   5.229   1.390
 1857SOL    HW1 7695   1.532   5.309   1.404
 1857SOL    HW2 7696   1.388   5.244   1.453
 1858SOL     OW 7697   0.402   4.117   1.565
 1858SOL    HW1 7698   0.491   4.082   1.533
 1858SOL    HW2 7699   0.328   4.068   1.512
 1859SOL     OW 7700   1.649   4.175   0.748
 1859SOL    HW1 7701   1.606   4.225   0.671
 1859SOL    HW2 7702   1.615   4.225   0.831
 1860SOL     OW 7703   0.172   5.465   0.484
 1860SOL    HW1 7704   0.238   5.534   0.522
 1860SOL    HW2 7705   0.226   5.415   0.414
 1861SOL     OW 7706   1.129   5.090   1.674
 1861SOL    HW1 7707   1.198   5.075   1.747
 1861SOL    HW2 7708   1.078   5.001   1.673
 1862SOL     OW 7709   0.154   5.189   0.538
 1862SOL    HW1 7710   0.251   5.219   0.537
 1862SOL    HW2 7711   0.150   5.096   0.583
 1863SOL     OW 7712   0.243   4.849   0.896
 1863SOL    HW1 7713   0.242   4.753   0.936
 1863SOL    HW2 7714   0.182   4.905   0.958
 1864SOL     OW 7715   0.596   5.516   1.393
 1864SOL    HW1 7716   0.527   5.486   1.465
 1864SOL    HW2 7717   0.623   5.612   1.420
 1865SOL     OW 7718   0.551   4.692   0.175
 1865SOL    HW1 7719   0.617   4.684   0.096
 1865SOL    HW2 7720   0.610   4.746   0.240
 1866SOL     OW 7721   1.582   3.852   1.452
 1866SOL    HW1 7722   1.641   3.923   1.407
 1866SOL    HW2 7723   1.548   3.896   1.536
 1867SOL     OW 7724   0.127   4.340   0.538
 1867SOL    HW1 7725   0.065   4.265   0.569
 1867SOL    HW2 7726   0.104   4.419   0.599
 1868SOL     OW 7727   1.874   5.444   0.373
 1868SOL    HW1 7728   1.965   5.433   0.424
 1868SOL    HW2 7729   1.830   5.522   0.419
 1869SOL     OW 7730   6.933   5.278   0.250
 1869SOL    HW1 7731   6.984   5.189   0.244
 1869SOL    HW2 7732   6.994   5.351   0.211
 1870SOL     OW 7733   1.686   4.614   0.650
 1870SOL    HW1 7734   1.764   4.577   0.596
 1870SOL    HW2 7735   1.656   4.693   0.590
 1871SOL     OW 7736   1.637   4.839   0.495
 1871SOL    HW1 7737   1.712   4.849   0.426
 1871SOL    HW2 7738   1.659   4.911   0.568
 1872SOL     OW 7739   0.128   4.449   1.572
 1872SOL    HW1 7740   0.227   4.449   1.546
 1872SOL    HW2 7741   0.115   4.539   1.620
 1873SOL     OW 7742   0.614   5.113   0.749
 1873SOL    HW1 7743   0.575   5.019   0.767
 1873SOL    HW2 7744   0.599   5.123   0.647
 1874SOL     OW 7745   1.287   4.959   1.425
 1874SOL    HW1 7746   1.320   4.898   1.349
 1874SOL    HW2 7747   1.345   4.931   1.506
 1875SOL     OW 7748   0.853   3.729   0.459
 1875SOL    HW1 7749   0.891   3.825   0.459
 1875SOL    HW2 7750   0.751   3.744   0.473
 1876SOL     OW 7751   0.150   4.679   1.255
 1876SOL    HW1 7752   0.245   4.640   1.258
 1876SOL    HW2 7753   0.104   4.637   1.174
 1877SOL     OW 7754   1.524   4.740   0.207
 1877SOL    HW1 7755   1.458   4.676   0.254
 1877SOL    HW2 7756   1.617   4.700   0.213
 1878SOL     OW 7757   1.174   5.523   1.616
 1878SOL    HW1 7758   1.193   5.603   1.556
 1878SOL    HW2 7759   1.197   5.440   1.561
 1879SOL     OW 7760   0.332   3.934   1.890
 1879SOL    HW1 7761   0.393   4.014   1.906
 1879SOL    HW2 7762   0.239   3.979   1.896
 1880SOL     OW 7763   1.458   5.135   0.949
 1880SOL    HW1 7764   1.403   5.163   1.032
 1880SOL    HW2 7765   1.423   5.041   0.923
 1881SOL     OW 7766   1.661   5.479   0.627
 1881SOL    HW1 7767   1.630   5.467   0.531
 1881SOL    HW2 7768   1.635   5.389   0.669
 1882SOL     OW 7769   0.614   4.444   0.298
 1882SOL    HW1 7770   0.630   4.534   0.253
 1882SOL    HW2 7771   0.525   4.456   0.347
 1883SOL     OW 7772   1.293   4.057   0.889
 1883SOL    HW1 7773   1.197   4.024   0.899
 1883SOL    HW2 7774   1.344   4.021   0.972
 1884SOL     OW 7775   1.585   5.404   0.351
 1884SOL    HW1 7776   1.684   5.385   0.340
 1884SOL    HW2 7777   1.546   5.392   0.258
 1885SOL     OW 7778   0.810   4.332   1.471
 1885SOL    HW1 7779   0.770   4.295   1.559
 1885SOL    HW2 7780   0.760   4.282   1.396
 1886SOL     OW 7781   1.381   4.191   1.674
 1886SOL    HW1 7782   1.388   4.262   1.748
 1886SOL    HW2 7783   1.464   4.132   1.686
 1887SOL     OW 7784   0.952   4.624   1.584
 1887SOL    HW1 7785   1.013   4.548   1.548
 1887SOL    HW2 7786   0.894   4.652   1.503
 1888SOL     OW 7787   0.950   4.080   1.291
 1888SOL    HW1 7788   0.858   4.119   1.312
 1888SOL    HW2 7789   0.943   4.053   1.194
 1889SOL     OW 7790   1.007   4.410   0.404
 1889SOL    HW1 7791   1.022   4.434   0.502
 1889SOL    HW2 7792   0.926   4.346   0.405
 1890SOL     OW 7793   0.074   4.535   0.741
 1890SOL    HW1 7794   0.166   4.498   0.764
 1890SOL    HW2 7795   0.046   4.578   0.828
 1891SOL     OW 7796   0.128   5.620   1.594
 1891SOL    HW1 7797   0.133   5.596   1.694
 1891SOL    HW2 7798   0.057   5.560   1.556
 1892SOL     OW 7799   0.883   4.102   0.214
 1892SOL    HW1 7800   0.870   4.173   0.141
 1892SOL    HW2 7801   0.943   4.031   0.173
 1893SOL     OW 7802   1.715   4.307   1.851
 1893SOL    HW1 7803   1.677   4.387   1.798
 1893SOL    HW2 7804   1.767   4.255   1.781
 1894SOL     OW 7805   1.352   4.879   0.567
 1894SOL    HW1 7806   1.444   4.874   0.523
 1894SOL    HW2 7807   1.301   4.950   0.512
 1895SOL     OW 7808   0.572   3.919   0.883
 1895SOL    HW1 7809   0.558   3.935   0.984
 1895SOL    HW2 7810   0.592   4.013   0.848
 1896SOL     OW 7811   0.984   5.175   0.519
 1896SOL    HW1 7812   0.958   5.255   0.459
 1896SOL    HW2 7813   0.986   5.211   0.614
 1897SOL     OW 7814   0.326   5.522   0.848
 1897SOL    HW1 7815   0.370   5.431   0.868
 1897SOL    HW2 7816   0.396   5.589   0.877
 1898SOL     OW 7817   1.809   4.758   0.876
 1898SOL    HW1 7818   1.756   4.730   0.793
 1898SOL    HW2 7819   1.742   4.764   0.952
 1899SOL     OW 7820   1.224   5.276   1.500
 1899SOL    HW1 7821   1.192   5.214   1.576
 1899SOL    HW2 7822   1.181   5.234   1.418
 1900SOL     OW 7823   1.473   4.473   0.717
 1900SOL    HW1 7824   1.479   4.431   0.809
 1900SOL    HW2 7825   1.562   4.524   0.703
 1901SOL     OW 7826   0.459   5.002   1.722
 1901SOL    HW1 7827   0.425   4.985   1.625
 1901SOL    HW2 7828   0.373   5.030   1.772
 1902SOL     OW 7829   1.110   5.481   0.226
 1902SOL    HW1 7830   1.050   5.427   0.289
 1902SOL    HW2 7831   1.136   5.417   0.151
 1903SOL     OW 7832   0.179   3.992   1.458
 1903SOL    HW1 7833   0.104   4.061   1.454
 1903SOL    HW2 7834   0.139   3.907   1.500
 1904SOL     OW 7835   1.600   5.211   0.024
 1904SOL    HW1 7836   1.528   5.275   0.054
 1904SOL    HW2 7837   1.573   5.116   0.045
 1905SOL     OW 7838   0.503   5.396   0.380
 1905SOL    HW1 7839   0.538   5.485   0.418
 1905SOL    HW2 7840   0.569   5.370   0.305
 1906SOL     OW 7841   1.416   3.833   0.455
 1906SOL    HW1 7842   1.407   3.793   0.362
 1906SOL    HW2 7843   1.518   3.842   0.473
 1907SOL     OW 7844   0.196   5.532   1.234
 1907SOL    HW1 7845   0.254   5.455   1.270
 1907SOL    HW2 7846   0.148   5.495   1.153
 1908SOL     OW 7847   0.967   5.452   0.914
 1908SOL    HW1 7848   1.051   5.399   0.932
 1908SOL    HW2 7849   0.920   5.401   0.839
 1909SOL     OW 7850   0.355   4.410   0.424
 1909SOL    HW1 7851   0.398   4.319   0.444
 1909SOL    HW2 7852   0.259   4.393   0.460
 1910SOL     OW 7853   1.551   3.957   1.719
 1910SOL    HW1 7854   1.517   3.988   1.813
 1910SOL    HW2 7855   1.583   3.862   1.735
 1911SOL     OW 7856   0.796   3.984   1.717
 1911SOL    HW1 7857   0.890   3.946   1.733
 1911SOL    HW2 7858   0.742   3.947   1.796
 1912SOL     OW 7859   0.874   5.263   1.205
 1912SOL    HW1 7860   0.858   5.235   1.108
 1912SOL    HW2 7861   0.945   5.202   1.244
 1913SOL     OW 7862   1.331   4.340   1.413
 1913SOL    HW1 7863   1.369   4.304   1.500
 1913SOL    HW2 7864   1.389   4.420   1.386
 1914SOL     OW 7865   0.801   5.143   0.937
 1914SOL    HW1 7866   0.897   5.144   0.898
 1914SOL    HW2 7867   0.736   5.130   0.858
 1915SOL     OW 7868   0.975   4.210   0.941
 1915SOL    HW1 7869   0.939   4.205   0.845
 1915SOL    HW2 7870   1.002   4.112   0.957
 1916SOL     OW 7871   0.598   3.777   0.478
 1916SOL    HW1 7872   0.532   3.804   0.552
 1916SOL    HW2 7873   0.576   3.842   0.400
 1917SOL     OW 7874   1.467   4.923   0.009
 1917SOL    HW1 7875   1.509   4.844   0.060
 1917SOL    HW2 7876   1.395   4.954   0.073
 1918SOL     OW 7877   0.963   3.972   0.476
 1918SOL    HW1 7878   0.932   4.027   0.396
 1918SOL    HW2 7879   1.064   3.987   0.480
 1919SOL     OW 7880   1.085   4.414   1.492
 1919SOL    HW1 7881   1.021   4.336   1.479
 1919SOL    HW2 7882   1.179   4.386   1.462
 1920SOL     OW 7883   1.231   5.313   0.771
 1920SOL    HW1 7884   1.243   5.384   0.698
 1920SOL    HW2 7885   1.319   5.311   0.820
 1921SOL     OW 7886   0.472   4.878   0.740
 1921SOL    HW1 7887   0.401   4.858   0.811
 1921SOL    HW2 7888   0.420   4.877   0.652
 1922SOL     OW 7889   1.280   5.528   0.612
 1922SOL    HW1 7890   1.336   5.600   0.565
 1922SOL    HW2 7891   1.228   5.578   0.682
 1923SOL     OW 7892   1.088   4.311   6.997
 1923SOL    HW1 7893   0.996   4.324   7.040
 1923SOL    HW2 7894   1.151   4.283   7.073
 1924SOL     OW 7895   0.058   4.259   1.380
 1924SOL    HW1 7896   0.150   4.270   1.333
 1924SOL    HW2 7897   0.057   4.338   1.446
 1925SOL     OW 7898   0.567   3.975   1.158
 1925SOL    HW1 7899   0.631   3.906   1.193
 1925SOL    HW2 7900   0.476   3.953   1.205
 1926SOL     OW 7901   0.901   4.157   0.671
 1926SOL    HW1 7902   0.849   4.220   0.612
 1926SOL    HW2 7903   0.921   4.077   0.612
 1927SOL     OW 7904   1.044   3.785   0.746
 1927SOL    HW1 7905   0.989   3.799   0.663
 1927SOL    HW2 7906   1.003   3.707   0.800
 1928SOL     OW 7907   1.403   4.878   0.887
 1928SOL    HW1 7908   1.360   4.790   0.916
 1928SOL    HW2 7909   1.404   4.877   0.785
 1929SOL     OW 7910   1.496   4.296   0.950
 1929SOL    HW1 7911   1.429   4.220   0.943
 1929SOL    HW2 7912   1.535   4.296   1.045
 1930SOL     OW 7913   1.806   4.533   0.394
 1930SOL    HW1 7914   1.881   4.469   0.424
 1930SOL    HW2 7915   1.807   4.543   0.292
 1931SOL     OW 7916   0.497   5.105   0.150
 1931SOL    HW1 7917   0.455   5.079   0.238
 1931SOL    HW2 7918   0.420   5.113   0.084
 1932SOL     OW 7919   1.691   5.017   0.685
 1932SOL    HW1 7920   1.794   5.017   0.676
 1932SOL    HW2 7921   1.660   5.110   0.710
 1933SOL     OW 7922   1.374   4.281   0.085
 1933SOL    HW1 7923   1.335   4.262   0.179
 1933SOL    HW2 7924   1.434   4.203   0.061
 1934SOL     OW 7925   0.522   3.935   0.282
 1934SOL    HW1 7926   0.581   3.921   0.199
 1934SOL    HW2 7927   0.493   4.032   0.273
 1935SOL     OW 7928   1.735   4.954   1.556
 1935SOL    HW1 7929   1.828   4.910   1.553
 1935SOL    HW2 7930   1.757   5.049   1.588
 1936SOL     OW 7931   1.064   5.077   1.329
 1936SOL    HW1 7932   0.980   5.049   1.380
 1936SOL    HW2 7933   1.141   5.027   1.378
 1937SOL     OW 7934   1.616   5.317   1.636
 1937SOL    HW1 7935   1.622   5.369   1.548
 1937SOL    HW2 7936   1.703   5.262   1.633
 1938SOL     OW 7937   1.105   4.940   1.092
 1938SOL    HW1 7938   1.071   4.975   1.181
 1938SOL    HW2 7939   1.079   5.011   1.025
 1939SOL     OW 7940   1.595   4.818   1.081
 1939SOL    HW1 7941   1.601   4.888   1.155
 1939SOL    HW2 7942   1.532   4.861   1.012
 1940SOL     OW 7943   0.952   3.797   1.399
 1940SOL    HW1 7944   0.970   3.776   1.299
 1940SOL    HW2 7945   1.024   3.863   1.426
 1941SOL     OW 7946   0.977   4.862   1.729
 1941SOL    HW1 7947   0.880   4.887   1.750
 1941SOL    HW2 7948   0.970   4.781   1.668
 1942SOL     OW 7949   0.746   4.805   0.331
 1942SOL    HW1 7950   0.723   4.791   0.430
 1942SOL    HW2 7951   0.828   4.744   0.312
 1943SOL     OW 7952   0.391   4.554   1.264
 1943SOL    HW1 7953   0.471   4.540   1.328
 1943SOL    HW2 7954   0.358   4.459   1.244
 1944SOL     OW 7955   1.287   4.124   1.267
 1944SOL    HW1 7956   1.305   4.211   1.321
 1944SOL    HW2 7957   1.198   4.139   1.220
 1945SOL     OW 7958   0.075   5.281   1.345
 1945SOL    HW1 7959   0.025   5.341   1.409
 1945SOL    HW2 7960   0.176   5.289   1.365
 1946SOL     OW 7961   0.320   4.823   0.498
 1946SOL    HW1 7962   0.317   4.900   0.428
 1946SOL    HW2 7963   0.384   4.754   0.463
 1947SOL     OW 7964   0.618   4.222   0.871
 1947SOL    HW1 7965   0.622   4.299   0.805
 1947SOL    HW2 7966   0.529   4.232   0.920
 1948SOL     OW 7967   1.219   5.075   0.434
 1948SOL    HW1 7968   1.280   5.152   0.463
 1948SOL    HW2 7969   1.124   5.103   0.465
 1949SOL     OW 7970   1.319   5.207   1.167
 1949SOL    HW1 7971   1.382   5.212   1.250
 1949SOL    HW2 7972   1.239   5.153   1.197
 1950SOL     OW 7973   1.562   4.303   0.488
 1950SOL    HW1 7974   1.479   4.332   0.540
 1950SOL    HW2 7975   1.605   4.390   0.459
 1951SOL     OW 7976   0.343   5.285   1.321
 1951SOL    HW1 7977   0.327   5.231   1.234
 1951SOL    HW2 7978   0.446   5.291   1.320
 1952SOL     OW 7979   0.411   4.418   1.612
 1952SOL    HW1 7980   0.463   4.481   1.552
 1952SOL    HW2 7981   0.463   4.330   1.607
 1953SOL     OW 7982   1.606   4.497   1.689
 1953SOL    HW1 7983   1.510   4.528   1.678
 1953SOL    HW2 7984   1.656   4.542   1.609
 1954SOL     OW 7985   1.050   3.865   1.740
 1954SOL    HW1 7986   1.056   3.797   1.662
 1954SOL    HW2 7987   1.090   3.810   1.815
 1955SOL     OW 7988   0.493   3.751   1.761
 1955SOL    HW1 7989   0.454   3.694   1.685
 1955SOL    HW2 7990   0.418   3.816   1.788
 1956SOL     OW 7991   0.587   4.635   1.028
 1956SOL    HW1 7992   0.640   4.723   1.033
 1956SOL    HW2 7993   0.531   4.632   1.112
 1957SOL     OW 7994   1.335   4.579   1.024
 1957SOL    HW1 7995   1.242   4.538   1.008
 1957SOL    HW2 7996   1.399   4.503   1.011
 1958SOL     OW 7997   1.202   4.229   0.290
 1958SOL    HW1 7998   1.222   4.152   0.356
 1958SOL    HW2 7999   1.139   4.292   0.342
 1959SOL     OW 8000   0.339   3.901   1.265
 1959SOL    HW1 8001   0.278   3.935   1.340
 1959SOL    HW2 8002   0.300   3.809   1.240
 1960SOL     OW 8003   0.096   5.022   1.280
 1960SOL    HW1 8004   0.093   4.955   1.358
 1960SOL    HW2 8005   0.088   5.117   1.320
 1961SOL     OW 8006   0.760   4.382   1.086
 1961SOL    HW1 8007   0.778   4.314   1.011
 1961SOL    HW2 8008   0.701   4.455   1.046
 1962SOL     OW 8009   1.729   4.687   1.832
 1962SOL    HW1 8010   1.680   4.615   1.780
 1962SOL    HW2 8011   1.680   4.689   1.921
 1963SOL     OW 8012   0.331   3.806   0.614
 1963SOL    HW1 8013   0.304   3.904   0.626
 1963SOL    HW2 8014   0.328   3.766   0.709
 1964SOL     OW 8015   1.636   4.091   0.343
 1964SOL    HW1 8016   1.643   4.010   0.405
 1964SOL    HW2 8017   1.605   4.169   0.403
 1965SOL     OW 8018   1.084   4.455   0.987
 1965SOL    HW1 8019   1.042   4.483   1.077
 1965SOL    HW2 8020   1.047   4.360   0.969
 1966SOL     OW 8021   0.961   5.292   1.705
 1966SOL    HW1 8022   0.959   5.344   1.616
 1966SOL    HW2 8023   1.007   5.202   1.684
 1967SOL     OW 8024   1.848   5.208   1.585
 1967SOL    HW1 8025   1.881   5.236   1.491
 1967SOL    HW2 8026   1.925   5.233   1.646
 1968SOL     OW 8027   0.372   4.625   1.789
 1968SOL    HW1 8028   0.444   4.658   1.853
 1968SOL    HW2 8029   0.403   4.534   1.755
 1969SOL     OW 8030   1.497   4.009   0.124
 1969SOL    HW1 8031   1.454   3.922   0.153
 1969SOL    HW2 8032   1.558   4.040   0.200
 1970SOL     OW 8033   1.290   4.536   0.050
 1970SOL    HW1 8034   1.315   4.437   0.063
 1970SOL    HW2 8035   1.356   4.570  -0.019
 1971SOL     OW 8036   1.051   5.117   0.845
 1971SOL    HW1 8037   1.059   5.031   0.789
 1971SOL    HW2 8038   1.124   5.182   0.815
 1972SOL     OW 8039   0.275   4.588   0.958
 1972SOL    HW1 8040   0.376   4.595   0.951
 1972SOL    HW2 8041   0.261   4.487   0.971
 1973SOL     OW 8042   1.158   3.976   1.469
 1973SOL    HW1 8043   1.245   3.985   1.416
 1973SOL    HW2 8044   1.088   4.023   1.410
 1974SOL     OW 8045   0.003   5.021   0.284
 1974SOL    HW1 8046  -0.073   5.007   0.217
 1974SOL    HW2 8047   0.016   4.931   0.329
 1975SOL     OW 8048   0.081   5.496   0.965
 1975SOL    HW1 8049   0.044   5.434   0.893
 1975SOL    HW2 8050   0.174   5.519   0.927
 1976SOL     OW 8051   0.473   5.303   0.903
 1976SOL    HW1 8052   0.538   5.383   0.916
 1976SOL    HW2 8053   0.528   5.233   0.851
 1977SOL     OW 8054   0.956   4.515   1.227
 1977SOL    HW1 8055   0.989   4.476   1.315
 1977SOL    HW2 8056   0.873   4.461   1.200
 1978SOL     OW 8057   0.007   4.340   1.086
 1978SOL    HW1 8058   0.085   4.306   1.028
 1978SOL    HW2 8059   0.021   4.301   1.178
 1979SOL     OW 8060   0.230   4.238   1.727
 1979SOL    HW1 8061   0.296   4.180   1.670
 1979SOL    HW2 8062   0.239   4.330   1.685
 1980SOL     OW 8063   1.363   4.607   1.624
 1980SOL    HW1 8064   1.392   4.703   1.644
 1980SOL    HW2 8065   1.376   4.601   1.522
 1981SOL     OW 8066   0.785   4.254   0.409
 1981SOL    HW1 8067   0.804   4.190   0.330
 1981SOL    HW2 8068   0.716   4.323   0.376
 1982SOL     OW 8069   1.608   4.339   1.200
 1982SOL    HW1 8070   1.590   4.280   1.280
 1982SOL    HW2 8071   1.699   4.302   1.166
 1983SOL     OW 8072   0.251   5.320   1.727
 1983SOL    HW1 8073   0.207   5.387   1.790
 1983SOL    HW2 8074   0.243   5.228   1.769
 1984SOL     OW 8075   0.675   4.207   1.269
 1984SOL    HW1 8076   0.628   4.129   1.220
 1984SOL    HW2 8077   0.692   4.279   1.197
 1985SOL     OW 8078   0.925   5.433   1.479
 1985SOL    HW1 8079   0.895   5.395   1.390
 1985SOL    HW2 8080   0.939   5.533   1.465
 1986SOL     OW 8081   0.494   4.202   0.179
 1986SOL    HW1 8082   0.533   4.282   0.229
 1986SOL    HW2 8083   0.393   4.209   0.189
 1987SOL     OW 8084   0.108   4.829   1.465
 1987SOL    HW1 8085   0.121   4.761   1.542
 1987SOL    HW2 8086   0.115   4.769   1.378
 1988SOL     OW 8087   1.308   4.778   1.215
 1988SOL    HW1 8088   1.326   4.706   1.143
 1988SOL    HW2 8089   1.238   4.839   1.171
 1989SOL     OW 8090   1.335   4.583   0.304
 1989SOL    HW1 8091   1.251   4.559   0.355
 1989SOL    HW2 8092   1.311   4.571   0.204
 1990SOL     OW 8093   1.753   5.475   1.128
 1990SOL    HW1 8094   1.828   5.487   1.061
 1990SOL    HW2 8095   1.737   5.371   1.127
 1991SOL     OW 8096   1.255   5.466   1.091
 1991SOL    HW1 8097   1.331   5.500   1.033
 1991SOL    HW2 8098   1.281   5.371   1.120
 1992SOL     OW 8099   0.077   5.004   1.021
 1992SOL    HW1 8100   0.077   5.006   1.126
 1992SOL    HW2 8101  -0.020   4.988   0.996
 1993SOL     OW 8102   0.708   5.361   1.762
 1993SOL    HW1 8103   0.681   5.454   1.732
 1993SOL    HW2 8104   0.809   5.351   1.740
 1994SOL     OW 8105   0.940   3.816   0.142
 1994SOL    HW1 8106   1.015   3.871   0.099
 1994SOL    HW2 8107   0.990   3.744   0.196
 1995SOL     OW 8108   1.681   3.862   0.482
 1995SOL    HW1 8109   1.763   3.863   0.418
 1995SOL    HW2 8110   1.681   3.769   0.528
 1996SOL     OW 8111   1.378   5.290   0.516
 1996SOL    HW1 8112   1.455   5.309   0.452
 1996SOL    HW2 8113   1.337   5.382   0.536
 1997SOL     OW 8114   0.119   5.520   1.864
 1997SOL    HW1 8115   0.070   5.454   1.927
 1997SOL    HW2 8116   0.177   5.572   1.932
 1998SOL     OW 8117   1.264   4.632   0.630
 1998SOL    HW1 8118   1.349   4.582   0.657
 1998SOL    HW2 8119   1.298   4.723   0.595
 1999SOL     OW 8120   0.797   4.986   1.445
 1999SOL    HW1 8121   0.759   5.047   1.520
 1999SOL    HW2 8122   0.725   4.991   1.375
 2000SOL     OW 8123   0.681   5.332   0.191
 2000SOL    HW1 8124   0.720   5.372   0.106
 2000SOL    HW2 8125   0.634   5.245   0.161
 2001SOL     OW 8126   1.638   5.442   1.396
 2001SOL    HW1 8127   1.686   5.445   1.305
 2001SOL    HW2 8128   1.612   5.540   1.414
 2002SOL     OW 8129   1.865   3.899   0.962
 2002SOL    HW1 8130   1.894   3.803   0.941
 2002SOL    HW2 8131   1.770   3.912   0.922
 2003SOL     OW 8132   0.298   4.085   0.677
 2003SOL    HW1 8133   0.277   4.182   0.697
 2003SOL    HW2 8134   0.271   4.041   0.767
 2004SOL     OW 8135   1.208   5.310   0.038
 2004SOL    HW1 8136   1.202   5.215   0.081
 2004SOL    HW2 8137   1.135   5.312  -0.032
 2005SOL     OW 8138   0.793   4.715   1.386
 2005SOL    HW1 8139   0.833   4.698   1.294
 2005SOL    HW2 8140   0.801   4.816   1.407
 2006SOL     OW 8141   0.932   4.635   0.261
 2006SOL    HW1 8142   1.008   4.662   0.197
 2006SOL    HW2 8143   0.965   4.552   0.312
 2007SOL     OW 8144   1.441   5.434   0.057
 2007SOL    HW1 8145   1.348   5.391   0.041
 2007SOL    HW2 8146   1.478   5.453  -0.035
 2008SOL     OW 8147   0.362   4.975   1.473
 2008SOL    HW1 8148   0.374   5.055   1.413
 2008SOL    HW2 8149   0.281   4.923   1.441
 2009SOL     OW 8150   1.609   5.029   1.293
 2009SOL    HW1 8151   1.662   4.990   1.371
 2009SOL    HW2 8152   1.548   5.101   1.338
 2010SOL     OW 8153   1.015   4.875   0.704
 2010SOL    HW1 8154   0.967   4.796   0.749
 2010SOL    HW2 8155   1.095   4.835   0.657
 2011SOL     OW 8156   1.050   3.940   0.968
 2011SOL    HW1 8157   1.041   3.892   0.877
 2011SOL    HW2 8158   1.038   3.866   1.038
 2012SOL     OW 8159   0.579   5.160   0.490
 2012SOL    HW1 8160   0.655   5.147   0.422
 2012SOL    HW2 8161   0.536   5.250   0.463
 2013SOL     OW 8162   1.731   4.085   1.365
 2013SOL    HW1 8163   1.798   4.163   1.364
 2013SOL    HW2 8164   1.776   4.011   1.308
 2014SOL     OW 8165   0.290   5.031   0.333
 2014SOL    HW1 8166   0.238   5.040   0.245
 2014SOL    HW2 8167   0.256   5.111   0.385
 2015SOL     OW 8168   0.125   4.692   1.697
 2015SOL    HW1 8169   0.078   4.747   1.770
 2015SOL    HW2 8170   0.219   4.672   1.735
 2016SOL     OW 8171   0.710   3.909   1.463
 2016SOL    HW1 8172   0.799   3.869   1.430
 2016SOL    HW2 8173   0.731   3.946   1.557
 2017SOL     OW 8174   0.078   4.098   0.053
 2017SOL    HW1 8175  -0.012   4.101   0.007
 2017SOL    HW2 8176   0.138   4.156  -0.005
 2018SOL     OW 8177   1.454   4.591   1.370
 2018SOL    HW1 8178   1.402   4.664   1.319
 2018SOL    HW2 8179   1.551   4.605   1.341
 2019SOL     OW 8180   0.000   3.901   0.302
 2019SOL    HW1 8181   0.002   3.960   0.219
 2019SOL    HW2 8182   0.081   3.933   0.358
 2020SOL     OW 8183   1.197   5.070   0.145
 2020SOL    HW1 8184   1.100   5.050   0.168
 2020SOL    HW2 8185   1.246   5.067   0.235
 2021SOL     OW 8186   0.617   4.512   1.420
 2021SOL    HW1 8187   0.671   4.600   1.413
 2021SOL    HW2 8188   0.690   4.445   1.445
 2022SOL     OW 8189   1.511   5.513   0.945
 2022SOL    HW1 8190   1.551   5.536   0.854
 2022SOL    HW2 8191   1.588   5.484   1.004
 2023SOL     OW 8192   0.707   4.261   1.705
 2023SOL    HW1 8193   0.773   4.322   1.754
 2023SOL    HW2 8194   0.729   4.164   1.728
 2024SOL     OW 8195   1.470   4.864   1.619
 2024SOL    HW1 8196   1.457   4.875   1.722
 2024SOL    HW2 8197   1.564   4.901   1.601
 2025SOL     OW 8198   0.402   5.466   1.572
 2025SOL    HW1 8199   0.323   5.526   1.550
 2025SOL    HW2 8200   0.357   5.387   1.623
 2026SOL     OW 8201   1.703   4.601   1.233
 2026SOL    HW1 8202   1.670   4.509   1.201
 2026SOL    HW2 8203   1.664   4.671   1.169
 2027SOL     OW 8204   1.232   4.029   0.470
 2027SOL    HW1 8205   1.304   3.955   0.464
 2027SOL    HW2 8206   1.262   4.091   0.549
 2028SOL     OW 8207   0.572   4.449   0.635
 2028SOL    HW1 8208   0.629   4.530   0.653
 2028SOL    HW2 8209   0.500   4.479   0.571
 2029SOL     OW 8210   1.773   4.105   1.631
 2029SOL    HW1 8211   1.742   4.106   1.534
 2029SOL    HW2 8212   1.703   4.051   1.682
 2030SOL     OW 8213   1.740   4.638   1.504
 2030SOL    HW1 8214   1.746   4.739   1.512
 2030SOL    HW2 8215   1.743   4.617   1.403
 2031SOL     OW 8216   0.893   5.097   0.006
 2031SOL    HW1 8217   0.851   5.077   0.096
 2031SOL    HW2 8218   0.902   5.199   0.007
 2032SOL     OW 8219   0.625   5.528   0.910
 2032SOL    HW1 8220   0.616   5.630   0.895
 2032SOL    HW2 8221   0.720   5.514   0.941
 2033SOL     OW 8222   0.871   4.677   0.827
 2033SOL    HW1 8223   0.916   4.602   0.878
 2033SOL    HW2 8224   0.845   4.745   0.898
 2034SOL     OW 8225   1.096   4.713   0.062
 2034SOL    HW1 8226   1.135   4.796   0.020
 2034SOL    HW2 8227   1.169   4.639   0.052
 2035SOL     OW 8228   1.852   5.282   0.859
 2035SOL    HW1 8229   1.762   5.271   0.815
 2035SOL    HW2 8230   1.877   5.193   0.901
 2036SOL     OW 8231   0.238   5.076   1.851
 2036SOL    HW1 8232   0.161   5.034   1.798
 2036SOL    HW2 8233   0.220   5.059   1.951
 2037SOL     OW 8234   0.151   4.950   0.666
 2037SOL    HW1 8235   0.179   4.920   0.760
 2037SOL    HW2 8236   0.207   4.888   0.606
 2038SOL     OW 8237   0.663   5.146   1.618
 2038SOL    HW1 8238   0.590   5.089   1.662
 2038SOL    HW2 8239   0.665   5.233   1.673
 2039SOL     OW 8240   1.833   3.874   1.231
 2039SOL    HW1 8241   1.805   3.777   1.223
 2039SOL    HW2 8242   1.853   3.901   1.134
 2040SOL     OW 8243   0.451   4.157   0.466
 2040SOL    HW1 8244   0.552   4.148   0.471
 2040SOL    HW2 8245   0.416   4.128   0.559
 2041SOL     OW 8246   1.700   5.223   1.125
 2041SOL    HW1 8247   1.625   5.193   1.063
 2041SOL    HW2 8248   1.697   5.152   1.199
 2042SOL     OW 8249   0.293   4.288   1.260
 2042SOL    HW1 8250   0.357   4.215   1.287
 2042SOL    HW2 8251   0.286   4.278   1.157
 2043SOL     OW 8252   0.828   5.355   0.687
 2043SOL    HW1 8253   0.813   5.429   0.618
 2043SOL    HW2 8254   0.750   5.290   0.683
 2044SOL     OW 8255   1.432   3.978   1.094
 2044SOL    HW1 8256   1.477   3.897   1.134
 2044SOL    HW2 8257   1.384   4.028   1.171
 2045SOL     OW 8258   1.008   3.732   1.136
 2045SOL    HW1 8259   0.954   3.679   1.067
 2045SOL    HW2 8260   1.097   3.678   1.138
 2046SOL     OW 8261   0.795   5.085   0.324
 2046SOL    HW1 8262   0.775   4.985   0.318
 2046SOL    HW2 8263   0.866   5.096   0.398
 2047SOL     OW 8264   0.605   5.289   1.258
 2047SOL    HW1 8265   0.601   5.382   1.305
 2047SOL    HW2 8266   0.706   5.279   1.244
 2048SOL     OW 8267   1.338   3.752   0.197
 2048SOL    HW1 8268   1.385   3.686   0.134
 2048SOL    HW2 8269   1.247   3.709   0.218
 2049SOL     OW 8270   1.291   4.204   0.665
 2049SOL    HW1 8271   1.222   4.279   0.674
 2049SOL    HW2 8272   1.296   4.158   0.757
 2050SOL     OW 8273   1.610   3.927   0.870
 2050SOL    HW1 8274   1.516   3.923   0.909
 2050SOL    HW2 8275   1.616   4.015   0.818
 2051SOL     OW 8276   0.109   4.762   0.280
 2051SOL    HW1 8277   0.143   4.779   0.375
 2051SOL    HW2 8278   0.028   4.697   0.293
 2052SOL     OW 8279   0.902   5.365   0.351
 2052SOL    HW1 8280   0.823   5.344   0.290
 2052SOL    HW2 8281   0.880   5.453   0.400
 2053SOL     OW 8282   0.229   4.378   2.000
 2053SOL    HW1 8283   0.196   4.311   2.069
 2053SOL    HW2 8284   0.245   4.329   1.913
 2054SOL     OW 8285   0.243   4.003   2.847
 2054SOL    HW1 8286   0.279   3.990   2.941
 2054SOL    HW2 8287   0.159   3.946   2.847
 2055SOL     OW 8288   6.976   4.116   2.492
 2055SOL    HW1 8289   6.930   4.103   2.584
 2055SOL    HW2 8290   7.055   4.052   2.495
 2056SOL     OW 8291   0.567   5.035   3.062
 2056SOL    HW1 8292   0.482   5.040   3.007
 2056SOL    HW2 8293   0.586   5.133   3.088
 2057SOL     OW 8294   1.535   5.251   2.574
 2057SOL    HW1 8295   1.488   5.222   2.662
 2057SOL    HW2 8296   1.464   5.260   2.499
 2058SOL     OW 8297   1.084   4.453   2.531
 2058SOL    HW1 8298   1.137   4.541   2.537
 2058SOL    HW2 8299   1.066   4.431   2.629
 2059SOL     OW 8300   1.764   4.376   2.109
 2059SOL    HW1 8301   1.738   4.343   2.016
 2059SOL    HW2 8302   1.693   4.341   2.175
 2060SOL     OW 8303   0.704   4.867   2.909
 2060SOL    HW1 8304   0.648   4.923   2.975
 2060SOL    HW2 8305   0.764   4.939   2.867
 2061SOL     OW 8306   0.874   4.462   3.661
 2061SOL    HW1 8307   0.837   4.522   3.734
 2061SOL    HW2 8308   0.887   4.522   3.578
 2062SOL     OW 8309   0.687   4.723   2.524
 2062SOL    HW1 8310   0.766   4.700   2.584
 2062SOL    HW2 8311   0.629   4.786   2.578
 2063SOL     OW 8312   0.681   4.860   3.669
 2063SOL    HW1 8313   0.726   4.948   3.701
 2063SOL    HW2 8314   0.590   4.893   3.633
 2064SOL     OW 8315   0.317   5.168   2.965
 2064SOL    HW1 8316   0.246   5.133   2.902
 2064SOL    HW2 8317   0.377   5.228   2.905
 2065SOL     OW 8318   1.475   5.239   3.270
 2065SOL    HW1 8319   1.533   5.323   3.273
 2065SOL    HW2 8320   1.391   5.260   3.325
 2066SOL     OW 8321   0.407   4.111   3.409
 2066SOL    HW1 8322   0.492   4.057   3.391
 2066SOL    HW2 8323   0.326   4.057   3.378
 2067SOL     OW 8324   0.229   5.402   2.374
 2067SOL    HW1 8325   0.243   5.496   2.417
 2067SOL    HW2 8326   0.299   5.410   2.298
 2068SOL     OW 8327   1.125   5.081   3.548
 2068SOL    HW1 8328   1.186   5.071   3.628
 2068SOL    HW2 8329   1.073   4.993   3.545
 2069SOL     OW 8330   0.241   5.126   2.381
 2069SOL    HW1 8331   0.255   5.227   2.387
 2069SOL    HW2 8332   0.163   5.103   2.442
 2070SOL     OW 8333   0.238   4.838   2.747
 2070SOL    HW1 8334   0.265   4.762   2.809
 2070SOL    HW2 8335   0.169   4.889   2.804
 2071SOL     OW 8336   0.599   5.526   3.261
 2071SOL    HW1 8337   0.532   5.494   3.332
 2071SOL    HW2 8338   0.629   5.620   3.290
 2072SOL     OW 8339   0.562   4.707   1.988
 2072SOL    HW1 8340   0.609   4.757   1.910
 2072SOL    HW2 8341   0.615   4.740   2.069
 2073SOL     OW 8342   0.130   4.350   2.426
 2073SOL    HW1 8343   0.056   4.283   2.450
 2073SOL    HW2 8344   0.100   4.442   2.454
 2074SOL     OW 8345   1.843   5.490   2.178
 2074SOL    HW1 8346   1.918   5.472   2.246
 2074SOL    HW2 8347   1.855   5.589   2.156
 2075SOL     OW 8348   6.993   5.357   2.040
 2075SOL    HW1 8349   6.977   5.257   2.036
 2075SOL    HW2 8350   6.969   5.383   2.136
 2076SOL     OW 8351   1.678   4.579   2.520
 2076SOL    HW1 8352   1.695   4.496   2.464
 2076SOL    HW2 8353   1.673   4.654   2.451
 2077SOL     OW 8354   1.640   4.802   2.337
 2077SOL    HW1 8355   1.730   4.810   2.290
 2077SOL    HW2 8356   1.635   4.883   2.401
 2078SOL     OW 8357   0.121   4.446   3.421
 2078SOL    HW1 8358   0.223   4.436   3.414
 2078SOL    HW2 8359   0.109   4.528   3.481
 2079SOL     OW 8360   0.591   5.134   2.629
 2079SOL    HW1 8361   0.544   5.042   2.633
 2079SOL    HW2 8362   0.585   5.156   2.529
 2080SOL     OW 8363   1.279   4.969   3.288
 2080SOL    HW1 8364   1.305   4.902   3.214
 2080SOL    HW2 8365   1.335   4.941   3.369
 2081SOL     OW 8366   0.833   3.720   2.370
 2081SOL    HW1 8367   0.870   3.816   2.361
 2081SOL    HW2 8368   0.731   3.734   2.365
 2082SOL     OW 8369   0.134   4.685   3.124
 2082SOL    HW1 8370   0.232   4.656   3.137
 2082SOL    HW2 8371   0.089   4.603   3.087
 2083SOL     OW 8372   1.535   4.699   2.057
 2083SOL    HW1 8373   1.449   4.652   2.089
 2083SOL    HW2 8374   1.578   4.731   2.143
 2084SOL     OW 8375   1.164   5.536   3.482
 2084SOL    HW1 8376   1.187   5.612   3.418
 2084SOL    HW2 8377   1.190   5.450   3.434
 2085SOL     OW 8378   0.344   3.951   3.732
 2085SOL    HW1 8379   0.397   4.028   3.775
 2085SOL    HW2 8380   0.247   3.983   3.742
 2086SOL     OW 8381   1.423   5.152   2.807
 2086SOL    HW1 8382   1.377   5.165   2.899
 2086SOL    HW2 8383   1.408   5.052   2.787
 2087SOL     OW 8384   1.668   5.467   2.453
 2087SOL    HW1 8385   1.660   5.421   2.364
 2087SOL    HW2 8386   1.634   5.399   2.521
 2088SOL     OW 8387   0.573   4.437   2.136
 2088SOL    HW1 8388   0.566   4.528   2.091
 2088SOL    HW2 8389   0.496   4.433   2.204
 2089SOL     OW 8390   1.230   4.161   2.842
 2089SOL    HW1 8391   1.167   4.083   2.832
 2089SOL    HW2 8392   1.320   4.117   2.858
 2090SOL     OW 8393   1.581   5.382   2.153
 2090SOL    HW1 8394   1.674   5.422   2.166
 2090SOL    HW2 8395   1.581   5.353   2.054
 2091SOL     OW 8396   0.785   4.345   3.349
 2091SOL    HW1 8397   0.763   4.299   3.439
 2091SOL    HW2 8398   0.752   4.280   3.276
 2092SOL     OW 8399   1.394   4.188   3.574
 2092SOL    HW1 8400   1.392   4.251   3.655
 2092SOL    HW2 8401   1.488   4.194   3.540
 2093SOL     OW 8402   0.937   4.612   3.446
 2093SOL    HW1 8403   0.989   4.533   3.404
 2093SOL    HW2 8404   0.886   4.654   3.366
 2094SOL     OW 8405   0.970   4.094   3.069
 2094SOL    HW1 8406   0.877   4.126   3.094
 2094SOL    HW2 8407   0.960   4.028   2.992
 2095SOL     OW 8408   1.054   4.402   2.268
 2095SOL    HW1 8409   1.076   4.424   2.367
 2095SOL    HW2 8410   0.960   4.361   2.275
 2096SOL     OW 8411   0.068   4.602   2.692
 2096SOL    HW1 8412   0.149   4.561   2.743
 2096SOL    HW2 8413   0.110   4.691   2.664
 2097SOL     OW 8414   0.124   5.586   3.446
 2097SOL    HW1 8415   0.135   5.575   3.548
 2097SOL    HW2 8416   0.048   5.525   3.423
 2098SOL     OW 8417   0.889   4.168   2.056
 2098SOL    HW1 8418   0.943   4.215   1.984
 2098SOL    HW2 8419   0.901   4.070   2.038
 2099SOL     OW 8420   1.725   4.314   3.686
 2099SOL    HW1 8421   1.675   4.395   3.644
 2099SOL    HW2 8422   1.813   4.317   3.634
 2100SOL     OW 8423   1.326   4.873   2.421
 2100SOL    HW1 8424   1.410   4.854   2.368
 2100SOL    HW2 8425   1.281   4.951   2.372
 2101SOL     OW 8426   0.552   3.925   2.753
 2101SOL    HW1 8427   0.559   3.930   2.856
 2101SOL    HW2 8428   0.561   4.020   2.718
 2102SOL     OW 8429   0.979   5.180   2.358
 2102SOL    HW1 8430   0.947   5.256   2.295
 2102SOL    HW2 8431   0.975   5.222   2.451
 2103SOL     OW 8432   0.357   5.559   2.721
 2103SOL    HW1 8433   0.392   5.463   2.735
 2103SOL    HW2 8434   0.433   5.620   2.751
 2104SOL     OW 8435   1.801   4.759   2.741
 2104SOL    HW1 8436   1.751   4.714   2.665
 2104SOL    HW2 8437   1.736   4.773   2.817
 2105SOL     OW 8438   1.227   5.284   3.377
 2105SOL    HW1 8439   1.203   5.214   3.448
 2105SOL    HW2 8440   1.186   5.246   3.292
 2106SOL     OW 8441   0.299   4.699   2.127
 2106SOL    HW1 8442   0.381   4.713   2.069
 2106SOL    HW2 8443   0.268   4.605   2.103
 2107SOL     OW 8444   1.441   4.507   2.616
 2107SOL    HW1 8445   1.422   4.419   2.568
 2107SOL    HW2 8446   1.536   4.534   2.586
 2108SOL     OW 8447   0.459   4.993   3.600
 2108SOL    HW1 8448   0.429   4.976   3.502
 2108SOL    HW2 8449   0.374   5.026   3.646
 2109SOL     OW 8450   1.112   5.494   2.098
 2109SOL    HW1 8451   1.033   5.443   2.138
 2109SOL    HW2 8452   1.142   5.440   2.015
 2110SOL     OW 8453   0.162   4.000   3.340
 2110SOL    HW1 8454   0.078   4.056   3.336
 2110SOL    HW2 8455   0.133   3.908   3.376
 2111SOL     OW 8456   1.634   5.054   1.929
 2111SOL    HW1 8457   1.594   5.147   1.918
 2111SOL    HW2 8458   1.562   4.987   1.901
 2112SOL     OW 8459   0.440   5.450   2.208
 2112SOL    HW1 8460   0.497   5.514   2.263
 2112SOL    HW2 8461   0.500   5.421   2.131
 2113SOL     OW 8462   1.366   3.842   2.267
 2113SOL    HW1 8463   1.341   3.807   2.175
 2113SOL    HW2 8464   1.465   3.862   2.268
 2114SOL     OW 8465   0.211   5.530   3.072
 2114SOL    HW1 8466   0.282   5.460   3.093
 2114SOL    HW2 8467   0.174   5.506   2.979
 2115SOL     OW 8468   0.958   5.411   2.757
 2115SOL    HW1 8469   1.052   5.372   2.744
 2115SOL    HW2 8470   0.903   5.368   2.681
 2116SOL     OW 8471   0.379   4.400   2.327
 2116SOL    HW1 8472   0.422   4.312   2.360
 2116SOL    HW2 8473   0.279   4.382   2.337
 2117SOL     OW 8474   0.664   3.857   1.927
 2117SOL    HW1 8475   0.695   3.781   1.986
 2117SOL    HW2 8476   0.593   3.813   1.864
 2118SOL     OW 8477   0.808   3.975   3.574
 2118SOL    HW1 8478   0.896   3.922   3.588
 2118SOL    HW2 8479   0.750   3.944   3.653
 2119SOL     OW 8480   0.894   5.297   3.062
 2119SOL    HW1 8481   0.882   5.254   2.970
 2119SOL    HW2 8482   0.958   5.236   3.113
 2120SOL     OW 8483   0.833   5.120   2.820
 2120SOL    HW1 8484   0.930   5.118   2.785
 2120SOL    HW2 8485   0.773   5.127   2.738
 2121SOL     OW 8486   0.946   4.235   2.780
 2121SOL    HW1 8487   0.918   4.227   2.679
 2121SOL    HW2 8488   0.988   4.145   2.801
 2122SOL     OW 8489   0.568   3.777   2.354
 2122SOL    HW1 8490   0.499   3.795   2.426
 2122SOL    HW2 8491   0.551   3.849   2.281
 2123SOL     OW 8492   1.429   4.885   1.883
 2123SOL    HW1 8493   1.457   4.810   1.948
 2123SOL    HW2 8494   1.349   4.932   1.925
 2124SOL     OW 8495   0.273   3.731   2.064
 2124SOL    HW1 8496   0.318   3.806   2.009
 2124SOL    HW2 8497   0.349   3.681   2.113
 2125SOL     OW 8498   0.920   3.975   2.358
 2125SOL    HW1 8499   0.889   4.054   2.303
 2125SOL    HW2 8500   1.022   3.991   2.368
 2126SOL     OW 8501   1.054   4.394   3.321
 2126SOL    HW1 8502   0.960   4.354   3.332
 2126SOL    HW2 8503   1.116   4.333   3.372
 2127SOL     OW 8504   1.194   5.330   2.629
 2127SOL    HW1 8505   1.222   5.398   2.556
 2127SOL    HW2 8506   1.273   5.323   2.692
 2128SOL     OW 8507   0.457   4.900   2.596
 2128SOL    HW1 8508   0.378   4.874   2.656
 2128SOL    HW2 8509   0.428   4.867   2.502
 2129SOL     OW 8510   1.272   5.533   2.465
 2129SOL    HW1 8511   1.324   5.594   2.398
 2129SOL    HW2 8512   1.237   5.597   2.536
 2130SOL     OW 8513   1.077   4.227   1.855
 2130SOL    HW1 8514   1.020   4.311   1.836
 2130SOL    HW2 8515   1.137   4.250   1.936
 2131SOL     OW 8516   0.031   4.286   3.226
 2131SOL    HW1 8517   0.129   4.292   3.195
 2131SOL    HW2 8518   0.033   4.345   3.310
 2132SOL     OW 8519   0.573   3.954   3.024
 2132SOL    HW1 8520   0.624   3.886   3.079
 2132SOL    HW2 8521   0.479   3.952   3.063
 2133SOL     OW 8522   0.872   4.190   2.533
 2133SOL    HW1 8523   0.838   4.250   2.458
 2133SOL    HW2 8524   0.878   4.097   2.496
 2134SOL     OW 8525   1.080   3.778   2.626
 2134SOL    HW1 8526   1.005   3.795   2.560
 2134SOL    HW2 8527   1.048   3.698   2.683
 2135SOL     OW 8528   1.415   4.872   2.778
 2135SOL    HW1 8529   1.362   4.793   2.815
 2135SOL    HW2 8530   1.419   4.855   2.677
 2136SOL     OW 8531   1.847   4.570   2.275
 2136SOL    HW1 8532   1.862   4.490   2.336
 2136SOL    HW2 8533   1.813   4.523   2.191
 2137SOL     OW 8534   0.480   5.167   1.977
 2137SOL    HW1 8535   0.392   5.144   2.024
 2137SOL    HW2 8536   0.484   5.111   1.893
 2138SOL     OW 8537   1.645   5.008   2.512
 2138SOL    HW1 8538   1.748   5.014   2.510
 2138SOL    HW2 8539   1.611   5.103   2.524
 2139SOL     OW 8540   1.384   4.340   1.934
 2139SOL    HW1 8541   1.333   4.298   2.013
 2139SOL    HW2 8542   1.481   4.341   1.964
 2140SOL     OW 8543   0.526   3.944   2.156
 2140SOL    HW1 8544   0.582   3.923   2.072
 2140SOL    HW2 8545   0.482   4.032   2.127
 2141SOL     OW 8546   1.740   4.950   3.452
 2141SOL    HW1 8547   1.796   4.913   3.530
 2141SOL    HW2 8548   1.762   5.050   3.456
 2142SOL     OW 8549   1.050   5.087   3.195
 2142SOL    HW1 8550   0.962   5.058   3.240
 2142SOL    HW2 8551   1.123   5.034   3.244
 2143SOL     OW 8552   1.635   5.372   3.514
 2143SOL    HW1 8553   1.626   5.416   3.422
 2143SOL    HW2 8554   1.708   5.301   3.500
 2144SOL     OW 8555   1.114   4.952   2.953
 2144SOL    HW1 8556   1.070   5.013   3.021
 2144SOL    HW2 8557   1.104   4.999   2.863
 2145SOL     OW 8558   1.629   4.849   2.959
 2145SOL    HW1 8559   1.619   4.910   3.041
 2145SOL    HW2 8560   1.555   4.879   2.895
 2146SOL     OW 8561   0.934   3.838   3.229
 2146SOL    HW1 8562   0.970   3.795   3.142
 2146SOL    HW2 8563   1.018   3.876   3.276
 2147SOL     OW 8564   0.984   4.832   3.616
 2147SOL    HW1 8565   0.887   4.855   3.635
 2147SOL    HW2 8566   0.981   4.756   3.548
 2148SOL     OW 8567   0.742   4.785   2.218
 2148SOL    HW1 8568   0.734   4.769   2.319
 2148SOL    HW2 8569   0.815   4.717   2.188
 2149SOL     OW 8570   0.377   4.555   3.157
 2149SOL    HW1 8571   0.455   4.551   3.225
 2149SOL    HW2 8572   0.338   4.460   3.155
 2150SOL     OW 8573   1.229   4.105   3.135
 2150SOL    HW1 8574   1.252   4.190   3.085
 2150SOL    HW2 8575   1.127   4.096   3.113
 2151SOL     OW 8576   0.074   5.284   3.206
 2151SOL    HW1 8577   0.037   5.378   3.205
 2151SOL    HW2 8578   0.166   5.289   3.251
 2152SOL     OW 8579   0.356   4.833   2.359
 2152SOL    HW1 8580   0.380   4.918   2.310
 2152SOL    HW2 8581   0.328   4.767   2.287
 2153SOL     OW 8582   0.536   4.294   2.721
 2153SOL    HW1 8583   0.553   4.354   2.637
 2153SOL    HW2 8584   0.614   4.315   2.781
 2154SOL     OW 8585   1.216   5.079   2.267
 2154SOL    HW1 8586   1.268   5.163   2.296
 2154SOL    HW2 8587   1.120   5.093   2.303
 2155SOL     OW 8588   1.313   5.194   3.053
 2155SOL    HW1 8589   1.383   5.203   3.129
 2155SOL    HW2 8590   1.245   5.126   3.086
 2156SOL     OW 8591   0.345   5.203   3.238
 2156SOL    HW1 8592   0.329   5.187   3.137
 2156SOL    HW2 8593   0.439   5.242   3.238
 2157SOL     OW 8594   0.389   4.395   3.452
 2157SOL    HW1 8595   0.459   4.461   3.417
 2157SOL    HW2 8596   0.432   4.302   3.441
 2158SOL     OW 8597   1.602   4.516   3.560
 2158SOL    HW1 8598   1.503   4.543   3.544
 2158SOL    HW2 8599   1.654   4.566   3.486
 2159SOL     OW 8600   1.037   3.831   3.623
 2159SOL    HW1 8601   1.100   3.910   3.624
 2159SOL    HW2 8602   1.089   3.757   3.573
 2160SOL     OW 8603   0.498   3.746   3.621
 2160SOL    HW1 8604   0.453   3.681   3.554
 2160SOL    HW2 8605   0.427   3.816   3.645
 2161SOL     OW 8606   0.566   4.607   2.915
 2161SOL    HW1 8607   0.606   4.701   2.908
 2161SOL    HW2 8608   0.536   4.597   3.011
 2162SOL     OW 8609   1.310   4.619   2.868
 2162SOL    HW1 8610   1.232   4.565   2.827
 2162SOL    HW2 8611   1.391   4.560   2.852
 2163SOL     OW 8612   1.212   4.233   2.112
 2163SOL    HW1 8613   1.244   4.168   2.184
 2163SOL    HW2 8614   1.153   4.296   2.168
 2164SOL     OW 8615   0.298   3.923   3.113
 2164SOL    HW1 8616   0.249   3.943   3.202
 2164SOL    HW2 8617   0.270   3.826   3.091
 2165SOL     OW 8618   0.051   5.029   3.155
 2165SOL    HW1 8619   0.114   4.973   3.214
 2165SOL    HW2 8620   0.072   5.130   3.175
 2166SOL     OW 8621   0.753   4.376   2.922
 2166SOL    HW1 8622   0.827   4.329   2.867
 2166SOL    HW2 8623   0.736   4.469   2.884
 2167SOL     OW 8624   1.668   4.710   3.731
 2167SOL    HW1 8625   1.641   4.628   3.675
 2167SOL    HW2 8626   1.614   4.705   3.820
 2168SOL     OW 8627   0.281   3.763   2.477
 2168SOL    HW1 8628   0.261   3.863   2.492
 2168SOL    HW2 8629   0.304   3.729   2.571
 2169SOL     OW 8630   1.062   4.475   2.812
 2169SOL    HW1 8631   1.051   4.496   2.913
 2169SOL    HW2 8632   1.039   4.375   2.807
 2170SOL     OW 8633   0.959   5.282   3.572
 2170SOL    HW1 8634   0.956   5.337   3.484
 2170SOL    HW2 8635   1.018   5.200   3.551
 2171SOL     OW 8636   1.838   5.206   3.460
 2171SOL    HW1 8637   1.871   5.231   3.366
 2171SOL    HW2 8638   1.914   5.234   3.524
 2172SOL     OW 8639   0.370   4.622   3.650
 2172SOL    HW1 8640   0.425   4.654   3.729
 2172SOL    HW2 8641   0.400   4.527   3.629
 2173SOL     OW 8642   1.446   4.011   1.955
 2173SOL    HW1 8643   1.386   3.933   1.985
 2173SOL    HW2 8644   1.492   4.045   2.038
 2174SOL     OW 8645   1.256   4.568   1.877
 2174SOL    HW1 8646   1.307   4.482   1.901
 2174SOL    HW2 8647   1.283   4.584   1.779
 2175SOL     OW 8648   1.084   5.094   2.714
 2175SOL    HW1 8649   1.078   5.011   2.653
 2175SOL    HW2 8650   1.129   5.170   2.661
 2176SOL     OW 8651   0.275   4.556   2.852
 2176SOL    HW1 8652   0.374   4.578   2.840
 2176SOL    HW2 8653   0.276   4.461   2.887
 2177SOL     OW 8654   0.305   4.279   2.860
 2177SOL    HW1 8655   0.285   4.181   2.836
 2177SOL    HW2 8656   0.393   4.298   2.806
 2178SOL     OW 8657   1.142   4.095   3.553
 2178SOL    HW1 8658   1.091   4.148   3.625
 2178SOL    HW2 8659   1.241   4.125   3.563
 2179SOL     OW 8660   1.162   3.930   3.339
 2179SOL    HW1 8661   1.148   3.998   3.416
 2179SOL    HW2 8662   1.209   3.984   3.267
 2180SOL     OW 8663   6.973   5.061   2.070
 2180SOL    HW1 8664   6.889   5.080   2.126
 2180SOL    HW2 8665   7.009   4.975   2.116
 2181SOL     OW 8666   0.117   5.491   2.820
 2181SOL    HW1 8667   0.096   5.424   2.744
 2181SOL    HW2 8668   0.203   5.536   2.784
 2182SOL     OW 8669   0.474   5.312   2.794
 2182SOL    HW1 8670   0.548   5.385   2.802
 2182SOL    HW2 8671   0.520   5.238   2.739
 2183SOL     OW 8672   0.974   4.489   3.064
 2183SOL    HW1 8673   1.010   4.459   3.155
 2183SOL    HW2 8674   0.885   4.442   3.053
 2184SOL     OW 8675   0.055   4.349   2.951
 2184SOL    HW1 8676   0.146   4.313   2.918
 2184SOL    HW2 8677   0.036   4.300   3.039
 2185SOL     OW 8678   0.227   4.226   3.591
 2185SOL    HW1 8679   0.289   4.160   3.543
 2185SOL    HW2 8680   0.261   4.316   3.557
 2186SOL     OW 8681   1.360   4.613   3.502
 2186SOL    HW1 8682   1.385   4.712   3.512
 2186SOL    HW2 8683   1.369   4.597   3.400
 2187SOL     OW 8684   0.784   4.280   2.269
 2187SOL    HW1 8685   0.818   4.243   2.179
 2187SOL    HW2 8686   0.704   4.339   2.245
 2188SOL     OW 8687   0.248   5.299   3.579
 2188SOL    HW1 8688   0.218   5.375   3.642
 2188SOL    HW2 8689   0.248   5.212   3.633
 2189SOL     OW 8690   0.684   4.207   3.125
 2189SOL    HW1 8691   0.651   4.119   3.085
 2189SOL    HW2 8692   0.691   4.274   3.047
 2190SOL     OW 8693   0.925   5.421   3.341
 2190SOL    HW1 8694   0.910   5.397   3.243
 2190SOL    HW2 8695   0.934   5.523   3.342
 2191SOL     OW 8696   0.454   4.179   2.046
 2191SOL    HW1 8697   0.516   4.260   2.057
 2191SOL    HW2 8698   0.362   4.214   2.073
 2192SOL     OW 8699   0.114   4.840   3.335
 2192SOL    HW1 8700   0.136   4.775   3.413
 2192SOL    HW2 8701   0.113   4.777   3.252
 2193SOL     OW 8702   1.295   4.792   3.079
 2193SOL    HW1 8703   1.300   4.715   3.010
 2193SOL    HW2 8704   1.221   4.851   3.038
 2194SOL     OW 8705   1.298   4.599   2.147
 2194SOL    HW1 8706   1.244   4.539   2.208
 2194SOL    HW2 8707   1.255   4.600   2.054
 2195SOL     OW 8708   1.754   5.471   3.003
 2195SOL    HW1 8709   1.827   5.468   2.931
 2195SOL    HW2 8710   1.705   5.380   2.991
 2196SOL     OW 8711   1.248   5.450   2.963
 2196SOL    HW1 8712   1.324   5.484   2.905
 2196SOL    HW2 8713   1.271   5.354   2.992
 2197SOL     OW 8714   0.056   4.943   2.901
 2197SOL    HW1 8715   0.050   4.984   2.995
 2197SOL    HW2 8716  -0.013   4.992   2.845
 2198SOL     OW 8717   0.705   5.356   3.638
 2198SOL    HW1 8718   0.679   5.448   3.604
 2198SOL    HW2 8719   0.805   5.342   3.614
 2199SOL     OW 8720   1.380   5.303   2.351
 2199SOL    HW1 8721   1.448   5.326   2.277
 2199SOL    HW2 8722   1.331   5.391   2.372
 2200SOL     OW 8723   0.140   5.519   3.714
 2200SOL    HW1 8724   0.083   5.459   3.776
 2200SOL    HW2 8725   0.195   5.569   3.783
 2201SOL     OW 8726   1.227   4.671   2.561
 2201SOL    HW1 8727   1.309   4.616   2.591
 2201SOL    HW2 8728   1.266   4.741   2.496
 2202SOL     OW 8729   0.792   4.998   3.301
 2202SOL    HW1 8730   0.753   5.062   3.373
 2202SOL    HW2 8731   0.720   5.000   3.229
 2203SOL     OW 8732   0.659   5.355   2.036
 2203SOL    HW1 8733   0.689   5.369   1.940
 2203SOL    HW2 8734   0.598   5.272   2.023
 2204SOL     OW 8735   1.636   5.463   3.260
 2204SOL    HW1 8736   1.681   5.468   3.169
 2204SOL    HW2 8737   1.628   5.561   3.293
 2205SOL     OW 8738   0.247   4.023   2.560
 2205SOL    HW1 8739   0.257   4.122   2.542
 2205SOL    HW2 8740   0.263   4.013   2.661
 2206SOL     OW 8741   1.192   5.350   1.883
 2206SOL    HW1 8742   1.209   5.253   1.909
 2206SOL    HW2 8743   1.119   5.349   1.811
 2207SOL     OW 8744   0.791   4.726   3.253
 2207SOL    HW1 8745   0.795   4.727   3.152
 2207SOL    HW2 8746   0.803   4.824   3.282
 2208SOL     OW 8747   0.932   4.620   2.142
 2208SOL    HW1 8748   0.999   4.680   2.093
 2208SOL    HW2 8749   0.984   4.548   2.192
 2209SOL     OW 8750   1.562   5.325   1.894
 2209SOL    HW1 8751   1.466   5.356   1.890
 2209SOL    HW2 8752   1.592   5.325   1.795
 2210SOL     OW 8753   0.356   4.962   3.360
 2210SOL    HW1 8754   0.355   5.055   3.316
 2210SOL    HW2 8755   0.269   4.914   3.336
 2211SOL     OW 8756   1.604   5.032   3.166
 2211SOL    HW1 8757   1.681   5.010   3.229
 2211SOL    HW2 8758   1.546   5.101   3.217
 2212SOL     OW 8759   1.032   4.850   2.600
 2212SOL    HW1 8760   0.960   4.792   2.641
 2212SOL    HW2 8761   1.111   4.785   2.585
 2213SOL     OW 8762   1.041   3.942   2.845
 2213SOL    HW1 8763   1.057   3.900   2.752
 2213SOL    HW2 8764   1.050   3.863   2.911
 2214SOL     OW 8765   0.609   5.229   2.373
 2214SOL    HW1 8766   0.665   5.188   2.297
 2214SOL    HW2 8767   0.533   5.279   2.328
 2215SOL     OW 8768   0.232   5.097   2.116
 2215SOL    HW1 8769   0.132   5.113   2.100
 2215SOL    HW2 8770   0.243   5.094   2.219
 2216SOL     OW 8771   0.134   4.688   3.547
 2216SOL    HW1 8772   0.080   4.725   3.626
 2216SOL    HW2 8773   0.226   4.661   3.588
 2217SOL     OW 8774   0.692   3.919   3.330
 2217SOL    HW1 8775   0.781   3.894   3.284
 2217SOL    HW2 8776   0.723   3.953   3.422
 2218SOL     OW 8777   0.107   4.081   1.897
 2218SOL    HW1 8778   0.012   4.073   1.866
 2218SOL    HW2 8779   0.152   4.150   1.833
 2219SOL     OW 8780   1.439   4.612   3.237
 2219SOL    HW1 8781   1.386   4.684   3.187
 2219SOL    HW2 8782   1.522   4.596   3.178
 2220SOL     OW 8783   0.125   3.926   2.185
 2220SOL    HW1 8784   0.054   3.924   2.112
 2220SOL    HW2 8785   0.182   3.844   2.162
 2221SOL     OW 8786   1.223   5.074   1.982
 2221SOL    HW1 8787   1.139   5.018   1.989
 2221SOL    HW2 8788   1.252   5.084   2.080
 2222SOL     OW 8789   0.592   4.528   3.320
 2222SOL    HW1 8790   0.648   4.613   3.317
 2222SOL    HW2 8791   0.668   4.458   3.326
 2223SOL     OW 8792   1.494   5.517   2.814
 2223SOL    HW1 8793   1.548   5.575   2.751
 2223SOL    HW2 8794   1.560   5.468   2.873
 2224SOL     OW 8795   0.733   4.236   3.587
 2224SOL    HW1 8796   0.794   4.307   3.630
 2224SOL    HW2 8797   0.774   4.142   3.596
 2225SOL     OW 8798   1.455   4.882   3.504
 2225SOL    HW1 8799   1.446   4.892   3.606
 2225SOL    HW2 8800   1.551   4.911   3.485
 2226SOL     OW 8801   0.401   5.468   3.441
 2226SOL    HW1 8802   0.322   5.528   3.418
 2226SOL    HW2 8803   0.354   5.384   3.480
 2227SOL     OW 8804   1.651   4.592   3.076
 2227SOL    HW1 8805   1.661   4.506   3.022
 2227SOL    HW2 8806   1.639   4.671   3.012
 2228SOL     OW 8807   1.191   4.035   2.354
 2228SOL    HW1 8808   1.255   3.963   2.320
 2228SOL    HW2 8809   1.252   4.100   2.406
 2229SOL     OW 8810   0.581   4.466   2.521
 2229SOL    HW1 8811   0.628   4.558   2.517
 2229SOL    HW2 8812   0.515   4.467   2.443
 2230SOL     OW 8813   1.733   4.668   3.366
 2230SOL    HW1 8814   1.724   4.768   3.382
 2230SOL    HW2 8815   1.688   4.645   3.278
 2231SOL     OW 8816   0.813   5.094   1.889
 2231SOL    HW1 8817   0.805   5.109   1.989
 2231SOL    HW2 8818   0.840   5.182   1.845
 2232SOL     OW 8819   0.648   5.510   2.776
 2232SOL    HW1 8820   0.642   5.612   2.763
 2232SOL    HW2 8821   0.745   5.484   2.764
 2233SOL     OW 8822   0.866   4.661   2.727
 2233SOL    HW1 8823   0.933   4.587   2.746
 2233SOL    HW2 8824   0.859   4.717   2.811
 2234SOL     OW 8825   1.086   4.757   1.955
 2234SOL    HW1 8826   1.045   4.803   1.872
 2234SOL    HW2 8827   1.143   4.680   1.916
 2235SOL     OW 8828   1.846   5.271   2.739
 2235SOL    HW1 8829   1.761   5.251   2.690
 2235SOL    HW2 8830   1.866   5.187   2.794
 2236SOL     OW 8831   0.228   5.074   3.725
 2236SOL    HW1 8832   0.161   4.999   3.713
 2236SOL    HW2 8833   0.235   5.089   3.828
 2237SOL     OW 8834   0.062   5.036   2.613
 2237SOL    HW1 8835  -0.000   4.978   2.555
 2237SOL    HW2 8836   0.147   4.981   2.621
 2238SOL     OW 8837   0.654   5.144   3.477
 2238SOL    HW1 8838   0.592   5.081   3.529
 2238SOL    HW2 8839   0.661   5.228   3.536
 2239SOL     OW 8840   0.478   4.165   2.402
 2239SOL    HW1 8841   0.530   4.129   2.323
 2239SOL    HW2 8842   0.456   4.087   2.461
 2240SOL     OW 8843   1.620   5.246   2.965
 2240SOL    HW1 8844   1.553   5.215   2.894
 2240SOL    HW2 8845   1.630   5.165   3.026
 2241SOL     OW 8846   0.286   4.298   3.135
 2241SOL    HW1 8847   0.330   4.231   3.199
 2241SOL    HW2 8848   0.317   4.271   3.041
 2242SOL     OW 8849   0.820   5.336   2.542
 2242SOL    HW1 8850   0.813   5.404   2.467
 2242SOL    HW2 8851   0.738   5.275   2.535
 2243SOL     OW 8852   1.408   3.985   2.961
 2243SOL    HW1 8853   1.428   3.891   2.992
 2243SOL    HW2 8854   1.340   4.022   3.029
 2244SOL     OW 8855   1.047   3.719   3.009
 2244SOL    HW1 8856   0.997   3.647   2.956
 2244SOL    HW2 8857   1.144   3.682   3.013
 2245SOL     OW 8858   0.778   5.094   2.186
 2245SOL    HW1 8859   0.760   4.993   2.188
 2245SOL    HW2 8860   0.862   5.107   2.242
 2246SOL     OW 8861   0.615   5.291   3.123
 2246SOL    HW1 8862   0.603   5.384   3.166
 2246SOL    HW2 8863   0.714   5.291   3.100
 2247SOL     OW 8864   1.301   3.787   2.005
 2247SOL    HW1 8865   1.352   3.708   1.961
 2247SOL    HW2 8866   1.215   3.742   2.043
 2248SOL     OW 8867   0.045   4.819   2.178
 2248SOL    HW1 8868   0.139   4.784   2.155
 2248SOL    HW2 8869  -0.013   4.733   2.187
 2249SOL     OW 8870   0.890   5.379   2.196
 2249SOL    HW1 8871   0.807   5.366   2.137
 2249SOL    HW2 8872   0.875   5.465   2.252
 2250SOL     OW 8873   0.230   4.392   3.855
 2250SOL    HW1 8874   0.210   4.331   3.933
 2250SOL    HW2 8875   0.249   4.333   3.776
 2251SOL     OW 8876   0.265   3.998   4.712
 2251SOL    HW1 8877   0.313   3.983   4.801
 2251SOL    HW2 8878   0.166   3.987   4.738
 2252SOL     OW 8879   6.973   4.116   4.352
 2252SOL    HW1 8880   6.925   4.111   4.443
 2252SOL    HW2 8881   7.046   4.046   4.359
 2253SOL     OW 8882   0.585   5.022   4.898
 2253SOL    HW1 8883   0.492   5.021   4.856
 2253SOL    HW2 8884   0.597   5.119   4.930
 2254SOL     OW 8885   1.553   5.247   4.431
[truncated: 1,069,007 more chars]
