# Supplementary material for: A locally activatable sensor for robust quantification of organellar glutathione
Source: Nat Chem. 2023 Jun 15;15(10):1415–21. doi: 10.1038/s41557-023-01249-3 (PMC10533397; doi:10.1038/s41557-023-01249-3)
Supplement: Supplementary file 3 — Atomic coordinates for starting, ending and selected time-points of MD simulations. [file 41557_2023_1249_MOESM3_ESM.zip › halotag-SiR_xyz-coord/HT-TRaQGctrl-500ns.gro]

HaloTag w/ open SiRCO (open form) bound to Asp106 and Cl in crystal structure position, neutralized, and solvated in 0.15 M NaCl solution in water
32587
    4ILE      N    1   1.961   2.731   0.774 -0.1085  0.7022 -0.0743
    4ILE     H1    2   1.863   2.732   0.792  0.2053  0.8622  1.8047
    4ILE     H2    3   1.988   2.759   0.682 -0.5858 -1.2562 -0.8517
    4ILE     H3    4   2.004   2.641   0.780  0.5707  0.8890 -1.6394
    4ILE     CA    5   2.031   2.812   0.875  0.7221 -0.0736 -0.0209
    4ILE     CB    6   1.986   2.958   0.876  0.0805 -0.2697  0.1315
    4ILE    CG1    7   2.005   3.029   0.741 -0.2320 -0.7255 -0.1560
    4ILE    CG2    8   2.056   3.036   0.987 -0.1267 -0.7802  0.6205
    4ILE     CD    9   2.144   3.038   0.677 -0.2192  0.3562  0.0041
    4ILE      C   10   2.011   2.734   1.005  0.2921  0.1915  0.0718
    4ILE      O   11   1.904   2.680   1.035  0.7658 -0.6656  0.2498
    5GLY      N   12   2.121   2.691   1.066  0.5138  0.2985 -0.2530
    5GLY      H   13   2.209   2.691   1.018  0.5002 -1.2031 -0.3061
    5GLY     CA   14   2.118   2.614   1.191 -0.1478  0.2056 -0.3224
    5GLY      C   15   2.033   2.662   1.309  0.1470 -0.1766  0.0464
    5GLY      O   16   2.016   2.782   1.329  0.1423 -0.1907  0.1269
    6THR      N   17   1.983   2.567   1.387  0.0122 -0.1852 -0.0505
    6THR      H   18   2.018   2.476   1.365  0.9469 -0.7825  3.3030
    6THR     CA   19   1.882   2.578   1.494  0.0361 -0.1132 -0.0352
    6THR     CB   20   1.914   2.657   1.621 -0.8642 -0.3275  0.3367
    6THR    OG1   21   1.955   2.789   1.583 -0.7039 -0.3881  0.2970
    6THR    HG1   22   2.025   2.786   1.511  0.3916  1.2591  1.2197
    6THR    CG2   23   2.017   2.580   1.704 -0.5135  0.0190  0.2246
    6THR      C   24   1.741   2.615   1.446  0.2902  0.0551 -0.6586
    6THR      O   25   1.725   2.713   1.373 -0.3874  0.0748 -0.4871
    7GLY      N   26   1.649   2.553   1.519  0.5444 -0.1263 -0.4903
    7GLY      H   27   1.673   2.481   1.583  0.5474  0.5118  0.2433
    7GLY     CA   28   1.504   2.573   1.503  0.4273 -0.2768  0.3438
    7GLY      C   29   1.427   2.629   1.622 -0.0206  0.0420 -0.0933
    7GLY      O   30   1.481   2.613   1.731 -0.1876  0.2586  0.0241
    8PHE      N   31   1.313   2.691   1.592  0.0366  0.1638 -0.0603
    8PHE      H   32   1.301   2.716   1.496 -1.8925  1.6990  0.5181
    8PHE     CA   33   1.215   2.734   1.693  0.5354  0.3202  0.3559
    8PHE     CB   34   1.196   2.883   1.722 -0.2396  0.5142 -1.0880
    8PHE     CG   35   1.297   2.924   1.830 -0.8471  0.1125 -0.3582
    8PHE    CD1   36   1.431   2.946   1.800 -0.6064  0.2231  0.7602
    8PHE    HD1   37   1.478   2.926   1.703  1.2510  0.9854  1.4510
    8PHE    CD2   38   1.249   2.941   1.959 -0.0598  0.6678 -0.1255
    8PHE    HD2   39   1.141   2.943   1.977 -0.1140 -1.7391  0.2235
    8PHE    CE1   40   1.520   2.977   1.902 -0.0701  0.2422  0.2957
    8PHE    HE1   41   1.622   3.006   1.875 -0.1077 -0.2686 -0.4237
    8PHE    CE2   42   1.337   2.969   2.062 -0.1194 -0.3686  0.2175
    8PHE    HE2   43   1.303   3.015   2.154 -0.4923  0.9035 -0.5424
    8PHE     CZ   44   1.472   2.988   2.032 -0.2105  0.3062  0.2378
    8PHE     HZ   45   1.550   2.993   2.107 -1.3862 -1.8191  1.7043
    8PHE      C   46   1.083   2.659   1.676  0.6843  0.1114  0.1292
    8PHE      O   47   1.012   2.677   1.577  0.1627 -0.5504  0.3770
    9PRO      N   48   1.041   2.574   1.769 -0.2355  0.3894 -0.0265
    9PRO     CA   49   0.903   2.524   1.778 -0.1928  0.1855 -0.4792
    9PRO     CB   50   0.904   2.411   1.881 -0.1964  0.0174 -0.6629
    9PRO     CG   51   1.047   2.359   1.869 -0.0170  0.3158  0.1108
    9PRO     CD   52   1.133   2.480   1.834 -0.2042  0.4020 -0.0533
    9PRO      C   53   0.803   2.637   1.808 -0.2610 -0.0411  0.1461
    9PRO      O   54   0.803   2.687   1.920  0.0449  0.2081  0.0358
   10PHE      N   55   0.731   2.677   1.704  0.0555 -0.2691 -0.1664
   10PHE      H   56   0.738   2.635   1.614 -2.5807  1.5497 -1.3482
   10PHE     CA   57   0.623   2.777   1.703  0.1290 -0.1855  0.1928
   10PHE     CB   58   0.580   2.795   1.558 -0.3309  0.5979  0.4193
   10PHE     CG   59   0.668   2.891   1.478  0.0386  0.1916  0.3327
   10PHE    CD1   60   0.670   2.866   1.341 -0.3605  0.5261  0.2650
   10PHE    HD1   61   0.641   2.766   1.309 -0.6320  1.1214 -1.4332
   10PHE    CD2   62   0.687   3.021   1.523 -0.3165  0.1996  0.4632
   10PHE    HD2   63   0.721   3.043   1.624 -0.1529 -1.6594  0.8450
   10PHE    CE1   64   0.674   2.968   1.246 -0.0817 -0.2532 -0.5698
   10PHE    HE1   65   0.675   2.947   1.139 -0.4538 -0.6393 -0.5014
   10PHE    CE2   66   0.700   3.125   1.431 -0.4119  0.0641  0.2968
   10PHE    HE2   67   0.734   3.219   1.473 -1.1309  0.1137  0.7810
   10PHE     CZ   68   0.684   3.097   1.296 -0.5422 -0.5962  0.4436
   10PHE     HZ   69   0.670   3.179   1.225 -0.5280 -1.1129 -0.1608
   10PHE      C   70   0.506   2.719   1.784 -0.0630 -0.1857 -0.0824
   10PHE      O   71   0.467   2.604   1.764 -0.4320 -0.1210  0.2499
   11ASP      N   72   0.449   2.817   1.854 -0.2123 -0.2923 -0.0553
   11ASP      H   73   0.500   2.899   1.878  1.4103 -1.7447  1.8870
   11ASP     CA   74   0.329   2.802   1.937 -0.1700  0.3899  0.1339
   11ASP     CB   75   0.364   2.853   2.077 -0.0436  0.5169  0.0561
   11ASP     CG   76   0.263   2.815   2.185 -0.2766  0.3845 -0.2069
   11ASP    OD1   77   0.251   2.884   2.289  0.3632  0.4192 -0.1546
   11ASP    OD2   78   0.199   2.709   2.168  0.2643 -0.1534  1.0101
   11ASP      C   79   0.210   2.881   1.884 -0.5697 -0.0388  0.3812
   11ASP      O   80   0.228   3.002   1.875 -0.0164 -0.1205  0.3807
   12PRO      N   81   0.100   2.823   1.835 -0.2581 -0.3619  0.0524
   12PRO     CA   82   6.997   2.895   1.787 -0.2374 -0.4211 -0.0870
   12PRO     CB   83   6.943   2.794   1.685 -0.3673 -0.5775  0.1343
   12PRO     CG   84   6.973   2.656   1.743 -0.1056 -0.6437 -0.1556
   12PRO     CD   85   0.101   2.683   1.791 -0.3477 -0.5072  0.5047
   12PRO      C   86   6.890   2.932   1.891  0.0083  0.1084 -0.0227
   12PRO      O   87   6.850   2.854   1.976  0.1233 -0.2133 -0.2617
   13HIS      N   88   6.820   3.042   1.863  0.1270  0.3384  0.5675
   13HIS      H   89   6.839   3.096   1.781  1.0983 -1.9246 -0.7998
   13HIS     CA   90   6.708   3.094   1.942 -0.0902  0.2772  0.3025
   13HIS     CB   91   6.763   3.184   2.053 -0.6106  0.2780  0.5638
   13HIS     CG   92   6.867   3.122   2.147 -0.3463 -0.7628 -0.3935
   13HIS    ND1   93   6.831   3.049   2.253 -0.0476  0.2904  0.4562
   13HIS    CD2   94   6.999   3.118   2.138 -0.2747  0.1528  0.1107
   13HIS    HD2   95   0.045   3.182   2.075 -1.4529  0.0995 -1.1369
   13HIS    CE1   96   6.939   2.992   2.306 -0.0499 -0.1310  0.0169
   13HIS    HE1   97   6.937   2.902   2.367  1.1334  0.0028  0.2655
   13HIS    NE2   98   0.026   3.035   2.233 -0.1240  0.2875  0.1606
   13HIS    HE2   99   0.119   3.000   2.243  0.1069  0.9909  0.5517
   13HIS      C  100   6.607   3.183   1.868 -0.1142 -0.1745 -0.2130
   13HIS      O  101   6.651   3.267   1.789 -0.1084 -0.0650 -0.0933
   14TYR      N  102   6.484   3.185   1.918 -0.0223  0.2891  0.0013
   14TYR      H  103   6.456   3.116   1.984  2.0651 -0.7580 -0.1288
   14TYR     CA  104   6.372   3.272   1.880 -0.0830  0.1842 -0.0620
   14TYR     CB  105   6.251   3.201   1.820  0.1084 -0.0159 -0.2122
   14TYR     CG  106   6.267   3.111   1.697 -0.1953 -0.1479 -0.1569
   14TYR    CD1  107   6.221   3.162   1.576 -0.9411  0.4174  0.3592
   14TYR    HD1  108   6.216   3.270   1.559  0.2529  0.8293  2.3001
   14TYR    CD2  109   6.304   2.979   1.720  0.2977  0.0509  0.2149
   14TYR    HD2  110   6.329   2.939   1.818 -0.3456 -1.3916 -0.1769
   14TYR    CE1  111   6.211   3.077   1.467 -0.8956 -0.2034  0.8341
   14TYR    HE1  112   6.155   3.106   1.378  1.7665  2.1913 -0.2194
   14TYR    CE2  113   6.296   2.895   1.609  0.6562 -0.2011  0.3784
   14TYR    HE2  114   6.332   2.792   1.612  1.1581 -0.0217  0.8833
   14TYR     CZ  115   6.251   2.946   1.488 -0.0495  0.0339  0.7307
   14TYR     OH  116   6.267   2.861   1.382 -0.7902  0.6855  0.0845
   14TYR     HH  117   6.217   2.776   1.399  3.5930 -2.2777 -0.1237
   14TYR      C  118   6.333   3.352   2.004 -0.0407  0.1203 -0.0077
   14TYR      O  119   6.328   3.301   2.116 -0.4397 -0.5666 -0.3321
   15VAL      N  120   6.301   3.480   1.993 -0.8579 -0.1232 -0.5500
   15VAL      H  121   6.317   3.528   1.907 -0.0766  0.8017  0.0927
   15VAL     CA  122   6.229   3.565   2.089  0.0798 -0.4567  0.4677
   15VAL     CB  123   6.313   3.668   2.165  0.1575 -0.1299 -0.0541
   15VAL    CG1  124   6.411   3.589   2.251 -0.0301 -0.6024 -0.2726
   15VAL    CG2  125   6.379   3.769   2.071 -0.3427  0.2719  0.0184
   15VAL      C  126   6.109   3.637   2.027  0.6727  0.3191  0.2032
   15VAL      O  127   6.119   3.684   1.914  0.1383 -0.5279 -0.2039
   16GLU      N  128   5.997   3.636   2.099 -0.0138  0.1225 -0.8480
   16GLU      H  129   5.999   3.582   2.183  0.1588 -0.9488 -1.5240
   16GLU     CA  130   5.861   3.677   2.061 -0.1275  0.3278 -0.2339
   16GLU     CB  131   5.765   3.609   2.159 -0.1482 -0.2704 -0.6661
   16GLU     CG  132   5.778   3.456   2.161 -0.1772 -0.2714 -0.5750
   16GLU     CD  133   5.669   3.386   2.242  0.0049  0.2674  0.1541
   16GLU    OE1  134   5.557   3.359   2.192 -0.0306 -0.2434  0.4977
   16GLU    OE2  135   5.697   3.343   2.356  0.2503  0.0607  0.0163
   16GLU      C  136   5.849   3.830   2.062 -0.4003  0.3052  0.0636
   16GLU      O  137   5.747   3.888   2.099 -0.5785 -0.1535  0.3053
   17VAL      N  138   5.954   3.899   2.021  0.0890 -0.4467  0.0296
   17VAL      H  139   6.041   3.858   1.994 -0.5358 -0.9925 -1.2266
   17VAL     CA  140   5.966   4.046   2.023  0.3821 -0.4650 -0.1712
   17VAL     CB  141   6.107   4.103   2.032  0.2246 -0.0973 -0.0205
   17VAL    CG1  142   6.186   4.055   2.154  0.6758 -0.1437 -0.3276
   17VAL    CG2  143   6.177   4.077   1.899  0.0152  0.2460 -0.1978
   17VAL      C  144   5.876   4.122   1.926  0.2980 -0.3001  0.0354
   17VAL      O  145   5.863   4.084   1.809 -0.0955 -0.2322  0.0574
   18LEU      N  146   5.803   4.219   1.981 -0.7178 -0.7829 -0.4305
   18LEU      H  147   5.844   4.270   2.057 -1.8017 -1.1127  0.4070
   18LEU     CA  148   5.687   4.288   1.924 -0.5226 -0.4663 -0.4478
   18LEU     CB  149   5.699   4.370   1.795 -0.4842 -0.0585 -0.1851
   18LEU     CG  150   5.794   4.490   1.798 -0.4598 -0.0818  0.0565
   18LEU    CD1  151   5.824   4.554   1.662 -0.0058  0.0704  0.2275
   18LEU    CD2  152   5.730   4.600   1.882 -0.2618  0.1720 -0.1238
   18LEU      C  153   5.569   4.192   1.904 -0.5200 -0.4984 -0.3108
   18LEU      O  154   5.460   4.221   1.952 -0.2605  0.1783 -0.1145
   19GLY      N  155   5.593   4.073   1.850  0.5419 -0.2677 -0.3828
   19GLY      H  156   5.680   4.054   1.804  1.1678 -1.3231  1.1651
   19GLY     CA  157   5.491   3.967   1.840  0.0561  0.1268  0.3065
   19GLY      C  158   5.562   3.845   1.781 -0.6677 -0.1352 -0.0323
   19GLY      O  159   5.578   3.737   1.838 -0.5877 -0.2552 -0.2821
   20GLU      N  160   5.596   3.859   1.653  0.1297  0.0680  0.1942
   20GLU      H  161   5.546   3.927   1.599  0.1568  0.5171  0.7253
   20GLU     CA  162   5.669   3.762   1.571  0.1365  0.2526 -0.0195
   20GLU     CB  163   5.682   3.817   1.429  0.4728 -0.1239 -0.1377
   20GLU     CG  164   5.546   3.810   1.358 -0.0326  0.3885  0.7577
   20GLU     CD  165   5.437   3.911   1.394 -0.0232  0.3297  0.9519
   20GLU    OE1  166   5.318   3.882   1.368 -0.0274  1.0791  0.0642
   20GLU    OE2  167   5.475   4.019   1.444 -0.0978  0.6234  0.3882
   20GLU      C  168   5.812   3.725   1.611  0.1527  0.2571 -0.0729
   20GLU      O  169   5.883   3.802   1.676 -0.2422  0.4867  0.0940
   21ARG      N  170   5.824   3.593   1.609  0.1829  0.2628 -0.2851
   21ARG      H  171   5.741   3.540   1.592  1.5636 -1.5030 -2.1114
   21ARG     CA  172   5.945   3.526   1.661  0.1039  0.2568 -0.1072
   21ARG     CB  173   5.914   3.380   1.693 -0.2230  0.4170  0.3117
   21ARG     CG  174   5.790   3.345   1.776 -0.0186 -0.4544  0.2608
   21ARG     CD  175   5.806   3.208   1.842  0.4414 -0.2662  0.5437
   21ARG     NE  176   5.679   3.174   1.907  0.3091 -0.8044  0.0050
   21ARG     HE  177   5.639   3.246   1.962 -3.3954 -1.7126 -1.2058
   21ARG     CZ  178   5.600   3.073   1.865 -0.3448 -0.2532 -0.1104
   21ARG    NH1  179   5.623   3.014   1.747 -0.1838 -0.0970 -0.1586
   21ARG   HH11  180   5.700   3.038   1.688  0.8877 -1.4998  0.6137
   21ARG   HH12  181   5.561   2.943   1.713 -1.0380  1.4769 -2.0638
   21ARG    NH2  182   5.487   3.044   1.931 -0.1384 -0.2266  0.2597
   21ARG   HH21  183   5.461   3.105   2.006 -0.9608  1.9088 -1.6679
   21ARG   HH22  184   5.434   2.968   1.893 -2.5189  1.5862 -0.1966
   21ARG      C  185   6.075   3.548   1.584  0.0561  0.0768 -0.2408
   21ARG      O  186   6.096   3.491   1.477  0.0743  0.3283 -0.3722
   22MET      N  187   6.149   3.646   1.635  0.2248 -0.1641 -0.0174
   22MET      H  188   6.128   3.695   1.719  1.1309  1.2256 -0.5516
   22MET     CA  189   6.279   3.681   1.574 -0.0464  0.0607 -0.4689
   22MET     CB  190   6.302   3.829   1.601  0.1376 -0.0418 -0.0642
   22MET     CG  191   6.419   3.886   1.521  0.0409  0.1793 -0.0480
   22MET     SD  192   6.394   3.896   1.340 -0.1685 -0.3971 -0.0531
   22MET     CE  193   6.522   4.017   1.311 -0.0303 -0.4430  0.3655
   22MET      C  194   6.392   3.585   1.610 -0.0764  0.1146 -0.2346
   22MET      O  195   6.412   3.576   1.731  0.3061  0.8452 -0.2358
   23HIS      N  196   6.455   3.526   1.509  0.6859  0.1874  0.1910
   23HIS      H  197   6.425   3.539   1.415  0.0645  0.5775  0.4336
   23HIS     CA  198   6.555   3.419   1.527  0.1779 -0.2829  0.2614
   23HIS     CB  199   6.540   3.307   1.424  0.2036  0.0548 -0.1106
   23HIS     CG  200   6.622   3.180   1.442 -0.1292 -0.0828  0.4537
   23HIS    ND1  201   6.729   3.141   1.373 -0.1302  0.0190  0.3950
   23HIS    HD1  202   6.763   3.188   1.291  0.3979 -0.1502  0.5137
   23HIS    CD2  203   6.616   3.104   1.551 -0.0765  0.2128  0.6641
   23HIS    HD2  204   6.528   3.101   1.616 -0.3299 -0.0410  0.3191
   23HIS    CE1  205   6.794   3.043   1.436 -0.1482 -0.3950 -0.2206
   23HIS    HE1  206   6.893   3.004   1.414 -0.8688 -1.8758 -1.0195
   23HIS    NE2  207   6.721   3.023   1.545 -0.4327 -0.1974 -0.3707
   23HIS      C  208   6.695   3.480   1.520 -0.0298  0.1902  0.1917
   23HIS      O  209   6.727   3.568   1.440 -0.0177  0.1585  0.1619
   24TYR      N  210   6.790   3.403   1.573 -0.1566  0.2513  0.5105
   24TYR      H  211   6.763   3.310   1.600 -0.8451 -0.6331 -2.7119
   24TYR     CA  212   6.930   3.444   1.588 -0.1085  0.2556  0.0734
   24TYR     CB  213   6.945   3.559   1.687  0.5772 -0.1213  0.4206
   24TYR     CG  214   6.936   3.518   1.834 -0.2511 -0.6381  0.2331
   24TYR    CD1  215   6.815   3.530   1.903 -0.4496 -0.5529 -0.1257
   24TYR    HD1  216   6.724   3.532   1.844 -0.6506 -1.0343  0.1634
   24TYR    CD2  217   0.038   3.531   1.906 -0.2536  0.4514  0.0632
   24TYR    HD2  218   0.133   3.501   1.860  0.9898  2.3170  1.2505
   24TYR    CE1  219   6.807   3.562   2.038  0.1554 -0.4088 -0.1202
   24TYR    HE1  220   6.714   3.584   2.090  0.0896 -3.2718  1.1556
   24TYR    CE2  221   0.034   3.560   2.042  0.1487  0.5478  0.0572
   24TYR    HE2  222   0.124   3.584   2.098 -0.0925  3.2371 -0.5867
   24TYR     CZ  223   6.927   3.568   2.108  0.0618 -0.5513  0.0527
   24TYR     OH  224   6.926   3.577   2.244 -0.0178 -0.0502  0.0207
   24TYR     HH  225   0.000   3.596   2.284  0.5790  1.5236 -1.9199
   24TYR      C  226   0.008   3.330   1.630  0.0051  0.3849  0.1676
   24TYR      O  227   6.988   3.255   1.720 -0.7026  0.4372 -0.0641
   25VAL      N  228   0.110   3.304   1.548 -0.0044 -0.0637  0.3005
   25VAL      H  229   0.126   3.349   1.461 -0.4270 -0.5339 -0.0274
   25VAL     CA  230   0.215   3.215   1.598  0.0542 -0.1169  0.0813
   25VAL     CB  231   0.266   3.130   1.481  0.0404 -0.0022 -0.0076
   25VAL    CG1  232   0.167   3.016   1.456  0.2263 -0.1082 -0.2664
   25VAL    CG2  233   0.329   3.199   1.360 -0.3553  0.9023  0.2957
   25VAL      C  234   0.317   3.295   1.680  0.3141 -0.1653 -0.1925
   25VAL      O  235   0.340   3.414   1.657  0.5454 -0.1466  0.1364
   26ASP      N  236   0.351   3.244   1.798 -0.1258 -0.2016 -0.0808
   26ASP      H  237   0.323   3.153   1.828 -0.4071  0.2751  1.1558
   26ASP     CA  238   0.431   3.312   1.900 -0.2909 -0.0449 -0.0537
   26ASP     CB  239   0.331   3.323   2.015 -0.0510  0.0878  0.1456
   26ASP     CG  240   0.378   3.390   2.144 -0.4203 -0.0896  0.3735
   26ASP    OD1  241   0.406   3.311   2.237 -0.0921 -0.3388  0.0635
   26ASP    OD2  242   0.336   3.507   2.159  0.1190  0.1908 -0.2777
   26ASP      C  243   0.556   3.235   1.945 -0.0858  0.0521 -0.4534
   26ASP      O  244   0.545   3.114   1.965  0.3757  0.0306 -0.3354
   27VAL      N  245   0.667   3.303   1.969 -0.2388  0.1716 -0.0749
   27VAL      H  246   0.677   3.390   1.920 -0.3671 -0.0183 -0.4408
   27VAL     CA  247   0.786   3.268   2.048 -0.3736  0.1147  0.1022
   27VAL     CB  248   0.891   3.183   1.976 -0.2276  0.4824 -0.1227
   27VAL    CG1  249   0.894   3.044   2.039  0.0749  0.5347 -0.0229
   27VAL    CG2  250   0.861   3.172   1.826 -0.8654  0.2226  0.0211
   27VAL      C  251   0.854   3.395   2.099 -0.2315 -0.0795  0.3957
   27VAL      O  252   0.826   3.506   2.053  0.3340 -0.2652 -0.4106
   28GLY      N  253   0.948   3.375   2.191  0.7309 -0.1216 -0.5806
   28GLY      H  254   0.960   3.290   2.243  0.8651  0.7664  0.9166
   28GLY     CA  255   1.028   3.490   2.237  0.4604 -0.0265 -0.3457
   28GLY      C  256   0.988   3.576   2.357  0.4466 -0.2136 -0.2174
   28GLY      O  257   0.869   3.607   2.363  0.4532 -0.2857  0.3210
   29PRO      N  258   1.084   3.632   2.431 -0.2953 -0.0650  0.6491
   29PRO     CA  259   1.068   3.684   2.567 -0.3147 -0.0174  0.6286
   29PRO     CB  260   1.209   3.716   2.616 -0.1150 -0.0009  0.0406
   29PRO     CG  261   1.283   3.751   2.486 -0.4601 -0.1823 -0.2083
   29PRO     CD  262   1.223   3.650   2.388 -0.4240 -0.4556  0.0485
   29PRO      C  263   0.978   3.808   2.568  0.2417  0.3889  0.2941
   29PRO      O  264   1.016   3.905   2.502  0.3308  0.1858  0.0456
   30ARG      N  265   0.908   3.819   2.680  0.7328  0.0428  0.6367
   30ARG      H  266   0.911   3.750   2.753 -1.0165 -1.7311 -0.8704
   30ARG     CA  267   0.825   3.938   2.705 -0.0545 -0.3777  0.0509
   30ARG     CB  268   0.729   3.914   2.822  0.0615 -0.0938  0.2039
   30ARG     CG  269   0.632   4.029   2.852 -0.0952 -0.0167 -0.5772
   30ARG     CD  270   0.606   4.055   3.000  1.0615  0.0802 -0.3787
   30ARG     NE  271   0.577   4.195   3.036  0.4203 -0.1169 -0.1098
   30ARG     HE  272   0.624   4.237   3.113 -2.7573  1.2142  1.2784
   30ARG     CZ  273   0.492   4.279   2.976  0.0697 -0.2131  0.2509
   30ARG    NH1  274   0.401   4.238   2.886  0.0901 -0.8532  0.5218
   30ARG   HH11  275   0.383   4.141   2.869 -1.3589 -0.8095  1.5773
   30ARG   HH12  276   0.362   4.312   2.832  2.0781 -0.0820  0.0741
   30ARG    NH2  277   0.468   4.401   3.025 -0.1832 -0.2654  0.2626
   30ARG   HH21  278   0.520   4.430   3.105  1.1761 -0.2944 -0.5677
   30ARG   HH22  279   0.409   4.465   2.975  0.0110  0.2211  0.6425
   30ARG      C  280   0.900   4.071   2.719  0.1673 -0.4118 -0.7681
   30ARG      O  281   0.853   4.171   2.665  0.1899  0.0836  0.1074
   31ASP      N  282   1.013   4.072   2.788 -0.5695  0.2382  0.4545
   31ASP      H  283   1.025   4.010   2.866  0.4232 -1.5231 -1.0406
   31ASP     CA  284   1.095   4.194   2.786  0.4358 -0.4350 -0.1696
   31ASP     CB  285   1.208   4.171   2.886  0.2112  0.0249  0.1936
   31ASP     CG  286   1.306   4.065   2.836 -0.7850 -0.4632 -0.7513
   31ASP    OD1  287   1.291   3.946   2.872 -0.4147 -0.2738  0.0509
   31ASP    OD2  288   1.400   4.102   2.763  0.0783 -0.3492  0.3852
   31ASP      C  289   1.151   4.238   2.650  0.4027 -0.1571 -0.0946
   31ASP      O  290   1.152   4.359   2.627  0.0400  0.0310  0.8320
   32GLY      N  291   1.161   4.149   2.552 -0.3020  0.1781 -0.4841
   32GLY      H  292   1.119   4.058   2.559 -3.1905  1.4495  0.3515
   32GLY     CA  293   1.219   4.176   2.420 -0.2569 -0.4476 -0.5990
   32GLY      C  294   1.133   4.273   2.338 -0.4276 -0.1801 -0.1114
   32GLY      O  295   1.011   4.263   2.344 -0.5263  0.6761 -0.5585
   33THR      N  296   1.202   4.336   2.243 -0.2801 -0.2138 -0.0274
   33THR      H  297   1.287   4.377   2.276  0.5083 -2.4453  0.8548
   33THR     CA  298   1.133   4.408   2.135  0.0615  0.0666 -0.0583
   33THR     CB  299   1.232   4.474   2.039 -0.1009 -0.2810 -0.4677
   33THR    OG1  300   1.341   4.526   2.116 -0.3007 -0.2945 -0.1789
   33THR    HG1  301   1.389   4.585   2.052 -0.6730 -2.7208 -2.8764
   33THR    CG2  302   1.181   4.573   1.933  0.2037  0.6382  0.2286
   33THR      C  303   1.030   4.329   2.055  0.1515  0.0121 -0.1214
   33THR      O  304   1.065   4.218   2.015 -0.1006 -0.0959 -0.0459
   34PRO      N  305   0.903   4.370   2.046  0.1592  0.0476 -0.0739
   34PRO     CA  306   0.792   4.309   1.971  0.1677  0.1468 -0.1670
   34PRO     CB  307   0.669   4.387   2.016 -0.0150 -0.3662  0.2232
   34PRO     CG  308   0.703   4.461   2.146 -0.3886  0.1495  0.0296
   34PRO     CD  309   0.855   4.458   2.153 -0.3610  0.2627 -0.4800
   34PRO      C  310   0.809   4.324   1.819 -0.3251 -0.2447 -0.2621
   34PRO      O  311   0.790   4.428   1.757 -0.3887 -0.2027 -0.1734
   35VAL      N  312   0.863   4.215   1.764 -0.0090 -0.1449 -0.1520
   35VAL      H  313   0.891   4.135   1.817 -0.8351  0.3550  1.0933
   35VAL     CA  314   0.879   4.199   1.619 -0.0869 -0.0493 -0.1717
   35VAL     CB  315   1.013   4.141   1.573  0.0073  0.3209 -0.3637
   35VAL    CG1  316   1.028   4.167   1.423 -0.2992 -0.2189 -0.4897
   35VAL    CG2  317   1.135   4.194   1.649  0.2600 -0.1527 -0.4402
   35VAL      C  318   0.757   4.129   1.559 -0.1094 -0.0229 -0.1560
   35VAL      O  319   0.736   4.009   1.573 -0.2738  0.0522  0.2501
   36LEU      N  320   0.675   4.217   1.501 -0.0242  0.0777 -0.1253
   36LEU      H  321   0.684   4.316   1.506 -0.7297  0.0864  1.5379
   36LEU     CA  322   0.555   4.171   1.429 -0.1151  0.5719 -0.2908
   36LEU     CB  323   0.442   4.273   1.444 -0.7003 -0.0789 -0.2420
   36LEU     CG  324   0.391   4.324   1.579  0.0741 -0.1617  0.0845
   36LEU    CD1  325   0.304   4.447   1.553  0.1554 -0.1409 -0.0871
   36LEU    CD2  326   0.305   4.210   1.636  0.1970 -0.0746  0.4505
   36LEU      C  327   0.570   4.134   1.281  0.2873 -0.2944 -0.0405
   36LEU      O  328   0.612   4.218   1.202  0.1452  0.1769  0.3817
   37PHE      N  329   0.552   4.004   1.262 -0.2040 -0.1817 -0.3689
   37PHE      H  330   0.541   3.943   1.340 -0.1469 -0.2626 -0.4238
   37PHE     CA  331   0.573   3.951   1.126  0.3294 -0.1736 -0.2938
   37PHE     CB  332   0.643   3.816   1.143  0.0610 -0.3276 -0.4097
   37PHE     CG  333   0.794   3.816   1.165 -0.0219 -0.5762  0.1777
   37PHE    CD1  334   0.844   3.813   1.294 -0.4302 -0.3695  0.3430
   37PHE    HD1  335   0.776   3.804   1.379 -2.3657 -0.9387 -1.1855
   37PHE    CD2  336   0.877   3.849   1.058  0.0402 -0.3089  0.3079
   37PHE    HD2  337   0.832   3.866   0.960 -0.4739 -2.2676  0.1526
   37PHE    CE1  338   0.982   3.822   1.308 -0.3984  0.3295 -0.3925
   37PHE    HE1  339   1.021   3.816   1.410  1.7205  1.2845 -1.0686
   37PHE    CE2  340   1.015   3.860   1.072  0.0518 -0.1430  0.0691
   37PHE    HE2  341   1.075   3.911   0.997  0.7443  1.4005  1.6073
   37PHE     CZ  342   1.067   3.845   1.200  0.1408  1.0487  0.1774
   37PHE     HZ  343   1.176   3.841   1.209  0.3221  0.4491 -1.9541
   37PHE      C  344   0.436   3.930   1.060 -0.0519 -0.2281  0.4975
   37PHE      O  345   0.362   3.833   1.074 -0.3853 -0.0608 -0.0787
   38LEU      N  346   0.396   4.023   0.974  0.0194 -0.4262  0.2501
   38LEU      H  347   0.453   4.104   0.962 -2.5892  1.4994 -0.0485
   38LEU     CA  348   0.271   4.017   0.896  0.5397  0.0403 -0.6323
   38LEU     CB  349   0.227   4.160   0.864 -0.1312 -0.0112  0.0321
   38LEU     CG  350   0.134   4.207   0.976 -0.5023  0.0819 -0.3116
   38LEU    CD1  351   0.088   4.345   0.928 -0.0093  0.1876 -0.4862
   38LEU    CD2  352   0.005   4.124   0.977 -0.6218  0.2655 -0.4375
   38LEU      C  353   0.286   3.924   0.775  0.3693 -0.6249 -0.1457
   38LEU      O  354   0.380   3.933   0.696  0.2716  0.3791 -0.1650
   39HIS      N  355   0.198   3.824   0.770 -0.4354  0.0354  0.4519
   39HIS      H  356   0.137   3.808   0.847  1.6057  1.6494  2.5893
   39HIS     CA  357   0.201   3.729   0.658 -0.3711  0.1388  0.3644
   39HIS     CB  358   0.099   3.618   0.683  0.1203 -0.4820 -0.3332
   39HIS     CG  359   6.970   3.668   0.679  0.3520  0.2618  0.4748
   39HIS    ND1  360   6.887   3.641   0.579 -0.0571  0.2685  0.8065
   39HIS    HD1  361   6.911   3.573   0.510  3.6941  0.7446  1.4198
   39HIS    CD2  362   6.906   3.747   0.765 -0.1699  0.3228  0.0303
   39HIS    HD2  363   6.942   3.799   0.854  0.6744  1.5425 -0.9865
   39HIS    CE1  364   6.777   3.712   0.598 -0.3560  0.1469 -0.3694
   39HIS    HE1  365   6.697   3.737   0.529  0.4132 -0.5215 -1.5261
   39HIS    NE2  366   6.786   3.776   0.715 -0.3625 -0.5143 -0.0021
   39HIS      C  367   0.176   3.781   0.517 -0.4198 -0.1067  0.2809
   39HIS      O  368   0.116   3.885   0.493 -0.0038 -0.0109 -0.3726
   40GLY      N  369   0.212   3.704   0.415 -0.1418  0.3700  0.0116
   40GLY      H  370   0.278   3.630   0.427  0.6949  0.9258 -1.0368
   40GLY     CA  371   0.186   3.730   0.273 -0.0715  0.1390 -0.0449
   40GLY      C  372   0.066   3.667   0.202 -0.2870 -0.0109  0.4496
   40GLY      O  373   6.976   3.638   0.258 -0.4622  0.0309  0.1424
   41ASN      N  374   0.084   3.654   0.071 -0.2297 -0.3421  0.4895
   41ASN      H  375   0.169   3.669   0.021 -1.1918  0.6066 -0.9511
   41ASN     CA  376   6.984   3.616   7.004 -0.0993  0.0404  0.1252
   41ASN     CB  377   6.935   3.734   6.920  0.3933 -0.2061 -0.5269
   41ASN     CG  378   6.897   3.853   7.008 -0.1352 -0.6155 -0.1955
   41ASN    OD1  379   6.984   3.921   0.047 -0.3417 -0.3560 -0.1887
   41ASN    ND2  380   6.777   3.912   7.000  0.2096  0.1197 -0.0573
   41ASN   HD21  381   6.714   3.893   6.925 -0.2829  1.7746 -0.0824
   41ASN   HD22  382   6.743   3.950   0.071 -0.0733  2.1653 -1.0300
   41ASN      C  383   7.008   3.492   6.917 -0.2573  0.1485 -0.0708
   41ASN      O  384   0.085   3.496   6.835  0.3923 -0.1018  0.6452
   42PRO      N  385   6.945   3.379   6.947  0.5900 -0.2505  0.2288
   42PRO     CA  386   6.838   3.366   0.031  0.2588  0.1352 -0.0775
   42PRO     CB  387   6.739   3.275   6.974 -0.1578  0.1165  0.5045
   42PRO     CG  388   6.823   3.179   6.889 -0.3111  0.5565 -0.1555
   42PRO     CD  389   6.934   3.275   6.844 -0.1994  0.3574 -0.3072
   42PRO      C  390   6.882   3.291   0.157 -0.1758 -0.1908 -0.1151
   42PRO      O  391   6.803   3.230   0.228 -0.2184 -0.0955 -0.0802
   43THR      N  392   7.005   3.321   0.199 -0.1829 -0.2938 -0.0233
   43THR      H  393   0.034   3.404   0.166 -2.5684  0.1466 -2.5490
   43THR     CA  394   0.055   3.244   0.306 -0.1432 -0.3990 -0.1238
   43THR     CB  395   0.206   3.271   0.296 -0.1940  0.1541  0.5594
   43THR    OG1  396   0.243   3.408   0.276  0.2079 -0.0465 -0.0957
   43THR    HG1  397   0.321   3.414   0.214 -0.7017 -0.1245 -1.2829
   43THR    CG2  398   0.252   3.189   0.176 -0.8146  0.3328  0.1923
   43THR      C  399   0.007   3.286   0.445 -0.6747  0.2050 -0.4848
   43THR      O  400   7.000   3.402   0.478 -0.1457  0.2135 -0.1491
   44SER      N  401   7.002   3.185   0.529  0.2239  0.4012 -0.0138
   44SER      H  402   6.980   3.094   0.492 -1.0441  0.2283  1.0880
   44SER     CA  403   6.983   3.201   0.674  0.1864  0.3692 -0.0152
   44SER     CB  404   6.932   3.069   0.734  0.2125  0.4338  0.1483
   44SER     OG  405   6.873   3.087   0.863  0.2115 -0.3799  0.2610
   44SER     HG  406   6.841   3.181   0.868  1.3191 -0.0386  0.9685
   44SER      C  407   0.098   3.234   0.745  0.2522 -0.0646  0.0728
   44SER      O  408   0.207   3.216   0.691  0.1730  0.2215 -0.1861
   45SER      N  409   0.079   3.272   0.872 -0.4924  0.5373 -0.2107
   45SER      H  410   7.001   3.284   0.902  0.2575  0.7525  2.2035
   45SER     CA  411   0.178   3.323   0.967 -0.6558  0.4473  0.0073
   45SER     CB  412   0.121   3.341   1.108 -0.2536 -0.4504  0.2938
   45SER     OG  413   0.049   3.225   1.151 -0.1888 -0.4523  0.3970
   45SER     HG  414   6.966   3.240   1.160 -0.0064  1.0885  0.0665
   45SER      C  415   0.300   3.233   0.987 -0.6665  0.5358  0.4869
   45SER      O  416   0.413   3.278   1.010 -0.1062 -0.8215  0.4780
   46TYR      N  417   0.291   3.104   0.960  0.3803  0.5185  0.1462
   46TYR      H  418   0.196   3.072   0.956  0.2077  0.8558  1.2336
   46TYR     CA  419   0.399   3.005   0.965 -0.3414 -0.3154 -0.3475
   46TYR     CB  420   0.342   2.865   0.940 -0.1952 -0.3569 -0.4539
   46TYR     CG  421   0.418   2.742   0.989  0.7496  0.2749 -0.3147
   46TYR    CD1  422   0.472   2.648   0.902  0.6673  0.4104 -0.5125
   46TYR    HD1  423   0.441   2.649   0.798  1.9234  1.5252 -0.8972
   46TYR    CD2  424   0.418   2.718   1.126 -0.2984 -0.3812 -0.4189
   46TYR    HD2  425   0.344   2.765   1.191 -1.7821 -1.7424 -1.0691
   46TYR    CE1  426   0.529   2.532   0.954 -0.2376  0.2218  0.1000
   46TYR    HE1  427   0.522   2.443   0.891  0.4193 -0.3696  0.8396
   46TYR    CE2  428   0.476   2.602   1.176  0.1557  0.0706  0.1244
   46TYR    HE2  429   0.472   2.578   1.283 -1.5216 -0.9714 -0.1282
   46TYR     CZ  430   0.539   2.511   1.091 -0.0773 -0.0231  0.0525
   46TYR     OH  431   0.615   2.423   1.159 -0.0558  0.4128  0.6025
   46TYR     HH  432   0.640   2.354   1.091  0.2426  1.6284 -0.5614
   46TYR      C  433   0.516   3.013   0.866 -0.2013 -0.4813 -0.1961
   46TYR      O  434   0.621   2.951   0.882  0.1314  0.1030 -0.1063
   47VAL      N  435   0.493   3.100   0.769  0.6311 -0.8524 -0.7397
   47VAL      H  436   0.402   3.140   0.758  0.6994 -0.0828  1.1752
   47VAL     CA  437   0.585   3.133   0.659  0.5633 -0.0670 -0.5650
   47VAL     CB  438   0.517   3.218   0.551 -0.3675 -0.0807 -0.0033
   47VAL    CG1  439   0.500   3.367   0.579 -0.5190 -0.2038  0.5637
   47VAL    CG2  440   0.591   3.193   0.419  0.0648 -0.0865  0.2382
   47VAL      C  441   0.709   3.202   0.717 -0.1589  0.2859  0.6076
   47VAL      O  442   0.811   3.194   0.648 -0.3330  0.5688  0.3101
   48TRP      N  443   0.697   3.283   0.821 -0.3443  0.1031  0.7295
   48TRP      H  444   0.618   3.289   0.882  0.4590  0.2168  1.7840
   48TRP     CA  445   0.820   3.349   0.868  0.0714 -0.0568 -0.1213
   48TRP     CB  446   0.785   3.467   0.959 -0.0455  0.0317 -0.2809
   48TRP     CG  447   0.707   3.569   0.876 -0.0825 -0.1531 -0.4749
   48TRP    CD1  448   0.576   3.590   0.891 -0.0761 -0.0506 -0.5604
   48TRP    HD1  449   0.512   3.528   0.953  0.3574  0.5607  0.5333
   48TRP    CD2  450   0.753   3.643   0.767  0.1407 -0.1007 -0.3454
   48TRP    NE1  451   0.538   3.667   0.789 -0.0945 -0.2592 -0.7140
   48TRP    HE1  452   0.442   3.684   0.767 -0.1292  3.4942  1.3892
   48TRP    CE2  453   0.642   3.709   0.717  0.1821  0.1747 -0.0741
   48TRP    CE3  454   0.880   3.691   0.738  0.2563 -0.2112 -0.0286
   48TRP    HE3  455   0.964   3.648   0.793 -0.1734 -0.3927  0.4931
   48TRP    CZ2  456   0.659   3.818   0.632 -0.2652  0.0665 -0.3044
   48TRP    HZ2  457   0.575   3.858   0.576  2.3935  2.8162 -2.6867
   48TRP    CZ3  458   0.899   3.796   0.649  0.1630  0.2788  0.5243
   48TRP    HZ3  459   0.998   3.826   0.613 -0.0774  1.5628  0.8818
   48TRP    CH2  460   0.787   3.852   0.590  0.0205 -0.1410  0.3898
   48TRP    HH2  461   0.796   3.918   0.504  0.0063 -1.7685 -0.9002
   48TRP      C  462   0.931   3.266   0.933  0.2260  0.2457  0.0034
   48TRP      O  463   1.041   3.319   0.951  0.4236 -0.0381 -0.3485
   49ARG      N  464   0.911   3.135   0.938  0.0660  0.2901  0.5586
   49ARG      H  465   0.838   3.094   0.883  0.7105  1.9553 -1.6726
   49ARG     CA  466   0.983   3.034   1.017 -0.0037 -0.0103  0.2392
   49ARG     CB  467   0.924   2.895   0.988  0.0458 -0.1610  0.8522
   49ARG     CG  468   0.952   2.799   1.103  0.4209 -0.1686  0.7549
   49ARG     CD  469   0.878   2.666   1.086  0.0175  0.1920 -0.3768
   49ARG     NE  470   0.952   2.595   0.981  0.2095 -0.0111 -0.1041
   49ARG     HE  471   0.951   2.645   0.895 -2.7790 -0.0341 -0.1623
   49ARG     CZ  472   0.996   2.469   0.989  0.1449 -0.0146  0.2339
   49ARG    NH1  473   0.990   2.402   1.105  0.6997 -0.0628  0.2420
   49ARG   HH11  474   0.951   2.441   1.188 -1.2702  1.3613 -1.2650
   49ARG   HH12  475   1.028   2.309   1.105 -1.7956 -1.2136 -1.4707
   49ARG    NH2  476   1.010   2.396   0.877 -0.3110  0.3264 -0.0464
   49ARG   HH21  477   0.992   2.438   0.788  2.0044 -1.2149 -1.3306
   49ARG   HH22  478   1.055   2.307   0.880  1.4750  1.1791 -0.2116
   49ARG      C  479   1.135   3.039   1.004 -0.0149 -0.1473  0.0384
   49ARG      O  480   1.203   3.059   1.105 -0.2948  0.2712  0.1445
   50ASN      N  481   1.187   3.057   0.883  0.1639 -0.2624  0.0967
   50ASN      H  482   1.124   3.050   0.806 -1.1078 -3.3008  1.2468
   50ASN     CA  483   1.330   3.069   0.853  0.1838 -0.6107  0.0467
   50ASN     CB  484   1.351   3.084   0.702  0.5861 -0.1016  0.1515
   50ASN     CG  485   1.418   2.965   0.634  0.3704  0.1505 -0.5089
   50ASN    OD1  486   1.506   2.898   0.689  0.0114 -0.1570 -0.3063
   50ASN    ND2  487   1.353   2.897   0.541 -0.1989  0.0415 -0.0327
   50ASN   HD21  488   1.266   2.927   0.501 -0.4758  1.7629  1.7483
   50ASN   HD22  489   1.393   2.811   0.508 -1.5314 -0.7790  0.3681
   50ASN      C  490   1.398   3.191   0.917  0.0743 -0.5305  0.0105
   50ASN      O  491   1.503   3.176   0.979 -0.0229  0.0265  0.3176
   51ILE      N  492   1.336   3.308   0.933  0.1136 -0.4975 -0.0830
   51ILE      H  493   1.256   3.315   0.874 -1.5915 -1.1289  2.0550
   51ILE     CA  494   1.375   3.431   1.003  0.6783 -0.5313 -0.3271
   51ILE     CB  495   1.300   3.546   0.936  0.3908 -0.2925  0.3969
   51ILE    CG1  496   1.329   3.562   0.787  0.0326 -0.5542  0.2978
   51ILE    CG2  497   1.319   3.685   0.997  0.4788 -0.0743 -0.1253
   51ILE     CD  498   1.478   3.580   0.755  0.0178  0.0387  0.5550
   51ILE      C  499   1.367   3.429   1.156  0.5834  0.0912 -0.3229
   51ILE      O  500   1.455   3.482   1.223  0.1525  0.1749  0.1882
   52ILE      N  501   1.283   3.340   1.207  0.7475 -0.1445 -0.4602
   52ILE      H  502   1.225   3.286   1.146  0.0471  1.2665 -1.0998
   52ILE     CA  503   1.251   3.342   1.351  0.3814  0.6526 -0.5414
   52ILE     CB  504   1.120   3.266   1.367  0.4871  0.5962  0.0752
   52ILE    CG1  505   0.996   3.330   1.304  0.4265  0.2787 -0.1325
   52ILE    CG2  506   1.098   3.235   1.515  0.3627  0.7540  0.0896
   52ILE     CD  507   0.965   3.471   1.355  0.1309  0.1141  0.1472
   52ILE      C  508   1.367   3.302   1.444 -0.3122  0.0758  0.0889
   52ILE      O  509   1.400   3.386   1.527 -0.0963 -0.0971  0.1769
   53PRO      N  510   1.443   3.196   1.417 -0.3276  0.1667 -0.3190
   53PRO     CA  511   1.560   3.161   1.498 -0.3709  0.0855 -0.2925
   53PRO     CB  512   1.606   3.032   1.430  0.2270  0.0590  0.1521
   53PRO     CG  513   1.475   2.964   1.391  0.3268  0.1016 -0.2653
   53PRO     CD  514   1.411   3.086   1.325 -0.0342 -0.0368 -0.1772
   53PRO      C  515   1.676   3.261   1.503 -0.0405 -0.2909 -0.4188
   53PRO      O  516   1.757   3.244   1.594 -0.3368 -0.4164 -0.1762
   54HIS      N  517   1.680   3.351   1.406 -0.3429  0.3393  0.1442
   54HIS      H  518   1.621   3.328   1.329  1.2970 -1.5434 -0.6617
   54HIS     CA  519   1.762   3.473   1.400  0.1399 -0.0020 -0.2755
   54HIS     CB  520   1.767   3.533   1.259 -0.2654  0.2825 -0.1681
   54HIS     CG  521   1.895   3.491   1.188 -0.0241 -0.3905  0.6441
   54HIS    ND1  522   1.902   3.394   1.097  0.1220 -0.1177  0.3647
   54HIS    CD2  523   2.012   3.553   1.201  0.0423 -0.2532 -0.5094
   54HIS    HD2  524   2.036   3.629   1.274  0.6868  0.2469 -1.2252
   54HIS    CE1  525   2.030   3.393   1.059  0.1220 -0.5071  0.3719
   54HIS    HE1  526   2.069   3.333   0.976  1.1044  1.2150 -0.4692
   54HIS    NE2  527   2.098   3.488   1.122  0.3740 -0.4386  0.0033
   54HIS    HE2  528   2.195   3.507   1.105  0.1200  1.1612  0.1981
   54HIS      C  529   1.727   3.583   1.500 -0.1654 -0.1500 -0.2200
   54HIS      O  530   1.817   3.641   1.560 -0.5274  0.1391  0.0479
   55VAL      N  531   1.597   3.582   1.531 -0.1771 -0.5460 -0.2762
   55VAL      H  532   1.531   3.520   1.489  0.6490 -0.7168 -1.3646
   55VAL     CA  533   1.538   3.672   1.631 -0.0148 -0.4713 -0.2460
   55VAL     CB  534   1.441   3.767   1.560 -0.2149 -0.3284  0.2176
   55VAL    CG1  535   1.513   3.894   1.513  0.6192 -0.6841  0.5165
   55VAL    CG2  536   1.359   3.715   1.442  0.0192  0.5199 -0.3238
   55VAL      C  537   1.478   3.617   1.761 -0.0404  0.3074  0.0758
   55VAL      O  538   1.485   3.693   1.857  0.7846  0.0753  0.2051
   56ALA      N  539   1.417   3.499   1.765 -0.0650  0.3019 -0.3472
   56ALA      H  540   1.412   3.444   1.682 -2.7418 -0.4686  0.2391
   56ALA     CA  541   1.355   3.442   1.885  0.2373  0.0328 -0.3170
   56ALA     CB  542   1.271   3.323   1.837  0.3006 -0.1323 -0.0235
   56ALA      C  543   1.446   3.409   2.003 -0.1341  0.2761  0.0434
   56ALA      O  544   1.385   3.413   2.110 -0.7676 -0.1373 -0.2975
   57PRO      N  545   1.577   3.387   1.993 -0.1865 -0.0636  0.1042
   57PRO     CA  546   1.676   3.395   2.101  0.1009 -0.3637 -0.1331
   57PRO     CB  547   1.817   3.369   2.049  0.1074  0.2425 -0.4190
   57PRO     CG  548   1.778   3.272   1.937 -0.4493 -0.1598  0.1236
   57PRO     CD  549   1.648   3.326   1.879 -0.2179  0.2049 -0.0604
   57PRO      C  550   1.680   3.530   2.173 -0.3976 -0.4505  0.0655
   57PRO      O  551   1.710   3.533   2.292 -0.2366 -0.1048  0.0189
   58THR      N  552   1.658   3.643   2.107 -0.4138 -0.2894  0.3460
   58THR      H  553   1.652   3.654   2.008 -1.1538  3.7496  0.6740
   58THR     CA  554   1.660   3.772   2.178  0.4263 -0.1634  0.1086
   58THR     CB  555   1.772   3.868   2.137  0.1271  0.0020 -0.3322
   58THR    OG1  556   1.793   3.883   1.997 -0.3717 -0.1925 -0.4289
   58THR    HG1  557   1.840   3.970   1.982  0.2850 -0.3864  0.4504
   58THR    CG2  558   1.910   3.822   2.184  0.2225 -0.0567 -0.6692
   58THR      C  559   1.532   3.855   2.175  0.6020  0.1136  0.1954
   58THR      O  560   1.507   3.925   2.273  0.2757 -0.1184  0.2814
   59HIS      N  561   1.462   3.866   2.063 -0.0881 -0.5000  0.5488
   59HIS      H  562   1.492   3.818   1.980 -0.2555 -0.3507  0.3989
   59HIS     CA  563   1.343   3.952   2.050  0.0994 -0.3337 -0.1121
   59HIS     CB  564   1.371   4.034   1.923 -0.3381  0.3920  0.2556
   59HIS     CG  565   1.496   4.122   1.927  0.1013 -0.2166  0.0324
   59HIS    ND1  566   1.548   4.187   2.031  0.0864  0.2812 -0.2673
   59HIS    HD1  567   1.506   4.198   2.120 -0.1854  0.6898 -0.4440
   59HIS    CD2  568   1.570   4.154   1.821 -0.2501  0.0095 -0.1472
   59HIS    HD2  569   1.546   4.136   1.717 -0.3816 -0.8645  0.0278
   59HIS    CE1  570   1.655   4.256   1.991  0.1320  0.6228  0.4420
   59HIS    HE1  571   1.718   4.319   2.054  0.9426  1.7348 -1.3839
   59HIS    NE2  572   1.665   4.239   1.860  0.0520 -0.6547  0.5948
   59HIS      C  573   1.212   3.874   2.038 -0.0577 -0.0878 -0.0026
   59HIS      O  574   1.200   3.767   1.980  0.5231 -0.3173  0.2909
   60ARG      N  575   1.109   3.946   2.081 -0.0958 -0.0135 -0.2201
   60ARG      H  576   1.130   4.041   2.102  3.1266  0.0412 -2.8512
   60ARG     CA  577   0.973   3.890   2.085 -0.2186  0.2826 -0.2544
   60ARG     CB  578   0.882   3.974   2.176 -0.2693 -0.0067 -0.0378
   60ARG     CG  579   0.761   3.889   2.214 -0.1736 -0.1509 -0.0521
   60ARG     CD  580   0.699   3.922   2.350 -0.7816  0.4530 -0.4654
   60ARG     NE  581   0.596   3.823   2.385  0.1548 -0.4259 -0.1157
   60ARG     HE  582   0.618   3.735   2.345 -0.4121 -1.4416  1.6987
   60ARG     CZ  583   0.486   3.840   2.460 -0.0390 -0.6838 -0.3366
   60ARG    NH1  584   0.457   3.960   2.513 -0.6909 -0.5002 -1.0897
   60ARG   HH11  585   0.513   4.043   2.506  0.0760 -0.8423  0.5067
   60ARG   HH12  586   0.391   3.959   2.588  1.8219 -0.5984  1.2694
   60ARG    NH2  587   0.397   3.741   2.473 -0.1980 -0.4663  0.3067
   60ARG   HH21  588   0.411   3.655   2.423 -2.8340 -1.4324  1.0440
   60ARG   HH22  589   0.308   3.763   2.511 -0.7486 -0.4831 -0.9237
   60ARG      C  590   0.913   3.865   1.946  0.1183 -0.1332 -0.3263
   60ARG      O  591   0.865   3.957   1.880  0.1555 -0.0487 -0.2358
   61CYS      N  592   0.908   3.739   1.905 -0.0213 -0.2576  0.0683
   61CYS      H  593   0.935   3.664   1.965  1.0591 -0.4436 -0.6246
   61CYS     CA  594   0.864   3.703   1.769 -0.0301  0.3356 -0.0907
   61CYS     CB  595   0.948   3.596   1.699 -0.0466  0.2237  0.0582
   61CYS     SG  596   1.127   3.626   1.679  0.0503 -0.2569  0.1830
   61CYS     HG  597   1.145   3.671   1.802  1.2695 -0.1681 -0.0132
   61CYS      C  598   0.714   3.673   1.764  0.1443 -0.4715 -0.6865
   61CYS      O  599   0.677   3.566   1.814 -0.4839 -0.3499 -0.8846
   62ILE      N  600   0.639   3.774   1.721  0.1717 -0.4258 -0.6279
   62ILE      H  601   0.670   3.862   1.686 -0.2506 -0.5474 -1.3411
   62ILE     CA  602   0.493   3.754   1.715  0.0723  0.0637  0.0824
   62ILE     CB  603   0.416   3.847   1.809  0.0737  0.0773  0.0703
   62ILE    CG1  604   0.458   3.829   1.955 -0.3508 -0.2981  0.1486
   62ILE    CG2  605   0.266   3.830   1.786  0.1298 -0.5921  0.1737
   62ILE     CD  606   0.396   3.928   2.054  0.2017  0.3929 -0.1843
   62ILE      C  607   0.451   3.762   1.568  0.5178 -0.4942 -0.0788
   62ILE      O  608   0.488   3.842   1.482 -1.0833  0.4265  0.0575
   63ALA      N  609   0.380   3.659   1.522 -0.1277 -0.0306 -0.1345
   63ALA      H  610   0.406   3.569   1.558  0.4440 -0.3884 -1.3627
   63ALA     CA  611   0.336   3.653   1.382  0.3276 -0.5111 -0.2618
   63ALA     CB  612   0.422   3.554   1.303  0.4598 -0.3927 -0.2682
   63ALA      C  613   0.185   3.641   1.362  0.1826  0.2620  0.2883
   63ALA      O  614   0.127   3.532   1.362 -0.2067  0.4659 -0.1826
   64PRO      N  615   0.120   3.754   1.337  0.2909  0.1959 -0.3115
   64PRO     CA  616   6.991   3.764   1.309  0.1038 -0.0132  0.5690
   64PRO     CB  617   6.950   3.904   1.354  0.3476  0.1890  0.1624
   64PRO     CG  618   0.059   3.984   1.313 -0.1944  0.9357 -0.0407
   64PRO     CD  619   0.170   3.890   1.359 -0.6049  0.4788  0.0277
   64PRO      C  620   6.937   3.724   1.172  0.4681 -0.3675  0.5259
   64PRO      O  621   7.003   3.747   1.070  0.0726 -0.4636  0.2461
   65ASP      N  622   6.821   3.660   1.171  0.5457 -0.5052 -0.3701
   65ASP      H  623   6.776   3.633   1.256  0.5081  0.0862 -0.2021
   65ASP     CA  624   6.746   3.621   1.050 -0.2474  0.1155 -0.0790
   65ASP     CB  625   6.684   3.481   1.050  0.4013 -0.1758  0.1077
   65ASP     CG  626   6.789   3.370   1.056  0.4282 -0.1429  0.2335
   65ASP    OD1  627   6.831   3.331   0.945  0.3378  0.0368  0.1358
   65ASP    OD2  628   6.801   3.313   1.166  0.6011  0.3272  0.4649
   65ASP      C  629   6.621   3.710   1.046 -0.0266  0.4347  0.0825
   65ASP      O  630   6.551   3.721   1.146  0.2668 -0.7265  0.4277
   66LEU      N  631   6.616   3.785   0.936  0.4292  0.2238 -0.0867
   66LEU      H  632   6.673   3.767   0.856 -3.6013 -1.2481 -3.0053
   66LEU     CA  633   6.511   3.888   0.929  0.1274 -0.1002 -0.4302
   66LEU     CB  634   6.528   3.987   0.813 -0.0129 -0.2983 -0.6196
   66LEU     CG  635   6.636   4.090   0.846 -0.6759  0.1619  0.1635
   66LEU    CD1  636   6.648   4.189   0.730 -0.2852 -0.2988 -0.1952
   66LEU    CD2  637   6.612   4.176   0.970  0.2106 -0.0522  0.4927
   66LEU      C  638   6.372   3.825   0.918  0.1375 -0.2466  0.2585
   66LEU      O  639   6.363   3.718   0.859 -0.9950  0.0818 -0.1878
   67ILE      N  640   6.269   3.872   0.988  0.0540  0.0297 -0.0500
   67ILE      H  641   6.284   3.940   1.060  1.4317  1.3134 -1.4683
   67ILE     CA  642   6.129   3.833   0.968  0.1062 -0.2347  0.0998
   67ILE     CB  643   6.032   3.925   1.042  0.5792  0.3510 -0.0018
   67ILE    CG1  644   6.073   4.071   1.022  0.1988  0.4519 -0.0504
   67ILE    CG2  645   6.036   3.896   1.193  0.0745 -0.1331 -0.0773
   67ILE     CD  646   5.951   4.152   0.979 -0.3514 -0.2706  0.1309
   67ILE      C  647   6.082   3.813   0.823 -0.7094  0.2160  0.2955
   67ILE      O  648   6.106   3.896   0.737  0.0944 -0.3702 -0.0566
   68GLY      N  649   6.030   3.693   0.796 -0.3335  0.2228 -0.4870
   68GLY      H  650   5.994   3.632   0.866 -0.0163 -0.6054 -1.0383
   68GLY     CA  651   5.995   3.640   0.664 -0.3300 -0.6204 -0.1575
   68GLY      C  652   6.122   3.584   0.600  0.2410  0.5322 -0.0676
   68GLY      O  653   6.133   3.461   0.594  0.3576  0.5225  0.3253
   69MET      N  654   6.211   3.668   0.548  0.2465  0.4650 -0.1668
   69MET      H  655   6.180   3.763   0.554 -0.0295  0.3214  1.0534
   69MET     CA  656   6.337   3.653   0.474  0.4401  0.3331  0.1875
   69MET     CB  657   6.406   3.788   0.457  0.2914  0.3616 -0.1958
   69MET     CG  658   6.342   3.884   0.356  0.0784 -0.5096 -0.9061
   69MET     SD  659   6.175   3.931   0.413  0.5090  0.3983 -0.3474
   69MET     CE  660   6.136   4.038   0.277  0.4015  0.7123 -0.0694
   69MET      C  661   6.439   3.552   0.526  0.0584 -0.2667 -0.2146
   69MET      O  662   6.551   3.555   0.475 -0.0883  0.4980 -0.5096
   70GLY      N  663   6.413   3.470   0.628  0.2041  0.0168  0.0504
   70GLY      H  664   6.317   3.449   0.645  0.1117  0.4027  0.0313
   70GLY     CA  665   6.506   3.384   0.703  0.3729  0.1500 -0.0030
   70GLY      C  666   6.425   3.292   0.795  0.4315 -0.3825 -0.4827
   70GLY      O  667   6.303   3.280   0.787  0.3606  0.0056 -0.0597
   71LYS      N  668   6.491   3.257   0.905 -0.3183 -0.5687 -0.0851
   71LYS      H  669   6.591   3.265   0.913 -0.0604 -3.1153  0.1847
   71LYS     CA  670   6.421   3.159   0.988 -0.2748 -0.4724  0.0670
   71LYS     CB  671   6.515   3.095   1.091  0.1938  0.2407  0.0876
   71LYS     CG  672   6.584   2.971   1.034 -0.2066  0.1631 -0.2376
   71LYS     CD  673   6.527   2.837   1.081  0.0212  0.1170 -0.0883
   71LYS     CE  674   6.557   2.817   1.230 -0.2168  0.0803 -0.0432
   71LYS     NZ  675   6.485   2.708   1.297 -0.3108 -0.0186 -0.3029
   71LYS    HZ1  676   6.400   2.740   1.337 -1.2890 -0.1854 -2.1410
   71LYS    HZ2  677   6.462   2.632   1.237 -2.7623 -1.1953  1.9701
   71LYS    HZ3  678   6.538   2.673   1.374  0.0737 -1.8754 -1.3596
   71LYS      C  679   6.296   3.201   1.067 -0.4546 -0.0210 -0.4533
   71LYS      O  680   6.215   3.122   1.113 -0.0912  0.0760  0.3754
   72SER      N  681   6.301   3.332   1.092  0.2836 -0.2157  0.4956
   72SER      H  682   6.365   3.384   1.037  2.6206 -2.4629  0.8928
   72SER     CA  683   6.208   3.414   1.170  0.0403 -0.0049 -0.0105
   72SER     CB  684   6.252   3.560   1.185  0.0936 -0.0517  0.3034
   72SER     OG  685   6.379   3.551   1.250  0.1131 -0.6392  0.1927
   72SER     HG  686   6.440   3.623   1.216 -1.0880  0.0831 -0.4994
   72SER      C  687   6.068   3.417   1.109 -0.1462  0.2887  0.4213
   72SER      O  688   6.062   3.448   0.990  0.7535 -0.2946  0.2135
   73ASP      N  689   5.963   3.429   1.190 -0.3504 -0.1613  0.2263
   73ASP      H  690   5.980   3.444   1.287  0.3286  1.0287 -0.0602
   73ASP     CA  691   5.819   3.422   1.163 -0.3001  0.6113 -0.2756
   73ASP     CB  692   5.737   3.453   1.289 -0.1704 -0.1974  0.0159
   73ASP     CG  693   5.717   3.341   1.391 -0.3012 -0.0042  0.2022
   73ASP    OD1  694   5.624   3.359   1.473  0.0561  0.4102  0.5284
   73ASP    OD2  695   5.795   3.244   1.403  0.0572  0.2070 -0.3960
   73ASP      C  696   5.772   3.508   1.046 -0.6937  0.4310 -0.2527
   73ASP      O  697   5.840   3.598   0.998  0.0005  0.1934  0.2677
   74LYS      N  698   5.655   3.471   0.994 -0.5259 -0.0069 -0.3256
   74LYS      H  699   5.613   3.384   1.018 -2.1554  1.1700  1.3379
   74LYS     CA  700   5.587   3.555   0.894 -0.2336  0.1453 -0.3982
   74LYS     CB  701   5.534   3.480   0.772 -0.5188  0.2736 -0.3532
   74LYS     CG  702   5.639   3.428   0.673 -0.1131  0.7954 -0.2056
   74LYS     CD  703   5.735   3.316   0.713 -0.6021  0.4236 -0.0578
   74LYS     CE  704   5.853   3.300   0.616 -0.3229 -0.4677  0.4155
   74LYS     NZ  705   5.951   3.215   0.685  0.1190  0.2586  0.6876
   74LYS    HZ1  706   5.912   3.128   0.714  2.5031 -1.1560 -0.0929
   74LYS    HZ2  707   6.025   3.196   0.621  0.1536  1.1963  0.4272
   74LYS    HZ3  708   5.999   3.251   0.765  2.2360 -1.3099  0.2199
   74LYS      C  709   5.485   3.655   0.948 -0.2605  0.0912 -0.3483
   74LYS      O  710   5.408   3.612   1.032  0.3190  0.4209  0.3645
   75PRO      N  711   5.490   3.783   0.909 -0.6210 -0.1068 -1.0627
   75PRO     CA  712   5.376   3.874   0.921 -0.4676 -0.0700  0.2174
   75PRO     CB  713   5.439   4.010   0.891 -0.1893 -0.3783 -0.6069
   75PRO     CG  714   5.582   3.993   0.942 -0.3265 -0.5574 -0.2780
   75PRO     CD  715   5.619   3.853   0.894 -0.1858 -0.6379  0.0614
   75PRO      C  716   5.258   3.830   0.835 -0.2874 -0.1160 -0.0059
   75PRO      O  717   5.272   3.767   0.730 -0.5498 -0.1193 -0.0399
   76ASP      N  718   5.148   3.883   0.889 -0.1158  0.4725 -0.2223
   76ASP      H  719   5.154   3.936   0.974 -0.9743  0.8144 -0.3731
   76ASP     CA  720   5.014   3.869   0.830 -0.1514 -0.1530 -0.0065
   76ASP     CB  721   4.901   3.901   0.927 -0.1117  0.1339 -0.0524
   76ASP     CG  722   4.762   3.847   0.892 -0.0643 -0.2974  0.4078
   76ASP    OD1  723   4.665   3.873   0.966 -0.1946 -0.3471  0.2563
   76ASP    OD2  724   4.743   3.788   0.783  0.0062 -0.4709  0.4891
   76ASP      C  725   4.999   3.940   0.695 -0.2918 -0.0139  0.0825
   76ASP      O  726   4.995   3.872   0.593 -0.8454  0.0063  0.0871
   77LEU      N  727   5.010   4.071   0.710  0.8056 -0.0586 -0.2894
   77LEU      H  728   4.996   4.111   0.801  2.1811  1.1953 -0.5914
   77LEU     CA  729   5.023   4.176   0.607 -0.0864  0.1975 -0.1494
   77LEU     CB  730   4.998   4.316   0.662 -0.0757 -0.0826  0.5782
   77LEU     CG  731   4.853   4.349   0.696 -0.1998  0.0059 -0.0301
   77LEU    CD1  732   4.862   4.478   0.778 -0.2585  0.1482 -0.2480
   77LEU    CD2  733   4.769   4.368   0.569  0.7020  0.4176 -0.5723
   77LEU      C  734   5.164   4.172   0.547  0.0306  0.4491  0.1058
   77LEU      O  735   5.266   4.140   0.607  0.0422 -0.5834 -0.4356
   78GLY      N  736   5.168   4.224   0.425 -0.1076 -0.1281 -0.1508
   78GLY      H  737   5.110   4.300   0.395  0.5192  0.3147 -0.2654
   78GLY     CA  738   5.287   4.208   0.340  0.0934 -0.3313  0.1677
   78GLY      C  739   5.410   4.289   0.380  0.1452 -0.0783 -0.4928
   78GLY      O  740   5.420   4.408   0.352 -0.0883  0.1750  0.4637
   79TYR      N  741   5.499   4.226   0.456  0.3870 -0.1383 -0.8263
   79TYR      H  742   5.480   4.131   0.482 -0.9556  0.5327  0.8147
   79TYR     CA  743   5.623   4.273   0.519 -0.6845  0.9376  0.5248
   79TYR     CB  744   5.687   4.161   0.602 -0.4513  0.4673 -0.2855
   79TYR     CG  745   5.691   4.023   0.536 -0.4630  0.6038 -0.5750
   79TYR    CD1  746   5.586   3.936   0.564 -0.1682  0.3557 -0.2203
   79TYR    HD1  747   5.498   3.973   0.616  0.7000  0.0883  1.5048
   79TYR    CD2  748   5.796   3.991   0.450 -0.1252  0.3335 -0.0709
   79TYR    HD2  749   5.874   4.062   0.423 -0.9284 -0.0223 -3.8444
   79TYR    CE1  750   5.579   3.819   0.490  0.1897  0.0575  0.2162
   79TYR    HE1  751   5.498   3.748   0.510  1.6221 -1.5392  0.6579
   79TYR    CE2  752   5.792   3.864   0.393  0.0504  0.2735  0.0532
   79TYR    HE2  753   5.879   3.832   0.335  1.0122 -1.3217  2.2121
   79TYR     CZ  754   5.683   3.779   0.407  0.0846  0.2212  0.0047
   79TYR     OH  755   5.659   3.691   0.307  0.2860 -0.0114  0.1614
   79TYR     HH  756   5.566   3.655   0.315  0.5151 -0.4966  0.7443
   79TYR      C  757   5.730   4.325   0.422 -0.0159 -0.5683  0.4321
   79TYR      O  758   5.776   4.252   0.334 -0.2128  0.2322 -0.3427
   80PHE      N  759   5.780   4.444   0.454 -0.0045 -0.4073 -0.1752
   80PHE      H  760   5.728   4.510   0.507  1.9107  2.0734 -1.1994
   80PHE     CA  761   5.893   4.499   0.378 -0.3101  0.2519 -0.1591
   80PHE     CB  762   5.849   4.540   0.238 -0.5335  0.0214 -0.1561
   80PHE     CG  763   5.963   4.549   0.136  0.0709 -0.2425  0.4887
   80PHE    CD1  764   5.966   4.653   0.043  0.3110 -0.4854  0.2245
   80PHE    HD1  765   5.894   4.733   0.053  0.1802 -0.6745  0.8977
   80PHE    CD2  766   6.058   4.447   0.134  0.5171  0.1695  0.5297
   80PHE    HD2  767   6.039   4.356   0.191  2.4934 -1.4303 -1.2576
   80PHE    CE1  768   6.068   4.664   6.965 -0.2369  0.5599 -0.2581
   80PHE    HE1  769   6.077   4.743   6.890  0.9372 -0.0098 -0.7333
   80PHE    CE2  770   6.155   4.457   0.036  0.1046  0.0556  0.1055
   80PHE    HE2  771   6.231   4.379   0.026 -1.1084 -1.0084 -1.2777
   80PHE     CZ  772   6.167   4.567   6.967 -0.3894  0.4154  0.5002
   80PHE     HZ  773   6.234   4.575   6.881  0.2229  1.9879  1.0900
   80PHE      C  774   5.960   4.625   0.434  0.1024  0.1632 -0.4523
   80PHE      O  775   5.895   4.695   0.511  0.1855 -0.0570 -0.1784
   81PHE      N  776   6.092   4.633   0.419  0.1299  0.1309 -0.2179
   81PHE      H  777   6.129   4.542   0.398 -2.8924 -1.6910  1.6116
   81PHE     CA  778   6.179   4.751   0.424 -0.4870  0.5762  0.1160
   81PHE     CB  779   6.163   4.849   0.307  0.0037  0.2322 -0.2429
   81PHE     CG  780   6.283   4.924   0.250 -0.0286  0.5854  0.1452
   81PHE    CD1  781   6.331   4.908   0.120  0.4145  0.0980  0.3622
   81PHE    HD1  782   6.297   4.825   0.058  0.4747 -0.2988  0.8521
   81PHE    CD2  783   6.355   5.006   0.336  0.2729 -0.0984  0.5513
   81PHE    HD2  784   6.327   5.020   0.440  0.2172  0.7716  0.4260
   81PHE    CE1  785   6.430   4.993   0.073 -0.3763  0.6500 -0.3412
   81PHE    HE1  786   6.451   5.002   6.982  0.8712 -1.4098 -0.3217
   81PHE    CE2  787   6.461   5.084   0.291 -0.4010  0.2944 -0.3803
   81PHE    HE2  788   6.515   5.140   0.368 -1.3797  1.0843 -0.2415
   81PHE     CZ  789   6.494   5.084   0.157 -0.0609  0.3878 -0.2966
   81PHE     HZ  790   6.550   5.168   0.115 -0.6054  1.1235  0.4316
   81PHE      C  791   6.186   4.819   0.561 -0.6414  0.0042  0.4092
   81PHE      O  792   6.274   4.783   0.639 -0.1210 -0.2872 -0.3043
   82ASP      N  793   6.080   4.894   0.590 -1.0240 -0.3963  0.0654
   82ASP      H  794   6.003   4.917   0.532 -0.5813  1.7119  0.2183
   82ASP     CA  795   6.074   4.967   0.718  0.2006 -0.0443 -0.0581
   82ASP     CB  796   5.998   5.096   0.685  0.0501 -0.1806 -0.2484
   82ASP     CG  797   6.082   5.213   0.633  0.7317 -0.7400 -0.4224
   82ASP    OD1  798   6.110   5.224   0.512  0.6221 -0.6962 -0.4440
   82ASP    OD2  799   6.116   5.298   0.718  0.2142 -0.8221 -0.1287
   82ASP      C  800   6.027   4.874   0.830 -0.4950  0.5267  0.1305
   82ASP      O  801   6.083   4.892   0.938  0.0600 -0.0405 -0.0613
   83ASP      N  802   5.962   4.764   0.793  0.2690  0.0944  0.0559
   83ASP      H  803   5.922   4.751   0.702  0.9515  0.4499 -0.3006
   83ASP     CA  804   5.917   4.661   0.888  0.1074 -0.0817 -0.2115
   83ASP     CB  805   5.835   4.560   0.807  0.0048 -0.5365  0.4569
   83ASP     CG  806   5.690   4.602   0.782  0.2633  0.1983  0.1723
   83ASP    OD1  807   5.625   4.656   0.874 -0.6840 -0.5076 -0.0599
   83ASP    OD2  808   5.640   4.585   0.668  0.1722  0.3838  0.1845
   83ASP      C  809   6.037   4.592   0.953 -0.0361  0.3123  0.4771
   83ASP      O  810   6.054   4.598   1.074 -0.1209 -0.1646  0.5142
   84HIS      N  811   6.128   4.542   0.870 -0.5531 -0.9374  0.6397
   84HIS      H  812   6.106   4.539   0.772 -0.9968  0.3795  0.6772
   84HIS     CA  813   6.259   4.485   0.900 -0.0691 -0.3908 -0.3736
   84HIS     CB  814   6.332   4.426   0.779  0.4755 -0.2533 -0.1155
   84HIS     CG  815   6.252   4.323   0.700  0.2708  0.3073 -0.6535
   84HIS    ND1  816   6.145   4.357   0.629 -0.2402  0.2414  0.0668
   84HIS    CD2  817   6.255   4.191   0.722  0.2047  0.3793 -0.2007
   84HIS    HD2  818   6.312   4.134   0.796  1.4306  0.0122 -1.3855
   84HIS    CE1  819   6.081   4.244   0.598 -0.1989  0.1890  0.1734
   84HIS    HE1  820   5.973   4.241   0.583 -0.6107  0.9862  2.4836
   84HIS    NE2  821   6.150   4.146   0.655  0.1260  0.3001 -0.0232
   84HIS    HE2  822   6.122   4.051   0.641 -1.1677  0.6313  0.1599
   84HIS      C  823   6.361   4.576   0.970 -0.3599 -0.2574 -0.1234
   84HIS      O  824   6.416   4.527   1.068  0.4306  0.2408 -0.3152
   85VAL      N  825   6.368   4.704   0.937  0.4556 -0.3254 -0.2347
   85VAL      H  826   6.329   4.739   0.852 -0.3150  1.6160  0.8458
   85VAL     CA  827   6.441   4.804   1.016 -0.1530  0.0810 -0.1766
   85VAL     CB  828   6.465   4.936   0.942  0.1688  0.1439  0.0370
   85VAL    CG1  829   6.508   5.058   1.024  0.2088 -0.2767  0.6498
   85VAL    CG2  830   6.584   4.908   0.849 -0.1406 -0.3776 -0.2046
   85VAL      C  831   6.378   4.823   1.155 -0.2527 -0.7179 -0.1096
   85VAL      O  832   6.448   4.798   1.253 -0.3376  0.1491  0.1807
   86ARG      N  833   6.245   4.821   1.156 -0.2952  0.7036 -0.6484
   86ARG      H  834   6.201   4.852   1.072  0.0997  1.5289 -0.5585
   86ARG     CA  835   6.176   4.829   1.286  0.4442  0.2271 -0.2203
   86ARG     CB  836   6.027   4.861   1.277  0.4109  0.2297  0.2851
   86ARG     CG  837   5.978   5.000   1.234  0.2181 -0.0641 -0.4740
   86ARG     CD  838   5.833   4.990   1.188  0.0229 -0.0598  0.1324
   86ARG     NE  839   5.768   5.122   1.182 -0.3652 -0.2711 -0.3648
   86ARG     HE  840   5.730   5.159   1.267 -0.3011 -1.8670  0.3888
   86ARG     CZ  841   5.736   5.199   1.077 -0.0735  0.2148 -0.1032
   86ARG    NH1  842   5.770   5.156   0.955 -0.1155  0.1565 -0.0947
   86ARG   HH11  843   5.810   5.065   0.940 -1.1772 -0.4918  0.7937
   86ARG   HH12  844   5.740   5.197   0.869  0.4452 -0.6845 -0.7212
   86ARG    NH2  845   5.684   5.322   1.091 -0.1726  0.1647 -0.0263
   86ARG   HH21  846   5.663   5.363   1.179  0.0646 -1.2065  0.6950
   86ARG   HH22  847   5.670   5.370   1.005 -2.1031  0.7312  0.5635
   86ARG      C  848   6.188   4.707   1.378 -0.3594  0.0828 -0.3049
   86ARG      O  849   6.208   4.723   1.498  0.2289  0.4881 -0.4573
   87PHE      N  850   6.196   4.584   1.329  0.3387  0.0512 -0.1123
   87PHE      H  851   6.172   4.566   1.233  0.6397 -0.9119 -0.0171
   87PHE     CA  852   6.237   4.466   1.407  0.1427  0.1832  0.1863
   87PHE     CB  853   6.209   4.351   1.311  0.0610  0.4637 -0.1281
   87PHE     CG  854   6.076   4.281   1.341  0.5889 -0.3261  0.4064
   87PHE    CD1  855   5.965   4.326   1.271  0.3674 -1.3898  0.0521
   87PHE    HD1  856   5.974   4.381   1.178 -3.1239  0.6141  0.7085
   87PHE    CD2  857   6.056   4.191   1.445 -0.0535 -0.8493 -0.1701
   87PHE    HD2  858   6.135   4.120   1.470  0.0654  0.0078  2.0331
   87PHE    CE1  859   5.835   4.301   1.315  0.1350 -0.0271  0.1901
   87PHE    HE1  860   5.751   4.344   1.260  0.5301  1.5702  0.7621
   87PHE    CE2  861   5.926   4.154   1.479 -0.2258  0.0014  0.1111
   87PHE    HE2  862   5.910   4.096   1.570  0.4327 -0.1936  0.1087
   87PHE     CZ  863   5.815   4.206   1.414 -0.2362 -0.0809  0.0625
   87PHE     HZ  864   5.729   4.140   1.428 -1.1322  1.3666  1.9132
   87PHE      C  865   6.378   4.468   1.465  0.1592  0.3171  0.1447
   87PHE      O  866   6.400   4.454   1.586  0.1612 -0.0230  0.1075
   88MET      N  867   6.477   4.512   1.388  0.2875 -0.2872 -0.0411
   88MET      H  868   6.454   4.552   1.299  0.3319 -0.2834 -0.0512
   88MET     CA  869   6.620   4.516   1.421  0.3817  0.2077 -0.5056
   88MET     CB  870   6.715   4.550   1.305  0.2673  0.3784 -0.5494
   88MET     CG  871   6.745   4.426   1.221 -0.0053  0.1410 -0.3019
   88MET     SD  872   6.837   4.292   1.304 -0.1899  0.3409  0.2317
   88MET     CE  873   7.002   4.357   1.319  0.0121 -0.1941  0.3721
   88MET      C  874   6.645   4.619   1.531  0.2696  0.3072 -0.5729
   88MET      O  875   6.748   4.616   1.599 -0.0215  0.3712 -0.1285
   89ASP      N  876   6.569   4.727   1.522  0.3601  0.3814 -0.4653
   89ASP      H  877   6.520   4.757   1.440 -0.0019 -0.1417 -0.4421
   89ASP     CA  878   6.577   4.818   1.638 -0.0479 -0.2348  0.0526
   89ASP     CB  879   6.498   4.943   1.600  0.1554 -0.2120 -0.2994
   89ASP     CG  880   6.528   5.042   1.713  0.3250 -0.5551 -0.0396
   89ASP    OD1  881   6.460   5.037   1.817  0.1762 -0.2397 -0.1194
   89ASP    OD2  882   6.630   5.114   1.701  0.0958 -0.2116  0.0543
   89ASP      C  883   6.517   4.765   1.768  0.4132 -0.1792  0.2893
   89ASP      O  884   6.585   4.743   1.869 -0.0932 -0.0413  0.6607
   90ALA      N  885   6.395   4.714   1.758  0.4415 -0.2121  0.1176
   90ALA      H  886   6.345   4.747   1.678  2.1858 -0.1009 -0.9856
   90ALA     CA  887   6.318   4.655   1.869 -0.0514  0.0513 -0.0818
   90ALA     CB  888   6.179   4.621   1.814  0.1265 -0.5787 -0.1471
   90ALA      C  889   6.375   4.537   1.946  0.0025  0.0762 -0.0836
   90ALA      O  890   6.360   4.523   2.068 -0.2020  0.4771 -0.0626
   91PHE      N  891   6.443   4.453   1.867 -0.0392  0.0063 -0.0453
   91PHE      H  892   6.436   4.465   1.768 -0.4728  1.1105  0.0921
   91PHE     CA  893   6.522   4.336   1.908 -0.2898 -0.0329  0.3395
   91PHE     CB  894   6.561   4.261   1.781 -0.0193  0.0030  0.4015
   91PHE     CG  895   6.650   4.138   1.804 -0.1585 -0.1480  0.1379
   91PHE    CD1  896   6.760   4.110   1.724  0.2066  0.0569  0.5621
   91PHE    HD1  897   6.790   4.183   1.649  1.9333 -0.2683  0.9038
   91PHE    CD2  898   6.602   4.037   1.886 -0.0258 -0.5338 -0.2557
   91PHE    HD2  899   6.538   4.062   1.971  1.1486 -1.1165  0.8325
   91PHE    CE1  900   6.817   3.983   1.719 -0.0119 -0.0185 -0.2942
   91PHE    HE1  901   6.909   3.968   1.664  0.0706 -2.4991  0.3765
   91PHE    CE2  902   6.662   3.912   1.890  0.5374 -0.2540  0.0912
   91PHE    HE2  903   6.616   3.831   1.947 -2.7712  0.2152 -1.6986
   91PHE     CZ  904   6.772   3.886   1.808  0.1727 -0.2130 -0.4120
   91PHE     HZ  905   6.789   3.782   1.781 -3.1227 -0.2316 -3.1278
   91PHE      C  906   6.644   4.379   1.990  0.0143 -0.1444 -0.0519
   91PHE      O  907   6.657   4.348   2.108  0.2924 -0.2085 -0.0990
   92ILE      N  908   6.721   4.470   1.930 -0.4910  0.2159 -0.1606
   92ILE      H  909   6.719   4.468   1.830 -0.9374 -1.5397 -0.1476
   92ILE     CA  910   6.833   4.534   2.000 -0.5074  0.3552 -0.2598
   92ILE     CB  911   6.912   4.635   1.917  0.3161 -0.4542 -0.4752
   92ILE    CG1  912   7.015   4.559   1.833  0.7699  0.1307 -0.4475
   92ILE    CG2  913   6.975   4.751   1.994 -0.1158 -0.2229 -0.4708
   92ILE     CD  914   6.979   4.435   1.752 -0.4100  0.3493 -0.2773
   92ILE      C  915   6.802   4.588   2.140 -0.0799 -0.4136  0.1425
   92ILE      O  916   6.882   4.561   2.230  0.0888 -0.4040 -0.0033
   93GLU      N  917   6.694   4.665   2.145  0.1303 -0.0829 -0.3135
   93GLU      H  918   6.636   4.680   2.064  1.0316  2.4747 -0.5981
   93GLU     CA  919   6.643   4.717   2.273  0.2717 -0.0760 -0.2606
   93GLU     CB  920   6.528   4.808   2.229  0.5756  0.5706  0.2794
   93GLU     CG  921   6.444   4.860   2.346 -0.3310 -0.0170 -0.0983
   93GLU     CD  922   6.520   4.950   2.444 -0.2145 -0.0348 -0.1717
   93GLU    OE1  923   6.534   5.066   2.399  0.7359 -0.3912 -0.8029
   93GLU    OE2  924   6.557   4.901   2.553 -0.3210 -0.4669 -0.3299
   93GLU      C  925   6.602   4.609   2.373 -0.1544  0.3605  0.0364
   93GLU      O  926   6.681   4.593   2.466 -0.7011 -0.7357  0.3392
   94ALA      N  927   6.516   4.514   2.337  0.8974 -0.5079 -0.2105
   94ALA      H  928   6.475   4.505   2.247 -0.1505 -1.7881  0.3681
   94ALA     CA  929   6.483   4.396   2.419  0.0779 -0.6529 -0.7361
   94ALA     CB  930   6.389   4.301   2.345 -0.4746 -0.1003 -0.7527
   94ALA      C  931   6.601   4.310   2.465  0.1300 -0.0767  0.2346
   94ALA      O  932   6.598   4.242   2.568  0.1691 -0.3339  0.0671
   95LEU      N  933   6.702   4.299   2.380 -0.0267 -0.4940  0.1023
   95LEU      H  934   6.693   4.324   2.284 -0.0469  0.3646  0.3193
   95LEU     CA  935   6.833   4.241   2.414  0.1221 -0.2407 -0.0402
   95LEU     CB  936   6.908   4.203   2.285  0.2079 -0.2272  0.0053
   95LEU     CG  937   6.853   4.076   2.221 -0.7091  0.1268  0.0694
   95LEU    CD1  938   6.927   4.054   2.089  0.1132  0.0525  0.5373
   95LEU    CD2  939   6.878   3.959   2.317 -0.1109  0.2810  0.1064
   95LEU      C  940   6.920   4.318   2.514 -0.3323  0.0774  0.1099
   95LEU      O  941   6.962   4.258   2.613 -0.2435 -0.3608 -0.1909
   96GLY      N  942   6.929   4.446   2.482 -0.4793  0.2264  0.6483
   96GLY      H  943   6.855   4.494   2.434  1.5487  1.6521 -1.3370
   96GLY     CA  944   7.011   4.537   2.564 -0.2370  0.3905  0.2303
   96GLY      C  945   0.142   4.536   2.521 -0.2715 -0.3735  0.1216
   96GLY      O  946   0.228   4.526   2.608  0.4967 -0.0609 -0.5854
   97LEU      N  947   0.165   4.507   2.393  0.3688 -0.0958  0.1720
   97LEU      H  948   0.088   4.470   2.342 -0.3180 -0.4523  1.4344
   97LEU     CA  949   0.295   4.527   2.326  0.2795 -0.4259 -0.0997
   97LEU     CB  950   0.299   4.459   2.189 -0.1886 -0.1360 -0.2618
   97LEU     CG  951   0.271   4.309   2.177  0.0856 -0.2085  0.0038
   97LEU    CD1  952   0.268   4.276   2.028  0.0464  0.2617 -0.0994
   97LEU    CD2  953   0.377   4.217   2.240 -0.3226 -0.3286  0.5240
   97LEU      C  954   0.333   4.675   2.317 -0.2151 -0.2902 -0.0369
   97LEU      O  955   0.267   4.752   2.249  0.3905  0.2926  0.0255
   98GLU      N  956   0.457   4.705   2.357 -0.3118  0.2073 -0.1095
   98GLU      H  957   0.524   4.640   2.392 -0.0713 -0.3753 -1.6027
   98GLU     CA  958   0.514   4.840   2.343 -0.1205  0.1139 -0.2248
   98GLU     CB  959   0.535   4.898   2.483 -0.3821 -0.0716 -0.1077
   98GLU     CG  960   0.426   4.856   2.582 -0.0295 -0.6714  0.0348
   98GLU     CD  961   0.422   4.963   2.692  0.3508 -0.1659 -0.4346
   98GLU    OE1  962   0.497   4.961   2.792 -0.0969  0.5437 -0.0777
   98GLU    OE2  963   0.355   5.065   2.667  0.0687 -0.1570  0.3319
   98GLU      C  964   0.645   4.851   2.265  0.0727 -0.2276  0.0446
   98GLU      O  965   0.741   4.781   2.298  0.3012 -0.0732 -0.2821
   99GLU      N  966   0.647   4.955   2.181 -0.1168 -0.4948 -0.2911
   99GLU      H  967   0.586   5.032   2.196  2.8900  1.7333  1.4737
   99GLU     CA  968   0.744   4.979   2.073  0.1086 -0.2467 -0.0356
   99GLU     CB  969   0.883   5.022   2.122 -0.0254  0.1739 -0.0239
   99GLU     CG  970   0.864   5.168   2.165 -0.2563  0.1317  0.0206
   99GLU     CD  971   0.991   5.211   2.239 -0.3810  0.3453  0.1109
   99GLU    OE1  972   1.100   5.220   2.178 -0.1255  0.5306  0.5934
   99GLU    OE2  973   0.977   5.238   2.360  0.3628  1.0315  0.0469
   99GLU      C  974   0.750   4.867   1.969 -0.2040 -0.3350  0.0385
   99GLU      O  975   0.808   4.760   1.989 -0.3760 -0.4960 -0.3237
  100VAL      N  976   0.643   4.867   1.890  0.1587 -0.1999 -0.4590
  100VAL      H  977   0.596   4.951   1.865  1.6318  0.4604 -1.1490
  100VAL     CA  978   0.625   4.768   1.782 -0.0945 -0.2943 -0.3315
  100VAL     CB  979   0.480   4.735   1.748 -0.4288  0.7190  0.0714
  100VAL    CG1  980   0.409   4.673   1.868 -0.3233  0.7366  0.1434
  100VAL    CG2  981   0.391   4.850   1.700 -0.4764  0.5634 -0.2149
  100VAL      C  982   0.706   4.777   1.652  0.1754  0.2893 -0.1265
  100VAL      O  983   0.690   4.876   1.582 -0.5894  0.1645 -0.1392
  101VAL      N  984   0.785   4.675   1.621 -0.3243 -0.0991 -0.1357
  101VAL      H  985   0.792   4.595   1.681 -1.0398  0.9890  1.4685
  101VAL     CA  986   0.849   4.669   1.488  0.1833  0.1830  0.0922
  101VAL     CB  987   0.989   4.613   1.513 -0.1211 -0.5719  0.1520
  101VAL    CG1  988   1.062   4.570   1.386 -0.6150 -0.1041 -0.2963
  101VAL    CG2  989   1.071   4.723   1.582  0.1176 -0.4596 -0.3026
  101VAL      C  990   0.768   4.580   1.394  0.0506  0.2644  0.1288
  101VAL      O  991   0.742   4.462   1.419 -0.2320  0.2727 -0.1151
  102LEU      N  992   0.742   4.638   1.277 -0.5650  0.1352  0.1982
  102LEU      H  993   0.788   4.722   1.248  0.0985 -0.5826 -0.9114
  102LEU     CA  994   0.666   4.572   1.169  0.0394 -0.2025 -0.0261
  102LEU     CB  995   0.574   4.673   1.101  0.0427 -0.0062  0.2585
  102LEU     CG  996   0.463   4.719   1.195 -0.2723  0.1001 -0.1610
  102LEU    CD1  997   0.413   4.854   1.142  0.0957  0.3354  0.0856
  102LEU    CD2  998   0.342   4.627   1.175 -0.5504  0.4117  0.0845
  102LEU      C  999   0.761   4.528   1.058 -0.3393 -0.4320 -0.2622
  102LEU      O 1000   0.846   4.600   1.006 -0.4055 -0.1673 -0.0060
  103VAL      N 1001   0.750   4.398   1.033  0.6731 -0.5340 -0.2240
  103VAL      H 1002   0.712   4.334   1.100 -1.6349  1.5444  0.6076
  103VAL     CA 1003   0.801   4.331   0.912  0.2662 -0.7595 -0.2729
  103VAL     CB 1004   0.869   4.200   0.954  0.1719 -0.5684  0.4896
  103VAL    CG1 1005   0.903   4.110   0.835  0.0108 -0.4732  0.3720
  103VAL    CG2 1006   1.001   4.229   1.027  0.0053 -0.0263  0.5801
  103VAL      C 1007   0.683   4.303   0.819  0.0361 -0.0359 -0.1992
  103VAL      O 1008   0.585   4.243   0.861 -0.2758  0.4456 -0.2221
  104ILE      N 1009   0.690   4.359   0.698  0.5631 -0.0482 -0.1761
  104ILE      H 1010   0.763   4.417   0.662 -0.6921  2.3929  0.9618
  104ILE     CA 1011   0.571   4.379   0.615  0.0993 -0.0633  0.4768
  104ILE     CB 1012   0.501   4.514   0.637  0.2602  0.1593 -0.3601
  104ILE    CG1 1013   0.599   4.632   0.644  0.4983 -0.0348 -0.3881
  104ILE    CG2 1014   0.421   4.508   0.767 -0.2614  0.3475 -0.6710
  104ILE     CD 1015   0.530   4.764   0.680  0.5202  0.0102 -0.5099
  104ILE      C 1016   0.587   4.346   0.467 -1.0463  0.7682  0.1558
  104ILE      O 1017   0.665   4.406   0.393 -0.5556 -0.1437 -0.0825
  105HIS      N 1018   0.521   4.236   0.431  0.0129  0.3826 -0.6636
  105HIS      H 1019   0.459   4.193   0.497 -1.6718  2.0612 -1.0666
  105HIS     CA 1020   0.536   4.174   0.299 -0.1633 -0.5497 -0.2535
  105HIS     CB 1021   0.575   4.027   0.311  0.0785 -0.4813 -0.2099
  105HIS     CG 1022   0.599   3.961   0.175  0.1428 -0.2720 -0.2995
  105HIS    ND1 1023   0.517   3.871   0.123 -0.0180 -0.1028 -0.3398
  105HIS    CD2 1024   0.692   3.992   0.085  0.1054  0.4053 -0.1153
  105HIS    HD2 1025   0.780   4.052   0.108  1.8864 -2.3637  0.8229
  105HIS    CE1 1026   0.567   3.835   0.005  0.3777  0.1855 -0.2598
  105HIS    HE1 1027   0.539   3.751   6.958 -1.7947  1.3696 -0.9998
  105HIS    NE2 1028   0.668   3.918   6.993  0.4241  0.1994 -0.0492
  105HIS    HE2 1029   0.727   3.919   6.913 -0.8204 -2.0223 -1.0821
  105HIS      C 1030   0.399   4.185   0.231 -0.2724 -0.1083  0.0326
  105HIS      O 1031   0.294   4.194   0.295 -0.0928 -0.2645  0.3522
  106ASP      N 1032   0.405   4.200   0.099 -0.3530 -0.0161  0.0398
  106ASP      H 1033   0.483   4.252   0.063 -0.6419  0.6753  0.3991
  106ASP     CA 1034   0.299   4.193   7.013  0.2317  0.4115 -0.6124
  106ASP     CB 1035   0.270   4.048   6.973 -0.0376  0.3018 -0.0357
  106ASP     CG 1036   0.234   4.033   6.825 -0.6502  0.3497  0.1086
  106ASP    OD1 1037   0.161   4.115   6.765 -0.5504 -0.2505 -0.8591
  106ASP    OD2 1038   0.270   3.922   6.780 -0.2938  0.4487  0.1536
  106ASP      C 1039   0.187   4.295   0.022 -0.2348 -0.2164 -0.1018
  106ASP      O 1040   0.221   4.413   0.025  0.1720 -0.3149 -0.6853
  107TRP      N 1041   0.059   4.260   0.019 -0.1897 -0.4123  0.1772
  107TRP      H 1042   0.021   4.170   7.011  1.0527 -0.8225 -0.3521
  107TRP     CA 1043   6.964   4.353   0.047  0.1293 -0.0161  0.1135
  107TRP     CB 1044   6.837   4.275   0.014  0.1088  0.0035  0.1435
  107TRP     CG 1045   6.712   4.362   0.014 -0.2915 -0.5613 -0.1917
  107TRP    CD1 1046   6.653   4.409   0.124  0.4142  0.2467 -0.1490
  107TRP    HD1 1047   6.665   4.388   0.230  0.4174  0.1849 -0.1617
  107TRP    CD2 1048   6.658   4.429   6.921  0.2169  0.4297  0.1491
  107TRP    NE1 1049   6.570   4.508   0.091  0.0274 -0.0874 -0.1810
  107TRP    HE1 1050   6.507   4.550   0.156  0.0848  1.1920 -0.9218
  107TRP    CE2 1051   6.573   4.525   6.974 -0.6933 -0.1558 -0.2120
  107TRP    CE3 1052   6.685   4.421   6.784 -0.8033 -0.5387 -0.0053
  107TRP    HE3 1053   6.764   4.356   6.746 -0.2727  0.5843 -0.8525
  107TRP    CZ2 1054   6.527   4.621   6.884 -0.1531  0.3277  0.0186
  107TRP    HZ2 1055   6.472   4.706   6.923 -1.2775  0.4865 -1.8149
  107TRP    CZ3 1056   6.627   4.513   6.698 -1.0099 -0.4878  0.1857
  107TRP    HZ3 1057   6.641   4.496   6.591 -0.3643 -1.4503  0.4120
  107TRP    CH2 1058   6.548   4.616   6.747  0.2581  0.5527  0.0718
  107TRP    HH2 1059   6.484   4.677   6.683  0.1494  0.1572 -0.1971
  107TRP      C 1060   6.966   4.395   0.194  0.8182  0.8129 -0.1168
  107TRP      O 1061   6.914   4.502   0.227 -0.0732  0.4991 -0.4678
  108GLY      N 1062   0.017   4.325   0.285  0.0103  0.1991  0.0117
  108GLY      H 1063   0.055   4.235   0.263 -1.0663 -0.6463  1.3502
  108GLY     CA 1064   0.046   4.372   0.421 -0.1396 -0.2983  0.2192
  108GLY      C 1065   0.141   4.491   0.430 -0.5856  0.0978 -0.2647
  108GLY      O 1066   0.135   4.573   0.521 -0.7302  0.2330 -0.3954
  109SER      N 1067   0.224   4.515   0.328 -0.1128 -0.0071  0.0926
  109SER      H 1068   0.246   4.450   0.256  2.2568  1.4494 -0.6025
  109SER     CA 1069   0.313   4.632   0.321  0.3727 -0.3374  0.6727
  109SER     CB 1070   0.402   4.618   0.198  0.0104 -0.0167  0.3709
  109SER     OG 1071   0.338   4.655   0.076  0.5939  0.1721  0.1175
  109SER     HG 1072   0.307   4.570   0.033  0.7919  0.6166 -0.9412
  109SER      C 1073   0.256   4.774   0.320  0.5032 -0.2866 -0.1848
  109SER      O 1074   0.283   4.859   0.405  0.0201 -0.5779  0.2699
  110ALA      N 1075   0.142   4.783   0.252  0.3165  0.4588  0.2071
  110ALA      H 1076   0.119   4.709   0.188  1.5265  0.6466 -0.4871
  110ALA     CA 1077   0.053   4.899   0.250  0.2364  0.3968  0.1730
  110ALA     CB 1078   6.967   4.883   0.137  0.0800 -0.2518  0.4016
  110ALA      C 1079   7.000   4.904   0.386  0.0886 -0.0084  0.1138
  110ALA      O 1080   7.013   5.005   0.455  0.3764  0.1690 -0.1983
  111LEU      N 1081   6.945   4.791   0.430  0.4528  0.0034  0.6137
  111LEU      H 1082   6.941   4.710   0.372 -0.0173 -0.4219  1.2321
  111LEU     CA 1083   6.863   4.785   0.552 -0.2973  0.5846  0.1512
  111LEU     CB 1084   6.800   4.647   0.574 -0.2008  0.4315 -0.5049
  111LEU     CG 1085   6.680   4.606   0.489 -0.2694  0.0050 -0.2069
  111LEU    CD1 1086   6.664   4.455   0.500 -0.2032  0.0205  0.1069
  111LEU    CD2 1087   6.543   4.672   0.511 -0.3927 -0.3912  0.2246
  111LEU      C 1088   6.945   4.815   0.677 -0.4676 -0.6238  0.5701
  111LEU      O 1089   6.898   4.886   0.766 -1.0313  0.0124 -0.2190
  112GLY      N 1090   0.059   4.790   0.662 -0.3454  0.3788 -0.1201
  112GLY      H 1091   0.096   4.730   0.591 -1.4163 -0.7338  0.2380
  112GLY     CA 1092   0.159   4.827   0.763 -0.0039 -0.0228 -0.3084
  112GLY      C 1093   0.180   4.977   0.787 -0.1151 -0.0316 -0.1522
  112GLY      O 1094   0.178   5.033   0.896 -0.1174  0.4226 -0.3828
  113PHE      N 1095   0.194   5.047   0.675 -0.1008  0.1006 -0.0675
  113PHE      H 1096   0.195   5.002   0.586 -1.5341  1.7691 -0.9731
  113PHE     CA 1097   0.204   5.194   0.667 -0.3956  0.1618  0.6198
  113PHE     CB 1098   0.267   5.228   0.532  0.3559 -0.5723  0.7763
  113PHE     CG 1099   0.391   5.154   0.482  0.3195 -0.1757  0.0798
  113PHE    CD1 1100   0.401   5.161   0.344 -0.0294  0.0862  0.0666
  113PHE    HD1 1101   0.315   5.202   0.291  0.4508  0.5051 -0.3941
  113PHE    CD2 1102   0.505   5.113   0.551  0.2397 -0.1577  0.2235
  113PHE    HD2 1103   0.515   5.112   0.659  3.5839 -0.7861  0.0223
  113PHE    CE1 1104   0.511   5.119   0.269 -0.0624  0.2393 -0.0696
  113PHE    HE1 1105   0.508   5.142   0.163 -0.9675 -0.2509 -0.1616
  113PHE    CE2 1106   0.618   5.068   0.483  0.0045  0.0263 -0.2979
  113PHE    HE2 1107   0.696   5.016   0.539 -1.2154  1.1947  2.6982
  113PHE     CZ 1108   0.618   5.071   0.344 -0.0104 -0.0040 -0.2984
  113PHE     HZ 1109   0.710   5.048   0.291 -0.7311  0.6841 -1.9163
  113PHE      C 1110   0.079   5.273   0.704 -0.4551  0.2590  0.2213
  113PHE      O 1111   0.087   5.379   0.767 -0.1655  0.2790  0.1500
  114HIS      N 1112   6.978   5.217   0.674 -0.1734 -0.2451  0.0693
  114HIS      H 1113   6.966   5.147   0.603 -2.3872  0.3503 -0.2149
  114HIS     CA 1114   6.850   5.274   0.718  0.0660  0.5969 -0.2972
  114HIS     CB 1115   6.742   5.193   0.644  0.0389 -0.1054  0.5011
  114HIS     CG 1116   6.606   5.260   0.629 -0.0350 -0.3823 -0.0763
  114HIS    ND1 1117   6.594   5.385   0.587 -0.5711 -0.3488  0.1620
  114HIS    CD2 1118   6.488   5.208   0.663 -0.1884  0.1328  0.1743
  114HIS    HD2 1119   6.472   5.101   0.669  0.5694 -0.0540 -0.9180
  114HIS    CE1 1120   6.464   5.410   0.601 -0.5025  0.1435 -0.0546
  114HIS    HE1 1121   6.409   5.504   0.590  0.0760  1.2342  4.4902
  114HIS    NE2 1122   6.397   5.300   0.634 -0.2726  0.2295  0.7235
  114HIS    HE2 1123   6.299   5.287   0.647 -0.1600 -1.0992  0.3223
  114HIS      C 1124   6.834   5.267   0.870 -0.1487 -0.0952 -0.3458
  114HIS      O 1125   6.817   5.371   0.934 -0.4191 -0.3959  0.0742
  115TRP      N 1126   6.855   5.152   0.934 -0.5965 -0.2303 -0.4348
  115TRP      H 1127   6.862   5.070   0.877 -1.7170 -1.2565  0.8457
  115TRP     CA 1128   6.868   5.137   1.079  0.1593 -0.3213 -0.5088
  115TRP     CB 1129   6.859   4.991   1.123  0.3731 -0.1984 -0.0452
  115TRP     CG 1130   6.854   4.970   1.275 -0.1893  0.2379  0.0021
  115TRP    CD1 1131   6.775   5.031   1.362  0.1323 -0.3793  0.7443
  115TRP    HD1 1132   6.679   5.081   1.344  0.1768  0.0840  1.7313
  115TRP    CD2 1133   6.944   4.898   1.353 -0.2558  0.1759  0.0204
  115TRP    NE1 1134   6.810   5.005   1.487  0.1407 -0.1578  0.7884
  115TRP    HE1 1135   6.757   5.020   1.570 -0.2354 -0.0391  0.5285
  115TRP    CE2 1136   6.916   4.925   1.486 -0.1144 -0.4913  0.1878
  115TRP    CE3 1137   0.036   4.815   1.325 -0.6368 -0.4116  0.2696
  115TRP    HE3 1138   0.068   4.806   1.221  0.7048  1.5809  0.4614
  115TRP    CZ2 1139   6.998   4.884   1.590 -0.1225 -0.4093  0.2261
  115TRP    HZ2 1140   6.973   4.922   1.689 -0.8281 -0.8183  0.2123
  115TRP    CZ3 1141   0.113   4.764   1.429 -0.1417  0.2251  0.2226
  115TRP    HZ3 1142   0.173   4.675   1.408 -1.3074 -1.0019  1.8029
  115TRP    CH2 1143   0.088   4.798   1.562 -0.0389 -0.3640  0.3960
  115TRP    HH2 1144   0.138   4.748   1.644 -0.3182 -2.1085 -0.4387
  115TRP      C 1145   6.983   5.220   1.139 -0.1416 -0.1648 -0.1467
  115TRP      O 1146   6.951   5.293   1.232 -0.3771 -0.1324 -0.2508
  116ALA      N 1147   0.081   5.233   1.071 -0.2351  0.3734 -0.2006
  116ALA      H 1148   0.105   5.162   1.006 -2.8320 -0.8718  0.0623
  116ALA     CA 1149   0.186   5.323   1.120 -0.1459  0.2197 -0.1097
  116ALA     CB 1150   0.310   5.290   1.037 -0.3952 -0.4380 -0.2245
  116ALA      C 1151   0.158   5.473   1.117 -0.1001  0.2255 -0.2896
  116ALA      O 1152   0.218   5.550   1.191 -0.6404 -0.0035  0.3998
  117LYS      N 1153   0.067   5.507   1.026 -0.0903  0.1714 -0.3194
  117LYS      H 1154   0.047   5.445   0.950  1.9331 -1.8981  0.7103
  117LYS     CA 1155   0.018   5.645   1.020 -0.0634  0.1918 -0.0759
  117LYS     CB 1156   6.996   5.686   0.877  0.4669  0.2358 -0.2049
  117LYS     CG 1157   6.980   5.839   0.878  0.0289  0.1916  0.0298
  117LYS     CD 1158   6.956   5.904   0.741 -0.0985  0.2673  0.0884
  117LYS     CE 1159   6.919   6.052   0.744 -0.3614  0.2067 -0.1543
  117LYS     NZ 1160   6.898   6.124   0.617 -0.1621 -0.5179 -0.6026
  117LYS    HZ1 1161   6.849   6.060   0.559  0.7035  0.9197 -3.0395
  117LYS    HZ2 1162   6.838   6.202   0.634 -2.5101 -2.1183 -1.1668
  117LYS    HZ3 1163   6.980   6.158   0.571  0.7799 -1.6757  0.1515
  117LYS      C 1164   6.930   5.666   1.130 -0.1895  0.0779 -0.1738
  117LYS      O 1165   6.953   5.766   1.197  0.1630 -0.0771 -0.0632
  118ARG      N 1166   6.839   5.569   1.147 -0.1455  0.0926  0.1457
  118ARG      H 1167   6.846   5.483   1.098  1.5546  0.8342 -1.0294
  118ARG     CA 1168   6.736   5.569   1.252 -0.0713  0.0511  0.2186
  118ARG     CB 1169   6.643   5.448   1.242  0.2188 -0.1574  0.0474
  118ARG     CG 1170   6.501   5.495   1.214  0.1519 -0.5661 -0.3282
  118ARG     CD 1171   6.416   5.567   1.320  0.0740 -0.6029 -0.3653
  118ARG     NE 1172   6.422   5.505   1.453  0.0259 -0.2545 -0.2010
  118ARG     HE 1173   6.397   5.408   1.452 -2.6320  0.3480 -1.6278
  118ARG     CZ 1174   6.445   5.568   1.570 -0.4353 -0.3086 -0.0797
  118ARG    NH1 1175   6.483   5.695   1.582 -0.2416 -0.3313 -0.4470
  118ARG   HH11 1176   6.489   5.753   1.500 -1.0281 -0.2019 -0.4230
  118ARG   HH12 1177   6.488   5.735   1.673 -0.4629  0.6959 -0.8671
  118ARG    NH2 1178   6.409   5.506   1.683  0.2585 -0.0318  0.2929
  118ARG   HH21 1179   6.357   5.422   1.697  0.8757 -0.2602  1.4052
  118ARG   HH22 1180   6.456   5.537   1.766  0.5427 -0.1433  0.1754
  118ARG      C 1181   6.785   5.577   1.397  0.1834 -0.5363  0.1692
  118ARG      O 1182   6.757   5.673   1.469  0.2545 -0.3668 -0.0257
  119ASN      N 1183   6.883   5.495   1.433  0.2432 -0.6289 -0.1992
  119ASN      H 1184   6.899   5.420   1.369 -1.0267 -0.7823 -0.3617
  119ASN     CA 1185   6.945   5.495   1.566 -0.0114  0.3303 -0.0721
  119ASN     CB 1186   6.905   5.366   1.639 -0.2322  0.1248 -0.5530
  119ASN     CG 1187   6.916   5.368   1.792  0.2541 -0.3292 -0.5810
  119ASN    OD1 1188   7.015   5.409   1.851 -0.1943 -0.1562  0.0598
  119ASN    ND2 1189   6.808   5.324   1.857  0.3004  0.1033 -0.2080
  119ASN   HD21 1190   6.731   5.284   1.808 -1.0895 -0.0088  1.9371
  119ASN   HD22 1191   6.798   5.324   1.956  0.7943  0.6579 -0.1488
  119ASN      C 1192   0.082   5.509   1.552 -0.0268  0.2896 -0.2831
  119ASN      O 1193   0.159   5.414   1.557 -0.4481 -0.0312  0.4633
  120PRO      N 1194   0.125   5.633   1.535 -0.5261  0.6304  0.8157
  120PRO     CA 1195   0.269   5.657   1.523 -0.4721 -0.0391  0.0115
  120PRO     CB 1196   0.279   5.806   1.486  0.1665  0.1181  0.7891
  120PRO     CG 1197   0.146   5.830   1.414  0.3299  0.7339  0.6876
  120PRO     CD 1198   0.049   5.756   1.507 -0.4608  0.4105 -0.3836
  120PRO      C 1199   0.365   5.623   1.637  0.2681  0.6835 -0.3822
  120PRO      O 1200   0.481   5.590   1.616  0.2783  0.2397  0.3548
  121GLU      N 1201   0.314   5.638   1.759  0.2343  0.1550 -0.3313
  121GLU      H 1202   0.247   5.712   1.769  0.2619  0.2315 -0.6957
  121GLU     CA 1203   0.387   5.604   1.883  0.2181  0.0985 -0.3372
  121GLU     CB 1204   0.333   5.676   2.007 -0.0516 -0.1225 -0.3259
  121GLU     CG 1205   0.441   5.723   2.104 -0.3167 -0.3002  0.0575
  121GLU     CD 1206   0.369   5.804   2.212 -0.2712  0.0644 -0.1828
  121GLU    OE1 1207   0.307   5.907   2.179 -0.6441 -0.2090 -0.3427
  121GLU    OE2 1208   0.393   5.778   2.332  0.1845  0.1011 -0.2641
  121GLU      C 1209   0.410   5.457   1.918 -0.0931  0.1750  0.1945
  121GLU      O 1210   0.525   5.417   1.938 -0.0904  0.0199 -0.1327
  122ARG      N 1211   0.312   5.377   1.878  0.2839  0.0310 -0.4568
  122ARG      H 1212   0.227   5.412   1.840  1.2139  1.1278 -1.6000
  122ARG     CA 1213   0.337   5.232   1.888 -0.2817 -0.0376  0.0576
  122ARG     CB 1214   0.206   5.163   1.852 -0.2843 -0.0426  0.0763
  122ARG     CG 1215   0.177   5.027   1.915  0.0161 -0.2880 -0.3115
  122ARG     CD 1216   0.190   5.014   2.067  0.6486  0.4732 -0.2950
  122ARG     NE 1217   0.101   5.104   2.143  0.1482 -0.4021  0.1787
  122ARG     HE 1218   0.109   5.202   2.122  0.2364 -1.0243 -3.2638
  122ARG     CZ 1219   0.036   5.067   2.254 -0.1575 -0.3227  0.0263
  122ARG    NH1 1220   0.054   4.949   2.315 -1.2409 -0.5672 -0.0969
  122ARG   HH11 1221   0.123   4.883   2.286  0.8185  1.4757 -0.2153
  122ARG   HH12 1222   0.010   4.933   2.404 -0.4762 -0.5062  0.3072
  122ARG    NH2 1223   6.967   5.159   2.302  0.0395 -0.0394 -0.1659
  122ARG   HH21 1224   6.957   5.246   2.253 -1.9244 -1.1772 -1.9458
  122ARG   HH22 1225   6.908   5.127   2.376  1.2209 -1.1429  0.3234
  122ARG      C 1226   0.440   5.182   1.786  0.3470  0.7726  0.2839
  122ARG      O 1227   0.523   5.099   1.823 -0.2612 -0.0562 -0.1831
  123VAL      N 1228   0.439   5.240   1.666 -0.1848 -0.4489 -0.3218
  123VAL      H 1229   0.412   5.333   1.643 -1.5579 -0.2212  1.8673
  123VAL     CA 1230   0.530   5.188   1.563  0.1096 -0.4485 -0.0659
  123VAL     CB 1231   0.465   5.203   1.425 -0.1277 -0.1501  0.0763
  123VAL    CG1 1232   0.561   5.155   1.316  0.2166 -0.1465  0.3761
  123VAL    CG2 1233   0.332   5.128   1.412 -0.2980  0.2252 -0.3859
  123VAL      C 1234   0.669   5.250   1.573 -0.0306 -0.0575 -0.4897
  123VAL      O 1235   0.697   5.369   1.561 -0.1137  0.0410  0.2534
  124LYS      N 1236   0.757   5.158   1.612 -0.0525  0.1130 -0.0364
  124LYS      H 1237   0.726   5.064   1.628 -1.7286  0.5306 -0.6157
  124LYS     CA 1238   0.900   5.186   1.633  0.0478 -0.1490 -0.3674
  124LYS     CB 1239   0.963   5.074   1.716 -0.3545 -0.3376 -0.3103
  124LYS     CG 1240   1.096   5.116   1.781 -0.8377  0.1301  0.3924
  124LYS     CD 1241   1.146   4.989   1.850 -0.1251  0.2558  0.1178
  124LYS     CE 1242   1.296   4.992   1.879 -0.0696  0.1738 -0.1552
  124LYS     NZ 1243   1.329   5.051   2.010 -0.2408 -0.4684  0.1851
  124LYS    HZ1 1244   1.428   5.058   2.021 -0.0539  2.2814 -1.9959
  124LYS    HZ2 1245   1.302   5.147   2.018 -1.0747 -0.7753  1.3256
  124LYS    HZ3 1246   1.292   4.996   2.084 -0.6943  0.4603  0.6715
  124LYS      C 1247   0.975   5.207   1.502 -0.1511 -0.0786 -0.4691
  124LYS      O 1248   1.070   5.286   1.496 -0.1385 -0.0131  0.4483
  125GLY      N 1249   0.947   5.109   1.416  0.7571 -0.4062 -0.3944
  125GLY      H 1250   0.872   5.050   1.446 -1.8927  3.6263  1.9614
  125GLY     CA 1251   1.012   5.093   1.285  0.0278  0.5815 -0.8937
  125GLY      C 1252   0.942   4.995   1.191  0.1701 -0.3856 -0.0181
  125GLY      O 1253   0.858   4.912   1.226 -0.4496 -0.0143 -0.5964
  126ILE      N 1254   0.982   5.011   1.065 -0.1164  0.4114 -0.0178
  126ILE      H 1255   1.038   5.087   1.033  1.1759  0.1525  1.4918
  126ILE     CA 1256   0.926   4.934   0.954 -0.2253  0.0103  0.3107
  126ILE     CB 1257   0.826   5.011   0.867  0.2118  0.0801 -0.1345
  126ILE    CG1 1258   0.887   5.144   0.819 -0.0220  0.3879  0.4059
  126ILE    CG2 1259   0.687   5.035   0.925  0.0806 -0.6796 -0.1283
  126ILE     CD 1260   0.793   5.218   0.723  0.1956  0.0052 -0.1126
  126ILE      C 1261   1.030   4.858   0.871 -0.2542  0.5912 -0.2679
  126ILE      O 1262   1.122   4.919   0.818  0.3000 -0.5257 -0.6249
  127ALA      N 1263   1.002   4.729   0.853 -0.0658  0.5257 -0.0828
  127ALA      H 1264   0.936   4.676   0.908  0.3131 -1.3008 -1.2929
  127ALA     CA 1265   1.087   4.642   0.770 -0.0904 -0.0961  0.5281
  127ALA     CB 1266   1.153   4.539   0.862  0.0680 -0.4326  0.0444
  127ALA      C 1267   1.011   4.586   0.649 -0.1922  0.2571  0.4264
  127ALA      O 1268   0.923   4.501   0.662 -0.5817  0.4084 -1.0432
  128PHE      N 1269   1.020   4.655   0.536 -0.1541 -0.3454  0.0578
  128PHE      H 1270   1.084   4.732   0.525 -1.4282  0.6930 -0.3394
  128PHE     CA 1271   0.931   4.627   0.422  0.5068  0.1880 -0.6018
  128PHE     CB 1272   0.861   4.757   0.381 -0.7552 -0.0894  0.5837
  128PHE     CG 1273   0.944   4.886   0.380  0.3459 -0.7847  0.1160
  128PHE    CD1 1274   0.962   4.969   0.490  0.4390  0.1391 -0.5848
  128PHE    HD1 1275   0.933   4.939   0.590  0.4283  0.5724 -0.4575
  128PHE    CD2 1276   0.955   4.940   0.252 -0.1907 -0.0062  0.3914
  128PHE    HD2 1277   0.960   4.864   0.174 -2.3536 -0.1007  0.2823
  128PHE    CE1 1278   1.007   5.099   0.470  0.4684  0.2744  0.3464
  128PHE    HE1 1279   1.045   5.163   0.550 -0.5850  0.7086  0.5145
  128PHE    CE2 1280   0.984   5.074   0.227  0.0894 -0.1170  0.1198
  128PHE    HE2 1281   0.982   5.122   0.129  0.1596  0.8964  0.6119
  128PHE     CZ 1282   1.009   5.149   0.341 -0.8984  0.0510  0.2295
  128PHE     HZ 1283   1.051   5.247   0.320 -0.8170 -0.3239 -1.5513
  128PHE      C 1284   0.997   4.557   0.303  0.2706 -0.3633 -0.4129
  128PHE      O 1285   1.114   4.578   0.273  0.2715  0.1368 -0.0853
  129MET      N 1286   0.910   4.486   0.232  0.1058 -0.2480 -0.3289
  129MET      H 1287   0.814   4.475   0.256  0.6302 -1.5014  1.3939
  129MET     CA 1288   0.955   4.392   0.128  0.6298 -0.3008 -0.0568
  129MET     CB 1289   1.006   4.264   0.194  0.2887 -0.3447  0.1204
  129MET     CG 1290   0.924   4.218   0.315 -0.7358 -0.1922 -0.5036
  129MET     SD 1291   0.990   4.070   0.400 -0.3186  0.2841  0.0202
  129MET     CE 1292   1.151   4.119   0.456 -0.4857  0.1490  0.6282
  129MET      C 1293   0.831   4.356   0.046  0.4288 -0.4650  0.3159
  129MET      O 1294   0.725   4.334   0.104 -0.0385  0.9438  0.0439
  130GLU      N 1295   0.852   4.355   6.930 -0.4708  0.6968  0.1501
  130GLU      H 1296   0.942   4.346   6.888 -1.3226 -0.5511 -1.5052
  130GLU     CA 1297   0.743   4.342   6.832  0.0235  0.1983 -0.3382
  130GLU     CB 1298   0.702   4.197   6.808 -0.0486  0.0610  0.5680
  130GLU     CG 1299   0.797   4.121   6.715 -0.3558  0.0174  0.2865
  130GLU     CD 1300   0.780   4.144   6.565  0.0336  0.4227  0.3021
  130GLU    OE1 1301   0.696   4.070   6.511  0.2993  0.5199 -0.2570
  130GLU    OE2 1302   0.836   4.240   6.508  0.5731  0.0250  0.1540
  130GLU      C 1303   0.627   4.441   6.841 -0.2772 -0.1894  0.0343
  130GLU      O 1304   0.507   4.411   6.839 -0.2639 -0.2261 -0.1529
  131PHE      N 1305   0.672   4.566   6.851  0.4161 -0.4526  0.2266
  131PHE      H 1306   0.772   4.575   6.858  0.3383 -0.0522  0.8082
  131PHE     CA 1307   0.594   4.690   6.843  0.4016 -0.4721  0.0478
  131PHE     CB 1308   0.680   4.810   6.882 -0.1934  0.0144 -0.1368
  131PHE     CG 1309   0.605   4.944   6.888  0.1015  0.1581  0.3574
  131PHE    CD1 1310   0.624   5.027   6.779 -0.1350 -0.1531  0.0812
  131PHE    HD1 1311   0.719   5.040   6.727 -0.4009  0.5046 -0.2659
  131PHE    CD2 1312   0.489   4.947   6.965  0.2082  0.2956  0.5162
  131PHE    HD2 1313   0.475   4.880   0.034 -0.5068  0.6527  0.6848
  131PHE    CE1 1314   0.522   5.115   6.744 -0.0185 -0.0367  0.0333
  131PHE    HE1 1315   0.533   5.183   6.660 -1.4542  0.4843  0.2310
  131PHE    CE2 1316   0.385   5.029   6.924  0.2917  0.2303  0.1705
  131PHE    HE2 1317   0.283   5.021   6.961  0.0401  0.2989 -0.4892
  131PHE     CZ 1318   0.398   5.104   6.807  0.0247  0.2953  0.1809
  131PHE     HZ 1319   0.314   5.148   6.754 -0.2410 -2.5919 -2.0378
  131PHE      C 1320   0.528   4.710   6.706  0.3142  0.1265  0.1760
  131PHE      O 1321   0.589   4.697   6.600 -0.6569  0.7291 -0.4706
  132ILE      N 1322   0.401   4.740   6.728  0.1858 -0.3687  0.1135
  132ILE      H 1323   0.355   4.734   6.817 -1.4499  0.6410 -0.6200
  132ILE     CA 1324   0.301   4.750   6.621  0.1615  0.2412  0.1930
  132ILE     CB 1325   0.159   4.737   6.677  0.0950  0.3984  0.0620
  132ILE    CG1 1326   0.144   4.618   6.772  0.1194  0.3109 -0.0437
  132ILE    CG2 1327   0.063   4.717   6.559 -0.1462 -0.1872  0.3533
  132ILE     CD 1328   0.001   4.620   6.826  0.2615  0.0026  0.3490
  132ILE      C 1329   0.314   4.877   6.536  0.0034  0.1225 -0.0116
  132ILE      O 1330   0.237   4.970   6.560  0.1680  0.1817  0.2977
  133ARG      N 1331   0.406   4.871   6.440  0.1847  0.1832  0.1590
  133ARG      H 1332   0.476   4.800   6.451 -1.3867 -1.4204  0.1701
  133ARG     CA 1333   0.427   4.970   6.334 -0.1105  0.0799  0.0042
  133ARG     CB 1334   0.555   4.937   6.257 -0.0511 -0.2085  0.2264
  133ARG     CG 1335   0.595   5.046   6.157 -0.0909 -0.4143 -0.0177
  133ARG     CD 1336   0.689   5.014   6.041  0.1011 -0.2167  0.0819
  133ARG     NE 1337   0.714   5.126   5.948  0.3648 -0.1063  0.2851
  133ARG     HE 1338   0.691   5.212   5.993 -0.2024 -0.5779  0.9513
  133ARG     CZ 1339   0.744   5.121   5.818 -0.0674  0.1615  0.1714
  133ARG    NH1 1340   0.741   5.003   5.755 -0.2493  0.0387  0.4062
  133ARG   HH11 1341   0.730   4.913   5.796 -1.5101 -0.5914 -1.2247
  133ARG   HH12 1342   0.740   4.992   5.655 -1.5014 -0.7347  0.4779
  133ARG    NH2 1343   0.808   5.223   5.759  0.0244 -0.3232 -0.5821
  133ARG   HH21 1344   0.822   5.310   5.806  1.9298  0.2681 -2.0960
  133ARG   HH22 1345   0.814   5.228   5.659  1.1133  0.6539 -0.4975
  133ARG      C 1346   0.311   4.970   6.234 -0.1451  0.2443  0.0434
  133ARG      O 1347   0.283   4.864   6.180  0.2486  0.2023 -0.0807
  134PRO      N 1348   0.258   5.091   6.217 -0.5883  0.0250 -0.1304
  134PRO     CA 1349   0.159   5.118   6.112 -0.4114 -0.0508 -0.3162
  134PRO     CB 1350   0.154   5.271   6.106 -0.2984 -0.0520 -0.4417
  134PRO     CG 1351   0.172   5.315   6.251 -0.1124 -0.0204 -0.4739
  134PRO     CD 1352   0.275   5.212   6.299  0.0602  0.1583 -0.4580
  134PRO      C 1353   0.209   5.066   5.977 -0.0334 -0.6155  0.0376
  134PRO      O 1354   0.314   5.107   5.930  0.1689 -0.9798  0.1695
  135ILE      N 1355   0.131   4.981   5.910 -0.6413 -0.3652  0.4160
  135ILE      H 1356   0.044   4.948   5.946 -0.0794 -1.8237  0.5197
  135ILE     CA 1357   0.167   4.924   5.780 -0.5630  0.1152  0.2273
  135ILE     CB 1358   0.110   4.783   5.761 -0.0754 -0.0559  0.0096
  135ILE    CG1 1359   0.141   4.698   5.884  0.1659 -0.1031 -0.0822
  135ILE    CG2 1360   0.170   4.718   5.636  0.0439 -0.0486  0.0624
  135ILE     CD 1361   0.040   4.582   5.888  0.1914 -0.1166  0.2134
  135ILE      C 1362   0.162   5.022   5.662  0.0379 -0.1439 -0.0211
  135ILE      O 1363   0.062   5.093   5.647  0.0528 -0.0584  0.2601
  136PRO      N 1364   0.266   5.026   5.580 -0.0844  0.0048 -0.1699
  136PRO     CA 1365   0.270   5.094   5.450  0.2270 -0.1326 -0.2324
  136PRO     CB 1366   0.417   5.135   5.437  0.0798  0.4476 -0.0661
  136PRO     CG 1367   0.491   5.019   5.503 -0.2784  0.1802 -0.1304
  136PRO     CD 1368   0.403   4.999   5.626 -0.0919  0.2985  0.0226
  136PRO      C 1369   0.220   5.003   5.337  0.0851 -0.8226  0.3838
  136PRO      O 1370   0.139   4.914   5.364 -0.2035 -0.7483 -0.2299
  137THR      N 1371   0.280   5.002   5.219 -0.1405 -0.0420  0.2607
  137THR      H 1372   0.347   5.072   5.191  1.2771 -0.8793  1.4364
  137THR     CA 1373   0.272   4.893   5.121  0.4547  0.2789 -0.1536
  137THR     CB 1374   0.286   4.939   4.976  0.0228  0.1934 -0.2232
  137THR    OG1 1375   0.411   5.004   4.952 -0.1033  0.3294 -0.5219
  137THR    HG1 1376   0.484   4.936   4.944  0.0900  0.1731  1.8863
  137THR    CG2 1377   0.167   5.021   4.926  0.0801  0.2834 -0.2107
  137THR      C 1378   0.357   4.769   5.148 -0.0311  0.0466  0.3357
  137THR      O 1379   0.478   4.772   5.170 -0.0376  0.7094  0.2992
  138TRP      N 1380   0.281   4.660   5.153  0.4670 -0.3313 -0.1867
  138TRP      H 1381   0.182   4.670   5.143  0.5086 -0.2357 -0.5217
  138TRP     CA 1382   0.316   4.521   5.187 -0.4358 -0.4233  0.3733
  138TRP     CB 1383   0.194   4.432   5.160 -0.2557 -0.4419 -0.3818
  138TRP     CG 1384   0.063   4.485   5.218 -0.1640 -0.3562 -0.2548
  138TRP    CD1 1385   6.968   4.511   5.149 -0.3208  0.3113  0.2360
  138TRP    HD1 1386   6.968   4.535   5.043  0.3432 -2.5279 -0.4934
  138TRP    CD2 1387   0.021   4.455   5.347 -0.1619 -0.2761 -0.2363
  138TRP    NE1 1388   6.858   4.484   5.219 -0.3129 -0.4333 -0.0246
  138TRP    HE1 1389   6.759   4.488   5.201 -0.7119  0.6036  2.0108
  138TRP    CE2 1390   6.897   4.457   5.343 -0.1704 -0.7336 -0.1370
  138TRP    CE3 1391   0.091   4.396   5.452  0.3919  0.7456 -0.0181
  138TRP    HE3 1392   0.197   4.402   5.474  0.6093 -1.3424 -0.3499
  138TRP    CZ2 1393   6.824   4.396   5.444 -0.1175 -0.1678  0.2473
  138TRP    HZ2 1394   6.716   4.404   5.431  0.3600  3.4294 -3.3633
  138TRP    CZ3 1395   0.017   4.322   5.544  0.3194  0.1256 -0.5689
  138TRP    HZ3 1396   0.065   4.272   5.628 -1.5967 -1.3273 -0.2624
  138TRP    CH2 1397   6.893   4.322   5.540  0.2908  0.2432  0.2685
  138TRP    HH2 1398   6.839   4.256   5.607  0.5473  0.4294  0.6609
  138TRP      C 1399   0.436   4.456   5.119 -0.3078  0.1903  0.0130
  138TRP      O 1400   0.484   4.368   5.189 -0.4300  0.0306 -0.1020
  139ASP      N 1401   0.507   4.519   5.025  0.0750 -0.5519 -0.2012
  139ASP      H 1402   0.465   4.598   4.980  1.4957  1.7426  2.2581
  139ASP     CA 1403   0.638   4.479   4.972  0.4580 -0.0587  0.3642
  139ASP     CB 1404   0.672   4.565   4.850  0.2231 -0.0874  0.2783
  139ASP     CG 1405   0.644   4.715   4.867  0.0094 -0.1403  0.4049
  139ASP    OD1 1406   0.744   4.781   4.903  0.2335  0.2287 -0.8571
  139ASP    OD2 1407   0.531   4.764   4.849  0.0679  0.0933  0.6668
  139ASP      C 1408   0.746   4.501   5.078  0.1634  0.3475  0.5824
  139ASP      O 1409   0.845   4.428   5.075 -0.1311 -0.0320 -0.0714
  140GLU      N 1410   0.721   4.602   5.161  0.2085  0.8137  0.0337
  140GLU      H 1411   0.657   4.677   5.149 -0.8949 -0.3227 -1.5872
  140GLU     CA 1412   0.794   4.605   5.289  0.1086  0.0169  0.1159
  140GLU     CB 1413   0.743   4.730   5.361  0.1143  0.0292  0.0990
  140GLU     CG 1414   0.801   4.863   5.314  0.0102 -0.1498 -0.5364
  140GLU     CD 1415   0.948   4.867   5.357 -0.1017 -0.2819 -0.1441
  140GLU    OE1 1416   1.031   4.850   5.265  0.2973  0.0814  0.1458
  140GLU    OE2 1417   0.976   4.902   5.474 -0.1260  0.2008 -0.2822
  140GLU      C 1418   0.795   4.482   5.379  0.3086 -0.3809 -0.4273
  140GLU      O 1419   0.893   4.457   5.450  0.0547 -0.0036  0.0598
  141TRP      N 1420   0.672   4.436   5.396  0.0385  0.4031 -0.2304
  141TRP      H 1421   0.598   4.466   5.337  0.4295 -0.4165 -1.1549
  141TRP     CA 1422   0.637   4.327   5.489 -0.2443  0.2890 -0.4676
  141TRP     CB 1423   0.486   4.333   5.513 -0.1320 -0.2718  0.4086
  141TRP     CG 1424   0.432   4.383   5.648 -0.3219  0.0139  0.2257
  141TRP    CD1 1425   0.440   4.506   5.696 -0.7650  0.3368 -0.5097
  141TRP    HD1 1426   0.478   4.586   5.632 -0.8208 -0.2693 -1.3070
  141TRP    CD2 1427   0.365   4.305   5.741 -0.2272 -0.4258 -0.0653
  141TRP    NE1 1428   0.375   4.514   5.812  0.0162  0.2992 -0.0617
  141TRP    HE1 1429   0.382   4.591   5.875 -0.0346  0.4318 -0.2156
  141TRP    CE2 1430   0.331   4.393   5.844 -0.1455  0.2173 -0.5801
  141TRP    CE3 1431   0.349   4.168   5.752  0.4348 -0.5213 -0.3110
  141TRP    HE3 1432   0.352   4.108   5.661 -0.0878  1.9040 -2.0035
  141TRP    CZ2 1433   0.276   4.348   5.964  0.1457  0.6816 -0.2709
  141TRP    HZ2 1434   0.280   4.413   6.051 -1.1063  1.2069 -0.5840
  141TRP    CZ3 1435   0.302   4.123   5.875 -0.0218 -0.1941 -0.3653
  141TRP    HZ3 1436   0.310   4.017   5.896  0.7231  0.0412  0.6290
  141TRP    CH2 1437   0.261   4.211   5.975  0.2422  0.6108 -0.9492
  141TRP    HH2 1438   0.228   4.168   6.070 -0.5993 -1.3499 -2.0545
  141TRP      C 1439   0.697   4.194   5.442 -0.4525 -0.0832  0.2955
  141TRP      O 1440   0.687   4.171   5.321  0.0876  0.0933  0.2152
  142PRO      N 1441   0.748   4.111   5.532  0.0937  0.2035  0.2524
  142PRO     CA 1442   0.799   3.978   5.498 -0.2719  0.0756  0.2089
  142PRO     CB 1443   0.866   3.928   5.626  0.1551 -0.4854 -0.2283
  142PRO     CG 1444   0.765   3.982   5.727  0.1934 -0.3166 -0.2804
  142PRO     CD 1445   0.728   4.122   5.677  0.2753 -0.0868  0.3008
  142PRO      C 1446   0.694   3.879   5.445 -0.1093  0.0397 -0.0509
  142PRO      O 1447   0.574   3.901   5.464 -0.2195 -0.8019  0.2509
  143GLU      N 1448   0.752   3.789   5.366  0.4091  0.5964 -0.3150
  143GLU      H 1449   0.846   3.804   5.337  0.4648  0.7410 -0.0660
  143GLU     CA 1450   0.675   3.685   5.297  0.5507 -0.1785  0.6715
  143GLU     CB 1451   0.755   3.621   5.183  0.1355  0.5931 -0.0590
  143GLU     CG 1452   0.892   3.571   5.228 -0.0332  0.1864  0.0021
  143GLU     CD 1453   0.989   3.688   5.239 -0.0271  0.1527  0.3065
  143GLU    OE1 1454   1.035   3.716   5.352 -0.0720 -0.2977  0.4379
  143GLU    OE2 1455   1.035   3.744   5.137  0.3756 -1.0246 -0.1828
  143GLU      C 1456   0.632   3.573   5.392 -0.3088 -0.5785 -0.1695
  143GLU      O 1457   0.678   3.560   5.505  0.2339 -0.6780 -0.3961
  144PHE      N 1458   0.521   3.509   5.358 -0.3835 -0.1504 -0.7419
  144PHE      H 1459   0.490   3.489   5.264  0.6319 -3.0037 -0.5829
  144PHE     CA 1460   0.426   3.437   5.444 -0.0491 -0.2849 -0.4817
  144PHE     CB 1461   0.485   3.339   5.545 -0.3059  0.0858  0.0297
  144PHE     CG 1462   0.562   3.222   5.484  0.0123  0.3569 -0.0892
  144PHE    CD1 1463   0.496   3.130   5.403  0.3790  0.1679 -0.1750
  144PHE    HD1 1464   0.394   3.144   5.367  0.5992  3.9587  0.2289
  144PHE    CD2 1465   0.694   3.195   5.519 -0.3277 -0.2872  0.7066
  144PHE    HD2 1466   0.743   3.261   5.590 -0.7354  0.4204  0.3421
  144PHE    CE1 1467   0.568   3.022   5.353  0.0288  0.1512 -0.6460
  144PHE    HE1 1468   0.533   2.967   5.265 -1.8584  0.3258 -0.0501
  144PHE    CE2 1469   0.765   3.081   5.481 -0.0169  0.3816 -0.7891
  144PHE    HE2 1470   0.865   3.056   5.516  0.6404  3.5411 -0.0805
  144PHE     CZ 1471   0.698   2.997   5.393 -0.2892 -0.3645  0.1059
  144PHE     HZ 1472   0.750   2.923   5.332  0.6680 -0.4559  1.0100
  144PHE      C 1473   0.351   3.538   5.532  0.3747 -0.0348 -0.4082
  144PHE      O 1474   0.229   3.536   5.518  0.3038 -0.4905  0.2480
  145ALA      N 1475   0.410   3.629   5.608  0.2713 -0.1108 -0.2378
  145ALA      H 1476   0.509   3.642   5.608  0.0090  3.0244 -2.7584
  145ALA     CA 1477   0.334   3.719   5.696  0.4339  0.0316 -0.2412
  145ALA     CB 1478   0.440   3.793   5.777  0.2551  0.2443 -0.2014
  145ALA      C 1479   0.228   3.800   5.622  0.1112 -0.3577 -0.2112
  145ALA      O 1480   0.108   3.781   5.642  0.0676  0.0292 -0.1068
  146ARG      N 1481   0.281   3.864   5.518  0.4897 -0.0850  0.1504
  146ARG      H 1482   0.380   3.863   5.505  0.6738 -2.1606  1.3968
  146ARG     CA 1483   0.211   3.945   5.417  0.3384 -0.4421 -0.0301
  146ARG     CB 1484   0.316   3.983   5.313  0.3618  0.1424  0.2049
  146ARG     CG 1485   0.259   4.073   5.203  0.6116  0.4609  0.3331
  146ARG     CD 1486   0.337   4.043   5.075  0.1396  0.5305  0.0246
  146ARG     NE 1487   0.468   4.109   5.066  0.4036  0.0349  0.2103
  146ARG     HE 1488   0.475   4.192   5.121 -1.4472 -0.9691  2.0762
  146ARG     CZ 1489   0.581   4.040   5.045  0.5097  0.0666  0.6701
  146ARG    NH1 1490   0.577   3.906   5.032 -0.1211  0.1545 -0.1036
  146ARG   HH11 1491   0.489   3.859   5.034  0.4594 -1.0947 -1.9772
  146ARG   HH12 1492   0.665   3.859   5.023 -0.6901 -0.8149 -0.7533
  146ARG    NH2 1493   0.694   4.110   5.032  0.0933  0.5764 -0.2257
  146ARG   HH21 1494   0.702   4.209   5.043 -0.7142  0.6129  0.0849
  146ARG   HH22 1495   0.776   4.054   5.023 -0.0249  0.3530  0.0946
  146ARG      C 1496   0.093   3.875   5.349 -0.3439  0.2061  0.4724
  146ARG      O 1497   6.993   3.911   5.374 -0.4121  0.3423 -0.0211
  147GLU      N 1498   0.134   3.767   5.284 -0.2778  0.3586  0.2567
  147GLU      H 1499   0.228   3.750   5.254 -0.4359  1.8595 -1.2519
  147GLU     CA 1500   0.046   3.673   5.213  0.1827  0.0879  0.0419
  147GLU     CB 1501   0.112   3.564   5.127  0.9428  0.1865  0.4924
  147GLU     CG 1502   0.196   3.626   5.016  0.1818 -0.1477 -0.2777
  147GLU     CD 1503   0.344   3.638   5.050  0.1254  0.2911 -0.1725
  147GLU    OE1 1504   0.380   3.680   5.162  0.4367  0.7267 -0.4293
  147GLU    OE2 1505   0.424   3.591   4.966 -0.1115 -0.2715 -0.0894
  147GLU      C 1506   6.946   3.609   5.290  0.6412 -0.7838  0.0137
  147GLU      O 1507   6.834   3.593   5.243  0.4349 -0.1147  0.2599
  148THR      N 1508   6.970   3.599   5.421  0.0595 -0.3236  0.1572
  148THR      H 1509   0.046   3.617   5.455  0.4978 -2.0633  0.0014
  148THR     CA 1510   6.871   3.535   5.509 -0.2075 -0.0013  0.0910
  148THR     CB 1511   6.933   3.425   5.595  0.5497  0.2688 -0.1100
  148THR    OG1 1512   0.010   3.481   5.689  0.1638  0.7555 -0.0169
  148THR    HG1 1513   0.098   3.495   5.643  0.1966  1.9644  0.3944
  148THR    CG2 1514   6.979   3.301   5.517  0.1832  0.0944 -0.0477
  148THR      C 1515   6.799   3.635   5.600  0.1688  0.5549 -0.2201
  148THR      O 1516   6.678   3.627   5.619  0.1625 -0.1253 -0.5230
  149PHE      N 1517   6.866   3.745   5.637  0.8226  0.0747  0.0519
  149PHE      H 1518   6.964   3.743   5.652  1.0410 -0.1943 -1.3327
  149PHE     CA 1519   6.797   3.855   5.706  0.0774 -0.4666  0.1830
  149PHE     CB 1520   6.891   3.940   5.792 -0.0573 -0.4109  0.2752
  149PHE     CG 1521   6.929   3.869   5.922 -0.0467 -0.5117  0.2177
  149PHE    CD1 1522   6.830   3.842   6.015 -0.6036 -0.7374 -0.4375
  149PHE    HD1 1523   6.729   3.884   6.006 -0.7836 -1.1978 -0.6044
  149PHE    CD2 1524   0.046   3.843   5.956  0.1294  0.4662  0.3172
  149PHE    HD2 1525   0.123   3.883   5.890 -0.4465 -0.9700 -1.3242
  149PHE    CE1 1526   6.860   3.776   6.134 -0.0284 -0.3945 -0.3894
  149PHE    HE1 1527   6.783   3.753   6.207 -0.6130  0.0442 -0.8591
  149PHE    CE2 1528   0.079   3.783   6.077  0.1312 -0.0225  0.0785
  149PHE    HE2 1529   0.183   3.770   6.105 -0.6494 -0.5935  3.0997
  149PHE     CZ 1530   6.992   3.747   6.164 -0.0057  0.0483 -0.0509
  149PHE     HZ 1531   0.004   3.702   6.260 -0.9613 -0.4881 -0.0164
  149PHE      C 1532   6.700   3.942   5.626 -0.2132 -0.7079  0.2650
  149PHE      O 1533   6.588   3.966   5.669 -0.2292  0.1522 -0.2277
  150GLN      N 1534   6.733   3.949   5.497 -0.2247  0.1487  0.3025
  150GLN      H 1535   6.827   3.936   5.467 -0.1612  1.6223 -0.2476
  150GLN     CA 1536   6.637   4.002   5.399 -0.3609  0.2048  0.4644
  150GLN     CB 1537   6.694   4.000   5.257 -0.9310  0.1155  0.2342
  150GLN     CG 1538   6.788   4.120   5.241  0.0155 -0.6175  0.1712
  150GLN     CD 1539   6.863   4.121   5.108  0.0186 -0.0395  0.1739
  150GLN    OE1 1540   6.844   4.027   5.031  0.4893 -0.1284  0.1624
  150GLN    NE2 1541   6.967   4.203   5.096  0.5916 -0.8477 -0.5395
  150GLN   HE21 1542   6.971   4.275   5.166 -0.1589 -2.6247  1.4127
  150GLN   HE22 1543   7.010   4.210   5.006  1.7108 -1.0624 -0.0327
  150GLN      C 1544   6.514   3.912   5.390 -0.1342 -0.0282 -0.4870
  150GLN      O 1545   6.405   3.967   5.409 -0.2438 -0.3256 -0.2474
  151ALA      N 1546   6.530   3.780   5.396  0.7620  0.0795 -0.4760
  151ALA      H 1547   6.622   3.740   5.401  1.1815  0.8607 -1.5552
  151ALA     CA 1548   6.423   3.680   5.404  0.7008  0.1937  0.2196
  151ALA     CB 1549   6.476   3.541   5.370 -0.0744 -0.0347 -0.0712
  151ALA      C 1550   6.332   3.688   5.527 -0.2375 -0.1792 -0.4380
  151ALA      O 1551   6.217   3.729   5.515  0.0270  0.5616 -0.4871
  152PHE      N 1552   6.395   3.698   5.643 -0.1096  0.1889 -0.5389
  152PHE      H 1553   6.495   3.694   5.647 -0.1443 -0.3053 -0.0267
  152PHE     CA 1554   6.329   3.711   5.774 -0.0142  0.1345 -0.4848
  152PHE     CB 1555   6.439   3.694   5.879  0.5162 -0.0270 -1.0595
  152PHE     CG 1556   6.509   3.559   5.891  0.2374 -0.1116 -0.3204
  152PHE    CD1 1557   6.646   3.566   5.912  0.2442 -0.2769 -0.3062
  152PHE    HD1 1558   6.696   3.660   5.891 -1.1676  0.0515 -2.4495
  152PHE    CD2 1559   6.441   3.438   5.876  0.1995  0.0477 -1.5626
  152PHE    HD2 1560   6.333   3.430   5.870  0.1077  0.2394 -0.4869
  152PHE    CE1 1561   6.724   3.450   5.915 -0.0571 -0.4641  0.3259
  152PHE    HE1 1562   6.831   3.466   5.906  0.3098 -1.6703  2.0336
  152PHE    CE2 1563   6.520   3.324   5.883 -0.0520 -0.0863 -0.7856
  152PHE    HE2 1564   6.481   3.225   5.861  1.6124 -0.8248 -0.5445
  152PHE     CZ 1565   6.659   3.329   5.897 -0.1091 -0.3775 -0.0621
  152PHE     HZ 1566   6.720   3.240   5.912  3.0813  2.0423  2.8428
  152PHE      C 1567   6.264   3.848   5.795  0.6548  0.3243  0.4162
  152PHE      O 1568   6.191   3.873   5.891  0.3640  0.1125  0.2514
  153ARG      N 1569   6.299   3.948   5.714 -0.0939 -0.0127 -0.3397
  153ARG      H 1570   6.379   3.945   5.655 -0.7795 -0.4293 -1.2770
  153ARG     CA 1571   6.236   4.081   5.713  0.4068  0.2384  0.4052
  153ARG     CB 1572   6.327   4.187   5.650 -0.2191  0.6237  0.1393
  153ARG     CG 1573   6.398   4.261   5.764  0.0951 -0.1488  0.4549
  153ARG     CD 1574   6.331   4.382   5.829  0.5995  0.1904  0.3470
  153ARG     NE 1575   6.344   4.500   5.742 -0.0434 -0.2524 -0.3592
  153ARG     HE 1576   6.390   4.496   5.654  1.9348 -0.0124  0.6136
  153ARG     CZ 1577   6.283   4.615   5.775 -0.1655 -0.3398 -0.2838
  153ARG    NH1 1578   6.203   4.634   5.881 -0.0421 -0.3759 -0.1834
  153ARG   HH11 1579   6.187   4.561   5.947 -1.2782 -1.1654 -1.2910
  153ARG   HH12 1580   6.148   4.718   5.879  0.5414  0.0470 -2.8088
  153ARG    NH2 1581   6.299   4.721   5.696  0.0921  0.1446  0.4093
  153ARG   HH21 1582   6.357   4.706   5.616  1.3797  1.2566  1.0919
  153ARG   HH22 1583   6.240   4.798   5.719 -1.5023 -1.3361  1.4614
  153ARG      C 1584   6.098   4.090   5.648  0.5690 -0.1749 -0.0068
  153ARG      O 1585   6.002   4.136   5.710  0.3888  0.2081 -0.5558
  154THR      N 1586   6.085   4.024   5.533 -0.5484  0.1129 -0.0617
  154THR      H 1587   6.167   3.975   5.505 -0.8034 -1.3312  1.5323
  154THR     CA 1588   5.954   4.003   5.469 -0.5137  0.0512 -0.1131
  154THR     CB 1589   5.968   3.967   5.321 -0.7032 -0.3303 -0.0368
  154THR    OG1 1590   6.052   3.852   5.309  0.1860  0.3246 -0.1772
  154THR    HG1 1591   6.024   3.783   5.375  0.8587 -1.8809 -2.0470
  154THR    CG2 1592   6.016   4.089   5.242  0.2891 -0.3811  0.4758
  154THR      C 1593   5.863   3.906   5.544 -0.5085 -0.1582 -0.3781
  154THR      O 1594   5.888   3.785   5.545  0.1755 -0.0145  0.2071
  155THR      N 1595   5.754   3.958   5.599 -0.2848  0.0861 -0.1689
  155THR      H 1596   5.748   4.057   5.610  0.5520 -0.0458  2.2437
  155THR     CA 1597   5.661   3.888   5.689 -0.3598 -0.0067 -0.3186
  155THR     CB 1598   5.560   3.986   5.751 -0.1413  0.0505 -0.0522
  155THR    OG1 1599   5.494   4.062   5.650  0.0928 -0.1816 -0.3840
  155THR    HG1 1600   5.409   4.099   5.688  0.5892  0.6039  0.0068
  155THR    CG2 1601   5.630   4.079   5.850  0.0389 -0.1998  0.0575
  155THR      C 1602   5.599   3.751   5.664 -1.0731  0.1705  0.4228
  155THR      O 1603   5.639   3.657   5.733  0.0382 -0.0521 -0.5008
  156ASP      N 1604   5.556   3.727   5.540 -0.4713  0.0432  0.2363
  156ASP      H 1605   5.572   3.795   5.468  0.5235  0.2229  0.6132
  156ASP     CA 1606   5.494   3.601   5.498 -0.6620  0.0179  0.5930
  156ASP     CB 1607   5.437   3.610   5.356 -0.1496  0.0108  0.3880
  156ASP     CG 1608   5.538   3.629   5.242 -0.0537  0.0536  0.4798
  156ASP    OD1 1609   5.581   3.744   5.220  0.4032 -0.3161 -0.6037
  156ASP    OD2 1610   5.575   3.529   5.177 -0.1289  0.0438  0.4525
  156ASP      C 1611   5.579   3.474   5.508 -0.3908  0.1261 -0.2890
  156ASP      O 1612   5.552   3.394   5.597 -0.2335  0.0716 -0.2894
  157VAL      N 1613   5.690   3.472   5.434 -0.1103  0.0907  0.1298
  157VAL      H 1614   5.695   3.508   5.341  0.5550 -0.7391 -0.1702
  157VAL     CA 1615   5.804   3.383   5.460 -0.2525  0.0719  0.7014
  157VAL     CB 1616   5.908   3.392   5.348 -0.4308 -0.1061  0.5206
  157VAL    CG1 1617   5.856   3.304   5.234  0.3431  0.0566  0.0427
  157VAL    CG2 1618   5.935   3.532   5.292 -0.5719 -0.3394 -0.1390
  157VAL      C 1619   5.876   3.384   5.595  0.5069 -0.1159  0.3058
  157VAL      O 1620   5.905   3.280   5.655  0.4233 -0.2058  0.1898
  158GLY      N 1621   5.892   3.507   5.645  0.1640  0.1194 -0.1599
  158GLY      H 1622   5.862   3.587   5.593 -0.0865  1.4968  1.9764
  158GLY     CA 1623   5.967   3.530   5.769  0.5584  0.1734 -0.4093
  158GLY      C 1624   5.903   3.460   5.889  0.2340  0.4393 -0.4291
  158GLY      O 1625   5.975   3.384   5.953  0.0328  0.2383 -0.4392
  159ARG      N 1626   5.770   3.472   5.896  0.2405  0.2054  0.0983
  159ARG      H 1627   5.715   3.529   5.835 -1.3536 -0.6192  0.7013
  159ARG     CA 1628   5.690   3.404   5.999  0.2028  0.0796 -0.0140
  159ARG     CB 1629   5.541   3.439   5.986  0.1779 -0.1645 -0.3982
  159ARG     CG 1630   5.509   3.586   6.014 -0.3405 -0.3585  0.0375
  159ARG     CD 1631   5.533   3.627   6.159  0.0767  0.2273 -0.1947
  159ARG     NE 1632   5.430   3.568   6.246 -0.5166 -0.0049 -1.0385
  159ARG     HE 1633   5.432   3.469   6.231  0.6535 -0.1123 -0.3368
  159ARG     CZ 1634   5.353   3.616   6.345  0.0260 -0.5414 -0.3456
  159ARG    NH1 1635   5.382   3.733   6.404 -0.9626 -0.3819 -0.1586
  159ARG   HH11 1636   5.461   3.786   6.372 -2.0294  0.9202 -0.7439
  159ARG   HH12 1637   5.313   3.793   6.445  1.5130  2.5036  0.1514
  159ARG    NH2 1638   5.223   3.586   6.358 -0.0462 -0.1035 -0.0335
  159ARG   HH21 1639   5.193   3.523   6.287 -1.7607  0.3366  0.2652
  159ARG   HH22 1640   5.161   3.628   6.424  1.1509 -0.2469  1.2474
  159ARG      C 1641   5.721   3.255   6.009 -0.0464  0.0578  0.4319
  159ARG      O 1642   5.780   3.203   6.104  0.0111  0.2776  0.5171
  160LYS      N 1643   5.710   3.193   5.892 -0.3059  0.1156  0.4249
  160LYS      H 1644   5.684   3.241   5.808  0.3734  0.0508  0.1672
  160LYS     CA 1645   5.728   3.048   5.882 -0.0315  0.1652  0.1718
  160LYS     CB 1646   5.674   2.998   5.748 -0.2152 -0.5533  0.5091
  160LYS     CG 1647   5.521   3.005   5.758 -0.2018  0.4328  0.1124
  160LYS     CD 1648   5.447   2.949   5.637  0.6328 -0.4886  0.0106
  160LYS     CE 1649   5.294   2.956   5.645  0.6509 -0.2177  0.1339
  160LYS     NZ 1650   5.221   2.898   5.531  0.6302 -0.6123  0.3467
  160LYS    HZ1 1651   5.125   2.925   5.542  0.6940  0.5104 -1.4124
  160LYS    HZ2 1652   5.269   2.931   5.450  1.5648  1.0326  1.4995
  160LYS    HZ3 1653   5.235   2.799   5.532  0.8611 -0.5913 -0.2610
  160LYS      C 1654   5.871   3.000   5.908  0.1297  0.5740  0.0479
  160LYS      O 1655   5.894   2.926   6.003  0.3774  0.1641 -0.3261
  161LEU      N 1656   5.971   3.068   5.853  0.5028  0.3711  0.4739
  161LEU      H 1657   5.944   3.158   5.819  1.0525  1.0789  1.8650
  161LEU     CA 1658   6.115   3.038   5.855  0.5175  0.3521 -0.4372
  161LEU     CB 1659   6.179   3.138   5.758  0.6261  0.6861 -0.0219
  161LEU     CG 1660   6.248   3.073   5.638 -0.2313 -0.4143  0.0598
  161LEU    CD1 1661   6.154   2.984   5.558 -0.4823  0.0180 -0.1303
  161LEU    CD2 1662   6.296   3.185   5.546 -0.1197  0.0948  0.7244
  161LEU      C 1663   6.175   3.060   5.994 -0.1452 -0.3821 -0.0297
  161LEU      O 1664   6.284   3.008   6.017 -0.2266 -0.6595 -0.2541
  162ILE      N 1665   6.112   3.142   6.077 -0.2703 -0.3419 -0.1643
  162ILE      H 1666   6.059   3.215   6.034  1.7637  0.5192 -1.3663
  162ILE     CA 1667   6.153   3.160   6.218 -0.4194 -0.0742 -0.1539
  162ILE     CB 1668   6.167   3.304   6.265 -0.2972 -0.1597  0.0714
  162ILE    CG1 1669   6.220   3.385   6.146 -0.3388 -0.1062  0.0894
  162ILE    CG2 1670   6.255   3.335   6.387 -0.3259  0.1397  0.0189
  162ILE     CD 1671   6.201   3.537   6.159  0.1363 -0.0544  0.1936
  162ILE      C 1672   6.079   3.070   6.317  0.1184 -0.3716 -0.0209
  162ILE      O 1673   6.133   3.007   6.408 -0.1244  0.4406  0.6887
  163ILE      N 1674   5.949   3.096   6.313  0.2601  0.3504  0.0314
  163ILE      H 1675   5.912   3.158   6.244 -0.5130  0.2080  0.3055
  163ILE     CA 1676   5.854   3.042   6.412 -0.0524  0.2539 -0.3219
  163ILE     CB 1677   5.729   3.129   6.418 -0.1992  0.0241 -0.0369
  163ILE    CG1 1678   5.758   3.265   6.481  0.4644 -0.3006  0.3604
  163ILE    CG2 1679   5.616   3.061   6.496 -0.5728  0.0584 -0.5430
  163ILE     CD 1680   5.667   3.378   6.432  0.2713 -0.4235  0.4351
  163ILE      C 1681   5.831   2.891   6.399  0.0258  0.2007  0.1422
  163ILE      O 1682   5.882   2.811   6.477  0.1019 -0.0954 -0.2068
  164ASP      N 1683   5.759   2.850   6.294  0.8283  0.0041 -0.3380
  164ASP      H 1684   5.713   2.919   6.239  0.8608  2.7195  2.7233
  164ASP     CA 1685   5.743   2.708   6.260  0.0647  0.1155 -0.4548
  164ASP     CB 1686   5.638   2.685   6.151 -0.3487  0.3334 -0.1045
  164ASP     CG 1687   5.509   2.764   6.173 -0.3262  0.3337  0.0328
  164ASP    OD1 1688   5.503   2.872   6.110 -0.1786  0.2689 -0.0932
  164ASP    OD2 1689   5.417   2.712   6.240  0.0340 -0.2564  0.0777
  164ASP      C 1690   5.872   2.630   6.233  0.0201 -0.3063  0.4940
  164ASP      O 1691   5.894   2.529   6.298 -0.2228 -0.8370 -0.2355
  165GLN      N 1692   5.951   2.680   6.138 -0.6015 -0.0182  0.1266
  165GLN      H 1693   5.932   2.775   6.112 -2.3453 -0.2903  0.2772
  165GLN     CA 1694   6.059   2.598   6.081 -0.6482 -0.2383  0.3525
  165GLN     CB 1695   6.085   2.649   5.939 -0.8836  0.2395  0.4777
  165GLN     CG 1696   5.985   2.592   5.838 -0.3110  0.2062 -0.0776
  165GLN     CD 1697   6.004   2.663   5.704  0.4790  0.5351  0.2044
  165GLN    OE1 1698   5.924   2.749   5.668  0.2266  0.1699 -0.1186
  165GLN    NE2 1699   6.089   2.606   5.619  0.0460 -0.2453  0.2844
  165GLN   HE21 1700   6.149   2.527   5.635  0.3547 -0.6348 -2.3069
  165GLN   HE22 1701   6.093   2.637   5.524 -1.8930  0.3502  0.3647
  165GLN      C 1702   6.189   2.617   6.159 -0.1653  0.4473 -0.6012
  165GLN      O 1703   6.230   2.724   6.203  0.2231  0.1939 -0.3424
  166ASN      N 1704   6.270   2.515   6.134 -0.1291  0.3354 -0.0383
  166ASN      H 1705   6.243   2.436   6.079  3.2159 -0.3058 -1.0187
  166ASN     CA 1706   6.400   2.485   6.196 -0.2145 -0.1996 -0.1089
  166ASN     CB 1707   6.453   2.343   6.179  0.0940 -0.1146  0.1314
  166ASN     CG 1708   6.435   2.289   6.037 -0.0607  0.0121  0.1032
  166ASN    OD1 1709   6.328   2.291   5.975  0.1049  0.3503 -0.1740
  166ASN    ND2 1710   6.543   2.227   5.991  0.0885  0.0454  0.4091
  166ASN   HD21 1711   6.623   2.234   6.050  0.0258 -0.5997  0.5807
  166ASN   HD22 1712   6.544   2.174   5.906 -0.7390  0.6779 -0.0061
  166ASN      C 1713   6.506   2.593   6.171 -0.1620 -0.3362 -0.4800
  166ASN      O 1714   6.592   2.610   6.257 -0.7180 -0.3837  0.0926
  167VAL      N 1715   6.484   2.671   6.066  0.0921 -0.0359 -0.3131
  167VAL      H 1716   6.396   2.658   6.020 -1.7636 -1.7209  3.3114
  167VAL     CA 1717   6.580   2.757   5.995  0.6501 -0.4600 -0.0802
  167VAL     CB 1718   6.517   2.821   5.871  0.9172 -0.1098 -0.0368
  167VAL    CG1 1719   6.620   2.902   5.794  0.7389 -0.2634 -0.4405
  167VAL    CG2 1720   6.431   2.727   5.786  0.0020  0.5144  0.1748
  167VAL      C 1721   6.647   2.859   6.087  0.0469  0.1541 -0.3131
  167VAL      O 1722   6.768   2.878   6.084  0.2007 -0.5093  0.8750
  168PHE      N 1723   6.566   2.934   6.162 -0.0051 -0.2822  0.0752
  168PHE      H 1724   6.468   2.917   6.168 -0.0355  0.0900  0.7464
  168PHE     CA 1725   6.631   3.034   6.248  0.3426 -0.0177 -0.4852
  168PHE     CB 1726   6.523   3.133   6.293  0.5148 -0.0522  0.0206
  168PHE     CG 1727   6.578   3.266   6.344  0.1104 -0.0183  0.3789
  168PHE    CD1 1728   6.596   3.372   6.256 -0.3621 -0.0539  0.2400
  168PHE    HD1 1729   6.564   3.363   6.152  3.4613  0.7021 -1.1565
  168PHE    CD2 1730   6.619   3.283   6.476  0.2124  0.1379  0.3272
  168PHE    HD2 1731   6.635   3.191   6.533  1.6017 -0.4585 -0.9237
  168PHE    CE1 1732   6.637   3.497   6.302 -0.3043 -0.0437  0.1602
  168PHE    HE1 1733   6.655   3.575   6.228 -0.4888  0.8059  1.0042
  168PHE    CE2 1734   6.652   3.410   6.520 -0.1828  0.1580  0.5686
  168PHE    HE2 1735   6.679   3.414   6.625 -2.6727 -0.3626  1.2939
  168PHE     CZ 1736   6.664   3.520   6.436 -0.0721 -0.1784  0.1384
  168PHE     HZ 1737   6.679   3.622   6.472 -2.3989  0.7314 -1.2411
  168PHE      C 1738   6.711   2.969   6.362 -0.0439 -0.0957 -0.2540
  168PHE      O 1739   6.833   2.985   6.357 -0.0379 -0.2171 -0.5684
  169ILE      N 1740   6.653   2.883   6.445  0.4117  0.1117  0.2793
  169ILE      H 1741   6.558   2.856   6.434  0.1056  1.0099  0.6389
  169ILE     CA 1742   6.723   2.827   6.562  0.5840 -0.3824 -0.0573
  169ILE     CB 1743   6.629   2.769   6.668  0.6644 -0.0406  0.2019
  169ILE    CG1 1744   6.542   2.653   6.619 -0.7724  0.5897  1.1953
  169ILE    CG2 1745   6.524   2.872   6.709  0.2810 -0.1312 -0.5459
  169ILE     CD 1746   6.565   2.518   6.687 -0.3714  0.0932  0.1118
  169ILE      C 1747   6.828   2.718   6.539  0.3640 -0.5767 -0.1540
  169ILE      O 1748   6.900   2.695   6.637 -0.5940 -0.0607  0.6918
  170GLU      N 1749   6.830   2.661   6.419 -0.2976 -0.0793 -0.4061
  170GLU      H 1750   6.745   2.633   6.374 -0.3531 -0.5506 -0.0211
  170GLU     CA 1751   6.948   2.602   6.355  0.2300 -0.1753  0.6412
  170GLU     CB 1752   6.905   2.495   6.254 -0.0424  0.2174  0.3393
  170GLU     CG 1753   6.869   2.366   6.328  0.1538  0.1753  0.3620
  170GLU     CD 1754   6.895   2.240   6.246  0.2470  0.3757  0.0829
  170GLU    OE1 1755   6.827   2.234   6.141  0.2176 -0.6237  0.1519
  170GLU    OE2 1756   6.990   2.164   6.271 -0.0882 -0.0765  0.0004
  170GLU      C 1757   0.037   2.700   6.302 -0.0777 -0.1522  0.0731
  170GLU      O 1758   0.093   2.760   6.394 -0.2141 -0.2829  0.2418
  171GLY      N 1759   0.007   2.756   6.185  0.1767  0.4107  0.2737
  171GLY      H 1760   6.932   2.754   6.141 -0.0836 -0.5286  0.8357
  171GLY     CA 1761   0.106   2.831   6.106  0.1068  0.0209 -0.1854
  171GLY      C 1762   0.178   2.944   6.180 -0.0065 -0.1231  0.1481
  171GLY      O 1763   0.300   2.959   6.171 -0.0158 -0.3262 -0.3453
  172THR      N 1764   0.101   3.024   6.254 -0.0421  0.1652 -0.1989
  172THR      H 1765   0.002   3.031   6.247 -0.2596  0.8541  2.5169
  172THR     CA 1766   0.165   3.131   6.332  0.4254 -0.3516  0.1340
  172THR     CB 1767   0.068   3.211   6.419  0.4303 -0.1436 -0.0501
  172THR    OG1 1768   7.013   3.128   6.512 -0.3830  0.3868 -0.1820
  172THR    HG1 1769   6.942   3.068   6.475  0.1152  0.9362 -2.0945
  172THR    CG2 1770   6.987   3.288   6.329  0.2481 -0.3289 -0.0149
  172THR      C 1771   0.276   3.081   6.424  0.4128 -0.5199  0.0587
  172THR      O 1772   0.383   3.140   6.407  0.0838 -0.0471 -0.3976
  173LEU      N 1773   0.266   2.964   6.487 -0.5562 -0.3946  0.1457
  173LEU      H 1774   0.177   2.919   6.493 -0.6750 -0.2477 -0.3905
  173LEU     CA 1775   0.367   2.919   6.584 -0.2299 -0.3883 -0.1874
  173LEU     CB 1776   0.316   2.853   6.713 -0.3831  0.1364  0.0222
  173LEU     CG 1777   0.221   2.937   6.798  0.0597  0.4404  0.2214
  173LEU    CD1 1778   0.185   2.857   6.923  0.2585 -0.0922 -0.0619
  173LEU    CD2 1779   0.279   3.075   6.832  0.2834  0.3419  0.2374
  173LEU      C 1780   0.493   2.857   6.524  0.2807  0.1095  0.3541
  173LEU      O 1781   0.602   2.897   6.562  0.6235 -0.1174 -0.3640
  174PRO      N 1782   0.484   2.771   6.422 -0.1495  0.1133  0.3880
  174PRO     CA 1783   0.602   2.729   6.347 -0.0071  0.2568  0.5312
  174PRO     CB 1784   0.562   2.610   6.260 -0.0690  0.3374  0.4485
  174PRO     CG 1785   0.409   2.607   6.265 -0.0913  0.0595 -0.1972
  174PRO     CD 1786   0.382   2.666   6.404  0.0648 -0.0055 -0.1393
  174PRO      C 1787   0.672   2.832   6.257 -0.3191  0.1115  0.1165
  174PRO      O 1788   0.794   2.831   6.240 -0.2647  0.4706  0.4593
  175MET      N 1789   0.590   2.919   6.198 -0.3965 -0.2055 -0.2463
  175MET      H 1790   0.492   2.921   6.214 -0.7017  0.8118 -1.9818
  175MET     CA 1791   0.640   3.035   6.122 -0.5135 -0.0200 -0.0417
  175MET     CB 1792   0.548   3.072   6.005  0.2109  0.5003 -0.4543
  175MET     CG 1793   0.553   2.993   5.874  0.3753 -0.1082 -0.0841
  175MET     SD 1794   0.507   2.817   5.898 -0.5560  0.0922 -0.3454
  175MET     CE 1795   0.510   2.790   5.723 -0.2885  0.1111 -0.3445
  175MET      C 1796   0.688   3.158   6.198 -0.4306  0.3047 -0.6130
  175MET      O 1797   0.781   3.224   6.150 -0.0455  0.0325 -0.2506
  176GLY      N 1798   0.635   3.175   6.319 -0.0499  0.3782 -0.4530
  176GLY      H 1799   0.557   3.123   6.354  1.6224 -0.9971  1.4893
  176GLY     CA 1800   0.677   3.284   6.408  0.3732 -0.1948  0.0617
  176GLY      C 1801   0.811   3.288   6.482  0.2304 -0.1119  0.3145
  176GLY      O 1802   0.842   3.383   6.555  0.2311 -0.0388  0.2197
  177VAL      N 1803   0.906   3.205   6.443  0.2872  0.2672 -0.3680
  177VAL      H 1804   0.907   3.174   6.348 -0.6211  0.0822 -0.3195
  177VAL     CA 1805   1.030   3.167   6.512  0.0872  0.1740 -0.0592
  177VAL     CB 1806   0.994   3.085   6.636 -0.0364  0.1820 -0.0901
  177VAL    CG1 1807   0.930   2.951   6.602 -0.1907  0.1884  0.1717
  177VAL    CG2 1808   1.118   3.071   6.723 -0.2636  0.1391  0.2291
  177VAL      C 1809   1.121   3.100   6.408  0.2695  1.1996 -0.5754
  177VAL      O 1810   1.079   3.026   6.319 -0.1447  0.1245  0.4771
  178VAL      N 1811   1.250   3.127   6.418  0.4778  0.0358  0.0563
  178VAL      H 1812   1.276   3.199   6.482  1.3875 -2.7007  3.0837
  178VAL     CA 1813   1.355   3.063   6.336 -0.2249 -0.3416 -0.5630
  178VAL     CB 1814   1.481   3.149   6.339 -0.2854 -0.2673  0.2609
  178VAL    CG1 1815   1.593   3.083   6.257 -0.1908  0.0756  0.1105
  178VAL    CG2 1816   1.452   3.293   6.294  0.1455 -0.0439  0.6794
  178VAL      C 1817   1.381   2.922   6.389 -0.6592 -0.2017  0.0375
  178VAL      O 1818   1.374   2.824   6.315 -0.1087 -0.4277  0.2757
  179ARG      N 1819   1.417   2.913   6.517 -0.7010 -0.0913  0.0567
  179ARG      H 1820   1.443   2.995   6.568  0.3890  1.1235 -2.3012
  179ARG     CA 1821   1.457   2.788   6.584 -0.4852  0.0856  0.2573
  179ARG     CB 1822   1.522   2.836   6.714  0.4473  0.0894 -0.2061
  179ARG     CG 1823   1.581   2.734   6.812 -0.1908 -0.4570 -0.3837
  179ARG     CD 1824   1.486   2.647   6.894  0.0550 -0.2979  0.0733
  179ARG     NE 1825   1.443   2.726   7.011 -0.6148 -0.1175 -0.2900
  179ARG     HE 1826   1.507   2.785   0.045 -1.5795  1.4239 -0.8005
  179ARG     CZ 1827   1.325   2.718   0.059 -0.1722 -0.1473  0.5378
  179ARG    NH1 1828   1.227   2.637   0.018 -0.5037  0.6115 -0.2010
  179ARG   HH11 1829   1.231   2.596   6.942 -0.8145  1.6538 -0.6951
  179ARG   HH12 1830   1.165   2.591   0.081 -0.4138 -0.2986 -0.7470
  179ARG    NH2 1831   1.314   2.815   0.150 -0.2676  0.1667  0.1954
  179ARG   HH21 1832   1.371   2.897   0.140 -0.9667  0.5757 -0.5759
  179ARG   HH22 1833   1.240   2.817   0.217 -0.2580  0.8372  0.1927
  179ARG      C 1834   1.324   2.712   6.593 -0.3596 -0.2095 -0.3228
  179ARG      O 1835   1.231   2.771   6.649 -0.2706 -0.1629 -0.2240
  180PRO      N 1836   1.315   2.587   6.549  0.3832 -0.1712 -0.5880
  180PRO     CA 1837   1.199   2.499   6.562  0.0988  0.3028  0.1638
  180PRO     CB 1838   1.241   2.359   6.517 -0.1462  0.2648  0.0478
  180PRO     CG 1839   1.346   2.398   6.412 -0.2183  0.0993 -0.0864
  180PRO     CD 1840   1.421   2.514   6.478  0.4787 -0.1016 -0.5183
  180PRO      C 1841   1.165   2.484   6.710 -0.1235 -0.9216  0.0018
  180PRO      O 1842   1.255   2.464   6.792 -0.3766 -0.3185  0.4310
  181LEU      N 1843   1.035   2.502   6.735  0.0340  0.2699  0.0034
  181LEU      H 1844   0.972   2.538   6.666 -0.8762  0.2943  0.8259
  181LEU     CA 1845   0.978   2.482   6.869 -0.6131  0.1488 -0.2895
  181LEU     CB 1846   0.848   2.559   6.891 -0.6463 -0.0341  0.1552
  181LEU     CG 1847   0.844   2.711   6.873 -0.2732 -0.0484 -0.0432
  181LEU    CD1 1848   0.708   2.757   6.925 -0.4363 -0.2411 -0.2916
  181LEU    CD2 1849   0.953   2.780   6.955 -0.2625 -0.1089 -0.0064
  181LEU      C 1850   0.951   2.335   6.905 -0.2585  0.1422 -0.0512
  181LEU      O 1851   0.910   2.259   6.817 -0.2686  0.1944 -0.0916
  182THR      N 1852   0.943   2.302   0.018 -0.0902 -0.3992 -0.1760
  182THR      H 1853   0.942   2.368   0.094 -2.0872  0.3179 -0.7533
  182THR     CA 1854   0.898   2.171   0.066  0.1111 -0.6578 -0.6983
  182THR     CB 1855   0.955   2.126   0.200 -0.0935 -0.2613 -0.4792
  182THR    OG1 1856   0.970   2.239   0.287 -0.0869 -0.1266 -0.6559
  182THR    HG1 1857   0.934   2.208   0.375  0.6878  2.0657  0.5008
  182THR    CG2 1858   1.084   2.048   0.171  0.2680  0.1070  0.1149
  182THR      C 1859   0.748   2.152   0.088  0.0275  0.2686 -0.4299
  182THR      O 1860   0.672   2.239   0.128 -0.2530 -0.1209 -0.1045
  183GLU      N 1861   0.700   2.029   0.069 -0.0139  0.1903  0.1661
  183GLU      H 1862   0.767   1.963   0.036  0.1693  0.8483 -0.8294
  183GLU     CA 1863   0.562   1.980   0.074  0.0332  0.0235 -0.1251
  183GLU     CB 1864   0.540   1.830   0.055 -0.2211  0.0006  0.3224
  183GLU     CG 1865   0.536   1.798   6.921 -0.1449 -0.1554  0.3531
  183GLU     CD 1866   0.530   1.647   6.896 -0.4935 -0.1160  0.1874
  183GLU    OE1 1867   0.418   1.591   6.891 -0.1433 -0.7710 -0.4397
  183GLU    OE2 1868   0.637   1.584   6.880 -0.4397 -0.1448  0.6415
  183GLU      C 1869   0.494   2.017   0.206  0.2069 -0.0514 -0.0150
  183GLU      O 1870   0.400   2.096   0.201 -0.1121 -0.3904  0.4705
  184VAL      N 1871   0.543   1.952   0.312 -0.1727 -0.2970  0.0138
  184VAL      H 1872   0.606   1.876   0.295 -2.7159 -2.3029 -1.1204
  184VAL     CA 1873   0.489   1.973   0.447 -0.4418 -0.1226 -0.1196
  184VAL     CB 1874   0.575   1.894   0.546 -0.5018  0.1205  0.1281
  184VAL    CG1 1875   0.555   1.915   0.696  0.5309 -0.4255  0.3576
  184VAL    CG2 1876   0.545   1.747   0.513  0.3103 -0.0673  0.2000
  184VAL      C 1877   0.470   2.120   0.482  0.1101 -0.0656 -0.0631
  184VAL      O 1878   0.358   2.166   0.500  0.2182  0.2464 -0.1736
  185GLU      N 1879   0.572   2.199   0.447  0.2274 -0.1930 -0.0088
  185GLU      H 1880   0.663   2.158   0.439  0.1257 -0.3111 -0.5808
  185GLU     CA 1881   0.581   2.344   0.470 -0.5794 -0.2052  0.4043
  185GLU     CB 1882   0.728   2.384   0.474 -0.6157 -0.0308 -0.0350
  185GLU     CG 1883   0.797   2.348   0.605 -0.9911 -0.2810  0.0936
  185GLU     CD 1884   0.848   2.204   0.621  0.3438  0.1201 -0.4468
  185GLU    OE1 1885   0.863   2.133   0.519  0.1600  0.0182 -0.4023
  185GLU    OE2 1886   0.860   2.158   0.736  0.3207 -0.6237 -0.7357
  185GLU      C 1887   0.505   2.436   0.374  0.1130  0.1411  0.1847
  185GLU      O 1888   0.427   2.518   0.421  0.1119  0.0545  0.3368
  186MET      N 1889   0.495   2.402   0.246 -0.3829  0.0888  0.2363
  186MET      H 1890   0.553   2.327   0.215 -0.0298  0.1382  0.7627
  186MET     CA 1891   0.406   2.463   0.145 -0.2084 -0.2874 -0.1469
  186MET     CB 1892   0.440   2.429   7.015 -0.0391 -0.6052 -0.0350
  186MET     CG 1893   0.358   2.519   6.923  0.4443  0.4700  0.5566
  186MET     SD 1894   0.351   2.452   6.753 -0.4065  0.8882  0.4209
  186MET     CE 1895   0.524   2.464   6.717 -0.3802 -0.4468  0.0275
  186MET      C 1896   0.258   2.443   0.175 -0.3918 -0.2114 -0.9759
  186MET      O 1897   0.178   2.536   0.181 -0.2958 -0.1896  0.3195
  187ASP      N 1898   0.223   2.321   0.216  0.1230 -0.1572 -0.3580
  187ASP      H 1899   0.294   2.250   0.220  1.1543  0.9075  1.2489
  187ASP     CA 1900   0.090   2.280   0.262  0.3010  0.0486  0.3446
  187ASP     CB 1901   0.075   2.129   0.283 -0.0198 -0.0788 -0.7452
  187ASP     CG 1902   6.943   2.097   0.307  0.0698  0.2882  0.3512
  187ASP    OD1 1903   6.870   2.074   0.208  0.3203 -0.3432  0.3084
  187ASP    OD2 1904   6.916   2.068   0.426  0.0337 -0.3311  0.1933
  187ASP      C 1905   0.052   2.358   0.388 -0.2072  0.0014  0.2250
  187ASP      O 1906   6.975   2.439   0.376 -0.4968 -0.3060  0.3827
  188HIS      N 1907   0.134   2.357   0.493  0.4297  0.0441 -0.2631
  188HIS      H 1908   0.210   2.292   0.495  0.6926  0.3426 -0.4093
  188HIS     CA 1909   0.105   2.428   0.619  0.0626 -0.1600 -0.2297
  188HIS     CB 1910   0.226   2.397   0.706 -0.2216 -0.2797  0.1240
  188HIS     CG 1911   0.190   2.399   0.855  0.1443  0.0563  0.2117
  188HIS    ND1 1912   0.214   2.289   0.926  0.3690 -0.1847 -0.2332
  188HIS    CD2 1913   0.166   2.499   0.939  0.2958  0.3140 -0.0511
  188HIS    HD2 1914   0.098   2.582   0.918 -0.2112  0.0060  0.3482
  188HIS    CE1 1915   0.202   2.319   1.055 -0.4224 -0.0959 -0.3212
  188HIS    HE1 1916   0.184   2.247   1.134 -0.0242 -0.2965 -0.4124
  188HIS    NE2 1917   0.175   2.449   1.062 -0.7027 -0.1625 -0.1582
  188HIS    HE2 1918   0.192   2.498   1.147  0.1923 -0.7242 -0.0083
  188HIS      C 1919   0.086   2.580   0.607  0.2309 -0.0656  0.6400
  188HIS      O 1920   7.012   2.637   0.668  0.4278  0.0074  0.8620
  189TYR      N 1921   0.171   2.640   0.525  0.0219  0.0254  0.4876
  189TYR      H 1922   0.252   2.595   0.487  0.4379  0.9511  0.2453
  189TYR     CA 1923   0.167   2.781   0.486  0.5931  0.1182  0.7569
  189TYR     CB 1924   0.268   2.808   0.373 -0.0121  0.1507  0.2201
  189TYR     CG 1925   0.415   2.809   0.414  0.2076 -0.5021 -0.5401
  189TYR    CD1 1926   0.464   2.777   0.540  0.0919 -0.1419 -0.4046
  189TYR    HD1 1927   0.394   2.783   0.624  0.6947 -2.2213  0.2973
  189TYR    CD2 1928   0.510   2.824   0.313  0.0570 -0.0246 -0.6103
  189TYR    HD2 1929   0.476   2.875   0.223  0.4346  1.0249 -0.1734
  189TYR    CE1 1930   0.598   2.748   0.561  0.1117  0.2973  0.1159
  189TYR    HE1 1931   0.628   2.705   0.656  1.9164  1.8160  0.2856
  189TYR    CE2 1932   0.645   2.800   0.332 -0.0173  0.2391  0.2849
  189TYR    HE2 1933   0.717   2.788   0.252  0.7770 -0.3856  1.0725
  189TYR     CZ 1934   0.690   2.762   0.458  0.2424  0.4327  0.2518
  189TYR     OH 1935   0.825   2.750   0.473  0.2655 -0.0135 -0.2959
  189TYR     HH 1936   0.874   2.791   0.396 -1.0986 -0.3006 -1.3592
  189TYR      C 1937   0.035   2.819   0.420  0.8755  0.1987  0.2317
  189TYR      O 1938   7.002   2.930   0.438  0.1852  0.0036 -0.3654
  190ARG      N 1939   7.000   2.729   0.335  0.2406  0.7058  0.0662
  190ARG      H 1940   0.036   2.647   0.312  2.0786  1.4366  1.3538
  190ARG     CA 1941   6.871   2.749   0.267  0.3383 -0.2246 -0.4035
  190ARG     CB 1942   6.887   2.731   0.115  0.7449  0.4943 -0.4483
  190ARG     CG 1943   6.887   2.585   0.070 -0.0475  0.2434  0.3383
  190ARG     CD 1944   6.933   2.578   6.940 -0.4576 -0.1089  0.2246
  190ARG     NE 1945   6.945   2.438   6.896 -0.5544  0.0428 -0.2941
  190ARG     HE 1946   6.881   2.376   6.942 -1.5621  1.0914 -0.2265
  190ARG     CZ 1947   7.004   2.389   6.787  0.2349  0.0358  0.1279
  190ARG    NH1 1948   0.038   2.471   6.692  0.3428  0.2011  0.3253
  190ARG   HH11 1949   0.012   2.567   6.688 -0.6535 -0.0916 -1.9607
  190ARG   HH12 1950   0.100   2.440   6.620 -2.4403  1.3719 -2.8424
  190ARG    NH2 1951   7.011   2.258   6.763  0.0504 -0.0878  0.7363
  190ARG   HH21 1952   6.965   2.197   6.828 -0.4196 -0.2399  0.2761
  190ARG   HH22 1953   0.036   2.224   6.677 -1.1078  2.4672 -0.9293
  190ARG      C 1954   6.744   2.685   0.322  0.2716  0.1025 -0.1738
  190ARG      O 1955   6.637   2.739   0.294 -0.0950 -0.1360  0.7274
  191GLU      N 1956   6.760   2.618   0.436  0.2193  0.0993 -0.1679
  191GLU      H 1957   6.846   2.568   0.439  0.6252  0.6300 -1.7879
  191GLU     CA 1958   6.655   2.546   0.510  0.4996  0.3490  0.4836
  191GLU     CB 1959   6.709   2.495   0.643  0.4114 -0.8213  0.0859
  191GLU     CG 1960   6.611   2.416   0.730 -0.1736  0.6304  0.7715
  191GLU     CD 1961   6.649   2.335   0.854 -0.1395 -0.1694  0.2474
  191GLU    OE1 1962   6.564   2.324   0.945 -0.3377 -0.0677  0.0747
  191GLU    OE2 1963   6.763   2.284   0.861  0.0321  0.1017 -0.4872
  191GLU      C 1964   6.516   2.607   0.526  0.3243  0.2098 -0.4404
  191GLU      O 1965   6.418   2.537   0.500  0.3009 -0.0388  0.3019
  192PRO      N 1966   6.497   2.735   0.559 -0.0564  0.1382 -0.3771
  192PRO     CA 1967   6.366   2.802   0.561 -0.2863 -0.3124 -0.0844
  192PRO     CB 1968   6.394   2.942   0.617  0.0747 -0.5459  0.3259
  192PRO     CG 1969   6.544   2.968   0.606 -0.0508  0.3467  0.6886
  192PRO     CD 1970   6.599   2.826   0.613 -0.1595  0.2476 -0.3662
  192PRO      C 1971   6.291   2.814   0.429 -0.0208 -0.2597 -0.2310
  192PRO      O 1972   6.181   2.868   0.419 -0.1498 -0.4716  0.0385
  193PHE      N 1973   6.363   2.790   0.320  0.2577  0.6042 -0.2442
  193PHE      H 1974   6.456   2.754   0.335  0.8297  1.2127 -2.0353
  193PHE     CA 1975   6.319   2.814   0.182 -0.2754  0.3685 -0.1175
  193PHE     CB 1976   6.412   2.913   0.112 -0.0468  0.0483 -0.2691
  193PHE     CG 1977   6.399   3.050   0.178  0.0283  0.1553 -0.4744
  193PHE    CD1 1978   6.508   3.106   0.243  0.1461 -0.0755 -0.4765
  193PHE    HD1 1979   6.608   3.063   0.257  0.6761  1.4611  0.7339
  193PHE    CD2 1980   6.280   3.119   0.158  0.0781  0.2701 -0.3763
  193PHE    HD2 1981   6.209   3.074   0.088  2.0261 -2.6106 -0.6437
  193PHE    CE1 1982   6.499   3.236   0.291  0.0057 -0.2611  0.0048
  193PHE    HE1 1983   6.581   3.285   0.344 -0.3891  0.1096  0.2789
  193PHE    CE2 1984   6.273   3.251   0.201 -0.2285  0.3208 -0.5701
  193PHE    HE2 1985   6.189   3.316   0.177 -0.5543  0.1097 -0.0158
  193PHE     CZ 1986   6.379   3.304   0.275 -0.0114 -0.3792 -0.3712
  193PHE     HZ 1987   6.395   3.412   0.279  0.8084 -0.5225  1.0010
  193PHE      C 1988   6.304   2.697   0.085 -0.6609 -0.0317  0.4231
  193PHE      O 1989   6.333   2.702   6.981  0.3818  0.5664  0.6923
  194LEU      N 1990   6.246   2.585   0.129 -0.2503 -0.2761  0.3519
  194LEU      H 1991   6.233   2.580   0.228 -0.0428 -0.6553  0.3629
  194LEU     CA 1992   6.235   2.463   0.047 -0.0278 -0.5292  0.6978
  194LEU     CB 1993   6.302   2.341   0.110  0.5733 -0.5108  0.1040
  194LEU     CG 1994   6.454   2.347   0.122  0.5121  0.1279  0.6338
  194LEU    CD1 1995   6.498   2.250   0.232  0.7818 -0.1922  0.2474
  194LEU    CD2 1996   6.512   2.305   7.002 -0.3208 -0.1052  0.3442
  194LEU      C 1997   6.095   2.430   7.010  0.1661 -0.7036  0.2903
  194LEU      O 1998   6.086   2.392   6.893 -0.4583 -0.6983  0.3352
  195ASN      N 1999   5.993   2.451   0.076 -0.0618  0.5131 -0.2864
  195ASN      H 2000   6.005   2.490   0.167  0.8629  0.9529 -0.5900
  195ASN     CA 2001   5.854   2.453   0.026 -0.2434 -0.3033  0.1732
  195ASN     CB 2002   5.768   2.425   0.149  0.0850 -0.1832  0.4307
  195ASN     CG 2003   5.622   2.402   0.113  0.0152  0.4054  0.3285
  195ASN    OD1 2004   5.546   2.482   0.058 -0.2263  0.0942  0.2001
  195ASN    ND2 2005   5.576   2.284   0.154  0.0464  0.0948 -0.5015
  195ASN   HD21 2006   5.620   2.214   0.210 -0.5626 -0.1618 -0.3335
  195ASN   HD22 2007   5.484   2.254   0.130 -1.0964  0.6491  2.7365
  195ASN      C 2008   5.822   2.586   6.973  0.0503 -0.0252  0.5672
  195ASN      O 2009   5.858   2.687   0.017  0.1023  0.4064 -0.1891
  196PRO      N 2010   5.741   2.584   6.867  1.0346  0.3925 -0.2051
  196PRO     CA 2011   5.697   2.711   6.807 -0.0426  0.1197 -0.0154
  196PRO     CB 2012   5.633   2.671   6.674 -0.1609 -0.3909  0.1915
  196PRO     CG 2013   5.694   2.534   6.647 -0.1106 -0.3976  0.3379
  196PRO     CD 2014   5.704   2.469   6.785 -0.3683  0.2149  0.6488
  196PRO      C 2015   5.615   2.815   6.883 -0.6083 -0.2825 -0.0667
  196PRO      O 2016   5.642   2.935   6.872  0.0781 -0.4445 -0.1789
  197VAL      N 2017   5.542   2.781   6.988 -0.1896 -0.2002  0.2561
  197VAL      H 2018   5.504   2.688   6.993  2.9099 -1.7131 -1.4693
  197VAL     CA 2019   5.473   2.879   0.058  0.1152  0.2490 -0.0101
  197VAL     CB 2020   5.353   2.819   0.133  0.2659  0.3549  0.3144
  197VAL    CG1 2021   5.404   2.694   0.205 -0.5678 -0.1451  0.0419
  197VAL    CG2 2022   5.282   2.913   0.230 -0.1892  0.0206  0.3064
  197VAL      C 2023   5.565   2.964   0.144 -0.1839  0.1612  0.4001
  197VAL      O 2024   5.550   3.086   0.147  0.0985  0.2011  0.2960
  198ASP      N 2025   5.674   2.900   0.188  0.0344  0.0342 -0.3054
  198ASP      H 2026   5.686   2.801   0.183 -0.6086 -0.0587 -0.1931
  198ASP     CA 2027   5.796   2.954   0.250 -0.0113 -0.1393 -0.0642
  198ASP     CB 2028   5.889   2.851   0.315 -0.1357 -0.4472 -0.3682
  198ASP     CG 2029   5.840   2.755   0.424 -0.0910 -0.1294 -0.0663
  198ASP    OD1 2030   5.729   2.698   0.415 -0.2649  0.2427 -0.3114
  198ASP    OD2 2031   5.920   2.730   0.517 -0.3025  0.4785  0.2867
  198ASP      C 2032   5.879   3.044   0.159 -0.2186  0.1359  0.0171
  198ASP      O 2033   5.952   3.133   0.204 -0.0228  0.1260 -0.2780
  199ARG      N 2034   5.875   3.017   0.029 -0.5261 -0.1462  0.0833
  199ARG      H 2035   5.813   2.945   7.013 -0.9006  0.5445 -0.8164
  199ARG     CA 2036   5.945   3.085   6.934  0.1867 -0.4618  0.3331
  199ARG     CB 2037   5.976   3.002   6.809 -0.2228 -0.0650 -0.0362
  199ARG     CG 2038   6.090   2.910   6.855  0.0992  0.1549 -0.3956
  199ARG     CD 2039   6.155   2.848   6.731  0.1852 -0.2063 -0.1698
  199ARG     NE 2040   6.076   2.758   6.646 -0.0821 -0.3362  0.2157
  199ARG     HE 2041   6.002   2.795   6.590 -1.8010 -0.2341  2.4115
  199ARG     CZ 2042   6.105   2.629   6.622 -0.1645 -0.3921  0.4089
  199ARG    NH1 2043   6.214   2.585   6.686 -0.0765  0.2583  0.7181
  199ARG   HH11 2044   6.278   2.644   6.735 -0.0974 -0.0104  1.0735
  199ARG   HH12 2045   6.245   2.491   6.673 -0.3473  0.0873  1.2881
  199ARG    NH2 2046   6.037   2.550   6.538 -0.0178  0.3189 -0.3916
  199ARG   HH21 2047   5.963   2.593   6.486 -0.2752 -1.9522 -2.0746
  199ARG   HH22 2048   6.047   2.451   6.523 -3.0019 -0.2662  0.8133
  199ARG      C 2049   5.900   3.228   6.904  0.3567 -0.5184 -0.2065
  199ARG      O 2050   5.986   3.298   6.852 -0.2047  0.3926  0.0656
  200GLU      N 2051   5.782   3.265   6.954  0.3274 -0.2696 -0.4590
  200GLU      H 2052   5.745   3.212   0.015  0.6369  1.9556  1.3335
  200GLU     CA 2053   5.724   3.394   6.915  0.0087 -0.3335 -0.1988
  200GLU     CB 2054   5.572   3.403   6.934 -0.0103 -0.0373 -0.4747
  200GLU     CG 2055   5.529   3.411   0.065  0.4322  0.1077 -0.3516
  200GLU     CD 2056   5.376   3.410   0.070  0.4383  0.1041 -0.1298
  200GLU    OE1 2057   5.314   3.504   0.122  0.0240 -0.0942 -0.2629
  200GLU    OE2 2058   5.317   3.311   0.021  0.8070  0.0301 -0.4325
  200GLU      C 2059   5.797   3.522   6.955  0.0477 -0.4092 -0.0258
  200GLU      O 2060   5.786   3.607   6.866 -0.5344 -0.0106  0.4108
  201PRO      N 2061   5.873   3.531   0.048  0.1207  0.0537 -0.1102
  201PRO     CA 2062   5.966   3.642   0.074  0.4474 -0.1999 -0.1819
  201PRO     CB 2063   6.031   3.616   0.210 -0.2324 -0.1142  0.1623
  201PRO     CG 2064   5.991   3.471   0.243 -0.3472 -0.0055  0.5101
  201PRO     CD 2065   5.854   3.459   0.174 -0.1994  0.5176  0.1095
  201PRO      C 2066   6.060   3.671   6.973  0.4585 -0.3171 -0.2021
  201PRO      O 2067   6.102   3.782   6.943 -0.3989 -0.0082 -0.2775
  202LEU      N 2068   6.092   3.567   6.895 -0.4489 -0.6443 -0.1470
  202LEU      H 2069   6.043   3.480   6.899 -3.8134  0.9724 -1.9429
  202LEU     CA 2070   6.202   3.569   6.798 -0.2704 -0.4125  0.0600
  202LEU     CB 2071   6.247   3.433   6.744 -0.4581 -0.2297 -0.5649
  202LEU     CG 2072   6.301   3.359   6.867 -0.1419 -0.0215 -0.5771
  202LEU    CD1 2073   6.321   3.211   6.834 -0.0620 -0.2115  0.3018
  202LEU    CD2 2074   6.432   3.416   6.922 -0.0391 -0.6984 -0.1041
  202LEU      C 2075   6.180   3.664   6.680 -0.3127  0.4198  0.7293
  202LEU      O 2076   6.278   3.732   6.651 -0.4680  0.5632  0.5422
  203TRP      N 2077   6.061   3.669   6.622 -0.2021  0.0629  0.4690
  203TRP      H 2078   5.981   3.646   6.678  0.2640 -0.4248  0.9493
  203TRP     CA 2079   6.038   3.745   6.499 -0.6096  0.2855  0.6785
  203TRP     CB 2080   5.904   3.691   6.449  0.0365 -0.7426  0.0150
  203TRP     CG 2081   5.831   3.761   6.334  0.1859  0.1625  0.4609
  203TRP    CD1 2082   5.886   3.785   6.216 -0.0097 -0.7620  0.1713
  203TRP    HD1 2083   5.949   3.719   6.156 -0.6615 -0.5696 -0.7519
  203TRP    CD2 2084   5.733   3.858   6.350  0.0721  0.0854  0.2251
  203TRP    NE1 2085   5.827   3.888   6.157  0.7465 -0.1700  0.4229
  203TRP    HE1 2086   5.851   3.918   6.064 -0.7557  0.3378  0.1732
  203TRP    CE2 2087   5.725   3.930   6.231  0.6572  0.0632  0.1705
  203TRP    CE3 2088   5.645   3.883   6.454 -0.1026  0.2846  0.0319
  203TRP    HE3 2089   5.656   3.823   6.545  1.3194  0.2353 -0.1439
  203TRP    CZ2 2090   5.626   4.027   6.225  0.6159  0.0294  0.2908
  203TRP    HZ2 2091   5.623   4.108   6.152 -1.4208 -0.6679 -0.5040
  203TRP    CZ3 2092   5.547   3.981   6.444  0.2343  0.6004 -0.2369
  203TRP    HZ3 2093   5.462   3.973   6.513  1.0738  0.0994  0.7763
  203TRP    CH2 2094   5.540   4.059   6.330  0.0394  0.4833 -0.3065
  203TRP    HH2 2095   5.458   4.129   6.316  0.1789  0.2726 -2.5961
  203TRP      C 2096   6.045   3.898   6.508  0.9899  0.2426  0.4689
  203TRP      O 2097   6.076   3.953   6.403 -0.0185 -0.0062  0.0321
  204ARG      N 2098   6.056   3.944   6.632  0.1876 -0.0164  0.6427
  204ARG      H 2099   6.087   3.886   6.707  0.6032  0.8838  1.1901
  204ARG     CA 2100   6.069   4.088   6.660  0.4162  0.0575  0.1453
  204ARG     CB 2101   6.076   4.123   6.808  0.0352 -0.0243  0.1813
  204ARG     CG 2102   5.964   4.063   6.894  0.1623 -0.5240 -0.0016
  204ARG     CD 2103   5.935   4.143   0.006 -0.1157 -0.4673 -0.1003
  204ARG     NE 2104   5.797   4.111   0.047 -0.2335 -0.6485 -0.6223
  204ARG     HE 2105   5.785   4.018   0.082  2.8891 -0.5630  1.0244
  204ARG     CZ 2106   5.686   4.184   0.032  0.0301 -0.2680 -0.7632
  204ARG    NH1 2107   5.680   4.306   6.993  0.1034  0.0292 -0.1111
  204ARG   HH11 2108   5.765   4.339   6.951  0.5389 -1.0130 -0.0832
  204ARG   HH12 2109   5.607   4.373   7.004  1.4241  1.6814 -0.9654
  204ARG    NH2 2110   5.566   4.127   0.055 -0.2566  0.5100 -0.3001
  204ARG   HH21 2111   5.557   4.031   0.080  0.0287 -0.2270 -2.7395
  204ARG   HH22 2112   5.488   4.185   0.032 -0.1464  0.7609 -0.0532
  204ARG      C 2113   6.195   4.147   6.595  0.4066  0.2204  0.2753
  204ARG      O 2114   6.183   4.223   6.499  0.0655 -0.1462  0.0268
  205PHE      N 2115   6.314   4.096   6.627  0.2359 -0.2575  0.1428
  205PHE      H 2116   6.312   4.018   6.689  1.7825 -0.2605  0.2058
  205PHE     CA 2117   6.445   4.145   6.582  0.1829 -0.1857  0.0652
  205PHE     CB 2118   6.557   4.104   6.677  0.4627  0.1794 -0.1048
  205PHE     CG 2119   6.527   3.989   6.774 -0.0529  0.2958 -0.1239
  205PHE    CD1 2120   6.451   4.008   6.889  0.0057  0.2535 -0.0786
  205PHE    HD1 2121   6.419   4.106   6.925  1.6439 -0.1111  2.6501
  205PHE    CD2 2122   6.582   3.863   6.756  0.4741  0.4988  0.0459
  205PHE    HD2 2123   6.657   3.848   6.678 -0.2206  0.8905 -0.7121
  205PHE    CE1 2124   6.419   3.906   6.978  0.6790  0.1247  0.0210
  205PHE    HE1 2125   6.361   3.932   0.051 -1.0049 -1.1275 -0.6616
  205PHE    CE2 2126   6.551   3.759   6.843  0.2119  0.3023 -0.2817
  205PHE    HE2 2127   6.568   3.654   6.818 -1.3464 -0.5134  1.8153
  205PHE     CZ 2128   6.468   3.779   6.952 -0.4071 -0.1634 -0.6601
  205PHE     HZ 2129   6.432   3.699   0.002 -2.5080  0.6641 -0.7149
  205PHE      C 2130   6.477   4.123   6.433 -0.0688 -0.4242  0.0457
  205PHE      O 2131   6.542   4.214   6.382 -0.1743 -0.2753  0.1749
  206PRO      N 2132   6.425   4.019   6.369 -0.5268 -0.0580 -0.1866
  206PRO     CA 2133   6.413   4.017   6.223  0.4835  0.0080 -0.2792
  206PRO     CB 2134   6.363   3.875   6.197 -0.5908  0.3115  0.0421
  206PRO     CG 2135   6.444   3.790   6.295 -0.2858 -0.2244 -0.6577
  206PRO     CD 2136   6.442   3.881   6.418  0.0152 -0.1728 -0.6906
  206PRO      C 2137   6.317   4.121   6.163 -0.0328 -0.4224 -0.2071
  206PRO      O 2138   6.361   4.204   6.083 -0.0615 -0.2712 -0.0659
  207ASN      N 2139   6.200   4.139   6.224  0.0088  0.3536 -0.3482
  207ASN      H 2140   6.161   4.082   6.296  0.4427  0.4634 -0.0231
  207ASN     CA 2141   6.108   4.238   6.167 -0.2007  0.1501 -0.3649
  207ASN     CB 2142   5.965   4.221   6.220  0.1006  0.1687  0.4632
  207ASN     CG 2143   5.862   4.291   6.132  0.1913 -0.4046 -0.1108
  207ASN    OD1 2144   5.849   4.273   6.011  0.1399 -0.2151 -0.1345
  207ASN    ND2 2145   5.801   4.398   6.183  0.3514 -0.2242 -0.2981
  207ASN   HD21 2146   5.816   4.433   6.275  0.5662 -0.6994 -0.1500
  207ASN   HD22 2147   5.737   4.440   6.118  0.2870 -1.9096 -1.3703
  207ASN      C 2148   6.155   4.381   6.197 -0.6764  0.2042  0.1431
  207ASN      O 2149   6.125   4.472   6.120 -0.8192  0.0164 -0.0244
  208GLU      N 2150   6.213   4.402   6.315 -0.4478  0.3358  0.0077
  208GLU      H 2151   6.184   4.357   6.399 -0.8882 -0.9824 -0.8276
  208GLU     CA 2152   6.266   4.537   6.341  0.1164  0.1121  0.0089
  208GLU     CB 2153   6.258   4.555   6.492 -0.3773 -0.1430  0.0148
  208GLU     CG 2154   6.126   4.611   6.546 -0.2217  0.3001 -0.0540
  208GLU     CD 2155   5.994   4.547   6.500  0.1557 -0.0709 -0.6403
  208GLU    OE1 2156   5.977   4.424   6.520  0.4918 -0.0131  0.0432
  208GLU    OE2 2157   5.904   4.623   6.460  0.1342 -0.0051 -0.4710
  208GLU      C 2158   6.405   4.563   6.281 -0.1297  0.1973 -0.5315
  208GLU      O 2159   6.439   4.679   6.305  0.7294 -0.1368 -0.0888
  209LEU      N 2160   6.478   4.484   6.203  0.2604 -0.1790  0.2011
  209LEU      H 2161   6.442   4.399   6.164  2.1526 -0.9361  0.0343
  209LEU     CA 2162   6.612   4.522   6.156  0.2984 -0.4896  0.0569
  209LEU     CB 2163   6.665   4.417   6.058  0.6946 -0.0906 -0.1585
  209LEU     CG 2164   6.743   4.301   6.119 -0.0838 -0.3917  0.2829
  209LEU    CD1 2165   6.720   4.181   6.028  0.8921 -0.3532 -0.0241
  209LEU    CD2 2166   6.891   4.337   6.134  0.0395 -0.5898 -0.4231
  209LEU      C 2167   6.616   4.662   6.095 -0.0343 -0.4235  0.1859
  209LEU      O 2168   6.565   4.686   5.986 -0.0299  0.6207  0.4000
  210PRO      N 2169   6.672   4.758   6.169  0.1381 -0.1946 -0.2404
  210PRO     CA 2170   6.670   4.899   6.129  0.6589 -0.1690 -0.1797
  210PRO     CB 2171   6.707   4.979   6.255  0.2892  0.1992 -0.3033
  210PRO     CG 2172   6.798   4.882   6.331  0.3946 -0.1063 -0.8077
  210PRO     CD 2173   6.734   4.746   6.302 -0.0795 -0.0386 -0.1254
  210PRO      C 2174   6.765   4.937   6.016  0.4503 -0.7460 -0.5488
  210PRO      O 2175   6.882   4.900   6.025  0.6768 -0.0137 -0.4417
  211ILE      N 2176   6.703   4.995   5.914  0.3245 -0.0254 -0.0622
  211ILE      H 2177   6.603   5.007   5.911 -0.1448 -2.9907  0.8026
  211ILE     CA 2178   6.774   5.056   5.801  0.1036  0.3436 -0.0069
  211ILE     CB 2179   6.699   5.007   5.677  0.4974 -0.1621 -0.0509
  211ILE    CG1 2180   6.668   4.858   5.664 -0.3257  0.0083 -0.1496
  211ILE    CG2 2181   6.766   5.048   5.545  0.6812 -0.2876  0.0030
  211ILE     CD 2182   6.780   4.763   5.620  0.7761  0.5878  1.3050
  211ILE      C 2183   6.763   5.208   5.817 -0.3174  0.3456 -0.3039
  211ILE      O 2184   6.663   5.253   5.872 -0.4693 -0.0673 -0.2374
  212ALA      N 2185   6.868   5.283   5.785  0.1477 -0.0839  0.1966
  212ALA      H 2186   6.949   5.234   5.754  0.9481  0.9420  0.6314
  212ALA     CA 2187   6.864   5.430   5.790 -0.1817 -0.0722 -0.3667
  212ALA     CB 2188   6.990   5.503   5.742 -0.0209 -0.1622 -0.0854
  212ALA      C 2189   6.744   5.492   5.719  0.3744  0.9850 -0.4036
  212ALA      O 2190   6.713   5.471   5.602 -0.3621 -0.1418 -0.0201
  213GLY      N 2191   6.663   5.559   5.801  0.1232  0.3801 -0.1561
  213GLY      H 2192   6.705   5.593   5.885  0.2046 -0.2364  0.0614
  213GLY     CA 2193   6.529   5.603   5.759  0.0141  0.2493  0.0459
  213GLY      C 2194   6.402   5.519   5.767  0.1941  0.0175  0.4506
  213GLY      O 2195   6.292   5.574   5.772  0.4707  0.6179 -0.0881
  214GLU      N 2196   6.419   5.387   5.779  0.3880 -0.0787 -0.8004
  214GLU      H 2197   6.512   5.350   5.785  0.2616 -0.1760  1.3861
  214GLU     CA 2198   6.315   5.287   5.804  0.3619  0.2607  0.4952
  214GLU     CB 2199   6.267   5.227   5.672  0.2623 -0.1121  0.6994
  214GLU     CG 2200   6.114   5.232   5.668  0.2722 -0.1340  0.2004
  214GLU     CD 2201   6.059   5.158   5.546  0.3119 -0.0191  0.1139
  214GLU    OE1 2202   6.040   5.035   5.550 -0.1969  0.0560  0.0669
  214GLU    OE2 2203   6.051   5.232   5.445  0.2380  0.1289  0.2284
  214GLU      C 2204   6.337   5.169   5.899  0.2060 -0.2682 -0.1230
  214GLU      O 2205   6.439   5.102   5.888  0.0972 -0.4724  0.1076
  215PRO      N 2206   6.257   5.152   6.004  0.1475 -0.1022 -0.1389
  215PRO     CA 2207   6.150   5.241   6.049  0.1491 -0.2615  0.1860
  215PRO     CB 2208   6.041   5.147   6.101  0.1597 -0.2472  0.2333
  215PRO     CG 2209   6.117   5.028   6.159  0.3363 -0.1469  0.2086
  215PRO     CD 2210   6.233   5.018   6.061  0.1400 -0.0560 -0.0332
  215PRO      C 2211   6.190   5.352   6.146 -0.1495 -0.0669  0.0894
  215PRO      O 2212   6.263   5.332   6.243  0.1473 -0.1235 -0.1445
  216ALA      N 2213   6.118   5.463   6.136 -0.2411 -0.1179  0.1859
  216ALA      H 2214   6.018   5.470   6.129 -0.2044  0.9106  0.4861
  216ALA     CA 2215   6.178   5.594   6.162 -0.0217 -0.2855  0.5410
  216ALA     CB 2216   6.085   5.705   6.110  0.0616 -0.0513  0.8917
  216ALA      C 2217   6.208   5.624   6.309 -0.0358 -0.0456  0.4962
  216ALA      O 2218   6.324   5.647   6.343 -0.0727 -0.5166  0.9400
  217ASN      N 2219   6.118   5.580   6.396 -0.2980  0.3509  0.4295
  217ASN      H 2220   6.035   5.538   6.360  1.4873 -2.3948 -0.7973
  217ASN     CA 2221   6.133   5.572   6.543  0.3193 -0.0744  0.3494
  217ASN     CB 2222   5.992   5.550   6.599  0.0186  0.4219 -0.1935
  217ASN     CG 2223   5.935   5.414   6.560  0.0121  0.3314  0.1343
  217ASN    OD1 2224   5.963   5.349   6.460  0.3484  0.4746  0.1361
  217ASN    ND2 2225   5.859   5.359   6.655 -0.0884  0.2442  0.0047
  217ASN   HD21 2226   5.847   5.423   6.732  2.1547  2.2317 -1.1414
  217ASN   HD22 2227   5.840   5.261   6.663  0.9112 -0.2496 -2.6390
  217ASN      C 2228   6.239   5.484   6.608 -0.2462 -0.7417  0.3696
  217ASN      O 2229   6.320   5.528   6.690 -0.1531 -0.6389  0.2222
  218ILE      N 2230   6.239   5.362   6.554 -0.6678 -0.5260 -0.1225
  218ILE      H 2231   6.172   5.338   6.484  1.2184 -2.3534 -1.3870
  218ILE     CA 2232   6.331   5.256   6.598 -0.1583 -0.0611 -0.0593
  218ILE     CB 2233   6.278   5.124   6.543 -0.2335 -0.0503 -0.0114
  218ILE    CG1 2234   6.150   5.088   6.618 -0.1739 -0.3869 -0.0692
  218ILE    CG2 2235   6.383   5.012   6.547 -0.2242 -0.0350  0.2009
  218ILE     CD 2236   6.054   4.996   6.543 -1.2767  0.5200  0.1998
  218ILE      C 2237   6.473   5.291   6.553 -0.3944  0.1779 -0.6318
  218ILE      O 2238   6.571   5.300   6.627 -0.6963  0.5940 -0.2795
  219VAL      N 2239   6.487   5.343   6.431 -0.3982  0.5844 -0.4583
  219VAL      H 2240   6.417   5.333   6.360 -0.7201  1.0224 -0.2088
  219VAL     CA 2241   6.616   5.392   6.382  0.0744 -0.2477 -0.0631
  219VAL     CB 2242   6.596   5.423   6.233  0.3292 -0.1012 -0.0668
  219VAL    CG1 2243   6.714   5.493   6.165  0.1740 -0.0756 -0.3116
  219VAL    CG2 2244   6.573   5.294   6.155  0.0919  0.2364 -0.5592
  219VAL      C 2245   6.659   5.516   6.460 -0.4800 -0.3511  0.4068
  219VAL      O 2246   6.768   5.518   6.517  0.1222  0.0350 -0.7456
  220ALA      N 2247   6.562   5.602   6.490 -0.4645 -0.0767 -0.3313
  220ALA      H 2248   6.465   5.589   6.468 -0.1847  0.1160 -1.8591
  220ALA     CA 2249   6.584   5.723   6.570 -0.3163 -0.4965  0.2657
  220ALA     CB 2250   6.457   5.806   6.589  0.2682  0.3062  0.7317
  220ALA      C 2251   6.624   5.695   6.715  0.0991 -0.1045  0.2277
  220ALA      O 2252   6.708   5.768   6.769  0.4137 -0.1108 -0.2411
  221LEU      N 2253   6.575   5.586   6.774 -0.4235  0.0701  0.1206
  221LEU      H 2254   6.492   5.538   6.748 -1.2390 -0.6037  3.4699
  221LEU     CA 2255   6.625   5.530   6.900 -0.1664  0.1234  0.0451
  221LEU     CB 2256   6.532   5.420   6.953  0.6800 -0.6173  0.0146
  221LEU     CG 2257   6.412   5.483   0.008  0.4284 -0.3126 -0.6679
  221LEU    CD1 2258   6.279   5.408   7.011  0.1579 -0.1103  0.7764
  221LEU    CD2 2259   6.449   5.502   0.156 -0.3619 -0.3255 -0.4643
  221LEU      C 2260   6.769   5.479   6.896 -0.1142  0.2708  0.0760
  221LEU      O 2261   6.855   5.526   6.970  0.2238 -0.6506  0.2832
  222VAL      N 2262   6.800   5.397   6.796  0.0651  0.3162  0.0933
  222VAL      H 2263   6.730   5.351   6.741  1.4703 -1.3141 -0.4181
  222VAL     CA 2264   6.938   5.352   6.777  0.0732  0.0389  0.7865
  222VAL     CB 2265   6.949   5.220   6.701 -0.3917  0.3117  0.2412
  222VAL    CG1 2266   6.876   5.108   6.776  0.4197  0.0877  0.7102
  222VAL    CG2 2267   6.878   5.225   6.565 -0.3147  0.1218  0.1929
  222VAL      C 2268   0.020   5.463   6.739  0.0753 -0.3911 -0.5236
  222VAL      O 2269   0.131   5.452   6.791 -0.3989 -0.1388  0.5623
  223GLU      N 2270   7.001   5.560   6.655 -0.0631 -0.0834 -0.1133
  223GLU      H 2271   6.917   5.566   6.602  0.0876  0.6434 -0.2943
  223GLU     CA 2272   0.065   5.682   6.635 -0.2785 -0.0737 -0.9239
  223GLU     CB 2273   7.006   5.767   6.532 -0.1950  1.0090 -0.1055
  223GLU     CG 2274   0.018   5.713   6.391  0.3264  0.2189  0.2943
  223GLU     CD 2275   0.025   5.822   6.284  0.1576  0.2467  0.3107
  223GLU    OE1 2276   0.103   5.807   6.187 -0.6225  0.2368 -0.3207
  223GLU    OE2 2277   6.997   5.935   6.316 -0.2412  0.1578  0.0804
  223GLU      C 2278   0.095   5.762   6.762 -0.3020 -0.3280 -0.7578
  223GLU      O 2279   0.210   5.786   6.796 -0.6539  0.3123  0.0071
  224GLU      N 2280   7.003   5.776   6.839  0.0292  0.2721 -0.3976
  224GLU      H 2281   6.916   5.731   6.818 -1.0931  1.6944  0.9562
  224GLU     CA 2282   7.014   5.845   6.968  0.7766 -0.2256 -0.1918
  224GLU     CB 2283   6.873   5.857   0.010  0.6399  0.4682 -0.6600
  224GLU     CG 2284   6.843   5.959   0.121 -0.2199 -0.1920 -0.2683
  224GLU     CD 2285   6.818   6.105   0.084  0.4505 -0.0024  0.0198
  224GLU    OE1 2286   6.911   6.178   0.042  0.1984 -0.0504 -0.6286
  224GLU    OE2 2287   6.706   6.159   0.093  0.0975 -0.7144 -0.0330
  224GLU      C 2288   0.086   5.783   0.062  0.7510 -0.2064 -0.1594
  224GLU      O 2289   0.157   5.863   0.124  0.4760 -0.0291 -0.0681
  225TYR      N 2290   0.107   5.652   0.064 -0.3987 -0.3903  0.3290
  225TYR      H 2291   0.036   5.594   0.024  1.7097 -2.6191 -0.4152
  225TYR     CA 2292   0.214   5.583   0.138  0.0305 -0.1454 -0.0577
  225TYR     CB 2293   0.190   5.433   0.127 -0.5961 -0.0670  0.2042
  225TYR     CG 2294   0.059   5.394   0.196 -0.9713  0.4584 -0.2040
  225TYR    CD1 2295   7.007   5.286   0.141 -0.1313 -0.2075  0.0528
  225TYR    HD1 2296   0.024   5.247   0.044  0.8669 -0.4324  0.4648
  225TYR    CD2 2297   0.005   5.446   0.313 -0.2164  0.1374  0.2929
  225TYR    HD2 2298   0.065   5.504   0.384  0.1760  1.3370 -0.9738
  225TYR    CE1 2299   6.886   5.240   0.192 -0.0759 -0.4415 -0.0224
  225TYR    HE1 2300   6.849   5.140   0.170  0.1601 -0.9844  1.8344
  225TYR    CE2 2301   6.895   5.403   0.356 -0.1598 -0.1852  0.1383
  225TYR    HE2 2302   6.857   5.442   0.450 -1.7564  0.3342 -0.6800
  225TYR     CZ 2303   6.819   5.304   0.296  0.2015 -0.4988  0.1942
  225TYR     OH 2304   6.685   5.294   0.318  0.1156  0.1378 -0.0131
  225TYR     HH 2305   6.668   5.335   0.407 -2.1188  1.4427 -0.9571
  225TYR      C 2306   0.360   5.601   0.097  0.0283 -0.0887 -0.0420
  225TYR      O 2307   0.441   5.635   0.183  0.2082 -0.5546 -0.0218
  226MET      N 2308   0.385   5.629   6.985 -0.2015 -0.3032 -0.1337
  226MET      H 2309   0.314   5.651   6.917  1.2077  2.1024 -0.9663
  226MET     CA 2310   0.516   5.672   6.935 -0.1843 -0.1458  0.0475
  226MET     CB 2311   0.531   5.649   6.785  0.0015  0.5097 -0.0347
  226MET     CG 2312   0.586   5.507   6.768  0.0598  0.5579 -0.2663
  226MET     SD 2313   0.610   5.461   6.593 -0.1833  0.1788 -0.1996
  226MET     CE 2314   0.447   5.495   6.528 -0.0610  0.1327 -0.5297
  226MET      C 2315   0.555   5.813   6.979 -0.3719 -0.0606 -0.0570
  226MET      O 2316   0.668   5.840   0.004 -0.3218 -0.2476 -0.0701
  227ASP      N 2317   0.451   5.894   6.991 -0.1588  0.2456 -0.2728
  227ASP      H 2318   0.358   5.868   6.963  0.5011 -0.0787 -2.3795
  227ASP     CA 2319   0.463   6.028   0.034  0.1232 -0.1045  0.4788
  227ASP     CB 2320   0.345   6.112   7.000  0.3215 -0.0673  0.0620
  227ASP     CG 2321   0.361   6.179   6.863  0.1024  0.7128  0.4115
  227ASP    OD1 2322   0.266   6.245   6.817 -0.1883  0.0742  0.0748
  227ASP    OD2 2323   0.480   6.203   6.835  0.0739  0.5424  0.1435
  227ASP      C 2324   0.467   6.028   0.187 -0.2478 -0.1085  0.4889
  227ASP      O 2325   0.550   6.102   0.238  0.1807 -0.0800 -0.2347
  228TRP      N 2326   0.395   5.944   0.261 -0.0201 -0.4365  0.3393
  228TRP      H 2327   0.314   5.899   0.224 -0.0679 -1.5335  1.6767
  228TRP     CA 2328   0.413   5.914   0.404 -0.1885  0.1205  0.4771
  228TRP     CB 2329   0.305   5.814   0.445 -0.2057 -0.0282  0.0716
  228TRP     CG 2330   0.326   5.776   0.592 -0.1374  0.2858  0.1445
  228TRP    CD1 2331   0.297   5.845   0.702 -0.1427  0.2372  0.1741
  228TRP    HD1 2332   0.274   5.951   0.710  5.5726  1.7990  0.5091
  228TRP    CD2 2333   0.394   5.660   0.628  0.2069  0.3686 -0.2260
  228TRP    NE1 2334   0.351   5.782   0.806 -0.3039 -0.3090 -0.0694
  228TRP    HE1 2335   0.354   5.820   0.898 -3.9716  0.9720 -0.2982
  228TRP    CE2 2336   0.411   5.670   0.766 -0.3626 -0.3309 -0.0985
  228TRP    CE3 2337   0.448   5.551   0.561 -0.8359 -0.1017 -0.3102
  228TRP    HE3 2338   0.420   5.538   0.457 -2.0815 -1.1862  0.1320
  228TRP    CZ2 2339   0.488   5.577   0.834  0.2885  0.1713 -0.1374
  228TRP    HZ2 2340   0.490   5.572   0.943 -1.6439 -2.2854 -0.1356
  228TRP    CZ3 2341   0.517   5.450   0.627 -0.1751  0.5972  0.0923
  228TRP    HZ3 2342   0.540   5.355   0.579 -1.7416  0.3595 -0.2722
  228TRP    CH2 2343   0.540   5.470   0.763 -0.2518 -0.3563  0.2541
  228TRP    HH2 2344   0.575   5.382   0.817  1.6757 -1.3116 -2.3058
  228TRP      C 2345   0.557   5.871   0.432 -0.2008 -0.1225  0.1616
  228TRP      O 2346   0.630   5.917   0.520  0.3953  0.3656 -0.5740
  229LEU      N 2347   0.613   5.792   0.340  0.1806 -0.2939  0.5365
  229LEU      H 2348   0.556   5.748   0.271 -0.2510 -2.5094  2.1642
  229LEU     CA 2349   0.748   5.738   0.363  0.4883 -0.0635 -0.6774
  229LEU     CB 2350   0.770   5.625   0.262  0.0716 -0.4917 -0.2974
  229LEU     CG 2351   0.747   5.490   0.329  0.0699 -0.1343  0.4360
  229LEU    CD1 2352   0.753   5.388   0.215  0.3166  0.3059  0.0522
  229LEU    CD2 2353   0.846   5.458   0.441  0.1374 -0.2263  0.3503
  229LEU      C 2354   0.860   5.842   0.352 -0.0539  0.6560  0.3766
  229LEU      O 2355   0.966   5.829   0.412  0.2198  0.0413 -0.2170
  230HIS      N 2356   0.838   5.943   0.268 -0.0768  0.1660 -0.2143
  230HIS      H 2357   0.770   5.927   0.196 -1.5049  1.5527  0.7800
  230HIS     CA 2358   0.922   6.063   0.263  0.2425 -0.0485 -0.0013
  230HIS     CB 2359   0.899   6.135   0.130 -0.4441 -0.0207  0.1301
  230HIS     CG 2360   1.007   6.235   0.090 -0.1090 -0.2585  0.4324
  230HIS    ND1 2361   1.031   6.362   0.123 -0.2568 -0.1052 -0.0438
  230HIS    CD2 2362   1.112   6.191   0.023 -0.2607  0.2396 -0.1401
  230HIS    HD2 2363   1.126   6.087   7.007  3.5534  0.4102  0.4439
  230HIS    CE1 2364   1.145   6.399   0.065 -0.0115 -0.2863  0.3201
  230HIS    HE1 2365   1.176   6.502   0.049 -1.6936  0.2481  0.3214
  230HIS    NE2 2366   1.201   6.290   0.013  0.3469 -0.2222  0.5623
  230HIS    HE2 2367   1.284   6.286   6.973  2.4238 -0.0525  3.4672
  230HIS      C 2368   0.905   6.158   0.382 -0.1845 -0.2305  0.0836
  230HIS      O 2369   1.004   6.194   0.447 -0.2825  0.4430 -0.1382
  231GLN      N 2370   0.783   6.157   0.434 -0.1124 -0.5888  0.2519
  231GLN      H 2371   0.710   6.118   0.378  1.0594 -0.5767 -1.3284
  231GLN     CA 2372   0.745   6.251   0.540 -0.4370 -0.7219  0.2574
  231GLN     CB 2373   0.597   6.285   0.528 -0.3189 -0.2432  0.1379
  231GLN     CG 2374   0.572   6.372   0.404 -0.2417 -0.5375 -0.0844
  231GLN     CD 2375   0.419   6.382   0.394 -0.1959 -0.0719 -0.3128
  231GLN    OE1 2376   0.345   6.391   0.492  0.0452 -0.4980 -0.0901
  231GLN    NE2 2377   0.369   6.378   0.271  0.3514  0.2659 -0.5526
  231GLN   HE21 2378   0.418   6.374   0.184  1.8835 -1.6249  0.3139
  231GLN   HE22 2379   0.270   6.370   0.261  0.1395 -0.7742  1.7788
  231GLN      C 2380   0.774   6.206   0.684  0.4827 -0.3439  0.2015
  231GLN      O 2381   0.819   6.292   0.760  0.2532 -0.1238  0.0933
  232SER      N 2382   0.744   6.080   0.714 -0.0943 -0.1591  0.4265
  232SER      H 2383   0.705   6.019   0.646  0.7612 -0.4105  0.1509
  232SER     CA 2384   0.765   6.022   0.847  0.4116 -0.1619  0.3476
  232SER     CB 2385   0.695   5.886   0.848 -0.1801  0.1431  0.2995
  232SER     OG 2386   0.723   5.817   0.970  0.2635 -0.0522  0.0891
  232SER     HG 2387   0.664   5.851   1.043  0.4926 -0.2639  0.3714
  232SER      C 2388   0.911   6.001   0.891  0.3364 -0.7145  0.3466
  232SER      O 2389   0.993   5.945   0.818  0.0316 -0.6011 -0.0867
  233PRO      N 2390   0.933   6.036   1.017  0.2194 -0.3123  0.2598
  233PRO     CA 2391   1.056   5.998   1.088  0.5106 -0.2563 -0.2148
  233PRO     CB 2392   1.079   6.114   1.185  0.4696  0.1036 -0.6322
  233PRO     CG 2393   0.935   6.142   1.227  0.5416 -0.3716 -0.0431
  233PRO     CD 2394   0.855   6.132   1.097  0.2013 -0.2391  0.1534
  233PRO      C 2395   1.065   5.856   1.145  0.0092 -0.0472  0.3943
  233PRO      O 2396   1.141   5.835   1.240 -0.0069 -0.5840  0.2921
  234VAL      N 2397   0.982   5.762   1.101  0.0279  0.1086  0.0198
  234VAL      H 2398   0.902   5.776   1.044  0.4700 -1.0909 -0.9451
  234VAL     CA 2399   1.003   5.620   1.134  0.0761  0.0681 -0.1864
  234VAL     CB 2400   0.876   5.552   1.083  0.1987 -0.1464 -0.2055
  234VAL    CG1 2401   0.866   5.559   0.931 -0.0320 -0.0270 -0.1845
  234VAL    CG2 2402   0.874   5.406   1.131 -0.6115 -0.2123 -0.4333
  234VAL      C 2403   1.130   5.547   1.089  0.0612 -0.0976  0.0396
  234VAL      O 2404   1.189   5.597   0.993  0.0525 -0.2595 -0.0505
  235PRO      N 2405   1.198   5.467   1.171 -0.4793 -0.5272  0.0756
  235PRO     CA 2406   1.307   5.378   1.129  0.1013  0.1399  0.1495
  235PRO     CB 2407   1.351   5.308   1.257 -0.0856  0.0200  0.1483
  235PRO     CG 2408   1.336   5.420   1.360 -0.1390  0.3229 -0.1890
  235PRO     CD 2409   1.204   5.485   1.317  0.2598  1.1801 -0.1384
  235PRO      C 2410   1.266   5.280   1.018 -0.1044  0.4984 -0.0933
  235PRO      O 2411   1.164   5.211   1.027  0.2115  0.1039  0.5663
  236LYS      N 2412   1.350   5.264   0.917 -0.0502 -0.6925  0.1258
  236LYS      H 2413   1.445   5.297   0.924  0.1940 -0.9932 -1.4766
  236LYS     CA 2414   1.305   5.203   0.791 -0.6515  0.1249 -0.0687
  236LYS     CB 2415   1.291   5.310   0.683  0.2673 -0.1321 -0.4541
  236LYS     CG 2416   1.185   5.417   0.711  0.3957 -0.1904  0.2783
  236LYS     CD 2417   1.192   5.526   0.604 -1.0488 -0.3785 -0.0350
  236LYS     CE 2418   1.150   5.669   0.641  0.1260  0.0470 -0.3003
  236LYS     NZ 2419   1.231   5.732   0.746 -0.5216  0.4591 -0.0410
  236LYS    HZ1 2420   1.232   5.684   0.834  1.0457  1.0341  0.2989
  236LYS    HZ2 2421   1.324   5.736   0.708  0.7152 -0.0268  2.6941
  236LYS    HZ3 2422   1.210   5.829   0.751  1.9030  1.1195 -0.9666
  236LYS      C 2423   1.409   5.099   0.747 -0.0084  0.3339  0.9210
  236LYS      O 2424   1.530   5.124   0.754  0.0807  0.2634 -0.1772
  237LEU      N 2425   1.353   4.994   0.689  0.5865  0.4422  0.1358
  237LEU      H 2426   1.259   4.963   0.702  0.6204 -0.5815 -1.6343
  237LEU     CA 2427   1.428   4.891   0.615 -0.2266 -0.4022  0.4661
  237LEU     CB 2428   1.444   4.760   0.693 -0.1093 -0.5727  0.1580
  237LEU     CG 2429   1.586   4.707   0.707  0.0667 -0.0605  0.3296
  237LEU    CD1 2430   1.613   4.610   0.823 -0.2124 -0.8855 -0.2900
  237LEU    CD2 2431   1.620   4.638   0.575  0.9569  0.1189  0.4545
  237LEU      C 2432   1.345   4.851   0.493  0.1851  0.3513 -0.0730
  237LEU      O 2433   1.224   4.828   0.502  0.2488  0.1878  0.4391
  238LEU      N 2434   1.414   4.828   0.382 -0.0306  0.2045 -0.1772
  238LEU      H 2435   1.514   4.832   0.386 -0.0757  1.1229  0.5335
  238LEU     CA 2436   1.349   4.802   0.253 -0.3912 -0.4950  0.1412
  238LEU     CB 2437   1.327   4.924   0.163  0.3423 -0.2653  0.2719
  238LEU     CG 2438   1.280   4.886   0.023  0.2692 -0.1272  0.2584
  238LEU    CD1 2439   1.153   4.801   0.016  0.6906 -0.8135  0.7599
  238LEU    CD2 2440   1.253   5.020   6.970  0.1555 -0.0727  0.4081
  238LEU      C 2441   1.446   4.703   0.189  0.0290  0.2091 -0.3168
  238LEU      O 2442   1.568   4.724   0.187  0.0914 -0.1201 -0.0049
  239PHE      N 2443   1.384   4.591   0.156  0.0917  0.1547 -0.2481
  239PHE      H 2444   1.286   4.583   0.176 -0.2376 -0.7631 -2.0176
  239PHE     CA 2445   1.442   4.469   0.097 -0.1037 -0.0244 -0.0739
  239PHE     CB 2446   1.393   4.356   0.188 -0.3017  0.0902 -0.0380
  239PHE     CG 2447   1.447   4.348   0.330  0.0106 -0.3320 -0.1785
  239PHE    CD1 2448   1.372   4.384   0.442  0.1220  0.3078 -0.3065
  239PHE    HD1 2449   1.269   4.419   0.432 -0.4787 -0.5389  2.2862
  239PHE    CD2 2450   1.572   4.290   0.346 -0.0061 -0.2775  0.1734
  239PHE    HD2 2451   1.637   4.287   0.258  1.7781  2.3198  1.2740
  239PHE    CE1 2452   1.420   4.355   0.569 -0.5778  0.1411 -0.0782
  239PHE    HE1 2453   1.344   4.359   0.647 -1.6169  0.7606 -1.0951
  239PHE    CE2 2454   1.619   4.269   0.475 -0.0546  0.6455  0.3461
  239PHE    HE2 2455   1.726   4.250   0.485 -0.1848  0.1564  0.8014
  239PHE     CZ 2456   1.546   4.300   0.589 -0.7430 -0.1693  0.1327
  239PHE     HZ 2457   1.575   4.261   0.686  0.2703 -0.1671 -0.1576
  239PHE      C 2458   1.399   4.457   6.966  0.1791  0.1191 -0.1700
  239PHE      O 2459   1.280   4.473   6.941 -0.0639 -0.3921  0.6038
  240TRP      N 2460   1.489   4.398   6.888  0.6767  0.4735  0.1332
  240TRP      H 2461   1.588   4.402   6.904  0.6151 -0.7905  0.9793
  240TRP     CA 2462   1.454   4.345   6.756  0.4292  0.1978  0.3082
  240TRP     CB 2463   1.450   4.446   6.642  0.0847  0.1997  0.3213
  240TRP     CG 2464   1.585   4.510   6.607  0.2343 -0.1820  0.1920
  240TRP    CD1 2465   1.668   4.475   6.510 -0.3169 -0.3287 -0.2299
  240TRP    HD1 2466   1.669   4.382   6.454  1.0547 -0.9469  0.7732
  240TRP    CD2 2467   1.628   4.632   6.658  0.0569  0.0057 -0.1044
  240TRP    NE1 2468   1.772   4.558   6.506 -0.6452  0.0894 -0.1373
  240TRP    HE1 2469   1.849   4.543   6.443 -1.6453 -3.0078 -0.7847
  240TRP    CE2 2470   1.748   4.657   6.592 -0.2433  0.4925 -0.4774
  240TRP    CE3 2471   1.584   4.712   6.763 -0.1643 -0.1820 -0.0518
  240TRP    HE3 2472   1.515   4.673   6.837 -0.2022 -0.2588 -0.1270
  240TRP    CZ2 2473   1.822   4.767   6.633 -0.1215  0.5970 -0.9757
  240TRP    HZ2 2474   1.898   4.804   6.564  1.6107 -1.6424 -0.4053
  240TRP    CZ3 2475   1.661   4.819   6.808 -0.2759 -0.1581  0.0814
  240TRP    HZ3 2476   1.622   4.898   6.874 -2.4092 -1.5241  0.5545
  240TRP    CH2 2477   1.780   4.843   6.741 -0.3042 -0.6546 -0.1480
  240TRP    HH2 2478   1.847   4.919   6.782 -0.1118  1.1235 -3.4440
  240TRP      C 2479   1.544   4.228   6.714  0.2163  0.3315 -0.5367
  240TRP      O 2480   1.648   4.201   6.773 -0.2389 -0.1480  0.0735
  241GLY      N 2481   1.501   4.161   6.608 -0.4129  0.0945 -0.1395
  241GLY      H 2482   1.409   4.169   6.568  0.8468  1.3371 -3.1174
  241GLY     CA 2483   1.586   4.066   6.536 -0.0910  0.5312 -0.3378
  241GLY      C 2484   1.570   4.075   6.384 -0.1105  0.6303 -0.3297
  241GLY      O 2485   1.506   4.165   6.330 -0.7772  0.1793 -0.2938
  242THR      N 2486   1.635   3.977   6.322 -0.3935  0.2030  0.0442
  242THR      H 2487   1.675   3.899   6.370  0.6277 -1.2004 -2.8521
  242THR     CA 2488   1.624   3.971   6.175 -0.3911  0.0146  0.0521
  242THR     CB 2489   1.761   3.950   6.112 -0.2917  0.1366  0.2259
  242THR    OG1 2490   1.829   3.840   6.172  0.1101  0.1138 -0.2543
  242THR    HG1 2491   1.923   3.863   6.150 -0.0163 -0.7645 -1.8628
  242THR    CG2 2492   1.816   4.092   6.128  0.3803 -0.0852 -0.0635
  242THR      C 2493   1.522   3.870   6.123 -0.0838 -0.1739 -0.1860
  242THR      O 2494   1.525   3.755   6.167  0.1823 -0.1002 -0.0095
  243PRO      N 2495   1.416   3.907   6.051 -0.7608 -0.3320  0.7086
  243PRO     CA 2496   1.364   4.044   6.038  0.2600 -0.0024 -0.0931
  243PRO     CB 2497   1.320   4.049   5.891  0.4295 -0.4434 -0.1613
  243PRO     CG 2498   1.261   3.909   5.873 -0.4506 -0.1601  0.4799
  243PRO     CD 2499   1.358   3.819   5.949 -0.0788 -0.0816  0.0971
  243PRO      C 2500   1.253   4.094   6.131  0.5297  0.2660  0.0858
  243PRO      O 2501   1.220   4.212   6.115 -0.0557  0.1207  0.1938
  244GLY      N 2502   1.184   4.010   6.208 -0.1389  0.2431 -0.5196
  244GLY      H 2503   1.225   3.922   6.230  0.1819  1.0376  2.4996
  244GLY     CA 2504   1.063   4.052   6.280  0.2529  0.6574 -0.0865
  244GLY      C 2505   0.940   4.075   6.192  0.1348  0.4360  0.0201
  244GLY      O 2506   0.947   4.132   6.083  0.0196  0.5161  0.0549
  245VAL      N 2507   0.826   4.048   6.254  0.2119 -0.2759 -0.1396
  245VAL      H 2508   0.818   4.038   6.354 -2.0701 -0.2748 -0.2619
  245VAL     CA 2509   0.698   4.063   6.184  0.3987 -0.0653 -0.4364
  245VAL     CB 2510   0.614   3.935   6.188 -0.2429  0.3672  0.3180
  245VAL    CG1 2511   0.472   3.962   6.138  0.0230 -0.0953 -0.7226
  245VAL    CG2 2512   0.693   3.839   6.098 -0.1284  0.1173  0.6821
  245VAL      C 2513   0.627   4.198   6.192  0.2946 -0.1618  0.3562
  245VAL      O 2514   0.601   4.257   6.087  0.5970  0.1877  0.4737
  246LEU      N 2515   0.596   4.240   6.314 -0.3041 -0.1306  0.1953
  246LEU      H 2516   0.626   4.175   6.384  2.9698 -0.1777 -1.0772
  246LEU     CA 2517   0.539   4.373   6.340 -0.0764  0.0903 -0.4180
  246LEU     CB 2518   0.479   4.378   6.481 -0.3483  0.0393 -0.5321
  246LEU     CG 2519   0.333   4.334   6.490 -0.4019  0.4047  0.5396
  246LEU    CD1 2520   0.247   4.395   6.380  0.1747  0.0031 -0.1463
  246LEU    CD2 2521   0.324   4.181   6.496 -0.2189  0.4127  1.0647
  246LEU      C 2522   0.627   4.497   6.319 -0.2272  0.3929  0.6501
  246LEU      O 2523   0.566   4.595   6.275  0.3339  0.4095 -0.1175
  247ILE      N 2524   0.755   4.484   6.352 -0.1556 -0.6751  0.0183
  247ILE      H 2525   0.789   4.411   6.411  3.6217 -1.6786 -3.0089
  247ILE     CA 2526   0.861   4.582   6.326 -0.2880 -0.5992 -0.2394
  247ILE     CB 2527   0.889   4.652   6.459  0.1389 -0.8529 -0.1963
  247ILE    CG1 2528   0.934   4.796   6.433  0.4941 -0.8142  0.5871
  247ILE    CG2 2529   0.984   4.575   6.552  0.4829 -0.4682 -0.2232
  247ILE     CD 2530   0.922   4.879   6.561 -0.3616 -0.1282  0.0762
  247ILE      C 2531   0.981   4.533   6.245 -0.1723 -0.0609 -0.4010
  247ILE      O 2532   1.027   4.421   6.265 -0.2226 -0.1249 -0.6412
  248PRO      N 2533   1.017   4.614   6.145  0.4675  0.2464  0.0678
  248PRO     CA 2534   1.144   4.607   6.072 -0.0104  0.1464 -0.7651
  248PRO     CB 2535   1.126   4.675   5.936 -0.0178  0.6356 -0.5205
  248PRO     CG 2536   1.005   4.767   5.957 -0.1512  0.3735 -0.1161
  248PRO     CD 2537   0.927   4.705   6.073  0.4135  0.3395  0.2511
  248PRO      C 2538   1.255   4.669   6.158 -0.7611 -0.7638  0.9176
  248PRO      O 2539   1.241   4.777   6.214 -0.3578  0.1925 -0.7411
  249PRO      N 2540   1.374   4.610   6.151 -0.3289  0.1574  0.3742
  249PRO     CA 2541   1.484   4.651   6.239  0.2253 -0.0188 -0.2205
  249PRO     CB 2542   1.602   4.565   6.194  0.3728  0.0301  0.0687
  249PRO     CG 2543   1.527   4.434   6.168 -0.0091  0.3414 -0.4333
  249PRO     CD 2544   1.402   4.478   6.092 -0.0581  0.4920 -0.2653
  249PRO      C 2545   1.521   4.798   6.221  0.0911  0.0390 -0.0454
  249PRO      O 2546   1.490   4.866   6.319 -0.6920 -0.0954 -0.1954
  250ALA      N 2547   1.543   4.849   6.100  0.1690  0.7565  0.2683
  250ALA      H 2548   1.537   4.791   6.019  1.7973  2.1790 -0.9487
  250ALA     CA 2549   1.586   4.988   6.074  1.2400  0.4830  0.5117
  250ALA     CB 2550   1.616   5.011   5.925 -0.7245 -0.0416  0.0012
  250ALA      C 2551   1.490   5.097   6.120  0.4244 -0.0047  0.0051
  250ALA      O 2552   1.534   5.187   6.192  0.2768  0.0008  0.0910
  251GLU      N 2553   1.359   5.078   6.103  0.3275  0.1871  0.5137
  251GLU      H 2554   1.327   5.020   6.028  3.3340  0.7551 -1.4065
  251GLU     CA 2555   1.252   5.154   6.169  0.0212  0.3370 -0.1466
  251GLU     CB 2556   1.114   5.114   6.116  0.1056 -0.6425  0.3398
  251GLU     CG 2557   1.073   5.176   5.983  0.2026 -0.0709  0.5716
  251GLU     CD 2558   1.087   5.328   5.966 -0.2526 -0.1229 -0.3182
  251GLU    OE1 2559   1.053   5.413   6.051 -0.8061  0.0320 -0.6846
  251GLU    OE2 2560   1.093   5.360   5.845  0.3825 -0.0536 -0.2711
  251GLU      C 2561   1.248   5.146   6.322  0.2461  0.3158 -0.1415
  251GLU      O 2562   1.216   5.250   6.379 -0.3158 -0.1894  0.4685
  252ALA      N 2563   1.269   5.034   6.391 -0.6486  0.1302 -0.1566
  252ALA      H 2564   1.276   4.947   6.341  0.2949  0.9169 -1.4660
  252ALA     CA 2565   1.295   5.038   6.536 -0.1986 -0.1261 -0.2285
  252ALA     CB 2566   1.307   4.894   6.588 -1.0431  0.0728  0.5325
  252ALA      C 2567   1.419   5.114   6.585 -0.3097 -0.0662 -0.0415
  252ALA      O 2568   1.406   5.202   6.669 -0.1091  0.0023 -0.0831
  253ALA      N 2569   1.520   5.116   6.499 -0.1407  0.0051  0.1584
  253ALA      H 2570   1.517   5.070   6.410  0.9827 -0.3455  0.2869
  253ALA     CA 2571   1.649   5.181   6.529  0.0546  0.1392 -0.9208
  253ALA     CB 2572   1.766   5.112   6.459  0.4078 -0.0018 -0.1972
  253ALA      C 2573   1.633   5.329   6.497  0.1137  0.4104  0.2663
  253ALA      O 2574   1.687   5.407   6.576  0.5993 -0.0640  0.4093
  254ARG      N 2575   1.573   5.370   6.385  0.3749  0.2998  0.0850
  254ARG      H 2576   1.562   5.298   6.317 -0.0041  0.2199  0.2281
  254ARG     CA 2577   1.532   5.509   6.361  0.2570  0.2189 -0.1777
  254ARG     CB 2578   1.465   5.527   6.225  0.2011  1.1981 -0.0254
  254ARG     CG 2579   1.566   5.500   6.114  0.4168  0.6232  0.3079
  254ARG     CD 2580   1.528   5.549   5.974  0.2945  0.1199  0.1642
  254ARG     NE 2581   1.631   5.518   5.874  0.2952 -0.4543  0.3349
  254ARG     HE 2582   1.714   5.573   5.884  0.2467 -0.4225  0.5514
  254ARG     CZ 2583   1.627   5.416   5.787  0.0801 -0.1916  0.0339
  254ARG    NH1 2584   1.521   5.335   5.774 -0.2903  0.3396 -0.3282
  254ARG   HH11 2585   1.449   5.343   5.842 -0.9177  1.0047 -1.0602
  254ARG   HH12 2586   1.498   5.284   5.691 -2.7728 -1.2063  1.1919
  254ARG    NH2 2587   1.726   5.385   5.702  0.0471 -0.0763 -0.0476
  254ARG   HH21 2588   1.816   5.427   5.696 -0.6242  1.2625 -2.1702
  254ARG   HH22 2589   1.701   5.335   5.619 -1.8785 -0.8518  0.9289
  254ARG      C 2590   1.445   5.568   6.472  0.3041 -0.1386  0.0520
  254ARG      O 2591   1.478   5.676   6.521  0.0898  0.1706 -0.4774
  255LEU      N 2592   1.350   5.484   6.512 -0.3703  0.1304 -0.9376
  255LEU      H 2593   1.315   5.408   6.457 -0.6496  0.9031 -1.8352
  255LEU     CA 2594   1.271   5.511   6.633  0.1369  0.3914 -0.6607
  255LEU     CB 2595   1.163   5.402   6.637 -0.0342  0.5641 -0.5454
  255LEU     CG 2596   1.031   5.422   6.712  0.0182 -0.0721 -0.2800
  255LEU    CD1 2597   0.957   5.547   6.664  0.4436  0.0585 -0.6071
  255LEU    CD2 2598   0.934   5.304   6.701 -0.2159  0.0654  0.3329
  255LEU      C 2599   1.340   5.535   6.767 -0.3648 -0.0819 -0.3138
  255LEU      O 2600   1.337   5.642   6.827 -0.0160 -0.4564  0.3990
  256ALA      N 2601   1.424   5.437   6.801 -0.1226  0.2777  0.1428
  256ALA      H 2602   1.405   5.347   6.761  0.0695 -0.0060  0.6800
  256ALA     CA 2603   1.519   5.438   6.913  0.2085  0.1675 -0.1351
  256ALA     CB 2604   1.595   5.306   6.920  0.2878  0.1945 -0.4539
  256ALA      C 2605   1.608   5.563   6.907  0.2033  0.1817  0.0784
  256ALA      O 2606   1.628   5.632   7.007 -0.0497  0.2368  0.0909
  257LYS      N 2607   1.666   5.591   6.791  0.5153  0.0265  0.1971
  257LYS      H 2608   1.680   5.524   6.718  0.7844 -0.3168  0.5546
  257LYS     CA 2609   1.748   5.711   6.764  0.1128  0.3766  0.5344
  257LYS     CB 2610   1.816   5.727   6.629 -0.5518 -0.0645  0.1365
  257LYS     CG 2611   1.937   5.634   6.635 -0.4938  0.0173  0.2483
  257LYS     CD 2612   2.061   5.715   6.674 -0.3677 -0.0112 -0.0934
  257LYS     CE 2613   2.185   5.630   6.646 -0.1166  0.4914 -0.5233
  257LYS     NZ 2614   2.306   5.698   6.694  0.1604 -0.1636 -0.2738
  257LYS    HZ1 2615   2.317   5.794   6.666  1.0385 -0.1036  0.2216
  257LYS    HZ2 2616   2.313   5.691   6.794 -0.0151 -1.9663 -0.3637
  257LYS    HZ3 2617   2.388   5.652   6.660  0.3411 -0.5883  0.7176
  257LYS      C 2618   1.678   5.844   6.792 -0.1077  0.3815 -0.0459
  257LYS      O 2619   1.739   5.942   6.833  0.6456 -0.1825  0.2001
  258SER      N 2620   1.548   5.839   6.762 -0.0735 -0.0609 -0.1357
  258SER      H 2621   1.510   5.775   6.695  1.0700 -0.7204 -0.1721
  258SER     CA 2622   1.460   5.951   6.798 -0.3352 -0.3325  0.0726
  258SER     CB 2623   1.321   5.940   6.735 -0.2612 -0.5354 -0.0529
  258SER     OG 2624   1.338   5.966   6.595 -0.0976 -0.2902  0.0131
  258SER     HG 2625   1.281   6.046   6.575 -0.2842 -0.4283 -0.0043
  258SER      C 2626   1.448   5.972   6.949 -0.3055 -0.0042  0.0301
  258SER      O 2627   1.499   6.072   6.999 -0.4156  0.1990 -0.2605
  259LEU      N 2628   1.420   5.859   7.014  0.2742 -0.0857  0.1370
  259LEU      H 2629   1.434   5.766   6.982 -1.8829 -0.1140 -0.8749
  259LEU     CA 2630   1.382   5.865   0.140 -0.1000 -0.0311  0.0340
  259LEU     CB 2631   1.325   5.730   0.184 -0.2734 -0.1873 -0.6725
  259LEU     CG 2632   1.199   5.673   0.118 -0.5127 -0.4283 -0.0131
  259LEU    CD1 2633   1.131   5.554   0.187 -0.9286 -0.1803  0.0060
  259LEU    CD2 2634   1.093   5.783   0.108 -0.0557  0.0158  0.0465
  259LEU      C 2635   1.488   5.915   0.239  0.0258 -0.2362  0.0038
  259LEU      O 2636   1.608   5.891   0.226  0.0692 -0.0565  0.0753
  260PRO      N 2637   1.436   5.987   0.338  0.3149 -0.0234  0.0019
  260PRO     CA 2638   1.524   6.008   0.454  0.5936 -0.2636 -0.1668
  260PRO     CB 2639   1.473   6.137   0.518 -0.5587 -0.6715 -0.2331
  260PRO     CG 2640   1.353   6.186   0.438 -0.1888 -0.1313 -0.4605
  260PRO     CD 2641   1.325   6.083   0.328  0.1949 -0.2092 -0.4873
  260PRO      C 2642   1.540   5.878   0.532 -0.3711 -0.3183 -0.0443
  260PRO      O 2643   1.449   5.799   0.557 -0.3758 -0.2939  0.0145
  261ASN      N 2644   1.666   5.857   0.571 -0.2864  0.1140 -0.0918
  261ASN      H 2645   1.733   5.930   0.554 -1.0658  0.9839  0.4819
  261ASN     CA 2646   1.711   5.736   0.641 -0.3427  0.0675 -0.1362
  261ASN     CB 2647   1.702   5.756   0.792  0.1921  0.2514 -0.1283
  261ASN     CG 2648   1.775   5.877   0.851  0.2764  0.2188 -0.1656
  261ASN    OD1 2649   1.730   5.992   0.849  0.4495  0.3024  0.4435
  261ASN    ND2 2650   1.900   5.859   0.894  0.1032 -0.4386  0.0671
  261ASN   HD21 2651   1.932   5.765   0.884 -0.7303 -0.7129 -0.1254
  261ASN   HD22 2652   1.959   5.934   0.925  1.1413 -0.4699 -1.6831
  261ASN      C 2653   1.652   5.601   0.600  0.2853 -0.2857  0.1087
  261ASN      O 2654   1.572   5.547   0.676 -0.4282 -0.0976 -0.4919
  262CYS      N 2655   1.709   5.539   0.497 -0.0313  0.1536 -0.3344
  262CYS      H 2656   1.803   5.562   0.472 -0.5376  1.4179 -1.1995
  262CYS     CA 2657   1.649   5.422   0.431 -0.5220 -0.0131  0.3962
  262CYS     CB 2658   1.561   5.454   0.310  0.0204  0.1887  0.0510
  262CYS     SG 2659   1.480   5.300   0.252 -0.3116  0.2935  0.2322
  262CYS     HG 2660   1.468   5.343   0.126 -1.1820 -0.7194 -0.0427
  262CYS      C 2661   1.757   5.321   0.392 -0.2765  0.1763  0.5807
  262CYS      O 2662   1.843   5.347   0.309 -0.6014 -0.3066  0.0917
  263LYS      N 2663   1.762   5.219   0.477 -0.7546 -0.2926  0.0565
  263LYS      H 2664   1.720   5.212   0.568 -2.7699  0.6487 -0.7342
  263LYS     CA 2665   1.839   5.097   0.447  0.0321  0.1954  0.0498
  263LYS     CB 2666   1.862   5.010   0.570 -0.3615 -0.4097 -0.2991
  263LYS     CG 2667   1.903   5.101   0.686  0.2872 -0.5427 -0.4205
  263LYS     CD 2668   2.040   5.052   0.735  0.1582 -0.0170  0.4816
  263LYS     CE 2669   2.019   4.917   0.804  0.0717 -0.1271  0.2422
  263LYS     NZ 2670   2.150   4.873   0.854  0.1698  0.6948  0.7315
  263LYS    HZ1 2671   2.148   4.778   0.885  0.5864  0.7332  0.8852
  263LYS    HZ2 2672   2.228   4.891   0.793 -0.7518 -0.8335 -1.0132
  263LYS    HZ3 2673   2.171   4.923   0.938  1.9568  0.1415  0.6564
  263LYS      C 2674   1.787   5.012   0.331 -0.4090  0.4913  0.0244
  263LYS      O 2675   1.687   4.941   0.336 -0.0135 -0.0838 -0.0739
  264ALA      N 2676   1.891   4.994   0.250 -0.3615 -0.2890  0.2538
  264ALA      H 2677   1.983   5.028   0.268 -0.0805 -1.5482  1.3771
  264ALA     CA 2678   1.869   4.946   0.112  0.5503 -0.3927  0.1351
  264ALA     CB 2679   1.929   5.049   0.016 -0.8116  0.6589  0.3729
  264ALA      C 2680   1.928   4.809   0.079  0.6696 -0.4147  0.4247
  264ALA      O 2681   2.042   4.800   0.033  0.4823 -0.0837 -0.1223
  265VAL      N 2682   1.851   4.703   0.100  0.4469 -0.1996  0.7011
  265VAL      H 2683   1.753   4.707   0.119  0.2900  1.5776 -0.2454
  265VAL     CA 2684   1.913   4.570   0.109  0.0350 -0.4723 -0.3324
  265VAL     CB 2685   1.888   4.506   0.246 -0.1055 -0.1475 -0.2051
  265VAL    CG1 2686   1.984   4.389   0.264  0.0089  0.0005  0.1436
  265VAL    CG2 2687   1.913   4.597   0.366  0.7695 -0.0199 -0.4760
  265VAL      C 2688   1.878   4.473   7.011  0.0103 -0.0420 -0.6939
  265VAL      O 2689   1.761   4.461   6.977 -0.1216 -0.2423 -0.1745
  266ASP      N 2690   1.980   4.419   6.944  0.3339  0.3625 -0.5343
  266ASP      H 2691   2.072   4.457   6.954  0.1543  0.9567 -1.0959
  266ASP     CA 2692   1.959   4.335   6.825  0.4364 -0.0255 -0.2802
  266ASP     CB 2693   2.042   4.392   6.710  0.2576 -0.2581 -0.5240
  266ASP     CG 2694   2.193   4.407   6.731  0.0802  0.0547  0.5483
  266ASP    OD1 2695   2.267   4.385   6.633  0.0257  0.4978  0.4055
  266ASP    OD2 2696   2.232   4.480   6.825 -0.2654  0.6210  0.2599
  266ASP      C 2697   2.003   4.191   6.853  0.1895  0.0145  0.3208
  266ASP      O 2698   2.118   4.163   6.885  0.3091  0.1759  0.0390
  267ILE      N 2699   1.912   4.104   6.812 -0.7148  0.7761  0.6628
  267ILE      H 2700   1.820   4.129   6.781 -1.6345 -1.5570  1.2873
  267ILE     CA 2701   1.935   3.962   6.842  0.1118  0.7154 -0.1915
  267ILE     CB 2702   1.835   3.904   6.943 -0.2875  0.4910 -0.7102
  267ILE    CG1 2703   1.691   3.910   6.894 -0.3135  0.6324 -0.6177
  267ILE    CG2 2704   1.840   3.991   0.053  0.1542 -0.0595 -0.3405
  267ILE     CD 2705   1.634   3.768   6.904  0.2643  0.4271 -0.1953
  267ILE      C 2706   1.952   3.867   6.723 -0.1996 -0.0650  0.3717
  267ILE      O 2707   1.968   3.747   6.738 -0.1631 -0.1435 -0.2657
  268GLY      N 2708   1.960   3.920   6.601 -0.5227 -0.1194  0.3282
  268GLY      H 2709   1.988   4.015   6.588 -0.0230 -0.0640  1.7066
  268GLY     CA 2710   1.963   3.844   6.475 -0.3117  0.0665  0.2222
  268GLY      C 2711   1.845   3.750   6.450 -0.1541  0.0066 -0.3133
  268GLY      O 2712   1.739   3.803   6.486  0.1903  0.6373 -0.2087
  269PRO      N 2713   1.871   3.621   6.438  0.1832 -0.0211  0.6467
  269PRO     CA 2714   1.767   3.521   6.410  0.2535  0.1877 -0.3715
  269PRO     CB 2715   1.839   3.386   6.424  0.1442  0.1926  0.2240
  269PRO     CG 2716   1.969   3.432   6.358  0.0157  0.1751 -0.0399
  269PRO     CD 2717   2.006   3.563   6.428  0.1394 -0.0735  0.3630
  269PRO      C 2718   1.649   3.532   6.506  0.0779 -0.6678 -0.4765
  269PRO      O 2719   1.657   3.500   6.625  0.2122 -0.0715 -0.3193
  270GLY      N 2720   1.545   3.590   6.447  0.0930 -0.3659 -0.2091
  270GLY      H 2721   1.541   3.618   6.351 -0.9155  0.9785  0.1964
  270GLY     CA 2722   1.418   3.610   6.518  0.0699 -0.6003 -0.1844
  270GLY      C 2723   1.306   3.670   6.433 -0.0115  0.0421  0.3689
  270GLY      O 2724   1.310   3.784   6.385  0.0580 -0.2915 -0.4375
  271LEU      N 2725   1.226   3.573   6.391  0.3846  0.0031 -0.3137
  271LEU      H 2726   1.236   3.478   6.421 -3.2902 -0.0496  1.3525
  271LEU     CA 2727   1.100   3.609   6.324  0.2983  0.3037  0.0069
  271LEU     CB 2728   1.053   3.495   6.234  0.7120 -0.0734  0.2695
  271LEU     CG 2729   1.133   3.502   6.104 -0.1269 -0.0200 -0.2505
  271LEU    CD1 2730   1.133   3.365   6.035  0.1572  0.1845 -0.6660
  271LEU    CD2 2731   1.078   3.601   6.002  0.0888  0.5078  0.1449
  271LEU      C 2732   0.976   3.678   6.382  0.1627 -0.0385  0.1209
  271LEU      O 2733   0.936   3.777   6.322  0.1081 -0.4438 -0.5221
  272ASN      N 2734   0.954   3.646   6.509  0.4511  0.1585  0.2208
  272ASN      H 2735   0.988   3.557   6.540  0.1462 -0.9073 -2.2439
  272ASN     CA 2736   0.848   3.706   6.591  0.0519  0.0510 -0.2142
  272ASN     CB 2737   0.711   3.668   6.536 -0.1004  0.1934  0.0636
  272ASN     CG 2738   0.589   3.700   6.623  0.1452  0.0076  0.4734
  272ASN    OD1 2739   0.536   3.635   6.713 -0.6505  0.2005  0.1486
  272ASN    ND2 2740   0.555   3.827   6.603  0.4081  0.0386  0.2197
  272ASN   HD21 2741   0.616   3.883   6.547  0.2462 -1.7236 -1.8307
  272ASN   HD22 2742   0.459   3.853   6.606 -0.1428 -1.9169  0.9363
  272ASN      C 2743   0.862   3.676   6.740 -0.1570  0.4588 -0.1109
  272ASN      O 2744   0.852   3.762   6.828 -0.0145  0.6236 -0.2563
  273LEU      N 2745   0.853   3.549   6.780 -0.3398  0.5981  0.2958
  273LEU      H 2746   0.839   3.485   6.705 -2.1515  2.9778 -1.5936
  273LEU     CA 2747   0.860   3.491   6.915  0.0595  0.0021  0.0219
  273LEU     CB 2748   0.812   3.346   6.914 -0.0934  0.0497 -0.7967
  273LEU     CG 2749   0.662   3.316   6.921 -0.0160 -0.1284  0.4873
  273LEU    CD1 2750   0.595   3.297   6.784  0.0406 -0.4998  0.5126
  273LEU    CD2 2751   0.636   3.199   7.016 -0.1846 -0.3376  0.1846
  273LEU      C 2752   1.005   3.502   6.962  0.2184  0.1677 -0.4962
  273LEU      O 2753   1.071   3.399   6.978 -0.5852 -0.2439  0.2492
  274LEU      N 2754   1.042   3.626   6.992 -0.0431 -0.0150  0.6268
  274LEU      H 2755   0.968   3.693   6.995 -0.2807 -0.1900 -0.6047
  274LEU     CA 2756   1.182   3.669   7.005 -0.0159  0.0274  0.2072
  274LEU     CB 2757   1.196   3.818   0.021  0.0059  0.0974 -0.1357
  274LEU     CG 2758   1.156   3.911   6.922 -0.7803  0.0167  0.0683
  274LEU    CD1 2759   1.181   4.058   6.957 -0.0218 -0.0072 -0.3456
  274LEU    CD2 2760   1.226   3.877   6.789 -0.6877 -0.2772  0.1905
  274LEU      C 2761   1.243   3.596   0.109 -0.2192 -0.6017 -0.0663
  274LEU      O 2762   1.364   3.575   0.096 -0.2389 -0.6208 -0.2118
  275GLN      N 2763   1.172   3.582   0.221  0.4608 -0.4789  0.3849
  275GLN      H 2764   1.080   3.619   0.227  0.3153 -0.8595  0.4901
  275GLN     CA 2765   1.228   3.519   0.341  0.5615  0.1339  0.6665
  275GLN     CB 2766   1.142   3.545   0.465 -0.0134 -0.1088  0.3218
  275GLN     CG 2767   1.022   3.452   0.485 -0.1856  0.1378  0.4376
  275GLN     CD 2768   0.902   3.476   0.394  0.3252  0.2791 -0.2059
  275GLN    OE1 2769   0.909   3.463   0.272 -0.0769  0.0590 -0.2079
  275GLN    NE2 2770   0.803   3.545   0.450  0.0844 -0.0868 -0.1755
  275GLN   HE21 2771   0.807   3.585   0.542 -2.6058  2.3891 -1.0026
  275GLN   HE22 2772   0.725   3.573   0.395 -1.2265  0.1326  1.7205
  275GLN      C 2773   1.255   3.370   0.318  0.3303  0.2814 -0.6005
  275GLN      O 2774   1.324   3.311   0.400 -0.1553 -0.1604 -0.5029
  276GLU      N 2775   1.165   3.303   0.245  0.4559 -0.0412 -0.4626
  276GLU      H 2776   1.068   3.325   0.250  0.6225  1.3421 -2.1723
  276GLU     CA 2777   1.194   3.170   0.191 -0.2000 -0.4663  0.2267
  276GLU     CB 2778   1.075   3.089   0.140  0.0345 -0.4175 -0.4082
  276GLU     CG 2779   0.980   3.043   0.251  0.2308 -0.3824 -0.2241
  276GLU     CD 2780   1.028   2.910   0.308 -0.4923 -0.4311  0.2927
  276GLU    OE1 2781   0.989   2.803   0.256 -0.3891 -0.0630 -0.5548
  276GLU    OE2 2782   1.117   2.914   0.397 -0.1997  0.4238 -0.0330
  276GLU      C 2783   1.311   3.161   0.093 -0.0498  0.2799  0.3349
  276GLU      O 2784   1.397   3.075   0.108 -0.3229 -0.0501  0.0308
  277ASP      N 2785   1.324   3.264   0.009  0.5069 -0.3491 -0.3575
  277ASP      H 2786   1.249   3.330   0.014  0.8596  0.0769 -0.6291
  277ASP     CA 2787   1.436   3.271   6.929  0.4445  0.4784 -0.3707
  277ASP     CB 2788   1.397   3.366   6.815 -0.4867  0.0454 -0.4213
  277ASP     CG 2789   1.394   3.296   6.679  0.5060 -0.1080 -0.3695
  277ASP    OD1 2790   1.324   3.345   6.588  0.4424 -0.3148 -0.4331
  277ASP    OD2 2791   1.466   3.195   6.663  0.2639 -0.2697 -0.4394
  277ASP      C 2792   1.568   3.291   7.004  0.1354  0.1633  0.2661
  277ASP      O 2793   1.655   3.205   7.005  0.1173  0.1460  0.3332
  278ASN      N 2794   1.584   3.396   0.069  0.1824  0.3384  0.0300
  278ASN      H 2795   1.518   3.471   0.066 -0.7665 -0.4484  0.3877
  278ASN     CA 2796   1.702   3.397   0.157  0.2999 -0.3635 -0.1158
  278ASN     CB 2797   1.797   3.509   0.113 -0.0830 -0.1164 -0.3192
  278ASN     CG 2798   1.942   3.483   0.153 -0.2488  0.1389  0.4625
  278ASN    OD1 2799   1.979   3.471   0.270 -0.1451 -0.0882  0.4074
  278ASN    ND2 2800   2.014   3.440   0.050  0.1189 -0.1910  0.8529
  278ASN   HD21 2801   1.978   3.437   6.972 -1.3716  0.2598  1.3737
  278ASN   HD22 2802   2.109   3.413   0.065  0.8113  1.8132  0.3089
  278ASN      C 2803   1.663   3.414   0.304  0.7199  0.2842 -0.0797
  278ASN      O 2804   1.614   3.520   0.342  0.2118  0.1878 -0.4617
  279PRO      N 2805   1.695   3.312   0.382 -0.0466 -0.1195 -0.2902
  279PRO     CA 2806   1.688   3.322   0.529 -0.1340 -0.0443 -0.2992
  279PRO     CB 2807   1.704   3.181   0.587  0.0666  0.1040  0.0054
  279PRO     CG 2808   1.652   3.096   0.472  0.3629 -0.1903  0.0869
  279PRO     CD 2809   1.693   3.170   0.344  0.3053 -0.2169  0.0526
  279PRO      C 2810   1.800   3.413   0.579 -0.0976  0.0280 -0.5112
  279PRO      O 2811   1.771   3.526   0.620  0.2662  0.0476 -0.3055
  280ASP      N 2812   1.928   3.384   0.558 -0.0971 -0.3434 -0.0132
  280ASP      H 2813   1.958   3.339   0.474  0.4516  0.0798 -0.0498
  280ASP     CA 2814   2.032   3.448   0.639  0.0064  0.0705 -0.4682
  280ASP     CB 2815   2.168   3.382   0.615  0.0381 -0.0905  0.1252
  280ASP     CG 2816   2.284   3.435   0.699 -0.0483  0.6509 -0.2110
  280ASP    OD1 2817   2.260   3.520   0.787 -0.1686  0.5114 -0.1082
  280ASP    OD2 2818   2.401   3.407   0.665 -0.1224  0.2635 -0.1559
  280ASP      C 2819   2.052   3.598   0.618 -0.0473  0.1803  0.2521
  280ASP      O 2820   2.020   3.670   0.713 -0.1426  0.2150  0.1939
  281LEU      N 2821   2.068   3.634   0.491  0.2739 -0.1002  0.2120
  281LEU      H 2822   2.031   3.579   0.417 -1.3702  0.0601  0.8597
  281LEU     CA 2823   2.083   3.776   0.454  0.2818 -0.1097  0.1800
  281LEU     CB 2824   2.084   3.788   0.302  0.2031  0.0158  0.1900
  281LEU     CG 2825   2.222   3.759   0.241  0.1858 -0.1971  0.2513
  281LEU    CD1 2826   2.195   3.718   0.096 -0.2490  0.9017  0.0065
  281LEU    CD2 2827   2.306   3.887   0.235 -0.1228 -0.0102 -0.1345
  281LEU      C 2828   1.986   3.874   0.519  0.2996  0.2575 -0.3429
  281LEU      O 2829   2.016   3.971   0.588 -0.5763  0.2109  0.1128
  282ILE      N 2830   1.860   3.830   0.513  0.1674  0.5158  0.4017
  282ILE      H 2831   1.838   3.747   0.462  0.8983  0.9722 -0.7188
  282ILE     CA 2832   1.748   3.905   0.570 -0.3204 -0.0253  0.1591
  282ILE     CB 2833   1.624   3.864   0.490 -0.1623 -0.0542 -0.0719
  282ILE    CG1 2834   1.633   3.884   0.338 -0.4247  0.8983  0.0278
  282ILE    CG2 2835   1.502   3.936   0.549 -0.1597 -0.1657  0.0688
  282ILE     CD 2836   1.514   3.819   0.267 -0.2432  0.4613  0.1173
  282ILE      C 2837   1.739   3.905   0.723 -0.7914 -0.1327  0.1350
  282ILE      O 2838   1.713   4.008   0.785  0.2245  0.1811  0.0566
  283GLY      N 2839   1.746   3.785   0.780 -0.5955 -0.1161  0.1479
  283GLY      H 2840   1.767   3.708   0.719  2.4566  0.9304 -0.2680
  283GLY     CA 2841   1.727   3.754   0.922 -0.1025 -0.1546  0.2064
  283GLY      C 2842   1.844   3.794   1.013  0.0002 -0.6242  0.2842
  283GLY      O 2843   1.811   3.850   1.117 -0.5693 -0.5723  0.0850
  284SER      N 2844   1.966   3.796   0.960 -0.3018 -0.0721 -0.4092
  284SER      H 2845   1.991   3.738   0.882  2.3288 -1.6368  1.4366
  284SER     CA 2846   2.080   3.877   1.005 -0.4301 -0.3114  0.3573
  284SER     CB 2847   2.209   3.848   0.929  0.2196  0.6757  1.0680
  284SER     OG 2848   2.266   3.724   0.972  0.1366  0.2168 -0.1047
  284SER     HG 2849   2.262   3.664   0.892 -0.0050  1.7500 -1.3033
  284SER      C 2850   2.062   4.028   0.995  0.6707 -0.2012 -0.0845
  284SER      O 2851   2.089   4.098   1.093 -0.1805 -0.0046  0.0197
  285GLU      N 2852   2.006   4.079   0.886 -0.0854  0.2210  0.4869
  285GLU      H 2853   2.002   4.027   0.800  0.2309  1.5020 -0.3391
  285GLU     CA 2854   1.987   4.222   0.857  0.3472  0.2169  0.1670
  285GLU     CB 2855   1.954   4.239   0.709 -0.1371  0.3550  0.2899
  285GLU     CG 2856   1.984   4.378   0.651  0.6082  0.5143  1.0386
  285GLU     CD 2857   2.132   4.403   0.620  0.5164  0.0372  0.1908
  285GLU    OE1 2858   2.211   4.308   0.599  0.1295 -0.1712 -0.3564
  285GLU    OE2 2859   2.171   4.521   0.632 -0.0022  0.1854  0.4505
  285GLU      C 2860   1.880   4.278   0.951 -0.4574 -0.7070 -0.1836
  285GLU      O 2861   1.909   4.376   1.019 -0.4417 -0.5712 -0.3860
  286ILE      N 2862   1.773   4.206   0.983 -0.5510 -0.4535  0.0828
  286ILE      H 2863   1.767   4.116   0.938  1.9473 -0.6180 -0.0430
  286ILE     CA 2864   1.670   4.248   1.079 -0.7675 -0.1129 -0.2964
  286ILE     CB 2865   1.544   4.163   1.062 -0.1119 -1.1860  0.1284
  286ILE    CG1 2866   1.467   4.200   0.935  0.0951 -0.5649  0.1800
  286ILE    CG2 2867   1.452   4.159   1.184 -0.1954  0.6408  0.1441
  286ILE     CD 2868   1.347   4.105   0.925 -0.3341 -0.0212  0.1426
  286ILE      C 2869   1.731   4.252   1.219 -0.4113  0.0867 -0.4542
  286ILE      O 2870   1.695   4.348   1.287  0.2193 -0.1118  0.1694
  287ALA      N 2871   1.792   4.141   1.261 -0.2746  0.2556 -0.2034
  287ALA      H 2872   1.801   4.057   1.208  0.1482  0.7191 -0.8953
  287ALA     CA 2873   1.856   4.121   1.391  0.3084 -0.5591 -0.6094
  287ALA     CB 2874   1.930   3.988   1.411  0.5776 -0.2587  0.4946
  287ALA      C 2875   1.963   4.225   1.427 -0.1754 -0.2651  0.0013
  287ALA      O 2876   1.943   4.295   1.526  0.2013  0.1086 -0.1853
  288ARG      N 2877   2.071   4.240   1.351 -0.3616 -0.2574 -0.2649
  288ARG      H 2878   2.093   4.170   1.283  0.3514  1.5129 -1.9462
  288ARG     CA 2879   2.170   4.341   1.389 -0.1688 -0.4309 -0.3031
  288ARG     CB 2880   2.273   4.342   1.275  0.2968 -0.4622  0.1163
  288ARG     CG 2881   2.411   4.383   1.328  0.0421  0.5317  0.0325
  288ARG     CD 2882   2.511   4.379   1.212  0.0051 -0.8718  0.0332
  288ARG     NE 2883   2.645   4.405   1.266 -0.2539  0.2534  0.1544
  288ARG     HE 2884   2.656   4.395   1.365  1.0646  0.5557  0.0541
  288ARG     CZ 2885   2.760   4.440   1.208  0.1251 -0.3378  0.5409
  288ARG    NH1 2886   2.774   4.455   1.076 -0.2814  0.4793  0.5828
  288ARG   HH11 2887   2.696   4.430   1.017 -0.3592  0.7790  0.5595
  288ARG   HH12 2888   2.864   4.464   1.034 -0.8706  3.0877 -0.3025
  288ARG    NH2 2889   2.872   4.477   1.273  0.5921 -0.1902 -0.3257
  288ARG   HH21 2890   2.864   4.456   1.371 -0.9068 -1.2066 -0.6309
  288ARG   HH22 2891   2.937   4.543   1.235  0.7362  1.4030  2.4068
  288ARG      C 2892   2.109   4.481   1.402  0.1176 -0.3692  0.4240
  288ARG      O 2893   2.157   4.561   1.481  0.1543  0.2155 -0.1773
  289TRP      N 2894   2.006   4.514   1.325  0.4449 -0.4091 -0.0389
  289TRP      H 2895   1.964   4.448   1.262 -0.6607 -1.9994  2.2166
  289TRP     CA 2896   1.929   4.638   1.343  0.0116 -0.6880  0.0428
  289TRP     CB 2897   1.843   4.649   1.217  0.1523 -0.4153 -0.0298
  289TRP     CG 2898   1.772   4.783   1.197  0.2946 -0.2667  0.4402
  289TRP    CD1 2899   1.832   4.899   1.174 -0.2774 -0.0689 -0.1006
  289TRP    HD1 2900   1.935   4.923   1.202 -0.1232  1.0118 -1.4853
  289TRP    CD2 2901   1.638   4.795   1.162  0.2789  0.7865  0.8183
  289TRP    NE1 2902   1.741   4.982   1.122 -0.0496  0.5238  0.4257
  289TRP    HE1 2903   1.754   5.069   1.075 -1.6653 -0.3067 -1.7244
  289TRP    CE2 2904   1.622   4.924   1.112  0.0048  0.4707  0.0693
  289TRP    CE3 2905   1.531   4.706   1.163  0.1981  0.8495 -0.3024
  289TRP    HE3 2906   1.527   4.609   1.213 -1.2663  0.6283 -0.7871
  289TRP    CZ2 2907   1.499   4.964   1.061 -0.1498  0.5044  0.4606
  289TRP    HZ2 2908   1.486   5.064   1.019  1.0700  0.7362  0.5883
  289TRP    CZ3 2909   1.407   4.749   1.118 -0.3438  0.1528  0.4848
  289TRP    HZ3 2910   1.317   4.704   1.161 -1.0008  0.4000 -0.5921
  289TRP    CH2 2911   1.394   4.874   1.057  0.2189  0.0783  0.2053
  289TRP    HH2 2912   1.293   4.909   1.036 -0.6772 -0.1636  3.5458
  289TRP      C 2913   1.851   4.657   1.474  0.0561 -0.0724 -0.0157
  289TRP      O 2914   1.862   4.759   1.542 -0.1814 -0.4316  0.5685
  290LEU      N 2915   1.779   4.549   1.507  0.3141 -0.4041 -0.5184
  290LEU      H 2916   1.791   4.461   1.461  2.2309 -1.9991  2.6851
  290LEU     CA 2917   1.702   4.544   1.632  0.3030 -0.2047 -0.5167
  290LEU     CB 2918   1.583   4.449   1.637 -0.4223  0.7099 -0.1594
  290LEU     CG 2919   1.481   4.505   1.537 -0.4203  0.6732 -0.1819
  290LEU    CD1 2920   1.389   4.392   1.491  0.0480  0.2206 -0.0201
  290LEU    CD2 2921   1.410   4.618   1.611 -0.0859  0.6553  0.1701
  290LEU      C 2922   1.785   4.519   1.758 -1.0518 -0.4215  0.3531
  290LEU      O 2923   1.755   4.572   1.865 -0.6704 -0.2870  0.3973
  291SER      N 2924   1.907   4.469   1.739 -0.7347  0.1885  0.7217
  291SER      H 2925   1.925   4.421   1.653 -1.2651 -1.0405  1.2719
  291SER     CA 2926   2.013   4.465   1.840  0.1762  0.1619 -0.2192
  291SER     CB 2927   2.141   4.406   1.781  0.1737  0.5261 -0.5892
  291SER     OG 2928   2.147   4.266   1.811 -0.3720  0.6717  0.2215
  291SER     HG 2929   2.185   4.261   1.903  0.4346 -0.8349 -0.1654
  291SER      C 2930   2.041   4.604   1.897  0.1506  0.0284  0.1274
  291SER      O 2931   2.048   4.613   2.019  0.1642  0.2369  0.1119
  292THR      N 2932   2.053   4.702   1.808  0.1355  0.1600  0.2708
  292THR      H 2933   2.038   4.690   1.710 -2.7774 -0.3957  0.6875
  292THR     CA 2934   2.071   4.843   1.849  0.4859  0.1467  0.1660
  292THR     CB 2935   2.186   4.902   1.767  0.3121 -0.3043 -0.4161
  292THR    OG1 2936   2.182   4.866   1.629  0.2738  0.0597 -0.5125
  292THR    HG1 2937   2.214   4.953   1.592  1.5628  1.4106  3.3073
  292THR    CG2 2938   2.313   4.841   1.827 -0.0920 -0.5576  0.1896
  292THR      C 2939   1.958   4.946   1.853  0.4458  0.1326 -0.5119
  292THR      O 2940   1.972   5.056   1.904  0.3037  0.0802 -0.3588
  293LEU      N 2941   1.850   4.908   1.785  0.5479  0.3736 -0.8144
  293LEU      H 2942   1.855   4.850   1.704 -0.9901  1.6481 -1.8919
  293LEU     CA 2943   1.728   4.991   1.785  0.2007 -0.1108  0.2243
  293LEU     CB 2944   1.633   4.915   1.692 -0.1461 -0.2207  0.6679
  293LEU     CG 2945   1.572   4.996   1.577 -0.2249 -0.7888  0.3097
  293LEU    CD1 2946   1.488   5.116   1.622  0.6950 -0.0602  0.0986
  293LEU    CD2 2947   1.690   5.037   1.490 -0.1923 -0.4563  0.5120
  293LEU      C 2948   1.671   5.018   1.924  0.2498 -0.3074  0.2832
  293LEU     O1 2949   1.636   5.136   1.948  0.4505 -0.2631  0.3554
  293LEU     O2 2950   1.646   4.931   2.010  0.1169 -0.2318  0.3218
  294SiRCb  C23 2951   0.216   2.237   6.030 -0.1643 -0.4296 -0.5613
  294SiRCb   N2 2952   0.085   2.290   6.002 -0.0509  0.2261  0.1086
  294SiRCb  H27 2953   0.010   2.262   6.066  0.4511 -1.7346 -0.1171
  294SiRCb  C22 2954   0.052   2.389   5.920  0.1907 -0.4309 -0.7974
  294SiRCb  C21 2955   0.157   2.484   5.880  0.3154 -0.5090 -0.6548
  294SiRCb  H26 2956   0.256   2.483   5.925 -0.9117  3.2845  2.7498
  294SiRCb  C20 2957   0.123   2.584   5.797  0.1330 -0.2241 -0.2426
  294SiRCb  H25 2958   0.207   2.652   5.773  1.3429 -1.3507  0.6589
  294SiRCb  C19 2959   7.007   2.614   5.741  0.1923  0.9348  0.2114
  294SiRCb  C18 2960   6.986   2.712   5.646 -0.1784  0.5548 -0.0965
  294SiRCb  C33 2961   6.856   2.732   5.581 -0.3826 -0.0221  0.1273
  294SiRCb  C28 2962   6.758   2.632   5.577  0.0479 -0.4348 -0.1763
  294SiRCb  C29 2963   6.633   2.657   5.520  0.0728 -0.2398 -0.1429
  294SiRCb  H38 2964   6.556   2.579   5.516 -0.0826 -0.0912 -0.0414
  294SiRCb  C30 2965   6.600   2.782   5.463  0.1485 -0.2133 -0.1286
  294SiRCb   N3 2966   6.475   2.804   5.402 -0.2259 -0.5278  0.5203
  294SiRCb  H39 2967   6.409   2.730   5.394 -0.4927 -0.3871  1.3323
  294SiRCb  H40 2968   6.453   2.889   5.355  0.9982 -1.1005 -1.2032
  294SiRCb  C31 2969   6.701   2.880   5.460  0.0485 -0.1129 -0.2370
  294SiRCb  H41 2970   6.685   2.977   5.411 -0.3537 -0.6442 -1.1722
  294SiRCb  C32 2971   6.826   2.853   5.515 -0.0558  0.0275  0.0679
  294SiRCb  H42 2972   6.898   2.936   5.510 -0.0952  0.4845  3.9291
  294SiRCb  SI1 2973   6.799   2.468   5.638  0.1794 -0.1784  0.4290
  294SiRCb  C25 2974   6.911   2.509   5.773  0.5417  0.5254 -0.0765
  294SiRCb  C24 2975   6.933   2.415   5.867  0.1911 -0.1458 -0.6557
  294SiRCb  H31 2976   6.853   2.362   5.919  0.2333 -0.6825 -1.1338
  294SiRCb  C26 2977   6.652   2.384   5.703  0.0483  0.6458  1.2108
  294SiRCb  C27 2978   6.867   2.378   5.495  0.0778 -0.1606  0.3701
  294SiRCb  C17 2979   0.080   2.808   5.629  0.0112  0.3716  0.1021
  294SiRCb  C15 2980   0.142   2.832   5.505 -0.6559 -0.2639 -0.3571
  294SiRCb  C16 2981   0.137   2.739   5.384 -0.7704 -0.3491 -0.2874
  294SiRCb   O4 2982   0.092   2.621   5.392 -0.5758 -0.4127 -0.1067
  294SiRCb   O5 2983   0.191   2.778   5.275 -0.1203 -0.0338  0.1372
  294SiRCb  C14 2984   0.203   2.957   5.495  0.3549 -0.6963  0.2611
  294SiRCb  H24 2985   0.255   2.986   5.403 -1.3320  1.5311 -0.0728
  294SiRCb  C13 2986   0.217   3.050   5.598  0.8191 -0.7158  0.2173
  294SiRCb  H23 2987   0.296   3.125   5.582  1.1123 -1.3884 -1.7703
  294SiRCb  C12 2988   0.152   3.026   5.718  0.2348  0.3563  0.1242
  294SiRCb  C34 2989   0.085   2.905   5.730 -0.1475  0.5472 -0.0574
  294SiRCb  H43 2990   0.036   2.884   5.827 -0.7222  0.2574 -0.4042
  294SiRCb  C11 2991   0.153   3.125   5.830 -0.2111  0.4740  0.0284
  294SiRCb   O3 2992   0.068   3.117   5.920  0.0504  0.0415  0.2411
  294SiRCb   N1 2993   0.242   3.231   5.823  0.1189  0.2019  0.0498
  294SiRCb  H22 2994   0.313   3.234   5.753  0.7132  0.5515  0.6533
  294SiRCb  C10 2995   0.255   3.341   5.914  0.1003  0.2449  0.0004
  294SiRCb   C9 2996   0.393   3.374   5.971  0.2363 -0.2739 -0.0233
  294SiRCb   O2 2997   0.385   3.496   6.046 -0.8675  0.0823 -0.6855
  294SiRCb   C8 2998   0.313   3.487   6.169  0.2733 -0.0922 -0.0094
  294SiRCb   C7 2999   0.364   3.582   6.278 -0.3777 -0.5250  0.6798
  294SiRCb   O1 3000   0.266   3.666   6.337 -0.2138  0.0951  0.0700
  294SiRCb   C6 3001   0.263   3.659   6.479 -0.2981  0.3496  0.0810
  294SiRCb   C5 3002   0.126   3.697   6.534 -0.3940 -0.3618  0.3396
  294SiRCb   C4 3003   0.105   3.847   6.537  0.1342 -0.2685 -0.2379
  294SiRCb   C3 3004   6.974   3.888   6.539  0.2614  0.1739  0.4192
  294SiRCb   C2 3005   6.931   4.034   6.526  0.1208  0.0833 -0.1879
  294SiRCb   C1 3006   6.963   4.116   6.648  0.5119  0.1791 -0.3535
  295CL      CL 3007   6.392   6.117   3.572 -0.1100 -0.1247 -0.3371
  296SOL     OW 3008   1.544   4.507   5.093 -0.3684  0.3494 -0.3678
  296SOL    HW1 3009   1.626   4.534   5.042  0.7232  1.3535  1.7915
  296SOL    HW2 3010   1.505   4.587   5.139 -0.6215 -0.6665  1.2852
  297SOL     OW 3011   4.512   4.764   6.906 -0.8802  0.0209  0.2325
  297SOL    HW1 3012   4.477   4.812   6.825 -2.1400 -0.2138  0.6102
  297SOL    HW2 3013   4.451   4.687   6.927  1.6192 -2.5160 -1.0219
  298SOL     OW 3014   6.342   3.691   3.185 -0.1326  0.1625  0.1604
  298SOL    HW1 3015   6.273   3.624   3.210  0.2776  0.7380  3.2362
  298SOL    HW2 3016   6.429   3.644   3.166 -0.3894 -0.3303  0.1943
  299SOL     OW 3017   6.265   6.557   2.991  0.5016  0.1815 -0.2364
  299SOL    HW1 3018   6.260   6.630   2.922  2.0880  1.3181  0.7708
  299SOL    HW2 3019   6.183   6.560   3.048 -0.7685 -0.6880 -1.9276
  300SOL     OW 3020   2.208   0.010   6.167 -0.0035 -0.0626 -0.1758
  300SOL    HW1 3021   2.279   0.043   6.229  2.2481 -3.5643 -0.6027
  300SOL    HW2 3022   2.127   6.999   6.220  0.8867 -0.5698  0.9726
  301SOL     OW 3023   5.123   6.282   3.651 -0.2145  0.2907  0.6255
  301SOL    HW1 3024   5.150   6.211   3.586 -2.7942 -1.2621  1.1333
  301SOL    HW2 3025   5.197   6.298   3.715  1.0836 -0.6261 -0.5840
  302SOL     OW 3026   2.050   2.352   5.422  0.1796 -0.8448  0.0096
  302SOL    HW1 3027   2.135   2.401   5.442 -0.6646  0.6689 -0.0030
  302SOL    HW2 3028   1.989   2.357   5.502 -0.1140 -1.4602 -0.1693
  303SOL     OW 3029   2.722   4.941   3.822  0.7042 -0.4081  0.4264
  303SOL    HW1 3030   2.703   4.968   3.916  0.1075 -0.1093  0.2270
  303SOL    HW2 3031   2.635   4.924   3.775  0.9669  0.2259 -0.2997
  304SOL     OW 3032   3.733   1.416   0.963  0.2013 -0.2583  0.3626
  304SOL    HW1 3033   3.809   1.401   0.899 -0.3630 -0.5075 -0.2606
  304SOL    HW2 3034   3.659   1.352   0.942 -0.0403 -0.2613  1.2005
  305SOL     OW 3035   2.450   1.125   4.507  0.0935 -0.6905  0.0868
  305SOL    HW1 3036   2.469   1.027   4.496 -1.2167 -0.8531 -0.9260
  305SOL    HW2 3037   2.381   1.153   4.441  0.2038  0.8589  0.5991
  306SOL     OW 3038   2.036   7.014   1.293  0.4170 -0.4603 -0.5651
  306SOL    HW1 3039   2.029   0.098   1.299  1.6945 -0.4154  0.8625
  306SOL    HW2 3040   2.036   6.976   1.386 -1.0576 -1.8913 -1.1093
  307SOL     OW 3041   5.473   1.552   2.586 -0.1067  0.1518 -0.0211
  307SOL    HW1 3042   5.423   1.466   2.601  1.1198 -0.6105 -0.2018
  307SOL    HW2 3043   5.496   1.561   2.489  1.8734 -0.5380  0.3434
  308SOL     OW 3044   6.388   0.864   2.919  0.3609  0.2281  0.3845
  308SOL    HW1 3045   6.445   0.889   2.996  0.7850  0.6754 -0.0684
  308SOL    HW2 3046   6.413   0.918   2.839  0.3320 -0.6364 -0.2285
  309SOL     OW 3047   2.969   2.793   3.964  0.4221  0.2834 -0.0076
  309SOL    HW1 3048   2.954   2.704   4.008  0.7379 -0.1258 -0.7141
  309SOL    HW2 3049   2.906   2.860   4.003  0.0938 -0.2766  0.4455
  310SOL     OW 3050   2.961   4.266   5.713 -0.1193  0.5972  0.2377
  310SOL    HW1 3051   2.974   4.200   5.787 -0.5615  1.1166  0.7792
  310SOL    HW2 3052   2.869   4.305   5.718 -0.8163 -0.6449 -1.6304
  311SOL     OW 3053   4.945   1.844   2.275 -0.0498 -0.3112 -0.0608
  311SOL    HW1 3054   5.016   1.866   2.208 -0.0581  1.6332  0.5125
  311SOL    HW2 3055   4.985   1.848   2.367 -0.3244 -1.7710  0.1485
  312SOL     OW 3056   2.077   5.177   1.301 -0.2822  0.8917 -0.2292
  312SOL    HW1 3057   2.059   5.202   1.396  0.1421  0.6873 -0.0871
  312SOL    HW2 3058   2.142   5.100   1.299  0.8344  1.8120 -0.6993
  313SOL     OW 3059   4.525   2.172   0.183 -0.1231 -0.2198 -0.2053
  313SOL    HW1 3060   4.438   2.221   0.188 -0.4150 -0.8300  1.1621
  313SOL    HW2 3061   4.534   2.113   0.263  2.4822  1.3621  0.7806
  314SOL     OW 3062   3.911   5.379   2.264  0.0457 -0.2220 -0.1509
  314SOL    HW1 3063   3.895   5.286   2.233  0.2570  0.2475 -1.7641
  314SOL    HW2 3064   3.985   5.380   2.331  1.2158 -1.0286 -1.3921
  315SOL     OW 3065   4.843   0.437   6.710  0.3727 -0.3978 -0.3580
  315SOL    HW1 3066   4.765   0.483   6.753 -0.3829 -1.8597 -0.1333
  315SOL    HW2 3067   4.927   0.489   6.730 -0.1542 -0.2198  1.6165
  316SOL     OW 3068   5.855   6.258   6.233  0.2414  0.1109 -0.1535
  316SOL    HW1 3069   5.840   6.356   6.226  0.2084  0.1179  0.0048
  316SOL    HW2 3070   5.891   6.236   6.323  1.0260  0.0734 -0.4735
  317SOL     OW 3071   6.094   1.200   0.754  0.6483  0.1124  0.2092
  317SOL    HW1 3072   6.146   1.247   0.826  0.2539 -0.2014  0.7105
  317SOL    HW2 3073   6.018   1.150   0.796 -2.6008  3.7275 -0.7595
  318SOL     OW 3074   1.557   2.085   2.411 -0.3415  0.0644 -0.7552
  318SOL    HW1 3075   1.499   2.004   2.417 -1.2323  0.8113  1.7579
  318SOL    HW2 3076   1.505   2.160   2.369  0.5555 -0.6188 -3.2989
  319SOL     OW 3077   6.085   1.470   4.784  0.0840  0.3435  0.1440
  319SOL    HW1 3078   6.178   1.505   4.793  0.9157 -1.9030  1.0739
  319SOL    HW2 3079   6.088   1.371   4.770 -2.1819 -0.4822  4.0437
  320SOL     OW 3080   6.577   0.290   2.799  0.3512 -0.2080 -0.1972
  320SOL    HW1 3081   6.675   0.274   2.789  0.0453 -1.0813 -2.4770
  320SOL    HW2 3082   6.530   0.262   2.715 -1.7923  0.7802  0.5946
  321SOL     OW 3083   1.421   0.824   2.388 -0.2503  0.2069 -0.2226
  321SOL    HW1 3084   1.404   0.855   2.295  0.7392 -0.3922 -0.6122
  321SOL    HW2 3085   1.519   0.809   2.402 -0.3885  0.1905  0.8866
  322SOL     OW 3086   6.361   1.639   6.506 -0.4146 -0.5705  0.3765
  322SOL    HW1 3087   6.301   1.714   6.533  0.9011  0.5267  0.4031
  322SOL    HW2 3088   6.317   1.584   6.435 -1.2162  0.5205  0.0077
  323SOL     OW 3089   1.041   3.042   3.587 -0.1960  0.4236 -0.4704
  323SOL    HW1 3090   1.022   3.140   3.589  0.3551  0.5286  0.2248
  323SOL    HW2 3091   1.076   3.017   3.496  0.0623  0.9570 -0.5252
  324SOL     OW 3092   3.519   6.555   6.978  0.0904  0.5499 -0.2531
  324SOL    HW1 3093   3.547   6.651   6.972  1.9033 -0.0016 -2.2147
  324SOL    HW2 3094   3.426   6.546   6.944  0.2987  1.5100 -1.1703
  325SOL     OW 3095   0.151   1.240   6.970 -0.3323  0.1362 -0.0963
  325SOL    HW1 3096   0.186   1.326   6.932 -2.5798  0.2493 -2.1838
  325SOL    HW2 3097   0.137   1.175   6.896  0.4701 -1.7562  1.3526
  326SOL     OW 3098   7.009   6.622   1.987  0.5532  0.1463 -0.8397
  326SOL    HW1 3099   6.925   6.590   1.942  1.1271 -2.4419 -0.2573
  326SOL    HW2 3100   0.069   6.563   1.960  1.7684  1.1674  0.2502
  327SOL     OW 3101   0.009   6.935   2.692 -0.1621 -0.6920 -0.1278
  327SOL    HW1 3102   6.932   6.927   2.654  0.1463 -0.0101 -1.0673
  327SOL    HW2 3103   0.010   7.010   2.759  0.0238  0.2860 -1.1914
  328SOL     OW 3104   3.184   6.437   2.557  0.3675  0.2215  0.2544
  328SOL    HW1 3105   3.170   6.528   2.595  0.6086  0.8280 -1.0397
  328SOL    HW2 3106   3.104   6.380   2.576  0.2213  0.6919  1.0900
  329SOL     OW 3107   2.899   3.590   3.670  0.1564 -0.3271 -0.4845
  329SOL    HW1 3108   2.879   3.679   3.630  0.4167  0.9445  2.0419
  329SOL    HW2 3109   2.863   3.518   3.610 -2.3321  1.5218 -1.3892
  330SOL     OW 3110   0.753   0.307   6.216 -0.4213 -0.1680  0.1169
  330SOL    HW1 3111   0.662   0.273   6.196  0.0999 -0.0832 -2.8022
  330SOL    HW2 3112   0.747   0.384   6.279 -2.4773  0.4848 -0.7989
  331SOL     OW 3113   6.265   0.215   2.205  0.0691  0.0247 -0.1308
  331SOL    HW1 3114   6.259   0.295   2.265 -1.5485 -0.1035 -0.0948
  331SOL    HW2 3115   6.343   0.225   2.144  1.8850  0.1057  2.0517
  332SOL     OW 3116   6.747   1.619   2.792 -0.2707  0.1175  0.1763
  332SOL    HW1 3117   6.683   1.543   2.781 -1.4140  0.9095  0.9952
  332SOL    HW2 3118   6.706   1.687   2.854 -0.9803  3.1697 -3.3017
  333SOL     OW 3119   5.701   6.073   6.624  0.3411 -0.3236 -0.4880
  333SOL    HW1 3120   5.801   6.083   6.631  0.3680 -1.0084  0.4729
  333SOL    HW2 3121   5.677   5.977   6.641 -0.2637 -0.8549 -3.7669
  334SOL     OW 3122   5.057   6.653   6.877 -0.1324  0.0427 -0.0536
  334SOL    HW1 3123   4.985   6.706   6.923  0.7924  0.7757  0.5907
  334SOL    HW2 3124   5.071   6.690   6.785  0.9209  1.3674  0.5979
  335SOL     OW 3125   4.145   4.402   2.595  0.3753  0.2828  0.7681
  335SOL    HW1 3126   4.113   4.308   2.580 -1.6030  1.2176 -1.5060
  335SOL    HW2 3127   4.245   4.404   2.593  0.4366 -1.5016 -1.3512
  336SOL     OW 3128   0.509   0.016   3.284  0.4644 -0.2216  0.4707
  336SOL    HW1 3129   0.539   6.966   3.353 -1.1493 -1.1220  0.3494
  336SOL    HW2 3130   0.456   0.089   3.328  0.4583 -0.1374  0.3246
  337SOL     OW 3131   1.739   3.152   6.706 -0.6335  0.5617 -0.1604
  337SOL    HW1 3132   1.727   3.151   6.805 -1.5771  2.7751 -0.1922
  337SOL    HW2 3133   1.651   3.159   6.661 -0.2378 -0.7486 -1.2119
  338SOL     OW 3134   3.700   6.439   0.126 -0.1366  0.0238  0.7052
  338SOL    HW1 3135   3.746   6.370   0.071  0.0124  0.5042  0.2145
  338SOL    HW2 3136   3.616   6.469   0.080 -0.8113 -0.6411  1.4572
  339SOL     OW 3137   4.252   0.215   1.738 -0.5920 -0.0169 -0.4201
  339SOL    HW1 3138   4.217   0.146   1.803 -2.0596 -0.0002 -1.1439
  339SOL    HW2 3139   4.177   0.275   1.711 -0.6597 -1.4478 -3.9418
  340SOL     OW 3140   2.787   3.884   1.005 -0.4848 -0.0633  0.3020
  340SOL    HW1 3141   2.818   3.801   1.050  0.9612 -0.8550 -2.0252
  340SOL    HW2 3142   2.834   3.963   1.044  0.7692 -0.7322  0.1716
  341SOL     OW 3143   3.722   2.396   1.389  0.2699  0.1348  0.0193
  341SOL    HW1 3144   3.727   2.296   1.386  3.3429  0.2281 -0.5183
  341SOL    HW2 3145   3.700   2.425   1.482  0.5400 -1.0247  0.4680
  342SOL     OW 3146   5.623   2.479   3.319  0.1367  0.3822 -0.1081
  342SOL    HW1 3147   5.588   2.385   3.324 -0.5367  0.6713  0.9378
  342SOL    HW2 3148   5.678   2.499   3.399 -0.0579  1.0074 -0.1215
  343SOL     OW 3149   4.914   2.282   4.308 -0.1615  0.4703 -0.2004
  343SOL    HW1 3150   4.828   2.331   4.323  0.5958  1.4081  1.3369
  343SOL    HW2 3151   4.953   2.253   4.396  0.1899 -1.6104 -0.9724
  344SOL     OW 3152   0.636   5.113   3.758 -0.5669  0.4992 -0.2185
  344SOL    HW1 3153   0.716   5.055   3.745 -1.9465 -1.6477  0.3639
  344SOL    HW2 3154   0.642   5.160   3.846  1.1911  2.4115 -1.2690
  345SOL     OW 3155   3.874   2.646   0.669  0.1327 -0.2373 -0.0091
  345SOL    HW1 3156   3.816   2.636   0.750  0.0359  1.1571  0.1161
  345SOL    HW2 3157   3.834   2.595   0.593  0.7023 -2.3460  1.0116
  346SOL     OW 3158   0.643   4.229   2.506  0.1240  0.1445  0.1689
  346SOL    HW1 3159   0.739   4.210   2.527  0.5122  0.1803 -1.4360
  346SOL    HW2 3160   0.627   4.328   2.505 -0.1165  0.1299  1.1101
  347SOL     OW 3161   1.929   4.594   6.069  0.7392  0.1568 -0.1351
  347SOL    HW1 3162   1.937   4.579   6.167  1.1002  0.5946 -0.0974
  347SOL    HW2 3163   1.969   4.517   6.019 -0.6759 -0.7441  0.0471
  348SOL     OW 3164   3.742   2.229   2.462 -0.0251 -0.2408 -0.2186
  348SOL    HW1 3165   3.685   2.244   2.543  1.6355  0.5499  0.8638
  348SOL    HW2 3166   3.765   2.132   2.455  0.0724 -0.2717  0.4503
  349SOL     OW 3167   3.845   6.266   2.640  0.0894 -0.6146  0.1220
  349SOL    HW1 3168   3.763   6.230   2.596 -0.1348 -2.1648  1.6941
  349SOL    HW2 3169   3.925   6.242   2.585 -0.1968 -2.3182  0.3823
  350SOL     OW 3170   1.470   5.455   3.065 -0.2883  0.1704  0.0093
  350SOL    HW1 3171   1.561   5.450   3.024 -0.7536 -0.2733 -1.0299
  350SOL    HW2 3172   1.440   5.363   3.091  0.3937  0.5471  2.3350
  351SOL     OW 3173   5.783   3.479   3.913  0.0360  0.2860 -0.5470
  351SOL    HW1 3174   5.857   3.507   3.852 -0.9739  0.9307 -1.4992
  351SOL    HW2 3175   5.743   3.559   3.957 -0.3995 -0.0139 -0.3900
  352SOL     OW 3176   5.304   5.449   3.870 -0.6894 -0.6736  0.0167
  352SOL    HW1 3177   5.383   5.411   3.823  1.7143  1.0742  2.3289
  352SOL    HW2 3178   5.255   5.511   3.809  0.1969 -1.1479 -1.2124
  353SOL     OW 3179   2.103   4.276   3.699 -0.0678 -0.2072  0.8704
  353SOL    HW1 3180   2.127   4.226   3.616 -1.7042 -0.6345  0.6290
  353SOL    HW2 3181   2.004   4.278   3.709 -0.0890  2.7553  1.0121
  354SOL     OW 3182   6.355   5.936   6.250 -0.6734 -0.1008  0.6227
  354SOL    HW1 3183   6.332   5.862   6.312 -0.0775 -1.0771 -0.2925
  354SOL    HW2 3184   6.353   6.023   6.299 -0.2553 -0.8496  1.9904
  355SOL     OW 3185   1.352   1.349   0.834  0.3453 -0.3304 -0.2880
  355SOL    HW1 3186   1.304   1.409   0.769 -1.3574 -0.3398  0.9081
  355SOL    HW2 3187   1.318   1.365   0.926  0.7409 -2.2793  0.2380
  356SOL     OW 3188   3.737   5.561   6.480 -0.1835 -0.3745  0.9129
  356SOL    HW1 3189   3.808   5.500   6.445  0.1849 -0.0315  1.0519
  356SOL    HW2 3190   3.653   5.548   6.427  0.0079 -0.7177  0.6879
  357SOL     OW 3191   4.952   4.770   4.117 -0.6031 -0.7830 -0.0166
  357SOL    HW1 3192   5.017   4.696   4.135  0.2952 -0.3613 -1.3305
  357SOL    HW2 3193   4.938   4.778   4.019 -1.2152  0.3436  0.1492
  358SOL     OW 3194   1.827   5.557   3.764  0.1077 -0.3669  0.1808
  358SOL    HW1 3195   1.787   5.516   3.846  0.5270  0.0241  0.5811
  358SOL    HW2 3196   1.882   5.636   3.789  1.8021 -1.3437 -0.2615
  359SOL     OW 3197   0.497   5.143   4.047  0.2743 -0.1931 -0.4598
  359SOL    HW1 3198   0.580   5.092   4.067  1.7174  2.3965  0.6939
  359SOL    HW2 3199   0.439   5.146   4.128 -0.0477 -0.4013 -0.6779
  360SOL     OW 3200   2.505   0.535   2.364  0.3157 -0.8390  0.0673
  360SOL    HW1 3201   2.451   0.611   2.328  0.3197 -1.6558 -1.7800
  360SOL    HW2 3202   2.585   0.571   2.412 -0.0024  0.3344 -0.2541
  361SOL     OW 3203   5.348   3.369   6.625 -0.1329  0.2959 -1.0022
  361SOL    HW1 3204   5.320   3.330   6.538  1.1238  0.3336 -1.4390
  361SOL    HW2 3205   5.371   3.296   6.689  0.5819  0.2677 -1.2727
  362SOL     OW 3206   2.864   1.201   4.286  0.0659 -0.2190  0.5947
  362SOL    HW1 3207   2.795   1.245   4.230  0.4700  0.1202  0.3549
  362SOL    HW2 3208   2.924   1.145   4.228  1.1839  1.0264  0.4924
  363SOL     OW 3209   2.866   0.824   2.307  0.0338 -0.1797 -0.2279
  363SOL    HW1 3210   2.953   0.871   2.293  0.3557 -0.8178 -0.4061
  363SOL    HW2 3211   2.791   0.891   2.303  0.4483  0.2607 -0.8654
  364SOL     OW 3212   2.320   2.561   6.504 -0.5726  0.5003 -0.0697
  364SOL    HW1 3213   2.257   2.516   6.440 -1.0472  0.6095  0.3164
  364SOL    HW2 3214   2.307   2.660   6.499  0.3414  0.5951 -0.7839
  365SOL     OW 3215   5.005   3.600   1.187  0.2270  0.5678  0.4261
  365SOL    HW1 3216   5.063   3.623   1.265 -0.4103  1.6997  0.5860
  365SOL    HW2 3217   4.932   3.538   1.217 -0.1975  1.2440  0.8059
  366SOL     OW 3218   4.517   4.213   0.760  0.6152  0.3073 -0.1795
  366SOL    HW1 3219   4.590   4.151   0.731  0.6545  0.0778  0.3858
  366SOL    HW2 3220   4.488   4.189   0.853 -1.1450 -0.5106 -0.8911
  367SOL     OW 3221   6.185   2.010   4.864  0.6005  0.3889  0.8662
  367SOL    HW1 3222   6.097   2.026   4.818  1.7166  0.6028 -1.3169
  367SOL    HW2 3223   6.230   2.098   4.881  1.4339  0.1742 -0.1871
  368SOL     OW 3224   6.660   5.216   5.007 -0.0567 -0.2193 -0.8016
  368SOL    HW1 3225   6.567   5.226   5.042  0.1451 -0.8680 -0.0582
  368SOL    HW2 3226   6.659   5.227   4.907 -0.6713  1.4466 -0.6525
  369SOL     OW 3227   4.561   0.485   6.229  0.1933  0.3060  0.2222
  369SOL    HW1 3228   4.607   0.431   6.300 -0.5577  0.4512  0.8280
  369SOL    HW2 3229   4.488   0.539   6.270 -0.2004  0.4541 -0.6529
  370SOL     OW 3230   5.391   3.286   6.294  0.0281 -0.4657 -0.0195
  370SOL    HW1 3231   5.394   3.230   6.211  3.3493 -1.1760  0.4268
  370SOL    HW2 3232   5.384   3.227   6.374  1.9794 -0.2169  0.3828
  371SOL     OW 3233   3.002   1.437   2.070 -0.1808 -0.0872  0.2026
  371SOL    HW1 3234   3.074   1.506   2.077 -0.3244  0.1750 -0.7745
  371SOL    HW2 3235   2.926   1.473   2.016  0.6002 -1.6757 -2.0992
  372SOL     OW 3236   2.491   5.585   2.702  0.2194  0.1124 -0.3876
  372SOL    HW1 3237   2.553   5.509   2.686  0.0110 -0.0858 -0.2604
  372SOL    HW2 3238   2.400   5.562   2.667 -0.9227 -1.3272  3.0577
  373SOL     OW 3239   0.369   5.771   6.276  0.0842  0.4697  0.3802
  373SOL    HW1 3240   0.385   5.867   6.299 -1.3408  0.8298 -0.0010
  373SOL    HW2 3241   0.281   5.763   6.229  0.7675 -0.8556 -0.7441
  374SOL     OW 3242   4.705   2.963   6.253 -0.7848 -0.1341 -0.1220
  374SOL    HW1 3243   4.707   3.033   6.324  0.0837 -0.6659  0.4041
  374SOL    HW2 3244   4.733   3.003   6.165  1.1506 -0.0883  0.4590
  375SOL     OW 3245   4.111   4.553   0.175 -0.4785  0.1132  0.0302
  375SOL    HW1 3246   4.016   4.569   0.147 -0.2678  0.5842 -0.4398
  375SOL    HW2 3247   4.137   4.622   0.243 -0.0921  0.7751 -0.7639
  376SOL     OW 3248   1.404   1.770   5.072 -0.0913  0.4908  0.1350
  376SOL    HW1 3249   1.347   1.807   5.145 -0.8918 -2.3874  1.0759
  376SOL    HW2 3250   1.489   1.735   5.111 -1.0729 -2.2586  0.0063
  377SOL     OW 3251   6.039   1.141   4.437 -0.4335  0.2214  0.2072
  377SOL    HW1 3252   5.949   1.180   4.418 -0.7730 -0.9686 -0.7468
  377SOL    HW2 3253   6.059   1.150   4.535 -3.4002 -3.0926  1.3156
  378SOL     OW 3254   3.945   0.137   6.758 -0.1579  0.6041 -0.6955
  378SOL    HW1 3255   4.017   0.206   6.768 -0.0767  0.5863 -1.1131
  378SOL    HW2 3256   3.947   0.075   6.836 -0.7496  1.5500  0.0795
  379SOL     OW 3257   1.555   6.477   2.096  0.3118  0.3040  0.3487
  379SOL    HW1 3258   1.522   6.391   2.057 -0.7579  0.3707  1.0690
  379SOL    HW2 3259   1.490   6.550   2.075  1.2531  0.9666 -0.3310
  380SOL     OW 3260   4.276   5.471   5.997  0.2164 -0.5574  0.1404
  380SOL    HW1 3261   4.246   5.523   5.918 -1.0079 -2.6506 -0.8401
  380SOL    HW2 3262   4.212   5.485   6.073  1.0222  0.9229  0.5701
  381SOL     OW 3263   3.075   0.947   5.922 -0.3221  0.2977 -0.8397
  381SOL    HW1 3264   3.001   0.987   5.976 -0.1327  0.0978 -0.4218
  381SOL    HW2 3265   3.075   0.848   5.934  1.5594  0.4487  1.2491
  382SOL     OW 3266   6.423   0.219   1.970  0.5336  0.2690 -0.3505
  382SOL    HW1 3267   6.397   0.251   1.879 -0.4778 -1.5961 -0.7797
  382SOL    HW2 3268   6.518   0.187   1.969  0.4242 -0.0422 -0.8429
  383SOL     OW 3269   4.032   2.932   1.887  0.3477 -0.0663  0.2488
  383SOL    HW1 3270   4.082   2.886   1.961  1.4936 -0.5405 -0.7858
  383SOL    HW2 3271   4.000   2.864   1.821  0.0191  0.4296 -0.1118
  384SOL     OW 3272   0.789   2.407   3.224 -0.3997  0.0596 -0.4829
  384SOL    HW1 3273   0.835   2.403   3.135  1.2611  0.6322  0.3105
  384SOL    HW2 3274   0.843   2.462   3.288 -1.8021  0.0750  0.7621
  385SOL     OW 3275   1.212   2.722   1.322 -0.2070  0.0261 -0.2647
  385SOL    HW1 3276   1.267   2.722   1.238  2.2927  3.4061  1.1637
  385SOL    HW2 3277   1.144   2.795   1.316  1.0176  1.3334  1.1684
  386SOL     OW 3278   2.803   4.363   0.303 -0.3635  0.4494 -0.0716
  386SOL    HW1 3279   2.745   4.288   0.272  0.0667  0.8455 -1.9225
  386SOL    HW2 3280   2.812   4.431   0.230  2.0068  0.6436  0.3339
  387SOL     OW 3281   1.793   2.377   4.404 -0.1013 -0.0495 -0.2459
  387SOL    HW1 3282   1.839   2.373   4.492 -0.3109 -1.5547 -0.1796
  387SOL    HW2 3283   1.708   2.429   4.413 -0.3322 -0.5505  0.5361
  388SOL     OW 3284   0.071   0.875   2.487 -0.5779  0.7509 -0.6765
  388SOL    HW1 3285   6.992   0.908   2.481 -1.5005 -1.7952 -1.0937
  388SOL    HW2 3286   0.109   0.864   2.395 -0.8109 -0.6682 -0.6219
  389SOL     OW 3287   2.073   2.294   0.121  0.0600 -0.2156  0.0771
  389SOL    HW1 3288   1.997   2.349   0.155 -1.3639 -0.5048 -2.3486
  389SOL    HW2 3289   2.041   2.200   0.107  1.0449 -0.4818 -0.4419
  390SOL     OW 3290   6.890   3.631   2.734 -0.2314  0.1198  0.2448
  390SOL    HW1 3291   6.833   3.598   2.809 -0.8950  1.1228  0.2023
  390SOL    HW2 3292   6.922   3.553   2.680  2.1439 -0.8265  2.8345
  391SOL     OW 3293   2.369   1.948   2.013  0.0587 -0.1167  0.2452
  391SOL    HW1 3294   2.310   1.969   2.091 -0.3703 -0.4401  0.0096
  391SOL    HW2 3295   2.326   1.878   1.957  0.5007 -0.0905 -0.1267
  392SOL     OW 3296   1.011   1.335   1.282  0.0391 -0.4903 -0.1624
  392SOL    HW1 3297   0.918   1.316   1.253 -0.6588  0.9853  0.9787
  392SOL    HW2 3298   1.033   1.283   1.364 -0.5890  0.7609  0.8396
  393SOL     OW 3299   2.523   6.180   3.350  0.1832  0.6559  0.0021
  393SOL    HW1 3300   2.525   6.248   3.277  0.3262  0.0973 -0.5214
  393SOL    HW2 3301   2.609   6.183   3.401  0.6666  0.0739 -0.7626
  394SOL     OW 3302   1.206   4.605   5.413 -0.2025 -0.3564 -0.0737
  394SOL    HW1 3303   1.205   4.670   5.337 -0.3937 -0.4582 -0.1583
  394SOL    HW2 3304   1.158   4.645   5.491  0.0157 -0.2414  0.0035
  395SOL     OW 3305   1.104   2.634   0.497 -0.3980 -0.3716  0.3159
  395SOL    HW1 3306   1.051   2.677   0.570  0.4642 -0.8526  1.2381
  395SOL    HW2 3307   1.119   2.700   0.423  0.0868  0.6327  1.2907
  396SOL     OW 3308   3.417   5.427   0.147 -0.7683 -0.0453 -0.1829
  396SOL    HW1 3309   3.347   5.498   0.158  0.9385  1.7009 -0.1744
  396SOL    HW2 3310   3.462   5.438   0.058  0.4512 -0.2524  0.3995
  397SOL     OW 3311   4.056   0.892   6.891 -0.1272  0.0944  0.6019
  397SOL    HW1 3312   4.102   0.923   6.975 -1.1014 -1.1092  1.6194
  397SOL    HW2 3313   4.125   0.875   6.820  0.5610  3.1401  0.4128
  398SOL     OW 3314   0.596   0.989   5.763  0.4794  0.0857 -0.0324
  398SOL    HW1 3315   0.542   1.024   5.686  0.5155 -0.3047 -0.2428
  398SOL    HW2 3316   0.655   1.061   5.798  0.0792  0.4175 -0.0323
  399SOL     OW 3317   6.004   5.355   3.388 -0.4458 -0.0245 -0.1040
  399SOL    HW1 3318   6.067   5.330   3.461 -2.0067  0.9253  1.6776
  399SOL    HW2 3319   6.027   5.446   3.353 -0.7705  0.3094  0.5262
  400SOL     OW 3320   0.457   0.154   2.412  0.0068  0.5057 -0.5596
  400SOL    HW1 3321   0.486   0.228   2.351  1.3036 -0.3588 -1.0472
  400SOL    HW2 3322   0.516   0.074   2.397 -1.1362 -0.5069  0.1977
  401SOL     OW 3323   4.001   6.726   5.358 -0.2279  0.1662 -0.5527
  401SOL    HW1 3324   3.914   6.681   5.337  1.3940 -2.8745 -1.3558
  401SOL    HW2 3325   4.040   6.763   5.275 -0.4539  1.0195 -0.2888
  402SOL     OW 3326   2.356   0.579   6.225 -0.7478 -0.0386 -0.8979
  402SOL    HW1 3327   2.304   0.622   6.299  0.7804 -1.6114  1.2047
  402SOL    HW2 3328   2.440   0.540   6.262  0.1421 -0.8245 -3.5309
  403SOL     OW 3329   2.804   4.798   0.278 -0.1864  0.2616  0.1634
  403SOL    HW1 3330   2.798   4.784   0.377  0.9155 -1.5563  0.0100
  403SOL    HW2 3331   2.779   4.892   0.257 -0.9764  0.5483  2.1059
  404SOL     OW 3332   5.341   5.736   6.058 -0.1448 -0.1386  0.4141
  404SOL    HW1 3333   5.259   5.792   6.041 -0.6034 -0.7758  0.4927
  404SOL    HW2 3334   5.406   5.789   6.113 -0.3875  0.4704  0.1255
  405SOL     OW 3335   2.799   3.959   6.639  0.2797 -0.3491  0.8043
  405SOL    HW1 3336   2.732   3.992   6.573  0.3234 -2.2238 -0.2450
  405SOL    HW2 3337   2.891   3.967   6.600  0.3665 -0.7980  0.9044
  406SOL     OW 3338   2.188   6.175   6.633 -0.1399  0.1550  0.3931
  406SOL    HW1 3339   2.132   6.152   6.712 -1.4956 -1.3787 -0.9487
  406SOL    HW2 3340   2.130   6.208   6.559  0.9943  0.6170 -0.3218
  407SOL     OW 3341   5.066   3.171   0.066 -0.0516 -0.1272 -0.4679
  407SOL    HW1 3342   5.050   3.210   0.157  0.0410 -0.7256 -0.1889
  407SOL    HW2 3343   5.152   3.205   0.029  0.1663 -0.2925 -0.1092
  408SOL     OW 3344   2.190   0.744   0.467  0.2763 -0.5777  0.2171
  408SOL    HW1 3345   2.100   0.788   0.465  0.0251 -1.0023  1.4163
  408SOL    HW2 3346   2.194   0.674   0.396 -0.1449 -0.2004 -0.1894
  409SOL     OW 3347   4.220   6.890   0.430 -0.3035 -0.0219  0.1214
  409SOL    HW1 3348   4.290   6.838   0.382  0.5490 -0.4325  1.7343
  409SOL    HW2 3349   4.244   6.987   0.428 -0.9266  0.1243 -1.2993
  410SOL     OW 3350   4.146   3.401   4.788 -0.0288 -0.1135  0.1086
  410SOL    HW1 3351   4.087   3.332   4.745  0.2210  0.3351 -0.9723
  410SOL    HW2 3352   4.090   3.471   4.831 -0.2792 -0.6068  0.6016
  411SOL     OW 3353   4.592   6.204   2.348 -0.2368 -0.2812 -0.6293
  411SOL    HW1 3354   4.642   6.156   2.277  2.9257  1.5854  0.1454
  411SOL    HW2 3355   4.579   6.300   2.322  1.0078  0.4498  1.2124
  412SOL     OW 3356   0.133   1.189   4.860 -0.0712 -0.1511  0.2795
  412SOL    HW1 3357   0.162   1.196   4.956  0.6263  1.8395 -0.0283
  412SOL    HW2 3358   0.108   1.095   4.840 -4.3852 -0.0115  3.5637
  413SOL     OW 3359   5.398   3.641   6.709 -0.1263 -0.3198 -0.2829
  413SOL    HW1 3360   5.496   3.663   6.703  0.1065 -0.7298  1.4262
  413SOL    HW2 3361   5.384   3.547   6.680 -0.1415 -0.0353 -1.2390
  414SOL     OW 3362   3.845   3.119   1.857  0.7350 -0.1548 -0.4509
  414SOL    HW1 3363   3.904   3.039   1.853  0.3623 -0.4057 -0.9499
  414SOL    HW2 3364   3.895   3.199   1.823  1.3290 -0.0287  0.6636
  415SOL     OW 3365   6.005   5.664   2.136 -0.2096  0.0123  0.6202
  415SOL    HW1 3366   6.018   5.755   2.098 -0.9836 -0.8227 -1.7983
  415SOL    HW2 3367   5.929   5.665   2.202 -2.0026  0.6458 -1.3577
  416SOL     OW 3368   1.918   1.035   6.525  0.0189  0.6981 -0.4557
  416SOL    HW1 3369   1.865   0.975   6.585 -0.7619  1.6785 -0.1354
  416SOL    HW2 3370   1.973   1.097   6.580  1.8714 -0.5563 -0.7780
  417SOL     OW 3371   2.322   3.857   6.659 -0.3540  0.2399 -0.2934
  417SOL    HW1 3372   2.310   3.911   6.743  1.1822 -0.7732  0.6197
  417SOL    HW2 3373   2.281   3.767   6.672 -0.6613  0.2869 -0.8872
  418SOL     OW 3374   2.661   1.174   6.527  0.2445  0.1729 -0.3481
  418SOL    HW1 3375   2.715   1.205   6.605  0.5980 -1.5569  0.1385
  418SOL    HW2 3376   2.690   1.082   6.501 -1.8588 -0.4605 -0.6312
  419SOL     OW 3377   2.242   1.395   2.336 -0.0389 -0.0399  0.3162
  419SOL    HW1 3378   2.239   1.316   2.397  0.7616 -0.2606  0.0690
  419SOL    HW2 3379   2.294   1.469   2.379  0.5213 -0.1929 -0.0877
  420SOL     OW 3380   4.665   1.857   5.879 -0.1275 -0.5193  0.2304
  420SOL    HW1 3381   4.703   1.802   5.805  0.6584  2.1760 -1.5021
  420SOL    HW2 3382   4.738   1.903   5.928 -0.7787  3.2129 -1.9159
  421SOL     OW 3383   0.800   1.720   5.203  0.2377 -0.0243 -0.0622
  421SOL    HW1 3384   0.819   1.706   5.300 -1.1521  0.5119  0.3070
  421SOL    HW2 3385   0.835   1.643   5.150  0.4441 -0.6197  0.9276
  422SOL     OW 3386   5.420   2.663   5.847  0.4031  0.0030 -0.1468
  422SOL    HW1 3387   5.448   2.719   5.924  1.5388 -1.0226  0.2269
  422SOL    HW2 3388   5.497   2.654   5.782 -0.4466  0.6360 -1.2729
  423SOL     OW 3389   4.935   0.095   1.960 -0.4756 -0.4006 -0.1657
  423SOL    HW1 3390   5.001   0.131   2.025 -0.2835  0.3744 -0.7805
  423SOL    HW2 3391   4.849   0.146   1.968 -0.5615 -0.5211 -0.3063
  424SOL     OW 3392   6.693   6.519   6.931 -0.2138 -0.2782  0.1589
  424SOL    HW1 3393   6.767   6.562   6.982 -0.9436 -0.5142  1.4450
  424SOL    HW2 3394   6.720   6.425   6.907 -0.4654 -0.7154  1.5080
  425SOL     OW 3395   0.257   0.101   0.923  0.0780 -0.4908 -0.2343
  425SOL    HW1 3396   0.208   0.161   0.986  0.1934 -0.3778 -0.2543
  425SOL    HW2 3397   0.271   0.012   0.967  2.2868  0.3217  0.8369
  426SOL     OW 3398   4.506   6.064   5.465 -0.0053 -0.1034  0.2561
  426SOL    HW1 3399   4.408   6.067   5.443  0.3470  0.3386 -1.3996
  426SOL    HW2 3400   4.547   5.984   5.420  0.1941 -1.0133  1.9703
  427SOL     OW 3401   6.282   5.292   5.308 -0.2385 -0.2215  0.2490
  427SOL    HW1 3402   6.200   5.280   5.365 -0.3261 -1.1921 -0.0544
  427SOL    HW2 3403   6.355   5.233   5.343  0.1820  0.2836  0.2297
  428SOL     OW 3404   4.820   2.352   0.641 -0.2366  0.1589  1.0096
  428SOL    HW1 3405   4.880   2.275   0.623  0.5728  0.6979  1.3617
  428SOL    HW2 3406   4.756   2.363   0.565  0.9608  0.3767  0.0110
  429SOL     OW 3407   4.219   3.370   3.563  0.1670 -0.2908  0.3894
  429SOL    HW1 3408   4.140   3.333   3.515  0.0934 -0.5720  0.7251
  429SOL    HW2 3409   4.251   3.452   3.516 -2.2366  1.6870  1.9733
  430SOL     OW 3410   2.638   3.378   0.324 -0.0472  0.3662 -0.1894
  430SOL    HW1 3411   2.643   3.350   0.228  1.7950  0.4903 -0.1589
  430SOL    HW2 3412   2.555   3.340   0.365  0.1654 -1.4157 -1.2964
  431SOL     OW 3413   3.055   5.619   0.980 -0.3500  0.4226  0.2473
  431SOL    HW1 3414   2.990   5.548   1.006 -0.1502 -0.3056 -1.1326
  431SOL    HW2 3415   3.007   5.692   0.931 -0.5759  1.3418  1.7701
  432SOL     OW 3416   5.676   1.534   3.645  0.5356 -0.4672 -0.3128
  432SOL    HW1 3417   5.719   1.569   3.728  0.8612  1.5127 -1.2575
  432SOL    HW2 3418   5.745   1.529   3.572 -0.0044 -1.0022 -0.7916
  433SOL     OW 3419   6.059   5.568   0.607  0.1963  0.1829 -0.4287
  433SOL    HW1 3420   6.123   5.621   0.552  1.9659  0.0282  1.3776
  433SOL    HW2 3421   6.109   5.501   0.661 -1.3605  0.6060  1.6665
  434SOL     OW 3422   2.763   3.683   0.352  0.4135 -0.0247 -0.1698
  434SOL    HW1 3423   2.712   3.608   0.309 -1.4821  0.7410  0.6395
  434SOL    HW2 3424   2.856   3.652   0.373  0.5717 -1.2413 -2.3567
  435SOL     OW 3425   5.428   0.840   1.947 -0.3904 -0.4455 -0.2136
  435SOL    HW1 3426   5.395   0.899   1.874  0.7676  0.3355 -0.1272
  435SOL    HW2 3427   5.352   0.816   2.008 -1.0197  0.2942 -0.6942
  436SOL     OW 3428   6.849   1.874   1.352 -0.0911  0.0667  0.5472
  436SOL    HW1 3429   6.912   1.853   1.426  2.3848  2.3798 -0.7443
  436SOL    HW2 3430   6.766   1.915   1.390  1.0141  1.0048  2.0832
  437SOL     OW 3431   1.265   6.296   4.363 -0.8268  0.1420 -0.2603
  437SOL    HW1 3432   1.250   6.285   4.461  1.3111  0.3587  0.1471
  437SOL    HW2 3433   1.319   6.219   4.329  1.0465  1.5190 -0.5819
  438SOL     OW 3434   2.848   1.566   4.122 -0.4041  0.2042 -0.2380
  438SOL    HW1 3435   2.911   1.488   4.117  0.0354  0.6173 -1.8056
  438SOL    HW2 3436   2.895   1.648   4.090 -1.1857  0.9037  0.3749
  439SOL     OW 3437   1.579   4.015   2.578 -0.1168 -0.6539  0.2925
  439SOL    HW1 3438   1.495   4.031   2.630  0.1208 -1.4818  0.9544
  439SOL    HW2 3439   1.597   3.917   2.572  0.8154 -0.4941  0.1875
  440SOL     OW 3440   3.174   4.593   2.423 -0.5735  0.2458  0.1030
  440SOL    HW1 3441   3.168   4.498   2.454 -1.2062  0.6626  1.3697
  440SOL    HW2 3442   3.210   4.650   2.498  0.1774  0.9448 -0.7705
  441SOL     OW 3443   2.379   0.241   3.456  0.0867 -0.0754 -0.1891
  441SOL    HW1 3444   2.285   0.242   3.488  0.7337  1.0078  1.8271
  441SOL    HW2 3445   2.395   0.157   3.403 -1.7700 -0.6667  0.1038
  442SOL     OW 3446   6.283   6.984   0.975  0.3625 -0.0268 -0.1071
  442SOL    HW1 3447   6.267   0.039   0.906  0.8770  1.0739  0.8610
  442SOL    HW2 3448   6.382   6.974   0.989  0.2674  0.9099  1.5550
  443SOL     OW 3449   3.557   2.674   5.066  0.2123  0.1696 -0.0629
  443SOL    HW1 3450   3.581   2.755   5.119 -2.0819  0.8439  0.0403
  443SOL    HW2 3451   3.600   2.593   5.107  0.7769  1.0480  1.1236
  444SOL     OW 3452   2.368   3.342   2.220  0.5022 -0.3736 -0.3942
  444SOL    HW1 3453   2.455   3.379   2.250 -0.1224 -0.0102  1.0556
  444SOL    HW2 3454   2.294   3.378   2.277 -0.5594 -1.0018 -1.3081
  445SOL     OW 3455   3.432   4.675   1.309 -0.1072  0.6982  0.3676
  445SOL    HW1 3456   3.496   4.624   1.367  0.0369  0.8208  0.3168
  445SOL    HW2 3457   3.347   4.691   1.359 -0.0056  0.7512  0.5238
  446SOL     OW 3458   0.490   2.116   3.332  0.2410 -0.3917  0.9206
  446SOL    HW1 3459   0.442   2.200   3.360 -0.4187 -0.2689 -0.4964
  446SOL    HW2 3460   0.566   2.140   3.272 -0.5810 -0.8349 -0.3491
  447SOL     OW 3461   2.927   6.085   5.884 -0.5384 -0.2484  0.0931
  447SOL    HW1 3462   2.945   6.034   5.800 -1.1894  0.1315 -0.2821
  447SOL    HW2 3463   2.849   6.045   5.931 -0.1987 -0.4370  0.5061
  448SOL     OW 3464   2.053   0.318   2.294 -0.3334 -0.1461 -0.1443
  448SOL    HW1 3465   1.977   0.272   2.338  0.3030  0.1161  1.2845
  448SOL    HW2 3466   2.075   0.403   2.343 -0.0876  0.5704 -1.4290
  449SOL     OW 3467   1.373   0.190   2.957  0.3640 -0.0513 -0.4720
  449SOL    HW1 3468   1.442   0.248   3.000  1.2679 -0.3208 -1.5032
  449SOL    HW2 3469   1.397   0.176   2.861 -0.9446 -0.4508 -0.7564
  450SOL     OW 3470   1.549   1.402   1.147 -0.3891  0.2297 -0.3832
  450SOL    HW1 3471   1.582   1.412   1.053  1.0008 -1.5592 -0.1388
  450SOL    HW2 3472   1.555   1.306   1.175 -0.3817  0.7739  1.6737
  451SOL     OW 3473   0.374   6.289   2.389 -0.1170  0.5600  0.4029
  451SOL    HW1 3474   0.374   6.269   2.291  0.5151  1.0515  0.2960
  451SOL    HW2 3475   0.305   6.359   2.408 -0.7699 -0.0829  0.4322
  452SOL     OW 3476   2.298   3.688   5.552 -0.1718  0.6589  0.0824
  452SOL    HW1 3477   2.337   3.677   5.644  1.9301 -0.6108 -0.8856
  452SOL    HW2 3478   2.233   3.764   5.552  1.4180  2.1291  2.1044
  453SOL     OW 3479   1.654   6.895   3.386 -0.0593 -0.1612  0.1139
  453SOL    HW1 3480   1.705   6.981   3.396 -2.9594  1.5325  1.7635
  453SOL    HW2 3481   1.671   6.836   3.465 -2.1028  1.3448  1.7996
  454SOL     OW 3482   4.789   3.199   4.822  0.1452 -0.0275  0.2228
  454SOL    HW1 3483   4.724   3.253   4.876 -0.7610 -0.8877  0.0129
  454SOL    HW2 3484   4.741   3.153   4.747  1.5104  1.7915 -1.8814
  455SOL     OW 3485   3.527   6.429   6.653 -0.2456 -1.1860  0.1977
  455SOL    HW1 3486   3.601   6.471   6.705 -1.0963 -2.7708  2.8975
  455SOL    HW2 3487   3.457   6.498   6.632  0.3204 -0.4128  0.8252
  456SOL     OW 3488   5.323   3.272   5.200 -0.5917  0.8675  0.3474
  456SOL    HW1 3489   5.315   3.215   5.282 -1.5752  0.9179  0.2887
  456SOL    HW2 3490   5.420   3.279   5.174 -0.4071 -0.2520  0.7077
  457SOL     OW 3491   4.614   5.740   6.782  0.3613 -0.2011 -0.2758
  457SOL    HW1 3492   4.607   5.768   6.878  3.0636 -1.2276  0.3216
  457SOL    HW2 3493   4.554   5.663   6.764  1.2891 -1.2981  1.1821
  458SOL     OW 3494   4.201   0.206   3.957  0.1095 -0.1847  0.0741
  458SOL    HW1 3495   4.155   0.125   3.920  0.4929  0.3075 -1.5463
  458SOL    HW2 3496   4.211   0.196   4.056 -0.6364 -1.7140  0.0257
  459SOL     OW 3497   2.688   2.025   0.537 -0.3755  0.4804  0.0528
  459SOL    HW1 3498   2.773   2.075   0.558 -0.4874 -0.0406  1.8977
  459SOL    HW2 3499   2.649   1.989   0.622 -2.0578  0.0661 -0.8611
  460SOL     OW 3500   5.429   1.857   6.305  0.3683  0.2956  0.4074
  460SOL    HW1 3501   5.486   1.939   6.293  0.5807 -0.0343 -0.9181
  460SOL    HW2 3502   5.487   1.781   6.333  0.6210 -0.0748 -1.0792
  461SOL     OW 3503   4.395   5.880   1.324  0.1038  0.2297 -0.3087
  461SOL    HW1 3504   4.412   5.952   1.257 -1.9303  1.1578  0.1140
  461SOL    HW2 3505   4.476   5.869   1.382  0.9159  1.2599 -1.2031
  462SOL     OW 3506   5.193   2.581   6.145  0.1095  0.1585  0.0746
  462SOL    HW1 3507   5.112   2.628   6.181 -0.1320  0.0325 -0.3056
  462SOL    HW2 3508   5.266   2.648   6.131 -0.8940  0.8261 -2.4680
  463SOL     OW 3509   0.425   2.060   1.019  0.8218  0.5006  0.4409
  463SOL    HW1 3510   0.525   2.061   1.026  0.7644  0.0603  1.5235
  463SOL    HW2 3511   0.393   2.145   0.978  1.5246  1.4846  1.8655
  464SOL     OW 3512   5.891   0.241   0.946  0.7187  0.1731 -0.3060
  464SOL    HW1 3513   5.882   0.208   1.040 -0.9225 -0.6112 -0.6914
  464SOL    HW2 3514   5.905   0.163   0.885  2.2391  0.7158 -0.6831
  465SOL     OW 3515   2.228   4.926   6.329  0.0659  0.1389  0.1911
  465SOL    HW1 3516   2.317   4.921   6.283  0.0430  0.7871  0.0661
  465SOL    HW2 3517   2.157   4.889   6.269 -0.1603  2.1011 -0.8507
  466SOL     OW 3518   3.007   4.997   6.374  0.3504 -0.8774 -0.6557
  466SOL    HW1 3519   3.043   5.066   6.311  0.6317 -0.8663 -0.4857
  466SOL    HW2 3520   2.966   5.041   6.454  1.2791 -0.9142 -0.1416
  467SOL     OW 3521   1.076   1.925   3.882 -0.5361  0.4040 -0.4268
  467SOL    HW1 3522   1.096   2.023   3.873 -0.6624  0.3014 -2.0867
  467SOL    HW2 3523   0.987   1.914   3.926 -0.4438  1.0166 -0.0576
  468SOL     OW 3524   0.697   0.607   3.326  0.3878  0.2290  0.1589
  468SOL    HW1 3525   0.666   0.663   3.403 -0.9546  1.2988 -1.0904
  468SOL    HW2 3526   0.792   0.580   3.341 -0.0439 -0.2639  2.5327
  469SOL     OW 3527   6.982   0.010   6.140 -0.2014  0.0735 -0.1987
  469SOL    HW1 3528   0.034   0.006   6.067 -0.5469  1.3356 -0.6046
  469SOL    HW2 3529   6.893   0.036   6.102 -0.2765  1.2415  0.7192
  470SOL     OW 3530   3.157   5.830   1.059  0.1048  0.7325  0.1992
  470SOL    HW1 3531   3.123   5.740   1.032  0.8743  0.2890  0.6792
  470SOL    HW2 3532   3.229   5.859   0.996  1.1660  0.1657  1.1274
  471SOL     OW 3533   2.019   5.741   3.879  0.3963 -0.1406 -0.0147
  471SOL    HW1 3534   2.071   5.675   3.933 -1.7872 -1.0236  1.1688
  471SOL    HW2 3535   2.026   5.832   3.921  0.6357 -0.3364  0.3787
  472SOL     OW 3536   3.216   2.207   5.320  0.1018 -0.2010  0.1965
  472SOL    HW1 3537   3.254   2.289   5.277 -0.1578 -0.0950  0.1649
  472SOL    HW2 3538   3.276   2.129   5.302  0.1561 -0.0955 -0.0922
  473SOL     OW 3539   5.117   6.767   3.054 -0.3634  0.3614 -0.1874
  473SOL    HW1 3540   5.099   6.706   3.131  0.5993  1.0920  0.6431
  473SOL    HW2 3541   5.213   6.759   3.026 -0.5382  0.5904 -0.8804
  474SOL     OW 3542   5.002   4.159   6.861 -0.2609  0.6951  0.5349
  474SOL    HW1 3543   4.983   4.248   6.904  0.9920  0.4362  1.7145
  474SOL    HW2 3544   4.918   4.124   6.819 -0.8024  2.3800  0.1117
  475SOL     OW 3545   2.373   3.062   1.020 -0.2166 -0.5104 -0.1670
  475SOL    HW1 3546   2.374   3.160   1.040 -1.2057  0.0414 -2.5027
  475SOL    HW2 3547   2.360   3.011   1.105  1.2295  1.2934  1.2296
  476SOL     OW 3548   2.380   4.151   2.311 -0.0026  0.0005  0.7140
  476SOL    HW1 3549   2.390   4.250   2.300  0.2887  0.0121  1.0597
  476SOL    HW2 3550   2.350   4.111   2.225  1.4843  0.1827  0.0849
  477SOL     OW 3551   6.126   0.185   1.647  0.1013  0.0995 -0.4615
  477SOL    HW1 3552   6.128   0.113   1.716 -1.7784  1.0626  0.6998
  477SOL    HW2 3553   6.208   0.181   1.591  1.3895 -1.1361  1.4124
  478SOL     OW 3554   1.831   3.161   5.724  0.7967 -0.1111  0.5827
  478SOL    HW1 3555   1.768   3.232   5.756  1.3131  0.4073  0.4742
  478SOL    HW2 3556   1.864   3.108   5.802  0.8156  0.1077  0.7245
  479SOL     OW 3557   4.590   5.558   5.159 -0.2903  0.1850 -0.2771
  479SOL    HW1 3558   4.511   5.616   5.177 -1.7378 -0.4584 -3.7668
  479SOL    HW2 3559   4.604   5.497   5.237 -2.7133  0.9068  0.8378
  480SOL     OW 3560   3.977   1.440   5.890 -0.7694  0.5464  0.7850
  480SOL    HW1 3561   4.023   1.516   5.937 -1.0555  0.6985  0.8188
  480SOL    HW2 3562   3.887   1.470   5.858 -0.5160  0.4889  0.0030
  481SOL     OW 3563   0.192   6.316   1.337  0.1169  0.4312  0.2903
  481SOL    HW1 3564   0.239   6.365   1.411  0.7690  2.1379 -1.1715
  481SOL    HW2 3565   0.260   6.271   1.280 -0.3701 -0.6665  0.5442
  482SOL     OW 3566   5.633   3.058   4.193  0.4752  0.6592  0.3886
  482SOL    HW1 3567   5.567   3.123   4.155  0.7266  1.0074  0.5469
  482SOL    HW2 3568   5.594   3.014   4.273 -0.1893 -0.3232 -0.4540
  483SOL     OW 3569   2.079   2.964   4.215  0.1486 -0.0017 -0.5841
  483SOL    HW1 3570   2.059   3.049   4.166  0.4723  0.3774 -0.0676
  483SOL    HW2 3571   2.119   2.985   4.304 -0.8122 -0.6696  0.0230
  484SOL     OW 3572   0.678   0.993   6.072  0.6623 -0.1022  0.3512
  484SOL    HW1 3573   0.687   0.949   6.161  2.1270 -1.2224 -0.3030
  484SOL    HW2 3574   0.598   0.958   6.025  1.4138 -1.5939  0.1318
  485SOL     OW 3575   3.992   1.611   3.074  0.0052 -0.1048 -0.4824
  485SOL    HW1 3576   3.898   1.585   3.095 -0.1982  0.3678 -0.7997
  485SOL    HW2 3577   4.003   1.617   2.975  0.1835  0.5382 -0.4259
  486SOL     OW 3578   2.662   3.355   1.172  0.0625 -0.0407  0.1248
  486SOL    HW1 3579   2.615   3.363   1.084 -0.2918  0.0115  0.3154
  486SOL    HW2 3580   2.603   3.308   1.237  1.0269 -1.7519 -0.1704
  487SOL     OW 3581   4.775   5.047   5.571 -0.0289  0.8218  0.2358
  487SOL    HW1 3582   4.779   5.020   5.475 -0.4388  0.5859  0.2829
  487SOL    HW2 3583   4.787   5.146   5.579  0.8313  0.7416  0.0098
  488SOL     OW 3584   6.255   0.940   1.309 -0.1728  0.3079 -0.4382
  488SOL    HW1 3585   6.292   1.025   1.271 -0.6655  0.8658  0.3153
  488SOL    HW2 3586   6.330   0.884   1.345 -0.0716  1.7678  1.7756
  489SOL     OW 3587   2.167   5.373   1.723  0.7059 -0.0327  0.2391
  489SOL    HW1 3588   2.246   5.386   1.664 -0.8079  2.3358 -1.4226
  489SOL    HW2 3589   2.105   5.306   1.683  0.1960  0.7650 -0.3201
  490SOL     OW 3590   1.347   1.508   2.613 -0.4306 -0.4250  0.0802
  490SOL    HW1 3591   1.354   1.494   2.514  0.9716  2.4764 -0.3358
  490SOL    HW2 3592   1.414   1.577   2.641  0.1650 -2.1336  3.3105
  491SOL     OW 3593   5.626   6.806   4.745 -0.2034 -0.4838  0.0900
  491SOL    HW1 3594   5.603   6.902   4.760 -2.6371 -1.2600  1.8181
  491SOL    HW2 3595   5.577   6.772   4.666  1.0064 -0.2494 -0.7969
  492SOL     OW 3596   5.187   4.541   0.263 -0.0691  0.0441  0.0813
  492SOL    HW1 3597   5.261   4.503   0.318 -1.3343 -1.0670  1.0832
  492SOL    HW2 3598   5.224   4.609   0.200  1.7049 -0.0564  0.9522
  493SOL     OW 3599   2.978   5.501   4.009 -0.3458  0.3740  0.0073
  493SOL    HW1 3600   3.064   5.510   4.058 -1.0641 -0.5446  1.5293
  493SOL    HW2 3601   2.963   5.405   3.985 -2.3061 -0.0448  2.5117
  494SOL     OW 3602   5.906   5.309   2.825  0.2598 -0.1685  0.1326
  494SOL    HW1 3603   5.879   5.383   2.764 -1.4845 -1.4091 -0.7000
  494SOL    HW2 3604   5.865   5.324   2.916 -0.7733 -0.4829 -0.2643
  495SOL     OW 3605   4.306   2.556   5.416  0.1958  0.2890 -0.4628
  495SOL    HW1 3606   4.394   2.525   5.452  0.4941  0.9036 -0.6323
  495SOL    HW2 3607   4.246   2.478   5.399 -0.1518 -0.0065  1.8395
  496SOL     OW 3608   4.822   0.633   0.600  0.5128  0.0897  0.2265
  496SOL    HW1 3609   4.795   0.539   0.619 -1.4553  0.4482 -0.6171
  496SOL    HW2 3610   4.907   0.653   0.649  1.8893 -2.6032 -0.8315
  497SOL     OW 3611   3.349   4.033   5.280 -0.3238  0.1315 -0.5862
  497SOL    HW1 3612   3.437   4.050   5.236 -0.6105 -0.4744 -1.4213
  497SOL    HW2 3613   3.289   4.111   5.265 -0.5620 -0.2386 -1.6685
  498SOL     OW 3614   4.350   3.589   6.436 -0.1235 -0.3337 -0.4227
  498SOL    HW1 3615   4.264   3.597   6.385  0.1896  1.0423 -0.7755
  498SOL    HW2 3616   4.401   3.675   6.429  0.0624 -0.1939  2.0098
  499SOL     OW 3617   3.489   4.393   2.408  0.7651 -0.0272  0.2034
  499SOL    HW1 3618   3.557   4.465   2.413 -0.0854  0.7704  0.4925
  499SOL    HW2 3619   3.535   4.304   2.405  1.8501  0.5462 -1.1505
  500SOL     OW 3620   2.579   0.544   0.832 -0.1744  0.6747 -0.2105
  500SOL    HW1 3621   2.582   0.608   0.908 -1.6059  0.2553  0.2318
  500SOL    HW2 3622   2.499   0.564   0.775 -0.9068 -0.9890  0.1937
  501SOL     OW 3623   4.480   0.175   4.490  0.5458 -0.1168  0.3780
  501SOL    HW1 3624   4.503   0.078   4.486  0.6592 -0.0647 -0.6120
  501SOL    HW2 3625   4.559   0.228   4.520  0.4505 -0.3363  1.0229
  502SOL     OW 3626   2.344   1.155   6.991 -0.1798 -0.3191 -0.2473
  502SOL    HW1 3627   2.397   1.233   0.010 -1.0854  0.8288 -1.3774
  502SOL    HW2 3628   2.260   1.146   0.028 -1.3807  1.1991 -1.8039
  503SOL     OW 3629   6.231   0.681   4.650 -0.1854  0.0396 -0.4424
  503SOL    HW1 3630   6.166   0.737   4.599 -1.0173 -1.0666 -0.6402
  503SOL    HW2 3631   6.308   0.738   4.680 -1.9371  1.7374  1.1108
  504SOL     OW 3632   1.292   5.094   5.010  0.1728 -0.0784 -0.4624
  504SOL    HW1 3633   1.383   5.077   5.049  0.8838 -1.7003 -2.5921
  504SOL    HW2 3634   1.232   5.132   5.080  1.3890 -2.5442  2.0921
  505SOL     OW 3635   3.678   5.799   0.793  0.5476 -0.4404  0.5052
  505SOL    HW1 3636   3.700   5.864   0.720 -0.1299 -0.7711 -0.0046
  505SOL    HW2 3637   3.758   5.787   0.852  0.0088  2.6197  2.0245
  506SOL     OW 3638   7.004   1.719   0.825  0.3181 -0.1859  0.5129
  506SOL    HW1 3639   0.039   1.671   0.897  3.5509 -1.9268 -2.5757
  506SOL    HW2 3640   6.928   1.662   0.794 -0.6737  0.2775  1.9930
  507SOL     OW 3641   0.614   6.649   6.787  0.0293  0.0157  0.4772
  507SOL    HW1 3642   0.529   6.597   6.787  0.6563 -1.1088 -1.0956
  507SOL    HW2 3643   0.690   6.589   6.758  1.2794  1.1001  1.3819
  508SOL     OW 3644   2.370   4.772   2.318  0.6065  0.0121 -0.1535
  508SOL    HW1 3645   2.463   4.739   2.333 -0.5200 -3.3352  0.3583
  508SOL    HW2 3646   2.325   4.786   2.407  0.7107  2.1728 -0.3830
  509SOL     OW 3647   4.555   2.599   0.666  0.3740 -0.3893 -0.8249
  509SOL    HW1 3648   4.606   2.647   0.595  0.8294 -2.2916 -1.8399
  509SOL    HW2 3649   4.492   2.534   0.624 -2.0112  0.9473  0.4403
  510SOL     OW 3650   6.624   0.633   1.115  0.5696  0.5408 -0.0651
  510SOL    HW1 3651   6.708   0.580   1.126  0.6360  0.8494  0.9715
  510SOL    HW2 3652   6.646   0.722   1.075  0.3143 -0.6114 -3.1020
  511SOL     OW 3653   6.478   5.471   4.740  0.4896 -0.3351 -0.8839
  511SOL    HW1 3654   6.569   5.431   4.737  0.2651 -0.8639 -0.7939
  511SOL    HW2 3655   6.462   5.526   4.658  0.8899 -0.2280 -0.8922
  512SOL     OW 3656   0.347   2.092   6.770  0.1547 -0.3545  0.6554
  512SOL    HW1 3657   0.267   2.035   6.791 -1.3427  0.5431 -2.0663
  512SOL    HW2 3658   0.343   2.176   6.824 -2.3555  0.9225 -1.2621
  513SOL     OW 3659   1.806   2.626   5.666 -0.3490 -0.2411  0.2584
  513SOL    HW1 3660   1.765   2.716   5.652 -0.3037  0.0232  1.6691
  513SOL    HW2 3661   1.735   2.562   5.696 -0.6270 -1.0179 -1.8903
  514SOL     OW 3662   3.205   6.559   0.458  0.5224  0.3449  0.5314
  514SOL    HW1 3663   3.127   6.596   0.409  0.6951  0.7840  0.5843
  514SOL    HW2 3664   3.180   6.545   0.554  0.6628  0.9666  0.6602
  515SOL     OW 3665   5.390   2.358   1.819 -0.3181  0.1890  0.5303
  515SOL    HW1 3666   5.352   2.428   1.880  0.4173  1.8173 -0.8036
  515SOL    HW2 3667   5.486   2.378   1.801 -0.5491 -0.1802 -1.2354
  516SOL     OW 3668   0.820   6.055   1.997  0.1126 -0.5339  0.0104
  516SOL    HW1 3669   0.817   5.985   2.068  2.2071 -0.5923  0.1201
  516SOL    HW2 3670   0.902   6.042   1.941  0.0554  1.2678 -0.5602
  517SOL     OW 3671   1.081   0.355   1.634 -0.0188 -0.1563 -0.0167
  517SOL    HW1 3672   1.005   0.325   1.577 -0.5471 -0.4226  0.8017
  517SOL    HW2 3673   1.066   0.449   1.663  0.8628  0.4062 -1.3049
  518SOL     OW 3674   0.391   6.962   2.643 -0.0039 -0.2537  0.6351
  518SOL    HW1 3675   0.380   6.867   2.614 -1.0133  0.3778 -1.2741
  518SOL    HW2 3676   0.481   6.974   2.685  0.0486 -2.0844  1.1268
  519SOL     OW 3677   4.133   5.493   4.685  0.4154 -0.0970 -0.1484
  519SOL    HW1 3678   4.185   5.512   4.768  1.8164  0.3692 -1.0975
  519SOL    HW2 3679   4.106   5.579   4.642 -2.1160 -0.3037  0.8554
  520SOL     OW 3680   0.929   2.530   5.171  0.0793  0.0100  0.0597
  520SOL    HW1 3681   0.907   2.564   5.262  0.3016  1.1466 -0.2963
  520SOL    HW2 3682   0.916   2.431   5.168 -1.6139  0.1835  0.8285
  521SOL     OW 3683   4.307   3.872   4.663 -0.2089 -0.4141 -0.5959
  521SOL    HW1 3684   4.270   3.946   4.606 -1.8218 -0.7931 -0.1088
  521SOL    HW2 3685   4.348   3.911   4.745  0.5644  0.0358 -1.1890
  522SOL     OW 3686   6.936   0.603   0.853  0.6470 -0.6032  0.5835
  522SOL    HW1 3687   6.920   0.694   0.891 -0.3667 -0.3767 -0.3506
  522SOL    HW2 3688   6.926   0.606   0.753  1.5693 -1.5431  0.4376
  523SOL     OW 3689   5.889   2.163   4.908 -0.0251  0.0256  0.5174
  523SOL    HW1 3690   5.949   2.157   4.987 -1.0686  0.2905  1.3457
  523SOL    HW2 3691   5.811   2.102   4.921 -0.5178  0.5321 -0.0331
  524SOL     OW 3692   3.758   6.674   6.332  0.1643  0.3361 -0.1950
  524SOL    HW1 3693   3.847   6.699   6.370  0.6741 -0.9627 -0.4768
  524SOL    HW2 3694   3.769   6.648   6.236 -0.2509 -1.2127  0.1480
  525SOL     OW 3695   6.676   2.929   4.776 -0.2691  0.4192 -0.0704
  525SOL    HW1 3696   6.591   2.913   4.726 -1.3944 -3.3778  2.5866
  525SOL    HW2 3697   6.664   3.004   4.841 -0.5430  1.8184 -1.6855
  526SOL     OW 3698   5.337   2.570   1.619 -0.0965 -0.1896  0.2187
  526SOL    HW1 3699   5.308   2.578   1.523 -0.7070  1.8284  0.5435
  526SOL    HW2 3700   5.357   2.474   1.639  0.6307 -0.5827 -2.0939
  527SOL     OW 3701   2.128   6.696   2.965  0.0926 -0.3903 -0.0446
  527SOL    HW1 3702   2.191   6.753   3.018  0.5265 -0.5512 -0.3759
  527SOL    HW2 3703   2.057   6.660   3.025  1.1030 -1.3260  0.6257
  528SOL     OW 3704   3.085   6.323   0.254 -0.0361  0.4193 -0.0642
  528SOL    HW1 3705   3.104   6.421   0.247  0.3855  0.3231 -0.3340
  528SOL    HW2 3706   3.116   6.290   0.343 -0.5624  0.6127  0.1917
  529SOL     OW 3707   5.343   2.343   6.156 -0.4619  0.0512  0.1106
  529SOL    HW1 3708   5.394   2.371   6.238  0.6767 -1.5442 -0.0100
  529SOL    HW2 3709   5.280   2.415   6.130  0.2261  1.2129  1.5259
  530SOL     OW 3710   1.390   1.758   6.105 -0.0726  0.1712 -0.4684
  530SOL    HW1 3711   1.397   1.777   6.203 -0.3780 -0.0467 -0.4031
  530SOL    HW2 3712   1.453   1.817   6.055  1.6053 -1.1159  0.0365
  531SOL     OW 3713   0.590   2.208   1.944  0.6183 -0.3364 -0.2747
  531SOL    HW1 3714   0.520   2.272   1.912 -1.6527 -2.1536  0.7928
  531SOL    HW2 3715   0.626   2.239   2.032  0.2429 -0.0349 -0.2264
  532SOL     OW 3716   3.623   1.231   3.459 -0.0847 -0.2765  0.3369
  532SOL    HW1 3717   3.524   1.230   3.473 -0.3193  0.9376 -0.9859
  532SOL    HW2 3718   3.655   1.325   3.455  1.5177 -0.6083  2.9225
  533SOL     OW 3719   1.159   2.151   0.548 -0.6560  0.4259  0.4068
  533SOL    HW1 3720   1.062   2.127   0.556  0.1422 -2.9132  1.4333
  533SOL    HW2 3721   1.167   2.249   0.529 -4.2366  0.5685 -1.1707
  534SOL     OW 3722   4.065   6.024   1.861 -0.0491  0.3627  0.7003
  534SOL    HW1 3723   4.070   5.958   1.936 -2.1642 -1.1375 -0.3546
  534SOL    HW2 3724   4.136   6.005   1.794  0.8802  0.7347  1.5596
  535SOL     OW 3725   6.883   4.919   4.291  0.0328 -0.4448 -0.3220
  535SOL    HW1 3726   6.905   5.016   4.294 -0.6732 -0.1502 -2.5329
  535SOL    HW2 3727   6.836   4.892   4.375  1.2682  0.8201  0.8258
  536SOL     OW 3728   4.524   1.619   6.730 -0.1760 -0.3187 -0.4738
  536SOL    HW1 3729   4.537   1.598   6.827  0.3971  2.7315  0.2164
  536SOL    HW2 3730   4.427   1.610   6.706 -0.7746  1.3423  1.1046
  537SOL     OW 3731   1.853   6.891   2.535 -0.3690 -0.0938 -0.2561
  537SOL    HW1 3732   1.933   6.873   2.593  0.8171  1.1433 -1.4524
  537SOL    HW2 3733   1.770   6.878   2.589  0.6177 -1.1251  1.1022
  538SOL     OW 3734   4.151   6.835   5.118 -0.1885 -0.2993 -0.2898
  538SOL    HW1 3735   4.153   6.869   5.024  2.9404 -1.0299 -0.5980
  538SOL    HW2 3736   4.190   6.903   5.180  1.9429 -1.4853 -0.2487
  539SOL     OW 3737   2.882   5.522   4.733  0.4328 -0.0788 -0.5727
  539SOL    HW1 3738   2.840   5.503   4.822 -0.1768  0.6385 -0.6998
  539SOL    HW2 3739   2.971   5.476   4.728  1.0337  0.8558  0.8908
  540SOL     OW 3740   3.808   1.767   6.452  0.3111 -0.0522  0.0362
  540SOL    HW1 3741   3.856   1.777   6.364  1.0260 -1.8017  0.1775
  540SOL    HW2 3742   3.761   1.679   6.454  0.2476 -0.0040  1.3906
  541SOL     OW 3743   4.717   2.360   6.665  0.0271 -0.0279 -0.0704
  541SOL    HW1 3744   4.713   2.360   6.565 -2.7070 -1.7254 -0.0861
  541SOL    HW2 3745   4.707   2.266   6.698  1.5410  0.4232  1.8346
  542SOL     OW 3746   1.795   4.711   2.094 -0.2171  0.4517  0.1099
  542SOL    HW1 3747   1.762   4.804   2.075 -0.6673  0.4638  0.9080
  542SOL    HW2 3748   1.788   4.655   2.012 -1.8582  0.5660  0.1513
  543SOL     OW 3749   2.704   4.188   1.693 -0.2624  0.2535 -0.4367
  543SOL    HW1 3750   2.739   4.195   1.787  1.6269  1.1470 -1.1589
  543SOL    HW2 3751   2.604   4.183   1.695 -0.2583  0.1578  1.6126
  544SOL     OW 3752   6.208   0.242   4.092  0.2760  0.3797 -0.0092
  544SOL    HW1 3753   6.119   0.252   4.137  0.4456  2.3278 -0.0439
  544SOL    HW2 3754   6.195   0.208   3.999 -0.6368  2.3651 -0.6648
  545SOL     OW 3755   5.234   6.200   4.863  0.0232  0.2334 -0.3441
  545SOL    HW1 3756   5.205   6.113   4.903  0.0502  0.9502  1.2961
  545SOL    HW2 3757   5.327   6.190   4.826  0.2264 -0.3048  0.2858
  546SOL     OW 3758   1.397   2.188   5.066 -0.6012 -0.4104 -0.0216
  546SOL    HW1 3759   1.492   2.157   5.059 -1.2872 -2.6573 -0.1831
  546SOL    HW2 3760   1.338   2.125   5.016 -2.3773 -0.0882  1.5702
  547SOL     OW 3761   0.194   2.675   3.857  0.0855  0.5029 -0.0082
  547SOL    HW1 3762   0.145   2.604   3.908 -0.8349  1.4621  0.4716
  547SOL    HW2 3763   0.281   2.695   3.903  1.4667 -1.8796 -1.3818
  548SOL     OW 3764   3.837   3.568   1.311  0.3886 -0.0300 -0.1460
  548SOL    HW1 3765   3.918   3.536   1.263  1.8438  1.8890  0.8833
  548SOL    HW2 3766   3.758   3.513   1.284  1.6274 -0.6954 -2.6673
  549SOL     OW 3767   1.225   0.286   4.659  0.9444 -0.2731  0.6905
  549SOL    HW1 3768   1.287   0.232   4.715  1.2827  0.3021  0.8856
  549SOL    HW2 3769   1.175   0.226   4.597  0.8072 -0.8837  1.3762
  550SOL     OW 3770   4.807   5.654   0.731  0.3851  0.2456  0.1170
  550SOL    HW1 3771   4.890   5.679   0.782 -0.5515  1.5856  1.0671
  550SOL    HW2 3772   4.763   5.737   0.697 -0.2097 -0.4960 -0.9678
  551SOL     OW 3773   4.720   3.247   1.976 -0.1275  0.1351  0.8396
  551SOL    HW1 3774   4.681   3.329   1.934 -1.1360 -0.8612 -0.2471
  551SOL    HW2 3775   4.647   3.196   2.022  0.4101 -0.3910  1.1229
  552SOL     OW 3776   2.705   3.756   4.369  0.1058  0.4935 -0.6111
  552SOL    HW1 3777   2.609   3.783   4.361  0.9289  3.7491 -1.2782
  552SOL    HW2 3778   2.732   3.705   4.288 -1.2610 -1.4516  0.0798
  553SOL     OW 3779   2.675   5.817   1.543  0.6199 -0.3338 -0.1323
  553SOL    HW1 3780   2.655   5.724   1.515  0.2488  0.1368 -1.4692
  553SOL    HW2 3781   2.770   5.839   1.521 -0.1220  0.5827 -2.6563
  554SOL     OW 3782   0.343   5.923   5.374  0.0495 -0.7101  0.2780
  554SOL    HW1 3783   0.409   5.891   5.306 -0.4843  0.4303 -0.8182
  554SOL    HW2 3784   0.253   5.932   5.332 -0.5503 -1.1056  1.4497
  555SOL     OW 3785   3.672   0.446   4.638 -0.1102 -0.5168 -0.4455
  555SOL    HW1 3786   3.625   0.488   4.560 -2.2051 -2.8149 -0.5448
  555SOL    HW2 3787   3.704   0.355   4.612  0.7633 -0.6032  0.8717
  556SOL     OW 3788   4.379   2.046   1.469 -0.4807  0.1759  0.1897
  556SOL    HW1 3789   4.384   2.093   1.381 -2.9305  1.9767  0.8964
  556SOL    HW2 3790   4.425   2.101   1.539 -1.7355  0.6350  0.6786
  557SOL     OW 3791   0.017   1.859   5.780  0.0165 -0.2766 -0.3818
  557SOL    HW1 3792   0.066   1.852   5.693 -0.2005 -0.8943 -0.4627
  557SOL    HW2 3793   6.937   1.833   5.767 -0.3658  1.0037 -0.2386
  558SOL     OW 3794   5.178   6.862   1.437 -0.5262 -0.5350  0.1686
  558SOL    HW1 3795   5.197   6.923   1.514  1.6617 -2.7141  1.5156
  558SOL    HW2 3796   5.079   6.846   1.432 -1.0482  2.2232  0.3880
  559SOL     OW 3797   2.694   5.402   3.233 -0.0408 -0.3675 -0.7811
  559SOL    HW1 3798   2.784   5.424   3.271  0.3906 -1.6652 -0.9887
  559SOL    HW2 3799   2.706   5.350   3.148 -0.9776 -1.7617 -0.0822
  560SOL     OW 3800   4.863   1.558   2.301  0.1291  0.5522  0.3319
  560SOL    HW1 3801   4.890   1.652   2.282 -0.8739  0.6243 -0.8466
  560SOL    HW2 3802   4.925   1.495   2.254 -0.0696  0.6599 -0.0809
  561SOL     OW 3803   5.766   0.458   3.652  0.1489  0.1703  0.1201
  561SOL    HW1 3804   5.747   0.540   3.598  1.9914  0.2805 -0.4298
  561SOL    HW2 3805   5.810   0.484   3.738  0.1726 -0.2069  0.2248
  562SOL     OW 3806   3.933   1.437   0.794  0.5597 -0.0204  0.4402
  562SOL    HW1 3807   4.014   1.472   0.841  0.4064 -0.1904  0.8348
  562SOL    HW2 3808   3.960   1.387   0.712  0.8492 -0.0379  0.5469
  563SOL     OW 3809   3.520   0.077   2.509  0.4074  0.5005 -0.3745
  563SOL    HW1 3810   3.503   0.061   2.606 -0.1193  0.5697 -0.4557
  563SOL    HW2 3811   3.456   0.024   2.454  1.0728  0.0220 -0.6951
  564SOL     OW 3812   2.004   0.267   6.511  0.0852 -0.0661  0.2690
  564SOL    HW1 3813   2.056   0.328   6.451  0.7140 -0.8083  0.0451
  564SOL    HW2 3814   1.917   0.243   6.468  0.8055 -1.0995 -0.6473
  565SOL     OW 3815   4.852   0.580   1.167 -0.2690  0.3765  0.4082
  565SOL    HW1 3816   4.778   0.513   1.167 -0.5177  0.6424  0.8974
  565SOL    HW2 3817   4.846   0.636   1.085  0.3236 -0.6010 -0.3285
  566SOL     OW 3818   6.258   6.708   1.550  0.5379  0.1570  0.0909
  566SOL    HW1 3819   6.299   6.680   1.464 -0.5066  0.1267 -0.4213
  566SOL    HW2 3820   6.220   6.628   1.597  1.3049  0.1405  0.6981
  567SOL     OW 3821   5.849   2.883   4.549 -0.1426  0.5481 -0.3504
  567SOL    HW1 3822   5.907   2.897   4.629 -0.7274 -1.1699  0.4166
  567SOL    HW2 3823   5.783   2.957   4.542  1.3901  1.9531 -0.6057
  568SOL     OW 3824   2.558   6.737   4.433 -0.1345  0.7143  0.0449
  568SOL    HW1 3825   2.622   6.757   4.359 -0.0384 -0.0748 -0.0891
  568SOL    HW2 3826   2.523   6.644   4.423  2.7298 -0.9103  3.0471
  569SOL     OW 3827   3.321   2.671   4.535 -0.5638 -0.1284 -0.1015
  569SOL    HW1 3828   3.271   2.683   4.449  0.3318  2.0095 -0.3859
  569SOL    HW2 3829   3.320   2.756   4.586  1.0922 -0.6183  0.8196
  570SOL     OW 3830   5.534   3.916   2.436  0.7289  0.5334  0.4025
  570SOL    HW1 3831   5.562   3.820   2.438  0.6342  0.4526 -0.8454
  570SOL    HW2 3832   5.572   3.964   2.515  0.1084 -0.6985  1.4883
  571SOL     OW 3833   5.102   2.054   5.130  0.0771 -0.1539 -0.1256
  571SOL    HW1 3834   5.063   1.968   5.162 -0.8684  1.2777  2.9850
  571SOL    HW2 3835   5.191   2.069   5.174  0.4417  0.2776 -0.9744
  572SOL     OW 3836   1.157   1.783   2.773 -0.8258 -0.0154  0.4469
  572SOL    HW1 3837   1.256   1.781   2.756 -0.9912 -0.3207 -0.5796
  572SOL    HW2 3838   1.129   1.701   2.821 -0.5973 -0.0005  0.6038
  573SOL     OW 3839   3.054   2.172   4.235 -0.3785 -0.1312  0.0370
  573SOL    HW1 3840   3.111   2.238   4.285  0.5794 -1.0368  0.1692
  573SOL    HW2 3841   2.980   2.221   4.189 -1.9100  0.6464  3.0824
  574SOL     OW 3842   1.650   4.702   3.652 -0.2293 -0.3078  0.3540
  574SOL    HW1 3843   1.708   4.763   3.706  1.9916 -0.8324 -1.3073
  574SOL    HW2 3844   1.640   4.615   3.699  0.2071 -0.1547  0.7343
  575SOL     OW 3845   3.769   6.574   6.080 -0.3225 -0.9602 -0.1883
  575SOL    HW1 3846   3.855   6.524   6.066  0.9478  0.4069  2.0426
  575SOL    HW2 3847   3.722   6.584   5.993  2.0189 -1.3321 -1.5925
  576SOL     OW 3848   4.835   2.679   5.301  0.0824 -0.2188  0.0795
  576SOL    HW1 3849   4.744   2.671   5.259  0.1614  1.0795 -0.3760
  576SOL    HW2 3850   4.847   2.606   5.368 -1.9526  0.5560  1.3758
  577SOL     OW 3851   2.655   3.254   4.528  0.4504 -0.4075  0.2984
  577SOL    HW1 3852   2.702   3.259   4.617 -0.5028 -3.1490  1.0553
  577SOL    HW2 3853   2.720   3.224   4.458  1.4620  2.7167 -0.2723
  578SOL     OW 3854   1.572   3.593   2.821 -0.1035 -0.0288  0.6159
  578SOL    HW1 3855   1.648   3.552   2.872 -2.2627 -1.4614  2.8990
  578SOL    HW2 3856   1.564   3.689   2.846  1.4514  0.3960 -0.3578
  579SOL     OW 3857   2.616   2.975   4.063 -0.0674 -0.0450 -0.2214
  579SOL    HW1 3858   2.635   3.038   3.988  1.3034  0.1699  0.2761
  579SOL    HW2 3859   2.519   2.950   4.062 -0.1445  0.2070 -1.8557
  580SOL     OW 3860   3.238   3.073   6.216  0.0340  0.6902  0.7254
  580SOL    HW1 3861   3.189   2.987   6.232 -0.5456  0.8755 -0.0076
  580SOL    HW2 3862   3.255   3.085   6.119  3.0043 -0.1368  1.0620
  581SOL     OW 3863   3.943   6.303   4.542  0.1148  0.3465  0.3822
  581SOL    HW1 3864   3.878   6.238   4.584  1.2139 -1.1977 -0.2058
  581SOL    HW2 3865   4.032   6.259   4.534  0.1055  0.7211 -3.0659
  582SOL     OW 3866   3.259   0.268   3.762  0.1882 -0.3972  0.0766
  582SOL    HW1 3867   3.216   0.310   3.682  0.6731  0.3788  0.2122
  582SOL    HW2 3868   3.347   0.229   3.735 -0.5795 -2.0073 -0.2072
  583SOL     OW 3869   2.393   2.396   4.539  0.3169  0.0242 -0.1047
  583SOL    HW1 3870   2.481   2.405   4.586 -0.6648 -1.2750  2.1379
  583SOL    HW2 3871   2.340   2.480   4.551 -0.0533 -0.3967  1.5303
  584SOL     OW 3872   3.537   1.390   5.426  0.1987  0.3339 -0.1630
  584SOL    HW1 3873   3.505   1.470   5.478 -1.4563 -0.2891 -0.1653
  584SOL    HW2 3874   3.608   1.418   5.362  1.0097  1.4463  1.1626
  585SOL     OW 3875   4.080   2.084   6.058 -0.1723 -0.2944 -0.2704
  585SOL    HW1 3876   4.079   2.127   6.148  1.9906  1.9915 -1.2149
  585SOL    HW2 3877   4.158   2.022   6.051  0.6286  0.7618 -1.0329
  586SOL     OW 3878   3.945   3.585   0.380 -0.3230  0.1617  0.3112
  586SOL    HW1 3879   4.044   3.568   0.377 -0.5152 -0.9181 -0.7611
  586SOL    HW2 3880   3.928   3.679   0.409  1.0856  0.8866 -1.0647
  587SOL     OW 3881   3.355   2.692   5.979  0.1581 -0.1551  0.2280
  587SOL    HW1 3882   3.359   2.611   6.038 -1.8379  0.1435  0.8356
  587SOL    HW2 3883   3.446   2.732   5.972  0.5423 -0.3543  2.9302
  588SOL     OW 3884   1.159   1.953   1.442 -0.1995 -0.1302 -0.0336
  588SOL    HW1 3885   1.084   2.019   1.435 -1.6898 -1.6514  0.7248
  588SOL    HW2 3886   1.215   1.973   1.522 -0.3478  0.4956 -0.0870
  589SOL     OW 3887   6.527   0.673   5.565  0.1096 -0.4929  0.5864
  589SOL    HW1 3888   6.536   0.618   5.482 -0.3328  0.4712 -0.1167
  589SOL    HW2 3889   6.433   0.707   5.573  0.3274 -0.0021  1.1221
  590SOL     OW 3890   3.074   6.120   1.051  0.3129 -0.2882  1.1658
  590SOL    HW1 3891   3.008   6.193   1.070  0.4273  0.3546 -0.7166
  590SOL    HW2 3892   3.045   6.068   0.971  2.6406  0.7861 -0.4864
  591SOL     OW 3893   3.916   5.608   2.113  0.0527  0.1197  0.2497
  591SOL    HW1 3894   3.928   5.592   2.016 -0.2403 -0.4391  0.2987
  591SOL    HW2 3895   3.909   5.520   2.161  1.1277  0.3729  0.9022
  592SOL     OW 3896   4.221   4.747   2.206  0.4440 -0.0172  0.6488
  592SOL    HW1 3897   4.275   4.668   2.234  0.0935 -0.7744 -0.7259
  592SOL    HW2 3898   4.268   4.796   2.133  0.1512  0.4163  0.7451
  593SOL     OW 3899   6.095   2.468   3.777  0.0386  0.6119 -0.2327
  593SOL    HW1 3900   6.146   2.521   3.845 -1.8605 -1.0313  2.6626
  593SOL    HW2 3901   6.160   2.419   3.719  1.8484  0.2217  1.9495
  594SOL     OW 3902   3.028   4.811   1.978 -0.2778  0.3948 -0.6354
  594SOL    HW1 3903   3.028   4.883   2.047 -2.3370 -0.2081  0.0735
  594SOL    HW2 3904   3.069   4.728   2.016  0.5491  0.6903 -0.8771
  595SOL     OW 3905   4.734   4.715   3.840  0.1475  0.0602  0.1855
  595SOL    HW1 3906   4.750   4.624   3.876 -0.1189 -0.5217 -1.1040
  595SOL    HW2 3907   4.638   4.725   3.814  0.1335  0.7710  0.4736
  596SOL     OW 3908   6.161   5.933   5.265 -0.3241 -0.8633 -0.0658
  596SOL    HW1 3909   6.225   5.856   5.256  1.3747  0.2824  1.3988
  596SOL    HW2 3910   6.078   5.902   5.312  1.1213 -1.4813  2.2622
  597SOL     OW 3911   1.373   5.953   1.316 -0.1749 -0.1998 -0.3347
  597SOL    HW1 3912   1.440   5.880   1.326  0.3670  0.3630  0.2492
  597SOL    HW2 3913   1.282   5.914   1.304  0.1453 -0.9669 -0.3183
  598SOL     OW 3914   0.570   6.912   2.327  0.3603 -0.3765 -0.1090
  598SOL    HW1 3915   0.632   6.927   2.250  1.2471  0.2555  0.7043
  598SOL    HW2 3916   0.558   6.814   2.341 -0.1584 -0.5010 -1.3106
  599SOL     OW 3917   3.815   1.403   3.789  0.2656  0.0909 -0.4761
  599SOL    HW1 3918   3.767   1.489   3.773 -1.2281 -1.1745 -3.6641
  599SOL    HW2 3919   3.762   1.346   3.852  0.9457  1.1477  1.1346
  600SOL     OW 3920   5.355   2.151   1.280 -0.1205 -0.4210 -0.4311
  600SOL    HW1 3921   5.319   2.182   1.192 -3.0901 -0.5242  0.6298
  600SOL    HW2 3922   5.279   2.132   1.342  1.8387 -1.6094  1.7628
  601SOL     OW 3923   5.711   5.831   2.672  0.1230 -0.0583 -0.2723
  601SOL    HW1 3924   5.639   5.837   2.603 -1.9758  0.2505  1.8028
  601SOL    HW2 3925   5.747   5.738   2.675  0.3038 -0.0599 -1.7746
  602SOL     OW 3926   1.878   1.058   0.684 -0.4902  0.7390 -0.1471
  602SOL    HW1 3927   1.798   1.091   0.734  1.1107  2.3194  1.5046
  602SOL    HW2 3928   1.914   0.976   0.728 -0.5500  0.6551 -0.2519
  603SOL     OW 3929   2.925   4.473   4.634  0.1620 -0.3638  0.4488
  603SOL    HW1 3930   2.994   4.407   4.604 -0.8122 -0.3871 -1.8951
  603SOL    HW2 3931   2.836   4.448   4.597 -0.6200  1.1662  1.1918
  604SOL     OW 3932   4.429   4.123   4.151  0.3377  0.3172 -0.0078
  604SOL    HW1 3933   4.437   4.066   4.069  0.9189  0.3577  0.0177
  604SOL    HW2 3934   4.463   4.215   4.132  0.4631  0.3309  0.2753
  605SOL     OW 3935   3.778   2.910   5.542  0.3807 -0.3744 -0.0613
  605SOL    HW1 3936   3.690   2.926   5.588  1.1090  1.1012  0.8898
  605SOL    HW2 3937   3.827   2.836   5.589 -0.3574 -1.2714 -0.6541
  606SOL     OW 3938   3.961   2.598   2.215 -0.2316  0.3984  0.1975
  606SOL    HW1 3939   4.019   2.516   2.212 -0.1355  0.4889 -0.4827
  606SOL    HW2 3940   3.909   2.605   2.130 -1.4396  0.1782  0.8947
  607SOL     OW 3941   6.605   6.591   5.271  0.6091  0.0656 -0.7300
  607SOL    HW1 3942   6.589   6.665   5.205  1.3453  1.0660  0.1851
  607SOL    HW2 3943   6.520   6.569   5.318  0.1283 -0.4943 -1.8239
  608SOL     OW 3944   3.226   6.840   0.107  0.1322 -0.3008  0.3607
  608SOL    HW1 3945   3.180   6.857   0.194  0.1296 -1.7874  0.6728
  608SOL    HW2 3946   3.322   6.868   0.114  0.7699 -2.5027  1.6758
  609SOL     OW 3947   1.727   1.957   6.688  0.1344  0.2529  0.6003
  609SOL    HW1 3948   1.743   1.919   6.779  1.3049  1.0365  0.7473
  609SOL    HW2 3949   1.765   1.896   6.619 -0.3388 -0.1132  0.6570
  610SOL     OW 3950   1.211   5.470   3.353 -0.0565 -0.1998 -0.7149
  610SOL    HW1 3951   1.237   5.488   3.448  2.1323 -1.5415 -1.0080
  610SOL    HW2 3952   1.111   5.477   3.344 -0.4135 -0.9518  1.8793
  611SOL     OW 3953   4.199   6.921   4.876 -0.3962 -0.1561  0.2192
  611SOL    HW1 3954   4.291   6.939   4.910 -1.0516  1.6652  1.1698
  611SOL    HW2 3955   4.199   6.925   4.776  0.2406  1.6284  0.2636
  612SOL     OW 3956   4.018   1.258   3.679  0.2531 -0.4247  0.6474
  612SOL    HW1 3957   3.960   1.325   3.726  1.9077  0.6871  1.2022
  612SOL    HW2 3958   3.961   1.192   3.631 -1.4967  1.9816 -0.8180
  613SOL     OW 3959   5.410   6.166   5.138  0.1804  0.6916 -0.3578
  613SOL    HW1 3960   5.456   6.209   5.060  1.1099 -0.0991 -0.2684
  613SOL    HW2 3961   5.420   6.066   5.131  0.2243  0.6077  0.7360
  614SOL     OW 3962   4.572   0.997   1.926  0.2509  0.5777  0.2543
  614SOL    HW1 3963   4.592   1.095   1.933 -1.9539  1.0894  0.2049
  614SOL    HW2 3964   4.511   0.970   2.001  0.1149 -0.5706 -0.2441
  615SOL     OW 3965   5.222   5.446   5.497  0.4043  0.1441  0.2946
  615SOL    HW1 3966   5.267   5.534   5.485  1.1801 -0.1807  0.7071
  615SOL    HW2 3967   5.275   5.375   5.450  0.6350 -0.3321  1.2374
  616SOL     OW 3968   3.149   1.340   2.299 -0.4672  0.2234  0.1906
  616SOL    HW1 3969   3.249   1.331   2.296 -0.0616  3.6728 -0.0806
  616SOL    HW2 3970   3.117   1.377   2.212 -2.0626 -0.9437  0.2344
  617SOL     OW 3971   6.725   4.813   4.502  0.6390 -0.2059  0.2827
  617SOL    HW1 3972   6.637   4.766   4.505  0.8913 -0.6338  1.8316
  617SOL    HW2 3973   6.722   4.895   4.559  0.3215  1.5499 -2.1089
  618SOL     OW 3974   1.701   0.145   6.155 -0.0575  0.5535  0.1283
  618SOL    HW1 3975   1.685   0.074   6.087  0.0278  1.0740 -0.4392
  618SOL    HW2 3976   1.628   0.212   6.151 -1.1476 -0.4383  1.9148
  619SOL     OW 3977   5.494   2.654   3.490  0.0826  0.6404 -0.1394
  619SOL    HW1 3978   5.550   2.709   3.428  0.4325  1.4316  0.8555
  619SOL    HW2 3979   5.530   2.661   3.583 -0.5679 -0.3450  0.2120
  620SOL     OW 3980   0.461   0.461   2.053  0.0975  0.2414 -0.3541
  620SOL    HW1 3981   0.425   0.503   1.970  1.7946 -0.1578 -1.3263
  620SOL    HW2 3982   0.406   0.380   2.076  0.6205 -0.6431 -2.0868
  621SOL     OW 3983   4.472   3.660   4.585  0.1157  0.0078 -0.0546
  621SOL    HW1 3984   4.570   3.666   4.605  0.1828 -1.0075 -0.0097
  621SOL    HW2 3985   4.422   3.729   4.638  0.3684 -1.9784  3.0314
  622SOL     OW 3986   3.936   3.075   1.543 -0.4359  0.0542  0.0074
  622SOL    HW1 3987   3.849   3.027   1.533 -0.4899  0.1441  0.0443
  622SOL    HW2 3988   4.006   3.011   1.576 -0.9781  0.4442  1.9863
  623SOL     OW 3989   2.201   3.156   3.724 -0.1486 -0.1285 -0.5576
  623SOL    HW1 3990   2.107   3.123   3.733 -0.1906  0.0686 -0.2354
  623SOL    HW2 3991   2.241   3.167   3.815  0.4977 -1.0863 -0.7140
  624SOL     OW 3992   4.904   4.762   2.150  0.3596 -0.4475  0.7239
  624SOL    HW1 3993   4.909   4.815   2.235 -1.6719 -0.4847  0.9110
  624SOL    HW2 3994   4.959   4.678   2.160 -1.8433 -1.7661  3.0417
  625SOL     OW 3995   2.094   6.747   5.638 -0.2633 -0.3835  0.2558
  625SOL    HW1 3996   2.087   6.749   5.538 -0.8477  0.2402  0.3028
  625SOL    HW2 3997   2.139   6.831   5.670  1.6847 -1.4289  0.4049
  626SOL     OW 3998   3.816   5.105   6.178 -0.1521 -0.2636  0.3907
  626SOL    HW1 3999   3.871   5.187   6.193 -0.4285 -0.1308  0.6720
  626SOL    HW2 4000   3.721   5.123   6.204 -0.5043 -0.2415 -0.8192
  627SOL     OW 4001   1.153   2.209   3.816  0.0462  0.3790  0.1651
  627SOL    HW1 4002   1.142   2.194   3.717  3.2242 -0.3001 -0.1673
  627SOL    HW2 4003   1.247   2.235   3.836  0.1312 -1.7996  3.2901
  628SOL     OW 4004   6.239   2.707   1.903 -0.3380  0.2584  0.7174
  628SOL    HW1 4005   6.321   2.714   1.846 -0.7516 -1.5165 -0.1883
  628SOL    HW2 4006   6.256   2.643   1.978 -0.8409 -0.0201  0.6000
  629SOL     OW 4007   5.277   4.160   2.907  0.1397 -0.5908 -0.5264
  629SOL    HW1 4008   5.292   4.061   2.905  0.3279 -0.5448 -1.6232
  629SOL    HW2 4009   5.200   4.180   2.968  0.3830 -1.3636  0.0592
  630SOL     OW 4010   3.377   5.397   5.617 -0.3606  0.1721  0.4027
  630SOL    HW1 4011   3.286   5.362   5.595 -0.9856  1.2509  1.2097
  630SOL    HW2 4012   3.445   5.351   5.559 -1.6097  0.7201 -1.6004
  631SOL     OW 4013   2.284   1.405   6.176 -0.1085  0.7042 -0.1410
  631SOL    HW1 4014   2.355   1.341   6.207  0.4471  0.6984 -1.3682
  631SOL    HW2 4015   2.317   1.455   6.096 -1.5210  0.6496 -0.7935
  632SOL     OW 4016   3.038   4.417   0.900 -0.0769  0.0971 -0.1027
  632SOL    HW1 4017   3.116   4.475   0.925  0.6142 -1.3648  1.3665
  632SOL    HW2 4018   3.068   4.321   0.897 -1.1384 -0.2366 -2.6292
  633SOL     OW 4019   5.834   3.169   2.740  0.1337  0.3696  0.0442
  633SOL    HW1 4020   5.885   3.083   2.752 -1.7925 -0.7556  0.5439
  633SOL    HW2 4021   5.830   3.217   2.827 -1.3652 -0.5732  0.5334
  634SOL     OW 4022   3.018   2.898   2.882 -0.1972  0.1397  0.2281
  634SOL    HW1 4023   2.974   2.811   2.907 -2.3272  0.6058 -1.6309
  634SOL    HW2 4024   2.966   2.974   2.920 -0.0757  0.6806 -0.6759
  635SOL     OW 4025   0.015   1.160   5.319  0.7066 -0.0559 -0.2499
  635SOL    HW1 4026   7.010   1.257   5.311  3.3238  0.7763  1.7404
  635SOL    HW2 4027   6.992   1.125   5.404 -0.6965 -0.9511 -1.2178
  636SOL     OW 4028   4.258   1.068   3.529  1.0567  0.9934 -0.4307
  636SOL    HW1 4029   4.226   1.133   3.599  2.9920 -0.1177  1.6461
  636SOL    HW2 4030   4.181   1.040   3.472 -1.3130  0.0286  2.8923
  637SOL     OW 4031   3.516   2.062   0.439  0.3953 -0.1599 -0.3169
  637SOL    HW1 4032   3.465   2.107   0.366 -0.0285 -2.1416 -1.3365
  637SOL    HW2 4033   3.461   1.987   0.476  1.4506 -0.5304  0.5494
  638SOL     OW 4034   2.064   1.884   6.452 -0.2482 -0.0996 -0.1757
  638SOL    HW1 4035   1.977   1.845   6.482  0.4793 -1.5101  0.1465
  638SOL    HW2 4036   2.075   1.975   6.492 -0.3093 -1.0374  2.1134
  639SOL     OW 4037   4.506   3.468   0.233  0.3665  0.5106  0.7342
  639SOL    HW1 4038   4.536   3.479   0.138  1.4019  0.4719  1.0450
  639SOL    HW2 4039   4.545   3.542   0.288 -1.8275  1.7058  0.8004
  640SOL     OW 4040   1.687   5.796   1.822  0.2467 -0.2324 -0.1789
  640SOL    HW1 4041   1.731   5.726   1.878  0.3270 -0.3930 -0.4442
  640SOL    HW2 4042   1.609   5.835   1.872  0.4766 -0.1910  0.1502
  641SOL     OW 4043   4.332   3.274   0.034  0.3185  0.0063  0.0038
  641SOL    HW1 4044   4.374   3.206   6.989 -0.1524 -0.9598  0.7453
  641SOL    HW2 4045   4.289   3.346   6.994 -1.6121 -1.7510 -0.8979
  642SOL     OW 4046   6.682   0.762   1.833  0.4481  0.3708  0.6367
  642SOL    HW1 4047   6.731   0.680   1.803 -0.3469  0.2609 -0.4179
  642SOL    HW2 4048   6.673   0.761   1.932 -1.3730 -1.9221  0.5409
  643SOL     OW 4049   1.408   6.066   4.312 -0.3817  0.5167 -0.6030
  643SOL    HW1 4050   1.316   6.031   4.295 -0.2110 -0.7571  0.8864
  643SOL    HW2 4051   1.451   6.089   4.225 -1.2295 -1.1550 -1.5200
  644SOL     OW 4052   4.883   6.084   6.326  0.2026 -0.0165 -0.2553
  644SOL    HW1 4053   4.974   6.064   6.288  0.2368  1.2833 -0.9324
  644SOL    HW2 4054   4.840   6.155   6.271 -1.3014 -0.7189 -0.0216
  645SOL     OW 4055   5.918   5.979   1.444  0.1572  0.1003 -0.8556
  645SOL    HW1 4056   5.842   5.953   1.384 -0.3303 -0.3226 -0.0734
  645SOL    HW2 4057   5.907   5.935   1.533  0.4371  1.3585 -0.1749
  646SOL     OW 4058   3.037   6.362   5.271  0.1245  0.2196  0.1811
  646SOL    HW1 4059   3.105   6.336   5.203 -0.4866  0.2513 -0.4571
  646SOL    HW2 4060   3.072   6.344   5.363  0.6462 -0.5735 -0.1670
  647SOL     OW 4061   5.985   6.112   1.721  0.1342  0.8007  0.7121
  647SOL    HW1 4062   6.010   6.092   1.626  1.9819  1.6909  0.9701
  647SOL    HW2 4063   5.904   6.171   1.722 -1.0585 -0.7407 -0.2183
  648SOL     OW 4064   2.647   6.417   2.458 -0.0099  0.2065  0.0659
  648SOL    HW1 4065   2.608   6.342   2.404  0.4805  1.1125 -1.6518
  648SOL    HW2 4066   2.744   6.399   2.473 -0.1738 -0.1032  0.7706
  649SOL     OW 4067   1.478   0.666   5.578  0.5426 -0.1428  0.7978
  649SOL    HW1 4068   1.540   0.595   5.611  1.1942 -0.3125 -0.6959
  649SOL    HW2 4069   1.523   0.755   5.582  0.2891 -0.0321  1.2214
  650SOL     OW 4070   4.103   0.698   4.031  0.4620  0.7266  0.4292
  650SOL    HW1 4071   4.037   0.626   4.011 -1.3201  1.8865  1.8366
  650SOL    HW2 4072   4.180   0.660   4.083 -0.6416 -0.1231  1.4973
  651SOL     OW 4073   2.247   0.199   3.970 -0.0045 -0.2349 -0.3178
  651SOL    HW1 4074   2.311   0.245   4.033 -0.1779 -0.6648  0.1771
  651SOL    HW2 4075   2.160   0.248   3.970  0.2187  0.1768 -0.7659
  652SOL     OW 4076   1.522   1.086   4.998  0.1170 -0.1746 -0.3194
  652SOL    HW1 4077   1.509   0.989   4.977 -0.2137  0.0563 -1.2652
  652SOL    HW2 4078   1.594   1.123   4.939 -0.1277  0.2701 -0.3439
  653SOL     OW 4079   2.962   4.011   3.428  0.2308  0.1161  0.1487
  653SOL    HW1 4080   3.053   4.052   3.436  1.9935 -3.3101 -0.4789
  653SOL    HW2 4081   2.933   3.977   3.518  0.1545  0.0825  0.1112
  654SOL     OW 4082   1.992   1.301   2.824 -0.1499 -0.5536 -0.7844
  654SOL    HW1 4083   1.997   1.225   2.888 -2.9440  0.1402  0.4035
  654SOL    HW2 4084   1.990   1.266   2.730  1.5776 -1.7135 -0.4349
  655SOL     OW 4085   5.855   1.859   4.502 -0.0283  0.0085  0.5073
  655SOL    HW1 4086   5.921   1.810   4.445  0.0639  1.0218 -0.2958
  655SOL    HW2 4087   5.801   1.793   4.555  0.6672 -0.9007  0.1211
  656SOL     OW 4088   5.513   4.604   4.471 -0.4816 -0.1738  0.7955
  656SOL    HW1 4089   5.437   4.559   4.424 -0.5714  0.8319 -0.0609
  656SOL    HW2 4090   5.587   4.538   4.485  0.0414 -0.2478 -1.8656
  657SOL     OW 4091   5.260   6.107   2.412 -0.1474 -0.6738 -0.3851
  657SOL    HW1 4092   5.288   6.073   2.322  1.1052 -0.8320  0.0531
  657SOL    HW2 4093   5.285   6.041   2.482 -3.5644 -1.8896 -0.1074
  658SOL     OW 4094   4.676   1.928   4.624  0.1546 -0.1322 -0.0396
  658SOL    HW1 4095   4.714   1.836   4.625  0.6008  0.0520  0.0788
  658SOL    HW2 4096   4.611   1.936   4.548  1.4391 -0.0177 -1.1572
  659SOL     OW 4097   2.931   6.910   4.097 -0.7618  0.2692  0.0683
  659SOL    HW1 4098   3.028   6.888   4.108 -0.4982  2.0351  1.8427
  659SOL    HW2 4099   2.913   6.936   4.002  0.4116 -0.3979 -0.3554
  660SOL     OW 4100   4.817   1.025   3.152 -0.2122 -0.3203  0.0027
  660SOL    HW1 4101   4.817   1.068   3.243 -0.4743  0.2340 -0.2521
  660SOL    HW2 4102   4.788   0.930   3.160 -0.3115 -0.2529  0.4909
  661SOL     OW 4103   4.913   2.303   2.405  0.0266  0.1939 -0.1992
  661SOL    HW1 4104   4.930   2.333   2.311 -1.0166 -2.3156 -1.2707
  661SOL    HW2 4105   4.816   2.283   2.417  0.4064 -1.1869  0.8748
  662SOL     OW 4106   0.093   2.216   6.513  0.0833 -0.1751  0.0885
  662SOL    HW1 4107   0.192   2.202   6.499  0.1038  1.0112 -1.1441
  662SOL    HW2 4108   0.043   2.174   6.437 -0.4280 -1.3946  1.0753
  663SOL     OW 4109   2.085   2.748   6.748  0.4002 -0.1813  0.6813
  663SOL    HW1 4110   2.172   2.796   6.738 -0.6430  1.5370 -0.7066
  663SOL    HW2 4111   2.010   2.814   6.749 -1.1108 -1.7552 -1.2251
  664SOL     OW 4112   6.836   6.050   1.835  0.4394 -0.1914  0.0030
  664SOL    HW1 4113   6.788   5.999   1.763 -4.1007  1.1409  1.7395
  664SOL    HW2 4114   6.832   6.148   1.814  0.3132  0.1127  1.3862
  665SOL     OW 4115   5.965   4.369   3.045  0.3027 -0.1639 -0.1650
  665SOL    HW1 4116   5.868   4.353   3.062  0.3706 -0.0075  0.3842
  665SOL    HW2 4117   5.978   4.465   3.019  0.4611  0.1291  0.9674
  666SOL     OW 4118   1.878   5.446   3.370 -0.2405  0.4499 -0.2568
  666SOL    HW1 4119   1.852   5.542   3.357 -0.3388  0.2435 -1.7384
  666SOL    HW2 4120   1.953   5.424   3.308  0.1386 -0.3003  0.4598
  667SOL     OW 4121   4.555   2.399   2.377 -0.1969  0.4062  0.5493
  667SOL    HW1 4122   4.595   2.418   2.287 -0.8251  0.9060  0.3561
  667SOL    HW2 4123   4.594   2.316   2.415  1.9439  1.5343  0.9459
  668SOL     OW 4124   3.427   6.507   4.277 -0.9887  0.3089 -0.0715
  668SOL    HW1 4125   3.345   6.539   4.324 -0.8454 -2.1423  2.0125
  668SOL    HW2 4126   3.407   6.421   4.231 -0.2387  1.0630 -1.9176
  669SOL     OW 4127   5.486   6.408   6.109 -0.1581  0.0918 -0.3052
  669SOL    HW1 4128   5.437   6.372   6.189  0.6406  0.1798  0.2308
  669SOL    HW2 4129   5.489   6.338   6.038 -1.5827  0.2825 -0.5934
  670SOL     OW 4130   0.520   5.304   3.301 -0.5645 -0.2716  0.0426
  670SOL    HW1 4131   0.496   5.215   3.261 -0.8880 -0.3415  0.3828
  670SOL    HW2 4132   0.614   5.327   3.276  1.1153 -2.6883  3.2835
  671SOL     OW 4133   0.118   2.899   4.560  0.6354 -0.0703 -0.6156
  671SOL    HW1 4134   0.056   2.830   4.597  0.2315 -0.3831 -1.8354
  671SOL    HW2 4135   0.187   2.922   4.629 -0.6808  0.1310  0.7119
  672SOL     OW 4136   4.245   1.792   5.663 -0.3344  0.2223 -0.4889
  672SOL    HW1 4137   4.211   1.806   5.756 -0.4438 -0.3213 -0.4431
  672SOL    HW2 4138   4.207   1.862   5.603 -1.5639 -0.3671 -0.4384
  673SOL     OW 4139   1.081   1.718   2.515  0.4935  0.1706 -0.2579
  673SOL    HW1 4140   1.055   1.628   2.479  1.8488 -0.1559 -0.4639
  673SOL    HW2 4141   1.087   1.713   2.615  3.4084 -0.8332 -0.3823
  674SOL     OW 4142   2.403   5.851   2.125 -0.5780 -0.3739 -0.5204
  674SOL    HW1 4143   2.446   5.861   2.215  1.6333  0.0128 -1.5424
  674SOL    HW2 4144   2.385   5.754   2.107 -2.6865 -0.3306  0.9929
  675SOL     OW 4145   2.783   0.157   4.557 -0.7660 -0.2077 -0.0944
  675SOL    HW1 4146   2.698   0.209   4.566 -0.2265  0.5330  0.8888
  675SOL    HW2 4147   2.801   0.139   4.461 -1.5120  0.5127 -0.3825
  676SOL     OW 4148   0.769   0.212   5.606 -0.3139  0.0739  0.6603
  676SOL    HW1 4149   0.708   0.136   5.583  2.6951 -1.8211 -1.7148
  676SOL    HW2 4150   0.805   0.198   5.698 -1.1214 -0.4059  0.9201
  677SOL     OW 4151   2.412   4.969   6.136 -0.0003  0.2741 -0.5682
  677SOL    HW1 4152   2.478   5.009   6.200 -1.7193  0.2573  1.3115
  677SOL    HW2 4153   2.436   4.995   6.043  1.8760  1.3675  0.1591
  678SOL     OW 4154   4.640   2.813   0.821 -0.3440  0.0852 -0.5042
  678SOL    HW1 4155   4.623   2.910   0.806  0.1002  0.2954  0.2813
  678SOL    HW2 4156   4.620   2.762   0.737 -1.3296  0.7498 -0.6841
  679SOL     OW 4157   3.614   1.958   3.846  1.0300 -0.4281  0.5395
  679SOL    HW1 4158   3.700   1.998   3.814  0.4174  0.9452  0.5152
  679SOL    HW2 4159   3.550   1.952   3.769  0.1776  1.1777  1.0700
  680SOL     OW 4160   2.218   1.954   5.372 -0.1009 -0.2925  0.0927
  680SOL    HW1 4161   2.140   1.999   5.328 -0.0663 -0.0236  0.3056
  680SOL    HW2 4162   2.252   1.881   5.312  1.0532  1.1933 -1.1650
  681SOL     OW 4163   3.151   0.015   4.674  0.0336  0.0857 -0.4901
  681SOL    HW1 4164   3.107   7.005   4.761  0.2189  1.3392 -0.0106
  681SOL    HW2 4165   3.250   0.017   4.686 -0.0047  2.1974 -0.1348
  682SOL     OW 4166   5.303   4.287   6.977 -0.3264 -0.2223 -0.3948
  682SOL    HW1 4167   5.204   4.295   6.986 -0.2681 -0.6828  0.8365
  682SOL    HW2 4168   5.346   4.372   7.007 -0.2615 -0.8189  1.3006
  683SOL     OW 4169   6.808   1.748   5.636 -0.4790 -0.0336  0.1403
  683SOL    HW1 4170   6.722   1.787   5.602 -0.4587  1.2993  1.4939
  683SOL    HW2 4171   6.865   1.721   5.558 -0.7438  2.1705 -0.9062
  684SOL     OW 4172   6.704   1.169   2.295 -0.2386 -0.3100 -1.0141
  684SOL    HW1 4173   6.635   1.234   2.265 -0.8929 -0.2493  0.4992
  684SOL    HW2 4174   6.783   1.171   2.233 -1.3338  0.0416 -2.4342
  685SOL     OW 4175   4.809   5.307   4.767  0.3821 -0.6441 -0.0996
  685SOL    HW1 4176   4.801   5.326   4.669  0.3008  0.7229  0.1540
  685SOL    HW2 4177   4.905   5.303   4.793  0.4135  0.3660 -0.0071
  686SOL     OW 4178   0.138   1.931   6.833  0.1799  0.3260  0.3935
  686SOL    HW1 4179   0.051   1.927   6.881 -0.1866  1.5410 -0.1147
  686SOL    HW2 4180   0.168   1.839   6.809 -1.0695 -0.0868  0.3681
  687SOL     OW 4181   4.691   6.368   6.942  0.6638 -0.6985 -0.4074
  687SOL    HW1 4182   4.789   6.364   6.921  0.4820  1.3027 -2.0194
  687SOL    HW2 4183   4.656   6.459   6.917 -1.4439 -1.0788  0.9358
  688SOL     OW 4184   1.309   2.361   0.999 -0.3026 -0.2270 -0.0843
  688SOL    HW1 4185   1.296   2.283   0.938  1.3722 -0.6012 -0.0028
  688SOL    HW2 4186   1.367   2.334   1.076 -0.4074  0.8761  0.4006
  689SOL     OW 4187   0.124   6.510   5.100  0.4287 -0.7092 -0.2570
  689SOL    HW1 4188   0.036   6.464   5.086  1.1854 -3.1639  2.0228
  689SOL    HW2 4189   0.195   6.460   5.049  0.8405 -0.1552 -0.2256
  690SOL     OW 4190   1.477   0.532   2.697  0.0746  0.1085 -0.1383
  690SOL    HW1 4191   1.390   0.581   2.696  0.7424  1.3435  0.2325
  690SOL    HW2 4192   1.486   0.477   2.614 -1.8241 -1.4583  0.6053
  691SOL     OW 4193   5.884   2.667   4.732 -0.2868  0.0730  0.2263
  691SOL    HW1 4194   5.849   2.718   4.653 -0.1331 -1.1899 -0.6695
  691SOL    HW2 4195   5.807   2.623   4.779 -0.2784  0.0776  0.2439
  692SOL     OW 4196   2.638   2.169   1.660  0.2490  0.2754  0.1093
  692SOL    HW1 4197   2.603   2.208   1.575 -1.3212 -1.1112  0.0717
  692SOL    HW2 4198   2.731   2.202   1.676  0.4233  0.8864 -1.9110
  693SOL     OW 4199   6.828   2.481   4.500  0.4991  0.1309 -0.2380
  693SOL    HW1 4200   6.808   2.579   4.509 -0.1886 -0.0597  0.4610
  693SOL    HW2 4201   6.765   2.429   4.558 -0.1541 -0.8297 -1.7521
  694SOL     OW 4202   6.038   1.853   4.028 -0.2299 -0.6803 -0.6422
  694SOL    HW1 4203   6.076   1.769   3.991  0.0337 -0.1625 -1.5695
  694SOL    HW2 4204   5.939   1.843   4.039 -0.2624 -0.9542 -1.1763
  695SOL     OW 4205   3.089   5.183   5.272 -0.0323 -0.7184 -0.1333
  695SOL    HW1 4206   3.093   5.138   5.362  0.8170 -0.1787  0.1142
  695SOL    HW2 4207   3.172   5.237   5.258  0.2668 -1.5146 -1.6373
  696SOL     OW 4208   2.692   1.083   2.606  0.5658  0.1886  0.0412
  696SOL    HW1 4209   2.784   1.059   2.573  0.8934  2.7475 -1.1519
  696SOL    HW2 4210   2.668   1.175   2.574 -2.0554 -0.0276  1.1360
  697SOL     OW 4211   6.858   4.796   4.015 -0.2864  0.4358 -0.0752
  697SOL    HW1 4212   6.789   4.774   4.084 -0.9426 -1.4096 -1.2457
  697SOL    HW2 4213   6.835   4.883   3.971 -0.8724  0.7107  0.7522
  698SOL     OW 4214   1.372   1.606   3.012 -0.4386 -0.2386  0.2101
  698SOL    HW1 4215   1.342   1.510   3.011  0.4343 -0.5256  0.5132
  698SOL    HW2 4216   1.363   1.642   3.104  0.7856 -0.5539  0.4773
  699SOL     OW 4217   0.448   3.279   4.075 -0.1692 -0.0404  0.7598
  699SOL    HW1 4218   0.426   3.181   4.078 -2.5808  0.3967  4.8638
  699SOL    HW2 4219   0.476   3.310   4.166  1.2819  3.0276 -0.5708
  700SOL     OW 4220   1.583   0.185   1.979  0.0656 -0.3405 -0.5827
  700SOL    HW1 4221   1.558   0.181   2.075 -0.3972  0.1633 -0.6731
  700SOL    HW2 4222   1.562   0.098   1.935 -2.0838  0.2122 -0.7720
  701SOL     OW 4223   2.505   1.511   1.951 -0.1855  0.1954  0.2385
  701SOL    HW1 4224   2.441   1.570   1.999  0.7574  0.5132  1.1556
  701SOL    HW2 4225   2.599   1.539   1.973  0.3176  0.5857 -2.0847
  702SOL     OW 4226   0.984   7.013   4.947 -0.1352 -0.0615 -0.4052
  702SOL    HW1 4227   1.045   6.939   4.919  0.2241  0.6509 -1.5697
  702SOL    HW2 4228   0.921   0.018   4.872  0.1338  1.1705 -0.3116
  703SOL     OW 4229   0.969   0.925   4.742  0.1341 -0.2218  0.0406
  703SOL    HW1 4230   1.028   1.003   4.762  0.0774 -0.0221 -0.5477
  703SOL    HW2 4231   1.005   0.876   4.663 -1.2729  0.7511 -1.2558
  704SOL     OW 4232   3.028   4.167   1.900  0.5046  0.5112 -0.1151
  704SOL    HW1 4233   3.072   4.198   1.815  0.1138 -0.4434 -0.6826
  704SOL    HW2 4234   3.074   4.209   1.978  1.6128  0.5359 -0.7513
  705SOL     OW 4235   5.241   4.002   5.460 -0.2302  0.1876  0.2996
  705SOL    HW1 4236   5.315   3.970   5.520 -0.8005  0.1590  1.0060
  705SOL    HW2 4237   5.225   4.099   5.477  0.5195  0.5174 -0.8001
  706SOL     OW 4238   6.150   3.143   2.255 -0.0275 -0.1357  0.4413
  706SOL    HW1 4239   6.089   3.200   2.310 -0.4302 -0.2357  0.0997
  706SOL    HW2 4240   6.239   3.187   2.248  0.4814 -0.7580  2.3225
  707SOL     OW 4241   0.797   4.502   3.503  0.4165 -0.1488  0.2401
  707SOL    HW1 4242   0.862   4.427   3.513 -0.8940 -1.1377  1.8854
  707SOL    HW2 4243   0.846   4.586   3.478  2.1442 -1.1004  0.2974
  708SOL     OW 4244   1.104   1.684   2.154  0.4231 -0.3348  0.2563
  708SOL    HW1 4245   1.042   1.762   2.145  0.4280 -0.2501  0.8746
  708SOL    HW2 4246   1.181   1.694   2.091 -1.2657 -1.5234 -2.1771
  709SOL     OW 4247   5.628   6.585   0.991  0.1118  0.4500 -0.2993
  709SOL    HW1 4248   5.653   6.668   1.041  1.5521 -0.1675  0.0496
  709SOL    HW2 4249   5.674   6.585   0.902  1.3453 -0.6736  0.3205
  710SOL     OW 4250   2.004   5.312   6.813 -0.3381 -0.0786  0.4584
  710SOL    HW1 4251   2.001   5.366   6.897 -0.9122  0.7401 -0.0634
  710SOL    HW2 4252   1.936   5.239   6.818  0.2921 -0.6330  1.0842
  711SOL     OW 4253   5.102   1.895   2.061 -0.3365 -0.0573  0.1260
  711SOL    HW1 4254   5.177   1.870   2.000  0.5192 -0.3242  1.2684
  711SOL    HW2 4255   5.035   1.949   2.010  0.0073 -0.8609 -1.2184
  712SOL     OW 4256   4.625   0.680   3.454  0.1125  0.3074 -0.0548
  712SOL    HW1 4257   4.643   0.678   3.553  0.3940 -2.6542 -0.0822
  712SOL    HW2 4258   4.528   0.696   3.439  0.1960  1.6638  0.6238
  713SOL     OW 4259   2.019   0.543   5.206  0.0746  0.3188  0.5583
  713SOL    HW1 4260   2.034   0.445   5.189  1.0498  0.6133 -0.4055
  713SOL    HW2 4261   2.053   0.595   5.128  2.8209  1.6418  2.4595
  714SOL     OW 4262   3.920   2.455   4.219 -0.0020 -1.1995 -0.3191
  714SOL    HW1 4263   3.890   2.534   4.273  2.4763  0.3208 -1.0234
  714SOL    HW2 4264   3.901   2.371   4.271 -2.4039 -0.1812  0.5982
  715SOL     OW 4265   5.649   1.891   1.541 -0.4458 -0.8856  0.6582
  715SOL    HW1 4266   5.629   1.975   1.591 -1.2993  0.0440 -1.1468
  715SOL    HW2 4267   5.729   1.905   1.483 -1.5775 -0.6879 -0.9333
  716SOL     OW 4268   3.746   4.991   5.126  0.0739  0.0568  0.2765
  716SOL    HW1 4269   3.707   5.061   5.186  1.1412  0.6956  0.2518
  716SOL    HW2 4270   3.811   4.936   5.178  1.6991  1.1970 -0.4652
  717SOL     OW 4271   3.979   1.454   3.486  0.3331  0.0812 -0.3628
  717SOL    HW1 4272   4.019   1.454   3.395  4.1526  0.7097  1.1277
  717SOL    HW2 4273   4.025   1.386   3.543 -2.1689 -0.5266  1.0865
  718SOL     OW 4274   4.177   3.356   2.393 -0.4363 -0.2203 -0.0323
  718SOL    HW1 4275   4.159   3.373   2.296  1.0365  0.9205 -0.1420
  718SOL    HW2 4276   4.202   3.261   2.407  0.1349 -0.2093 -0.9132
  719SOL     OW 4277   1.902   0.073   6.701  0.3151  0.7133  0.3990
  719SOL    HW1 4278   1.819   0.063   6.647  1.4216 -0.4608 -1.1745
  719SOL    HW2 4279   1.949   0.157   6.675  0.4891  0.5043  0.0342
  720SOL     OW 4280   5.598   5.242   0.191  0.4627 -0.3260 -0.2833
  720SOL    HW1 4281   5.498   5.234   0.201  0.4438  1.9631  2.7092
  720SOL    HW2 4282   5.642   5.197   0.268  1.6605  0.3634 -0.5520
  721SOL     OW 4283   1.606   5.679   2.228  0.2579  0.5454  0.3930
  721SOL    HW1 4284   1.624   5.597   2.174  1.7100 -0.3602  2.1336
  721SOL    HW2 4285   1.516   5.671   2.271 -0.1688  0.4879 -0.4853
  722SOL     OW 4286   4.465   2.802   3.257  0.2089  0.0182  0.0721
  722SOL    HW1 4287   4.475   2.843   3.166 -2.7164 -2.3451 -1.4611
  722SOL    HW2 4288   4.554   2.767   3.288  1.4101  1.5485 -1.4725
  723SOL     OW 4289   1.130   2.000   1.902  0.2045  0.2918 -0.6211
  723SOL    HW1 4290   1.140   2.023   1.999 -1.0379 -0.5324 -0.2770
  723SOL    HW2 4291   1.033   2.001   1.877  0.5586  1.1809 -2.0453
  724SOL     OW 4292   0.598   0.151   4.569 -0.0565  0.3740  0.4698
  724SOL    HW1 4293   0.628   0.143   4.474  1.9538 -0.0453  1.1000
  724SOL    HW2 4294   0.574   0.246   4.589 -1.7358  0.2473 -0.7738
  725SOL     OW 4295   2.098   5.193   2.725 -0.4103  0.2731  0.5289
  725SOL    HW1 4296   2.090   5.257   2.648 -1.0127 -0.8908 -0.4149
  725SOL    HW2 4297   2.067   5.237   2.809  0.1834  1.5482  0.0992
  726SOL     OW 4298   4.062   0.659   3.513 -0.6237  0.2776 -0.3603
  726SOL    HW1 4299   4.018   0.574   3.543  0.5211 -0.3576 -0.4180
  726SOL    HW2 4300   4.038   0.678   3.418 -1.0174  0.1034 -0.2963
  727SOL     OW 4301   6.593   5.648   4.013  0.6451  0.0245 -0.0332
  727SOL    HW1 4302   6.627   5.626   3.922 -0.0073 -0.9818 -0.0460
  727SOL    HW2 4303   6.595   5.566   4.071 -2.8176 -0.4582 -0.3864
  728SOL     OW 4304   2.738   2.445   3.927 -0.1744  0.8398 -0.0105
  728SOL    HW1 4305   2.741   2.383   4.006 -0.0933 -0.0057 -0.6545
  728SOL    HW2 4306   2.827   2.489   3.916 -0.2965  1.2554  0.5821
  729SOL     OW 4307   4.865   1.268   5.466  0.2741  0.1324  0.0691
  729SOL    HW1 4308   4.932   1.204   5.428  1.3149 -0.0055  2.0047
  729SOL    HW2 4309   4.834   1.330   5.394  1.1609 -0.9039 -1.2742
  730SOL     OW 4310   5.735   4.669   6.848  0.2037  0.3831 -0.2710
  730SOL    HW1 4311   5.771   4.724   6.773  0.3642 -0.6832 -0.9947
  730SOL    HW2 4312   5.780   4.579   6.849 -1.4939 -0.5183 -0.4163
  731SOL     OW 4313   2.368   3.350   1.951 -0.2063 -0.8752 -0.1081
  731SOL    HW1 4314   2.421   3.268   1.931  1.0440 -0.2759  0.6223
  731SOL    HW2 4315   2.359   3.360   2.050  0.1825  0.1720 -0.1643
  732SOL     OW 4316   3.963   4.815   1.230  0.8026 -0.2648  0.2150
  732SOL    HW1 4317   3.915   4.727   1.231  0.1000  0.1190  1.3855
  732SOL    HW2 4318   3.920   4.876   1.163  0.4464 -0.3445  0.3739
  733SOL     OW 4319   3.531   5.074   4.986  0.1690  0.2853 -0.0592
  733SOL    HW1 4320   3.464   5.001   4.978 -1.4193  1.7835 -1.3395
  733SOL    HW2 4321   3.610   5.042   5.038 -1.3273 -1.6863  1.1390
  734SOL     OW 4322   2.140   1.648   5.835  0.3289 -0.0460  0.4571
  734SOL    HW1 4323   2.181   1.734   5.865  1.8499 -0.3983 -0.4771
  734SOL    HW2 4324   2.202   1.603   5.771 -1.8939 -0.2467 -1.7080
  735SOL     OW 4325   3.950   6.783   4.468 -0.0030 -0.4842  0.2682
  735SOL    HW1 4326   3.870   6.787   4.527 -1.9816  1.1564 -2.3107
  735SOL    HW2 4327   3.964   6.872   4.424  1.6934 -1.4487 -1.3130
  736SOL     OW 4328   6.254   5.444   2.693 -0.7524 -0.0258  0.1379
  736SOL    HW1 4329   6.277   5.380   2.766  1.6938  0.2525 -0.3055
  736SOL    HW2 4330   6.197   5.398   2.625  0.2955 -1.5209  0.2252
  737SOL     OW 4331   5.230   0.881   5.152 -0.8083 -0.2024  0.0547
  737SOL    HW1 4332   5.153   0.820   5.131 -1.0042  0.4133 -1.1190
  737SOL    HW2 4333   5.246   0.942   5.074 -2.2423  2.9776  2.0894
  738SOL     OW 4334   0.352   2.484   2.205 -0.1756 -1.0758 -0.7046
  738SOL    HW1 4335   0.307   2.569   2.178 -0.7416 -1.2460 -0.2968
  738SOL    HW2 4336   0.451   2.498   2.203 -0.2548 -0.4925 -0.9170
  739SOL     OW 4337   6.176   6.774   6.265  0.2658  0.0698 -0.4659
  739SOL    HW1 4338   6.084   6.810   6.251  0.5715  1.1701  0.2536
  739SOL    HW2 4339   6.240   6.823   6.206  0.3990 -0.7430 -1.0204
  740SOL     OW 4340   6.172   1.204   0.514 -0.0409 -0.1673  0.6770
  740SOL    HW1 4341   6.266   1.178   0.538 -0.4104 -0.5461  1.7510
  740SOL    HW2 4342   6.117   1.212   0.597 -0.3114  2.7146  0.3381
  741SOL     OW 4343   1.776   3.358   6.034 -1.0109 -1.0107  0.1620
  741SOL    HW1 4344   1.808   3.263   6.033  1.4848 -0.2402 -0.5788
  741SOL    HW2 4345   1.711   3.372   5.959  0.4817 -1.5949 -1.3139
  742SOL     OW 4346   0.161   5.264   2.757 -0.1598  0.1596  0.1763
  742SOL    HW1 4347   0.250   5.230   2.786  0.0833  0.9531  0.3734
  742SOL    HW2 4348   0.119   5.198   2.695  0.8814  0.1111 -0.4968
  743SOL     OW 4349   6.522   4.787   3.201  0.4011 -0.1583  0.0637
  743SOL    HW1 4350   6.617   4.818   3.206 -0.3365  2.2237  1.7639
  743SOL    HW2 4351   6.483   4.812   3.112  0.4837  2.0638  0.5760
  744SOL     OW 4352   4.389   4.520   6.890 -0.5774  0.0863  0.5546
  744SOL    HW1 4353   4.331   4.460   6.946 -0.6960 -1.7497 -1.3726
  744SOL    HW2 4354   4.335   4.555   6.813 -0.2291  1.9378  1.1105
  745SOL     OW 4355   5.288   2.749   4.198 -0.0697  0.0570  0.3150
  745SOL    HW1 4356   5.305   2.845   4.219  0.8156  0.0705 -0.3968
  745SOL    HW2 4357   5.364   2.693   4.230 -0.1587 -0.2937 -0.0770
  746SOL     OW 4358   1.424   3.617   5.611 -0.1041 -0.3254  0.0864
  746SOL    HW1 4359   1.509   3.668   5.625  0.1450 -0.8709  0.6433
  746SOL    HW2 4360   1.442   3.537   5.554 -0.4792  0.1679 -0.7298
  747SOL     OW 4361   6.890   1.139   2.740  0.1312 -0.5996 -0.4770
  747SOL    HW1 4362   6.924   1.138   2.646 -0.3758 -0.8418 -0.6651
  747SOL    HW2 4363   6.905   1.230   2.780  1.6421 -0.9066 -0.2961
  748SOL     OW 4364   4.848   3.534   4.915 -0.1760 -0.1605  0.6933
  748SOL    HW1 4365   4.781   3.555   4.844  2.0587  1.3581 -1.1212
  748SOL    HW2 4366   4.875   3.438   4.908 -0.3401 -0.1471 -0.2216
  749SOL     OW 4367   6.690   5.668   4.350 -0.8631 -0.5359 -0.3126
  749SOL    HW1 4368   6.680   5.754   4.299 -1.1747  0.6204  1.6036
  749SOL    HW2 4369   6.612   5.657   4.412  0.7245 -0.5672  1.7814
  750SOL     OW 4370   3.189   5.386   4.438 -0.1625  0.3881 -0.1752
  750SOL    HW1 4371   3.209   5.484   4.437 -1.8322  0.7913  1.5525
  750SOL    HW2 4372   3.275   5.334   4.435  0.7441  1.8808 -1.0111
  751SOL     OW 4373   3.093   0.438   0.908 -0.1387  0.5998  0.5714
  751SOL    HW1 4374   3.166   0.386   0.863  1.1697  2.4109  0.5082
  751SOL    HW2 4375   3.097   0.423   1.007  2.2181  2.8327  0.9085
  752SOL     OW 4376   0.840   0.512   0.958  0.5856 -0.7176 -0.1839
  752SOL    HW1 4377   0.924   0.554   0.993  0.5585 -0.1649 -0.7642
  752SOL    HW2 4378   0.843   0.413   0.975 -0.6139 -0.2284  3.8298
  753SOL     OW 4379   0.515   0.346   6.490  0.0824  0.1699  0.0357
  753SOL    HW1 4380   0.418   0.331   6.509 -0.1451 -0.8930 -1.6790
  753SOL    HW2 4381   0.536   0.444   6.498 -1.8327  0.8839 -2.2387
  754SOL     OW 4382   3.514   1.218   0.914 -0.1412  0.3207 -0.1556
  754SOL    HW1 4383   3.443   1.188   0.850 -0.2812  0.7542 -0.2076
  754SOL    HW2 4384   3.580   1.144   0.928 -2.0336 -1.0874  1.9838
  755SOL     OW 4385   6.197   0.260   0.814  0.3142 -0.0194  0.0372
  755SOL    HW1 4386   6.108   0.232   0.780  0.3299  2.2987 -2.2084
  755SOL    HW2 4387   6.269   0.217   0.760  0.3940  1.5325 -1.1725
  756SOL     OW 4388   4.620   6.752   2.591 -0.2378 -0.4583 -0.1320
  756SOL    HW1 4389   4.634   6.818   2.666 -1.5718  0.0548 -0.3039
  756SOL    HW2 4390   4.601   6.662   2.629  1.1996 -0.6897  0.1085
  757SOL     OW 4391   4.029   3.096   3.646  0.2078  0.1950 -0.1314
  757SOL    HW1 4392   4.100   3.140   3.700 -1.1658  1.1894  0.9280
  757SOL    HW2 4393   3.997   3.158   3.575 -1.3955  0.8046  1.0574
  758SOL     OW 4394   2.526   0.931   3.243 -0.1699  0.5376 -0.3971
  758SOL    HW1 4395   2.527   0.984   3.328  2.0404  3.8594 -2.2469
  758SOL    HW2 4396   2.466   0.976   3.177  1.5785  0.6676 -1.9756
  759SOL     OW 4397   1.836   1.394   5.102  0.1474  0.1225  0.0671
  759SOL    HW1 4398   1.897   1.315   5.111  1.8573  1.5390  1.8739
  759SOL    HW2 4399   1.805   1.422   5.193 -2.2099  0.2803 -0.7059
  760SOL     OW 4400   4.532   6.182   6.830 -0.1409  0.2760  0.1778
  760SOL    HW1 4401   4.598   6.244   6.874 -0.3106  1.7061 -1.4722
  760SOL    HW2 4402   4.582   6.108   6.785  0.3972  1.3197 -1.0167
  761SOL     OW 4403   6.468   1.666   1.427  0.7610 -0.0136  0.1815
  761SOL    HW1 4404   6.415   1.724   1.489 -1.0210 -0.0911 -1.2001
  761SOL    HW2 4405   6.524   1.602   1.480 -0.8710 -0.2324  1.7153
  762SOL     OW 4406   2.617   3.238   3.691  0.1362 -0.5566  0.4474
  762SOL    HW1 4407   2.603   3.264   3.786  0.6296  0.1777  0.3343
  762SOL    HW2 4408   2.676   3.158   3.686  0.6310 -0.2199  0.7504
  763SOL     OW 4409   0.242   6.488   1.922  0.5074 -0.5532  0.4445
  763SOL    HW1 4410   0.329   6.444   1.903  1.2490  1.6719 -1.9742
  763SOL    HW2 4411   0.252   6.551   1.999  0.4833 -1.6411  1.3636
  764SOL     OW 4412   3.810   4.312   4.154  0.0329  0.1921  0.4706
  764SOL    HW1 4413   3.839   4.275   4.242 -0.4233  0.5685  0.7873
  764SOL    HW2 4414   3.765   4.400   4.168  0.6349  0.6277 -0.2119
  765SOL     OW 4415   1.778   6.385   5.296 -0.8210  0.6534 -0.5485
  765SOL    HW1 4416   1.824   6.321   5.357 -0.6731 -0.4020 -1.7219
  765SOL    HW2 4417   1.738   6.459   5.349 -0.5680 -0.1447  0.7967
  766SOL     OW 4418   0.029   0.637   1.186 -0.4738 -0.3992 -0.0437
  766SOL    HW1 4419   6.959   0.586   1.197  0.2757 -2.1913 -1.8793
  766SOL    HW2 4420   0.095   0.580   1.137  0.8794  1.9197 -1.0528
  767SOL     OW 4421   6.728   6.339   0.766  0.0953  0.9956  0.5920
  767SOL    HW1 4422   6.691   6.393   0.690  1.9583  0.7388 -0.5945
  767SOL    HW2 4423   6.669   6.347   0.845 -2.0607  1.1064 -0.9449
  768SOL     OW 4424   5.615   1.506   1.797 -0.2831 -0.2313 -0.3371
  768SOL    HW1 4425   5.567   1.569   1.735 -0.5335 -0.4476 -0.3655
  768SOL    HW2 4426   5.711   1.535   1.806 -0.7981  1.2001  1.0487
  769SOL     OW 4427   3.184   2.632   1.053  0.0202  0.0020 -0.0791
  769SOL    HW1 4428   3.260   2.669   0.999 -0.7725 -0.8422 -1.8625
  769SOL    HW2 4429   3.105   2.693   1.045 -0.1679 -0.2385 -0.0581
  770SOL     OW 4430   3.436   4.334   4.848  0.2482 -0.4352  0.2083
  770SOL    HW1 4431   3.356   4.356   4.905  0.3855  1.0974 -0.1351
  770SOL    HW2 4432   3.475   4.247   4.878 -0.2157 -0.1260  1.8587
  771SOL     OW 4433   6.090   3.817   3.863  0.5224 -0.5399  0.1666
  771SOL    HW1 4434   6.118   3.775   3.776  0.3400 -1.6642  0.6254
  771SOL    HW2 4435   6.134   3.768   3.938  0.5904  0.3532  0.7180
  772SOL     OW 4436   5.893   2.654   4.018 -0.8670 -0.6668  0.8622
  772SOL    HW1 4437   5.904   2.559   4.045 -2.4847 -0.6706  1.5848
  772SOL    HW2 4438   5.862   2.659   3.923 -0.1350 -0.8152  0.6056
  773SOL     OW 4439   5.040   5.783   0.559  0.6500 -0.1193  0.2225
  773SOL    HW1 4440   5.060   5.750   0.652  1.6273 -1.2114 -0.3506
  773SOL    HW2 4441   5.085   5.872   0.545  0.1697  0.2423  0.9169
  774SOL     OW 4442   3.778   5.132   4.456  0.6601  0.4949  0.7430
  774SOL    HW1 4443   3.693   5.166   4.415  0.4438 -0.6550  0.2028
  774SOL    HW2 4444   3.768   5.128   4.555 -0.5303 -1.1689  0.5953
  775SOL     OW 4445   3.197   4.833   2.561 -0.1375  0.5726  0.5922
  775SOL    HW1 4446   3.098   4.843   2.547 -0.0523 -0.7565 -1.2268
  775SOL    HW2 4447   3.241   4.923   2.549 -0.8909  0.7711 -1.0407
  776SOL     OW 4448   5.135   4.582   4.651 -0.2815 -0.2170  0.2986
  776SOL    HW1 4449   5.135   4.668   4.600 -0.2374 -0.4445 -0.0834
  776SOL    HW2 4450   5.045   4.539   4.645 -0.2384 -0.3092  0.3020
  777SOL     OW 4451   4.705   0.963   3.615 -1.0835  0.0890 -0.3108
  777SOL    HW1 4452   4.669   0.879   3.574  1.1305 -0.6079 -1.0003
  777SOL    HW2 4453   4.666   1.042   3.569 -2.7439 -0.5516 -0.0656
  778SOL     OW 4454   4.967   3.403   6.792  0.0829  0.1812 -0.0456
  778SOL    HW1 4455   4.876   3.439   6.774  0.2714  1.0472  0.6247
  778SOL    HW2 4456   4.967   3.304   6.782 -1.4509 -0.0941  1.9558
  779SOL     OW 4457   3.339   0.789   4.835  0.0998 -0.2623 -0.1011
  779SOL    HW1 4458   3.285   0.712   4.801  0.1293 -0.0988 -0.5282
  779SOL    HW2 4459   3.297   0.826   4.918 -0.6394  0.0806 -0.6211
  780SOL     OW 4460   6.338   1.673   4.380  0.1455  0.2256  0.3828
  780SOL    HW1 4461   6.429   1.668   4.340  0.6617 -1.9974  1.6354
  780SOL    HW2 4462   6.284   1.594   4.349 -0.6995  0.4834  1.1418
  781SOL     OW 4463   1.036   4.659   5.615 -0.5204 -0.1527 -0.1218
  781SOL    HW1 4464   0.949   4.622   5.646 -1.4711  2.1100  0.1317
  781SOL    HW2 4465   1.027   4.758   5.603  2.0519  0.1513  0.0021
  782SOL     OW 4466   4.537   6.905   0.509 -0.1527  0.6613  0.0465
  782SOL    HW1 4467   4.507   6.910   0.413 -0.9571  2.7333  0.3752
  782SOL    HW2 4468   4.513   6.815   0.546  1.0746 -0.5837 -1.9518
  783SOL     OW 4469   2.833   0.341   2.766 -0.0267 -0.6831 -0.0667
  783SOL    HW1 4470   2.831   0.293   2.854 -0.7242  0.9640  0.8705
  783SOL    HW2 4471   2.783   0.427   2.775  1.3660  0.3339 -1.6073
  784SOL     OW 4472   5.561   2.095   6.266  0.3207 -0.5201 -0.2402
  784SOL    HW1 4473   5.650   2.065   6.299 -0.5463 -1.1380  1.7100
  784SOL    HW2 4474   5.573   2.160   6.191  2.3657 -1.1702 -0.5343
  785SOL     OW 4475   1.538   3.613   3.608 -0.3554 -0.1182 -0.0081
  785SOL    HW1 4476   1.567   3.617   3.512 -0.1237  0.8001  0.0893
  785SOL    HW2 4477   1.438   3.609   3.612 -0.3853  0.2192 -0.2891
  786SOL     OW 4478   2.120   2.687   3.028 -0.4620  0.0931  0.0814
  786SOL    HW1 4479   2.149   2.640   2.944 -0.0209 -0.2861  0.4376
  786SOL    HW2 4480   2.189   2.672   3.099 -0.6273  0.7685  0.3837
  787SOL     OW 4481   0.084   6.402   6.970  0.2935  0.1194 -0.5526
  787SOL    HW1 4482   0.165   6.364   6.926  1.0423  0.2395  0.6668
  787SOL    HW2 4483   0.019   6.329   6.991  0.9385 -0.2600  0.1778
  788SOL     OW 4484   6.395   3.628   3.478 -0.1025  0.1080  0.6869
  788SOL    HW1 4485   6.364   3.610   3.385  0.4071 -0.9847  0.7110
  788SOL    HW2 4486   6.488   3.594   3.489  0.8577  2.5820  0.8540
  789SOL     OW 4487   4.843   0.855   4.691 -0.4407 -0.2476  0.0026
  789SOL    HW1 4488   4.747   0.840   4.666 -0.0672 -2.7084 -0.1667
  789SOL    HW2 4489   4.902   0.830   4.615  0.3764  2.0410 -0.1955
  790SOL     OW 4490   0.904   2.689   0.716 -0.2337  0.2110 -0.2364
  790SOL    HW1 4491   0.946   2.776   0.740  3.3361 -1.0211 -1.4863
  790SOL    HW2 4492   0.862   2.696   0.626  1.5995  0.2415 -1.1279
  791SOL     OW 4493   6.829   1.017   5.038 -0.3883 -0.0266  0.2774
  791SOL    HW1 4494   6.896   0.955   4.997 -3.0149 -1.2354 -2.6027
  791SOL    HW2 4495   6.807   0.987   5.131  1.9023 -0.4389  0.7360
  792SOL     OW 4496   2.974   1.934   5.984 -0.1809 -0.1954  0.3075
  792SOL    HW1 4497   2.936   1.982   5.905  0.3438  0.9979  0.7485
  792SOL    HW2 4498   2.954   1.986   6.067  0.0490 -0.9645  0.8569
  793SOL     OW 4499   2.089   4.632   3.821  0.7692 -0.4573 -0.2437
  793SOL    HW1 4500   2.099   4.731   3.819  0.0454 -0.3878 -2.0710
  793SOL    HW2 4501   2.173   4.590   3.787  0.8002 -0.4495 -0.1771
  794SOL     OW 4502   4.532   4.895   2.431  0.4518 -0.1048  0.3549
  794SOL    HW1 4503   4.464   4.953   2.477  0.7600  1.1553 -0.7096
  794SOL    HW2 4504   4.579   4.839   2.499  0.4985  1.2758  1.5211
  795SOL     OW 4505   4.860   2.607   0.215  0.0342  0.2559  0.1995
  795SOL    HW1 4506   4.810   2.533   0.170 -2.4545  2.5375 -1.0983
  795SOL    HW2 4507   4.959   2.590   0.207 -0.3088 -1.0530 -3.5156
  796SOL     OW 4508   1.875   1.811   5.476 -0.7546 -0.2092  0.3525
  796SOL    HW1 4509   1.903   1.793   5.381 -1.2386  1.1696 -0.0812
  796SOL    HW2 4510   1.838   1.728   5.516 -1.5001 -0.5732 -1.0213
  797SOL     OW 4511   1.304   6.926   1.519  0.2930  0.4010  0.0844
  797SOL    HW1 4512   1.347   7.004   1.473 -0.6429  0.5373 -0.5998
  797SOL    HW2 4513   1.207   6.947   1.533  0.6797  0.6618  2.7905
  798SOL     OW 4514   2.756   6.105   3.490  0.2158  0.2519 -0.0166
  798SOL    HW1 4515   2.855   6.120   3.481  0.5682 -1.1326  1.1739
  798SOL    HW2 4516   2.734   6.011   3.464 -0.5060  0.0072  1.3739
  799SOL     OW 4517   4.183   5.391   1.189  0.3628 -0.3472  0.6174
  799SOL    HW1 4518   4.167   5.389   1.090 -2.1761 -1.4031  0.9692
  799SOL    HW2 4519   4.221   5.479   1.215  0.6758  0.1112 -1.2299
  800SOL     OW 4520   4.651   5.665   3.172 -0.1481 -0.2151  0.6576
  800SOL    HW1 4521   4.632   5.593   3.238 -0.0918 -0.7361  0.1217
  800SOL    HW2 4522   4.718   5.632   3.105 -1.7300 -0.4592 -0.8929
  801SOL     OW 4523   2.461   4.484   1.733 -0.6144 -0.4961 -0.2682
  801SOL    HW1 4524   2.473   4.460   1.829 -1.6516 -0.0976 -0.0269
  801SOL    HW2 4525   2.412   4.411   1.686 -0.9655 -0.2570 -0.2725
  802SOL     OW 4526   3.382   4.949   2.826 -0.1650 -0.1856  0.4086
  802SOL    HW1 4527   3.350   4.977   2.736 -0.0276  0.1561  0.4630
  802SOL    HW2 4528   3.472   4.988   2.843 -0.1933 -0.2418  0.6988
  803SOL     OW 4529   2.798   5.060   0.564 -0.0289 -0.3354 -0.4479
  803SOL    HW1 4530   2.756   4.969   0.563  0.4409 -0.5595 -0.0620
  803SOL    HW2 4531   2.731   5.127   0.533 -1.0073 -0.5566  1.0713
  804SOL     OW 4532   3.924   5.862   0.051 -0.0711  0.0554  0.1560
  804SOL    HW1 4533   3.825   5.852   0.062 -0.1170  1.2915  1.0675
  804SOL    HW2 4534   3.965   5.772   0.033 -1.3011 -0.5249  0.1665
  805SOL     OW 4535   2.737   2.982   6.830  0.4061  0.2905 -0.5158
  805SOL    HW1 4536   2.735   2.990   6.730 -1.2912 -1.4552 -0.7026
  805SOL    HW2 4537   2.784   2.898   6.855  1.9212  1.3374  0.2583
  806SOL     OW 4538   5.635   0.541   2.263  0.0247 -0.1495 -0.4868
  806SOL    HW1 4539   5.630   0.621   2.322  2.7405 -0.8034  0.7795
  806SOL    HW2 4540   5.658   0.569   2.170  1.3234  0.5277  0.0246
  807SOL     OW 4541   2.560   2.753   2.500 -0.1947  0.1858  0.1731
  807SOL    HW1 4542   2.553   2.758   2.599 -0.4312  0.4648  0.1430
  807SOL    HW2 4543   2.528   2.839   2.459  0.3527  0.2513 -0.1247
  808SOL     OW 4544   1.380   4.754   3.718  0.2207  0.0581 -0.1401
  808SOL    HW1 4545   1.469   4.742   3.674  0.6007  0.0477  0.6106
  808SOL    HW2 4546   1.307   4.736   3.652  0.7745 -0.4455 -0.6258
  809SOL     OW 4547   0.511   5.222   2.187 -0.6976  0.1710 -0.1781
  809SOL    HW1 4548   0.494   5.288   2.114 -0.0788  2.5876  1.7371
  809SOL    HW2 4549   0.447   5.238   2.263  0.6383 -0.1949  1.0807
  810SOL     OW 4550   3.107   6.767   1.511  0.1876  0.1934  0.3366
  810SOL    HW1 4551   3.104   6.800   1.416  2.0741  1.2469  0.5812
  810SOL    HW2 4552   3.034   6.701   1.526 -1.0226  1.0407 -1.4519
  811SOL     OW 4553   5.094   4.729   5.898  0.1044  0.2451 -0.1675
  811SOL    HW1 4554   5.155   4.664   5.944 -1.9617 -1.1652  0.7214
  811SOL    HW2 4555   5.141   4.768   5.819  2.1349 -0.7528  0.4699
  812SOL     OW 4556   3.520   5.127   0.674  0.0071 -0.1017  0.1516
  812SOL    HW1 4557   3.519   5.060   0.748 -0.7813 -0.9442 -0.5988
  812SOL    HW2 4558   3.427   5.160   0.657  0.3850  1.1837  0.5001
  813SOL     OW 4559   2.070   5.980   5.342  0.1792 -0.4972 -0.6206
  813SOL    HW1 4560   2.040   6.075   5.331 -1.4060 -0.9559 -0.5239
  813SOL    HW2 4561   2.125   5.953   5.263  0.4485  0.4310 -0.7559
  814SOL     OW 4562   1.253   5.738   3.818 -0.0915 -0.0002 -0.3749
  814SOL    HW1 4563   1.205   5.682   3.885  0.9344 -1.5846 -0.9210
  814SOL    HW2 4564   1.320   5.796   3.865  2.6437 -3.1200 -0.1292
  815SOL     OW 4565   4.460   6.455   2.333 -0.0196 -0.4271  0.5061
  815SOL    HW1 4566   4.392   6.433   2.264 -2.0493  0.1575  2.2247
  815SOL    HW2 4567   4.482   6.552   2.329  1.4576 -0.7596 -0.6048
  816SOL     OW 4568   1.505   6.462   4.631  0.1037  0.2863  0.4422
  816SOL    HW1 4569   1.470   6.382   4.679  1.8932  0.4028  2.0566
  816SOL    HW2 4570   1.595   6.441   4.592  0.7155  1.5541  1.0999
  817SOL     OW 4571   0.034   6.966   4.534  0.4204 -0.3465  0.0513
  817SOL    HW1 4572   6.985   6.906   4.581  1.2824 -0.7951  0.6908
  817SOL    HW2 4573   0.002   6.984   4.441 -0.8934 -0.1158  0.5361
  818SOL     OW 4574   2.153   3.068   5.878 -0.8645 -0.2167 -0.0700
  818SOL    HW1 4575   2.115   3.147   5.927  0.5840  0.6964 -0.3601
  818SOL    HW2 4576   2.243   3.046   5.915  0.3697  0.6127 -2.3273
  819SOL     OW 4577   5.084   6.748   5.333 -0.0943 -0.0601 -0.1902
  819SOL    HW1 4578   5.008   6.800   5.371 -0.2588  0.6594 -1.4300
  819SOL    HW2 4579   5.050   6.686   5.262  0.4133 -0.1151 -0.3894
  820SOL     OW 4580   5.175   4.044   1.190  0.2062 -1.0069  0.1321
  820SOL    HW1 4581   5.087   4.055   1.237  0.1603  0.7608 -0.2957
  820SOL    HW2 4582   5.243   4.009   1.255 -0.2932 -0.3320  1.0593
  821SOL     OW 4583   0.703   1.620   3.587  0.4210 -0.3510 -0.2073
  821SOL    HW1 4584   0.638   1.623   3.663 -0.4271 -1.1275 -0.8865
  821SOL    HW2 4585   0.654   1.631   3.501  1.1999 -0.9175 -0.7313
  822SOL     OW 4586   4.388   2.170   3.875  0.6464  0.1184 -0.1396
  822SOL    HW1 4587   4.447   2.173   3.793 -1.2794  0.9588 -1.5627
  822SOL    HW2 4588   4.386   2.260   3.918 -0.3222  0.3460 -0.6487
  823SOL     OW 4589   2.917   3.463   1.649 -0.4328  0.0428 -0.4979
  823SOL    HW1 4590   3.014   3.463   1.674 -1.0113 -0.9758  2.0991
  823SOL    HW2 4591   2.890   3.555   1.623  1.1105  0.4638 -0.7337
  824SOL     OW 4592   5.365   4.627   0.606  0.0537 -0.0413 -0.8388
  824SOL    HW1 4593   5.444   4.668   0.562  1.5332 -0.2721  1.4220
  824SOL    HW2 4594   5.391   4.592   0.696 -2.8897  0.9952  0.5620
  825SOL     OW 4595   2.546   6.398   4.772  0.4834  0.3283 -0.0110
  825SOL    HW1 4596   2.499   6.448   4.699 -0.5918 -1.0190 -0.2701
  825SOL    HW2 4597   2.482   6.378   4.846  1.5466  1.6252  1.3293
  826SOL     OW 4598   6.566   6.150   6.682  0.2017 -0.6272  0.1879
  826SOL    HW1 4599   6.646   6.201   6.713 -1.0499  0.7215  1.4121
  826SOL    HW2 4600   6.587   6.103   6.597  1.7391  1.1988 -0.5276
  827SOL     OW 4601   3.647   0.039   4.386  0.2074  0.6742 -0.1189
  827SOL    HW1 4602   3.633   6.961   4.355  0.3890  0.5508  0.1711
  827SOL    HW2 4603   3.566   0.094   4.365 -0.5080  0.1068  1.0377
  828SOL     OW 4604   0.222   4.079   4.365  0.1797  0.3905 -0.0905
  828SOL    HW1 4605   0.123   4.070   4.372  0.0270  0.3101 -1.7884
  828SOL    HW2 4606   0.266   3.997   4.401 -0.1667  1.5663  3.3504
  829SOL     OW 4607   1.658   0.083   1.719  0.3806 -0.1191  0.2021
  829SOL    HW1 4608   1.735   0.019   1.727  0.8067  0.4394  0.5972
  829SOL    HW2 4609   1.665   0.154   1.789 -2.3453 -1.9484  2.5635
  830SOL     OW 4610   6.839   6.354   3.661  0.0339  0.1391  0.0810
  830SOL    HW1 4611   6.787   6.270   3.666  0.9575 -0.4358  0.3667
  830SOL    HW2 4612   6.908   6.355   3.734 -1.2231  2.0232  1.3339
  831SOL     OW 4613   6.081   0.867   2.043 -0.4219  0.0348 -0.0525
  831SOL    HW1 4614   6.080   0.770   2.067  0.7363  0.0010 -0.1036
  831SOL    HW2 4615   6.127   0.919   2.114  0.2819  0.3427 -0.7189
  832SOL     OW 4616   0.787   4.403   2.842 -0.8892  0.0475  0.0688
  832SOL    HW1 4617   0.769   4.491   2.797  0.8557  0.5254  0.2224
  832SOL    HW2 4618   0.804   4.333   2.772  1.3537  0.6874 -0.1133
  833SOL     OW 4619   2.865   1.454   2.863  0.5937  0.8797 -0.4930
  833SOL    HW1 4620   2.895   1.548   2.876  2.3238  0.1944  0.9136
  833SOL    HW2 4621   2.895   1.421   2.773 -0.4184  1.7800 -1.1804
  834SOL     OW 4622   6.283   5.877   4.765 -0.1745 -0.0644 -0.3259
  834SOL    HW1 4623   6.268   5.779   4.751  1.5287 -0.2559 -0.9994
  834SOL    HW2 4624   6.341   5.890   4.845 -1.6165  0.5072  0.6630
  835SOL     OW 4625   2.914   6.190   3.811 -0.3730 -0.5489 -0.0189
  835SOL    HW1 4626   2.871   6.157   3.895  0.4906  1.0532  1.1194
  835SOL    HW2 4627   2.874   6.144   3.732 -2.9089 -0.4258  1.0990
  836SOL     OW 4628   5.493   5.725   5.793  0.0369  0.3185  0.2868
  836SOL    HW1 4629   5.427   5.715   5.867  1.3132  0.8302  1.5438
  836SOL    HW2 4630   5.577   5.676   5.816  0.7778  1.2179 -0.4140
  837SOL     OW 4631   2.288   4.585   2.138  0.6936  0.3215 -0.9121
  837SOL    HW1 4632   2.316   4.659   2.199 -1.5650  0.0354  0.5758
  837SOL    HW2 4633   2.195   4.602   2.105  1.6967  0.3148 -4.1378
  838SOL     OW 4634   5.460   5.354   2.611  0.6117  0.2516 -0.0366
  838SOL    HW1 4635   5.382   5.399   2.653  0.2370  0.3465 -0.8152
  838SOL    HW2 4636   5.512   5.420   2.557 -0.4186 -0.3440 -1.8799
  839SOL     OW 4637   2.614   5.381   6.110  0.0645  0.1327 -0.0272
  839SOL    HW1 4638   2.613   5.308   6.042 -0.7588 -0.0212  0.1444
  839SOL    HW2 4639   2.591   5.468   6.065 -1.0931 -0.0698  0.1614
  840SOL     OW 4640   0.847   1.825   2.172 -0.7421 -0.4432  0.3860
  840SOL    HW1 4641   0.783   1.761   2.130 -1.8371  0.9052 -0.0595
  840SOL    HW2 4642   0.848   1.811   2.271  0.6324 -2.5379  0.1470
  841SOL     OW 4643   5.731   5.517   5.251 -0.0374 -0.5852  0.1695
  841SOL    HW1 4644   5.648   5.497   5.198  1.5441 -0.2474 -2.6338
  841SOL    HW2 4645   5.759   5.612   5.234  0.1517 -0.2043  2.2930
  842SOL     OW 4646   5.709   2.183   2.347  0.3360 -0.3376  0.4284
  842SOL    HW1 4647   5.786   2.173   2.411  0.3665  0.7791  0.5814
  842SOL    HW2 4648   5.651   2.259   2.376  0.4766  0.3450 -0.9907
  843SOL     OW 4649   2.969   1.234   1.461  0.0026 -0.5261 -0.3761
  843SOL    HW1 4650   2.953   1.307   1.395  0.3442 -0.2427 -0.1507
  843SOL    HW2 4651   2.901   1.161   1.448  0.1093 -0.5046 -1.0752
  844SOL     OW 4652   3.553   3.025   1.924  0.4276 -0.3245 -0.5659
  844SOL    HW1 4653   3.586   2.949   1.868  4.9600  0.9619 -0.0096
  844SOL    HW2 4654   3.571   3.111   1.877 -0.1926  0.5956  0.8271
  845SOL     OW 4655   3.260   1.971   3.334  0.4665  0.6081 -0.4354
  845SOL    HW1 4656   3.325   2.044   3.311 -0.3760  1.4756 -0.1507
  845SOL    HW2 4657   3.270   1.947   3.430  0.4068  0.7004 -0.4060
  846SOL     OW 4658   1.835   0.090   4.283  0.4549 -0.2190 -0.1478
  846SOL    HW1 4659   1.853   0.004   4.236  0.5552  0.1948 -0.8680
  846SOL    HW2 4660   1.920   0.124   4.324  0.8210  0.4575 -1.4191
  847SOL     OW 4661   3.451   4.892   1.732 -0.2015  0.2076  0.1207
  847SOL    HW1 4662   3.527   4.876   1.670  0.4781  0.7944  0.7801
  847SOL    HW2 4663   3.472   4.969   1.792 -1.0975  0.0453  0.6702
  848SOL     OW 4664   0.951   5.251   4.138  0.3730 -0.8469 -0.8002
  848SOL    HW1 4665   0.994   5.299   4.214 -0.8644 -0.6496 -0.1935
  848SOL    HW2 4666   0.973   5.298   4.052  2.8382 -1.7935 -0.7744
  849SOL     OW 4667   3.664   0.117   6.288 -0.0372 -0.8680 -0.1184
  849SOL    HW1 4668   3.743   0.130   6.228 -0.1309  1.2294  0.1211
  849SOL    HW2 4669   3.632   0.022   6.282 -0.7962 -0.5610 -4.3804
  850SOL     OW 4670   3.864   4.445   6.101 -0.5568  0.1185 -0.0644
  850SOL    HW1 4671   3.855   4.345   6.106  1.4279 -0.1025 -0.2006
  850SOL    HW2 4672   3.832   4.485   6.187 -1.3392 -0.6397  0.0105
  851SOL     OW 4673   6.501   3.852   4.931  0.7902 -0.7018 -0.8556
  851SOL    HW1 4674   6.518   3.950   4.930 -1.1768 -0.2415  0.9819
  851SOL    HW2 4675   6.560   3.809   5.000  1.1091 -0.6803 -1.1148
  852SOL     OW 4676   1.699   5.501   1.292  0.2173 -1.1150  0.9409
  852SOL    HW1 4677   1.701   5.490   1.391  0.2743 -2.1310  0.8341
  852SOL    HW2 4678   1.751   5.428   1.249 -1.2071 -1.6807  0.0896
  853SOL     OW 4679   1.390   4.182   4.591 -0.9802  0.3964  0.1839
  853SOL    HW1 4680   1.387   4.088   4.624  0.3667  0.2896  0.0502
  853SOL    HW2 4681   1.447   4.237   4.653 -1.9635  1.1929  0.4080
  854SOL     OW 4682   5.923   5.170   5.175  0.1779 -0.0403 -0.2093
  854SOL    HW1 4683   5.828   5.178   5.205  0.2181  1.6615 -0.4517
  854SOL    HW2 4684   5.984   5.183   5.254  0.2297  1.7482 -0.4967
  855SOL     OW 4685   1.376   3.381   3.597  0.0853 -0.4009  0.0549
  855SOL    HW1 4686   1.350   3.406   3.504 -0.1758 -0.3399  0.1425
  855SOL    HW2 4687   1.468   3.342   3.597 -0.2402 -1.1915 -0.3594
  856SOL     OW 4688   0.593   1.950   3.625  0.1319 -0.1319 -0.2859
  856SOL    HW1 4689   0.646   1.926   3.544  1.7009  0.3644  0.5598
  856SOL    HW2 4690   0.567   2.046   3.621  0.8091  0.0762  0.1008
  857SOL     OW 4691   0.209   5.717   5.632 -0.4013  0.6615  0.2129
  857SOL    HW1 4692   0.212   5.654   5.555  2.1426  0.8559  0.0528
  857SOL    HW2 4693   0.231   5.669   5.716  3.4750  1.4434 -0.1460
  858SOL     OW 4694   3.186   4.033   2.480  0.2750  0.2415  0.0361
  858SOL    HW1 4695   3.260   3.975   2.515  0.1225 -0.9707 -1.5593
  858SOL    HW2 4696   3.182   4.025   2.381 -1.8484  0.4850  0.0649
  859SOL     OW 4697   4.758   2.064   3.798 -0.6416  0.2723  0.3101
  859SOL    HW1 4698   4.815   2.000   3.849  0.7840 -0.4165 -1.9860
  859SOL    HW2 4699   4.800   2.155   3.800  0.2677 -0.0919 -0.8309
  860SOL     OW 4700   4.537   0.285   5.540 -0.9734  0.1312 -0.3818
  860SOL    HW1 4701   4.571   0.242   5.456  1.1523 -1.6145  1.2475
  860SOL    HW2 4702   4.610   0.341   5.580 -2.2886  1.7587 -0.1727
  861SOL     OW 4703   3.860   4.649   3.981  0.2733 -0.1097  0.2840
  861SOL    HW1 4704   3.871   4.561   4.028  2.4581  0.3857  0.8098
  861SOL    HW2 4705   3.818   4.715   4.043 -1.1139 -0.6806 -0.0202
  862SOL     OW 4706   5.387   6.435   1.925  0.0940  0.2729  0.0218
  862SOL    HW1 4707   5.455   6.486   1.977 -1.3075  0.0802  2.1574
  862SOL    HW2 4708   5.359   6.354   1.976 -0.9828 -0.2249 -1.2812
  863SOL     OW 4709   5.839   1.379   1.023  0.4300 -0.2080  0.0871
  863SOL    HW1 4710   5.886   1.452   0.973  0.0961  0.0701  0.1763
  863SOL    HW2 4711   5.895   1.296   1.020 -0.5772 -0.9207 -2.7128
  864SOL     OW 4712   1.641   5.433   2.093 -0.2877 -0.0133  0.0846
  864SOL    HW1 4713   1.545   5.408   2.079  0.1211 -0.3951 -2.4187
  864SOL    HW2 4714   1.697   5.350   2.093  0.1632  0.2859  0.4715
  865SOL     OW 4715   1.038   6.049   4.481 -0.0540  0.1970 -0.2727
  865SOL    HW1 4716   1.110   6.091   4.536 -0.9456 -0.5000  1.5143
  865SOL    HW2 4717   1.019   6.107   4.402  0.0971  2.1523  1.0419
  866SOL     OW 4718   4.655   6.782   3.661  0.1255  0.1612 -0.2292
  866SOL    HW1 4719   4.617   6.722   3.590  0.7704 -1.5025  0.7685
  866SOL    HW2 4720   4.725   6.732   3.713 -0.8997  0.9931  2.1131
  867SOL     OW 4721   5.531   4.983   5.158 -0.4207 -0.3199  0.5165
  867SOL    HW1 4722   5.442   4.976   5.203 -1.7228  1.8719 -1.4842
  867SOL    HW2 4723   5.583   5.058   5.199 -0.7961  0.3958 -0.2910
  868SOL     OW 4724   4.689   6.437   4.224  0.1840 -0.6301  0.1490
  868SOL    HW1 4725   4.746   6.508   4.182 -0.7527  1.1790  1.7821
  868SOL    HW2 4726   4.722   6.416   4.315 -0.2132 -1.5200  0.1038
  869SOL     OW 4727   3.468   5.917   6.100 -0.2879 -0.0682 -0.7738
  869SOL    HW1 4728   3.463   6.009   6.139 -0.6067 -1.6817  3.5355
  869SOL    HW2 4729   3.557   5.877   6.121 -0.8390 -1.3771 -0.8677
  870SOL     OW 4730   2.131   5.094   5.525  0.0790  0.0736 -0.4119
  870SOL    HW1 4731   2.162   4.999   5.525  2.9400  0.7998  3.0080
  870SOL    HW2 4732   2.034   5.098   5.550  0.1081 -1.9203  0.2006
  871SOL     OW 4733   3.498   3.270   4.280  0.5977 -0.2760 -0.1977
  871SOL    HW1 4734   3.476   3.347   4.340 -2.1748 -0.2551 -1.0865
  871SOL    HW2 4735   3.482   3.185   4.329 -2.8510 -0.2849 -1.0509
  872SOL     OW 4736   3.453   5.502   5.315  0.2655  0.0224  0.1987
  872SOL    HW1 4737   3.529   5.437   5.319  1.1517  0.9506 -0.9128
  872SOL    HW2 4738   3.489   5.596   5.312 -0.9085  0.4817 -0.5395
  873SOL     OW 4739   5.325   5.989   1.409  0.0621  0.3533  0.2918
  873SOL    HW1 4740   5.342   5.892   1.389 -0.7608  0.1107  0.7265
  873SOL    HW2 4741   5.378   6.045   1.346  0.5131 -0.3785 -0.0017
  874SOL     OW 4742   3.002   3.297   6.403  0.2252  0.5647  0.2725
  874SOL    HW1 4743   3.020   3.224   6.468 -0.8398  0.1704  0.1388
  874SOL    HW2 4744   3.086   3.318   6.353  0.2010 -1.6883 -0.8336
  875SOL     OW 4745   5.668   5.662   0.586  0.1030 -0.4330  0.2432
  875SOL    HW1 4746   5.675   5.730   0.512 -0.9126 -1.0944 -0.4823
  875SOL    HW2 4747   5.574   5.659   0.619 -0.0012 -1.8591 -0.1108
  876SOL     OW 4748   3.926   0.367   6.171 -0.0260 -0.2067 -0.2452
  876SOL    HW1 4749   3.985   0.402   6.244 -1.9986 -0.7707  1.6991
  876SOL    HW2 4750   3.968   0.285   6.131  1.9349  1.1119 -1.0623
  877SOL     OW 4751   1.685   6.483   2.782  0.3645 -0.3755  0.7355
  877SOL    HW1 4752   1.768   6.536   2.764 -0.3310  0.9761  1.3950
  877SOL    HW2 4753   1.667   6.422   2.704  0.4933  1.2847 -0.6594
  878SOL     OW 4754   3.649   0.662   4.187 -0.2507  0.3496 -0.1630
  878SOL    HW1 4755   3.740   0.700   4.171 -0.3089  0.6169  0.1244
  878SOL    HW2 4756   3.624   0.600   4.112 -0.1541  0.8785 -0.6326
  879SOL     OW 4757   3.126   2.647   0.536 -0.0380  0.2765  0.3710
  879SOL    HW1 4758   3.072   2.721   0.495  0.7867  0.6122 -0.1227
  879SOL    HW2 4759   3.214   2.641   0.490  0.1469 -0.6096  0.8323
  880SOL     OW 4760   3.526   2.409   6.556  0.4626  0.6707  0.1376
  880SOL    HW1 4761   3.493   2.484   6.499  4.4365  2.2539 -0.4438
  880SOL    HW2 4762   3.551   2.332   6.498  2.6482  1.5397 -0.1744
  881SOL     OW 4763   2.654   3.238   4.962 -0.4405  0.4385 -0.0240
  881SOL    HW1 4764   2.659   3.268   5.057  0.4779  0.1634  0.0239
  881SOL    HW2 4765   2.654   3.138   4.959 -2.8595  0.3787 -0.2145
  882SOL     OW 4766   2.813   6.308   0.929  0.2249  0.2437  0.3225
  882SOL    HW1 4767   2.767   6.252   0.998  0.3621 -1.3191 -0.8169
  882SOL    HW2 4768   2.746   6.347   0.866  0.0504  2.0668  1.5451
  883SOL     OW 4769   6.854   4.725   3.551 -0.6105  0.0572 -0.0019
  883SOL    HW1 4770   6.872   4.639   3.598  1.7182  0.9685  0.9376
  883SOL    HW2 4771   6.778   4.772   3.595 -1.0107 -0.8788  0.3406
  884SOL     OW 4772   3.784   6.405   1.511 -0.0026  0.2370 -0.4196
  884SOL    HW1 4773   3.692   6.394   1.549 -0.0780  1.4760 -0.2130
  884SOL    HW2 4774   3.828   6.315   1.505 -1.8719 -0.6363 -2.2075
  885SOL     OW 4775   5.050   5.352   2.830 -0.3569  0.0030  0.2242
  885SOL    HW1 4776   4.968   5.328   2.778  0.9818 -2.5130 -0.9090
  885SOL    HW2 4777   5.039   5.322   2.925 -1.6141  1.8961  0.7520
  886SOL     OW 4778   4.579   3.645   6.160  0.5415  0.5809  0.3070
  886SOL    HW1 4779   4.629   3.706   6.221 -0.7807  0.5427  1.4894
  886SOL    HW2 4780   4.582   3.552   6.197 -1.6661  0.8400  1.2851
  887SOL     OW 4781   5.535   3.560   2.453  0.4161 -0.0801  0.2984
  887SOL    HW1 4782   5.586   3.486   2.409  1.1119 -0.0406  1.0198
  887SOL    HW2 4783   5.525   3.540   2.551 -0.0870  0.3992  0.3507
  888SOL     OW 4784   2.195   0.222   0.274  0.4677 -0.2734  0.0783
  888SOL    HW1 4785   2.201   0.311   0.229 -0.0615 -0.6342 -0.7336
  888SOL    HW2 4786   2.150   0.233   0.362 -0.1645  0.1890 -0.2841
  889SOL     OW 4787   4.315   4.752   1.724 -0.5655  0.2343 -0.7058
  889SOL    HW1 4788   4.397   4.802   1.696 -0.4890 -0.0372 -0.9643
  889SOL    HW2 4789   4.287   4.783   1.816  1.5213 -1.7341  0.6814
  890SOL     OW 4790   5.451   0.011   6.003  0.7305 -0.4038  0.2967
  890SOL    HW1 4791   5.540   0.057   6.000 -0.0964  1.2340 -0.7966
  890SOL    HW2 4792   5.423   7.014   6.098  1.5411  0.2514  0.6314
  891SOL     OW 4793   1.794   2.182   2.846 -0.5259  0.3608  0.3243
  891SOL    HW1 4794   1.710   2.202   2.898 -1.0424 -3.2370  1.1542
  891SOL    HW2 4795   1.782   2.097   2.795  2.3174  0.2319 -0.2961
  892SOL     OW 4796   2.252   5.838   0.810 -0.0342 -0.2422 -0.1845
  892SOL    HW1 4797   2.217   5.931   0.798 -1.9426 -0.3211  3.4389
  892SOL    HW2 4798   2.175   5.774   0.819  1.0623 -1.3452  2.3688
  893SOL     OW 4799   0.212   1.752   4.278 -0.5211 -0.2613 -0.3665
  893SOL    HW1 4800   0.165   1.813   4.343 -2.7380 -0.5728 -1.5753
  893SOL    HW2 4801   0.274   1.805   4.221 -1.0532  0.5641 -0.1948
  894SOL     OW 4802   5.731   5.291   1.388  0.0502  0.0316  0.1206
  894SOL    HW1 4803   5.754   5.388   1.399  2.2397 -0.5039  0.8129
  894SOL    HW2 4804   5.775   5.239   1.461 -0.9938 -1.5174 -0.3196
  895SOL     OW 4805   4.126   0.918   2.536  0.4627  0.1708 -0.3654
  895SOL    HW1 4806   4.044   0.913   2.594  0.8247 -1.4935  0.0532
  895SOL    HW2 4807   4.121   0.848   2.465  1.3242  0.3427 -0.6070
  896SOL     OW 4808   2.594   6.952   3.511 -0.0079  0.2520  0.0302
  896SOL    HW1 4809   2.661   0.009   3.527  1.3851 -0.3055 -2.7402
  896SOL    HW2 4810   2.638   6.863   3.526  0.8562 -0.2351 -4.1738
  897SOL     OW 4811   1.528   1.107   1.143 -0.2450  0.1695 -0.0682
  897SOL    HW1 4812   1.519   1.056   1.229  1.8482  2.4319  1.6144
  897SOL    HW2 4813   1.625   1.124   1.124 -0.7778  3.7553 -0.2911
  898SOL     OW 4814   3.993   1.864   2.795  0.0561 -0.1483  0.2130
  898SOL    HW1 4815   3.992   1.949   2.848  2.2504 -0.2788  0.5587
  898SOL    HW2 4816   4.020   1.884   2.701 -0.5811 -0.3442 -0.0207
  899SOL     OW 4817   3.962   3.905   2.759 -0.3403  0.2257  0.0282
  899SOL    HW1 4818   4.000   3.864   2.676  0.6644  3.5297 -1.3255
  899SOL    HW2 4819   3.867   3.932   2.743  0.0306  1.3946 -0.3235
  900SOL     OW 4820   4.667   1.586   3.678  0.5585 -0.2942 -0.4426
  900SOL    HW1 4821   4.609   1.542   3.609  0.9114 -0.9154 -0.3597
  900SOL    HW2 4822   4.701   1.516   3.741 -0.1973  0.3492  0.6928
  901SOL     OW 4823   3.018   5.379   2.920 -0.6975 -0.4738  0.1786
  901SOL    HW1 4824   3.083   5.321   2.968 -0.6177 -1.3105 -0.8994
  901SOL    HW2 4825   2.927   5.367   2.960 -0.5447 -0.7737  0.4434
  902SOL     OW 4826   4.751   0.055   6.438 -0.2779 -0.0520  0.2335
  902SOL    HW1 4827   4.817   6.996   6.433  0.4941  0.5600  1.0558
  902SOL    HW2 4828   4.728   0.086   6.346 -0.1485 -0.8907 -0.0900
  903SOL     OW 4829   3.243   4.427   1.589  0.4302  0.0608 -0.2122
  903SOL    HW1 4830   3.314   4.356   1.598  0.2486 -0.2796 -1.3757
  903SOL    HW2 4831   3.153   4.385   1.601  0.2908 -0.0258 -1.4943
  904SOL     OW 4832   2.953   4.274   6.239  0.4987  0.0260  0.3558
  904SOL    HW1 4833   2.872   4.328   6.216  1.9169  1.5296 -1.4365
  904SOL    HW2 4834   2.967   4.274   6.338 -0.3804  1.7247  0.5092
  905SOL     OW 4835   0.885   1.499   6.184 -0.0323  0.2804 -0.0846
  905SOL    HW1 4836   0.821   1.422   6.187 -2.7509  2.0121 -4.0269
  905SOL    HW2 4837   0.951   1.484   6.110  3.1926 -0.5690  2.6909
  906SOL     OW 4838   1.019   6.786   5.230  0.0769 -0.7204  0.1765
  906SOL    HW1 4839   1.045   6.717   5.161  1.2091  0.7220 -0.9018
  906SOL    HW2 4840   1.059   6.761   5.318  1.3556 -0.9241 -0.4343
  907SOL     OW 4841   0.623   1.794   6.395  0.1338 -0.6169  0.0937
  907SOL    HW1 4842   0.656   1.745   6.476  0.5939 -0.8449 -0.2254
  907SOL    HW2 4843   0.636   1.893   6.410 -0.2520 -0.6247  0.4998
  908SOL     OW 4844   0.791   6.038   5.973 -0.3056  0.0004 -1.0862
  908SOL    HW1 4845   0.887   6.020   5.955  0.0055 -0.0761  0.5436
  908SOL    HW2 4846   0.736   6.008   5.894  0.9958  0.3029 -2.1470
  909SOL     OW 4847   1.718   3.159   1.132  0.4590 -0.0722  0.0706
  909SOL    HW1 4848   1.778   3.235   1.107 -0.0396  0.6045  0.8850
  909SOL    HW2 4849   1.651   3.144   1.060 -0.1613  1.0159  0.4099
  910SOL     OW 4850   3.533   6.183   0.365  0.0380  0.0312  0.4303
  910SOL    HW1 4851   3.631   6.203   0.370 -0.1592  1.4200 -0.6147
  910SOL    HW2 4852   3.481   6.265   0.386 -0.9790 -1.0631  2.5373
  911SOL     OW 4853   5.944   6.805   6.464  0.2642  0.3043  0.2937
  911SOL    HW1 4854   5.889   6.825   6.384  2.7739 -0.2912 -1.7219
  911SOL    HW2 4855   5.935   6.708   6.488 -0.0493  0.3515  0.3619
  912SOL     OW 4856   1.978   6.902   6.350  0.0880  0.1009  0.0923
  912SOL    HW1 4857   1.888   6.925   6.387  0.5865  2.5691 -0.0183
  912SOL    HW2 4858   2.044   6.897   6.424 -0.2415 -2.6876  0.2895
  913SOL     OW 4859   0.255   2.367   2.733  0.2411 -0.2355 -0.1595
  913SOL    HW1 4860   0.300   2.444   2.779  1.0402 -0.5863 -0.3352
  913SOL    HW2 4861   0.297   2.353   2.643  0.0671 -0.8434 -0.1510
  914SOL     OW 4862   2.765   6.284   5.333  0.6302  0.3441 -0.4187
  914SOL    HW1 4863   2.699   6.325   5.270  0.7459 -0.6616 -1.2245
  914SOL    HW2 4864   2.857   6.312   5.308  0.5639  1.5246  0.5382
  915SOL     OW 4865   3.855   3.584   2.084  0.1164 -0.6641  0.5901
  915SOL    HW1 4866   3.918   3.507   2.084  1.1438  0.1597  0.0722
  915SOL    HW2 4867   3.906   3.669   2.073 -0.9499  0.1443  1.6514
  916SOL     OW 4868   1.121   2.094   1.037 -0.3890  0.1455 -0.1426
  916SOL    HW1 4869   1.186   2.059   1.104  0.0049 -1.3985 -1.2770
  916SOL    HW2 4870   1.166   2.103   0.948 -1.1154  1.3661 -0.4149
  917SOL     OW 4871   4.586   3.573   1.047 -0.2001  0.4278  0.5109
  917SOL    HW1 4872   4.533   3.653   1.018  0.0239  0.3139 -0.2260
  917SOL    HW2 4873   4.639   3.539   0.970 -1.1055 -1.0807  0.5274
  918SOL     OW 4874   1.273   6.544   2.648 -0.1111 -0.1690 -0.6025
  918SOL    HW1 4875   1.277   6.528   2.549  0.7953  2.3350 -1.0532
  918SOL    HW2 4876   1.366   6.556   2.683 -0.0442 -4.6542  1.3798
  919SOL     OW 4877   1.488   6.131   4.057 -0.7581  0.0967 -0.3219
  919SOL    HW1 4878   1.423   6.163   3.988 -1.1488 -0.3657 -0.1741
  919SOL    HW2 4879   1.579   6.168   4.037 -0.7521 -0.4610 -1.3910
  920SOL     OW 4880   4.580   5.652   5.519  0.4852 -0.5237  0.3135
  920SOL    HW1 4881   4.492   5.644   5.567  0.1714  0.4769 -0.0627
  920SOL    HW2 4882   4.639   5.716   5.568  0.9103 -0.9966  0.4219
  921SOL     OW 4883   2.399   1.086   2.988 -0.6681  0.8141 -0.1015
  921SOL    HW1 4884   2.320   1.122   3.038  0.1809  2.1603  0.3122
  921SOL    HW2 4885   2.474   1.152   2.990  0.5371 -0.4739 -0.3668
  922SOL     OW 4886   5.144   4.973   1.452 -0.1477  0.0441  0.1980
  922SOL    HW1 4887   5.228   4.998   1.501  1.0144 -1.5219 -0.8960
  922SOL    HW2 4888   5.068   4.970   1.517  0.9516 -0.0999  1.5467
  923SOL     OW 4889   5.092   1.292   2.148 -0.6113 -0.0587  0.0695
  923SOL    HW1 4890   5.042   1.252   2.071 -0.9750  1.2460 -0.4010
  923SOL    HW2 4891   5.101   1.390   2.134  0.4126  0.0135  1.1038
  924SOL     OW 4892   2.699   2.053   3.470  0.1278 -0.0185 -0.2456
  924SOL    HW1 4893   2.798   2.069   3.474  0.5011 -2.1372 -0.0048
  924SOL    HW2 4894   2.660   2.066   3.561  0.3102  0.1004 -0.1829
  925SOL     OW 4895   3.957   4.931   4.381  0.2787 -0.3258  0.0298
  925SOL    HW1 4896   3.882   4.991   4.407  1.4875  1.1077  0.3546
  925SOL    HW2 4897   4.042   4.983   4.378  1.0104 -1.4975 -2.0466
  926SOL     OW 4898   3.760   3.981   4.203 -0.4385 -0.5024  0.3217
  926SOL    HW1 4899   3.852   3.965   4.239 -0.6518 -0.4735  0.9028
  926SOL    HW2 4900   3.697   3.998   4.279 -0.5098  1.7387 -0.1871
  927SOL     OW 4901   4.878   1.592   5.122  0.5760  0.1390 -0.0099
  927SOL    HW1 4902   4.931   1.515   5.087 -0.6702 -0.3616 -0.8460
  927SOL    HW2 4903   4.796   1.559   5.169 -0.0814  0.9362 -0.5603
  928SOL     OW 4904   6.198   6.293   0.036 -0.1007  0.0377 -0.0086
  928SOL    HW1 4905   6.149   6.210   0.007  1.2097 -0.7971  0.1093
  928SOL    HW2 4906   6.282   6.268   0.083  0.9149  1.4485 -0.9800
  929SOL     OW 4907   2.460   2.369   5.321  0.1373  0.1715  0.0712
  929SOL    HW1 4908   2.483   2.447   5.263 -1.7768  0.3965 -0.4450
  929SOL    HW2 4909   2.395   2.397   5.391 -0.3585 -0.8859  0.0585
  930SOL     OW 4910   0.812   5.690   4.565 -0.1069  0.4112  0.3481
  930SOL    HW1 4911   0.856   5.604   4.592 -0.0358  0.4480  0.3496
  930SOL    HW2 4912   0.868   5.767   4.596  1.8422  0.4863 -2.8424
  931SOL     OW 4913   5.441   1.872   5.063 -0.0141 -0.7391  0.4916
  931SOL    HW1 4914   5.488   1.804   5.008 -1.9774 -1.7282 -0.0743
  931SOL    HW2 4915   5.360   1.831   5.105  0.6705  0.3486  3.0799
  932SOL     OW 4916   5.869   5.593   2.979  0.1669  1.0058  0.0368
  932SOL    HW1 4917   5.865   5.693   2.977  0.0232  1.0469  1.3668
  932SOL    HW2 4918   5.963   5.563   2.964  0.4849  1.4209  1.0794
  933SOL     OW 4919   2.697   3.008   5.686  0.3558 -0.8712 -0.2358
  933SOL    HW1 4920   2.785   3.021   5.641  0.0715 -0.9029 -0.8128
  933SOL    HW2 4921   2.656   3.097   5.706 -0.1249 -0.8376 -1.2727
  934SOL     OW 4922   6.190   2.104   1.539 -0.2210  0.0592  0.6037
  934SOL    HW1 4923   6.267   2.146   1.492  0.6846 -0.6310  1.4200
  934SOL    HW2 4924   6.105   2.123   1.490  0.4718  0.8203 -0.3148
  935SOL     OW 4925   3.801   1.667   0.384  0.1323  0.6075 -0.2781
  935SOL    HW1 4926   3.854   1.582   0.373  0.4364  0.7854 -0.2031
  935SOL    HW2 4927   3.794   1.713   0.295  0.0710  0.5656 -0.2952
  936SOL     OW 4928   5.567   2.256   6.043  0.4467  0.0835 -0.1913
  936SOL    HW1 4929   5.478   2.297   6.064  0.6327 -0.0409  0.8905
  936SOL    HW2 4930   5.616   2.315   5.979 -0.2091  0.3941 -0.4205
  937SOL     OW 4931   5.579   0.275   2.394 -0.5345  0.2989  0.1938
  937SOL    HW1 4932   5.592   0.374   2.387 -1.3457  0.4284  0.4504
  937SOL    HW2 4933   5.661   0.233   2.433  0.6344  0.6107 -1.7881
  938SOL     OW 4934   2.306   3.629   3.552  0.3266  0.3446  0.4295
  938SOL    HW1 4935   2.257   3.541   3.555 -2.0834  1.6373  2.5255
  938SOL    HW2 4936   2.361   3.639   3.635 -2.1604  2.1565  1.9984
  939SOL     OW 4937   1.067   5.994   4.883 -0.0459 -0.6965 -0.3958
  939SOL    HW1 4938   1.166   5.989   4.896 -0.3524 -2.2843  1.7285
  939SOL    HW2 4939   1.028   6.058   4.949 -0.6382 -1.7051  0.2558
  940SOL     OW 4940   2.335   2.293   0.307 -0.4850  0.1596 -0.1961
  940SOL    HW1 4941   2.429   2.269   0.331 -0.1584 -1.0313 -2.4004
  940SOL    HW2 4942   2.336   2.376   0.250 -0.8735  0.6535  0.5013
  941SOL     OW 4943   5.742   5.351   4.146  0.2440 -0.0770  0.0815
  941SOL    HW1 4944   5.806   5.364   4.222  1.2169  0.3468 -0.7747
  941SOL    HW2 4945   5.693   5.265   4.158 -0.0972  0.2895  1.5068
  942SOL     OW 4946   4.005   5.169   1.050  0.0941 -0.5900  0.1987
  942SOL    HW1 4947   3.977   5.232   0.978  1.9661 -1.7154 -1.6399
  942SOL    HW2 4948   3.973   5.077   1.028 -0.1938 -0.7767  1.3577
  943SOL     OW 4949   1.269   4.565   2.866 -0.2386  0.0522  0.5604
  943SOL    HW1 4950   1.326   4.523   2.936  2.0697  1.6001 -0.2732
  943SOL    HW2 4951   1.309   4.548   2.776 -1.3809  0.7973 -0.1123
  944SOL     OW 4952   4.315   4.514   2.390  0.4417  0.3783 -0.6337
  944SOL    HW1 4953   4.325   4.416   2.410  1.0627  0.3550 -1.0309
  944SOL    HW2 4954   4.392   4.544   2.335 -0.2726  0.8700 -1.3763
  945SOL     OW 4955   5.211   3.328   0.371 -0.0182 -0.3320  0.3127
  945SOL    HW1 4956   5.153   3.409   0.383 -0.3104 -0.5432  0.3331
  945SOL    HW2 4957   5.241   3.322   0.276 -1.4570 -1.1652 -0.1264
  946SOL     OW 4958   3.228   4.257   0.568 -0.0442  0.6516  0.2166
  946SOL    HW1 4959   3.273   4.243   0.480 -1.1484 -0.6740 -0.1743
  946SOL    HW2 4960   3.207   4.168   0.609  0.2564  1.2541  1.7233
  947SOL     OW 4961   4.528   5.006   3.696 -0.4350  0.2049  0.2831
  947SOL    HW1 4962   4.540   4.908   3.708  0.4954  0.2867  0.1181
  947SOL    HW2 4963   4.618   5.050   3.685 -0.8000  1.1417  0.8783
  948SOL     OW 4964   5.411   7.012   1.954 -0.3568  0.0372  0.0732
  948SOL    HW1 4965   5.463   0.081   1.957  0.9967 -0.6828 -1.3809
  948SOL    HW2 4966   5.410   6.976   1.860 -0.0578 -2.0338  0.7977
  949SOL     OW 4967   5.132   1.371   4.224  0.3278  0.4395 -0.1427
  949SOL    HW1 4968   5.052   1.326   4.263  0.8057  0.8407  1.3727
  949SOL    HW2 4969   5.103   1.452   4.172 -0.3545 -0.3508 -1.0179
  950SOL     OW 4970   3.358   6.524   5.922  0.0760 -0.0995  0.1058
  950SOL    HW1 4971   3.303   6.526   5.838  1.1633  0.9625 -0.6132
  950SOL    HW2 4972   3.447   6.483   5.904  0.8860  1.4636  0.3386
  951SOL     OW 4973   1.233   6.353   4.928  0.1823 -0.1520  0.2097
  951SOL    HW1 4974   1.198   6.269   4.970 -1.0522  0.0455 -0.3777
  951SOL    HW2 4975   1.221   6.430   4.991 -2.4394  0.3011 -0.7066
  952SOL     OW 4976   0.480   6.368   1.897 -0.6196  0.1388 -0.6756
  952SOL    HW1 4977   0.528   6.332   1.977 -2.3193  0.9368  0.7604
  952SOL    HW2 4978   0.543   6.426   1.844  0.5195 -0.3535  0.1076
  953SOL     OW 4979   2.214   3.918   1.925 -0.9042  0.3607 -0.0664
  953SOL    HW1 4980   2.147   3.943   1.995  0.3614  0.8100  1.0309
  953SOL    HW2 4981   2.283   3.857   1.965 -0.9797 -0.6038 -1.3334
  954SOL     OW 4982   6.259   5.708   3.895 -0.0905 -0.0876  0.6998
  954SOL    HW1 4983   6.254   5.806   3.872  0.9181 -0.0467  0.6092
  954SOL    HW2 4984   6.193   5.688   3.967 -1.4631  0.3154 -0.3993
  955SOL     OW 4985   6.386   5.634   4.223  0.4320 -0.4791  0.4851
  955SOL    HW1 4986   6.462   5.643   4.159  1.2699 -2.9475  1.0115
  955SOL    HW2 4987   6.303   5.672   4.183  1.9070  2.3931 -0.0532
  956SOL     OW 4988   0.691   6.821   5.468  0.3045  0.3062  0.2072
  956SOL    HW1 4989   0.649   6.896   5.519  1.0577  0.8459  0.0549
  956SOL    HW2 4990   0.671   6.735   5.514  0.2359  0.6986  0.9362
  957SOL     OW 4991   6.548   2.044   3.927 -0.0081 -0.3034 -0.0663
  957SOL    HW1 4992   6.490   2.038   4.008 -0.5377 -0.5951 -0.4631
  957SOL    HW2 4993   6.614   1.969   3.928 -0.3473 -0.6007 -0.1679
  958SOL     OW 4994   3.759   1.809   2.235  0.2669  0.1892  0.4484
  958SOL    HW1 4995   3.722   1.879   2.173  0.2438  0.5874  0.9027
  958SOL    HW2 4996   3.688   1.742   2.255 -0.1047  0.7356  1.0076
  959SOL     OW 4997   4.456   2.548   3.037 -0.0941  0.2820  0.3039
  959SOL    HW1 4998   4.476   2.584   2.945  1.6322 -0.1981  0.4508
  959SOL    HW2 4999   4.542   2.533   3.086 -1.0123  2.0891  2.6396
  960SOL     OW 5000   4.251   6.480   0.486  0.3517  0.7914 -0.2639
  960SOL    HW1 5001   4.174   6.517   0.538  0.6961  0.9988  0.1081
  960SOL    HW2 5002   4.226   6.391   0.448  0.5080  0.0298  1.3379
  961SOL     OW 5003   5.331   2.212   1.005 -0.1802  0.1710 -0.5885
  961SOL    HW1 5004   5.317   2.119   0.971  0.0018 -0.2270  0.3922
  961SOL    HW2 5005   5.381   2.265   0.937  1.4044 -1.0074 -0.4184
  962SOL     OW 5006   0.641   6.429   1.028 -0.0152  0.1025  0.4064
  962SOL    HW1 5007   0.685   6.434   0.939  0.6279 -0.6339  0.6718
  962SOL    HW2 5008   0.552   6.475   1.024  0.4701  0.9928 -0.3197
  963SOL     OW 5009   4.193   5.129   6.265  0.0344 -0.6135  0.0043
  963SOL    HW1 5010   4.120   5.149   6.330  0.1875  1.8996 -0.4907
  963SOL    HW2 5011   4.253   5.058   6.302 -0.9202 -0.5577  1.7473
  964SOL     OW 5012   2.128   3.364   3.541 -0.1508  0.0059 -0.0095
  964SOL    HW1 5013   2.055   3.420   3.581 -1.0250 -2.2064  1.7612
  964SOL    HW2 5014   2.154   3.293   3.607  1.8079 -0.8500 -1.6285
  965SOL     OW 5015   6.784   5.009   3.260 -0.2352 -0.1090  0.2102
  965SOL    HW1 5016   6.764   5.082   3.326 -0.5022 -0.6088  0.6965
  965SOL    HW2 5017   6.842   5.045   3.187 -1.1178  0.8181 -0.0573
  966SOL     OW 5018   1.936   3.093   3.759 -0.3271 -0.3672 -0.1949
  966SOL    HW1 5019   1.956   3.041   3.842  0.8061 -0.8314 -0.7419
  966SOL    HW2 5020   1.902   3.031   3.688 -0.9706 -0.0232 -0.1960
  967SOL     OW 5021   5.140   2.673   1.171 -0.4157 -0.6567 -0.1341
  967SOL    HW1 5022   5.064   2.627   1.126  0.7133 -2.8155  0.0337
  967SOL    HW2 5023   5.105   2.744   1.232 -2.0598  1.0267 -2.8452
  968SOL     OW 5024   0.094   6.298   5.375 -0.1508 -0.1126 -0.8307
  968SOL    HW1 5025   0.046   6.386   5.380 -0.5783 -0.2224 -2.5470
  968SOL    HW2 5026   0.084   6.259   5.284  1.5845 -1.0875 -0.6564
  969SOL     OW 5027   6.612   2.348   5.203  0.1034  0.0081  0.4371
  969SOL    HW1 5028   6.691   2.333   5.144 -1.0575  0.0560 -1.1671
  969SOL    HW2 5029   6.553   2.267   5.201 -0.4486  0.3962  0.7426
  970SOL     OW 5030   2.895   6.796   3.625 -0.0243 -0.1943  0.3276
  970SOL    HW1 5031   2.810   6.748   3.600 -1.2795  1.7207  0.7086
  970SOL    HW2 5032   2.946   6.818   3.542  0.0637 -1.2532  0.0818
  971SOL     OW 5033   3.641   0.250   1.566  0.2967  0.9058 -0.2111
  971SOL    HW1 5034   3.636   0.235   1.665  1.2284  1.4821 -0.0645
  971SOL    HW2 5035   3.673   0.343   1.548  0.8035  0.5775 -1.0520
  972SOL     OW 5036   6.794   5.189   2.884  0.1099  0.4254  0.3558
  972SOL    HW1 5037   6.852   5.148   2.955 -0.5793  1.7444  1.7390
  972SOL    HW2 5038   6.773   5.284   2.908 -0.3659  0.8359 -1.5131
  973SOL     OW 5039   3.040   5.686   5.617  0.4215 -0.0278 -0.4542
  973SOL    HW1 5040   3.048   5.610   5.682  0.9729  0.4899  0.0992
  973SOL    HW2 5041   3.097   5.667   5.537  2.1654  0.6776  0.5656
  974SOL     OW 5042   1.502   0.123   2.250 -0.0066  0.3620  0.3777
  974SOL    HW1 5043   1.568   0.105   2.324 -0.8983  0.5151  1.2306
  974SOL    HW2 5044   1.439   0.045   2.243 -0.1110  0.4846 -0.0170
  975SOL     OW 5045   2.555   5.282   5.763 -0.2971 -0.5861 -0.0973
  975SOL    HW1 5046   2.567   5.185   5.787  1.1882 -0.3967  0.0279
  975SOL    HW2 5047   2.476   5.292   5.703 -1.0396 -1.7493  0.6507
  976SOL     OW 5048   6.690   3.675   3.068 -0.1718 -0.0269 -0.2032
  976SOL    HW1 5049   6.675   3.595   3.010 -1.0164  0.2034 -0.3143
  976SOL    HW2 5050   6.763   3.655   3.134 -1.4029 -1.4663  0.8073
  977SOL     OW 5051   6.752   4.189   3.851  0.0477 -0.0962 -0.0448
  977SOL    HW1 5052   6.753   4.144   3.762  0.5117  0.2420 -0.2177
  977SOL    HW2 5053   6.794   4.279   3.843  1.1646 -0.5259  0.7456
  978SOL     OW 5054   5.499   1.150   2.807  0.0466  0.1714 -0.0459
  978SOL    HW1 5055   5.545   1.140   2.895 -0.0938 -1.2979 -0.1072
  978SOL    HW2 5056   5.429   1.221   2.814  0.8221  0.8865  0.6819
  979SOL     OW 5057   2.826   4.504   4.199 -0.1153 -0.5675  0.1468
  979SOL    HW1 5058   2.791   4.413   4.177 -1.1496  0.3596 -2.4355
  979SOL    HW2 5059   2.821   4.562   4.118 -0.2828  2.0759  1.9247
  980SOL     OW 5060   3.067   3.174   2.005 -0.2469 -0.4750 -0.4947
  980SOL    HW1 5061   3.032   3.127   2.085  0.3105  1.0074  0.6659
  980SOL    HW2 5062   3.148   3.127   1.971 -0.3650 -0.9961 -0.0695
  981SOL     OW 5063   5.806   4.186   4.640  0.1192  0.7216 -0.1322
  981SOL    HW1 5064   5.873   4.260   4.630 -0.3493  1.1035 -0.4894
  981SOL    HW2 5065   5.854   4.101   4.663  0.6091  1.2617  0.9399
  982SOL     OW 5066   4.383   5.973   6.974 -0.5258 -0.2130  0.6752
  982SOL    HW1 5067   4.319   5.924   6.915  1.2122 -1.0516 -0.5775
  982SOL    HW2 5068   4.422   6.051   6.924 -0.4744  0.2397  1.4028
  983SOL     OW 5069   4.006   6.567   1.543  0.0944  0.3330 -0.8059
  983SOL    HW1 5070   4.011   6.545   1.641 -2.1382  2.5654 -0.0828
  983SOL    HW2 5071   3.925   6.524   1.503  0.5372  0.1156 -1.4945
  984SOL     OW 5072   5.051   5.881   3.186 -0.1089 -0.3093  0.1415
  984SOL    HW1 5073   5.010   5.852   3.099 -0.0533  0.1828 -0.0546
  984SOL    HW2 5074   5.150   5.869   3.182  0.0366  0.9113 -0.3518
  985SOL     OW 5075   0.596   6.780   6.095 -0.0001 -0.1148 -0.4059
  985SOL    HW1 5076   0.648   6.778   6.180 -0.0808 -0.5113 -0.3623
  985SOL    HW2 5077   0.499   6.793   6.115 -0.1468 -1.1723 -0.3686
  986SOL     OW 5078   2.354   3.186   3.969  0.2600 -0.8404 -0.1015
  986SOL    HW1 5079   2.313   3.247   4.037 -1.2981 -1.8668 -0.0863
  986SOL    HW2 5080   2.340   3.091   3.996  3.1293 -1.2714  0.1529
  987SOL     OW 5081   1.554   6.096   2.465 -0.1723  0.4046 -0.1695
  987SOL    HW1 5082   1.527   6.033   2.392  0.0929 -0.6939  0.6499
  987SOL    HW2 5083   1.502   6.076   2.548  1.5780 -0.3426  0.8033
  988SOL     OW 5084   1.528   1.676   1.321 -0.5548 -0.4356 -0.3226
  988SOL    HW1 5085   1.554   1.615   1.247 -0.3923 -0.6784 -0.0671
  988SOL    HW2 5086   1.432   1.660   1.346 -0.1142 -1.6180  0.7201
  989SOL     OW 5087   3.262   2.556   0.764  0.0831  0.1739 -0.1928
  989SOL    HW1 5088   3.192   2.605   0.711 -0.8084 -0.6817  0.1749
  989SOL    HW2 5089   3.225   2.470   0.797  0.4944  0.8399  2.1749
  990SOL     OW 5090   2.457   6.182   4.499  0.0943 -0.2637  0.5120
  990SOL    HW1 5091   2.529   6.146   4.558 -0.6279 -1.3456  0.7629
  990SOL    HW2 5092   2.413   6.107   4.449 -0.1282  0.4980 -0.4779
  991SOL     OW 5093   4.840   4.814   3.278 -0.1975 -0.6639  0.0624
  991SOL    HW1 5094   4.755   4.827   3.329  0.0502  0.0718  0.3072
  991SOL    HW2 5095   4.916   4.853   3.331  0.0972 -0.0826 -0.7713
  992SOL     OW 5096   2.245   0.094   3.111  0.5046 -0.5207 -0.1828
  992SOL    HW1 5097   2.300   0.064   3.188 -0.5355 -0.9748  0.3987
  992SOL    HW2 5098   2.305   0.130   3.039  1.4653  0.3492  1.0047
  993SOL     OW 5099   4.164   5.213   4.185 -0.0772  0.1813 -0.5670
  993SOL    HW1 5100   4.208   5.296   4.152  0.4362 -0.1540 -0.7337
  993SOL    HW2 5101   4.233   5.149   4.218 -0.4336 -0.3512 -0.8316
  994SOL     OW 5102   6.157   3.506   4.426  0.0319 -0.1065  0.0360
  994SOL    HW1 5103   6.107   3.575   4.374  0.9560  0.1345 -0.5501
  994SOL    HW2 5104   6.174   3.426   4.368 -1.4279 -1.0512  0.8409
  995SOL     OW 5105   4.197   2.751   5.234  0.0737  0.1778 -0.3401
  995SOL    HW1 5106   4.238   2.699   5.309  1.1872  2.9585  1.0895
  995SOL    HW2 5107   4.218   2.706   5.147 -0.2582 -2.4854  0.8333
  996SOL     OW 5108   2.219   0.663   6.452  0.4722  0.4924 -0.1504
  996SOL    HW1 5109   2.260   0.744   6.494  0.2102  0.6013 -0.1053
  996SOL    HW2 5110   2.129   0.646   6.493 -0.3172  1.2914 -1.4889
  997SOL     OW 5111   6.336   2.147   4.351  0.2092 -0.2513 -0.1848
  997SOL    HW1 5112   6.275   2.119   4.277  1.7285 -0.0600 -1.5706
  997SOL    HW2 5113   6.283   2.166   4.433 -1.6116  0.2066 -1.4110
  998SOL     OW 5114   0.613   2.559   2.218  0.1285  0.2646 -0.3430
  998SOL    HW1 5115   0.678   2.634   2.204  1.0734 -0.5067 -0.2317
  998SOL    HW2 5116   0.656   2.488   2.273 -1.0492  0.0073  0.2712
  999SOL     OW 5117   1.547   1.012   3.262  0.0812  0.0295  0.6096
  999SOL    HW1 5118   1.554   1.111   3.253 -1.1381  0.2494  1.7143
  999SOL    HW2 5119   1.528   0.989   3.357 -0.4526 -1.2086  0.2209
 1000SOL     OW 5120   2.926   4.556   0.682  0.2549  0.8669 -0.0889
 1000SOL    HW1 5121   2.862   4.485   0.653 -1.0715  0.8585  2.5055
 1000SOL    HW2 5122   2.988   4.519   0.751  1.8151  1.3993 -1.1523
 1001SOL     OW 5123   4.311   1.836   1.644  0.3107  0.2095  0.3312
 1001SOL    HW1 5124   4.216   1.810   1.661  0.2054  0.5299  0.2456
 1001SOL    HW2 5125   4.314   1.928   1.604  0.7254  0.9790  1.9934
 1002SOL     OW 5126   2.339   2.336   6.249  0.6501 -0.2280 -0.4302
 1002SOL    HW1 5127   2.397   2.369   6.174 -0.7491  0.3272 -1.3178
 1002SOL    HW2 5128   2.298   2.249   6.223  2.0405 -1.2824  0.7224
 1003SOL     OW 5129   4.872   3.050   1.854  0.5041 -0.6611  0.0378
 1003SOL    HW1 5130   4.800   2.998   1.809  0.0236 -3.3636  3.5047
 1003SOL    HW2 5131   4.831   3.124   1.907  0.4834 -0.8884  0.3418
 1004SOL     OW 5132   3.949   4.572   2.924 -0.1826  0.1374  0.2249
 1004SOL    HW1 5133   3.996   4.615   2.847 -0.3625 -0.6826 -0.3623
 1004SOL    HW2 5134   4.015   4.527   2.983  0.0030  1.1750  0.8250
 1005SOL     OW 5135   2.110   3.897   5.556 -0.3780 -0.1464  0.1106
 1005SOL    HW1 5136   2.023   3.902   5.507 -1.3108  1.2540  1.7916
 1005SOL    HW2 5137   2.183   3.933   5.498 -1.6362  2.5289  0.0480
 1006SOL     OW 5138   2.727   4.558   4.943 -0.3704 -0.2999  0.1481
 1006SOL    HW1 5139   2.747   4.613   4.862 -0.5220 -0.2402  0.1518
 1006SOL    HW2 5140   2.643   4.506   4.928 -1.6415  1.3979  1.1195
 1007SOL     OW 5141   6.795   5.214   3.526  0.3230  0.9785 -0.7325
 1007SOL    HW1 5142   6.843   5.182   3.608  0.1600 -0.9562 -1.3418
 1007SOL    HW2 5143   6.696   5.217   3.544  0.2542  0.2109 -0.9394
 1008SOL     OW 5144   1.696   5.592   4.646  0.2725 -0.4216 -0.6111
 1008SOL    HW1 5145   1.643   5.574   4.728  0.7855 -0.1053 -0.2063
 1008SOL    HW2 5146   1.740   5.682   4.653  2.8032 -1.6212  0.1425
 1009SOL     OW 5147   0.340   1.917   2.663 -0.4867  0.0686 -0.4231
 1009SOL    HW1 5148   0.376   1.983   2.728  0.3591  0.3615 -1.1732
 1009SOL    HW2 5149   0.274   1.857   2.709  0.0547  0.3055  0.6827
 1010SOL     OW 5150   3.042   0.728   1.966 -0.1590  0.1261 -0.5751
 1010SOL    HW1 5151   3.113   0.675   2.012  0.4025  0.3395 -1.1751
 1010SOL    HW2 5152   2.952   0.699   1.999  0.2338  0.6246  1.0068
 1011SOL     OW 5153   6.637   4.961   2.814  0.2190 -0.6909 -0.5796
 1011SOL    HW1 5154   6.627   4.956   2.715 -0.4289  1.2032 -0.6443
 1011SOL    HW2 5155   6.707   5.029   2.837 -2.0014  1.4535  0.2592
 1012SOL     OW 5156   4.030   6.933   0.018  0.3954  0.1631  0.0989
 1012SOL    HW1 5157   3.960   6.912   0.086  0.1851 -1.0556 -0.4603
 1012SOL    HW2 5158   4.080   6.850   7.011  1.8446  0.9558  0.2646
 1013SOL     OW 5159   4.312   1.565   3.090  0.5951  0.4552 -0.0987
 1013SOL    HW1 5160   4.341   1.616   3.171  1.3745 -0.1024 -0.0127
 1013SOL    HW2 5161   4.217   1.537   3.101  1.2469 -1.3978  1.6079
 1014SOL     OW 5162   6.007   0.341   2.172  0.0165  0.0703 -0.2628
 1014SOL    HW1 5163   6.088   0.283   2.169  0.0541  0.1568 -1.3043
 1014SOL    HW2 5164   5.943   0.313   2.101  0.1268  1.4155 -0.9395
 1015SOL     OW 5165   1.618   2.800   1.146 -0.1218  1.0323 -0.8812
 1015SOL    HW1 5166   1.645   2.770   1.238 -2.0132  0.0447 -0.6053
 1015SOL    HW2 5167   1.673   2.879   1.119  0.9883  0.8741  0.7821
 1016SOL     OW 5168   3.801   0.016   0.479  0.8503  0.0336 -0.9344
 1016SOL    HW1 5169   3.754   0.033   0.393 -0.9308  2.7017  0.4347
 1016SOL    HW2 5170   3.739   6.988   0.543  0.9804  1.2828  0.0897
 1017SOL     OW 5171   4.112   3.595   2.300 -0.1751  0.3136  0.2066
 1017SOL    HW1 5172   4.131   3.510   2.348 -0.5794 -0.3325 -0.7616
 1017SOL    HW2 5173   4.180   3.610   2.228 -0.2472  0.6803  0.2121
 1018SOL     OW 5174   5.393   3.759   2.667 -0.6100 -0.2283  0.2966
 1018SOL    HW1 5175   5.345   3.824   2.609 -0.4444 -0.8319 -0.5431
 1018SOL    HW2 5176   5.338   3.676   2.676 -0.4797 -0.2703  0.7259
 1019SOL     OW 5177   3.703   1.143   5.243  0.0014  0.1094 -0.2553
 1019SOL    HW1 5178   3.681   1.089   5.162  0.3258 -1.8547  0.9144
 1019SOL    HW2 5179   3.773   1.210   5.220 -2.6991  2.4308 -2.5727
 1020SOL     OW 5180   0.218   6.814   0.137 -0.6587 -0.5725  0.6822
 1020SOL    HW1 5181   0.252   6.901   0.172 -0.8744 -1.1524  2.4257
 1020SOL    HW2 5182   0.294   6.750   0.128 -0.3153  0.0879 -1.6658
 1021SOL     OW 5183   2.050   0.751   2.183 -0.1141 -0.1916  0.5319
 1021SOL    HW1 5184   2.060   0.831   2.243  0.1573 -0.2176  0.5248
 1021SOL    HW2 5185   1.966   0.702   2.206  0.4611 -0.7373  1.5494
 1022SOL     OW 5186   5.939   2.467   5.070  0.3319 -0.1696 -0.6734
 1022SOL    HW1 5187   5.996   2.384   5.071  0.9731  0.2409  1.4639
 1022SOL    HW2 5188   5.883   2.470   5.152  2.6605  2.9949  1.0491
 1023SOL     OW 5189   0.912   3.596   3.597  0.3149  0.0355  0.3476
 1023SOL    HW1 5190   0.882   3.501   3.582 -1.8160  0.9074 -1.4109
 1023SOL    HW2 5191   1.007   3.595   3.628  1.1644 -2.6389 -1.8283
 1024SOL     OW 5192   3.784   1.919   6.797 -0.3506  0.3319  0.2836
 1024SOL    HW1 5193   3.818   1.827   6.819 -1.4799 -0.0454  0.5346
 1024SOL    HW2 5194   3.695   1.932   6.840  0.1373  1.8461  0.8832
 1025SOL     OW 5195   6.951   0.630   0.309  0.0141  0.3282 -0.4340
 1025SOL    HW1 5196   6.978   0.544   0.267 -1.3712 -1.5582  2.2957
 1025SOL    HW2 5197   6.878   0.672   0.255  1.5928  0.5921 -2.5202
 1026SOL     OW 5198   3.191   4.019   1.669  0.6649  0.6002 -0.1710
 1026SOL    HW1 5199   3.228   3.972   1.589 -0.3739 -1.0180  0.2647
 1026SOL    HW2 5200   3.101   4.057   1.646  1.9474  3.4672 -0.8632
 1027SOL     OW 5201   4.315   5.303   6.480  0.3713  0.1386 -0.2903
 1027SOL    HW1 5202   4.254   5.242   6.428  0.3892  0.3752 -0.5909
 1027SOL    HW2 5203   4.329   5.388   6.429  0.0147  0.5706  0.3153
 1028SOL     OW 5204   3.850   4.389   0.222  0.1331  0.3081  0.4934
 1028SOL    HW1 5205   3.855   4.471   0.279 -0.5178 -0.1783  1.2796
 1028SOL    HW2 5206   3.919   4.394   0.150  2.1774  0.1684  2.3345
 1029SOL     OW 5207   1.167   1.723   0.905  0.2891  0.4554 -0.7902
 1029SOL    HW1 5208   1.097   1.785   0.868  0.1428  0.6259 -0.2343
 1029SOL    HW2 5209   1.140   1.628   0.888  0.4130  0.5360 -1.4638
 1030SOL     OW 5210   2.687   4.738   4.679 -0.2852  0.3721  0.1470
 1030SOL    HW1 5211   2.624   4.798   4.630 -2.4703 -2.1427 -0.4319
 1030SOL    HW2 5212   2.760   4.708   4.617 -1.2561 -0.3341 -0.7041
 1031SOL     OW 5213   2.925   5.011   5.448  0.0372  0.1682 -0.2300
 1031SOL    HW1 5214   2.864   5.006   5.527  1.9787 -0.2464  1.3409
 1031SOL    HW2 5215   2.956   4.920   5.422  0.8050  0.4307 -0.2919
 1032SOL     OW 5216   0.398   1.429   0.378  0.0368  0.0267  0.0971
 1032SOL    HW1 5217   0.372   1.493   0.451  1.2531  0.3062  0.3158
 1032SOL    HW2 5218   0.340   1.348   0.382 -0.8376  0.6513  0.4856
 1033SOL     OW 5219   4.053   3.386   2.094  0.2471 -0.3470  0.1344
 1033SOL    HW1 5220   4.117   3.312   2.114 -0.0508 -1.2953 -2.1434
 1033SOL    HW2 5221   4.072   3.423   2.003  0.9218  3.0148  1.4870
 1034SOL     OW 5222   4.547   5.124   2.926  0.9098 -0.1999  0.5276
 1034SOL    HW1 5223   4.534   5.159   2.833  0.1596  2.6891  1.6285
 1034SOL    HW2 5224   4.493   5.041   2.938  0.5610 -0.3147 -1.4146
 1035SOL     OW 5225   4.917   6.677   2.856 -0.3474 -0.0051  0.4344
 1035SOL    HW1 5226   4.989   6.709   2.918 -1.7585  0.6592  1.7905
 1035SOL    HW2 5227   4.830   6.673   2.905 -1.0938 -1.6219 -0.9403
 1036SOL     OW 5228   3.511   0.103   1.377  0.0290 -0.0737  0.1917
 1036SOL    HW1 5229   3.551   0.159   1.450  0.4765 -0.7473  0.4636
 1036SOL    HW2 5230   3.464   0.025   1.417  1.3638 -1.1513 -0.2906
 1037SOL     OW 5231   5.063   6.869   3.813  0.2924  0.6439 -0.0813
 1037SOL    HW1 5232   5.029   6.902   3.725  1.8900 -0.8783 -1.3621
 1037SOL    HW2 5233   5.151   6.911   3.834  0.4589  0.1649  0.2188
 1038SOL     OW 5234   3.612   3.141   6.007  0.5866  0.3865  0.3378
 1038SOL    HW1 5235   3.561   3.124   6.091 -2.4685  0.7272 -1.3221
 1038SOL    HW2 5236   3.588   3.232   5.972  1.9003  0.3038 -0.8519
 1039SOL     OW 5237   3.917   6.539   4.690  0.1305  0.0160 -0.2203
 1039SOL    HW1 5238   3.948   6.479   4.616  0.1063  0.1665 -0.3549
 1039SOL    HW2 5239   3.875   6.621   4.650  0.6339  0.3612 -0.0383
 1040SOL     OW 5240   3.673   0.251   1.130 -0.2195 -0.5189  0.2579
 1040SOL    HW1 5241   3.647   0.196   1.209 -0.1185 -1.8218 -0.5776
 1040SOL    HW2 5242   3.649   0.347   1.146  0.1238 -0.6921  1.9899
 1041SOL     OW 5243   4.528   5.503   4.677  0.5021  0.1465 -0.1121
 1041SOL    HW1 5244   4.503   5.406   4.683 -1.1238  0.4779 -1.0592
 1041SOL    HW2 5245   4.568   5.532   4.765  0.0160 -1.1024  0.5485
 1042SOL     OW 5246   5.084   4.241   1.010  0.3997 -0.5073  0.3849
 1042SOL    HW1 5247   5.156   4.282   0.954 -0.0814  1.6866  1.2789
 1042SOL    HW2 5248   5.122   4.166   1.064  1.4807 -0.8558 -0.8081
 1043SOL     OW 5249   6.499   6.590   4.215  0.2165  0.0865  0.0561
 1043SOL    HW1 5250   6.583   6.576   4.161 -0.1763  0.7597 -0.7415
 1043SOL    HW2 5251   6.462   6.681   4.196 -1.3272 -0.6282 -0.4823
 1044SOL     OW 5252   4.029   1.115   4.854 -0.1864  0.3121 -0.4214
 1044SOL    HW1 5253   4.108   1.055   4.865 -0.1067  0.2343 -1.3787
 1044SOL    HW2 5254   3.977   1.089   4.773 -0.4883  1.1513 -0.5104
 1045SOL     OW 5255   3.428   2.882   6.472 -0.8015 -0.4569 -0.0653
 1045SOL    HW1 5256   3.341   2.866   6.425 -0.8478 -0.1261 -0.0970
 1045SOL    HW2 5257   3.418   2.858   6.569 -1.4335  1.1040  0.2992
 1046SOL     OW 5258   0.986   6.822   6.049  0.7070 -0.4186  0.4672
 1046SOL    HW1 5259   1.050   6.894   6.022  1.1498 -0.6190  0.9620
 1046SOL    HW2 5260   1.009   6.790   6.141 -0.7842  0.2942  1.1338
 1047SOL     OW 5261   3.789   3.088   6.481 -0.3873 -0.0136 -0.3471
 1047SOL    HW1 5262   3.804   3.128   6.391 -0.0840 -0.6535 -0.5786
 1047SOL    HW2 5263   3.844   3.006   6.492  0.7982  0.9158  1.0127
 1048SOL     OW 5264   0.310   1.225   2.431 -0.6307 -0.6280 -1.7720
 1048SOL    HW1 5265   0.252   1.173   2.494 -0.1650  0.6027 -0.2411
 1048SOL    HW2 5266   0.269   1.227   2.340 -1.7059 -1.8600 -1.3326
 1049SOL     OW 5267   6.973   4.013   4.401 -0.2600 -0.9252  0.0180
 1049SOL    HW1 5268   6.976   3.915   4.421 -2.4120 -1.1712 -0.5630
 1049SOL    HW2 5269   6.957   4.064   4.485 -1.9274 -1.3442 -0.0011
 1050SOL     OW 5270   1.343   0.945   2.642 -1.0059  0.0111  0.4102
 1050SOL    HW1 5271   1.413   0.890   2.687 -2.1533 -1.5568  0.3469
 1050SOL    HW2 5272   1.340   0.924   2.545 -2.6619 -1.2479  0.6810
 1051SOL     OW 5273   5.870   2.686   4.378  0.0666 -0.3780 -0.5298
 1051SOL    HW1 5274   5.864   2.748   4.457  1.7043  0.5136 -1.0549
 1051SOL    HW2 5275   5.851   2.737   4.294  0.1480 -0.9017 -0.8724
 1052SOL     OW 5276   2.296   4.626   3.639 -0.4771  0.3337 -0.4090
 1052SOL    HW1 5277   2.317   4.544   3.586  1.1275  1.4334 -1.5878
 1052SOL    HW2 5278   2.238   4.687   3.585  1.3057  1.5371 -1.0877
 1053SOL     OW 5279   3.386   2.990   4.153 -0.5276  0.4393  0.0050
 1053SOL    HW1 5280   3.348   2.974   4.244 -0.2548 -1.0598 -0.1019
 1053SOL    HW2 5281   3.343   3.070   4.111 -2.2308 -0.1194  0.6020
 1054SOL     OW 5282   2.784   2.709   2.373  0.3378  1.0067  0.2859
 1054SOL    HW1 5283   2.702   2.694   2.428 -0.2557  2.0966 -0.2563
 1054SOL    HW2 5284   2.759   2.757   2.288  1.4445  0.7573 -0.2034
 1055SOL     OW 5285   5.717   2.114   0.321  0.6195 -0.4223 -0.7138
 1055SOL    HW1 5286   5.738   2.023   0.286  0.2587 -1.3195  1.2920
 1055SOL    HW2 5287   5.802   2.163   0.340  0.8130 -0.3331 -1.7664
 1056SOL     OW 5288   6.305   0.331   1.057 -0.1763  0.0520  0.0367
 1056SOL    HW1 5289   6.348   0.420   1.042 -0.3265 -0.1121 -1.5641
 1056SOL    HW2 5290   6.263   0.300   0.972 -0.4377 -1.3896  0.6650
 1057SOL     OW 5291   0.584   3.615   2.190  0.0825  0.1403 -0.3967
 1057SOL    HW1 5292   0.494   3.578   2.165  0.1903 -0.1043 -0.4176
 1057SOL    HW2 5293   0.654   3.580   2.128  0.5827 -1.6180  1.1023
 1058SOL     OW 5294   6.446   6.438   5.849  0.8080  0.5387 -0.2657
 1058SOL    HW1 5295   6.438   6.483   5.938  1.8005  0.4575 -0.1277
 1058SOL    HW2 5296   6.389   6.355   5.849 -0.2576  1.2493 -0.1869
 1059SOL     OW 5297   4.347   2.384   4.025 -0.4452  0.2445  0.3003
 1059SOL    HW1 5298   4.293   2.354   4.104  0.4220  2.3191  1.7762
 1059SOL    HW2 5299   4.430   2.430   4.057  0.4513  0.2526 -1.8667
 1060SOL     OW 5300   0.560   6.111   1.335 -0.1185 -0.1789 -0.2320
 1060SOL    HW1 5301   0.511   6.195   1.314 -0.7425 -0.6925 -0.8456
 1060SOL    HW2 5302   0.584   6.110   1.432 -0.5031  0.4941 -0.1269
 1061SOL     OW 5303   6.525   2.316   4.044  0.2158 -0.2743  0.2383
 1061SOL    HW1 5304   6.429   2.290   4.052  0.3961 -0.5537  1.7015
 1061SOL    HW2 5305   6.574   2.289   4.126  1.4636  0.2565 -0.3071
 1062SOL     OW 5306   3.512   6.338   1.483 -0.3550 -0.3970  0.6687
 1062SOL    HW1 5307   3.421   6.371   1.457 -0.1503  0.0440  0.5031
 1062SOL    HW2 5308   3.504   6.245   1.519 -0.8249 -0.5053  0.3110
 1063SOL     OW 5309   3.534   2.756   4.408  0.2626 -0.2268 -0.2287
 1063SOL    HW1 5310   3.460   2.729   4.470  0.3570 -0.8590 -0.3794
 1063SOL    HW2 5311   3.547   2.855   4.411 -1.0214 -0.0359 -0.6910
 1064SOL     OW 5312   4.182   6.164   4.555 -0.0556 -0.3792 -0.0236
 1064SOL    HW1 5313   4.214   6.143   4.463 -1.1112 -0.3768 -0.3972
 1064SOL    HW2 5314   4.223   6.099   4.620  0.4399 -0.5818 -0.5312
 1065SOL     OW 5315   5.517   2.635   4.272  0.7009  0.0746  0.1177
 1065SOL    HW1 5316   5.568   2.713   4.307 -0.0610  0.1141  1.1677
 1065SOL    HW2 5317   5.489   2.576   4.348  0.7362 -0.9001 -0.6036
 1066SOL     OW 5318   1.341   2.296   4.307 -0.4488 -0.3438  0.2563
 1066SOL    HW1 5319   1.274   2.360   4.269 -1.3472 -0.1542  2.0621
 1066SOL    HW2 5320   1.366   2.230   4.237 -0.5021  1.1587 -1.2643
 1067SOL     OW 5321   0.947   0.552   3.382 -0.1250 -0.4318  0.2877
 1067SOL    HW1 5322   0.961   0.470   3.438 -0.8858  0.1966  1.4432
 1067SOL    HW2 5323   0.968   0.633   3.436  1.3319  0.1419 -1.0761
 1068SOL     OW 5324   4.390   2.136   6.406 -0.7035  0.6088  0.4886
 1068SOL    HW1 5325   4.480   2.159   6.368 -0.3440 -1.0931  0.2083
 1068SOL    HW2 5326   4.388   2.159   6.503  0.4659 -0.3324  0.7701
 1069SOL     OW 5327   0.661   5.529   2.688 -0.0011 -0.5061  0.1334
 1069SOL    HW1 5328   0.616   5.600   2.634 -0.7965 -1.0289  0.0844
 1069SOL    HW2 5329   0.622   5.440   2.665  1.2305 -1.0202 -0.0840
 1070SOL     OW 5330   2.637   4.341   3.544  0.3782  0.2372  0.8106
 1070SOL    HW1 5331   2.693   4.397   3.484  2.6549 -1.6171  1.0923
 1070SOL    HW2 5332   2.644   4.245   3.518 -1.2715 -0.2596  1.9785
 1071SOL     OW 5333   4.630   1.219   4.272  0.6106  0.4247 -0.4199
 1071SOL    HW1 5334   4.561   1.183   4.335  0.7436 -3.3610 -2.1812
 1071SOL    HW2 5335   4.591   1.296   4.221 -1.6751 -0.4416 -0.0961
 1072SOL     OW 5336   5.118   5.537   1.259 -0.4511 -0.3047  0.3139
 1072SOL    HW1 5337   5.142   5.472   1.186 -1.1447  0.0932 -0.2866
 1072SOL    HW2 5338   5.092   5.487   1.341  0.7056 -0.7572  0.4140
 1073SOL     OW 5339   5.506   4.916   0.107 -0.3106 -0.3275  0.3762
 1073SOL    HW1 5340   5.556   4.846   0.158  0.5225  0.4111  0.6169
 1073SOL    HW2 5341   5.484   4.881   0.016  2.3520 -0.0684 -0.4503
 1074SOL     OW 5342   4.060   5.053   7.015 -0.0516 -0.4197  0.0238
 1074SOL    HW1 5343   4.055   4.954   0.011 -0.1969 -0.7108 -2.1297
 1074SOL    HW2 5344   4.137   5.089   0.052 -0.3121 -1.5913  1.2386
 1075SOL     OW 5345   4.106   5.396   2.468  0.6221 -0.4080  0.3702
 1075SOL    HW1 5346   4.163   5.463   2.420  1.2677 -1.5140 -0.4687
 1075SOL    HW2 5347   4.157   5.357   2.544  0.6743 -0.7612  0.1584
 1076SOL     OW 5348   3.297   4.844   0.728 -0.3032  0.3916 -0.1392
 1076SOL    HW1 5349   3.355   4.792   0.665 -0.9472  0.0080 -0.4232
 1076SOL    HW2 5350   3.232   4.899   0.675  0.1666  1.2638  0.1628
 1077SOL     OW 5351   2.084   1.988   4.804  0.0154 -0.3075 -0.4169
 1077SOL    HW1 5352   2.017   2.023   4.739 -1.2239 -1.0490  0.4203
 1077SOL    HW2 5353   2.175   1.989   4.762 -0.1807  2.4088 -0.9440
 1078SOL     OW 5354   0.955   6.394   4.064  0.6350 -0.5761  0.7601
 1078SOL    HW1 5355   0.924   6.364   3.974 -1.7936  1.1842  0.8942
 1078SOL    HW2 5356   1.034   6.455   4.054  0.7678 -0.8843 -0.1074
 1079SOL     OW 5357   0.799   5.282   3.204  0.5808 -0.1106 -0.0165
 1079SOL    HW1 5358   0.773   5.191   3.172  0.3848  0.5981 -1.9655
 1079SOL    HW2 5359   0.894   5.300   3.178  0.1731  0.7889 -0.9123
 1080SOL     OW 5360   4.107   6.330   3.608 -0.0564  0.0887  0.4438
 1080SOL    HW1 5361   4.117   6.243   3.560 -0.5554 -0.2595  0.9569
 1080SOL    HW2 5362   4.141   6.320   3.702 -0.7853  0.2452  0.7255
 1081SOL     OW 5363   2.270   3.456   5.933 -0.2989 -0.7509 -0.0996
 1081SOL    HW1 5364   2.192   3.395   5.918 -0.0544 -1.3665  1.0139
 1081SOL    HW2 5365   2.256   3.508   6.017  0.1325 -0.2898 -0.3136
 1082SOL     OW 5366   6.073   2.548   0.384 -0.1041  0.3892  0.2621
 1082SOL    HW1 5367   6.020   2.620   0.430  0.7511  0.9202  0.4240
 1082SOL    HW2 5368   6.115   2.489   0.453 -0.0712  0.2681  0.1391
 1083SOL     OW 5369   0.316   6.774   5.556 -0.4188  0.0712  0.0279
 1083SOL    HW1 5370   0.293   6.800   5.463 -0.0031  0.5017  0.0374
 1083SOL    HW2 5371   0.289   6.847   5.619 -0.3267 -0.0368  0.1950
 1084SOL     OW 5372   5.888   1.959   5.883  0.5974  0.1005  0.6934
 1084SOL    HW1 5373   5.870   1.911   5.968 -0.1708 -1.7271 -0.4631
 1084SOL    HW2 5374   5.830   2.040   5.877 -0.6119 -0.7232  1.1133
 1085SOL     OW 5375   0.227   3.529   4.438  0.4772 -0.2610  0.1618
 1085SOL    HW1 5376   0.306   3.563   4.490  0.9634  0.7825 -1.1820
 1085SOL    HW2 5377   0.164   3.482   4.500  0.1812  2.3554  2.0423
 1086SOL     OW 5378   4.573   4.778   0.866 -0.2848  0.4156  0.1633
 1086SOL    HW1 5379   4.612   4.814   0.782 -1.7307  1.3425 -0.1490
 1086SOL    HW2 5380   4.638   4.788   0.941  0.7739  0.1432 -0.7104
 1087SOL     OW 5381   6.457   3.290   2.355 -0.3794  0.3058  0.1900
 1087SOL    HW1 5382   6.429   3.334   2.270 -2.2309 -0.4231  0.3870
 1087SOL    HW2 5383   6.404   3.327   2.431 -0.2648 -0.5793  0.7129
 1088SOL     OW 5384   5.050   1.967   1.322 -0.5007  0.2182 -0.0608
 1088SOL    HW1 5385   4.966   1.927   1.286 -0.9232  1.7978 -0.9259
 1088SOL    HW2 5386   5.127   1.907   1.302 -0.7955  0.7505 -3.2111
 1089SOL     OW 5387   0.754   2.206   5.876  0.4275  0.3008 -0.6698
 1089SOL    HW1 5388   0.840   2.175   5.917 -0.1538  1.4213  1.4959
 1089SOL    HW2 5389   0.774   2.257   5.792  1.7935 -0.1517 -0.6436
 1090SOL     OW 5390   4.831   3.053   1.289 -0.1711 -0.6058  0.1298
 1090SOL    HW1 5391   4.856   3.108   1.209 -0.3758  1.8297  1.6302
 1090SOL    HW2 5392   4.766   3.104   1.345 -3.1123 -3.8269 -0.0404
 1091SOL     OW 5393   0.470   1.287   4.388  0.1042 -0.0763  0.4399
 1091SOL    HW1 5394   0.428   1.250   4.471 -0.5466  0.7014  0.4649
 1091SOL    HW2 5395   0.440   1.381   4.374  1.0148  0.1454 -0.1260
 1092SOL     OW 5396   0.062   7.008   6.392  0.1849  0.3959  0.1263
 1092SOL    HW1 5397   0.057   0.070   6.456 -1.7230  1.2367 -0.9562
 1092SOL    HW2 5398   0.025   0.020   6.304 -0.8335 -1.8542 -0.2166
 1093SOL     OW 5399   4.726   5.108   2.085 -0.1588 -0.9082 -0.0122
 1093SOL    HW1 5400   4.767   5.129   2.174  1.6661 -2.6007 -0.3790
 1093SOL    HW2 5401   4.711   5.009   2.077  0.5329 -0.9162 -1.8840
 1094SOL     OW 5402   3.136   1.611   0.945 -0.3975  0.1446  0.5093
 1094SOL    HW1 5403   3.144   1.537   0.878 -0.3838  0.4927  0.1196
 1094SOL    HW2 5404   3.110   1.696   0.898 -2.4595 -0.0531  1.2111
 1095SOL     OW 5405   0.457   4.725   2.910  0.8853  0.7621  0.5904
 1095SOL    HW1 5406   0.442   4.810   2.860 -1.1603  1.0487  1.5978
 1095SOL    HW2 5407   0.388   4.657   2.884  1.6307 -0.1193  0.8308
 1096SOL     OW 5408   4.937   0.393   0.764  0.0779  0.4700  0.6567
 1096SOL    HW1 5409   4.846   0.377   0.804 -0.6953  1.3995 -0.6516
 1096SOL    HW2 5410   4.957   0.491   0.766  0.2852  0.4678 -0.6353
 1097SOL     OW 5411   6.376   1.015   2.690 -0.0982  0.3291  0.2947
 1097SOL    HW1 5412   6.421   1.046   2.606 -0.7531 -1.3413 -0.7156
 1097SOL    HW2 5413   6.297   0.958   2.667  0.6836 -1.5931  2.0189
 1098SOL     OW 5414   4.354   0.989   3.200  0.2451  0.4049  0.0407
 1098SOL    HW1 5415   4.412   0.945   3.131  0.6591 -0.2425  0.7897
 1098SOL    HW2 5416   4.279   0.928   3.225 -0.8345  1.2667 -0.9724
 1099SOL     OW 5417   6.816   5.308   3.805 -0.7260  0.5382 -0.2398
 1099SOL    HW1 5418   6.808   5.268   3.896 -1.3780  1.1385 -0.0196
 1099SOL    HW2 5419   6.906   5.350   3.795  0.1687 -1.4081 -0.6690
 1100SOL     OW 5420   3.807   2.054   6.190 -0.0635 -0.0975  0.1211
 1100SOL    HW1 5421   3.891   2.085   6.145  0.1021 -0.4420  0.1830
 1100SOL    HW2 5422   3.828   1.973   6.245 -0.1110  0.7534  1.4324
 1101SOL     OW 5423   3.264   5.930   2.650  0.2525 -0.4084 -0.0951
 1101SOL    HW1 5424   3.242   5.863   2.579  1.4326 -0.7763 -0.1438
 1101SOL    HW2 5425   3.268   6.021   2.611  1.3694 -0.6660 -0.6312
 1102SOL     OW 5426   6.620   3.273   4.153  0.3553 -0.3116 -0.7018
 1102SOL    HW1 5427   6.531   3.310   4.126  0.0771 -0.0312  0.5431
 1102SOL    HW2 5428   6.636   3.292   4.250  1.6742 -0.5652 -0.8563
 1103SOL     OW 5429   6.994   1.598   6.583  0.0957 -0.2383  0.0309
 1103SOL    HW1 5430   0.048   1.633   6.645  0.1309  0.8936 -0.6133
 1103SOL    HW2 5431   0.005   1.618   6.489 -1.1120  0.2875 -0.2266
 1104SOL     OW 5432   1.161   2.518   2.210  0.2343  0.0598 -0.1459
 1104SOL    HW1 5433   1.232   2.583   2.180  0.4419 -0.3670 -0.5992
 1104SOL    HW2 5434   1.186   2.426   2.179  0.9593 -0.5945  2.1594
 1105SOL     OW 5435   4.014   4.941   5.386 -0.2356  0.6968 -0.2857
 1105SOL    HW1 5436   3.936   4.926   5.447  0.3139  1.5998  0.6524
 1105SOL    HW2 5437   4.020   5.037   5.361 -0.0854  0.4423 -1.2784
 1106SOL     OW 5438   5.922   1.196   3.038  0.1067  0.5641  0.3919
 1106SOL    HW1 5439   5.929   1.165   3.133 -0.2502  0.5898  0.4270
 1106SOL    HW2 5440   5.988   1.269   3.022  0.1882  0.5387  0.6122
 1107SOL     OW 5441   3.354   6.065   3.462 -0.0576  0.1114  0.7560
 1107SOL    HW1 5442   3.422   5.998   3.430  0.3581 -0.3218  2.4479
 1107SOL    HW2 5443   3.356   6.145   3.402  1.3595 -0.2478  0.2778
 1108SOL     OW 5444   3.773   0.369   5.220  0.4922  0.0152 -0.2562
 1108SOL    HW1 5445   3.684   0.334   5.190  0.1299  1.4890 -1.0626
 1108SOL    HW2 5446   3.769   0.392   5.317 -0.1902  0.5373 -0.3949
 1109SOL     OW 5447   4.725   5.082   3.976  0.5963  0.4972 -0.1341
 1109SOL    HW1 5448   4.740   5.029   4.059 -0.4236  1.9687  1.0554
 1109SOL    HW2 5449   4.768   5.172   3.986 -0.5287  1.1195 -0.7088
 1110SOL     OW 5450   6.202   2.837   5.122 -0.0990  0.0735 -0.6002
 1110SOL    HW1 5451   6.131   2.800   5.063 -0.2385  1.9829 -1.6879
 1110SOL    HW2 5452   6.192   2.936   5.130  0.9563  0.0940  1.2674
 1111SOL     OW 5453   6.840   1.380   3.114 -0.6694  0.4808 -0.2388
 1111SOL    HW1 5454   6.898   1.393   3.033 -0.9589 -0.1791 -0.5679
 1111SOL    HW2 5455   6.887   1.416   3.195  0.2332 -0.0872 -0.4867
 1112SOL     OW 5456   4.419   5.179   0.494  0.5527  0.1254 -0.3282
 1112SOL    HW1 5457   4.398   5.101   0.552 -0.0332 -0.0330 -0.7498
 1112SOL    HW2 5458   4.469   5.149   0.413  1.3103  0.3389  0.0423
 1113SOL     OW 5459   5.831   0.781   4.207 -0.3353  0.2960  0.2516
 1113SOL    HW1 5460   5.860   0.744   4.295 -1.7784 -3.4254 -0.6454
 1113SOL    HW2 5461   5.734   0.805   4.211 -0.2266  0.8379 -0.1495
 1114SOL     OW 5462   0.769   3.207   5.079  0.0146  0.3512  0.0005
 1114SOL    HW1 5463   0.679   3.247   5.062  0.7698  1.7436 -0.8160
 1114SOL    HW2 5464   0.838   3.255   5.026  1.1847 -1.0866  0.1515
 1115SOL     OW 5465   0.163   6.122   2.909  0.3263 -0.2368  0.1933
 1115SOL    HW1 5466   0.185   6.205   2.960 -1.9054 -0.3465  1.4709
 1115SOL    HW2 5467   0.108   6.146   2.830  0.4423 -0.4223  0.0562
 1116SOL     OW 5468   2.485   3.828   3.895 -0.5177 -0.3280  0.2653
 1116SOL    HW1 5469   2.478   3.794   3.989 -3.8447  0.4129  0.3821
 1116SOL    HW2 5470   2.463   3.926   3.893 -1.7229 -0.5875 -1.3980
 1117SOL     OW 5471   4.727   3.534   1.900  0.3906  0.1494  0.3073
 1117SOL    HW1 5472   4.734   3.584   1.987  1.1574 -0.9505  0.9072
 1117SOL    HW2 5473   4.648   3.567   1.849 -0.3785  0.4729  1.6633
 1118SOL     OW 5474   3.732   4.488   6.820 -0.6041 -0.1453  0.1141
 1118SOL    HW1 5475   3.670   4.490   6.899 -0.3621  0.1867  0.2984
 1118SOL    HW2 5476   3.786   4.404   6.822  0.2422  0.3971  0.9638
 1119SOL     OW 5477   0.341   1.227   5.754  0.4037  0.1028  0.0999
 1119SOL    HW1 5478   0.428   1.243   5.799  0.0586  0.7918  0.5478
 1119SOL    HW2 5479   0.278   1.302   5.776 -0.4164 -0.5623  0.0762
 1120SOL     OW 5480   2.297   3.005   2.758  0.1643  0.2420  0.0582
 1120SOL    HW1 5481   2.371   3.059   2.798 -0.3006  0.3962  0.7298
 1120SOL    HW2 5482   2.323   2.909   2.755  0.6879  0.3982 -0.4103
 1121SOL     OW 5483   1.392   2.452   4.953  0.5519  0.1103  0.7974
 1121SOL    HW1 5484   1.476   2.456   5.007  0.0804 -1.1826  1.6749
 1121SOL    HW2 5485   1.338   2.374   4.982 -1.0373  1.0058  0.3464
 1122SOL     OW 5486   3.833   1.181   2.703 -0.4560  0.1575  0.1580
 1122SOL    HW1 5487   3.869   1.190   2.611  0.3229  1.2567  0.5572
 1122SOL    HW2 5488   3.905   1.199   2.770 -1.2606  0.4496  0.9761
 1123SOL     OW 5489   4.097   5.265   3.774 -0.4076  0.7678  0.0947
 1123SOL    HW1 5490   4.188   5.299   3.795  0.4060 -1.2502  0.0749
 1123SOL    HW2 5491   4.029   5.316   3.826  0.7890  1.8269  0.6604
 1124SOL     OW 5492   5.806   3.349   2.962  0.3730  0.2257  0.4296
 1124SOL    HW1 5493   5.814   3.430   2.904  1.2340  0.1396  0.4090
 1124SOL    HW2 5494   5.725   3.357   3.020  0.0586  0.7727 -0.0703
 1125SOL     OW 5495   3.543   5.879   3.400 -0.4236  0.1648  0.5570
 1125SOL    HW1 5496   3.489   5.808   3.354  0.2099  0.1827 -0.2344
 1125SOL    HW2 5497   3.598   5.838   3.472 -1.9989  0.2459  1.8516
 1126SOL     OW 5498   3.961   0.783   0.170  0.2306  0.5552 -0.6356
 1126SOL    HW1 5499   3.865   0.794   0.196 -0.1255  4.6724 -2.9007
 1126SOL    HW2 5500   4.012   0.866   0.195  2.7196 -0.6120 -1.5137
 1127SOL     OW 5501   2.021   6.330   6.437  0.2395 -0.4112 -0.4653
 1127SOL    HW1 5502   1.959   6.255   6.460  0.2275 -0.6004 -1.1144
 1127SOL    HW2 5503   2.018   6.348   6.339 -0.8842  1.4275 -0.1485
 1128SOL     OW 5504   2.901   5.814   0.855 -0.1240 -0.4079  0.1982
 1128SOL    HW1 5505   2.910   5.913   0.862 -0.2704 -0.2508 -1.3804
 1128SOL    HW2 5506   2.806   5.788   0.865 -0.0080 -0.4526  1.2041
 1129SOL     OW 5507   1.601   5.423   0.930  0.0783 -0.0675  0.0381
 1129SOL    HW1 5508   1.599   5.499   0.995  1.7357 -0.8754  1.1110
 1129SOL    HW2 5509   1.579   5.456   0.839 -2.5285  1.0673  0.9885
 1130SOL     OW 5510   4.959   3.687   4.252 -0.4973 -0.0992 -1.0912
 1130SOL    HW1 5511   4.940   3.752   4.178  0.8100 -0.2234 -1.5559
 1130SOL    HW2 5512   5.057   3.666   4.253 -0.3867  0.3464  1.0588
 1131SOL     OW 5513   1.076   0.185   4.459 -0.0061 -0.0387  0.2268
 1131SOL    HW1 5514   1.044   0.091   4.468  0.0924  0.0443  1.6722
 1131SOL    HW2 5515   0.999   0.248   4.467  0.2072  0.0764  1.5977
 1132SOL     OW 5516   0.196   2.788   4.320  0.2928  0.1465  0.1400
 1132SOL    HW1 5517   0.154   2.836   4.397 -0.8211 -0.5822  0.0050
 1132SOL    HW2 5518   0.275   2.840   4.287 -0.3403  1.4091  0.5731
 1133SOL     OW 5519   5.478   0.001   3.678 -0.1248 -0.1599  0.4133
 1133SOL    HW1 5520   5.486   0.085   3.624 -1.2611 -0.8677 -0.9184
 1133SOL    HW2 5521   5.494   6.938   3.620 -0.8285 -0.9296  1.2301
 1134SOL     OW 5522   1.121   1.182   6.257 -0.0160  0.6776 -0.0759
 1134SOL    HW1 5523   1.056   1.210   6.328 -0.4587  1.8408 -0.9065
 1134SOL    HW2 5524   1.214   1.189   6.293 -0.2672  0.4928  0.6366
 1135SOL     OW 5525   1.753   5.857   2.530  0.4582  0.0016 -0.2861
 1135SOL    HW1 5526   1.789   5.948   2.508  0.4154 -0.0025 -0.3739
 1135SOL    HW2 5527   1.692   5.863   2.609  0.0146  0.1396 -0.6387
 1136SOL     OW 5528   4.952   5.914   1.796  0.6384  0.3189 -0.4491
 1136SOL    HW1 5529   4.969   6.000   1.844 -1.2853  1.7490 -2.1202
 1136SOL    HW2 5530   4.942   5.840   1.862  1.5254  1.5131  1.0922
 1137SOL     OW 5531   3.284   5.624   2.957 -0.1520  0.0382  0.1527
 1137SOL    HW1 5532   3.197   5.610   2.908  0.9014  0.1370 -1.8513
 1137SOL    HW2 5533   3.291   5.557   3.031 -1.6109 -0.4369 -0.0970
 1138SOL     OW 5534   2.410   4.419   2.312 -0.4256  0.5479  0.3236
 1138SOL    HW1 5535   2.371   4.488   2.251 -0.9041 -0.5467 -0.6496
 1138SOL    HW2 5536   2.413   4.456   2.406 -0.3006  2.0088 -0.2260
 1139SOL     OW 5537   4.485   6.950   0.233  0.4602 -0.1047 -0.1145
 1139SOL    HW1 5538   4.534   0.021   0.223  0.0282  0.6822  3.2345
 1139SOL    HW2 5539   4.393   6.959   0.195  0.9498  0.3410 -1.2320
 1140SOL     OW 5540   3.707   1.480   3.465  0.5115 -1.0662 -0.4934
 1140SOL    HW1 5541   3.806   1.477   3.479  0.0528 -1.3818  4.3142
 1140SOL    HW2 5542   3.665   1.538   3.534 -2.7572 -1.1899 -2.1647
 1141SOL     OW 5543   4.761   1.945   2.671 -0.3397 -0.6297 -0.3898
 1141SOL    HW1 5544   4.824   1.969   2.746 -1.7220 -1.3957  1.0783
 1141SOL    HW2 5545   4.795   1.984   2.586  0.7330  1.2085  0.8073
 1142SOL     OW 5546   0.334   1.732   0.862 -0.0109 -0.3711  0.4086
 1142SOL    HW1 5547   0.389   1.732   0.778 -0.4451  0.3357  0.1047
 1142SOL    HW2 5548   0.301   1.640   0.881  1.4012 -0.8412  0.6924
 1143SOL     OW 5549   6.240   5.052   2.003 -0.1524  0.3474 -0.0291
 1143SOL    HW1 5550   6.328   5.037   1.960  0.2046 -0.0084  0.7997
 1143SOL    HW2 5551   6.251   5.054   2.103 -0.9682  1.0121  0.0608
 1144SOL     OW 5552   1.996   1.582   2.817 -0.5317 -0.4833  0.6096
 1144SOL    HW1 5553   2.024   1.486   2.819 -1.6893 -0.8428  0.4315
 1144SOL    HW2 5554   1.984   1.611   2.722 -2.1570 -0.7865  0.6961
 1145SOL     OW 5555   4.883   1.669   5.847 -0.8141 -0.4428 -0.3248
 1145SOL    HW1 5556   4.979   1.673   5.875 -0.4673  0.2090 -1.5170
 1145SOL    HW2 5557   4.853   1.573   5.845 -0.0905 -0.6777 -0.2489
 1146SOL     OW 5558   0.603   6.996   5.669  0.1585  0.8679  0.2438
 1146SOL    HW1 5559   0.507   7.012   5.692  0.5492  0.8072  2.0647
 1146SOL    HW2 5560   0.658   6.994   5.753  1.9338  1.9740 -0.8300
 1147SOL     OW 5561   0.152   1.405   3.680 -0.0648  0.5613  0.5440
 1147SOL    HW1 5562   0.171   1.308   3.665  0.2596  0.3275  2.3282
 1147SOL    HW2 5563   0.139   1.422   3.777 -1.2915  2.1168  0.1487
 1148SOL     OW 5564   4.184   4.148   3.802 -0.5362 -0.0365 -0.2661
 1148SOL    HW1 5565   4.258   4.083   3.819 -0.0604  0.4821 -0.3327
 1148SOL    HW2 5566   4.173   4.208   3.881 -0.6880  0.0853 -0.3781
 1149SOL     OW 5567   0.921   0.267   5.185  0.2258 -0.5340 -0.6776
 1149SOL    HW1 5568   0.851   0.280   5.114 -0.1601  5.0471  0.2410
 1149SOL    HW2 5569   1.006   0.313   5.156  0.7360  0.0429  1.5797
 1150SOL     OW 5570   4.741   2.744   2.472  0.2464  0.0144  0.7834
 1150SOL    HW1 5571   4.764   2.693   2.555 -0.2645 -0.8914  0.3912
 1150SOL    HW2 5572   4.644   2.731   2.450  0.6462 -0.8319 -0.6405
 1151SOL     OW 5573   2.903   4.193   5.157  0.0074  0.0124 -0.1352
 1151SOL    HW1 5574   2.882   4.220   5.064  0.0921 -1.3740 -0.5804
 1151SOL    HW2 5575   2.899   4.093   5.165  0.3407  0.0837  1.2581
 1152SOL     OW 5576   2.123   6.911   3.414  0.4386  0.2202 -0.5166
 1152SOL    HW1 5577   2.048   6.864   3.460 -0.0208  1.2525 -0.1869
 1152SOL    HW2 5578   2.192   6.938   3.481  0.6980  0.0387 -0.7047
 1153SOL     OW 5579   0.447   1.989   1.671  0.0214 -0.5349  0.0408
 1153SOL    HW1 5580   0.456   2.005   1.770 -0.6357 -0.4735  0.0962
 1153SOL    HW2 5581   0.402   1.901   1.656 -0.1270 -0.4165 -0.2051
 1154SOL     OW 5582   4.193   2.299   4.233 -0.0931 -0.5665 -0.3322
 1154SOL    HW1 5583   4.143   2.221   4.272  0.0087 -0.6063 -0.2822
 1154SOL    HW2 5584   4.134   2.380   4.233 -0.2384 -0.6710 -0.4902
 1155SOL     OW 5585   5.555   6.786   2.077  0.0540 -0.0423 -0.6298
 1155SOL    HW1 5586   5.488   6.828   2.016 -0.1140 -2.5077 -2.2851
 1155SOL    HW2 5587   5.536   6.813   2.171 -1.3490  1.7429 -1.3688
 1156SOL     OW 5588   3.224   4.147   3.477 -0.6874  0.2227  0.3640
 1156SOL    HW1 5589   3.268   4.159   3.388  1.9061 -2.6010  1.0983
 1156SOL    HW2 5590   3.283   4.188   3.548  0.1470 -2.3050  1.2240
 1157SOL     OW 5591   1.478   0.161   1.124 -0.1517 -0.2807 -0.2456
 1157SOL    HW1 5592   1.495   0.100   1.201 -0.6957 -1.1475 -0.7955
 1157SOL    HW2 5593   1.559   0.217   1.107  0.9473 -1.9465 -0.7084
 1158SOL     OW 5594   0.540   2.067   6.591 -0.1603  0.0791  0.3438
 1158SOL    HW1 5595   0.631   2.061   6.632 -0.5610 -1.3448  1.0865
 1158SOL    HW2 5596   0.470   2.048   6.661 -1.1662  2.7902  0.2032
 1159SOL     OW 5597   5.116   1.996   0.316  0.1604  0.1684 -0.1838
 1159SOL    HW1 5598   5.026   1.966   0.287 -0.2084  1.2238 -0.1681
 1159SOL    HW2 5599   5.161   1.922   0.366  0.2670 -1.2145 -2.1899
 1160SOL     OW 5600   0.109   6.066   0.408  0.0774  0.7894  0.1657
 1160SOL    HW1 5601   0.173   6.108   0.472  1.5432  1.2332 -1.5037
 1160SOL    HW2 5602   0.151   5.984   0.369 -0.3974  1.0126 -0.8523
 1161SOL     OW 5603   0.150   5.882   1.789  0.2882 -0.1847 -0.5001
 1161SOL    HW1 5604   0.095   5.892   1.706 -0.7473 -2.0152 -0.0967
 1161SOL    HW2 5605   0.099   5.919   1.867  0.2188 -0.6490 -0.3254
 1162SOL     OW 5606   2.557   1.944   2.949 -0.1437 -0.1143  0.2793
 1162SOL    HW1 5607   2.579   1.992   3.034 -0.5019  0.3678  0.1066
 1162SOL    HW2 5608   2.599   1.992   2.872  3.0784 -2.3904  0.4078
 1163SOL     OW 5609   1.973   3.575   3.635  0.1003  0.0156  0.1404
 1163SOL    HW1 5610   2.013   3.664   3.614 -0.1263  0.6113  2.0289
 1163SOL    HW2 5611   1.892   3.587   3.692  1.2194 -1.4290  2.2117
 1164SOL     OW 5612   6.397   2.235   2.350 -0.2776 -0.0089 -0.4083
 1164SOL    HW1 5613   6.317   2.268   2.300 -0.2262  1.0193  0.1622
 1164SOL    HW2 5614   6.471   2.214   2.286 -0.3553  0.8903 -0.7932
 1165SOL     OW 5615   4.855   2.293   2.807 -0.1801  0.9617  0.2770
 1165SOL    HW1 5616   4.895   2.370   2.758  2.8619 -0.1587  0.7994
 1165SOL    HW2 5617   4.921   2.219   2.814 -1.8789 -0.5031  2.5570
 1166SOL     OW 5618   2.772   5.393   4.301  0.3716 -0.7327  0.6941
 1166SOL    HW1 5619   2.763   5.460   4.374  0.3302 -0.4461  0.4279
 1166SOL    HW2 5620   2.855   5.339   4.315  1.1304  0.2870  0.1652
 1167SOL     OW 5621   3.045   2.474   2.386  0.2822  0.1224 -0.2219
 1167SOL    HW1 5622   2.960   2.527   2.382 -0.3372 -0.9157 -1.7917
 1167SOL    HW2 5623   3.108   2.518   2.450 -0.2236  2.7339 -1.3554
 1168SOL     OW 5624   5.205   2.928   0.930  0.3588  0.4711  0.0352
 1168SOL    HW1 5625   5.124   2.984   0.944 -1.4416 -1.5337 -1.6390
 1168SOL    HW2 5626   5.228   2.879   1.015 -0.0341  1.1975  0.5672
 1169SOL     OW 5627   4.272   3.746   3.853  0.0550 -0.6373  0.6042
 1169SOL    HW1 5628   4.175   3.768   3.866  0.1202 -0.6945  1.2085
 1169SOL    HW2 5629   4.326   3.830   3.862  0.3103 -0.9994  2.9882
 1170SOL     OW 5630   0.927   2.235   5.138 -0.0468  0.2357 -0.2377
 1170SOL    HW1 5631   0.830   2.233   5.113 -0.5929  3.1419  1.1951
 1170SOL    HW2 5632   0.947   2.158   5.199 -1.6711  0.0517  0.1093
 1171SOL     OW 5633   7.015   1.366   2.883  0.3279  0.2827 -0.0464
 1171SOL    HW1 5634   0.090   1.366   2.926  0.0943  0.1112  0.4464
 1171SOL    HW2 5635   7.007   1.446   2.823  0.2977  1.0912  1.0047
 1172SOL     OW 5636   1.219   4.879   2.203 -0.9834 -0.7113 -0.2955
 1172SOL    HW1 5637   1.187   4.791   2.241 -1.8881 -0.3794 -0.2653
 1172SOL    HW2 5638   1.159   4.952   2.235 -0.7065 -0.1851 -0.9681
 1173SOL     OW 5639   3.771   1.017   2.197  0.0839 -0.1586 -0.1281
 1173SOL    HW1 5640   3.853   1.036   2.142  0.4991  1.3664  0.9330
 1173SOL    HW2 5641   3.690   1.026   2.140  0.5162  1.0754 -0.5811
 1174SOL     OW 5642   3.723   3.628   1.851 -0.2452  0.1961 -0.4874
 1174SOL    HW1 5643   3.756   3.620   1.945  0.8281 -0.8480 -0.9350
 1174SOL    HW2 5644   3.631   3.589   1.844 -0.1166 -0.2046  0.0251
 1175SOL     OW 5645   5.206   6.009   3.867  0.1429  0.4217 -0.2887
 1175SOL    HW1 5646   5.131   6.062   3.829  0.7938  0.5080 -1.5093
 1175SOL    HW2 5647   5.187   5.987   3.963 -1.3742  0.5234 -0.5495
 1176SOL     OW 5648   2.638   0.907   6.710 -0.8157 -0.2218  0.5822
 1176SOL    HW1 5649   2.721   0.934   6.757 -0.4546  0.0738 -0.2066
 1176SOL    HW2 5650   2.655   0.824   6.657 -1.3793 -0.8942  1.4277
 1177SOL     OW 5651   4.002   0.802   4.641 -0.8453  0.3050  0.4382
 1177SOL    HW1 5652   3.928   0.766   4.698 -0.1463 -0.5423  0.8229
 1177SOL    HW2 5653   4.088   0.760   4.667 -0.3952  0.4263 -0.7793
 1178SOL     OW 5654   2.637   0.507   5.720 -0.3297  0.5193 -0.0840
 1178SOL    HW1 5655   2.563   0.487   5.783 -0.2482  0.8683  0.1299
 1178SOL    HW2 5656   2.658   0.427   5.665  0.5324 -0.2463  1.3032
 1179SOL     OW 5657   5.423   0.923   3.572 -0.1677  0.1851 -0.2800
 1179SOL    HW1 5658   5.371   0.995   3.619  1.4448  1.1074  0.1558
 1179SOL    HW2 5659   5.369   0.889   3.495 -1.2399  1.3942 -0.1046
 1180SOL     OW 5660   3.658   0.432   6.391 -0.5143  0.0343 -0.0442
 1180SOL    HW1 5661   3.604   0.455   6.310 -0.1055 -0.1870 -0.3852
 1180SOL    HW2 5662   3.690   0.338   6.383  0.2140  0.2778 -0.0125
 1181SOL     OW 5663   4.813   5.008   6.119  0.0926 -0.0613 -0.3616
 1181SOL    HW1 5664   4.800   5.038   6.214 -0.6441  0.5685 -0.6545
 1181SOL    HW2 5665   4.734   4.954   6.090  1.1913 -1.9741  0.0104
 1182SOL     OW 5666   4.431   4.554   0.925  0.6805  0.2929 -0.3566
 1182SOL    HW1 5667   4.443   4.528   0.829  0.0814  0.7181 -0.5538
 1182SOL    HW2 5668   4.466   4.647   0.939 -0.0852  0.5958 -0.3864
 1183SOL     OW 5669   3.538   1.889   1.329  0.2881 -0.0859  0.3796
 1183SOL    HW1 5670   3.521   1.980   1.293  0.5135  0.1286  0.8042
 1183SOL    HW2 5671   3.472   1.824   1.290 -0.1315  0.3339  0.3870
 1184SOL     OW 5672   6.664   1.206   5.879 -0.7181  0.3747 -0.0934
 1184SOL    HW1 5673   6.675   1.210   5.780  2.0327 -0.5726  0.0778
 1184SOL    HW2 5674   6.606   1.128   5.903 -2.0428  1.0659 -0.9415
 1185SOL     OW 5675   2.644   5.596   2.396  0.0126 -0.2975 -0.2133
 1185SOL    HW1 5676   2.714   5.532   2.428 -0.9247 -0.6112  1.3479
 1185SOL    HW2 5677   2.556   5.574   2.440 -0.3866  1.9116  0.2398
 1186SOL     OW 5678   4.168   1.450   2.081  0.2996 -0.2817  0.3673
 1186SOL    HW1 5679   4.128   1.405   2.002  0.6162  0.7036 -0.3638
 1186SOL    HW2 5680   4.096   1.474   2.146 -0.0073 -0.7325  0.1975
 1187SOL     OW 5681   3.180   5.629   0.487  0.1197 -0.1153 -0.9502
 1187SOL    HW1 5682   3.220   5.583   0.566 -1.3077 -0.5436 -0.4396
 1187SOL    HW2 5683   3.181   5.728   0.502  1.4230 -0.0771 -1.1848
 1188SOL     OW 5684   0.176   6.189   5.857  0.8347 -0.6908 -0.0458
 1188SOL    HW1 5685   0.183   6.180   5.758 -0.0898  0.9047 -0.3048
 1188SOL    HW2 5686   0.195   6.101   5.900  0.5444 -1.5982 -1.6693
 1189SOL     OW 5687   1.951   0.851   1.106 -0.0063 -0.3273  0.1476
 1189SOL    HW1 5688   1.896   0.810   1.033 -1.6547 -3.9399  3.1176
 1189SOL    HW2 5689   2.048   0.837   1.086 -0.3790 -0.6547 -1.6197
 1190SOL     OW 5690   5.062   6.454   5.173 -0.1244 -0.3178  0.0106
 1190SOL    HW1 5691   4.971   6.463   5.214 -0.1328 -1.9144  0.4059
 1190SOL    HW2 5692   5.090   6.358   5.174  1.5111  0.1236 -0.2632
 1191SOL     OW 5693   4.288   0.868   6.726  0.2021  0.3455  0.3749
 1191SOL    HW1 5694   4.315   0.906   6.814  1.4006 -1.0222  0.6504
 1191SOL    HW2 5695   4.300   0.936   6.654  0.6624  1.0103  1.0733
 1192SOL     OW 5696   4.809   0.261   5.954 -0.1784  0.3541 -0.9604
 1192SOL    HW1 5697   4.755   0.204   5.891  1.8395  0.0417 -2.5049
 1192SOL    HW2 5698   4.894   0.289   5.909 -0.6786  3.9672  0.0158
 1193SOL     OW 5699   2.966   6.547   0.904 -0.3591 -0.5111 -0.3529
 1193SOL    HW1 5700   2.910   6.470   0.933  0.8961 -2.2142 -2.1383
 1193SOL    HW2 5701   2.918   6.597   0.832 -1.0640  0.2596  0.6262
 1194SOL     OW 5702   4.522   4.129   5.457  0.3267  0.0579  0.0104
 1194SOL    HW1 5703   4.433   4.112   5.414  0.0864 -0.2178  0.6036
 1194SOL    HW2 5704   4.508   4.162   5.550  0.8479  0.1606  0.0543
 1195SOL     OW 5705   1.815   3.908   3.769 -0.0657  0.7656  0.4228
 1195SOL    HW1 5706   1.788   3.974   3.839  3.0068  2.4254  0.2123
 1195SOL    HW2 5707   1.911   3.922   3.745 -0.1742 -1.7326 -1.9953
 1196SOL     OW 5708   2.030   2.786   3.401  0.3903  0.4558  0.0725
 1196SOL    HW1 5709   2.086   2.848   3.347  0.2621  1.3380  0.9221
 1196SOL    HW2 5710   1.946   2.765   3.351 -0.1053  1.9138  0.2478
 1197SOL     OW 5711   0.858   2.518   6.501 -0.3528 -0.4025 -0.1961
 1197SOL    HW1 5712   0.767   2.484   6.477 -0.2051 -0.7756 -0.2409
 1197SOL    HW2 5713   0.887   2.587   6.435 -0.2419 -0.9149 -0.6913
 1198SOL     OW 5714   5.098   0.797   6.260 -0.0142 -0.1383 -0.6971
 1198SOL    HW1 5715   5.117   0.700   6.246  1.0290  0.1069 -1.0378
 1198SOL    HW2 5716   5.002   0.808   6.288  0.9421 -1.7571  4.2136
 1199SOL     OW 5717   5.113   6.224   5.494 -0.1197  0.4163  0.0626
 1199SOL    HW1 5718   5.179   6.276   5.440  0.1676 -0.5667 -0.5561
 1199SOL    HW2 5719   5.032   6.205   5.439  0.3191 -0.8908 -0.1600
 1200SOL     OW 5720   2.127   5.807   4.624 -0.5198 -0.2142 -0.7093
 1200SOL    HW1 5721   2.087   5.731   4.674  1.1858 -0.2934  0.6281
 1200SOL    HW2 5722   2.220   5.783   4.595 -0.3578  0.9482 -1.2306
 1201SOL     OW 5723   1.406   3.432   5.398  0.2368 -0.2723 -0.4565
 1201SOL    HW1 5724   1.350   3.488   5.337  0.6968 -0.3792 -0.9842
 1201SOL    HW2 5725   1.366   3.340   5.405 -0.1242 -0.0969 -0.1463
 1202SOL     OW 5726   4.159   4.376   3.995  0.4066 -0.1128 -0.4226
 1202SOL    HW1 5727   4.172   4.453   4.057  0.2714 -0.9286  0.6668
 1202SOL    HW2 5728   4.111   4.406   3.913 -0.1176  0.8505  0.2213
 1203SOL     OW 5729   2.791   2.249   4.128 -0.8860 -0.1157  0.4074
 1203SOL    HW1 5730   2.751   2.158   4.121 -2.5251  0.7007 -2.1462
 1203SOL    HW2 5731   2.767   2.290   4.216 -3.1834 -0.8042  0.1470
 1204SOL     OW 5732   3.383   0.368   1.223 -0.0508  0.3547  0.1820
 1204SOL    HW1 5733   3.373   0.278   1.264  0.4194  0.2087 -0.0140
 1204SOL    HW2 5734   3.311   0.428   1.256 -0.7912 -0.2943 -0.2283
 1205SOL     OW 5735   5.241   1.792   1.202  0.1786  0.1087 -0.3674
 1205SOL    HW1 5736   5.315   1.731   1.177  0.5284  0.3437  0.0932
 1205SOL    HW2 5737   5.217   1.850   1.123  0.9003  0.4614 -0.3287
 1206SOL     OW 5738   3.494   6.553   3.894 -0.8725 -0.2208  0.3102
 1206SOL    HW1 5739   3.527   6.613   3.967  1.1377  0.6340 -1.1756
 1206SOL    HW2 5740   3.399   6.574   3.873 -1.3946 -0.3075  2.4555
 1207SOL     OW 5741   1.917   3.919   2.868  0.4058 -0.3698 -0.2165
 1207SOL    HW1 5742   1.932   3.855   2.792  1.8740  1.0200 -1.1618
 1207SOL    HW2 5743   1.846   3.985   2.843  0.7009 -0.0745 -0.2781
 1208SOL     OW 5744   5.937   0.025   6.959  0.0662 -0.0560  1.0671
 1208SOL    HW1 5745   5.842   0.034   6.989  0.0148  1.0592  0.6347
 1208SOL    HW2 5746   5.942   6.973   6.885 -0.5182  0.3935  0.6005
 1209SOL     OW 5747   4.353   1.859   6.306 -0.4456  0.1306  0.5189
 1209SOL    HW1 5748   4.393   1.844   6.215  0.2056 -1.4280  1.0304
 1209SOL    HW2 5749   4.386   1.946   6.342 -0.2130  0.4756 -0.4756
 1210SOL     OW 5750   6.999   4.032   0.301  0.2369  0.2397 -0.3518
 1210SOL    HW1 5751   6.983   3.982   0.216 -0.5333  0.1218 -0.1386
 1210SOL    HW2 5752   0.060   3.990   0.351 -0.8010 -1.1158  0.1282
 1211SOL     OW 5753   0.981   6.490   3.361  0.1835 -0.4116  0.5823
 1211SOL    HW1 5754   0.941   6.560   3.420  0.4132 -0.4137  0.7442
 1211SOL    HW2 5755   0.918   6.469   3.286 -0.3049 -0.7549  1.0911
 1212SOL     OW 5756   5.479   6.680   0.733 -0.3950  0.5539  0.7140
 1212SOL    HW1 5757   5.400   6.695   0.674  0.4255 -1.6081 -1.0826
 1212SOL    HW2 5758   5.513   6.768   0.765 -2.8679  1.5913  0.7032
 1213SOL     OW 5759   6.587   0.101   4.889  0.1299  0.1707  0.4545
 1213SOL    HW1 5760   6.681   0.099   4.923 -0.6754  0.7096  2.9711
 1213SOL    HW2 5761   6.552   0.008   4.884  0.9466 -0.0915 -1.1218
 1214SOL     OW 5762   3.732   2.883   0.244  0.0764  0.0388 -0.2715
 1214SOL    HW1 5763   3.700   2.924   0.330  0.5314  0.7889 -0.4540
 1214SOL    HW2 5764   3.720   2.948   0.169  3.4532  1.0163 -0.1040
 1215SOL     OW 5765   0.765   6.929   5.891  0.3000  1.0065 -0.0317
 1215SOL    HW1 5766   0.851   6.887   5.919 -1.1109 -2.2584 -0.1521
 1215SOL    HW2 5767   0.690   6.893   5.947 -1.7817 -1.0900 -3.7301
 1216SOL     OW 5768   6.860   2.639   2.420 -0.6153  0.3984 -0.4111
 1216SOL    HW1 5769   6.904   2.562   2.466 -2.4003 -0.8396 -0.6894
 1216SOL    HW2 5770   6.903   2.653   2.331 -2.0177 -2.1284 -1.5760
 1217SOL     OW 5771   3.653   4.277   3.907  0.0237  0.0249 -0.1643
 1217SOL    HW1 5772   3.722   4.268   3.979 -0.5427  1.7217  0.6543
 1217SOL    HW2 5773   3.666   4.205   3.839  2.9041  0.5457 -0.2833
 1218SOL     OW 5774   1.004   2.228   3.561  0.2361 -0.2001  0.6364
 1218SOL    HW1 5775   0.912   2.235   3.600 -0.2984 -2.1085 -0.1675
 1218SOL    HW2 5776   1.031   2.316   3.523 -0.4941  0.8707  2.4995
 1219SOL     OW 5777   4.658   4.154   6.568  0.1284  1.0647  0.6650
 1219SOL    HW1 5778   4.584   4.185   6.508 -1.2829 -1.3898  1.0180
 1219SOL    HW2 5779   4.642   4.187   6.661  0.1159  1.4765  0.5196
 1220SOL     OW 5780   4.823   6.351   1.036 -0.2638  0.3009  1.1424
 1220SOL    HW1 5781   4.792   6.446   1.031  0.8121  0.6128 -0.2474
 1220SOL    HW2 5782   4.920   6.349   1.060 -0.2650 -0.4591  1.1039
 1221SOL     OW 5783   1.224   0.865   0.392 -0.6035 -0.2458 -0.1776
 1221SOL    HW1 5784   1.226   0.849   0.491  0.8115 -0.4465 -0.2174
 1221SOL    HW2 5785   1.152   0.808   0.351 -1.9144  0.6063  0.8345
 1222SOL     OW 5786   1.794   1.520   0.653 -0.7353 -0.3404  0.3808
 1222SOL    HW1 5787   1.875   1.577   0.638 -0.8030  0.1385  1.7160
 1222SOL    HW2 5788   1.784   1.456   0.577 -0.4884  1.2108 -1.0246
 1223SOL     OW 5789   1.816   6.667   0.411 -0.0917 -0.4050  0.1558
 1223SOL    HW1 5790   1.741   6.723   0.446 -1.1657 -1.6498 -0.1028
 1223SOL    HW2 5791   1.803   6.651   0.314  0.2963 -0.9811  0.1951
 1224SOL     OW 5792   5.604   6.066   3.302 -0.5077 -0.0013 -0.2614
 1224SOL    HW1 5793   5.626   6.157   3.337 -0.4918  0.7785 -2.2104
 1224SOL    HW2 5794   5.675   6.001   3.331  0.4431  0.9714 -0.3607
[truncated: 1,848,749 more chars]
