# Supplementary material for: A locally activatable sensor for robust quantification of organellar glutathione
Source: Nat Chem. 2023 Jun 15;15(10):1415–21. doi: 10.1038/s41557-023-01249-3 (PMC10533397; doi:10.1038/s41557-023-01249-3)
Supplement: Supplementary file 3 — Atomic coordinates for starting, ending and selected time-points of MD simulations. [file 41557_2023_1249_MOESM3_ESM.zip › halotag-SiR_xyz-coord/HT-TRaQGctrl-start.gro]

HaloTag w/ open SiRCO (open form) bound to Asp106 and Cl in crystal structure position, neutralized, and solvated in 0.15 M NaCl solution in water
32587
    4ILE      N    1   2.666   4.288   1.809
    4ILE     H1    2   2.580   4.269   1.856
    4ILE     H2    3   2.680   4.388   1.812
    4ILE     H3    4   2.660   4.263   1.712
    4ILE     CA    5   2.780   4.221   1.876
    4ILE     CB    6   2.762   4.068   1.880
    4ILE    CG1    7   2.623   4.026   1.928
    4ILE    CG2    8   2.871   4.004   1.967
    4ILE     CD    9   2.598   3.876   1.915
    4ILE      C   10   2.905   4.253   1.793
    4ILE      O   11   2.908   4.217   1.676
    5GLY      N   12   3.005   4.320   1.850
    5GLY      H   13   3.005   4.355   1.945
    5GLY     CA   14   3.124   4.358   1.772
    5GLY      C   15   3.258   4.302   1.821
    5GLY      O   16   3.277   4.275   1.940
    6THR      N   17   3.354   4.308   1.729
    6THR      H   18   3.340   4.352   1.641
    6THR     CA   19   3.491   4.255   1.751
    6THR     CB   20   3.550   4.189   1.626
    6THR    OG1   21   3.548   4.276   1.512
    6THR    HG1   22   3.641   4.268   1.469
    6THR    CG2   23   3.475   4.060   1.591
    6THR      C   24   3.592   4.352   1.814
    6THR      O   25   3.665   4.307   1.902
    7GLY      N   26   3.572   4.483   1.798
    7GLY      H   27   3.490   4.519   1.753
    7GLY     CA   28   3.667   4.588   1.843
    7GLY      C   29   3.693   4.603   1.994
    7GLY      O   30   3.600   4.594   2.074
    8PHE      N   31   3.819   4.634   2.027
    8PHE      H   32   3.894   4.604   1.967
    8PHE     CA   33   3.860   4.670   2.164
    8PHE     CB   34   3.975   4.575   2.201
    8PHE     CG   35   4.006   4.571   2.351
    8PHE    CD1   36   3.929   4.490   2.433
    8PHE    HD1   37   3.856   4.422   2.389
    8PHE    CD2   38   4.107   4.649   2.407
    8PHE    HD2   39   4.170   4.712   2.343
    8PHE    CE1   40   3.951   4.488   2.570
    8PHE    HE1   41   3.881   4.437   2.636
    8PHE    CE2   42   4.130   4.646   2.544
    8PHE    HE2   43   4.201   4.715   2.589
    8PHE     CZ   44   4.053   4.564   2.625
    8PHE     HZ   45   4.077   4.554   2.731
    8PHE      C   46   3.899   4.820   2.181
    8PHE      O   47   4.018   4.852   2.189
    9PRO      N   48   3.802   4.913   2.181
    9PRO     CA   49   3.827   5.058   2.189
    9PRO     CB   50   3.700   5.120   2.131
    9PRO     CG   51   3.591   5.026   2.183
    9PRO     CD   52   3.657   4.889   2.174
    9PRO      C   53   3.859   5.106   2.331
    9PRO      O   54   3.784   5.184   2.391
   10PHE      N   55   3.964   5.049   2.389
   10PHE      H   56   4.023   4.985   2.338
   10PHE     CA   57   4.002   5.078   2.529
   10PHE     CB   58   3.949   4.974   2.630
   10PHE     CG   59   3.805   4.928   2.605
   10PHE    CD1   60   3.694   5.008   2.632
   10PHE    HD1   61   3.707   5.114   2.657
   10PHE    CD2   62   3.787   4.803   2.550
   10PHE    HD2   63   3.874   4.740   2.531
   10PHE    CE1   64   3.566   4.961   2.603
   10PHE    HE1   65   3.480   5.026   2.618
   10PHE    CE2   66   3.660   4.756   2.521
   10PHE    HE2   67   3.650   4.659   2.473
   10PHE     CZ   68   3.549   4.835   2.547
   10PHE     HZ   69   3.450   4.802   2.516
   10PHE      C   70   4.154   5.091   2.545
   10PHE      O   71   4.229   4.994   2.558
   11ASP      N   72   4.193   5.217   2.533
   11ASP      H   73   4.127   5.288   2.510
   11ASP     CA   74   4.332   5.264   2.542
   11ASP     CB   75   4.329   5.416   2.529
   11ASP     CG   76   4.465   5.479   2.498
   11ASP    OD1   77   4.561   5.405   2.467
   11ASP    OD2   78   4.470   5.602   2.506
   11ASP      C   79   4.396   5.220   2.674
   11ASP      O   80   4.348   5.260   2.780
   12PRO      N   81   4.501   5.136   2.665
   12PRO     CA   82   4.557   5.060   2.777
   12PRO     CB   83   4.658   4.967   2.711
   12PRO     CG   84   4.706   5.044   2.589
   12PRO     CD   85   4.576   5.107   2.541
   12PRO      C   86   4.614   5.139   2.897
   12PRO      O   87   4.688   5.236   2.883
   13HIS      N   88   4.579   5.088   3.015
   13HIS      H   89   4.497   5.030   3.019
   13HIS     CA   90   4.631   5.133   3.147
   13HIS     CB   91   4.514   5.182   3.233
   13HIS     CG   92   4.432   5.294   3.167
   13HIS    ND1   93   4.306   5.284   3.127
   13HIS    CD2   94   4.482   5.406   3.117
   13HIS    HD2   95   4.580   5.449   3.141
   13HIS    CE1   96   4.280   5.389   3.050
   13HIS    HE1   97   4.184   5.412   3.003
   13HIS    NE2   98   4.390   5.463   3.041
   13HIS    HE2   99   4.410   5.530   2.966
   13HIS      C  100   4.711   5.021   3.219
   13HIS      O  101   4.697   4.903   3.184
   14TYR      N  102   4.785   5.055   3.325
   14TYR      H  103   4.764   5.138   3.377
   14TYR     CA  104   4.881   4.964   3.394
   14TYR     CB  105   5.014   4.950   3.316
   14TYR     CG  106   5.032   4.857   3.193
   14TYR    CD1  107   4.991   4.724   3.185
   14TYR    HD1  108   4.947   4.676   3.272
   14TYR    CD2  109   5.095   4.910   3.082
   14TYR    HD2  110   5.134   5.011   3.086
   14TYR    CE1  111   5.011   4.649   3.069
   14TYR    HE1  112   4.993   4.541   3.072
   14TYR    CE2  113   5.109   4.839   2.964
   14TYR    HE2  114   5.143   4.891   2.874
   14TYR     CZ  115   5.068   4.707   2.956
   14TYR     OH  116   5.110   4.634   2.849
   14TYR     HH  117   5.078   4.675   2.761
   14TYR      C  118   4.915   5.011   3.538
   14TYR      O  119   4.943   5.129   3.562
   15VAL      N  120   4.897   4.920   3.634
   15VAL      H  121   4.842   4.838   3.615
   15VAL     CA  122   4.935   4.934   3.778
   15VAL     CB  123   4.805   4.936   3.862
   15VAL    CG1  124   4.741   4.799   3.885
   15VAL    CG2  125   4.824   5.009   3.994
   15VAL      C  126   5.032   4.822   3.823
   15VAL      O  127   5.020   4.706   3.781
   16GLU      N  128   5.132   4.861   3.902
   16GLU      H  129   5.143   4.958   3.930
   16GLU     CA  130   5.236   4.771   3.956
   16GLU     CB  131   5.352   4.858   4.004
   16GLU     CG  132   5.484   4.784   4.015
   16GLU     CD  133   5.546   4.744   3.881
   16GLU    OE1  134   5.630   4.652   3.882
   16GLU    OE2  135   5.529   4.816   3.781
   16GLU      C  136   5.185   4.688   4.074
   16GLU      O  137   5.166   4.741   4.184
   17VAL      N  138   5.188   4.557   4.060
   17VAL      H  139   5.233   4.511   3.981
   17VAL     CA  140   5.133   4.466   4.163
   17VAL     CB  141   4.989   4.422   4.130
   17VAL    CG1  142   4.889   4.534   4.163
   17VAL    CG2  143   4.974   4.383   3.983
   17VAL      C  144   5.222   4.344   4.190
   17VAL      O  145   5.260   4.273   4.098
   18LEU      N  146   5.281   4.346   4.309
   18LEU      H  147   5.296   4.433   4.356
   18LEU     CA  148   5.349   4.228   4.370
   18LEU     CB  149   5.247   4.118   4.402
   18LEU     CG  150   5.128   4.160   4.488
   18LEU    CD1  151   5.036   4.039   4.502
   18LEU    CD2  152   5.173   4.216   4.623
   18LEU      C  153   5.463   4.167   4.286
   18LEU      O  154   5.457   4.052   4.241
   19GLY      N  155   5.565   4.248   4.264
   19GLY      H  156   5.567   4.341   4.301
   19GLY     CA  157   5.680   4.213   4.178
   19GLY      C  158   5.659   4.218   4.025
   19GLY      O  159   5.758   4.229   3.952
   20GLU      N  160   5.532   4.232   3.984
   20GLU      H  161   5.458   4.252   4.049
   20GLU     CA  162   5.487   4.214   3.844
   20GLU     CB  163   5.416   4.078   3.837
   20GLU     CG  164   5.486   3.961   3.907
   20GLU     CD  165   5.620   3.918   3.846
   20GLU    OE1  166   5.624   3.895   3.724
   20GLU    OE2  167   5.711   3.883   3.923
   20GLU      C  168   5.388   4.323   3.797
   20GLU      O  169   5.347   4.413   3.872
   21ARG      N  170   5.349   4.313   3.670
   21ARG      H  171   5.399   4.257   3.603
   21ARG     CA  172   5.246   4.401   3.610
   21ARG     CB  173   5.304   4.480   3.493
   21ARG     CG  174   5.413   4.579   3.535
   21ARG     CD  175   5.422   4.687   3.428
   21ARG     NE  176   5.539   4.771   3.455
   21ARG     HE  177   5.553   4.793   3.552
   21ARG     CZ  178   5.636   4.795   3.366
   21ARG    NH1  179   5.636   4.743   3.243
   21ARG   HH11  180   5.559   4.687   3.209
   21ARG   HH12  181   5.721   4.741   3.190
   21ARG    NH2  182   5.740   4.871   3.398
   21ARG   HH21  183   5.744   4.912   3.490
   21ARG   HH22  184   5.818   4.876   3.337
   21ARG      C  185   5.118   4.333   3.560
   21ARG      O  186   5.120   4.247   3.472
   22MET      N  187   5.008   4.401   3.591
   22MET      H  188   5.014   4.480   3.651
   22MET     CA  189   4.872   4.366   3.543
   22MET     CB  190   4.783   4.327   3.662
   22MET     CG  191   4.811   4.186   3.715
   22MET     SD  192   4.742   4.155   3.882
   22MET     CE  193   4.568   4.137   3.851
   22MET      C  194   4.806   4.475   3.456
   22MET      O  195   4.835   4.593   3.474
   23HIS      N  196   4.720   4.437   3.361
   23HIS      H  197   4.708   4.338   3.340
   23HIS     CA  198   4.649   4.531   3.270
   23HIS     CB  199   4.663   4.477   3.127
   23HIS     CG  200   4.589   4.551   3.015
   23HIS    ND1  201   4.478   4.509   2.954
   23HIS    HD1  202   4.437   4.417   2.962
   23HIS    CD2  203   4.632   4.660   2.951
   23HIS    HD2  204   4.726   4.711   2.972
   23HIS    CE1  205   4.451   4.595   2.856
   23HIS    HE1  206   4.364   4.587   2.791
   23HIS    NE2  207   4.546   4.688   2.852
   23HIS      C  208   4.501   4.551   3.308
   23HIS      O  209   4.435   4.457   3.352
   24TYR      N  210   4.447   4.670   3.280
   24TYR      H  211   4.496   4.740   3.228
   24TYR     CA  212   4.306   4.701   3.311
   24TYR     CB  213   4.285   4.735   3.460
   24TYR     CG  214   4.314   4.880   3.502
   24TYR    CD1  215   4.440   4.935   3.490
   24TYR    HD1  216   4.507   4.898   3.413
   24TYR    CD2  217   4.211   4.956   3.555
   24TYR    HD2  218   4.108   4.923   3.543
   24TYR    CE1  219   4.465   5.062   3.539
   24TYR    HE1  220   4.567   5.100   3.534
   24TYR    CE2  221   4.235   5.085   3.600
   24TYR    HE2  222   4.152   5.143   3.640
   24TYR     CZ  223   4.362   5.139   3.591
   24TYR     OH  224   4.382   5.270   3.623
   24TYR     HH  225   4.302   5.321   3.582
   24TYR      C  226   4.246   4.814   3.225
   24TYR      O  227   4.315   4.912   3.197
   25VAL      N  228   4.128   4.790   3.170
   25VAL      H  229   4.111   4.698   3.132
   25VAL     CA  230   4.038   4.896   3.119
   25VAL     CB  231   3.915   4.830   3.052
   25VAL    CG1  232   3.808   4.928   3.007
   25VAL    CG2  233   3.958   4.745   2.932
   25VAL      C  234   3.997   4.991   3.234
   25VAL      O  235   3.969   4.942   3.343
   26ASP      N  236   3.997   5.122   3.209
   26ASP      H  237   4.034   5.158   3.122
   26ASP     CA  238   3.954   5.224   3.307
   26ASP     CB  239   4.076   5.280   3.380
   26ASP     CG  240   4.044   5.352   3.512
   26ASP    OD1  241   3.926   5.358   3.551
   26ASP    OD2  242   4.140   5.403   3.574
   26ASP      C  243   3.872   5.338   3.242
   26ASP      O  244   3.911   5.455   3.236
   27VAL      N  245   3.749   5.303   3.204
   27VAL      H  246   3.706   5.223   3.246
   27VAL     CA  247   3.662   5.389   3.121
   27VAL     CB  248   3.613   5.314   2.996
   27VAL    CG1  249   3.727   5.273   2.904
   27VAL    CG2  250   3.531   5.191   3.032
   27VAL      C  251   3.545   5.451   3.198
   27VAL      O  252   3.510   5.403   3.306
   28GLY      N  253   3.473   5.544   3.133
   28GLY      H  254   3.471   5.546   3.032
   28GLY     CA  255   3.369   5.625   3.200
   28GLY      C  256   3.418   5.729   3.303
   28GLY      O  257   3.539   5.743   3.322
   29PRO      N  258   3.322   5.793   3.373
   29PRO     CA  259   3.348   5.906   3.466
   29PRO     CB  260   3.212   5.940   3.527
   29PRO     CG  261   3.131   5.812   3.512
   29PRO     CD  262   3.180   5.754   3.380
   29PRO      C  263   3.449   5.871   3.575
   29PRO      O  264   3.460   5.756   3.616
   30ARG      N  265   3.521   5.971   3.624
   30ARG      H  266   3.518   6.065   3.588
   30ARG     CA  267   3.626   5.942   3.723
   30ARG     CB  268   3.752   6.025   3.693
   30ARG     CG  269   3.785   6.045   3.544
   30ARG     CD  270   3.806   5.920   3.458
   30ARG     NE  271   3.940   5.863   3.476
   30ARG     HE  272   4.017   5.928   3.466
   30ARG     CZ  273   3.969   5.732   3.482
   30ARG    NH1  274   3.873   5.641   3.463
   30ARG   HH11  275   3.778   5.667   3.442
   30ARG   HH12  276   3.897   5.543   3.465
   30ARG    NH2  277   4.096   5.692   3.487
   30ARG   HH21  278   4.171   5.758   3.484
   30ARG   HH22  279   4.116   5.593   3.497
   30ARG      C  280   3.581   5.957   3.870
   30ARG      O  281   3.663   5.964   3.962
   31ASP      N  282   3.452   5.979   3.892
   31ASP      H  283   3.387   5.992   3.816
   31ASP     CA  284   3.389   5.990   4.025
   31ASP     CB  285   3.329   6.129   4.050
   31ASP     CG  286   3.292   6.211   3.926
   31ASP    OD1  287   3.188   6.181   3.862
   31ASP    OD2  288   3.369   6.305   3.899
   31ASP      C  289   3.279   5.886   4.050
   31ASP      O  290   3.220   5.836   3.954
   32GLY      N  291   3.239   5.874   4.177
   32GLY      H  292   3.271   5.939   4.246
   32GLY     CA  293   3.132   5.783   4.224
   32GLY      C  294   3.166   5.633   4.232
   32GLY      O  295   3.277   5.591   4.264
   33THR      N  296   3.060   5.555   4.214
   33THR      H  297   2.970   5.593   4.190
   33THR     CA  298   3.063   5.407   4.224
   33THR     CB  299   2.924   5.353   4.265
   33THR    OG1  300   2.906   5.384   4.404
   33THR    HG1  301   2.814   5.348   4.435
   33THR    CG2  302   2.905   5.203   4.242
   33THR      C  303   3.121   5.335   4.101
   33THR      O  304   3.057   5.331   3.995
   34PRO      N  305   3.237   5.270   4.121
   34PRO     CA  306   3.309   5.195   4.016
   34PRO     CB  307   3.451   5.184   4.070
   34PRO     CG  308   3.429   5.168   4.220
   34PRO     CD  309   3.309   5.258   4.249
   34PRO      C  310   3.246   5.058   3.992
   34PRO      O  311   3.180   5.001   4.079
   35VAL      N  312   3.264   5.011   3.869
   35VAL      H  313   3.283   5.074   3.792
   35VAL     CA  314   3.221   4.876   3.828
   35VAL     CB  315   3.115   4.884   3.717
   35VAL    CG1  316   3.060   4.745   3.686
   35VAL    CG2  317   3.000   4.978   3.756
   35VAL      C  318   3.339   4.786   3.787
   35VAL      O  319   3.404   4.808   3.685
   36LEU      N  320   3.370   4.693   3.877
   36LEU      H  321   3.322   4.690   3.965
   36LEU     CA  322   3.471   4.589   3.854
   36LEU     CB  323   3.528   4.537   3.986
   36LEU     CG  324   3.651   4.446   3.967
   36LEU    CD1  325   3.772   4.525   3.917
   36LEU    CD2  326   3.687   4.373   4.096
   36LEU      C  327   3.414   4.473   3.770
   36LEU      O  328   3.319   4.406   3.810
   37PHE      N  329   3.460   4.472   3.645
   37PHE      H  330   3.523   4.544   3.612
   37PHE     CA  331   3.431   4.367   3.546
   37PHE     CB  332   3.432   4.427   3.405
   37PHE     CG  333   3.308   4.512   3.376
   37PHE    CD1  334   3.307   4.649   3.400
   37PHE    HD1  335   3.388   4.696   3.455
   37PHE    CD2  336   3.203   4.452   3.308
   37PHE    HD2  337   3.195   4.344   3.310
   37PHE    CE1  338   3.200   4.725   3.353
   37PHE    HE1  339   3.188   4.827   3.389
   37PHE    CE2  340   3.099   4.529   3.257
   37PHE    HE2  341   3.019   4.481   3.202
   37PHE     CZ  342   3.099   4.666   3.279
   37PHE     HZ  343   3.026   4.729   3.228
   37PHE      C  344   3.533   4.252   3.553
   37PHE      O  345   3.645   4.264   3.502
   38LEU      N  346   3.494   4.142   3.616
   38LEU      H  347   3.400   4.132   3.652
   38LEU     CA  348   3.585   4.026   3.634
   38LEU     CB  349   3.585   3.977   3.779
   38LEU     CG  350   3.668   4.058   3.878
   38LEU    CD1  351   3.647   4.002   4.019
   38LEU    CD2  352   3.817   4.051   3.843
   38LEU      C  353   3.556   3.907   3.542
   38LEU      O  354   3.455   3.837   3.556
   39HIS      N  355   3.648   3.886   3.448
   39HIS      H  356   3.738   3.928   3.457
   39HIS     CA  357   3.640   3.780   3.346
   39HIS     CB  358   3.748   3.804   3.240
   39HIS     CG  359   3.893   3.786   3.288
   39HIS    ND1  360   3.967   3.677   3.268
   39HIS    HD1  361   3.935   3.583   3.249
   39HIS    CD2  362   3.975   3.887   3.314
   39HIS    HD2  363   3.947   3.979   3.365
   39HIS    CE1  364   4.095   3.714   3.272
   39HIS    HE1  365   4.180   3.649   3.258
   39HIS    NE2  366   4.100   3.844   3.298
   39HIS      C  367   3.649   3.637   3.403
   39HIS      O  368   3.673   3.618   3.522
   40GLY      N  369   3.653   3.541   3.312
   40GLY      H  370   3.671   3.559   3.215
   40GLY     CA  371   3.668   3.399   3.349
   40GLY      C  372   3.785   3.337   3.275
   40GLY      O  373   3.862   3.409   3.211
   41ASN      N  374   3.780   3.205   3.265
   41ASN      H  375   3.705   3.152   3.304
   41ASN     CA  376   3.877   3.124   3.188
   41ASN     CB  377   3.931   3.018   3.285
   41ASN     CG  378   4.054   2.940   3.238
   41ASN    OD1  379   4.159   2.995   3.209
   41ASN    ND2  380   4.050   2.810   3.256
   41ASN   HD21  381   3.970   2.766   3.301
   41ASN   HD22  382   4.128   2.755   3.226
   41ASN      C  383   3.802   3.061   3.068
   41ASN      O  384   3.679   3.056   3.070
   42PRO      N  385   3.869   3.050   2.952
   42PRO     CA  386   3.992   3.122   2.913
   42PRO     CB  387   4.064   3.023   2.822
   42PRO     CG  388   3.951   2.948   2.752
   42PRO     CD  389   3.842   2.941   2.858
   42PRO      C  390   3.962   3.257   2.846
   42PRO      O  391   3.984   3.277   2.727
   43THR      N  392   3.912   3.351   2.926
   43THR      H  393   3.917   3.346   3.027
   43THR     CA  394   3.871   3.483   2.872
   43THR     CB  395   3.721   3.511   2.894
   43THR    OG1  396   3.687   3.549   3.028
   43THR    HG1  397   3.592   3.582   3.024
   43THR    CG2  398   3.633   3.395   2.847
   43THR      C  399   3.958   3.596   2.929
   43THR      O  400   4.043   3.572   3.013
   44SER      N  401   3.941   3.717   2.875
   44SER      H  402   3.879   3.731   2.798
   44SER     CA  403   4.006   3.842   2.921
   44SER     CB  404   4.143   3.862   2.854
   44SER     OG  405   4.204   3.978   2.912
   44SER     HG  406   4.293   3.998   2.871
   44SER      C  407   3.913   3.959   2.885
   44SER      O  408   3.816   3.936   2.813
   45SER      N  409   3.951   4.083   2.915
   45SER      H  410   4.047   4.099   2.941
   45SER     CA  411   3.865   4.204   2.902
   45SER     CB  412   3.942   4.335   2.924
   45SER     OG  413   4.062   4.330   2.847
   45SER     HG  414   4.137   4.297   2.910
   45SER      C  415   3.787   4.222   2.772
   45SER      O  416   3.675   4.270   2.774
   46TYR      N  417   3.845   4.173   2.663
   46TYR      H  418   3.945   4.175   2.656
   46TYR     CA  419   3.774   4.147   2.536
   46TYR     CB  420   3.864   4.050   2.460
   46TYR     CG  421   3.823   4.030   2.315
   46TYR    CD1  422   3.857   4.127   2.222
   46TYR    HD1  423   3.923   4.209   2.250
   46TYR    CD2  424   3.761   3.913   2.275
   46TYR    HD2  425   3.746   3.831   2.345
   46TYR    CE1  426   3.824   4.110   2.089
   46TYR    HE1  427   3.874   4.171   2.015
   46TYR    CE2  428   3.728   3.895   2.141
   46TYR    HE2  429   3.695   3.796   2.109
   46TYR     CZ  430   3.756   3.996   2.049
   46TYR     OH  431   3.684   4.002   1.935
   46TYR     HH  432   3.664   3.907   1.908
   46TYR      C  433   3.631   4.090   2.549
   46TYR      O  434   3.537   4.153   2.501
   47VAL      N  435   3.611   3.995   2.640
   47VAL      H  436   3.686   3.962   2.698
   47VAL     CA  437   3.479   3.935   2.671
   47VAL     CB  438   3.504   3.818   2.767
   47VAL    CG1  439   3.539   3.861   2.910
   47VAL    CG2  440   3.393   3.713   2.763
   47VAL      C  441   3.371   4.034   2.723
   47VAL      O  442   3.251   4.013   2.708
   48TRP      N  443   3.418   4.151   2.767
   48TRP      H  444   3.516   4.168   2.778
   48TRP     CA  445   3.333   4.262   2.814
   48TRP     CB  446   3.396   4.324   2.939
   48TRP     CG  447   3.416   4.224   3.052
   48TRP    CD1  448   3.532   4.183   3.099
   48TRP    HD1  449   3.630   4.221   3.068
   48TRP    CD2  450   3.317   4.174   3.134
   48TRP    NE1  451   3.513   4.108   3.207
   48TRP    HE1  452   3.590   4.083   3.269
   48TRP    CE2  453   3.382   4.099   3.230
   48TRP    CE3  454   3.179   4.178   3.126
   48TRP    HE3  455   3.130   4.245   3.055
   48TRP    CZ2  456   3.306   4.023   3.317
   48TRP    HZ2  457   3.353   3.950   3.382
   48TRP    CZ3  458   3.104   4.104   3.214
   48TRP    HZ3  459   2.995   4.112   3.212
   48TRP    CH2  460   3.167   4.026   3.309
   48TRP    HH2  461   3.109   3.962   3.375
   48TRP      C  462   3.313   4.378   2.715
   48TRP      O  463   3.228   4.463   2.740
   49ARG      N  464   3.383   4.375   2.602
   49ARG      H  465   3.442   4.296   2.579
   49ARG     CA  466   3.389   4.486   2.504
   49ARG     CB  467   3.484   4.452   2.388
   49ARG     CG  468   3.427   4.353   2.286
   49ARG     CD  469   3.541   4.290   2.206
   49ARG     NE  470   3.492   4.183   2.117
   49ARG     HE  471   3.517   4.198   2.021
   49ARG     CZ  472   3.435   4.067   2.151
   49ARG    NH1  473   3.417   4.029   2.278
   49ARG   HH11  474   3.447   4.088   2.354
   49ARG   HH12  475   3.375   3.940   2.296
   49ARG    NH2  476   3.388   3.985   2.058
   49ARG   HH21  477   3.392   4.006   1.961
   49ARG   HH22  478   3.346   3.899   2.088
   49ARG      C  479   3.256   4.537   2.446
   49ARG      O  480   3.252   4.646   2.391
   50ASN      N  481   3.152   4.454   2.451
   50ASN      H  482   3.162   4.357   2.479
   50ASN     CA  483   3.017   4.494   2.407
   50ASN     CB  484   2.954   4.381   2.326
   50ASN     CG  485   3.031   4.339   2.200
   50ASN    OD1  486   3.060   4.417   2.110
   50ASN    ND2  487   3.044   4.210   2.177
   50ASN   HD21  488   3.001   4.140   2.234
   50ASN   HD22  489   3.117   4.184   2.113
   50ASN      C  490   2.928   4.537   2.526
   50ASN      O  491   2.848   4.629   2.510
   51ILE      N  492   2.955   4.483   2.646
   51ILE      H  493   3.031   4.420   2.657
   51ILE     CA  494   2.884   4.518   2.771
   51ILE     CB  495   2.898   4.406   2.876
   51ILE    CG1  496   2.856   4.270   2.820
   51ILE    CG2  497   2.815   4.440   3.001
   51ILE     CD  498   2.886   4.159   2.920
   51ILE      C  499   2.932   4.651   2.834
   51ILE      O  500   2.851   4.741   2.859
   52ILE      N  501   3.064   4.668   2.849
   52ILE      H  502   3.128   4.594   2.824
   52ILE     CA  503   3.124   4.792   2.906
   52ILE     CB  504   3.278   4.784   2.914
   52ILE    CG1  505   3.327   4.670   3.004
   52ILE    CG2  506   3.339   4.915   2.964
   52ILE     CD  507   3.480   4.659   3.007
   52ILE      C  508   3.075   4.923   2.839
   52ILE      O  509   3.048   5.019   2.912
   53PRO      N  510   3.054   4.925   2.706
   53PRO     CA  511   2.986   5.037   2.636
   53PRO     CB  512   2.965   4.984   2.495
   53PRO     CG  513   3.098   4.914   2.470
   53PRO     CD  514   3.122   4.844   2.603
   53PRO      C  515   2.855   5.086   2.698
   53PRO      O  516   2.840   5.206   2.714
   54HIS      N  517   2.770   4.998   2.750
   54HIS      H  518   2.784   4.898   2.750
   54HIS     CA  519   2.639   5.043   2.801
   54HIS     CB  520   2.538   4.928   2.793
   54HIS     CG  521   2.533   4.852   2.659
   54HIS    ND1  522   2.516   4.720   2.651
   54HIS    CD2  523   2.562   4.894   2.535
   54HIS    HD2  524   2.580   4.997   2.504
   54HIS    CE1  525   2.542   4.680   2.528
   54HIS    HE1  526   2.564   4.578   2.497
   54HIS    NE2  527   2.566   4.788   2.454
   54HIS    HE2  528   2.573   4.789   2.354
   54HIS      C  529   2.639   5.110   2.941
   54HIS      O  530   2.551   5.191   2.974
   55VAL      N  531   2.751   5.095   3.012
   55VAL      H  532   2.830   5.048   2.972
   55VAL     CA  533   2.764   5.140   3.152
   55VAL     CB  534   2.811   5.019   3.235
   55VAL    CG1  535   2.846   5.057   3.379
   55VAL    CG2  536   2.700   4.913   3.235
   55VAL      C  537   2.851   5.266   3.173
   55VAL      O  538   2.811   5.359   3.243
   56ALA      N  539   2.959   5.277   3.095
   56ALA      H  540   2.992   5.199   3.042
   56ALA     CA  541   3.047   5.396   3.093
   56ALA     CB  542   3.175   5.362   3.018
   56ALA      C  543   2.992   5.535   3.050
   56ALA      O  544   3.064   5.634   3.060
   57PRO      N  545   2.867   5.545   3.000
   57PRO     CA  546   2.794   5.673   3.005
   57PRO     CB  547   2.682   5.661   2.901
   57PRO     CG  548   2.663   5.511   2.885
   57PRO     CD  549   2.806   5.458   2.899
   57PRO      C  550   2.742   5.719   3.142
   57PRO      O  551   2.709   5.836   3.153
   58THR      N  552   2.726   5.630   3.241
   58THR      H  553   2.740   5.532   3.228
   58THR     CA  554   2.684   5.672   3.378
   58THR     CB  555   2.537   5.641   3.411
   58THR    OG1  556   2.510   5.500   3.403
   58THR    HG1  557   2.409   5.490   3.418
   58THR    CG2  558   2.439   5.723   3.327
   58THR      C  559   2.765   5.624   3.500
   58THR      O  560   2.739   5.672   3.611
   59HIS      N  561   2.841   5.516   3.485
   59HIS      H  562   2.847   5.465   3.399
   59HIS     CA  563   2.925   5.461   3.593
   59HIS     CB  564   2.860   5.332   3.647
   59HIS     CG  565   2.729   5.356   3.724
   59HIS    ND1  566   2.614   5.400   3.673
   59HIS    HD1  567   2.595   5.424   3.577
   59HIS    CD2  568   2.712   5.342   3.855
   59HIS    HD2  569   2.782   5.293   3.924
   59HIS    CE1  570   2.528   5.415   3.773
   59HIS    HE1  571   2.422   5.440   3.761
   59HIS    NE2  572   2.589   5.381   3.886
   59HIS      C  573   3.067   5.432   3.541
   59HIS      O  574   3.085   5.415   3.421
   60ARG      N  575   3.168   5.445   3.627
   60ARG      H  576   3.158   5.484   3.720
   60ARG     CA  577   3.306   5.409   3.588
   60ARG     CB  578   3.403   5.461   3.695
   60ARG     CG  579   3.551   5.444   3.663
   60ARG     CD  580   3.631   5.526   3.764
   60ARG     NE  581   3.774   5.494   3.760
   60ARG     HE  582   3.809   5.461   3.672
   60ARG     CZ  583   3.855   5.484   3.866
   60ARG    NH1  584   3.807   5.493   3.991
   60ARG   HH11  585   3.710   5.509   4.006
   60ARG   HH12  586   3.869   5.480   4.070
   60ARG    NH2  587   3.984   5.457   3.845
   60ARG   HH21  588   4.016   5.438   3.752
   60ARG   HH22  589   4.050   5.459   3.921
   60ARG      C  590   3.321   5.258   3.571
   60ARG      O  591   3.282   5.182   3.660
   61CYS      N  592   3.396   5.218   3.470
   61CYS      H  593   3.446   5.285   3.413
   61CYS     CA  594   3.415   5.076   3.437
   61CYS     CB  595   3.355   5.041   3.301
   61CYS     SG  596   3.177   5.079   3.285
   61CYS     HG  597   3.156   5.002   3.179
   61CYS      C  598   3.562   5.035   3.434
   61CYS      O  599   3.640   5.086   3.353
   62ILE      N  600   3.590   4.935   3.515
   62ILE      H  601   3.520   4.895   3.576
   62ILE     CA  602   3.723   4.873   3.526
   62ILE     CB  603   3.784   4.895   3.666
   62ILE    CG1  604   3.814   5.043   3.695
   62ILE    CG2  605   3.910   4.813   3.691
   62ILE     CD  606   3.700   5.111   3.771
   62ILE      C  607   3.716   4.724   3.488
   62ILE      O  608   3.642   4.648   3.550
   63ALA      N  609   3.804   4.685   3.397
   63ALA      H  610   3.870   4.750   3.358
   63ALA     CA  611   3.814   4.544   3.353
   63ALA     CB  612   3.755   4.524   3.213
   63ALA      C  613   3.957   4.487   3.361
   63ALA      O  614   4.036   4.503   3.268
   64PRO      N  615   3.992   4.430   3.477
   64PRO     CA  616   4.127   4.381   3.507
   64PRO     CB  617   4.131   4.376   3.659
   64PRO     CG  618   3.988   4.340   3.696
   64PRO     CD  619   3.905   4.418   3.595
   64PRO      C  620   4.166   4.246   3.444
   64PRO      O  621   4.104   4.143   3.470
   65ASP      N  622   4.264   4.251   3.353
   65ASP      H  623   4.318   4.335   3.340
   65ASP     CA  624   4.320   4.131   3.286
   65ASP     CB  625   4.412   4.170   3.169
   65ASP     CG  626   4.345   4.222   3.040
   65ASP    OD1  627   4.227   4.260   3.041
   65ASP    OD2  628   4.418   4.237   2.940
   65ASP      C  629   4.400   4.052   3.390
   65ASP      O  630   4.502   4.102   3.438
   66LEU      N  631   4.345   3.940   3.434
   66LEU      H  632   4.259   3.903   3.394
   66LEU     CA  633   4.400   3.866   3.550
   66LEU     CB  634   4.327   3.735   3.577
   66LEU     CG  635   4.179   3.746   3.616
   66LEU    CD1  636   4.129   3.608   3.658
   66LEU    CD2  637   4.153   3.851   3.722
   66LEU      C  638   4.549   3.833   3.542
   66LEU      O  639   4.613   3.841   3.437
   67ILE      N  640   4.602   3.793   3.657
   67ILE      H  641   4.551   3.804   3.743
   67ILE     CA  642   4.740   3.742   3.666
   67ILE     CB  643   4.773   3.702   3.811
   67ILE    CG1  644   4.922   3.674   3.829
   67ILE    CG2  645   4.692   3.583   3.864
   67ILE     CD  646   5.005   3.800   3.808
   67ILE      C  647   4.762   3.628   3.565
   67ILE      O  648   4.686   3.532   3.555
   68GLY      N  649   4.861   3.651   3.479
   68GLY      H  650   4.918   3.733   3.485
   68GLY     CA  651   4.895   3.560   3.369
   68GLY      C  652   4.790   3.548   3.258
   68GLY      O  653   4.770   3.438   3.206
   69MET      N  654   4.714   3.655   3.234
   69MET      H  655   4.713   3.732   3.299
   69MET     CA  656   4.609   3.665   3.130
   69MET     CB  657   4.473   3.635   3.194
   69MET     CG  658   4.462   3.488   3.237
   69MET     SD  659   4.343   3.456   3.371
   69MET     CE  660   4.365   3.280   3.380
   69MET      C  661   4.602   3.805   3.066
   69MET      O  662   4.631   3.907   3.129
   70GLY      N  663   4.553   3.809   2.942
   70GLY      H  664   4.510   3.728   2.902
   70GLY     CA  665   4.541   3.933   2.863
   70GLY      C  666   4.675   4.007   2.839
   70GLY      O  667   4.780   3.948   2.811
   71LYS      N  668   4.664   4.139   2.839
   71LYS      H  669   4.575   4.184   2.852
   71LYS     CA  670   4.784   4.226   2.831
   71LYS     CB  671   4.755   4.360   2.762
   71LYS     CG  672   4.762   4.349   2.609
   71LYS     CD  673   4.905   4.349   2.551
   71LYS     CE  674   4.964   4.212   2.518
   71LYS     NZ  675   4.890   4.140   2.413
   71LYS    HZ1  676   4.928   4.048   2.402
   71LYS    HZ2  677   4.793   4.132   2.437
   71LYS    HZ3  678   4.899   4.188   2.326
   71LYS      C  679   4.873   4.241   2.956
   71LYS      O  680   4.980   4.300   2.949
   72SER      N  681   4.834   4.172   3.063
   72SER      H  682   4.741   4.135   3.071
   72SER     CA  683   4.916   4.153   3.184
   72SER     CB  684   4.832   4.084   3.292
   72SER     OG  685   4.718   4.167   3.314
   72SER     HG  686   4.647   4.113   3.365
   72SER      C  687   5.040   4.066   3.161
   72SER      O  688   5.045   3.987   3.066
   73ASP      N  689   5.140   4.084   3.246
   73ASP      H  690   5.139   4.155   3.319
   73ASP     CA  691   5.260   3.999   3.248
   73ASP     CB  692   5.368   4.057   3.339
   73ASP     CG  693   5.423   4.194   3.298
   73ASP    OD1  694   5.406   4.235   3.181
   73ASP    OD2  695   5.497   4.249   3.383
   73ASP      C  696   5.224   3.860   3.302
   73ASP      O  697   5.129   3.845   3.379
   74LYS      N  698   5.307   3.762   3.269
   74LYS      H  699   5.393   3.780   3.219
   74LYS     CA  700   5.278   3.621   3.306
   74LYS     CB  701   5.241   3.537   3.185
   74LYS     CG  702   5.127   3.593   3.101
   74LYS     CD  703   5.184   3.658   2.975
   74LYS     CE  704   5.074   3.693   2.876
   74LYS     NZ  705   5.141   3.705   2.746
   74LYS    HZ1  706   5.079   3.744   2.677
   74LYS    HZ2  707   5.221   3.765   2.755
   74LYS    HZ3  708   5.170   3.613   2.718
   74LYS      C  709   5.393   3.555   3.384
   74LYS      O  710   5.490   3.507   3.324
   75PRO      N  711   5.391   3.564   3.517
   75PRO     CA  712   5.494   3.503   3.604
   75PRO     CB  713   5.455   3.547   3.745
   75PRO     CG  714   5.378   3.677   3.723
   75PRO     CD  715   5.300   3.650   3.595
   75PRO      C  716   5.492   3.350   3.598
   75PRO      O  717   5.395   3.291   3.551
   76ASP      N  718   5.604   3.286   3.630
   76ASP      H  719   5.696   3.329   3.626
   76ASP     CA  720   5.603   3.141   3.656
   76ASP     CB  721   5.740   3.077   3.636
   76ASP     CG  722   5.726   2.926   3.619
   76ASP    OD1  723   5.645   2.885   3.533
   76ASP    OD2  724   5.798   2.855   3.692
   76ASP      C  725   5.551   3.110   3.797
   76ASP      O  726   5.602   3.164   3.895
   77LEU      N  727   5.461   3.012   3.801
   77LEU      H  728   5.456   2.948   3.724
   77LEU     CA  729   5.376   2.976   3.917
   77LEU     CB  730   5.268   3.082   3.947
   77LEU     CG  731   5.303   3.202   4.035
   77LEU    CD1  732   5.171   3.260   4.085
   77LEU    CD2  733   5.395   3.168   4.151
   77LEU      C  734   5.293   2.850   3.892
   77LEU      O  735   5.251   2.824   3.780
   78GLY      N  736   5.245   2.792   4.002
   78GLY      H  737   5.291   2.803   4.090
   78GLY     CA  738   5.137   2.690   4.000
   78GLY      C  739   4.997   2.743   3.962
   78GLY      O  740   4.902   2.665   3.958
   79TYR      N  741   4.984   2.876   3.961
   79TYR      H  742   5.060   2.934   3.989
   79TYR     CA  743   4.862   2.951   3.924
   79TYR     CB  744   4.837   2.944   3.773
   79TYR     CG  745   4.910   3.060   3.708
   79TYR    CD1  746   4.852   3.187   3.710
   79TYR    HD1  747   4.757   3.204   3.760
   79TYR    CD2  748   5.034   3.040   3.651
   79TYR    HD2  749   5.081   2.942   3.656
   79TYR    CE1  750   4.920   3.293   3.653
   79TYR    HE1  751   4.872   3.391   3.646
   79TYR    CE2  752   5.102   3.146   3.595
   79TYR    HE2  753   5.200   3.128   3.549
   79TYR     CZ  754   5.044   3.272   3.597
   79TYR     OH  755   5.116   3.377   3.552
   79TYR     HH  756   5.166   3.342   3.470
   79TYR      C  757   4.733   2.922   4.001
   79TYR      O  758   4.623   2.947   3.953
   80PHE      N  759   4.755   2.896   4.129
   80PHE      H  760   4.837   2.936   4.172
   80PHE     CA  761   4.654   2.846   4.223
   80PHE     CB  762   4.725   2.807   4.353
   80PHE     CG  763   4.856   2.729   4.344
   80PHE    CD1  764   4.978   2.796   4.353
   80PHE    HD1  765   4.980   2.903   4.369
   80PHE    CD2  766   4.856   2.590   4.340
   80PHE    HD2  767   4.761   2.536   4.342
   80PHE    CE1  768   5.098   2.726   4.357
   80PHE    HE1  769   5.192   2.781   4.367
   80PHE    CE2  770   4.976   2.520   4.345
   80PHE    HE2  771   4.975   2.411   4.350
   80PHE     CZ  772   5.097   2.588   4.352
   80PHE     HZ  773   5.192   2.533   4.349
   80PHE      C  774   4.547   2.953   4.252
   80PHE      O  775   4.574   3.073   4.244
   81PHE      N  776   4.429   2.911   4.296
   81PHE      H  777   4.405   2.813   4.304
   81PHE     CA  778   4.320   3.008   4.324
   81PHE     CB  779   4.193   2.930   4.361
   81PHE     CG  780   4.072   3.023   4.374
   81PHE    CD1  781   4.011   3.075   4.261
   81PHE    HD1  782   4.029   3.029   4.163
   81PHE    CD2  783   4.042   3.075   4.500
   81PHE    HD2  784   4.080   3.026   4.589
   81PHE    CE1  785   3.924   3.183   4.273
   81PHE    HE1  786   3.870   3.220   4.186
   81PHE    CE2  787   3.955   3.183   4.511
   81PHE    HE2  788   3.926   3.220   4.609
   81PHE     CZ  789   3.898   3.238   4.397
   81PHE     HZ  790   3.838   3.328   4.406
   81PHE      C  791   4.354   3.120   4.426
   81PHE      O  792   4.327   3.238   4.400
   82ASP      N  793   4.435   3.087   4.527
   82ASP      H  794   4.463   2.991   4.543
   82ASP     CA  795   4.488   3.185   4.626
   82ASP     CB  796   4.556   3.110   4.742
   82ASP     CG  797   4.623   3.193   4.852
   82ASP    OD1  798   4.580   3.308   4.875
   82ASP    OD2  799   4.719   3.141   4.911
   82ASP      C  800   4.580   3.292   4.563
   82ASP      O  801   4.563   3.411   4.588
   83ASP      N  802   4.658   3.252   4.462
   83ASP      H  803   4.656   3.157   4.430
   83ASP     CA  804   4.745   3.343   4.384
   83ASP     CB  805   4.826   3.272   4.275
   83ASP     CG  806   4.918   3.160   4.321
   83ASP    OD1  807   4.957   3.157   4.440
   83ASP    OD2  808   4.948   3.076   4.234
   83ASP      C  809   4.663   3.449   4.309
   83ASP      O  810   4.687   3.569   4.323
   84HIS      N  811   4.558   3.399   4.243
   84HIS      H  812   4.547   3.300   4.233
   84HIS     CA  813   4.456   3.481   4.176
   84HIS     CB  814   4.352   3.390   4.110
   84HIS     CG  815   4.391   3.357   3.966
   84HIS    ND1  816   4.365   3.434   3.860
   84HIS    CD2  817   4.465   3.254   3.926
   84HIS    HD2  818   4.497   3.169   3.987
   84HIS    CE1  819   4.427   3.380   3.755
   84HIS    HE1  820   4.443   3.428   3.658
   84HIS    NE2  821   4.486   3.267   3.795
   84HIS    HE2  822   4.515   3.192   3.735
   84HIS      C  823   4.385   3.580   4.271
   84HIS      O  824   4.362   3.697   4.238
   85VAL      N  825   4.358   3.533   4.393
   85VAL      H  826   4.358   3.434   4.411
   85VAL     CA  827   4.307   3.619   4.502
   85VAL     CB  828   4.253   3.537   4.619
   85VAL    CG1  829   4.212   3.625   4.739
   85VAL    CG2  830   4.133   3.459   4.569
   85VAL      C  831   4.405   3.729   4.545
   85VAL      O  832   4.380   3.845   4.512
   86ARG      N  833   4.523   3.689   4.590
   86ARG      H  834   4.540   3.590   4.604
   86ARG     CA  835   4.631   3.779   4.635
   86ARG     CB  836   4.746   3.690   4.682
   86ARG     CG  837   4.871   3.763   4.733
   86ARG     CD  838   4.959   3.674   4.821
   86ARG     NE  839   4.989   3.546   4.755
   86ARG     HE  840   5.071   3.547   4.696
   86ARG     CZ  841   4.935   3.429   4.792
   86ARG    NH1  842   4.871   3.418   4.908
   86ARG   HH11  843   4.866   3.494   4.972
   86ARG   HH12  844   4.821   3.333   4.930
   86ARG    NH2  845   4.922   3.327   4.707
   86ARG   HH21  846   4.959   3.329   4.613
   86ARG   HH22  847   4.871   3.246   4.738
   86ARG      C  848   4.674   3.885   4.532
   86ARG      O  849   4.703   3.999   4.570
   87PHE      N  850   4.668   3.852   4.403
   87PHE      H  851   4.673   3.756   4.372
   87PHE     CA  852   4.677   3.954   4.297
   87PHE     CB  853   4.723   3.895   4.164
   87PHE     CG  854   4.876   3.898   4.156
   87PHE    CD1  855   4.940   4.011   4.106
   87PHE    HD1  856   4.884   4.104   4.092
   87PHE    CD2  857   4.950   3.785   4.187
   87PHE    HD2  858   4.898   3.695   4.219
   87PHE    CE1  859   5.076   4.010   4.083
   87PHE    HE1  860   5.122   4.091   4.025
   87PHE    CE2  861   5.087   3.786   4.167
   87PHE    HE2  862   5.148   3.700   4.193
   87PHE     CZ  863   5.150   3.897   4.114
   87PHE     HZ  864   5.258   3.895   4.095
   87PHE      C  865   4.556   4.047   4.278
   87PHE      O  866   4.570   4.167   4.302
   88MET      N  867   4.436   3.992   4.254
   88MET      H  868   4.423   3.893   4.242
   88MET     CA  869   4.314   4.075   4.238
   88MET     CB  870   4.197   3.987   4.191
   88MET     CG  871   4.066   4.061   4.159
   88MET     SD  872   4.080   4.206   4.048
   88MET     CE  873   4.174   4.136   3.914
   88MET      C  874   4.280   4.164   4.359
   88MET      O  875   4.260   4.285   4.345
   89ASP      N  876   4.305   4.109   4.477
   89ASP      H  877   4.316   4.010   4.487
   89ASP     CA  878   4.302   4.182   4.606
   89ASP     CB  879   4.335   4.081   4.716
   89ASP     CG  880   4.221   4.064   4.817
   89ASP    OD1  881   4.105   4.091   4.780
   89ASP    OD2  882   4.251   4.031   4.933
   89ASP      C  883   4.400   4.301   4.612
   89ASP      O  884   4.356   4.415   4.627
   90ALA      N  885   4.528   4.275   4.582
   90ALA      H  886   4.558   4.182   4.558
   90ALA     CA  887   4.632   4.380   4.576
   90ALA     CB  888   4.768   4.318   4.548
   90ALA      C  889   4.604   4.488   4.470
   90ALA      O  890   4.626   4.606   4.497
   91PHE      N  891   4.546   4.446   4.358
   91PHE      H  892   4.536   4.347   4.339
   91PHE     CA  893   4.500   4.533   4.247
   91PHE     CB  894   4.459   4.443   4.130
   91PHE     CG  895   4.381   4.515   4.020
   91PHE    CD1  896   4.447   4.602   3.933
   91PHE    HD1  897   4.555   4.599   3.929
   91PHE    CD2  898   4.243   4.505   4.016
   91PHE    HD2  899   4.191   4.439   4.086
   91PHE    CE1  900   4.373   4.682   3.846
   91PHE    HE1  901   4.423   4.761   3.790
   91PHE    CE2  902   4.170   4.581   3.926
   91PHE    HE2  903   4.063   4.562   3.914
   91PHE     CZ  904   4.235   4.670   3.842
   91PHE     HZ  905   4.178   4.730   3.770
   91PHE      C  906   4.390   4.634   4.286
   91PHE      O  907   4.406   4.754   4.260
   92ILE      N  908   4.281   4.586   4.347
   92ILE      H  909   4.260   4.488   4.347
   92ILE     CA  910   4.174   4.674   4.399
   92ILE     CB  911   4.064   4.585   4.461
   92ILE    CG1  912   4.000   4.498   4.352
   92ILE    CG2  913   3.957   4.666   4.534
   92ILE     CD  914   3.917   4.384   4.412
   92ILE      C  915   4.228   4.781   4.498
   92ILE      O  916   4.202   4.900   4.481
   93GLU      N  917   4.321   4.736   4.583
   93GLU      H  918   4.335   4.638   4.598
   93GLU     CA  919   4.391   4.824   4.679
   93GLU     CB  920   4.463   4.743   4.788
   93GLU     CG  921   4.374   4.640   4.859
   93GLU     CD  922   4.250   4.690   4.935
   93GLU    OE1  923   4.213   4.809   4.926
   93GLU    OE2  924   4.188   4.605   5.002
   93GLU      C  925   4.489   4.926   4.618
   93GLU      O  926   4.480   5.045   4.645
   94ALA      N  927   4.572   4.880   4.524
   94ALA      H  928   4.586   4.781   4.510
   94ALA     CA  929   4.662   4.968   4.447
   94ALA     CB  930   4.739   4.885   4.344
   94ALA      C  931   4.588   5.084   4.377
   94ALA      O  932   4.619   5.201   4.403
   95LEU      N  933   4.477   5.052   4.310
   95LEU      H  934   4.454   4.957   4.285
   95LEU     CA  935   4.387   5.157   4.253
   95LEU     CB  936   4.285   5.099   4.155
   95LEU     CG  937   4.343   5.030   4.031
   95LEU    CD1  938   4.233   5.021   3.926
   95LEU    CD2  939   4.463   5.102   3.970
   95LEU      C  940   4.313   5.245   4.355
   95LEU      O  941   4.279   5.359   4.323
   96GLY      N  942   4.301   5.195   4.478
   96GLY      H  943   4.348   5.109   4.501
   96GLY     CA  944   4.238   5.259   4.595
   96GLY      C  945   4.085   5.256   4.607
   96GLY      O  946   4.028   5.341   4.676
   97LEU      N  947   4.020   5.160   4.543
   97LEU      H  948   4.067   5.078   4.509
   97LEU     CA  949   3.873   5.154   4.541
   97LEU     CB  950   3.822   5.036   4.461
   97LEU     CG  951   3.879   5.026   4.321
   97LEU    CD1  952   3.848   4.884   4.280
   97LEU    CD2  953   3.816   5.126   4.224
   97LEU      C  954   3.819   5.130   4.683
   97LEU      O  955   3.863   5.039   4.752
   98GLU      N  956   3.711   5.200   4.710
   98GLU      H  957   3.657   5.246   4.639
   98GLU     CA  958   3.648   5.195   4.843
   98GLU     CB  959   3.620   5.340   4.881
   98GLU     CG  960   3.745   5.416   4.925
   98GLU     CD  961   3.791   5.384   5.068
   98GLU    OE1  962   3.705   5.373   5.158
   98GLU    OE2  963   3.914   5.380   5.089
   98GLU      C  964   3.527   5.101   4.836
   98GLU      O  965   3.545   4.980   4.826
   99GLU      N  966   3.407   5.160   4.831
   99GLU      H  967   3.396   5.256   4.857
   99GLU     CA  968   3.282   5.092   4.792
   99GLU     CB  969   3.163   5.179   4.836
   99GLU     CG  970   3.143   5.169   4.987
   99GLU     CD  971   3.064   5.285   5.049
   99GLU    OE1  972   2.967   5.336   4.989
   99GLU    OE2  973   3.097   5.319   5.164
   99GLU      C  974   3.280   5.063   4.640
   99GLU      O  975   3.332   5.142   4.560
  100VAL      N  976   3.230   4.945   4.605
  100VAL      H  977   3.188   4.885   4.674
  100VAL     CA  978   3.229   4.896   4.465
  100VAL     CB  979   3.347   4.800   4.435
  100VAL    CG1  980   3.482   4.853   4.481
  100VAL    CG2  981   3.324   4.658   4.488
  100VAL      C  982   3.097   4.829   4.423
  100VAL      O  983   3.023   4.773   4.504
  101VAL      N  984   3.073   4.834   4.292
  101VAL      H  985   3.121   4.898   4.231
  101VAL     CA  986   2.979   4.742   4.225
  101VAL     CB  987   2.867   4.821   4.155
  101VAL    CG1  988   2.785   4.741   4.054
  101VAL    CG2  989   2.771   4.870   4.263
  101VAL      C  990   3.059   4.646   4.134
  101VAL      O  991   3.166   4.679   4.083
  102LEU      N  992   3.009   4.524   4.128
  102LEU      H  993   2.926   4.500   4.179
  102LEU     CA  994   3.073   4.414   4.052
  102LEU     CB  995   3.110   4.304   4.151
  102LEU     CG  996   3.251   4.324   4.207
  102LEU    CD1  997   3.257   4.294   4.357
  102LEU    CD2  998   3.346   4.231   4.132
  102LEU      C  999   2.988   4.358   3.938
  102LEU      O 1000   2.867   4.339   3.953
  103VAL      N 1001   3.056   4.332   3.827
  103VAL      H 1002   3.152   4.362   3.818
  103VAL     CA 1003   3.004   4.256   3.710
  103VAL     CB 1004   2.986   4.344   3.586
  103VAL    CG1 1005   2.936   4.266   3.464
  103VAL    CG2 1006   2.880   4.448   3.616
  103VAL      C 1007   3.100   4.139   3.680
  103VAL      O 1008   3.222   4.156   3.676
  104ILE      N 1009   3.043   4.022   3.653
  104ILE      H 1010   2.943   4.013   3.645
  104ILE     CA 1011   3.121   3.897   3.662
  104ILE     CB 1012   3.123   3.844   3.806
  104ILE    CG1 1013   3.027   3.911   3.904
  104ILE    CG2 1014   3.267   3.864   3.848
  104ILE     CD 1015   2.978   3.816   4.012
  104ILE      C 1016   3.090   3.778   3.571
  104ILE      O 1017   2.975   3.752   3.539
  105HIS      N 1018   3.200   3.713   3.532
  105HIS      H 1019   3.293   3.750   3.547
  105HIS     CA 1020   3.195   3.584   3.461
  105HIS     CB 1021   3.226   3.602   3.312
  105HIS     CG 1022   3.179   3.479   3.233
  105HIS    ND1 1023   3.093   3.390   3.280
  105HIS    CD2 1024   3.194   3.456   3.103
  105HIS    HD2 1025   3.247   3.519   3.032
  105HIS    CE1 1026   3.055   3.312   3.180
  105HIS    HE1 1027   2.990   3.224   3.187
  105HIS    NE2 1028   3.114   3.355   3.069
  105HIS    HE2 1029   3.079   3.337   2.977
  105HIS      C 1030   3.290   3.479   3.522
  105HIS      O 1031   3.401   3.511   3.564
  106ASP      N 1032   3.247   3.353   3.516
  106ASP      H 1033   3.161   3.333   3.465
  106ASP     CA 1034   3.324   3.232   3.554
  106ASP     CB 1035   3.413   3.189   3.436
  106ASP     CG 1036   3.340   3.158   3.306
  106ASP    OD1 1037   3.251   3.072   3.315
  106ASP    OD2 1038   3.385   3.210   3.201
  106ASP      C 1039   3.405   3.248   3.684
  106ASP      O 1040   3.352   3.291   3.786
  107TRP      N 1041   3.536   3.224   3.678
  107TRP      H 1042   3.576   3.181   3.597
  107TRP     CA 1043   3.628   3.241   3.791
  107TRP     CB 1044   3.763   3.182   3.751
  107TRP     CG 1045   3.755   3.030   3.751
  107TRP    CD1 1046   3.750   2.949   3.645
  107TRP    HD1 1047   3.755   2.980   3.541
  107TRP    CD2 1048   3.758   2.950   3.864
  107TRP    NE1 1049   3.748   2.822   3.686
  107TRP    HE1 1050   3.750   2.742   3.624
  107TRP    CE2 1051   3.753   2.819   3.819
  107TRP    CE3 1052   3.767   2.979   3.999
  107TRP    HE3 1053   3.768   3.082   4.033
  107TRP    CZ2 1054   3.759   2.717   3.912
  107TRP    HZ2 1055   3.762   2.614   3.877
  107TRP    CZ3 1056   3.773   2.876   4.092
  107TRP    HZ3 1057   3.788   2.897   4.198
  107TRP    CH2 1058   3.769   2.744   4.047
  107TRP    HH2 1059   3.777   2.663   4.119
  107TRP      C 1060   3.642   3.381   3.853
  107TRP      O 1061   3.665   3.392   3.974
  108GLY      N 1062   3.599   3.483   3.779
  108GLY      H 1063   3.578   3.476   3.681
  108GLY     CA 1064   3.584   3.619   3.834
  108GLY      C 1065   3.480   3.626   3.947
  108GLY      O 1066   3.499   3.698   4.046
  109SER      N 1067   3.375   3.545   3.936
  109SER      H 1068   3.361   3.482   3.859
  109SER     CA 1069   3.273   3.536   4.043
  109SER     CB 1070   3.146   3.459   4.005
  109SER     OG 1071   3.171   3.319   3.991
  109SER     HG 1072   3.142   3.273   4.080
  109SER      C 1073   3.330   3.481   4.174
  109SER      O 1074   3.327   3.551   4.274
  110ALA      N 1075   3.416   3.380   4.161
  110ALA      H 1076   3.427   3.335   4.073
  110ALA     CA 1077   3.492   3.323   4.274
  110ALA     CB 1078   3.580   3.211   4.219
  110ALA      C 1079   3.580   3.426   4.348
  110ALA      O 1080   3.567   3.444   4.469
  111LEU      N 1081   3.654   3.505   4.269
  111LEU      H 1082   3.663   3.483   4.171
  111LEU     CA 1083   3.738   3.617   4.318
  111LEU     CB 1084   3.806   3.687   4.200
  111LEU     CG 1085   3.895   3.597   4.116
  111LEU    CD1 1086   3.934   3.672   3.988
  111LEU    CD2 1087   4.019   3.551   4.193
  111LEU      C 1088   3.658   3.723   4.394
  111LEU      O 1089   3.674   3.740   4.515
  112GLY      N 1090   3.558   3.778   4.325
  112GLY      H 1091   3.538   3.750   4.231
  112GLY     CA 1092   3.472   3.885   4.380
  112GLY      C 1093   3.373   3.841   4.489
  112GLY      O 1094   3.338   3.923   4.573
  113PHE      N 1095   3.324   3.717   4.484
  113PHE      H 1096   3.318   3.668   4.396
  113PHE     CA 1097   3.246   3.658   4.594
  113PHE     CB 1098   3.174   3.530   4.555
  113PHE     CG 1099   3.042   3.555   4.482
  113PHE    CD1 1100   2.954   3.658   4.516
  113PHE    HD1 1101   2.973   3.723   4.602
  113PHE    CD2 1102   3.013   3.471   4.376
  113PHE    HD2 1103   3.085   3.395   4.346
  113PHE    CE1 1104   2.838   3.675   4.443
  113PHE    HE1 1105   2.767   3.753   4.471
  113PHE    CE2 1106   2.897   3.489   4.303
  113PHE    HE2 1107   2.878   3.430   4.213
  113PHE     CZ 1108   2.809   3.590   4.338
  113PHE     HZ 1109   2.712   3.596   4.289
  113PHE      C 1110   3.324   3.630   4.722
  113PHE      O 1111   3.272   3.654   4.831
  114HIS      N 1112   3.448   3.582   4.706
  114HIS      H 1113   3.478   3.538   4.621
  114HIS     CA 1114   3.545   3.575   4.816
  114HIS     CB 1115   3.674   3.507   4.767
  114HIS     CG 1116   3.774   3.480   4.880
  114HIS    ND1 1117   3.742   3.441   5.002
  114HIS    CD2 1118   3.905   3.469   4.869
  114HIS    HD2 1119   3.964   3.501   4.783
  114HIS    CE1 1120   3.852   3.398   5.063
  114HIS    HE1 1121   3.856   3.338   5.154
  114HIS    NE2 1122   3.954   3.418   4.981
  114HIS    HE2 1123   4.048   3.385   4.997
  114HIS      C 1124   3.577   3.715   4.871
  114HIS      O 1125   3.577   3.737   4.992
  115TRP      N 1126   3.592   3.811   4.779
  115TRP      H 1127   3.614   3.788   4.684
  115TRP     CA 1128   3.604   3.955   4.811
  115TRP     CB 1129   3.625   4.031   4.681
  115TRP     CG 1130   3.696   4.164   4.705
  115TRP    CD1 1131   3.819   4.170   4.753
  115TRP    HD1 1132   3.885   4.084   4.765
  115TRP    CD2 1133   3.644   4.292   4.710
  115TRP    NE1 1134   3.847   4.294   4.791
  115TRP    HE1 1135   3.927   4.319   4.847
  115TRP    CE2 1136   3.743   4.372   4.764
  115TRP    CE3 1137   3.520   4.347   4.681
  115TRP    HE3 1138   3.441   4.286   4.638
  115TRP    CZ2 1139   3.723   4.507   4.785
  115TRP    HZ2 1140   3.808   4.570   4.811
  115TRP    CZ3 1141   3.497   4.482   4.707
  115TRP    HZ3 1142   3.395   4.519   4.708
  115TRP    CH2 1143   3.599   4.562   4.757
  115TRP    HH2 1144   3.583   4.670   4.765
  115TRP      C 1145   3.482   4.013   4.884
  115TRP      O 1146   3.495   4.068   4.994
  116ALA      N 1147   3.363   3.988   4.830
  116ALA      H 1148   3.355   3.955   4.735
  116ALA     CA 1149   3.234   4.028   4.891
  116ALA     CB 1150   3.118   3.985   4.800
  116ALA      C 1151   3.216   3.969   5.031
  116ALA      O 1152   3.219   4.044   5.129
  117LYS      N 1153   3.240   3.838   5.041
  117LYS      H 1154   3.252   3.779   4.960
  117LYS     CA 1155   3.236   3.767   5.170
  117LYS     CB 1156   3.228   3.616   5.150
  117LYS     CG 1157   3.172   3.557   5.280
  117LYS     CD 1158   3.197   3.409   5.298
  117LYS     CE 1159   3.140   3.374   5.435
  117LYS     NZ 1160   3.175   3.238   5.474
  117LYS    HZ1 1161   3.149   3.224   5.570
  117LYS    HZ2 1162   3.126   3.173   5.417
  117LYS    HZ3 1163   3.274   3.222   5.465
  117LYS      C 1164   3.343   3.807   5.275
  117LYS      O 1165   3.326   3.784   5.395
  118ARG      N 1166   3.453   3.868   5.231
  118ARG      H 1167   3.481   3.859   5.135
  118ARG     CA 1168   3.554   3.923   5.323
  118ARG     CB 1169   3.694   3.889   5.273
  118ARG     CG 1170   3.726   3.740   5.286
  118ARG     CD 1171   3.863   3.706   5.227
  118ARG     NE 1172   3.870   3.741   5.084
  118ARG     HE 1173   3.795   3.704   5.029
  118ARG     CZ 1174   3.970   3.808   5.025
  118ARG    NH1 1175   4.084   3.833   5.088
  118ARG   HH11 1176   4.101   3.801   5.181
  118ARG   HH12 1177   4.154   3.890   5.042
  118ARG    NH2 1178   3.964   3.839   4.896
  118ARG   HH21 1179   3.893   3.803   4.835
  118ARG   HH22 1180   4.029   3.907   4.859
  118ARG      C 1181   3.548   4.072   5.361
  118ARG      O 1182   3.607   4.111   5.461
  119ASN      N 1183   3.484   4.156   5.280
  119ASN      H 1184   3.441   4.124   5.195
  119ASN     CA 1185   3.474   4.302   5.310
  119ASN     CB 1186   3.580   4.385   5.233
  119ASN     CG 1187   3.728   4.349   5.246
  119ASN    OD1 1188   3.772   4.245   5.201
  119ASN    ND2 1189   3.810   4.438   5.300
  119ASN   HD21 1190   3.777   4.522   5.345
  119ASN   HD22 1191   3.906   4.437   5.272
  119ASN      C 1192   3.335   4.363   5.280
  119ASN      O 1193   3.329   4.481   5.245
  120PRO      N 1194   3.227   4.301   5.333
  120PRO     CA 1195   3.088   4.320   5.285
  120PRO     CB 1196   2.997   4.254   5.388
  120PRO     CG 1197   3.082   4.252   5.515
  120PRO     CD 1198   3.226   4.235   5.464
  120PRO      C 1199   3.039   4.462   5.261
  120PRO      O 1200   2.992   4.490   5.151
  121GLU      N 1201   3.062   4.554   5.355
  121GLU      H 1202   3.097   4.529   5.446
  121GLU     CA 1203   3.020   4.694   5.339
  121GLU     CB 1204   3.067   4.773   5.461
  121GLU     CG 1205   3.005   4.913   5.473
  121GLU     CD 1206   2.855   4.909   5.503
  121GLU    OE1 1207   2.812   4.822   5.581
  121GLU    OE2 1208   2.785   4.998   5.452
  121GLU      C 1209   3.069   4.760   5.209
  121GLU      O 1210   2.994   4.835   5.146
  122ARG      N 1211   3.184   4.713   5.159
  122ARG      H 1212   3.232   4.634   5.199
  122ARG     CA 1213   3.240   4.758   5.030
  122ARG     CB 1214   3.387   4.717   5.015
  122ARG     CG 1215   3.475   4.805   5.104
  122ARG     CD 1216   3.619   4.757   5.122
  122ARG     NE 1217   3.709   4.796   5.011
  122ARG     HE 1218   3.667   4.853   4.940
  122ARG     CZ 1219   3.842   4.776   5.010
  122ARG    NH1 1220   3.909   4.729   5.116
  122ARG   HH11 1221   3.864   4.709   5.203
  122ARG   HH12 1222   4.009   4.718   5.108
  122ARG    NH2 1223   3.915   4.817   4.907
  122ARG   HH21 1224   3.875   4.870   4.832
  122ARG   HH22 1225   4.014   4.800   4.909
  122ARG      C 1226   3.159   4.716   4.907
  122ARG      O 1227   3.162   4.788   4.808
  123VAL      N 1228   3.079   4.610   4.912
  123VAL      H 1229   3.048   4.567   4.998
  123VAL     CA 1230   3.006   4.568   4.790
  123VAL     CB 1231   3.027   4.419   4.759
  123VAL    CG1 1232   2.955   4.325   4.855
  123VAL    CG2 1233   2.994   4.393   4.612
  123VAL      C 1234   2.859   4.616   4.788
  123VAL      O 1235   2.775   4.575   4.867
  124LYS      N 1236   2.835   4.712   4.699
  124LYS      H 1237   2.909   4.750   4.641
  124LYS     CA 1238   2.701   4.774   4.684
  124LYS     CB 1239   2.712   4.923   4.653
  124LYS     CG 1240   2.781   5.000   4.766
  124LYS     CD 1241   2.716   4.975   4.902
  124LYS     CE 1242   2.789   5.045   5.016
  124LYS     NZ 1243   2.740   4.993   5.144
  124LYS    HZ1 1244   2.815   4.992   5.211
  124LYS    HZ2 1245   2.666   5.050   5.181
  124LYS    HZ3 1246   2.706   4.900   5.130
  124LYS      C 1247   2.603   4.703   4.590
  124LYS      O 1248   2.482   4.710   4.611
  125GLY      N 1249   2.657   4.624   4.498
  125GLY      H 1250   2.756   4.623   4.483
  125GLY     CA 1251   2.577   4.540   4.406
  125GLY      C 1252   2.664   4.438   4.333
  125GLY      O 1253   2.768   4.471   4.276
  126ILE      N 1254   2.612   4.315   4.328
  126ILE      H 1255   2.522   4.295   4.368
  126ILE     CA 1256   2.681   4.203   4.262
  126ILE     CB 1257   2.707   4.088   4.362
  126ILE    CG1 1258   2.786   4.135   4.484
  126ILE    CG2 1259   2.782   3.975   4.292
  126ILE     CD 1260   2.791   4.031   4.596
  126ILE      C 1261   2.601   4.153   4.141
  126ILE      O 1262   2.487   4.107   4.153
  127ALA      N 1263   2.664   4.160   4.025
  127ALA      H 1264   2.746   4.218   4.012
  127ALA     CA 1265   2.599   4.117   3.900
  127ALA     CB 1266   2.580   4.243   3.817
  127ALA      C 1267   2.672   4.005   3.824
  127ALA      O 1268   2.759   4.030   3.741
  128PHE      N 1269   2.611   3.887   3.829
  128PHE      H 1270   2.515   3.879   3.859
  128PHE     CA 1271   2.670   3.764   3.770
  128PHE     CB 1272   2.702   3.659   3.877
  128PHE     CG 1273   2.583   3.609   3.959
  128PHE    CD1 1274   2.509   3.502   3.913
  128PHE    HD1 1275   2.532   3.458   3.816
  128PHE    CD2 1276   2.566   3.654   4.089
  128PHE    HD2 1277   2.624   3.738   4.126
  128PHE    CE1 1278   2.418   3.440   3.997
  128PHE    HE1 1279   2.358   3.357   3.960
  128PHE    CE2 1280   2.477   3.588   4.174
  128PHE    HE2 1281   2.471   3.616   4.279
  128PHE     CZ 1282   2.403   3.481   4.129
  128PHE     HZ 1283   2.347   3.419   4.199
  128PHE      C 1284   2.596   3.701   3.651
  128PHE      O 1285   2.492   3.750   3.608
  129MET      N 1286   2.674   3.621   3.580
  129MET      H 1287   2.773   3.613   3.600
  129MET     CA 1288   2.628   3.533   3.471
  129MET     CB 1289   2.643   3.609   3.337
  129MET     CG 1290   2.786   3.628   3.285
  129MET     SD 1291   2.806   3.774   3.176
  129MET     CE 1292   2.852   3.891   3.301
  129MET      C 1293   2.717   3.408   3.474
  129MET      O 1294   2.834   3.424   3.508
  130GLU      N 1295   2.657   3.289   3.470
  130GLU      H 1296   2.556   3.279   3.471
  130GLU     CA 1297   2.731   3.160   3.469
  130GLU     CB 1298   2.773   3.122   3.327
  130GLU     CG 1299   2.658   3.065   3.243
  130GLU     CD 1300   2.633   2.917   3.273
  130GLU    OE1 1301   2.721   2.835   3.243
  130GLU    OE2 1302   2.525   2.885   3.326
  130GLU      C 1303   2.848   3.153   3.568
  130GLU      O 1304   2.964   3.181   3.537
  131PHE      N 1305   2.810   3.137   3.694
  131PHE      H 1306   2.718   3.105   3.716
  131PHE     CA 1307   2.904   3.151   3.807
  131PHE     CB 1308   2.850   3.250   3.911
  131PHE     CG 1309   2.739   3.201   4.003
  131PHE    CD1 1310   2.611   3.179   3.955
  131PHE    HD1 1311   2.589   3.197   3.850
  131PHE    CD2 1312   2.761   3.200   4.140
  131PHE    HD2 1313   2.862   3.214   4.179
  131PHE    CE1 1314   2.506   3.155   4.043
  131PHE    HE1 1315   2.407   3.131   4.004
  131PHE    CE2 1316   2.655   3.183   4.228
  131PHE    HE2 1317   2.672   3.194   4.335
  131PHE     CZ 1318   2.528   3.161   4.180
  131PHE     HZ 1319   2.442   3.159   4.247
  131PHE      C 1320   2.946   3.017   3.870
  131PHE      O 1321   2.867   2.924   3.882
  132ILE      N 1322   3.071   3.014   3.915
  132ILE      H 1323   3.132   3.092   3.902
  132ILE     CA 1324   3.130   2.893   3.979
  132ILE     CB 1325   3.278   2.917   4.015
  132ILE    CG1 1326   3.361   2.965   3.895
  132ILE    CG2 1327   3.343   2.792   4.075
  132ILE     CD 1328   3.366   2.868   3.777
  132ILE      C 1329   3.048   2.857   4.104
  132ILE      O 1330   3.023   2.941   4.190
  133ARG      N 1331   3.016   2.728   4.115
  133ARG      H 1332   3.049   2.660   4.050
  133ARG     CA 1333   2.923   2.679   4.217
  133ARG     CB 1334   2.779   2.694   4.166
  133ARG     CG 1335   2.738   2.597   4.056
  133ARG     CD 1336   2.587   2.578   4.067
  133ARG     NE 1337   2.539   2.493   3.959
  133ARG     HE 1338   2.569   2.518   3.867
  133ARG     CZ 1339   2.467   2.381   3.974
  133ARG    NH1 1340   2.432   2.337   4.095
  133ARG   HH11 1341   2.454   2.390   4.177
  133ARG   HH12 1342   2.397   2.243   4.105
  133ARG    NH2 1343   2.444   2.304   3.869
  133ARG   HH21 1344   2.478   2.326   3.777
  133ARG   HH22 1345   2.409   2.211   3.886
  133ARG      C 1346   2.949   2.535   4.263
  133ARG      O 1347   3.019   2.461   4.192
  134PRO      N 1348   2.892   2.494   4.377
  134PRO     CA 1349   2.893   2.354   4.421
  134PRO     CB 1350   2.812   2.352   4.550
  134PRO     CG 1351   2.843   2.490   4.608
  134PRO     CD 1352   2.840   2.580   4.485
  134PRO      C 1353   2.825   2.266   4.316
  134PRO      O 1354   2.714   2.296   4.271
  135ILE      N 1355   2.906   2.177   4.262
  135ILE      H 1356   3.005   2.181   4.274
  135ILE     CA 1357   2.858   2.070   4.173
  135ILE     CB 1358   2.936   2.070   4.041
  135ILE    CG1 1359   2.908   2.200   3.965
  135ILE    CG2 1360   2.907   1.949   3.951
  135ILE     CD 1361   2.760   2.218   3.931
  135ILE      C 1362   2.862   1.939   4.253
  135ILE      O 1363   2.967   1.873   4.258
  136PRO      N 1364   2.746   1.904   4.310
  136PRO     CA 1365   2.728   1.786   4.397
  136PRO     CB 1366   2.576   1.772   4.411
  136PRO     CG 1367   2.530   1.917   4.410
  136PRO     CD 1368   2.621   1.982   4.306
  136PRO      C 1369   2.785   1.656   4.342
  136PRO      O 1370   2.851   1.583   4.416
  137THR      N 1371   2.771   1.640   4.211
  137THR      H 1372   2.723   1.710   4.158
  137THR     CA 1373   2.810   1.522   4.133
  137THR     CB 1374   2.696   1.417   4.133
  137THR    OG1 1375   2.722   1.317   4.034
  137THR    HG1 1376   2.680   1.227   4.066
  137THR    CG2 1377   2.556   1.476   4.113
  137THR      C 1378   2.841   1.563   3.988
  137THR      O 1379   2.779   1.655   3.936
  138TRP      N 1380   2.916   1.476   3.920
  138TRP      H 1381   2.934   1.387   3.959
  138TRP     CA 1382   2.943   1.488   3.775
  138TRP     CB 1383   3.039   1.379   3.728
  138TRP     CG 1384   3.183   1.428   3.738
  138TRP    CD1 1385   3.271   1.393   3.831
  138TRP    HD1 1386   3.251   1.332   3.919
  138TRP    CD2 1387   3.247   1.510   3.647
  138TRP    NE1 1388   3.389   1.448   3.802
  138TRP    HE1 1389   3.461   1.464   3.870
  138TRP    CE2 1390   3.378   1.518   3.690
  138TRP    CE3 1391   3.202   1.594   3.546
  138TRP    HE3 1392   3.100   1.587   3.511
  138TRP    CZ2 1393   3.466   1.606   3.629
  138TRP    HZ2 1394   3.573   1.593   3.645
  138TRP    CZ3 1395   3.289   1.688   3.489
  138TRP    HZ3 1396   3.251   1.762   3.419
  138TRP    CH2 1397   3.421   1.693   3.531
  138TRP    HH2 1398   3.489   1.765   3.485
  138TRP      C 1399   2.819   1.483   3.685
  138TRP      O 1400   2.823   1.534   3.573
  139ASP      N 1401   2.713   1.421   3.736
  139ASP      H 1402   2.723   1.355   3.811
  139ASP     CA 1403   2.577   1.424   3.679
  139ASP     CB 1404   2.485   1.332   3.760
  139ASP     CG 1405   2.496   1.183   3.721
  139ASP    OD1 1406   2.598   1.143   3.661
  139ASP    OD2 1407   2.396   1.111   3.746
  139ASP      C 1408   2.515   1.564   3.660
  139ASP      O 1409   2.446   1.589   3.561
  140GLU      N 1410   2.563   1.659   3.740
  140GLU      H 1411   2.625   1.638   3.816
  140GLU     CA 1412   2.524   1.802   3.728
  140GLU     CB 1413   2.560   1.880   3.853
  140GLU     CG 1414   2.493   1.823   3.978
  140GLU     CD 1415   2.411   1.928   4.053
  140GLU    OE1 1416   2.419   2.048   4.020
  140GLU    OE2 1417   2.330   1.886   4.138
  140GLU      C 1418   2.587   1.873   3.607
  140GLU      O 1419   2.520   1.944   3.532
  141TRP      N 1420   2.718   1.854   3.592
  141TRP      H 1421   2.770   1.799   3.657
  141TRP     CA 1422   2.798   1.907   3.479
  141TRP     CB 1423   2.945   1.874   3.504
  141TRP     CG 1424   3.037   1.945   3.404
  141TRP    CD1 1425   3.066   1.904   3.281
  141TRP    HD1 1426   3.028   1.814   3.233
  141TRP    CD2 1427   3.094   2.070   3.420
  141TRP    NE1 1428   3.140   1.997   3.219
  141TRP    HE1 1429   3.187   1.984   3.132
  141TRP    CE2 1430   3.157   2.100   3.301
  141TRP    CE3 1431   3.095   2.162   3.524
  141TRP    HE3 1432   3.036   2.144   3.614
  141TRP    CZ2 1433   3.220   2.223   3.284
  141TRP    HZ2 1434   3.260   2.251   3.187
  141TRP    CZ3 1435   3.161   2.283   3.509
  141TRP    HZ3 1436   3.158   2.357   3.589
  141TRP    CH2 1437   3.223   2.314   3.388
  141TRP    HH2 1438   3.271   2.411   3.375
  141TRP      C 1439   2.749   1.847   3.346
  141TRP      O 1440   2.736   1.724   3.336
  142PRO      N 1441   2.725   1.931   3.245
  142PRO     CA 1442   2.666   1.890   3.116
  142PRO     CB 1443   2.670   2.017   3.032
  142PRO     CG 1444   2.648   2.126   3.135
  142PRO     CD 1445   2.732   2.078   3.253
  142PRO      C 1446   2.737   1.775   3.045
  142PRO      O 1447   2.855   1.787   3.013
  143GLU      N 1448   2.658   1.676   3.004
  143GLU      H 1449   2.563   1.672   3.036
  143GLU     CA 1450   2.703   1.554   2.933
  143GLU     CB 1451   2.582   1.467   2.895
  143GLU     CG 1452   2.613   1.333   2.828
  143GLU     CD 1453   2.643   1.218   2.924
  143GLU    OE1 1454   2.548   1.152   2.970
  143GLU    OE2 1455   2.762   1.192   2.950
  143GLU      C 1456   2.789   1.585   2.809
  143GLU      O 1457   2.905   1.545   2.807
  144PHE      N 1458   2.746   1.685   2.732
  144PHE      H 1459   2.653   1.721   2.738
  144PHE     CA 1460   2.821   1.734   2.615
  144PHE     CB 1461   2.727   1.830   2.541
  144PHE     CG 1462   2.742   1.979   2.574
  144PHE    CD1 1463   2.673   2.042   2.676
  144PHE    HD1 1464   2.600   1.988   2.736
  144PHE    CD2 1465   2.829   2.050   2.495
  144PHE    HD2 1466   2.885   1.997   2.418
  144PHE    CE1 1467   2.695   2.178   2.699
  144PHE    HE1 1468   2.639   2.230   2.776
  144PHE    CE2 1469   2.853   2.185   2.518
  144PHE    HE2 1470   2.922   2.239   2.454
  144PHE     CZ 1471   2.787   2.248   2.621
  144PHE     HZ 1472   2.815   2.350   2.648
  144PHE      C 1473   2.963   1.788   2.645
  144PHE      O 1474   3.055   1.773   2.564
  145ALA      N 1475   2.983   1.835   2.767
  145ALA      H 1476   2.908   1.873   2.821
  145ALA     CA 1477   3.118   1.857   2.823
  145ALA     CB 1478   3.148   2.006   2.838
  145ALA      C 1479   3.157   1.783   2.952
  145ALA      O 1480   3.252   1.826   3.019
  146ARG      N 1481   3.106   1.663   2.975
  146ARG      H 1482   3.028   1.629   2.923
  146ARG     CA 1483   3.149   1.581   3.091
  146ARG     CB 1484   3.035   1.482   3.121
  146ARG     CG 1485   3.052   1.405   3.252
  146ARG     CD 1486   2.928   1.319   3.280
  146ARG     NE 1487   2.818   1.402   3.334
  146ARG     HE 1488   2.847   1.469   3.403
  146ARG     CZ 1489   2.687   1.387   3.311
  146ARG    NH1 1490   2.640   1.299   3.224
  146ARG   HH11 1491   2.703   1.250   3.162
  146ARG   HH12 1492   2.542   1.278   3.218
  146ARG    NH2 1493   2.601   1.478   3.355
  146ARG   HH21 1494   2.636   1.566   3.391
  146ARG   HH22 1495   2.508   1.452   3.382
  146ARG      C 1496   3.286   1.514   3.070
  146ARG      O 1497   3.383   1.554   3.135
  147GLU      N 1498   3.299   1.452   2.953
  147GLU      H 1499   3.222   1.448   2.889
  147GLU     CA 1500   3.418   1.373   2.912
  147GLU     CB 1501   3.388   1.314   2.774
  147GLU     CG 1502   3.504   1.233   2.717
  147GLU     CD 1503   3.499   1.216   2.566
  147GLU    OE1 1504   3.423   1.290   2.500
  147GLU    OE2 1505   3.574   1.130   2.516
  147GLU      C 1506   3.555   1.445   2.915
  147GLU      O 1507   3.641   1.411   2.997
  148THR      N 1508   3.581   1.535   2.821
  148THR      H 1509   3.511   1.563   2.756
  148THR     CA 1510   3.709   1.609   2.810
  148THR     CB 1511   3.716   1.694   2.682
  148THR    OG1 1512   3.666   1.623   2.568
  148THR    HG1 1513   3.564   1.616   2.567
  148THR    CG2 1514   3.860   1.732   2.649
  148THR      C 1515   3.736   1.698   2.934
  148THR      O 1516   3.851   1.708   2.975
  149PHE      N 1517   3.632   1.748   3.001
  149PHE      H 1518   3.542   1.755   2.957
  149PHE     CA 1519   3.646   1.809   3.136
  149PHE     CB 1520   3.518   1.877   3.186
  149PHE     CG 1521   3.520   2.028   3.160
  149PHE    CD1 1522   3.471   2.079   3.041
  149PHE    HD1 1523   3.433   2.011   2.964
  149PHE    CD2 1524   3.570   2.114   3.258
  149PHE    HD2 1525   3.600   2.075   3.355
  149PHE    CE1 1526   3.472   2.216   3.018
  149PHE    HE1 1527   3.424   2.257   2.930
  149PHE    CE2 1528   3.572   2.251   3.234
  149PHE    HE2 1529   3.612   2.319   3.310
  149PHE     CZ 1530   3.523   2.302   3.115
  149PHE     HZ 1531   3.519   2.410   3.100
  149PHE      C 1532   3.696   1.712   3.244
  149PHE      O 1533   3.787   1.745   3.319
  150GLN      N 1534   3.649   1.587   3.242
  150GLN      H 1535   3.561   1.564   3.199
  150GLN     CA 1536   3.712   1.479   3.322
  150GLN     CB 1537   3.631   1.349   3.313
  150GLN     CG 1538   3.490   1.365   3.370
  150GLN     CD 1539   3.407   1.239   3.347
  150GLN    OE1 1540   3.330   1.224   3.253
  150GLN    NE2 1541   3.410   1.150   3.444
  150GLN   HE21 1542   3.459   1.167   3.530
  150GLN   HE22 1543   3.352   1.069   3.434
  150GLN      C 1544   3.858   1.450   3.278
  150GLN      O 1545   3.950   1.450   3.360
  151ALA      N 1546   3.881   1.450   3.147
  151ALA      H 1547   3.805   1.460   3.082
  151ALA     CA 1548   4.017   1.439   3.088
  151ALA     CB 1549   4.008   1.410   2.938
  151ALA      C 1550   4.110   1.559   3.113
  151ALA      O 1551   4.226   1.557   3.072
  152PHE      N 1552   4.053   1.673   3.155
  152PHE      H 1553   3.962   1.698   3.120
  152PHE     CA 1554   4.132   1.786   3.209
  152PHE     CB 1555   4.058   1.920   3.197
  152PHE     CG 1556   4.018   1.967   3.056
  152PHE    CD1 1557   4.076   1.920   2.938
  152PHE    HD1 1558   4.151   1.841   2.938
  152PHE    CD2 1559   3.922   2.068   3.050
  152PHE    HD2 1560   3.874   2.103   3.142
  152PHE    CE1 1561   4.035   1.974   2.817
  152PHE    HE1 1562   4.067   1.926   2.724
  152PHE    CE2 1563   3.885   2.123   2.929
  152PHE    HE2 1564   3.809   2.202   2.926
  152PHE     CZ 1565   3.942   2.076   2.812
  152PHE     HZ 1566   3.917   2.122   2.716
  152PHE      C 1567   4.176   1.769   3.355
  152PHE      O 1568   4.289   1.804   3.390
  153ARG      N 1569   4.092   1.705   3.437
  153ARG      H 1570   4.007   1.664   3.403
  153ARG     CA 1571   4.111   1.692   3.584
  153ARG     CB 1572   3.974   1.675   3.648
  153ARG     CG 1573   3.898   1.807   3.632
  153ARG     CD 1574   3.753   1.802   3.679
  153ARG     NE 1575   3.743   1.767   3.821
  153ARG     HE 1576   3.752   1.670   3.844
  153ARG     CZ 1577   3.728   1.853   3.922
  153ARG    NH1 1578   3.728   1.985   3.903
  153ARG   HH11 1579   3.748   2.023   3.813
  153ARG   HH12 1580   3.707   2.046   3.980
  153ARG    NH2 1581   3.726   1.808   4.047
  153ARG   HH21 1582   3.737   1.710   4.064
  153ARG   HH22 1583   3.710   1.869   4.125
  153ARG      C 1584   4.217   1.590   3.634
  153ARG      O 1585   4.231   1.564   3.753
  154THR      N 1586   4.317   1.577   3.548
  154THR      H 1587   4.324   1.645   3.474
  154THR     CA 1588   4.433   1.485   3.554
  154THR     CB 1589   4.415   1.368   3.456
  154THR    OG1 1590   4.534   1.289   3.441
  154THR    HG1 1591   4.507   1.192   3.450
  154THR    CG2 1592   4.365   1.415   3.320
  154THR      C 1593   4.559   1.562   3.514
  154THR      O 1594   4.552   1.653   3.431
  155THR      N 1595   4.673   1.516   3.566
  155THR      H 1596   4.675   1.429   3.614
  155THR     CA 1597   4.804   1.576   3.530
  155THR     CB 1598   4.913   1.545   3.635
  155THR    OG1 1599   5.036   1.610   3.606
  155THR    HG1 1600   5.095   1.548   3.552
  155THR    CG2 1601   4.930   1.395   3.656
  155THR      C 1602   4.844   1.545   3.385
  155THR      O 1603   4.821   1.630   3.300
  156ASP      N 1604   4.850   1.416   3.353
  156ASP      H 1605   4.838   1.343   3.422
  156ASP     CA 1606   4.893   1.366   3.221
  156ASP     CB 1607   4.893   1.213   3.221
  156ASP     CG 1608   4.975   1.155   3.336
  156ASP    OD1 1609   5.094   1.129   3.317
  156ASP    OD2 1610   4.915   1.140   3.444
  156ASP      C 1611   4.809   1.418   3.103
  156ASP      O 1612   4.841   1.520   3.043
  157VAL      N 1613   4.693   1.355   3.081
  157VAL      H 1614   4.659   1.284   3.142
  157VAL     CA 1615   4.607   1.389   2.966
  157VAL     CB 1616   4.507   1.277   2.930
  157VAL    CG1 1617   4.580   1.143   2.917
  157VAL    CG2 1618   4.386   1.263   3.022
  157VAL      C 1619   4.549   1.532   2.968
  157VAL      O 1620   4.566   1.602   2.868
  158GLY      N 1621   4.526   1.581   3.090
  158GLY      H 1622   4.517   1.521   3.169
  158GLY     CA 1623   4.487   1.721   3.117
  158GLY      C 1624   4.586   1.826   3.068
  158GLY      O 1625   4.553   1.900   2.975
  159ARG      N 1626   4.709   1.818   3.117
  159ARG      H 1627   4.735   1.756   3.192
  159ARG     CA 1628   4.815   1.910   3.071
  159ARG     CB 1629   4.940   1.894   3.156
  159ARG     CG 1630   4.917   1.923   3.303
  159ARG     CD 1631   5.045   1.901   3.384
  159ARG     NE 1632   5.142   2.006   3.348
  159ARG     HE 1633   5.190   1.992   3.261
  159ARG     CZ 1634   5.142   2.129   3.398
  159ARG    NH1 1635   5.048   2.174   3.481
  159ARG   HH11 1636   4.969   2.117   3.504
  159ARG   HH12 1637   5.054   2.268   3.517
  159ARG    NH2 1638   5.237   2.213   3.360
  159ARG   HH21 1639   5.312   2.185   3.299
  159ARG   HH22 1640   5.226   2.310   3.383
  159ARG      C 1641   4.851   1.892   2.923
  159ARG      O 1642   4.860   1.990   2.849
  160LYS      N 1643   4.845   1.768   2.875
  160LYS      H 1644   4.821   1.691   2.935
  160LYS     CA 1645   4.868   1.736   2.732
  160LYS     CB 1646   4.877   1.585   2.712
  160LYS     CG 1647   5.006   1.527   2.772
  160LYS     CD 1648   4.987   1.377   2.796
  160LYS     CE 1649   5.094   1.288   2.734
  160LYS     NZ 1650   5.040   1.152   2.725
  160LYS    HZ1 1651   5.097   1.094   2.666
  160LYS    HZ2 1652   5.033   1.110   2.817
  160LYS    HZ3 1653   4.947   1.159   2.685
  160LYS      C 1654   4.763   1.799   2.639
  160LYS      O 1655   4.793   1.844   2.529
  161LEU      N 1656   4.638   1.799   2.685
  161LEU      H 1657   4.610   1.741   2.762
  161LEU     CA 1658   4.525   1.868   2.619
  161LEU     CB 1659   4.396   1.817   2.684
  161LEU     CG 1660   4.306   1.737   2.590
  161LEU    CD1 1661   4.385   1.643   2.499
  161LEU    CD2 1662   4.209   1.655   2.675
  161LEU      C 1663   4.531   2.022   2.626
  161LEU      O 1664   4.525   2.091   2.524
  162ILE      N 1665   4.549   2.072   2.748
  162ILE      H 1666   4.555   2.013   2.829
  162ILE     CA 1667   4.548   2.217   2.774
  162ILE     CB 1668   4.504   2.250   2.918
  162ILE    CG1 1669   4.374   2.175   2.953
  162ILE    CG2 1670   4.486   2.401   2.931
  162ILE     CD 1671   4.296   2.219   3.077
  162ILE      C 1672   4.676   2.289   2.730
  162ILE      O 1673   4.675   2.359   2.629
  163ILE      N 1674   4.789   2.252   2.791
  163ILE      H 1675   4.794   2.170   2.849
  163ILE     CA 1676   4.919   2.318   2.765
  163ILE     CB 1677   5.015   2.296   2.882
  163ILE    CG1 1678   4.950   2.350   3.010
  163ILE    CG2 1679   5.149   2.365   2.858
  163ILE     CD 1680   5.031   2.312   3.133
  163ILE      C 1681   4.980   2.276   2.631
  163ILE      O 1682   5.002   2.361   2.544
  164ASP      N 1683   4.996   2.146   2.611
  164ASP      H 1684   4.979   2.078   2.683
  164ASP     CA 1685   5.062   2.092   2.491
  164ASP     CB 1686   5.104   1.947   2.517
  164ASP     CG 1687   5.201   1.919   2.633
  164ASP    OD1 1688   5.279   2.009   2.672
  164ASP    OD2 1689   5.207   1.799   2.670
  164ASP      C 1690   4.981   2.103   2.359
  164ASP      O 1691   5.036   2.143   2.256
  165GLN      N 1692   4.851   2.074   2.365
  165GLN      H 1693   4.815   2.020   2.441
  165GLN     CA 1694   4.762   2.079   2.245
  165GLN     CB 1695   4.684   1.947   2.235
  165GLN     CG 1696   4.777   1.829   2.203
  165GLN     CD 1697   4.707   1.693   2.203
  165GLN    OE1 1698   4.638   1.654   2.110
  165GLN    NE2 1699   4.731   1.613   2.304
  165GLN   HE21 1700   4.797   1.639   2.375
  165GLN   HE22 1701   4.679   1.527   2.304
  165GLN      C 1702   4.668   2.199   2.223
  165GLN      O 1703   4.612   2.212   2.114
  166ASN      N 1704   4.656   2.287   2.323
  166ASN      H 1705   4.697   2.268   2.412
  166ASN     CA 1706   4.574   2.412   2.321
  166ASN     CB 1707   4.634   2.519   2.227
  166ASN     CG 1708   4.610   2.662   2.277
  166ASN    OD1 1709   4.594   2.689   2.395
  166ASN    ND2 1710   4.621   2.762   2.193
  166ASN   HD21 1711   4.648   2.752   2.097
  166ASN   HD22 1712   4.602   2.852   2.232
  166ASN      C 1713   4.422   2.394   2.300
  166ASN      O 1714   4.351   2.483   2.254
  167VAL      N 1715   4.372   2.282   2.352
  167VAL      H 1716   4.429   2.216   2.403
  167VAL     CA 1717   4.230   2.244   2.336
  167VAL     CB 1718   4.211   2.095   2.370
  167VAL    CG1 1719   4.065   2.048   2.361
  167VAL    CG2 1720   4.299   2.006   2.282
  167VAL      C 1721   4.129   2.338   2.405
  167VAL      O 1722   4.027   2.372   2.343
  168PHE      N 1723   4.163   2.388   2.524
  168PHE      H 1724   4.224   2.334   2.583
  168PHE     CA 1725   4.080   2.488   2.595
  168PHE     CB 1726   4.143   2.529   2.730
  168PHE     CG 1727   4.041   2.537   2.845
  168PHE    CD1 1728   3.914   2.591   2.830
  168PHE    HD1 1729   3.894   2.663   2.750
  168PHE    CD2 1730   4.066   2.460   2.958
  168PHE    HD2 1731   4.169   2.439   2.986
  168PHE    CE1 1732   3.813   2.563   2.920
  168PHE    HE1 1733   3.715   2.609   2.907
  168PHE    CE2 1734   3.965   2.430   3.048
  168PHE    HE2 1735   3.984   2.361   3.131
  168PHE     CZ 1736   3.837   2.481   3.029
  168PHE     HZ 1737   3.759   2.460   3.103
  168PHE      C 1738   4.048   2.614   2.512
  168PHE      O 1739   3.932   2.652   2.501
  169ILE      N 1740   4.148   2.657   2.435
  169ILE      H 1741   4.237   2.613   2.435
  169ILE     CA 1742   4.133   2.769   2.340
  169ILE     CB 1743   4.270   2.833   2.310
  169ILE    CG1 1744   4.329   2.896   2.436
  169ILE    CG2 1745   4.267   2.934   2.195
  169ILE     CD 1746   4.234   3.000   2.497
  169ILE      C 1747   4.056   2.729   2.213
  169ILE      O 1748   3.939   2.763   2.201
  170GLU      N 1749   4.114   2.639   2.134
  170GLU      H 1750   4.203   2.598   2.155
  170GLU     CA 1751   4.058   2.601   2.003
  170GLU     CB 1752   4.164   2.525   1.922
  170GLU     CG 1753   4.299   2.595   1.909
  170GLU     CD 1754   4.301   2.721   1.822
  170GLU    OE1 1755   4.201   2.747   1.752
  170GLU    OE2 1756   4.407   2.789   1.824
  170GLU      C 1757   3.926   2.521   2.004
  170GLU      O 1758   3.859   2.513   1.901
  171GLY      N 1759   3.893   2.461   2.118
  171GLY      H 1760   3.954   2.466   2.198
  171GLY     CA 1761   3.772   2.379   2.137
  171GLY      C 1762   3.673   2.434   2.240
  171GLY      O 1763   3.564   2.479   2.205
  172THR      N 1764   3.709   2.423   2.368
  172THR      H 1765   3.793   2.377   2.398
  172THR     CA 1766   3.619   2.459   2.481
  172THR     CB 1767   3.683   2.436   2.618
  172THR    OG1 1768   3.780   2.331   2.614
  172THR    HG1 1769   3.806   2.310   2.709
  172THR    CG2 1770   3.578   2.402   2.724
  172THR      C 1771   3.570   2.604   2.478
  172THR      O 1772   3.449   2.627   2.487
  173LEU      N 1773   3.659   2.700   2.450
  173LEU      H 1774   3.759   2.683   2.453
  173LEU     CA 1775   3.620   2.842   2.438
  173LEU     CB 1776   3.745   2.931   2.436
  173LEU     CG 1777   3.719   3.081   2.450
  173LEU    CD1 1778   3.644   3.115   2.579
  173LEU    CD2 1779   3.854   3.151   2.451
  173LEU      C 1780   3.515   2.875   2.328
  173LEU      O 1781   3.413   2.931   2.366
  174PRO      N 1782   3.525   2.819   2.206
  174PRO     CA 1783   3.415   2.824   2.108
  174PRO     CB 1784   3.469   2.748   1.986
  174PRO     CG 1785   3.617   2.780   1.988
  174PRO     CD 1786   3.649   2.779   2.137
  174PRO      C 1787   3.287   2.756   2.159
  174PRO      O 1788   3.183   2.821   2.171
  175MET      N 1789   3.300   2.633   2.208
  175MET      H 1790   3.389   2.588   2.213
  175MET     CA 1791   3.185   2.555   2.260
  175MET     CB 1792   3.225   2.409   2.279
  175MET     CG 1793   3.208   2.334   2.147
  175MET     SD 1794   3.278   2.165   2.135
  175MET     CE 1795   3.444   2.185   2.194
  175MET      C 1796   3.115   2.611   2.386
  175MET      O 1797   3.003   2.574   2.419
  176GLY      N 1798   3.189   2.693   2.461
  176GLY      H 1799   3.289   2.686   2.461
  176GLY     CA 1800   3.134   2.779   2.568
  176GLY      C 1801   3.031   2.883   2.521
  176GLY      O 1802   2.970   2.949   2.603
  177VAL      N 1803   3.017   2.902   2.390
  177VAL      H 1804   3.076   2.857   2.322
  177VAL     CA 1805   2.922   2.998   2.332
  177VAL     CB 1806   2.997   3.114   2.265
  177VAL    CG1 1807   2.926   3.246   2.291
  177VAL    CG2 1808   3.147   3.129   2.296
  177VAL      C 1809   2.834   2.927   2.227
  177VAL      O 1810   2.884   2.842   2.153
  178VAL      N 1811   2.710   2.971   2.212
  178VAL      H 1812   2.678   3.056   2.258
  178VAL     CA 1813   2.613   2.911   2.116
  178VAL     CB 1814   2.469   2.959   2.138
  178VAL    CG1 1815   2.366   2.877   2.060
  178VAL    CG2 1816   2.434   2.960   2.285
  178VAL      C 1817   2.648   2.944   1.970
  178VAL      O 1818   2.648   2.855   1.884
  179ARG      N 1819   2.669   3.073   1.944
  179ARG      H 1820   2.660   3.142   2.017
  179ARG     CA 1821   2.703   3.122   1.809
  179ARG     CB 1822   2.695   3.275   1.799
  179ARG     CG 1823   2.777   3.360   1.895
  179ARG     CD 1824   2.785   3.503   1.842
  179ARG     NE 1825   2.878   3.584   1.923
  179ARG     HE 1826   2.839   3.619   2.009
  179ARG     CZ 1827   3.000   3.623   1.884
  179ARG    NH1 1828   3.048   3.589   1.765
  179ARG   HH11 1829   2.994   3.535   1.701
  179ARG   HH12 1830   3.143   3.614   1.743
  179ARG    NH2 1831   3.079   3.689   1.968
  179ARG   HH21 1832   3.054   3.710   2.062
  179ARG   HH22 1833   3.167   3.723   1.932
  179ARG      C 1834   2.838   3.071   1.757
  179ARG      O 1835   2.920   3.020   1.834
  180PRO      N 1836   2.861   3.079   1.625
  180PRO     CA 1837   2.997   3.065   1.571
  180PRO     CB 1838   2.978   3.037   1.423
  180PRO     CG 1839   2.835   2.985   1.410
  180PRO     CD 1840   2.760   3.059   1.520
  180PRO      C 1841   3.078   3.194   1.592
  180PRO      O 1842   3.053   3.293   1.522
  181LEU      N 1843   3.168   3.193   1.690
  181LEU      H 1844   3.169   3.121   1.761
  181LEU     CA 1845   3.271   3.298   1.709
  181LEU     CB 1846   3.375   3.270   1.819
  181LEU     CG 1847   3.341   3.305   1.965
  181LEU    CD1 1848   3.448   3.250   2.058
  181LEU    CD2 1849   3.324   3.455   1.987
  181LEU      C 1850   3.353   3.309   1.581
  181LEU      O 1851   3.383   3.209   1.515
  182THR      N 1852   3.385   3.432   1.549
  182THR      H 1853   3.363   3.508   1.614
  182THR     CA 1854   3.471   3.465   1.434
  182THR     CB 1855   3.466   3.613   1.396
  182THR    OG1 1856   3.525   3.694   1.497
  182THR    HG1 1857   3.458   3.706   1.573
  182THR    CG2 1858   3.322   3.659   1.367
  182THR      C 1859   3.617   3.426   1.465
  182THR      O 1860   3.662   3.432   1.580
  183GLU      N 1861   3.691   3.399   1.359
  183GLU      H 1862   3.649   3.367   1.274
  183GLU     CA 1863   3.838   3.378   1.361
  183GLU     CB 1864   3.888   3.369   1.216
  183GLU     CG 1865   3.796   3.294   1.119
  183GLU     CD 1866   3.791   3.143   1.139
  183GLU    OE1 1867   3.889   3.081   1.093
  183GLU    OE2 1868   3.687   3.091   1.186
  183GLU      C 1869   3.912   3.495   1.429
  183GLU      O 1870   4.010   3.474   1.501
  184VAL      N 1871   3.857   3.615   1.414
  184VAL      H 1872   3.771   3.625   1.363
  184VAL     CA 1873   3.907   3.742   1.474
  184VAL     CB 1874   3.835   3.860   1.406
  184VAL    CG1 1875   3.876   3.994   1.466
  184VAL    CG2 1876   3.863   3.862   1.256
  184VAL      C 1877   3.891   3.745   1.627
  184VAL      O 1878   3.986   3.770   1.701
  185GLU      N 1879   3.771   3.708   1.673
  185GLU      H 1880   3.692   3.696   1.611
  185GLU     CA 1881   3.744   3.687   1.817
  185GLU     CB 1882   3.596   3.653   1.838
  185GLU     CG 1883   3.510   3.777   1.812
  185GLU     CD 1884   3.365   3.749   1.776
  185GLU    OE1 1885   3.340   3.644   1.714
  185GLU    OE2 1886   3.280   3.838   1.799
  185GLU      C 1887   3.833   3.577   1.878
  185GLU      O 1888   3.899   3.599   1.979
  186MET      N 1889   3.848   3.470   1.800
  186MET      H 1890   3.787   3.454   1.721
  186MET     CA 1891   3.940   3.360   1.832
  186MET     CB 1892   3.931   3.250   1.727
  186MET     CG 1893   3.933   3.113   1.793
  186MET     SD 1894   3.768   3.058   1.849
  186MET     CE 1895   3.666   3.090   1.705
  186MET      C 1896   4.087   3.403   1.842
  186MET      O 1897   4.150   3.367   1.941
  187ASP      N 1898   4.140   3.484   1.750
  187ASP      H 1899   4.097   3.500   1.661
  187ASP     CA 1900   4.278   3.536   1.762
  187ASP     CB 1901   4.325   3.613   1.639
  187ASP     CG 1902   4.367   3.524   1.522
  187ASP    OD1 1903   4.413   3.409   1.541
  187ASP    OD2 1904   4.361   3.578   1.411
  187ASP      C 1905   4.308   3.621   1.886
  187ASP      O 1906   4.412   3.601   1.948
  188HIS      N 1907   4.214   3.706   1.927
  188HIS      H 1908   4.132   3.720   1.872
  188HIS     CA 1909   4.224   3.781   2.054
  188HIS     CB 1910   4.105   3.875   2.067
  188HIS     CG 1911   4.142   4.020   2.035
  188HIS    ND1 1912   4.158   4.117   2.124
  188HIS    CD2 1913   4.151   4.073   1.913
  188HIS    HD2 1914   4.131   4.022   1.819
  188HIS    CE1 1915   4.172   4.231   2.058
  188HIS    HE1 1916   4.163   4.331   2.101
  188HIS    NE2 1917   4.172   4.204   1.928
  188HIS    HE2 1918   4.186   4.270   1.854
  188HIS      C 1919   4.229   3.686   2.176
  188HIS      O 1920   4.331   3.677   2.244
  189TYR      N 1921   4.134   3.593   2.175
  189TYR      H 1922   4.054   3.600   2.115
  189TYR     CA 1923   4.128   3.480   2.270
  189TYR     CB 1924   3.994   3.408   2.255
  189TYR     CG 1925   3.871   3.483   2.311
  189TYR    CD1 1926   3.865   3.518   2.445
  189TYR    HD1 1927   3.949   3.497   2.511
  189TYR    CD2 1928   3.757   3.498   2.232
  189TYR    HD2 1929   3.757   3.458   2.131
  189TYR    CE1 1930   3.748   3.569   2.498
  189TYR    HE1 1931   3.744   3.595   2.604
  189TYR    CE2 1932   3.640   3.550   2.285
  189TYR    HE2 1933   3.552   3.563   2.220
  189TYR     CZ 1934   3.635   3.585   2.419
  189TYR     OH 1935   3.520   3.627   2.477
  189TYR     HH 1936   3.453   3.656   2.404
  189TYR      C 1937   4.246   3.380   2.262
  189TYR      O 1938   4.265   3.303   2.357
  190ARG      N 1939   4.314   3.371   2.148
  190ARG      H 1940   4.264   3.391   2.062
  190ARG     CA 1941   4.445   3.303   2.127
  190ARG     CB 1942   4.467   3.264   1.980
  190ARG     CG 1943   4.377   3.155   1.920
  190ARG     CD 1944   4.397   3.150   1.768
  190ARG     NE 1945   4.314   3.047   1.704
  190ARG     HE 1946   4.321   2.954   1.745
  190ARG     CZ 1947   4.238   3.060   1.594
  190ARG    NH1 1948   4.228   3.173   1.525
  190ARG   HH11 1949   4.278   3.255   1.553
  190ARG   HH12 1950   4.177   3.174   1.439
  190ARG    NH2 1951   4.181   2.951   1.542
  190ARG   HH21 1952   4.198   2.862   1.585
  190ARG   HH22 1953   4.113   2.958   1.469
  190ARG      C 1954   4.570   3.385   2.167
  190ARG      O 1955   4.666   3.328   2.220
  191GLU      N 1956   4.567   3.517   2.149
  191GLU      H 1957   4.489   3.560   2.102
  191GLU     CA 1958   4.684   3.608   2.162
  191GLU     CB 1959   4.648   3.753   2.123
  191GLU     CG 1960   4.771   3.845   2.119
  191GLU     CD 1961   4.746   3.993   2.089
  191GLU    OE1 1962   4.682   4.060   2.172
  191GLU    OE2 1963   4.814   4.045   1.999
  191GLU      C 1964   4.765   3.599   2.293
  191GLU      O 1965   4.887   3.590   2.282
  192PRO      N 1966   4.704   3.597   2.413
  192PRO     CA 1967   4.778   3.564   2.537
  192PRO     CB 1968   4.681   3.589   2.652
  192PRO     CG 1969   4.598   3.705   2.597
  192PRO     CD 1970   4.581   3.671   2.449
  192PRO      C 1971   4.838   3.423   2.542
  192PRO      O 1972   4.959   3.414   2.560
  193PHE      N 1973   4.762   3.320   2.506
  193PHE      H 1974   4.661   3.329   2.497
  193PHE     CA 1975   4.810   3.180   2.512
  193PHE     CB 1976   4.705   3.089   2.577
  193PHE     CG 1977   4.679   3.129   2.723
  193PHE    CD1 1978   4.567   3.204   2.752
  193PHE    HD1 1979   4.480   3.198   2.687
  193PHE    CD2 1980   4.778   3.114   2.819
  193PHE    HD2 1981   4.870   3.061   2.796
  193PHE    CE1 1982   4.556   3.269   2.874
  193PHE    HE1 1983   4.482   3.348   2.887
  193PHE    CE2 1984   4.765   3.174   2.944
  193PHE    HE2 1985   4.845   3.168   3.017
  193PHE     CZ 1986   4.653   3.252   2.971
  193PHE     HZ 1987   4.640   3.295   3.070
  193PHE      C 1988   4.869   3.114   2.385
  193PHE      O 1989   4.875   2.991   2.376
  194LEU      N 1990   4.924   3.195   2.295
  194LEU      H 1991   4.893   3.289   2.285
  194LEU     CA 1992   5.010   3.147   2.184
  194LEU     CB 1993   5.048   3.262   2.091
  194LEU     CG 1994   4.934   3.313   2.002
  194LEU    CD1 1995   4.982   3.432   1.919
  194LEU    CD2 1996   4.881   3.203   1.910
  194LEU      C 1997   5.139   3.073   2.228
  194LEU      O 1998   5.182   2.980   2.159
  195ASN      N 1999   5.196   3.111   2.342
  195ASN      H 2000   5.178   3.201   2.382
  195ASN     CA 2001   5.308   3.034   2.400
  195ASN     CB 2002   5.410   3.126   2.466
  195ASN     CG 2003   5.491   3.203   2.362
  195ASN    OD1 2004   5.526   3.153   2.257
  195ASN    ND2 2005   5.546   3.314   2.402
  195ASN   HD21 2006   5.541   3.341   2.499
  195ASN   HD22 2007   5.587   3.374   2.333
  195ASN      C 2008   5.266   2.923   2.499
  195ASN      O 2009   5.233   2.955   2.613
  196PRO      N 2010   5.294   2.796   2.465
  196PRO     CA 2011   5.256   2.677   2.545
  196PRO     CB 2012   5.329   2.561   2.478
  196PRO     CG 2013   5.319   2.601   2.331
  196PRO     CD 2014   5.346   2.752   2.335
  196PRO      C 2015   5.281   2.682   2.696
  196PRO      O 2016   5.184   2.679   2.771
  197VAL      N 2017   5.403   2.721   2.736
  197VAL      H 2018   5.483   2.711   2.677
  197VAL     CA 2019   5.437   2.745   2.879
  197VAL     CB 2020   5.586   2.785   2.888
  197VAL    CG1 2021   5.615   2.924   2.829
  197VAL    CG2 2022   5.641   2.770   3.030
  197VAL      C 2023   5.345   2.842   2.956
  197VAL      O 2024   5.314   2.819   3.072
  198ASP      N 2025   5.287   2.939   2.885
  198ASP      H 2026   5.298   2.948   2.786
  198ASP     CA 2027   5.191   3.035   2.945
  198ASP     CB 2028   5.158   3.144   2.843
  198ASP     CG 2029   5.126   3.278   2.908
  198ASP    OD1 2030   5.126   3.287   3.032
  198ASP    OD2 2031   5.130   3.377   2.831
  198ASP      C 2032   5.059   2.972   2.992
  198ASP      O 2033   5.009   3.009   3.097
  199ARG      N 2034   5.024   2.857   2.934
  199ARG      H 2035   5.090   2.805   2.879
  199ARG     CA 2036   4.895   2.789   2.957
  199ARG     CB 2037   4.868   2.692   2.841
  199ARG     CG 2038   4.870   2.760   2.703
  199ARG     CD 2039   4.861   2.660   2.588
  199ARG     NE 2040   4.886   2.727   2.459
  199ARG     HE 2041   4.854   2.822   2.453
  199ARG     CZ 2042   4.939   2.673   2.347
  199ARG    NH1 2043   4.974   2.545   2.340
  199ARG   HH11 2044   4.964   2.483   2.420
  199ARG   HH12 2045   5.011   2.507   2.255
  199ARG    NH2 2046   4.969   2.754   2.245
  199ARG   HH21 2047   4.954   2.853   2.255
  199ARG   HH22 2048   4.999   2.719   2.156
  199ARG      C 2049   4.875   2.721   3.095
  199ARG      O 2050   4.772   2.657   3.119
  200GLU      N 2051   4.961   2.756   3.191
  200GLU      H 2052   5.038   2.818   3.172
  200GLU     CA 2053   4.946   2.713   3.331
  200GLU     CB 2054   5.068   2.746   3.419
  200GLU     CG 2055   5.064   2.679   3.558
  200GLU     CD 2056   5.087   2.527   3.558
  200GLU    OE1 2057   5.140   2.475   3.459
  200GLU    OE2 2058   5.038   2.458   3.650
  200GLU      C 2059   4.812   2.754   3.397
  200GLU      O 2060   4.735   2.662   3.429
  201PRO      N 2061   4.770   2.882   3.392
  201PRO     CA 2062   4.639   2.925   3.443
  201PRO     CB 2063   4.637   3.077   3.431
  201PRO     CG 2064   4.736   3.106   3.320
  201PRO     CD 2065   4.844   3.002   3.346
  201PRO      C 2066   4.517   2.859   3.378
  201PRO      O 2067   4.422   2.829   3.451
  202LEU      N 2068   4.530   2.816   3.253
  202LEU      H 2069   4.613   2.834   3.199
  202LEU     CA 2070   4.426   2.742   3.180
  202LEU     CB 2071   4.456   2.730   3.030
  202LEU     CG 2072   4.482   2.857   2.950
  202LEU    CD1 2073   4.489   2.822   2.801
  202LEU    CD2 2074   4.375   2.964   2.974
  202LEU      C 2075   4.400   2.599   3.232
  202LEU      O 2076   4.290   2.549   3.212
  203TRP      N 2077   4.503   2.532   3.285
  203TRP      H 2078   4.598   2.559   3.267
  203TRP     CA 2079   4.487   2.400   3.352
  203TRP     CB 2080   4.594   2.300   3.304
  203TRP     CG 2081   4.583   2.156   3.357
  203TRP    CD1 2082   4.507   2.058   3.311
  203TRP    HD1 2083   4.444   2.061   3.223
  203TRP    CD2 2084   4.656   2.103   3.462
  203TRP    NE1 2085   4.526   1.947   3.383
  203TRP    HE1 2086   4.477   1.860   3.369
  203TRP    CE2 2087   4.616   1.971   3.477
  203TRP    CE3 2088   4.751   2.155   3.548
  203TRP    HE3 2089   4.771   2.263   3.547
  203TRP    CZ2 2090   4.668   1.894   3.580
  203TRP    HZ2 2091   4.615   1.805   3.612
  203TRP    CZ3 2092   4.809   2.076   3.645
  203TRP    HZ3 2093   4.889   2.115   3.708
  203TRP    CH2 2094   4.767   1.945   3.663
  203TRP    HH2 2095   4.811   1.884   3.742
  203TRP      C 2096   4.472   2.403   3.505
  203TRP      O 2097   4.406   2.315   3.561
  204ARG      N 2098   4.522   2.505   3.576
  204ARG      H 2099   4.596   2.563   3.541
  204ARG     CA 2100   4.490   2.517   3.721
  204ARG     CB 2101   4.589   2.607   3.795
  204ARG     CG 2102   4.567   2.607   3.948
  204ARG     CD 2103   4.597   2.477   4.024
  204ARG     NE 2104   4.742   2.458   4.042
  204ARG     HE 2105   4.799   2.535   4.011
  204ARG     CZ 2106   4.803   2.355   4.103
  204ARG    NH1 2107   4.734   2.264   4.172
  204ARG   HH11 2108   4.635   2.276   4.182
  204ARG   HH12 2109   4.778   2.184   4.212
  204ARG    NH2 2110   4.929   2.327   4.071
  204ARG   HH21 2111   4.975   2.381   4.000
  204ARG   HH22 2112   4.978   2.252   4.115
  204ARG      C 2113   4.342   2.550   3.753
  204ARG      O 2114   4.283   2.480   3.835
  205PHE      N 2115   4.278   2.635   3.672
  205PHE      H 2116   4.325   2.692   3.605
  205PHE     CA 2117   4.134   2.663   3.692
  205PHE     CB 2118   4.084   2.780   3.604
  205PHE     CG 2119   4.109   2.920   3.661
  205PHE    CD1 2120   4.104   2.948   3.797
  205PHE    HD1 2121   4.069   2.873   3.869
  205PHE    CD2 2122   4.133   3.023   3.571
  205PHE    HD2 2123   4.155   3.000   3.467
  205PHE    CE1 2124   4.129   3.076   3.842
  205PHE    HE1 2125   4.146   3.092   3.949
  205PHE    CE2 2126   4.149   3.154   3.616
  205PHE    HE2 2127   4.149   3.236   3.545
  205PHE     CZ 2128   4.150   3.180   3.752
  205PHE     HZ 2129   4.164   3.282   3.789
  205PHE      C 2130   4.035   2.544   3.687
  205PHE      O 2131   3.968   2.522   3.789
  206PRO      N 2132   4.041   2.453   3.589
  206PRO     CA 2133   3.959   2.330   3.593
  206PRO     CB 2134   3.959   2.275   3.450
  206PRO     CG 2135   4.091   2.326   3.393
  206PRO     CD 2136   4.109   2.463   3.458
  206PRO      C 2137   3.998   2.229   3.702
  206PRO      O 2138   3.911   2.159   3.753
  207ASN      N 2139   4.125   2.224   3.741
  207ASN      H 2140   4.198   2.250   3.677
  207ASN     CA 2141   4.169   2.149   3.862
  207ASN     CB 2142   4.319   2.124   3.874
  207ASN     CG 2143   4.371   2.021   3.774
  207ASN    OD1 2144   4.353   1.900   3.781
  207ASN    ND2 2145   4.427   2.072   3.669
  207ASN   HD21 2146   4.434   2.171   3.650
  207ASN   HD22 2147   4.460   2.010   3.598
  207ASN      C 2148   4.121   2.203   3.998
  207ASN      O 2149   4.118   2.126   4.094
  208GLU      N 2150   4.101   2.335   4.004
  208GLU      H 2151   4.154   2.396   3.944
  208GLU     CA 2152   4.033   2.403   4.116
  208GLU     CB 2153   4.082   2.548   4.132
  208GLU     CG 2154   4.234   2.563   4.150
  208GLU     CD 2155   4.297   2.513   4.281
  208GLU    OE1 2156   4.372   2.592   4.342
  208GLU    OE2 2157   4.291   2.392   4.311
  208GLU      C 2158   3.878   2.398   4.117
  208GLU      O 2159   3.816   2.422   4.221
  209LEU      N 2160   3.815   2.367   4.003
  209LEU      H 2161   3.864   2.377   3.917
  209LEU     CA 2162   3.667   2.353   3.991
  209LEU     CB 2163   3.628   2.299   3.853
  209LEU     CG 2164   3.587   2.404   3.750
  209LEU    CD1 2165   3.558   2.335   3.616
  209LEU    CD2 2166   3.463   2.481   3.795
  209LEU      C 2167   3.597   2.264   4.095
  209LEU      O 2168   3.628   2.145   4.103
  210PRO      N 2169   3.494   2.315   4.165
  210PRO     CA 2170   3.420   2.244   4.271
  210PRO     CB 2171   3.355   2.356   4.352
  210PRO     CG 2172   3.324   2.461   4.247
  210PRO     CD 2173   3.444   2.453   4.153
  210PRO      C 2174   3.321   2.138   4.222
  210PRO      O 2175   3.200   2.148   4.243
  211ILE      N 2176   3.376   2.031   4.168
  211ILE      H 2177   3.474   2.012   4.180
  211ILE     CA 2178   3.298   1.922   4.106
  211ILE     CB 2179   3.335   1.901   3.958
  211ILE    CG1 2180   3.321   2.031   3.877
  211ILE    CG2 2181   3.247   1.792   3.896
  211ILE     CD 2182   3.374   2.017   3.734
  211ILE      C 2183   3.319   1.792   4.186
  211ILE      O 2184   3.433   1.755   4.210
  212ALA      N 2185   3.208   1.733   4.230
  212ALA      H 2186   3.120   1.781   4.225
  212ALA     CA 2187   3.202   1.602   4.298
  212ALA     CB 2188   3.241   1.490   4.199
  212ALA      C 2189   3.278   1.587   4.431
  212ALA      O 2190   3.292   1.474   4.478
  213GLY      N 2191   3.304   1.701   4.495
  213GLY      H 2192   3.269   1.787   4.458
  213GLY     CA 2193   3.377   1.715   4.623
  213GLY      C 2194   3.524   1.760   4.617
  213GLY      O 2195   3.573   1.823   4.711
  214GLU      N 2196   3.590   1.729   4.507
  214GLU      H 2197   3.558   1.654   4.446
  214GLU     CA 2198   3.730   1.770   4.481
  214GLU     CB 2199   3.806   1.647   4.426
  214GLU     CG 2200   3.765   1.598   4.286
  214GLU     CD 2201   3.648   1.499   4.274
  214GLU    OE1 2202   3.559   1.500   4.360
  214GLU    OE2 2203   3.643   1.429   4.171
  214GLU      C 2204   3.745   1.895   4.391
  214GLU      O 2205   3.665   1.915   4.298
  215PRO      N 2206   3.844   1.982   4.418
  215PRO     CA 2207   3.930   1.986   4.538
  215PRO     CB 2208   4.054   2.063   4.495
  215PRO     CG 2209   4.001   2.157   4.388
  215PRO     CD 2210   3.898   2.071   4.314
  215PRO      C 2211   3.867   2.044   4.665
  215PRO      O 2212   3.830   2.161   4.671
  216ALA      N 2213   3.893   1.970   4.773
  216ALA      H 2214   3.957   1.891   4.765
  216ALA     CA 2215   3.831   1.989   4.905
  216ALA     CB 2216   3.890   1.887   5.002
  216ALA      C 2217   3.844   2.131   4.964
  216ALA      O 2218   3.745   2.194   5.001
  217ASN      N 2219   3.962   2.189   4.947
  217ASN      H 2220   4.030   2.147   4.887
  217ASN     CA 2221   3.993   2.326   4.992
  217ASN     CB 2222   4.145   2.349   4.993
  217ASN     CG 2223   4.216   2.302   4.867
  217ASN    OD1 2224   4.160   2.286   4.759
  217ASN    ND2 2225   4.343   2.274   4.880
  217ASN   HD21 2226   4.392   2.282   4.968
  217ASN   HD22 2227   4.396   2.263   4.795
  217ASN      C 2228   3.922   2.438   4.916
  217ASN      O 2229   3.858   2.524   4.979
  218ILE      N 2230   3.920   2.432   4.783
  218ILE      H 2231   3.966   2.357   4.735
  218ILE     CA 2232   3.851   2.533   4.700
  218ILE     CB 2233   3.905   2.541   4.556
  218ILE    CG1 2234   4.056   2.523   4.545
  218ILE    CG2 2235   3.867   2.677   4.495
  218ILE     CD 2236   4.138   2.634   4.611
  218ILE      C 2237   3.697   2.512   4.702
  218ILE      O 2238   3.622   2.609   4.700
  219VAL      N 2239   3.652   2.388   4.719
  219VAL      H 2240   3.702   2.310   4.681
  219VAL     CA 2241   3.511   2.358   4.758
  219VAL     CB 2242   3.495   2.205   4.775
  219VAL    CG1 2243   3.368   2.162   4.848
  219VAL    CG2 2244   3.498   2.136   4.639
  219VAL      C 2245   3.465   2.436   4.883
  219VAL      O 2246   3.360   2.500   4.883
  220ALA      N 2247   3.556   2.453   4.980
  220ALA      H 2248   3.650   2.422   4.969
  220ALA     CA 2249   3.525   2.529   5.103
  220ALA     CB 2250   3.633   2.507   5.208
  220ALA      C 2251   3.499   2.679   5.080
  220ALA      O 2252   3.388   2.721   5.110
  221LEU      N 2253   3.582   2.739   4.994
  221LEU      H 2254   3.669   2.697   4.970
  221LEU     CA 2255   3.567   2.877   4.942
  221LEU     CB 2256   3.674   2.894   4.834
  221LEU     CG 2257   3.684   3.034   4.775
  221LEU    CD1 2258   3.804   3.107   4.835
  221LEU    CD2 2259   3.690   3.024   4.623
  221LEU      C 2260   3.429   2.902   4.880
  221LEU      O 2261   3.356   2.992   4.922
  222VAL      N 2262   3.388   2.811   4.792
  222VAL      H 2263   3.443   2.730   4.771
  222VAL     CA 2264   3.261   2.823   4.719
  222VAL     CB 2265   3.250   2.728   4.599
  222VAL    CG1 2266   3.141   2.775   4.504
  222VAL    CG2 2267   3.381   2.715   4.523
  222VAL      C 2268   3.140   2.807   4.811
  222VAL      O 2269   3.059   2.900   4.823
  223GLU      N 2270   3.141   2.701   4.892
  223GLU      H 2271   3.206   2.625   4.879
  223GLU     CA 2272   3.035   2.679   4.994
  223GLU     CB 2273   3.052   2.544   5.065
  223GLU     CG 2274   3.045   2.424   4.969
  223GLU     CD 2275   2.906   2.380   4.919
  223GLU    OE1 2276   2.810   2.460   4.924
  223GLU    OE2 2277   2.900   2.267   4.867
  223GLU      C 2278   3.027   2.793   5.096
  223GLU      O 2279   2.917   2.843   5.124
  224GLU      N 2280   3.143   2.852   5.128
  224GLU      H 2281   3.231   2.816   5.094
  224GLU     CA 2282   3.152   2.973   5.212
  224GLU     CB 2283   3.297   3.011   5.240
  224GLU     CG 2284   3.358   2.923   5.348
  224GLU     CD 2285   3.501   2.961   5.386
  224GLU    OE1 2286   3.539   3.077   5.358
  224GLU    OE2 2287   3.571   2.874   5.442
  224GLU      C 2288   3.084   3.096   5.152
  224GLU      O 2289   3.008   3.162   5.224
  225TYR      N 2290   3.122   3.132   5.029
  225TYR      H 2291   3.202   3.092   4.983
  225TYR     CA 2292   3.058   3.248   4.963
  225TYR     CB 2293   3.140   3.307   4.848
  225TYR     CG 2294   3.172   3.217   4.730
  225TYR    CD1 2295   3.075   3.190   4.635
  225TYR    HD1 2296   2.970   3.215   4.653
  225TYR    CD2 2297   3.306   3.194   4.700
  225TYR    HD2 2298   3.383   3.213   4.776
  225TYR    CE1 2299   3.111   3.140   4.511
  225TYR    HE1 2300   3.033   3.127   4.436
  225TYR    CE2 2301   3.342   3.144   4.576
  225TYR    HE2 2302   3.448   3.138   4.551
  225TYR     CZ 2303   3.244   3.116   4.482
  225TYR     OH 2304   3.278   3.058   4.364
  225TYR     HH 2305   3.352   2.991   4.382
  225TYR      C 2306   2.910   3.231   4.927
  225TYR      O 2307   2.834   3.323   4.955
  226MET      N 2308   2.871   3.106   4.897
  226MET      H 2309   2.938   3.036   4.870
  226MET     CA 2310   2.728   3.067   4.883
  226MET     CB 2311   2.715   2.915   4.863
  226MET     CG 2312   2.773   2.864   4.731
  226MET     SD 2313   2.673   2.910   4.586
  226MET     CE 2314   2.805   2.954   4.473
  226MET      C 2315   2.647   3.107   5.007
  226MET      O 2316   2.579   3.210   5.005
  227ASP      N 2317   2.692   3.056   5.122
  227ASP      H 2318   2.769   2.992   5.120
  227ASP     CA 2319   2.637   3.079   5.258
  227ASP     CB 2320   2.741   3.014   5.350
  227ASP     CG 2321   2.720   3.017   5.502
  227ASP    OD1 2322   2.626   2.951   5.549
  227ASP    OD2 2323   2.811   3.069   5.569
  227ASP      C 2324   2.611   3.228   5.293
  227ASP      O 2325   2.505   3.265   5.344
  228TRP      N 2326   2.705   3.314   5.253
  228TRP      H 2327   2.794   3.280   5.221
  228TRP     CA 2328   2.693   3.461   5.264
  228TRP     CB 2329   2.829   3.526   5.241
  228TRP     CG 2330   2.829   3.677   5.261
  228TRP    CD1 2331   2.826   3.739   5.379
  228TRP    HD1 2332   2.822   3.691   5.477
  228TRP    CD2 2333   2.826   3.776   5.163
  228TRP    NE1 2334   2.823   3.871   5.360
  228TRP    HE1 2335   2.797   3.938   5.432
  228TRP    CE2 2336   2.827   3.897   5.230
  228TRP    CE3 2337   2.810   3.774   5.026
  228TRP    HE3 2338   2.794   3.680   4.974
  228TRP    CZ2 2339   2.817   4.016   5.159
  228TRP    HZ2 2340   2.818   4.111   5.212
  228TRP    CZ3 2341   2.800   3.892   4.954
  228TRP    HZ3 2342   2.793   3.889   4.845
  228TRP    CH2 2343   2.803   4.014   5.021
  228TRP    HH2 2344   2.790   4.107   4.966
  228TRP      C 2345   2.593   3.529   5.168
  228TRP      O 2346   2.531   3.628   5.205
  229LEU      N 2347   2.590   3.485   5.042
  229LEU      H 2348   2.640   3.403   5.013
  229LEU     CA 2349   2.504   3.547   4.939
  229LEU     CB 2350   2.537   3.486   4.803
  229LEU     CG 2351   2.514   3.586   4.689
  229LEU    CD1 2352   2.608   3.706   4.701
  229LEU    CD2 2353   2.523   3.521   4.552
  229LEU      C 2354   2.355   3.532   4.973
  229LEU      O 2355   2.280   3.631   4.977
  230HIS      N 2356   2.321   3.410   5.015
  230HIS      H 2357   2.373   3.328   4.985
  230HIS     CA 2358   2.193   3.373   5.078
  230HIS     CB 2359   2.192   3.221   5.100
  230HIS     CG 2360   2.212   3.145   4.968
  230HIS    ND1 2361   2.325   3.140   4.897
  230HIS    CD2 2362   2.123   3.066   4.907
  230HIS    HD2 2363   2.021   3.050   4.939
  230HIS    CE1 2364   2.306   3.058   4.794
  230HIS    HE1 2365   2.375   3.043   4.711
  230HIS    NE2 2366   2.182   3.011   4.801
  230HIS    HE2 2367   2.143   2.940   4.741
  230HIS      C 2368   2.166   3.450   5.209
  230HIS      O 2369   2.056   3.502   5.227
  231GLN      N 2370   2.270   3.476   5.288
  231GLN      H 2371   2.349   3.415   5.288
  231GLN     CA 2372   2.261   3.569   5.404
  231GLN     CB 2373   2.359   3.526   5.513
  231GLN     CG 2374   2.301   3.406   5.587
  231GLN     CD 2375   2.396   3.366   5.698
  231GLN    OE1 2376   2.374   3.389   5.815
  231GLN    NE2 2377   2.497   3.292   5.660
  231GLN   HE21 2378   2.504   3.259   5.566
  231GLN   HE22 2379   2.560   3.258   5.731
  231GLN      C 2380   2.275   3.721   5.383
  231GLN      O 2381   2.284   3.794   5.481
  232SER      N 2382   2.277   3.768   5.259
  232SER      H 2383   2.267   3.710   5.178
  232SER     CA 2384   2.305   3.911   5.237
  232SER     CB 2385   2.440   3.932   5.170
  232SER     OG 2386   2.540   3.908   5.269
  232SER     HG 2387   2.582   3.817   5.249
  232SER      C 2388   2.197   3.994   5.167
  232SER      O 2389   2.153   3.954   5.058
  233PRO      N 2390   2.173   4.116   5.217
  233PRO     CA 2391   2.080   4.214   5.157
  233PRO     CB 2392   2.061   4.319   5.266
  233PRO     CG 2393   2.193   4.318   5.342
  233PRO     CD 2394   2.229   4.169   5.343
  233PRO      C 2395   2.123   4.276   5.024
  233PRO      O 2396   2.035   4.309   4.943
  234VAL      N 2397   2.254   4.279   4.998
  234VAL      H 2398   2.319   4.280   5.074
  234VAL     CA 2399   2.316   4.327   4.871
  234VAL     CB 2400   2.461   4.273   4.861
  234VAL    CG1 2401   2.471   4.121   4.850
  234VAL    CG2 2402   2.540   4.341   4.749
  234VAL      C 2403   2.235   4.299   4.742
  234VAL      O 2404   2.199   4.184   4.718
  235PRO      N 2405   2.207   4.405   4.664
  235PRO     CA 2406   2.139   4.393   4.534
  235PRO     CB 2407   2.139   4.535   4.479
  235PRO     CG 2408   2.122   4.619   4.604
  235PRO     CD 2409   2.209   4.546   4.707
  235PRO      C 2410   2.209   4.295   4.440
  235PRO      O 2411   2.332   4.294   4.426
  236LYS      N 2412   2.127   4.204   4.389
  236LYS      H 2413   2.029   4.200   4.413
  236LYS     CA 2414   2.173   4.096   4.300
  236LYS     CB 2415   2.149   3.961   4.367
  236LYS     CG 2416   2.227   3.947   4.497
  236LYS     CD 2417   2.193   3.814   4.563
  236LYS     CE 2418   2.242   3.811   4.707
  236LYS     NZ 2419   2.181   3.917   4.787
  236LYS    HZ1 2420   2.194   3.902   4.885
  236LYS    HZ2 2421   2.219   4.006   4.761
  236LYS    HZ3 2422   2.083   3.919   4.766
  236LYS      C 2423   2.102   4.096   4.164
  236LYS      O 2424   1.980   4.105   4.155
  237LEU      N 2425   2.185   4.066   4.065
  237LEU      H 2426   2.282   4.048   4.084
  237LEU     CA 2427   2.149   4.067   3.922
  237LEU     CB 2428   2.210   4.196   3.865
  237LEU     CG 2429   2.166   4.232   3.723
  237LEU    CD1 2430   2.020   4.278   3.721
  237LEU    CD2 2431   2.256   4.340   3.665
  237LEU      C 2432   2.207   3.942   3.853
  237LEU      O 2433   2.329   3.923   3.849
  238LEU      N 2434   2.117   3.854   3.809
  238LEU      H 2435   2.018   3.865   3.829
  238LEU     CA 2436   2.157   3.730   3.740
  238LEU     CB 2437   2.118   3.610   3.829
  238LEU     CG 2438   2.141   3.466   3.780
  238LEU    CD1 2439   2.020   3.410   3.707
  238LEU    CD2 2440   2.268   3.445   3.697
  238LEU      C 2441   2.104   3.717   3.596
  238LEU      O 2442   1.984   3.708   3.571
  239PHE      N 2443   2.199   3.698   3.506
  239PHE      H 2444   2.296   3.697   3.529
  239PHE     CA 2445   2.166   3.666   3.366
  239PHE     CB 2446   2.250   3.752   3.272
  239PHE     CG 2447   2.214   3.899   3.291
  239PHE    CD1 2448   2.290   3.976   3.377
  239PHE    HD1 2449   2.366   3.928   3.438
  239PHE    CD2 2450   2.115   3.957   3.212
  239PHE    HD2 2451   2.046   3.893   3.157
  239PHE    CE1 2452   2.274   4.114   3.379
  239PHE    HE1 2453   2.347   4.175   3.432
  239PHE    CE2 2454   2.098   4.095   3.216
  239PHE    HE2 2455   2.026   4.142   3.150
  239PHE     CZ 2456   2.179   4.173   3.298
  239PHE     HZ 2457   2.181   4.281   3.285
  239PHE      C 2458   2.189   3.518   3.340
  239PHE      O 2459   2.291   3.463   3.381
  240TRP      N 2460   2.085   3.455   3.288
  240TRP      H 2461   2.000   3.504   3.266
  240TRP     CA 2462   2.084   3.310   3.263
  240TRP     CB 2463   2.010   3.239   3.378
  240TRP     CG 2464   1.861   3.270   3.389
  240TRP    CD1 2465   1.806   3.377   3.447
  240TRP    HD1 2466   1.861   3.461   3.491
  240TRP    CD2 2467   1.757   3.196   3.335
  240TRP    NE1 2468   1.674   3.374   3.433
  240TRP    HE1 2469   1.610   3.430   3.486
  240TRP    CE2 2470   1.641   3.268   3.359
  240TRP    CE3 2471   1.755   3.087   3.249
  240TRP    HE3 2472   1.840   3.020   3.243
  240TRP    CZ2 2473   1.525   3.234   3.291
  240TRP    HZ2 2474   1.436   3.296   3.302
  240TRP    CZ3 2475   1.640   3.056   3.179
  240TRP    HZ3 2476   1.643   2.982   3.099
  240TRP    CH2 2477   1.525   3.130   3.200
  240TRP    HH2 2478   1.440   3.118   3.132
  240TRP      C 2479   2.027   3.270   3.126
  240TRP      O 2480   1.989   3.355   3.044
  241GLY      N 2481   2.036   3.140   3.100
  241GLY      H 2482   2.071   3.075   3.168
  241GLY     CA 2483   1.982   3.081   2.976
  241GLY      C 2484   2.001   2.930   2.959
  241GLY      O 2485   2.058   2.861   3.043
  242THR      N 2486   1.914   2.882   2.871
  242THR      H 2487   1.834   2.939   2.847
  242THR     CA 2488   1.911   2.742   2.821
  242THR     CB 2489   1.776   2.712   2.750
  242THR    OG1 2490   1.663   2.750   2.829
  242THR    HG1 2491   1.662   2.853   2.835
  242THR    CG2 2492   1.764   2.563   2.717
  242THR      C 2493   2.026   2.720   2.721
  242THR      O 2494   2.024   2.784   2.615
  243PRO      N 2495   2.113   2.619   2.741
  243PRO     CA 2496   2.116   2.527   2.856
  243PRO     CB 2497   2.175   2.398   2.800
  243PRO     CG 2498   2.273   2.448   2.695
  243PRO     CD 2499   2.202   2.569   2.635
  243PRO      C 2500   2.192   2.568   2.982
  243PRO      O 2501   2.155   2.516   3.088
  244GLY      N 2502   2.290   2.657   2.969
  244GLY      H 2503   2.299   2.716   2.888
  244GLY     CA 2504   2.390   2.683   3.075
  244GLY      C 2505   2.485   2.564   3.099
  244GLY      O 2506   2.456   2.449   3.065
  245VAL      N 2507   2.606   2.598   3.143
  245VAL      H 2508   2.630   2.696   3.160
  245VAL     CA 2509   2.710   2.499   3.180
  245VAL     CB 2510   2.844   2.532   3.110
  245VAL    CG1 2511   2.951   2.428   3.144
  245VAL    CG2 2512   2.828   2.540   2.958
  245VAL      C 2513   2.726   2.491   3.333
  245VAL      O 2514   2.705   2.387   3.395
  246LEU      N 2515   2.752   2.607   3.392
  246LEU      H 2516   2.756   2.693   3.337
  246LEU     CA 2517   2.761   2.627   3.538
  246LEU     CB 2518   2.839   2.754   3.573
  246LEU     CG 2519   2.985   2.749   3.529
  246LEU    CD1 2520   3.050   2.884   3.556
  246LEU    CD2 2521   3.065   2.643   3.604
  246LEU      C 2522   2.624   2.636   3.605
  246LEU      O 2523   2.602   2.570   3.708
  247ILE      N 2524   2.533   2.717   3.551
  247ILE      H 2525   2.552   2.773   3.468
  247ILE     CA 2526   2.401   2.743   3.612
  247ILE     CB 2527   2.388   2.888   3.663
  247ILE    CG1 2528   2.513   2.940   3.735
  247ILE    CG2 2529   2.265   2.903   3.753
  247ILE     CD 2530   2.548   2.861   3.861
  247ILE      C 2531   2.288   2.718   3.510
  247ILE      O 2532   2.253   2.807   3.432
  248PRO      N 2533   2.223   2.601   3.517
  248PRO     CA 2534   2.101   2.571   3.440
  248PRO     CB 2535   2.075   2.423   3.467
  248PRO     CG 2536   2.134   2.402   3.606
  248PRO     CD 2537   2.261   2.487   3.603
  248PRO      C 2538   1.982   2.659   3.486
  248PRO      O 2539   1.978   2.696   3.604
  249PRO      N 2540   1.875   2.669   3.404
  249PRO     CA 2541   1.752   2.744   3.436
  249PRO     CB 2542   1.655   2.710   3.324
  249PRO     CG 2543   1.748   2.696   3.204
  249PRO     CD 2544   1.870   2.625   3.263
  249PRO      C 2545   1.691   2.711   3.573
  249PRO      O 2546   1.663   2.802   3.650
  250ALA      N 2547   1.700   2.584   3.612
  250ALA      H 2548   1.739   2.514   3.553
  250ALA     CA 2549   1.651   2.536   3.743
  250ALA     CB 2550   1.663   2.384   3.752
  250ALA      C 2551   1.724   2.598   3.863
  250ALA      O 2552   1.662   2.670   3.941
  251GLU      N 2553   1.856   2.579   3.869
  251GLU      H 2554   1.902   2.511   3.812
  251GLU     CA 2555   1.942   2.642   3.971
  251GLU     CB 2556   2.088   2.596   3.956
  251GLU     CG 2557   2.180   2.644   4.070
  251GLU     CD 2558   2.153   2.580   4.207
  251GLU    OE1 2559   2.132   2.458   4.211
  251GLU    OE2 2560   2.164   2.650   4.309
  251GLU      C 2561   1.931   2.796   3.969
  251GLU      O 2562   1.887   2.851   4.070
  252ALA      N 2563   1.925   2.854   3.849
  252ALA      H 2564   1.943   2.804   3.764
  252ALA     CA 2565   1.901   2.999   3.833
  252ALA     CB 2566   1.908   3.035   3.684
  252ALA      C 2567   1.768   3.048   3.892
  252ALA      O 2568   1.764   3.143   3.970
  253ALA      N 2569   1.658   2.978   3.861
  253ALA      H 2570   1.659   2.911   3.785
  253ALA     CA 2571   1.525   3.008   3.919
  253ALA     CB 2572   1.414   2.953   3.830
  253ALA      C 2573   1.503   2.969   4.066
  253ALA      O 2574   1.431   3.040   4.138
  254ARG      N 2575   1.573   2.866   4.112
  254ARG      H 2576   1.608   2.795   4.049
  254ARG     CA 2577   1.586   2.832   4.256
  254ARG     CB 2578   1.671   2.704   4.263
  254ARG     CG 2579   1.719   2.662   4.402
  254ARG     CD 2580   1.745   2.513   4.421
  254ARG     NE 2581   1.838   2.447   4.327
  254ARG     HE 2582   1.896   2.508   4.271
  254ARG     CZ 2583   1.869   2.317   4.333
  254ARG    NH1 2584   1.836   2.242   4.439
  254ARG   HH11 2585   1.789   2.281   4.517
  254ARG   HH12 2586   1.855   2.144   4.437
  254ARG    NH2 2587   1.913   2.252   4.224
  254ARG   HH21 2588   1.925   2.302   4.139
  254ARG   HH22 2589   1.942   2.157   4.230
  254ARG      C 2590   1.646   2.949   4.335
  254ARG      O 2591   1.578   3.009   4.419
  255LEU      N 2592   1.758   2.997   4.280
  255LEU      H 2593   1.802   2.948   4.203
  255LEU     CA 2594   1.834   3.112   4.332
  255LEU     CB 2595   1.972   3.117   4.267
  255LEU     CG 2596   2.064   3.003   4.312
  255LEU    CD1 2597   2.185   2.993   4.220
  255LEU    CD2 2598   2.111   3.023   4.455
  255LEU      C 2599   1.765   3.248   4.325
  255LEU      O 2600   1.779   3.327   4.418
  256ALA      N 2601   1.675   3.266   4.227
  256ALA      H 2602   1.676   3.207   4.146
  256ALA     CA 2603   1.593   3.389   4.214
  256ALA     CB 2604   1.499   3.377   4.093
  256ALA      C 2605   1.512   3.424   4.340
  256ALA      O 2606   1.522   3.534   4.393
  257LYS      N 2607   1.461   3.319   4.403
  257LYS      H 2608   1.465   3.228   4.362
  257LYS     CA 2609   1.393   3.330   4.534
  257LYS     CB 2610   1.285   3.222   4.548
  257LYS     CG 2611   1.184   3.229   4.433
  257LYS     CD 2612   1.098   3.103   4.422
  257LYS     CE 2613   0.991   3.095   4.531
  257LYS     NZ 2614   0.929   2.962   4.536
  257LYS    HZ1 2615   0.868   2.957   4.615
  257LYS    HZ2 2616   0.874   2.947   4.454
  257LYS    HZ3 2617   1.000   2.892   4.544
  257LYS      C 2618   1.491   3.328   4.654
  257LYS      O 2619   1.507   3.431   4.720
  258SER      N 2620   1.573   3.223   4.665
  258SER      H 2621   1.585   3.155   4.591
  258SER     CA 2622   1.663   3.200   4.781
  258SER     CB 2623   1.730   3.062   4.776
  258SER     OG 2624   1.781   3.036   4.645
  258SER     HG 2625   1.828   2.946   4.642
  258SER      C 2626   1.769   3.308   4.808
  258SER      O 2627   1.794   3.344   4.923
  259LEU      N 2628   1.824   3.364   4.700
  259LEU      H 2629   1.799   3.337   4.606
  259LEU     CA 2630   1.913   3.481   4.710
  259LEU     CB 2631   1.997   3.501   4.583
  259LEU     CG 2632   2.095   3.388   4.555
  259LEU    CD1 2633   2.171   3.417   4.426
  259LEU    CD2 2634   2.193   3.368   4.671
  259LEU      C 2635   1.831   3.609   4.734
  259LEU      O 2636   1.756   3.650   4.646
  260PRO      N 2637   1.854   3.679   4.845
  260PRO     CA 2638   1.784   3.804   4.880
  260PRO     CB 2639   1.848   3.851   5.010
  260PRO     CG 2640   1.897   3.720   5.070
  260PRO     CD 2641   1.948   3.641   4.951
  260PRO      C 2642   1.812   3.910   4.774
  260PRO      O 2643   1.921   3.910   4.716
  261ASN      N 2644   1.715   3.996   4.745
  261ASN      H 2645   1.623   3.986   4.787
  261ASN     CA 2646   1.723   4.104   4.644
  261ASN     CB 2647   1.814   4.217   4.695
  261ASN     CG 2648   1.791   4.351   4.625
  261ASN    OD1 2649   1.779   4.363   4.503
  261ASN    ND2 2650   1.817   4.457   4.697
  261ASN   HD21 2651   1.859   4.452   4.787
  261ASN   HD22 2652   1.791   4.549   4.660
  261ASN      C 2653   1.769   4.051   4.506
  261ASN      O 2654   1.866   4.100   4.448
  262CYS      N 2655   1.720   3.931   4.472
  262CYS      H 2656   1.666   3.874   4.534
  262CYS     CA 2657   1.756   3.868   4.343
  262CYS     CB 2658   1.783   3.718   4.350
  262CYS     SG 2659   1.862   3.651   4.199
  262CYS     HG 2660   1.863   3.524   4.239
  262CYS      C 2661   1.655   3.893   4.232
  262CYS      O 2662   1.537   3.858   4.237
  263LYS      N 2663   1.711   3.963   4.136
  263LYS      H 2664   1.799   4.010   4.151
  263LYS     CA 2665   1.653   3.984   4.003
  263LYS     CB 2666   1.683   4.128   3.965
  263LYS     CG 2667   1.611   4.173   3.838
  263LYS     CD 2668   1.672   4.305   3.796
  263LYS     CE 2669   1.616   4.351   3.663
  263LYS     NZ 2670   1.487   4.419   3.681
  263LYS    HZ1 2671   1.453   4.449   3.592
  263LYS    HZ2 2672   1.421   4.361   3.726
  263LYS    HZ3 2673   1.503   4.502   3.736
  263LYS      C 2674   1.726   3.890   3.905
  263LYS      O 2675   1.848   3.899   3.887
  264ALA      N 2676   1.648   3.811   3.832
  264ALA      H 2677   1.548   3.804   3.848
  264ALA     CA 2678   1.706   3.717   3.735
  264ALA     CB 2679   1.711   3.578   3.797
  264ALA      C 2680   1.638   3.717   3.597
  264ALA      O 2681   1.524   3.673   3.583
  265VAL      N 2682   1.720   3.747   3.497
  265VAL      H 2683   1.819   3.759   3.513
  265VAL     CA 2684   1.677   3.769   3.357
  265VAL     CB 2685   1.729   3.907   3.311
  265VAL    CG1 2686   1.691   3.942   3.167
  265VAL    CG2 2687   1.681   4.018   3.404
  265VAL      C 2688   1.727   3.659   3.260
  265VAL      O 2689   1.846   3.630   3.252
  266ASP      N 2690   1.631   3.603   3.186
  266ASP      H 2691   1.535   3.607   3.214
  266ASP     CA 2692   1.657   3.517   3.068
  266ASP     CB 2693   1.525   3.453   3.023
  266ASP     CG 2694   1.534   3.333   2.928
  266ASP    OD1 2695   1.629   3.325   2.847
  266ASP    OD2 2696   1.439   3.251   2.927
  266ASP      C 2697   1.713   3.602   2.953
  266ASP      O 2698   1.659   3.708   2.920
  267ILE      N 2699   1.831   3.561   2.905
  267ILE      H 2700   1.881   3.486   2.949
  267ILE     CA 2701   1.897   3.630   2.792
  267ILE     CB 2702   2.052   3.628   2.802
  267ILE    CG1 2703   2.119   3.500   2.753
  267ILE    CG2 2704   2.100   3.655   2.944
  267ILE     CD 2705   2.148   3.501   2.603
  267ILE      C 2706   1.850   3.582   2.653
  267ILE      O 2707   1.870   3.652   2.553
  268GLY      N 2708   1.799   3.458   2.647
  268GLY      H 2709   1.757   3.415   2.728
  268GLY     CA 2710   1.783   3.382   2.521
  268GLY      C 2711   1.860   3.249   2.526
  268GLY      O 2712   1.882   3.194   2.634
  269PRO      N 2713   1.890   3.188   2.410
  269PRO     CA 2714   1.974   3.067   2.405
  269PRO     CB 2715   1.981   3.029   2.257
  269PRO     CG 2716   1.860   3.096   2.193
  269PRO     CD 2717   1.835   3.222   2.278
  269PRO      C 2718   2.114   3.102   2.456
  269PRO      O 2719   2.169   3.205   2.415
  270GLY      N 2720   2.175   3.010   2.529
  270GLY      H 2721   2.137   2.918   2.541
  270GLY     CA 2722   2.308   3.033   2.589
  270GLY      C 2723   2.377   2.919   2.665
  270GLY      O 2724   2.316   2.842   2.740
  271LEU      N 2725   2.506   2.911   2.636
  271LEU      H 2726   2.547   2.973   2.569
  271LEU     CA 2727   2.599   2.819   2.704
  271LEU     CB 2728   2.697   2.756   2.603
  271LEU     CG 2729   2.651   2.623   2.543
  271LEU    CD1 2730   2.608   2.527   2.653
  271LEU    CD2 2731   2.540   2.641   2.438
  271LEU      C 2732   2.667   2.886   2.825
  271LEU      O 2733   2.598   2.923   2.919
  272ASN      N 2734   2.795   2.921   2.810
  272ASN      H 2735   2.844   2.907   2.723
  272ASN     CA 2736   2.875   2.984   2.916
  272ASN     CB 2737   3.004   2.905   2.932
  272ASN     CG 2738   3.085   2.955   3.051
  272ASN    OD1 2739   3.036   2.982   3.159
  272ASN    ND2 2740   3.214   2.971   3.036
  272ASN   HD21 2741   3.269   2.955   2.954
  272ASN   HD22 2742   3.259   2.990   3.124
  272ASN      C 2743   2.904   3.132   2.886
  272ASN      O 2744   2.875   3.220   2.966
  273LEU      N 2745   2.961   3.161   2.769
  273LEU      H 2746   2.977   3.091   2.699
  273LEU     CA 2747   2.993   3.299   2.726
  273LEU     CB 2748   3.104   3.306   2.621
  273LEU     CG 2749   3.244   3.277   2.674
  273LEU    CD1 2750   3.271   3.126   2.679
  273LEU    CD2 2751   3.347   3.347   2.586
  273LEU      C 2752   2.870   3.382   2.684
  273LEU      O 2753   2.867   3.445   2.578
  274LEU      N 2754   2.782   3.400   2.782
  274LEU      H 2755   2.798   3.355   2.870
  274LEU     CA 2756   2.654   3.475   2.773
  274LEU     CB 2757   2.586   3.493   2.910
  274LEU     CG 2758   2.565   3.368   2.997
  274LEU    CD1 2759   2.458   3.397   3.102
  274LEU    CD2 2760   2.530   3.241   2.920
  274LEU      C 2761   2.665   3.614   2.707
  274LEU      O 2762   2.601   3.635   2.604
  275GLN      N 2763   2.771   3.683   2.746
  275GLN      H 2764   2.825   3.647   2.824
  275GLN     CA 2765   2.819   3.812   2.691
  275GLN     CB 2766   2.945   3.857   2.766
  275GLN     CG 2767   3.050   3.749   2.791
  275GLN     CD 2768   3.018   3.669   2.917
  275GLN    OE1 2769   2.961   3.562   2.916
  275GLN    NE2 2770   3.062   3.714   3.031
  275GLN   HE21 2771   3.128   3.791   3.035
  275GLN   HE22 2772   3.014   3.680   3.112
  275GLN      C 2773   2.849   3.817   2.540
  275GLN      O 2774   2.850   3.925   2.481
  276GLU      N 2775   2.882   3.702   2.483
  276GLU      H 2776   2.887   3.616   2.535
  276GLU     CA 2777   2.906   3.688   2.338
  276GLU     CB 2778   3.022   3.591   2.312
  276GLU     CG 2779   3.156   3.633   2.373
  276GLU     CD 2780   3.236   3.736   2.291
  276GLU    OE1 2781   3.176   3.830   2.235
  276GLU    OE2 2782   3.360   3.722   2.290
  276GLU      C 2783   2.781   3.643   2.261
  276GLU      O 2784   2.762   3.688   2.148
  277ASP      N 2785   2.699   3.556   2.321
  277ASP      H 2786   2.728   3.502   2.401
  277ASP     CA 2787   2.566   3.518   2.267
  277ASP     CB 2788   2.514   3.391   2.334
  277ASP     CG 2789   2.596   3.267   2.297
  277ASP    OD1 2790   2.632   3.254   2.178
  277ASP    OD2 2791   2.625   3.188   2.389
  277ASP      C 2792   2.457   3.626   2.274
  277ASP      O 2793   2.362   3.628   2.195
  278ASN      N 2794   2.468   3.710   2.377
  278ASN      H 2795   2.512   3.680   2.463
  278ASN     CA 2796   2.388   3.834   2.387
  278ASN     CB 2797   2.247   3.801   2.434
  278ASN     CG 2798   2.146   3.912   2.404
  278ASN    OD1 2799   2.177   4.030   2.397
  278ASN    ND2 2800   2.020   3.877   2.407
  278ASN   HD21 2801   1.988   3.785   2.430
  278ASN   HD22 2802   1.957   3.949   2.375
  278ASN      C 2803   2.454   3.933   2.486
  278ASN      O 2804   2.474   3.899   2.602
  279PRO      N 2805   2.507   4.044   2.432
  279PRO     CA 2806   2.562   4.152   2.516
  279PRO     CB 2807   2.688   4.194   2.442
  279PRO     CG 2808   2.651   4.175   2.295
  279PRO     CD 2809   2.563   4.050   2.296
  279PRO      C 2810   2.471   4.274   2.540
  279PRO      O 2811   2.478   4.335   2.647
  280ASP      N 2812   2.387   4.309   2.442
  280ASP      H 2813   2.388   4.263   2.353
  280ASP     CA 2814   2.305   4.431   2.449
  280ASP     CB 2815   2.225   4.454   2.321
  280ASP     CG 2816   2.207   4.604   2.295
  280ASP    OD1 2817   2.118   4.665   2.358
  280ASP    OD2 2818   2.284   4.655   2.210
  280ASP      C 2819   2.211   4.437   2.571
  280ASP      O 2820   2.231   4.523   2.656
  281LEU      N 2821   2.137   4.329   2.594
  281LEU      H 2822   2.160   4.241   2.552
  281LEU     CA 2823   2.042   4.322   2.707
  281LEU     CB 2824   1.935   4.215   2.684
  281LEU     CG 2825   1.812   4.236   2.773
  281LEU    CD1 2826   1.723   4.347   2.717
  281LEU    CD2 2827   1.737   4.105   2.794
  281LEU      C 2828   2.111   4.303   2.843
  281LEU      O 2829   2.059   4.349   2.944
  282ILE      N 2830   2.229   4.239   2.845
  282ILE      H 2831   2.247   4.166   2.777
  282ILE     CA 2832   2.317   4.238   2.963
  282ILE     CB 2833   2.439   4.145   2.944
  282ILE    CG1 2834   2.391   3.999   2.947
  282ILE    CG2 2835   2.546   4.168   3.052
  282ILE     CD 2836   2.501   3.896   2.920
  282ILE      C 2837   2.352   4.382   3.004
  282ILE      O 2838   2.286   4.431   3.096
  283GLY      N 2839   2.417   4.456   2.915
  283GLY      H 2840   2.445   4.420   2.825
  283GLY     CA 2841   2.448   4.599   2.939
  283GLY      C 2842   2.326   4.691   2.956
  283GLY      O 2843   2.327   4.785   3.036
  284SER      N 2844   2.220   4.663   2.880
  284SER      H 2845   2.235   4.607   2.797
  284SER     CA 2846   2.085   4.725   2.892
  284SER     CB 2847   1.998   4.681   2.774
  284SER     OG 2848   1.856   4.679   2.794
  284SER     HG 2849   1.815   4.613   2.728
  284SER      C 2850   2.019   4.700   3.029
  284SER      O 2851   1.997   4.797   3.101
  285GLU      N 2852   2.013   4.574   3.073
  285GLU      H 2853   2.038   4.493   3.017
  285GLU     CA 2854   1.964   4.542   3.209
  285GLU     CB 2855   1.925   4.397   3.240
  285GLU     CG 2856   1.799   4.342   3.172
  285GLU     CD 2857   1.663   4.373   3.238
  285GLU    OE1 2858   1.631   4.318   3.346
  285GLU    OE2 2859   1.581   4.437   3.170
  285GLU      C 2860   2.053   4.600   3.319
  285GLU      O 2861   2.000   4.679   3.398
  286ILE      N 2862   2.185   4.589   3.304
  286ILE      H 2863   2.225   4.526   3.236
  286ILE     CA 2864   2.280   4.653   3.397
  286ILE     CB 2865   2.427   4.627   3.362
  286ILE    CG1 2866   2.456   4.479   3.342
  286ILE    CG2 2867   2.514   4.676   3.477
  286ILE     CD 2868   2.590   4.460   3.271
  286ILE      C 2869   2.261   4.806   3.407
  286ILE      O 2870   2.231   4.855   3.516
  287ALA      N 2871   2.257   4.877   3.294
  287ALA      H 2872   2.280   4.835   3.205
  287ALA     CA 2873   2.240   5.024   3.293
  287ALA     CB 2874   2.249   5.077   3.150
  287ALA      C 2875   2.114   5.079   3.362
  287ALA      O 2876   2.116   5.191   3.413
  288ARG      N 2877   2.003   5.003   3.357
  288ARG      H 2878   1.998   4.921   3.301
  288ARG     CA 2879   1.882   5.037   3.435
  288ARG     CB 2880   1.750   5.005   3.365
  288ARG     CG 2881   1.719   5.082   3.237
  288ARG     CD 2882   1.766   5.009   3.112
  288ARG     NE 2883   1.727   5.091   2.997
  288ARG     HE 2884   1.710   5.187   3.018
  288ARG     CZ 2885   1.705   5.048   2.872
  288ARG    NH1 2886   1.719   4.921   2.834
  288ARG   HH11 2887   1.755   4.851   2.896
  288ARG   HH12 2888   1.685   4.893   2.745
  288ARG    NH2 2889   1.682   5.137   2.776
  288ARG   HH21 2890   1.678   5.235   2.794
  288ARG   HH22 2891   1.668   5.103   2.682
  288ARG      C 2892   1.874   4.977   3.577
  288ARG      O 2893   1.787   5.016   3.654
  289TRP      N 2894   1.947   4.868   3.600
  289TRP      H 2895   1.978   4.807   3.526
  289TRP     CA 2896   1.971   4.815   3.736
  289TRP     CB 2897   2.033   4.675   3.731
  289TRP     CG 2898   2.062   4.615   3.869
  289TRP    CD1 2899   1.972   4.562   3.951
  289TRP    HD1 2900   1.864   4.563   3.937
  289TRP    CD2 2901   2.187   4.591   3.924
  289TRP    NE1 2902   2.034   4.504   4.055
  289TRP    HE1 2903   1.986   4.459   4.133
  289TRP    CE2 2904   2.165   4.519   4.040
  289TRP    CE3 2905   2.316   4.622   3.883
  289TRP    HE3 2906   2.334   4.680   3.792
  289TRP    CZ2 2907   2.274   4.475   4.115
  289TRP    HZ2 2908   2.259   4.425   4.210
  289TRP    CZ3 2909   2.424   4.579   3.959
  289TRP    HZ3 2910   2.523   4.617   3.937
  289TRP    CH2 2911   2.403   4.504   4.073
  289TRP    HH2 2912   2.489   4.463   4.127
  289TRP      C 2913   2.058   4.910   3.821
  289TRP      O 2914   2.013   4.948   3.929
  290LEU      N 2915   2.162   4.967   3.759
  290LEU      H 2916   2.194   4.931   3.671
  290LEU     CA 2917   2.249   5.069   3.823
  290LEU     CB 2918   2.351   5.124   3.722
  290LEU     CG 2919   2.456   5.022   3.678
  290LEU    CD1 2920   2.538   5.083   3.565
  290LEU    CD2 2921   2.545   4.977   3.794
  290LEU      C 2922   2.173   5.190   3.880
  290LEU      O 2923   2.176   5.213   4.001
  291SER      N 2924   2.084   5.242   3.796
  291SER      H 2925   2.066   5.202   3.706
  291SER     CA 2926   1.994   5.354   3.830
  291SER     CB 2927   1.922   5.412   3.709
  291SER     OG 2928   1.880   5.306   3.623
  291SER     HG 2929   1.862   5.342   3.531
  291SER      C 2930   1.892   5.326   3.942
  291SER      O 2931   1.824   5.418   3.988
  292THR      N 2932   1.877   5.199   3.978
  292THR      H 2933   1.927   5.125   3.932
  292THR     CA 2934   1.795   5.159   4.095
  292THR     CB 2935   1.698   5.041   4.070
  292THR    OG1 2936   1.765   4.914   4.062
  292THR    HG1 2937   1.841   4.919   3.995
  292THR    CG2 2938   1.612   5.067   3.946
  292THR      C 2939   1.873   5.132   4.224
  292THR      O 2940   1.808   5.122   4.329
  293LEU      N 2941   2.006   5.122   4.217
  293LEU      H 2942   2.059   5.166   4.144
  293LEU     CA 2943   2.089   5.074   4.330
  293LEU     CB 2944   2.232   5.037   4.286
  293LEU     CG 2945   2.242   4.915   4.195
  293LEU    CD1 2946   2.389   4.877   4.176
  293LEU    CD2 2947   2.162   4.796   4.247
  293LEU      C 2948   2.098   5.169   4.449
  293LEU     O1 2949   2.157   5.277   4.435
  293LEU     O2 2950   2.059   5.122   4.558
  294SiRCb  C23 2951   3.583   2.398   1.663
  294SiRCb   N2 2952   3.702   2.354   1.697
  294SiRCb  H27 2953   3.776   2.431   1.688
  294SiRCb  C22 2954   3.734   2.255   1.779
  294SiRCb  C21 2955   3.628   2.179   1.851
  294SiRCb  H26 2956   3.525   2.211   1.843
  294SiRCb  C20 2957   3.665   2.078   1.932
  294SiRCb  H25 2958   3.583   2.013   1.967
  294SiRCb  C19 2959   3.804   2.037   1.962
  294SiRCb  C18 2960   3.830   1.941   2.060
  294SiRCb  C33 2961   3.962   1.871   2.079
  294SiRCb  C28 2962   4.075   1.902   1.998
  294SiRCb  C29 2963   4.183   1.813   1.991
  294SiRCb  H38 2964   4.256   1.825   1.909
  294SiRCb  C30 2965   4.192   1.695   2.069
  294SiRCb   N3 2966   4.322   1.663   2.111
  294SiRCb  H39 2967   4.337   1.565   2.097
  294SiRCb  H40 2968   4.335   1.687   2.207
  294SiRCb  C31 2969   4.084   1.672   2.156
  294SiRCb  H41 2970   4.085   1.584   2.223
  294SiRCb  C32 2971   3.972   1.754   2.159
  294SiRCb  H42 2972   3.887   1.722   2.222
  294SiRCb  SI1 2973   4.085   2.059   1.907
  294SiRCb  C25 2974   3.910   2.116   1.890
  294SiRCb  C24 2975   3.875   2.216   1.804
  294SiRCb  H31 2976   3.950   2.273   1.750
  294SiRCb  C26 2977   4.186   2.185   1.985
  294SiRCb  C27 2978   4.151   2.027   1.739
  294SiRCb  C17 2979   3.719   1.897   2.150
  294SiRCb  C15 2980   3.611   1.810   2.114
  294SiRCb  C16 2981   3.573   1.762   1.971
  294SiRCb   O4 2982   3.657   1.769   1.876
  294SiRCb   O5 2983   3.453   1.731   1.943
  294SiRCb  C14 2984   3.520   1.782   2.216
  294SiRCb  H24 2985   3.446   1.703   2.197
  294SiRCb  C13 2986   3.527   1.840   2.343
  294SiRCb  H23 2987   3.462   1.801   2.423
  294SiRCb  C12 2988   3.628   1.931   2.376
  294SiRCb  C34 2989   3.721   1.956   2.277
  294SiRCb  H43 2990   3.795   2.035   2.296
  294SiRCb  C11 2991   3.633   2.016   2.500
  294SiRCb   O3 2992   3.746   2.038   2.550
  294SiRCb   N1 2993   3.524   2.034   2.584
  294SiRCb  H22 2994   3.543   2.045   2.682
  294SiRCb  C10 2995   3.385   2.048   2.550
  294SiRCb   C9 2996   3.335   2.190   2.577
  294SiRCb   O2 2997   3.193   2.202   2.589
  294SiRCb   C8 2998   3.162   2.339   2.619
  294SiRCb   C7 2999   3.138   2.361   2.768
  294SiRCb   O1 3000   3.252   2.413   2.833
  294SiRCb   C6 3001   3.249   2.555   2.821
  294SiRCb   C5 3002   3.341   2.617   2.923
  294SiRCb   C4 3003   3.287   2.596   3.062
  294SiRCb   C3 3004   3.366   2.681   3.157
  294SiRCb   C2 3005   3.281   2.703   3.279
  294SiRCb   C1 3006   3.312   2.838   3.334
  295CL      CL 3007   3.783   2.655   3.405
  296SOL     OW 3008   0.237   0.644   0.140
  296SOL    HW1 3009   0.172   0.569   0.164
  296SOL    HW2 3010   0.239   0.648   0.038
  297SOL     OW 3011   0.262   0.275   1.025
  297SOL    HW1 3012   0.269   0.264   1.126
  297SOL    HW2 3013   0.283   0.180   0.992
  298SOL     OW 3014   6.993   0.409   0.658
  298SOL    HW1 3015   6.927   0.422   0.735
  298SOL    HW2 3016   0.028   0.313   0.669
  299SOL     OW 3017   0.576   1.296   1.142
  299SOL    HW1 3018   0.482   1.310   1.107
  299SOL    HW2 3019   0.598   1.387   1.183
  300SOL     OW 3020   1.555   1.526   0.711
  300SOL    HW1 3021   1.517   1.491   0.801
  300SOL    HW2 3022   1.481   1.514   0.641
  301SOL     OW 3023   1.122   0.685   0.724
  301SOL    HW1 3024   1.150   0.774   0.681
  301SOL    HW2 3025   1.103   0.708   0.822
  302SOL     OW 3026   1.787   0.528   0.211
  302SOL    HW1 3027   1.717   0.577   0.158
  302SOL    HW2 3028   1.735   0.462   0.271
  303SOL     OW 3029   0.736   1.157   0.984
  303SOL    HW1 3030   0.665   1.204   1.043
  303SOL    HW2 3031   0.795   1.237   0.962
  304SOL     OW 3032   0.841   0.739   1.770
  304SOL    HW1 3033   0.829   0.800   1.849
  304SOL    HW2 3034   0.880   0.802   1.699
  305SOL     OW 3035   0.677   1.014   0.612
  305SOL    HW1 3036   0.762   1.011   0.668
  305SOL    HW2 3037   0.611   1.074   0.664
  306SOL     OW 3038   0.673   1.138   1.793
  306SOL    HW1 3039   0.729   1.214   1.831
  306SOL    HW2 3040   0.589   1.183   1.755
  307SOL     OW 3041   0.334   1.433   1.054
  307SOL    HW1 3042   0.241   1.411   1.020
  307SOL    HW2 3043   0.373   1.506   0.992
  308SOL     OW 3044   1.477   1.514   1.393
  308SOL    HW1 3045   1.538   1.596   1.404
  308SOL    HW2 3046   1.395   1.533   1.451
  309SOL     OW 3047   0.423   0.440   1.520
  309SOL    HW1 3048   0.512   0.392   1.498
  309SOL    HW2 3049   0.354   0.388   1.468
  310SOL     OW 3050   1.653   0.469   0.711
  310SOL    HW1 3051   1.621   0.512   0.622
  310SOL    HW2 3052   1.635   0.539   0.781
  311SOL     OW 3053   0.205   1.687   0.520
  311SOL    HW1 3054   0.253   1.775   0.547
  311SOL    HW2 3055   0.231   1.669   0.422
  312SOL     OW 3056   1.130   1.379   1.657
  312SOL    HW1 3057   1.192   1.376   1.736
  312SOL    HW2 3058   1.081   1.289   1.667
  313SOL     OW 3059   0.242   1.421   0.548
  313SOL    HW1 3060   0.240   1.522   0.563
  313SOL    HW2 3061   0.187   1.375   0.621
  314SOL     OW 3062   0.245   1.114   0.890
  314SOL    HW1 3063   0.229   1.024   0.934
  314SOL    HW2 3064   0.194   1.181   0.951
  315SOL     OW 3065   0.607   1.812   1.407
  315SOL    HW1 3066   0.532   1.780   1.470
  315SOL    HW2 3067   0.630   1.907   1.436
  316SOL     OW 3068   0.559   0.956   0.153
  316SOL    HW1 3069   0.604   0.987   0.067
  316SOL    HW2 3070   0.610   1.014   0.221
  317SOL     OW 3071   1.623   0.138   1.537
  317SOL    HW1 3072   1.644   0.211   1.469
  317SOL    HW2 3073   1.713   0.095   1.562
  318SOL     OW 3074   1.899   1.745   0.380
  318SOL    HW1 3075   1.975   1.722   0.446
  318SOL    HW2 3076   1.890   1.845   0.386
  319SOL     OW 3077   6.957   1.584   0.205
  319SOL    HW1 3078   6.961   1.482   0.224
  319SOL    HW2 3079   6.923   1.628   0.290
  320SOL     OW 3080   1.676   0.880   0.658
  320SOL    HW1 3081   1.727   0.823   0.591
  320SOL    HW2 3082   1.656   0.965   0.604
  321SOL     OW 3083   1.634   1.104   0.500
  321SOL    HW1 3084   1.696   1.120   0.421
  321SOL    HW2 3085   1.655   1.181   0.567
  322SOL     OW 3086   0.146   0.742   1.562
  322SOL    HW1 3087   0.242   0.758   1.535
  322SOL    HW2 3088   0.117   0.830   1.608
  323SOL     OW 3089   0.618   1.419   0.748
  323SOL    HW1 3090   0.580   1.327   0.772
  323SOL    HW2 3091   0.591   1.428   0.648
  324SOL     OW 3092   1.272   1.245   1.427
  324SOL    HW1 3093   1.306   1.184   1.352
  324SOL    HW2 3094   1.329   1.219   1.508
  325SOL     OW 3095   0.841   0.018   0.502
  325SOL    HW1 3096   0.877   0.112   0.481
  325SOL    HW2 3097   0.738   0.025   0.499
  326SOL     OW 3098   0.146   0.962   1.250
  326SOL    HW1 3099   0.243   0.931   1.246
  326SOL    HW2 3100   0.100   0.922   1.169
  327SOL     OW 3101   1.487   1.016   0.210
  327SOL    HW1 3102   1.415   0.949   0.243
  327SOL    HW2 3103   1.576   0.972   0.231
  328SOL     OW 3104   1.165   1.807   1.620
  328SOL    HW1 3105   1.166   1.885   1.555
  328SOL    HW2 3106   1.186   1.724   1.563
  329SOL     OW 3107   0.299   0.264   1.778
  329SOL    HW1 3108   0.338   0.353   1.803
  329SOL    HW2 3109   0.213   0.261   1.837
  330SOL     OW 3110   1.452   1.429   0.938
  330SOL    HW1 3111   1.404   1.449   1.028
  330SOL    HW2 3112   1.426   1.331   0.918
  331SOL     OW 3113   1.651   1.747   0.604
  331SOL    HW1 3114   1.638   1.721   0.507
  331SOL    HW2 3115   1.620   1.663   0.655
  332SOL     OW 3116   0.619   0.721   0.289
  332SOL    HW1 3117   0.618   0.805   0.230
  332SOL    HW2 3118   0.535   0.732   0.347
  333SOL     OW 3119   1.283   0.364   0.955
  333SOL    HW1 3120   1.185   0.335   0.959
  333SOL    HW2 3121   1.328   0.312   1.031
  334SOL     OW 3122   1.581   1.666   0.325
  334SOL    HW1 3123   1.673   1.623   0.331
  334SOL    HW2 3124   1.556   1.661   0.227
  335SOL     OW 3125   0.808   0.616   1.452
  335SOL    HW1 3126   0.803   0.564   1.538
  335SOL    HW2 3127   0.753   0.561   1.383
  336SOL     OW 3128   1.407   0.510   1.679
  336SOL    HW1 3129   1.412   0.570   1.762
  336SOL    HW2 3130   1.460   0.425   1.707
  337SOL     OW 3131   0.957   0.922   1.584
  337SOL    HW1 3132   1.012   0.845   1.544
  337SOL    HW2 3133   0.900   0.956   1.505
  338SOL     OW 3134   1.007   0.367   1.220
  338SOL    HW1 3135   0.926   0.404   1.266
  338SOL    HW2 3136   0.979   0.308   1.143
  339SOL     OW 3137   1.016   0.713   0.393
  339SOL    HW1 3138   1.032   0.729   0.492
  339SOL    HW2 3139   0.941   0.642   0.393
  340SOL     OW 3140   0.079   0.824   0.754
  340SOL    HW1 3141   0.163   0.824   0.813
  340SOL    HW2 3142   0.008   0.849   0.823
  341SOL     OW 3143   0.137   1.873   1.587
  341SOL    HW1 3144   0.138   1.850   1.688
  341SOL    HW2 3145   0.060   1.821   1.549
  342SOL     OW 3146   0.895   0.390   0.224
  342SOL    HW1 3147   0.897   0.452   0.143
  342SOL    HW2 3148   0.886   0.294   0.184
  343SOL     OW 3149   1.730   0.599   1.837
  343SOL    HW1 3150   1.692   0.679   1.782
  343SOL    HW2 3151   1.738   0.528   1.766
  344SOL     OW 3152   1.357   1.150   0.577
  344SOL    HW1 3153   1.448   1.145   0.532
  344SOL    HW2 3154   1.302   1.219   0.524
  345SOL     OW 3155   0.536   0.186   0.907
  345SOL    HW1 3156   0.549   0.224   1.001
  345SOL    HW2 3157   0.593   0.239   0.844
  346SOL     OW 3158   0.965   1.432   0.493
  346SOL    HW1 3159   0.952   1.519   0.438
  346SOL    HW2 3160   1.006   1.463   0.581
  347SOL     OW 3161   0.333   1.821   0.873
  347SOL    HW1 3162   0.386   1.733   0.886
  347SOL    HW2 3163   0.391   1.896   0.909
  348SOL     OW 3164   1.811   1.060   0.877
  348SOL    HW1 3165   1.759   1.016   0.802
  348SOL    HW2 3166   1.749   1.056   0.958
  349SOL     OW 3167   1.222   1.575   1.491
  349SOL    HW1 3168   1.189   1.506   1.560
  349SOL    HW2 3169   1.187   1.537   1.404
  350SOL     OW 3170   0.303   0.920   0.246
  350SOL    HW1 3171   0.395   0.943   0.205
  350SOL    HW2 3172   0.286   0.822   0.224
  351SOL     OW 3173   1.442   0.763   0.733
  351SOL    HW1 3174   1.440   0.713   0.822
  351SOL    HW2 3175   1.534   0.810   0.725
  352SOL     OW 3176   0.461   1.269   1.700
  352SOL    HW1 3177   0.425   1.265   1.602
  352SOL    HW2 3178   0.382   1.308   1.752
  353SOL     OW 3179   1.104   1.755   0.232
  353SOL    HW1 3180   1.041   1.710   0.299
  353SOL    HW2 3181   1.103   1.694   0.149
  354SOL     OW 3182   0.146   0.277   1.505
  354SOL    HW1 3183   0.117   0.375   1.505
  354SOL    HW2 3184   0.188   0.261   1.597
  355SOL     OW 3185   1.615   1.464   0.072
  355SOL    HW1 3186   1.563   1.547   0.047
  355SOL    HW2 3187   1.549   1.386   0.068
  356SOL     OW 3188   0.502   1.682   0.348
  356SOL    HW1 3189   0.533   1.770   0.392
  356SOL    HW2 3190   0.578   1.659   0.283
  357SOL     OW 3191   1.416   0.106   0.407
  357SOL    HW1 3192   1.428   0.028   0.342
  357SOL    HW2 3193   1.492   0.098   0.474
  358SOL     OW 3194   0.247   1.792   1.239
  358SOL    HW1 3195   0.302   1.715   1.274
  358SOL    HW2 3196   0.187   1.752   1.168
  359SOL     OW 3197   0.962   1.728   0.890
  359SOL    HW1 3198   1.049   1.676   0.896
  359SOL    HW2 3199   0.905   1.673   0.825
  360SOL     OW 3200   0.383   0.717   0.446
  360SOL    HW1 3201   0.399   0.615   0.457
  360SOL    HW2 3202   0.433   0.758   0.525
  361SOL     OW 3203   1.554   0.296   1.744
  361SOL    HW1 3204   1.534   0.258   1.838
  361SOL    HW2 3205   1.563   0.215   1.680
  362SOL     OW 3206   0.601   0.145   0.077
  362SOL    HW1 3207   0.700   0.129   0.097
  362SOL    HW2 3208   0.591   0.141   6.976
  363SOL     OW 3209   0.784   0.289   1.774
  363SOL    HW1 3210   0.860   0.225   1.746
  363SOL    HW2 3211   0.728   0.232   1.839
  364SOL     OW 3212   0.886   1.555   1.203
  364SOL    HW1 3213   0.878   1.521   1.107
  364SOL    HW2 3214   0.944   1.487   1.253
  365SOL     OW 3215   1.325   0.597   1.435
  365SOL    HW1 3216   1.366   0.560   1.523
  365SOL    HW2 3217   1.382   0.679   1.413
  366SOL     OW 3218   0.834   1.427   0.945
  366SOL    HW1 3219   0.931   1.407   0.916
  366SOL    HW2 3220   0.777   1.418   0.861
  367SOL     OW 3221   0.945   0.506   0.947
  367SOL    HW1 3222   0.920   0.502   0.846
  367SOL    HW2 3223   0.983   0.413   0.964
  368SOL     OW 3224   0.573   0.058   0.479
  368SOL    HW1 3225   0.495   0.048   0.546
  368SOL    HW2 3226   0.554   0.141   0.423
  369SOL     OW 3227   1.443   1.211   0.002
  369SOL    HW1 3228   1.468   1.124   0.051
  369SOL    HW2 3229   1.359   1.241   0.052
  370SOL     OW 3230   0.313   0.129   0.214
  370SOL    HW1 3231   0.381   0.195   0.252
  370SOL    HW2 3232   0.354   0.039   0.236
  371SOL     OW 3233   0.955   0.262   0.464
  371SOL    HW1 3234   0.933   0.313   0.378
  371SOL    HW2 3235   1.056   0.275   0.474
  372SOL     OW 3236   1.085   0.721   1.462
  372SOL    HW1 3237   1.027   0.638   1.466
  372SOL    HW2 3238   1.182   0.685   1.455
  373SOL     OW 3239   1.200   1.576   0.753
  373SOL    HW1 3240   1.216   1.657   0.691
  373SOL    HW2 3241   1.284   1.570   0.810
  374SOL     OW 3242   0.468   1.160   0.741
  374SOL    HW1 3243   0.386   1.145   0.803
  374SOL    HW2 3244   0.427   1.153   0.646
  375SOL     OW 3245   1.263   1.811   0.625
  375SOL    HW1 3246   1.331   1.868   0.573
  375SOL    HW2 3247   1.233   1.872   0.698
  376SOL     OW 3248   1.098   0.562   0.019
  376SOL    HW1 3249   1.010   0.600   0.054
  376SOL    HW2 3250   1.161   0.554   0.099
  377SOL     OW 3251   0.096   0.548   1.387
  377SOL    HW1 3252   0.186   0.572   1.343
  377SOL    HW2 3253   0.083   0.624   1.455
  378SOL     OW 3254   0.553   0.263   1.176
  378SOL    HW1 3255   0.623   0.212   1.228
  378SOL    HW2 3256   0.465   0.241   1.224
  379SOL     OW 3257   0.880   0.463   0.682
  379SOL    HW1 3258   0.843   0.522   0.609
  379SOL    HW2 3259   0.908   0.380   0.631
  380SOL     OW 3260   0.941   0.043   0.757
  380SOL    HW1 3261   0.890   0.050   0.669
  380SOL    HW2 3262   1.000   6.963   0.744
  381SOL     OW 3263   1.408   1.165   0.883
  381SOL    HW1 3264   1.359   1.083   0.918
  381SOL    HW2 3265   1.403   1.160   0.781
  382SOL     OW 3266   1.434   0.620   0.988
  382SOL    HW1 3267   1.382   0.532   0.995
  382SOL    HW2 3268   1.504   0.620   1.064
  383SOL     OW 3269   1.775   0.788   0.392
  383SOL    HW1 3270   1.846   0.728   0.437
  383SOL    HW2 3271   1.794   0.787   0.292
  384SOL     OW 3272   0.486   1.359   0.133
  384SOL    HW1 3273   0.456   1.321   0.223
  384SOL    HW2 3274   0.397   1.376   0.085
  385SOL     OW 3275   1.693   1.301   0.666
  385SOL    HW1 3276   1.796   1.310   0.664
  385SOL    HW2 3277   1.652   1.393   0.681
  386SOL     OW 3278   1.404   0.548   0.078
  386SOL    HW1 3279   1.359   0.538   0.170
  386SOL    HW2 3280   1.452   0.461   0.060
  387SOL     OW 3281   0.526   0.262   0.306
  387SOL    HW1 3282   0.562   0.211   0.223
  387SOL    HW2 3283   0.507   0.357   0.270
  388SOL     OW 3284   1.713   1.236   1.548
  388SOL    HW1 3285   1.806   1.194   1.543
  388SOL    HW2 3286   1.737   1.334   1.571
  389SOL     OW 3287   1.032   1.359   1.340
  389SOL    HW1 3288   0.946   1.333   1.390
  389SOL    HW2 3289   1.108   1.315   1.393
  390SOL     OW 3290   1.607   1.611   1.666
  390SOL    HW1 3291   1.605   1.661   1.577
  390SOL    HW2 3292   1.676   1.537   1.652
  391SOL     OW 3293   1.148   1.235   1.124
  391SOL    HW1 3294   1.079   1.267   1.191
  391SOL    HW2 3295   1.124   1.282   1.036
  392SOL     OW 3296   1.594   1.097   1.079
  392SOL    HW1 3297   1.596   1.167   1.154
  392SOL    HW2 3298   1.532   1.136   1.007
  393SOL     OW 3299   0.886   0.189   1.409
  393SOL    HW1 3300   0.915   0.138   1.326
  393SOL    HW2 3301   0.976   0.203   1.458
  394SOL     OW 3302   1.014   1.146   1.732
  394SOL    HW1 3303   0.919   1.167   1.759
  394SOL    HW2 3304   1.005   1.064   1.670
  395SOL     OW 3305   0.740   1.107   0.314
  395SOL    HW1 3306   0.713   1.096   0.411
  395SOL    HW2 3307   0.826   1.049   0.301
  396SOL     OW 3308   0.398   0.852   1.251
  396SOL    HW1 3309   0.473   0.856   1.320
  396SOL    HW2 3310   0.373   0.753   1.245
  397SOL     OW 3311   1.275   0.378   1.282
  397SOL    HW1 3312   1.286   0.464   1.339
  397SOL    HW2 3313   1.175   0.378   1.254
  398SOL     OW 3314   0.076   1.573   1.339
  398SOL    HW1 3315   0.011   1.637   1.382
  398SOL    HW2 3316   0.168   1.586   1.380
  399SOL     OW 3317   0.353   1.093   0.492
  399SOL    HW1 3318   0.328   1.174   0.433
  399SOL    HW2 3319   0.353   1.016   0.427
  400SOL     OW 3320   0.511   0.596   0.847
  400SOL    HW1 3321   0.546   0.647   0.765
  400SOL    HW2 3322   0.588   0.598   0.915
  401SOL     OW 3323   1.206   1.326   0.439
  401SOL    HW1 3324   1.260   1.411   0.461
  401SOL    HW2 3325   1.106   1.349   0.457
  402SOL     OW 3326   1.326   1.470   1.175
  402SOL    HW1 3327   1.389   1.474   1.257
  402SOL    HW2 3328   1.265   1.389   1.191
  403SOL     OW 3329   1.580   0.591   0.482
  403SOL    HW1 3330   1.501   0.647   0.512
  403SOL    HW2 3331   1.643   0.658   0.437
  404SOL     OW 3332   0.350   1.513   1.307
  404SOL    HW1 3333   0.332   1.478   1.211
  404SOL    HW2 3334   0.448   1.543   1.300
  405SOL     OW 3335   0.441   0.719   1.617
  405SOL    HW1 3336   0.513   0.768   1.561
  405SOL    HW2 3337   0.443   0.625   1.578
  406SOL     OW 3338   1.631   0.783   1.681
  406SOL    HW1 3339   1.536   0.823   1.683
  406SOL    HW2 3340   1.676   0.835   1.602
  407SOL     OW 3341   0.981   0.100   1.710
  407SOL    HW1 3342   1.048   0.122   1.635
  407SOL    HW2 3343   0.928   0.018   1.680
  408SOL     OW 3344   0.468   0.065   1.707
  408SOL    HW1 3345   0.407   6.990   1.743
  408SOL    HW2 3346   0.409   0.147   1.733
  409SOL     OW 3347   0.664   0.895   1.057
  409SOL    HW1 3348   0.681   0.994   1.032
  409SOL    HW2 3349   0.572   0.895   1.099
  410SOL     OW 3350   1.341   0.895   1.019
  410SOL    HW1 3351   1.273   0.858   0.953
  410SOL    HW2 3352   1.391   0.811   1.047
  411SOL     OW 3353   1.220   0.523   0.276
  411SOL    HW1 3354   1.245   0.449   0.344
  411SOL    HW2 3355   1.173   0.595   0.330
  412SOL     OW 3356   0.306   0.199   1.289
  412SOL    HW1 3357   0.242   0.228   1.363
  412SOL    HW2 3358   0.274   0.106   1.261
  413SOL     OW 3359   0.073   1.312   1.280
  413SOL    HW1 3360   0.078   1.245   1.358
  413SOL    HW2 3361   0.078   1.407   1.321
  414SOL     OW 3362   0.716   0.621   1.040
  414SOL    HW1 3363   0.809   0.588   1.012
  414SOL    HW2 3364   0.718   0.724   1.043
  415SOL     OW 3365   1.781   0.933   1.851
  415SOL    HW1 3366   1.722   0.875   1.789
  415SOL    HW2 3367   1.719   0.959   1.926
  416SOL     OW 3368   0.362   0.035   0.647
  416SOL    HW1 3369   0.333   0.127   0.676
  416SOL    HW2 3370   0.284   6.969   0.666
  417SOL     OW 3371   1.618   0.356   0.346
  417SOL    HW1 3372   1.641   0.276   0.407
  417SOL    HW2 3373   1.593   0.436   0.406
  418SOL     OW 3374   1.057   0.746   0.983
  418SOL    HW1 3375   1.030   0.774   1.079
  418SOL    HW2 3376   1.018   0.651   0.970
  419SOL     OW 3377   0.954   1.572   1.682
  419SOL    HW1 3378   0.945   1.628   1.596
  419SOL    HW2 3379   1.009   1.489   1.657
  420SOL     OW 3380   1.831   1.471   1.592
  420SOL    HW1 3381   1.873   1.507   1.505
  420SOL    HW2 3382   1.888   1.510   1.666
  421SOL     OW 3383   0.345   0.864   1.817
  421SOL    HW1 3384   0.427   0.894   1.869
  421SOL    HW2 3385   0.382   0.799   1.746
  422SOL     OW 3386   1.486   0.255   0.134
  422SOL    HW1 3387   1.411   0.195   0.171
  422SOL    HW2 3388   1.539   0.288   0.216
  423SOL     OW 3389   1.303   0.800   0.026
  423SOL    HW1 3390   1.350   0.708   0.028
  423SOL    HW2 3391   1.304   0.834   6.930
  424SOL     OW 3392   1.084   1.374   0.887
  424SOL    HW1 3393   1.082   1.294   0.821
  424SOL    HW2 3394   1.132   1.450   0.837
  425SOL     OW 3395   0.267   0.827   0.952
  425SOL    HW1 3396   0.361   0.863   0.940
  425SOL    HW2 3397   0.277   0.730   0.981
  426SOL     OW 3398   0.307   0.547   1.008
  426SOL    HW1 3399   0.285   0.446   1.002
  426SOL    HW2 3400   0.384   0.562   0.939
  427SOL     OW 3401   1.143   0.428   1.690
  427SOL    HW1 3402   1.143   0.368   1.773
  427SOL    HW2 3403   1.236   0.473   1.689
  428SOL     OW 3404   1.145   0.239   1.498
  428SOL    HW1 3405   1.156   0.321   1.560
  428SOL    HW2 3406   1.219   0.251   1.429
  429SOL     OW 3407   6.979   1.321   0.249
  429SOL    HW1 3408   6.907   1.326   0.323
  429SOL    HW2 3409   0.028   1.231   0.263
  430SOL     OW 3410   0.094   1.748   0.968
  430SOL    HW1 3411   0.082   1.669   0.902
  430SOL    HW2 3412   0.181   1.792   0.933
  431SOL     OW 3413   0.487   1.600   0.904
  431SOL    HW1 3414   0.556   1.678   0.901
  431SOL    HW2 3415   0.531   1.525   0.849
  432SOL     OW 3416   0.959   0.787   1.227
  432SOL    HW1 3417   1.021   0.770   1.307
  432SOL    HW2 3418   0.867   0.763   1.260
  433SOL     OW 3419   0.052   0.600   1.079
  433SOL    HW1 3420   0.149   0.580   1.051
  433SOL    HW2 3421   0.041   0.567   1.174
  434SOL     OW 3422   0.223   0.538   1.707
  434SOL    HW1 3423   0.307   0.505   1.660
  434SOL    HW2 3424   0.193   0.621   1.655
  435SOL     OW 3425   1.395   0.909   1.652
  435SOL    HW1 3426   1.415   1.010   1.651
  435SOL    HW2 3427   1.381   0.887   1.553
  436SOL     OW 3428   0.802   0.557   0.408
  436SOL    HW1 3429   0.824   0.477   0.346
  436SOL    HW2 3430   0.730   0.612   0.359
  437SOL     OW 3431   1.629   0.633   1.181
  437SOL    HW1 3432   1.603   0.571   1.257
  437SOL    HW2 3433   1.719   0.594   1.146
  438SOL     OW 3434   0.265   1.589   1.716
  438SOL    HW1 3435   0.220   1.655   1.780
  438SOL    HW2 3436   0.252   1.496   1.758
  439SOL     OW 3437   0.639   0.505   1.270
  439SOL    HW1 3438   0.599   0.415   1.246
  439SOL    HW2 3439   0.665   0.548   1.180
  440SOL     OW 3440   0.919   1.708   1.452
  440SOL    HW1 3441   0.903   1.668   1.359
  440SOL    HW2 3442   0.920   1.809   1.439
  441SOL     OW 3443   0.458   0.507   0.220
  441SOL    HW1 3444   0.530   0.576   0.242
  441SOL    HW2 3445   0.377   0.562   0.188
  442SOL     OW 3446   0.104   1.116   1.460
  442SOL    HW1 3447   0.116   1.047   1.535
  442SOL    HW2 3448   0.112   1.057   1.374
  443SOL     OW 3449   1.311   1.053   1.237
  443SOL    HW1 3450   1.332   0.996   1.153
  443SOL    HW2 3451   1.242   1.119   1.200
  444SOL     OW 3452   1.302   0.851   0.290
  444SOL    HW1 3453   1.208   0.847   0.328
  444SOL    HW2 3454   1.294   0.829   0.189
  445SOL     OW 3455   1.766   1.748   1.144
  445SOL    HW1 3456   1.847   1.768   1.086
  445SOL    HW2 3457   1.744   1.649   1.122
  446SOL     OW 3458   1.272   1.727   1.089
  446SOL    HW1 3459   1.360   1.752   1.044
  446SOL    HW2 3460   1.289   1.636   1.134
  447SOL     OW 3461   0.088   1.264   1.024
  447SOL    HW1 3462   0.083   1.280   1.127
  447SOL    HW2 3463   6.992   1.263   0.992
  448SOL     OW 3464   0.718   1.642   1.774
  448SOL    HW1 3465   0.702   1.730   1.727
  448SOL    HW2 3466   0.814   1.612   1.745
  449SOL     OW 3467   0.873   0.132   0.132
  449SOL    HW1 3468   0.971   0.134   0.100
  449SOL    HW2 3469   0.861   0.044   0.183
  450SOL     OW 3470   1.727   0.150   0.487
  450SOL    HW1 3471   1.804   0.127   0.422
  450SOL    HW2 3472   1.714   0.070   0.546
  451SOL     OW 3473   1.364   1.558   0.486
  451SOL    HW1 3474   1.436   1.556   0.414
  451SOL    HW2 3475   1.329   1.653   0.486
  452SOL     OW 3476   0.132   1.781   1.861
  452SOL    HW1 3477   0.077   1.717   1.920
  452SOL    HW2 3478   0.191   1.828   1.930
  453SOL     OW 3479   1.239   0.913   0.629
  453SOL    HW1 3480   1.318   0.860   0.669
  453SOL    HW2 3481   1.287   0.993   0.585
  454SOL     OW 3482   0.788   1.265   1.449
  454SOL    HW1 3483   0.755   1.325   1.527
  454SOL    HW2 3484   0.717   1.275   1.377
  455SOL     OW 3485   0.714   1.642   0.190
  455SOL    HW1 3486   0.724   1.677   0.095
  455SOL    HW2 3487   0.687   1.545   0.173
  456SOL     OW 3488   1.638   1.730   1.411
  456SOL    HW1 3489   1.685   1.737   1.320
  456SOL    HW2 3490   1.627   1.828   1.441
  457SOL     OW 3491   1.887   0.173   0.903
  457SOL    HW1 3492   1.874   0.074   0.888
  457SOL    HW2 3493   1.793   0.215   0.900
  458SOL     OW 3494   0.307   0.319   0.720
  458SOL    HW1 3495   0.213   0.281   0.722
  458SOL    HW2 3496   0.337   0.325   0.817
  459SOL     OW 3497   1.204   1.583   0.036
  459SOL    HW1 3498   1.207   1.486   0.073
  459SOL    HW2 3499   1.122   1.589   6.976
  460SOL     OW 3500   0.795   1.003   1.379
  460SOL    HW1 3501   0.826   1.000   1.283
  460SOL    HW2 3502   0.799   1.102   1.408
  461SOL     OW 3503   0.933   0.941   0.258
  461SOL    HW1 3504   1.013   0.962   0.196
  461SOL    HW2 3505   0.956   0.853   0.304
  462SOL     OW 3506   1.451   1.685   0.030
  462SOL    HW1 3507   1.355   1.647   0.043
  462SOL    HW2 3508   1.450   1.714   6.933
  463SOL     OW 3509   0.361   1.273   1.457
  463SOL    HW1 3510   0.365   1.362   1.406
  463SOL    HW2 3511   0.280   1.224   1.423
  464SOL     OW 3512   1.608   1.320   1.259
  464SOL    HW1 3513   1.704   1.306   1.293
  464SOL    HW2 3514   1.560   1.379   1.328
  465SOL     OW 3515   1.062   1.156   0.733
  465SOL    HW1 3516   0.985   1.093   0.756
  465SOL    HW2 3517   1.129   1.096   0.687
  466SOL     OW 3518   1.026   0.240   0.964
  466SOL    HW1 3519   0.989   0.206   0.875
  466SOL    HW2 3520   1.019   0.157   1.026
  467SOL     OW 3521   0.576   1.449   0.489
  467SOL    HW1 3522   0.640   1.433   0.411
  467SOL    HW2 3523   0.511   1.521   0.455
  468SOL     OW 3524   1.699   0.346   1.356
  468SOL    HW1 3525   1.762   0.425   1.349
  468SOL    HW2 3526   1.741   0.278   1.290
  469SOL     OW 3527   0.290   1.295   0.323
  469SOL    HW1 3528   0.241   1.338   0.245
  469SOL    HW2 3529   0.273   1.355   0.407
  470SOL     OW 3530   0.123   0.962   1.695
  470SOL    HW1 3531   0.081   1.021   1.769
  470SOL    HW2 3532   0.211   0.930   1.738
  471SOL     OW 3533   0.641   0.274   1.490
  471SOL    HW1 3534   0.735   0.252   1.453
  471SOL    HW2 3535   0.649   0.248   1.588
  472SOL     OW 3536   0.045   0.373   0.105
  472SOL    HW1 3537   6.960   0.388   0.157
  472SOL    HW2 3538   0.021   0.393   0.008
  473SOL     OW 3539   1.444   0.860   1.380
  473SOL    HW1 3540   1.389   0.934   1.334
  473SOL    HW2 3541   1.537   0.872   1.337
  474SOL     OW 3542   0.036   0.159   0.327
  474SOL    HW1 3543   0.043   0.231   0.255
  474SOL    HW2 3544   0.111   0.094   0.305
  475SOL     OW 3545   1.205   1.334   0.131
  475SOL    HW1 3546   1.103   1.325   0.122
  475SOL    HW2 3547   1.228   1.323   0.230
  476SOL     OW 3548   0.615   0.808   1.437
  476SOL    HW1 3549   0.662   0.899   1.435
  476SOL    HW2 3550   0.695   0.744   1.434
  477SOL     OW 3551   1.527   1.768   0.969
  477SOL    HW1 3552   1.568   1.802   0.884
  477SOL    HW2 3553   1.604   1.757   1.035
  478SOL     OW 3554   1.454   1.169   1.616
  478SOL    HW1 3555   1.457   1.178   1.719
  478SOL    HW2 3556   1.546   1.199   1.582
  479SOL     OW 3557   0.400   1.753   1.562
  479SOL    HW1 3558   0.321   1.816   1.547
  479SOL    HW2 3559   0.356   1.674   1.613
  480SOL     OW 3560   1.673   0.895   1.239
  480SOL    HW1 3561   1.667   0.799   1.201
  480SOL    HW2 3562   1.639   0.961   1.167
  481SOL     OW 3563   1.261   0.331   0.461
  481SOL    HW1 3564   1.322   0.248   0.453
  481SOL    HW2 3565   1.280   0.377   0.552
  482SOL     OW 3566   0.601   0.756   0.637
  482SOL    HW1 3567   0.614   0.857   0.652
  482SOL    HW2 3568   0.666   0.733   0.563
  483SOL     OW 3569   1.767   0.400   1.626
  483SOL    HW1 3570   1.737   0.397   1.529
  483SOL    HW2 3571   1.689   0.355   1.676
  484SOL     OW 3572   1.733   0.940   1.499
  484SOL    HW1 3573   1.698   1.035   1.513
  484SOL    HW2 3574   1.726   0.921   1.399
  485SOL     OW 3575   0.920   1.374   0.036
  485SOL    HW1 3576   0.847   1.344   0.100
  485SOL    HW2 3577   0.908   1.475   0.029
  486SOL     OW 3578   0.646   1.813   0.892
  486SOL    HW1 3579   0.628   1.915   0.883
  486SOL    HW2 3580   0.736   1.802   0.936
  487SOL     OW 3581   0.888   0.971   0.813
  487SOL    HW1 3582   0.933   0.892   0.858
  487SOL    HW2 3583   0.845   1.025   0.888
  488SOL     OW 3584   1.127   0.996   0.072
  488SOL    HW1 3585   1.127   1.055   6.990
  488SOL    HW2 3586   1.199   0.925   0.050
  489SOL     OW 3587   1.861   1.576   0.822
  489SOL    HW1 3588   1.768   1.572   0.782
  489SOL    HW2 3589   1.872   1.495   0.881
  490SOL     OW 3590   0.251   1.354   1.840
  490SOL    HW1 3591   0.176   1.307   1.788
  490SOL    HW2 3592   0.229   1.349   1.940
  491SOL     OW 3593   0.097   1.291   0.731
  491SOL    HW1 3594   0.153   1.223   0.782
  491SOL    HW2 3595   0.032   1.235   0.673
  492SOL     OW 3596   0.673   1.420   1.633
  492SOL    HW1 3597   0.592   1.362   1.658
  492SOL    HW2 3598   0.663   1.507   1.685
  493SOL     OW 3599   1.835   0.174   1.194
  493SOL    HW1 3600   1.770   0.104   1.153
  493SOL    HW2 3601   1.871   0.221   1.112
  494SOL     OW 3602   0.447   0.462   0.515
  494SOL    HW1 3603   0.504   0.398   0.461
  494SOL    HW2 3604   0.418   0.409   0.598
  495SOL     OW 3605   1.697   1.500   1.068
  495SOL    HW1 3606   1.624   1.486   0.999
  495SOL    HW2 3607   1.671   1.432   1.141
  496SOL     OW 3608   0.331   0.590   1.270
  496SOL    HW1 3609   0.420   0.557   1.305
  496SOL    HW2 3610   0.330   0.563   1.170
  497SOL     OW 3611   0.807   1.620   0.658
  497SOL    HW1 3612   0.828   1.592   0.563
  497SOL    HW2 3613   0.729   1.562   0.687
  498SOL     OW 3614   1.385   0.192   1.134
  498SOL    HW1 3615   1.471   0.161   1.178
  498SOL    HW2 3616   1.345   0.261   1.200
  499SOL     OW 3617   0.985   0.048   1.154
  499SOL    HW1 3618   0.918   6.973   1.142
  499SOL    HW2 3619   1.049   0.015   1.230
  500SOL     OW 3620   0.767   1.381   0.297
  500SOL    HW1 3621   0.735   1.284   0.287
  500SOL    HW2 3622   0.841   1.374   0.367
  501SOL     OW 3623   0.606   1.576   1.259
  501SOL    HW1 3624   0.601   1.670   1.300
  501SOL    HW2 3625   0.707   1.563   1.246
  502SOL     OW 3626   1.310   0.030   0.148
  502SOL    HW1 3627   1.309   6.944   0.095
  502SOL    HW2 3628   1.233   0.088   0.111
  503SOL     OW 3629   1.264   0.458   0.698
  503SOL    HW1 3630   1.208   0.544   0.689
  503SOL    HW2 3631   1.276   0.449   0.799
  504SOL     OW 3632   1.618   0.286   0.907
  504SOL    HW1 3633   1.520   0.269   0.918
  504SOL    HW2 3634   1.627   0.345   0.824
  505SOL     OW 3635   0.081   1.072   0.301
  505SOL    HW1 3636   0.175   1.030   0.299
  505SOL    HW2 3637   0.018   0.990   0.302
  506SOL     OW 3638   0.903   1.665   0.385
  506SOL    HW1 3639   0.829   1.651   0.314
  506SOL    HW2 3640   0.887   1.760   0.422
  507SOL     OW 3641   0.235   0.628   2.000
  507SOL    HW1 3642   0.148   0.594   2.039
  507SOL    HW2 3643   0.227   0.631   1.899
  508SOL     OW 3644   0.262   0.296   2.882
  508SOL    HW1 3645   0.300   0.260   2.970
  508SOL    HW2 3646   0.160   0.280   2.886
  509SOL     OW 3647   0.033   0.397   2.542
  509SOL    HW1 3648   6.947   0.422   2.590
  509SOL    HW2 3649   0.035   0.294   2.544
  510SOL     OW 3650   0.585   1.336   3.027
  510SOL    HW1 3651   0.488   1.331   2.995
  510SOL    HW2 3652   0.592   1.428   3.073
  511SOL     OW 3653   1.507   1.538   2.569
  511SOL    HW1 3654   1.472   1.489   2.653
  511SOL    HW2 3655   1.439   1.534   2.493
  512SOL     OW 3656   1.129   0.672   2.551
  512SOL    HW1 3657   1.156   0.771   2.543
  512SOL    HW2 3658   1.110   0.654   2.649
  513SOL     OW 3659   1.771   0.610   2.104
  513SOL    HW1 3660   1.762   0.624   2.002
  513SOL    HW2 3661   1.748   0.512   2.118
  514SOL     OW 3662   0.739   1.172   2.886
  514SOL    HW1 3663   0.678   1.224   2.952
  514SOL    HW2 3664   0.773   1.245   2.826
  515SOL     OW 3665   0.890   0.731   3.653
  515SOL    HW1 3666   0.860   0.777   3.738
  515SOL    HW2 3667   0.926   0.804   3.592
  516SOL     OW 3668   0.674   0.985   2.533
  516SOL    HW1 3669   0.764   0.974   2.584
  516SOL    HW2 3670   0.606   1.018   2.601
  517SOL     OW 3671   0.694   1.158   3.668
  517SOL    HW1 3672   0.743   1.239   3.710
  517SOL    HW2 3673   0.605   1.196   3.632
  518SOL     OW 3674   0.316   1.423   2.953
  518SOL    HW1 3675   0.231   1.377   2.923
  518SOL    HW2 3676   0.343   1.487   2.880
  519SOL     OW 3677   1.461   1.476   3.251
  519SOL    HW1 3678   1.517   1.563   3.249
  519SOL    HW2 3679   1.385   1.497   3.316
  520SOL     OW 3680   0.428   0.419   3.364
  520SOL    HW1 3681   0.516   0.364   3.353
  520SOL    HW2 3682   0.352   0.350   3.367
  521SOL     OW 3683   1.659   0.465   2.568
  521SOL    HW1 3684   1.581   0.505   2.517
  521SOL    HW2 3685   1.642   0.482   2.667
  522SOL     OW 3686   0.225   1.668   2.359
  522SOL    HW1 3687   0.225   1.761   2.404
  522SOL    HW2 3688   0.292   1.683   2.283
  523SOL     OW 3689   1.110   1.353   3.491
  523SOL    HW1 3690   1.197   1.337   3.539
  523SOL    HW2 3691   1.058   1.269   3.518
  524SOL     OW 3692   0.260   1.398   2.385
  524SOL    HW1 3693   0.260   1.501   2.387
  524SOL    HW2 3694   0.210   1.371   2.471
  525SOL     OW 3695   0.266   1.118   2.787
  525SOL    HW1 3696   0.273   1.031   2.838
  525SOL    HW2 3697   0.188   1.167   2.835
  526SOL     OW 3698   0.604   1.805   3.274
  526SOL    HW1 3699   0.523   1.776   3.332
  526SOL    HW2 3700   0.625   1.901   3.303
  527SOL     OW 3701   0.572   0.974   1.973
  527SOL    HW1 3702   0.612   1.028   1.894
  527SOL    HW2 3703   0.616   1.019   2.053
  528SOL     OW 3704   1.577   0.106   3.312
  528SOL    HW1 3705   1.601   0.201   3.282
  528SOL    HW2 3706   1.603   0.103   3.410
  529SOL     OW 3707   0.136   0.632   2.441
  529SOL    HW1 3708   0.092   0.551   2.486
  529SOL    HW2 3709   0.110   0.714   2.496
  530SOL     OW 3710   1.848   1.725   2.217
  530SOL    HW1 3711   1.928   1.704   2.279
  530SOL    HW2 3712   1.852   1.826   2.201
  531SOL     OW 3713   0.011   1.619   2.037
  531SOL    HW1 3714   0.019   1.518   2.029
  531SOL    HW2 3715   6.976   1.637   2.132
  532SOL     OW 3716   1.685   0.894   2.487
  532SOL    HW1 3717   1.769   0.856   2.443
  532SOL    HW2 3718   1.652   0.968   2.425
  533SOL     OW 3719   1.620   1.115   2.313
  533SOL    HW1 3720   1.711   1.108   2.268
  533SOL    HW2 3721   1.634   1.189   2.385
  534SOL     OW 3722   0.159   0.752   3.414
  534SOL    HW1 3723   0.258   0.762   3.392
  534SOL    HW2 3724   0.136   0.839   3.466
  535SOL     OW 3725   1.280   1.240   3.281
  535SOL    HW1 3726   1.303   1.175   3.206
  535SOL    HW2 3727   1.352   1.224   3.354
  536SOL     OW 3728   0.821   0.010   2.282
  536SOL    HW1 3729   0.868   0.097   2.312
  536SOL    HW2 3730   0.724   0.018   2.320
  537SOL     OW 3731   0.144   0.958   3.108
  537SOL    HW1 3732   0.236   0.912   3.107
  537SOL    HW2 3733   0.086   0.912   3.037
  538SOL     OW 3734   1.509   0.977   2.070
  538SOL    HW1 3735   1.430   0.923   2.111
  538SOL    HW2 3736   1.549   1.026   2.150
  539SOL     OW 3737   1.163   1.803   3.483
  539SOL    HW1 3738   1.176   1.884   3.424
  539SOL    HW2 3739   1.180   1.721   3.423
  540SOL     OW 3740   0.312   0.268   3.659
  540SOL    HW1 3741   0.388   0.309   3.712
  540SOL    HW2 3742   0.232   0.269   3.724
  541SOL     OW 3743   1.456   1.416   2.801
  541SOL    HW1 3744   1.406   1.436   2.889
  541SOL    HW2 3745   1.436   1.316   2.782
  542SOL     OW 3746   1.651   1.740   2.475
  542SOL    HW1 3747   1.627   1.717   2.378
  542SOL    HW2 3748   1.599   1.670   2.529
  543SOL     OW 3749   0.586   0.725   2.119
  543SOL    HW1 3750   0.585   0.807   2.058
  543SOL    HW2 3751   0.511   0.743   2.186
  544SOL     OW 3752   1.254   0.403   2.823
  544SOL    HW1 3753   1.172   0.342   2.825
  544SOL    HW2 3754   1.323   0.347   2.875
  545SOL     OW 3755   1.585   1.653   2.196
  545SOL    HW1 3756   1.685   1.668   2.211
  545SOL    HW2 3757   1.577   1.655   2.094
  546SOL     OW 3758   0.798   0.620   3.305
  546SOL    HW1 3759   0.776   0.565   3.391
  546SOL    HW2 3760   0.759   0.563   3.228
  547SOL     OW 3761   1.413   0.500   3.545
  547SOL    HW1 3762   1.418   0.547   3.636
  547SOL    HW2 3763   1.461   0.411   3.559
  548SOL     OW 3764   0.976   0.925   3.451
  548SOL    HW1 3765   1.024   0.842   3.410
  548SOL    HW2 3766   0.900   0.943   3.386
  549SOL     OW 3767   1.009   0.414   3.056
  549SOL    HW1 3768   0.951   0.466   3.121
  549SOL    HW2 3769   0.967   0.322   3.047
  550SOL     OW 3770   1.029   0.683   2.267
  550SOL    HW1 3771   1.053   0.692   2.366
  550SOL    HW2 3772   0.939   0.633   2.267
  551SOL     OW 3773   0.095   0.860   2.611
  551SOL    HW1 3774   0.155   0.828   2.689
  551SOL    HW2 3775   0.108   0.960   2.612
  552SOL     OW 3776   0.137   1.896   3.454
  552SOL    HW1 3777   0.134   1.868   3.553
  552SOL    HW2 3778   0.064   1.842   3.408
  553SOL     OW 3779   0.875   0.349   2.076
  553SOL    HW1 3780   0.969   0.368   2.044
  553SOL    HW2 3781   0.867   0.248   2.080
  554SOL     OW 3782   1.720   0.577   3.691
  554SOL    HW1 3783   1.679   0.661   3.644
  554SOL    HW2 3784   1.742   0.515   3.612
  555SOL     OW 3785   1.359   1.153   2.421
  555SOL    HW1 3786   1.448   1.147   2.372
  555SOL    HW2 3787   1.305   1.222   2.370
  556SOL     OW 3788   0.542   0.213   2.746
  556SOL    HW1 3789   0.540   0.240   2.845
  556SOL    HW2 3790   0.518   0.294   2.692
  557SOL     OW 3791   0.951   1.452   2.364
  557SOL    HW1 3792   0.915   1.520   2.295
  557SOL    HW2 3793   1.014   1.501   2.426
  558SOL     OW 3794   0.344   1.815   2.721
  558SOL    HW1 3795   0.395   1.728   2.737
  558SOL    HW2 3796   0.402   1.891   2.755
  559SOL     OW 3797   1.807   1.029   2.743
  559SOL    HW1 3798   1.754   1.001   2.660
  559SOL    HW2 3799   1.742   1.027   2.821
  560SOL     OW 3800   1.208   1.563   3.341
  560SOL    HW1 3801   1.171   1.492   3.405
  560SOL    HW2 3802   1.190   1.524   3.250
  561SOL     OW 3803   0.305   0.991   2.127
  561SOL    HW1 3804   0.372   0.989   2.050
  561SOL    HW2 3805   0.281   0.894   2.144
  562SOL     OW 3806   1.474   0.730   2.566
  562SOL    HW1 3807   1.468   0.693   2.661
  562SOL    HW2 3808   1.561   0.783   2.560
  563SOL     OW 3809   0.471   1.278   3.583
  563SOL    HW1 3810   0.442   1.269   3.484
  563SOL    HW2 3811   0.384   1.311   3.628
  564SOL     OW 3812   1.083   1.782   2.100
  564SOL    HW1 3813   1.014   1.723   2.147
  564SOL    HW2 3814   1.107   1.728   2.015
  565SOL     OW 3815   0.178   0.272   3.413
  565SOL    HW1 3816   0.104   0.338   3.437
  565SOL    HW2 3817   0.223   0.251   3.503
  566SOL     OW 3818   1.637   1.341   1.938
  566SOL    HW1 3819   1.590   1.431   1.943
  566SOL    HW2 3820   1.566   1.273   1.908
  567SOL     OW 3821   0.458   1.712   2.213
  567SOL    HW1 3822   0.501   1.787   2.270
  567SOL    HW2 3823   0.526   1.690   2.139
  568SOL     OW 3824   1.419   0.086   2.282
  568SOL    HW1 3825   1.404   0.047   2.189
  568SOL    HW2 3826   1.521   0.098   2.294
  569SOL     OW 3827   0.211   1.818   3.068
  569SOL    HW1 3828   0.250   1.748   3.130
  569SOL    HW2 3829   0.155   1.764   3.002
  570SOL     OW 3830   0.952   1.727   2.738
  570SOL    HW1 3831   1.043   1.683   2.746
  570SOL    HW2 3832   0.905   1.677   2.661
  571SOL     OW 3833   0.367   0.703   2.314
  571SOL    HW1 3834   0.389   0.603   2.308
  571SOL    HW2 3835   0.276   0.700   2.362
  572SOL     OW 3836   1.537   0.238   3.568
  572SOL    HW1 3837   1.539   0.231   3.671
  572SOL    HW2 3838   1.458   0.178   3.545
  573SOL     OW 3839   0.646   0.124   1.931
  573SOL    HW1 3840   0.675   0.040   1.986
  573SOL    HW2 3841   0.579   0.091   1.862
  574SOL     OW 3842   0.745   0.235   3.616
  574SOL    HW1 3843   0.841   0.201   3.614
  574SOL    HW2 3844   0.706   0.205   3.707
  575SOL     OW 3845   0.902   1.577   3.069
  575SOL    HW1 3846   0.884   1.534   2.979
  575SOL    HW2 3847   0.957   1.507   3.121
  576SOL     OW 3848   1.325   0.602   3.310
  576SOL    HW1 3849   1.369   0.563   3.395
  576SOL    HW2 3850   1.376   0.688   3.288
  577SOL     OW 3851   0.774   1.427   2.745
  577SOL    HW1 3852   0.873   1.397   2.749
  577SOL    HW2 3853   0.780   1.504   2.678
  578SOL     OW 3854   0.945   0.537   2.744
  578SOL    HW1 3855   0.939   0.516   2.641
  578SOL    HW2 3856   0.965   0.448   2.788
  579SOL     OW 3857   0.570   0.047   2.347
  579SOL    HW1 3858   0.491   0.038   2.414
  579SOL    HW2 3859   0.543   0.126   2.289
  580SOL     OW 3860   1.438   1.159   1.883
  580SOL    HW1 3861   1.458   1.085   1.952
  580SOL    HW2 3862   1.355   1.209   1.919
  581SOL     OW 3863   0.319   0.022   2.085
  581SOL    HW1 3864   0.365   0.112   2.076
  581SOL    HW2 3865   0.358   6.979   2.168
  582SOL     OW 3866   0.941   0.243   2.338
  582SOL    HW1 3867   0.918   0.324   2.280
  582SOL    HW2 3868   1.042   0.245   2.348
  583SOL     OW 3869   1.072   0.700   3.336
  583SOL    HW1 3870   1.013   0.619   3.352
  583SOL    HW2 3871   1.168   0.662   3.331
  584SOL     OW 3872   1.207   1.589   2.652
  584SOL    HW1 3873   1.234   1.650   2.574
  584SOL    HW2 3874   1.287   1.593   2.713
  585SOL     OW 3875   0.446   1.173   2.593
  585SOL    HW1 3876   0.372   1.150   2.662
  585SOL    HW2 3877   0.407   1.143   2.500
  586SOL     OW 3878   1.268   1.818   2.477
  586SOL    HW1 3879   1.328   1.871   2.411
  586SOL    HW2 3880   1.240   1.887   2.545
  587SOL     OW 3881   1.050   0.557   1.929
  587SOL    HW1 3882   1.093   0.630   1.872
  587SOL    HW2 3883   1.122   0.533   2.000
  588SOL     OW 3884   0.070   0.559   3.233
  588SOL    HW1 3885   0.170   0.556   3.207
  588SOL    HW2 3886   0.069   0.634   3.303
  589SOL     OW 3887   0.561   0.272   3.021
  589SOL    HW1 3888   0.631   0.210   3.060
  589SOL    HW2 3889   0.476   0.249   3.076
  590SOL     OW 3890   0.913   0.462   2.487
  590SOL    HW1 3891   0.847   0.515   2.430
  590SOL    HW2 3892   0.910   0.365   2.456
  591SOL     OW 3893   0.969   0.014   2.608
  591SOL    HW1 3894   0.908   0.028   2.528
  591SOL    HW2 3895   1.004   6.918   2.599
  592SOL     OW 3896   1.405   1.161   2.746
  592SOL    HW1 3897   1.364   1.073   2.781
  592SOL    HW2 3898   1.394   1.156   2.644
  593SOL     OW 3899   1.459   0.604   2.824
  593SOL    HW1 3900   1.391   0.532   2.848
  593SOL    HW2 3901   1.527   0.609   2.902
  594SOL     OW 3902   1.858   0.821   2.251
  594SOL    HW1 3903   1.908   0.758   2.318
  594SOL    HW2 3904   1.821   0.754   2.182
  595SOL     OW 3905   0.480   1.401   2.018
  595SOL    HW1 3906   0.394   1.389   2.072
  595SOL    HW2 3907   0.454   1.376   1.924
  596SOL     OW 3908   1.673   1.301   2.511
  596SOL    HW1 3909   1.776   1.294   2.515
  596SOL    HW2 3910   1.644   1.393   2.543
  597SOL     OW 3911   1.418   0.609   1.940
  597SOL    HW1 3912   1.362   0.567   2.017
  597SOL    HW2 3913   1.514   0.588   1.964
  598SOL     OW 3914   0.512   0.240   2.152
  598SOL    HW1 3915   0.575   0.204   2.079
  598SOL    HW2 3916   0.488   0.335   2.117
  599SOL     OW 3917   1.729   1.229   3.434
  599SOL    HW1 3918   1.809   1.186   3.478
  599SOL    HW2 3919   1.754   1.329   3.431
  600SOL     OW 3920   1.023   1.356   3.195
  600SOL    HW1 3921   0.938   1.326   3.244
  600SOL    HW2 3922   1.098   1.315   3.253
  601SOL     OW 3923   1.608   1.624   3.496
  601SOL    HW1 3924   1.604   1.652   3.397
  601SOL    HW2 3925   1.690   1.563   3.498
  602SOL     OW 3926   1.135   1.252   2.961
  602SOL    HW1 3927   1.065   1.264   3.034
  602SOL    HW2 3928   1.096   1.294   2.876
  603SOL     OW 3929   1.590   1.081   2.938
  603SOL    HW1 3930   1.595   1.156   3.010
  603SOL    HW2 3931   1.531   1.123   2.866
  604SOL     OW 3932   0.894   0.198   3.258
  604SOL    HW1 3933   0.914   0.118   3.199
  604SOL    HW2 3934   0.984   0.216   3.304
  605SOL     OW 3935   0.994   1.139   3.612
  605SOL    HW1 3936   0.896   1.158   3.631
  605SOL    HW2 3937   0.994   1.060   3.545
  606SOL     OW 3938   0.740   1.077   2.218
  606SOL    HW1 3939   0.705   1.041   2.305
  606SOL    HW2 3940   0.823   1.018   2.196
  607SOL     OW 3941   0.381   0.830   3.120
  607SOL    HW1 3942   0.467   0.831   3.178
  607SOL    HW2 3943   0.348   0.733   3.129
  608SOL     OW 3944   1.264   0.377   3.140
  608SOL    HW1 3945   1.281   0.464   3.193
  608SOL    HW2 3946   1.173   0.394   3.093
  609SOL     OW 3947   0.094   1.577   3.228
  609SOL    HW1 3948   0.004   1.576   3.278
  609SOL    HW2 3949   0.168   1.576   3.297
  610SOL     OW 3950   0.355   1.139   2.351
  610SOL    HW1 3951   0.307   1.229   2.342
  610SOL    HW2 3952   0.331   1.083   2.269
  611SOL     OW 3953   0.508   0.582   2.707
  611SOL    HW1 3954   0.540   0.634   2.623
  611SOL    HW2 3955   0.589   0.584   2.771
  612SOL     OW 3956   1.221   1.382   2.250
  612SOL    HW1 3957   1.269   1.469   2.280
  612SOL    HW2 3958   1.123   1.394   2.274
  613SOL     OW 3959   1.314   1.471   3.024
  613SOL    HW1 3960   1.379   1.464   3.104
  613SOL    HW2 3961   1.252   1.390   3.030
  614SOL     OW 3962   1.559   0.610   2.319
  614SOL    HW1 3963   1.520   0.668   2.393
  614SOL    HW2 3964   1.615   0.669   2.259
  615SOL     OW 3965   0.375   1.507   3.203
  615SOL    HW1 3966   0.340   1.477   3.111
  615SOL    HW2 3967   0.469   1.543   3.182
  616SOL     OW 3968   0.442   0.734   3.487
  616SOL    HW1 3969   0.499   0.780   3.414
  616SOL    HW2 3970   0.471   0.637   3.481
  617SOL     OW 3971   1.623   0.782   3.552
  617SOL    HW1 3972   1.528   0.819   3.545
  617SOL    HW2 3973   1.673   0.836   3.479
  618SOL     OW 3974   1.007   0.102   3.575
  618SOL    HW1 3975   1.065   0.117   3.492
  618SOL    HW2 3976   0.947   0.022   3.558
  619SOL     OW 3977   0.458   0.060   3.545
  619SOL    HW1 3978   0.383   0.012   3.597
  619SOL    HW2 3979   0.430   0.157   3.552
  620SOL     OW 3980   0.617   0.901   2.896
  620SOL    HW1 3981   0.642   0.999   2.910
  620SOL    HW2 3982   0.537   0.882   2.955
  621SOL     OW 3983   1.328   0.911   2.840
  621SOL    HW1 3984   1.256   0.854   2.794
  621SOL    HW2 3985   1.390   0.842   2.881
  622SOL     OW 3986   1.224   0.507   2.128
  622SOL    HW1 3987   1.257   0.428   2.186
  622SOL    HW2 3988   1.171   0.565   2.194
  623SOL     OW 3989   0.341   0.189   3.136
  623SOL    HW1 3990   0.265   0.177   3.203
  623SOL    HW2 3991   0.357   0.097   3.093
  624SOL     OW 3992   0.089   1.318   3.143
  624SOL    HW1 3993   0.100   1.247   3.218
  624SOL    HW2 3994   0.101   1.412   3.185
  625SOL     OW 3995   0.720   0.629   2.870
  625SOL    HW1 3996   0.810   0.607   2.825
  625SOL    HW2 3997   0.702   0.730   2.868
  626SOL     OW 3998   1.775   0.964   3.718
  626SOL    HW1 3999   1.704   0.907   3.672
  626SOL    HW2 4000   1.737   0.992   3.807
  627SOL     OW 4001   0.343   0.044   2.488
  627SOL    HW1 4002   0.319   0.129   2.539
  627SOL    HW2 4003   0.282   6.970   2.523
  628SOL     OW 4004   1.602   0.374   2.198
  628SOL    HW1 4005   1.634   0.306   2.268
  628SOL    HW2 4006   1.579   0.461   2.249
  629SOL     OW 4007   1.065   0.768   2.832
  629SOL    HW1 4008   1.044   0.791   2.930
  629SOL    HW2 4009   1.028   0.673   2.818
  630SOL     OW 4010   0.983   1.570   3.582
  630SOL    HW1 4011   0.978   1.634   3.501
  630SOL    HW2 4012   1.013   1.480   3.542
  631SOL     OW 4013   1.836   1.481   3.438
  631SOL    HW1 4014   1.868   1.513   3.345
  631SOL    HW2 4015   1.917   1.494   3.500
  632SOL     OW 4016   0.349   0.901   3.673
  632SOL    HW1 4017   0.429   0.919   3.733
  632SOL    HW2 4018   0.382   0.832   3.604
  633SOL     OW 4019   1.519   0.209   1.993
  633SOL    HW1 4020   1.422   0.210   2.022
  633SOL    HW2 4021   1.569   0.261   2.067
  634SOL     OW 4022   1.261   0.810   1.861
  634SOL    HW1 4023   1.332   0.742   1.892
  634SOL    HW2 4024   1.303   0.854   1.777
  635SOL     OW 4025   1.039   1.375   2.725
  635SOL    HW1 4026   1.051   1.289   2.666
  635SOL    HW2 4027   1.110   1.444   2.697
  636SOL     OW 4028   0.272   0.824   2.807
  636SOL    HW1 4029   0.363   0.832   2.766
  636SOL    HW2 4030   0.266   0.727   2.842
  637SOL     OW 4031   0.296   0.561   2.864
  637SOL    HW1 4032   0.278   0.459   2.863
  637SOL    HW2 4033   0.376   0.569   2.798
  638SOL     OW 4034   1.147   0.423   3.514
  638SOL    HW1 4035   1.104   0.439   3.606
  638SOL    HW2 4036   1.243   0.456   3.529
  639SOL     OW 4037   1.151   0.231   3.341
  639SOL    HW1 4038   1.150   0.311   3.409
  639SOL    HW2 4039   1.212   0.264   3.266
  640SOL     OW 4040   6.970   1.327   2.058
  640SOL    HW1 4041   6.883   1.351   2.102
  640SOL    HW2 4042   6.997   1.241   2.109
  641SOL     OW 4043   0.094   1.741   2.804
  641SOL    HW1 4044   0.075   1.683   2.722
  641SOL    HW2 4045   0.182   1.788   2.780
  642SOL     OW 4046   0.514   1.580   2.772
  642SOL    HW1 4047   0.562   1.671   2.778
  642SOL    HW2 4048   0.585   1.515   2.807
  643SOL     OW 4049   0.953   0.795   3.102
  643SOL    HW1 4050   1.007   0.762   3.183
  643SOL    HW2 4051   0.860   0.765   3.125
  644SOL     OW 4052   0.049   0.612   2.967
  644SOL    HW1 4053   0.141   0.587   2.930
  644SOL    HW2 4054   0.049   0.589   3.067
  645SOL     OW 4055   0.209   0.542   3.570
  645SOL    HW1 4056   0.291   0.490   3.540
  645SOL    HW2 4057   0.203   0.625   3.509
  646SOL     OW 4058   1.382   0.918   3.516
  646SOL    HW1 4059   1.405   1.017   3.525
  646SOL    HW2 4060   1.375   0.901   3.416
  647SOL     OW 4061   0.784   0.554   2.253
  647SOL    HW1 4062   0.786   0.476   2.188
  647SOL    HW2 4063   0.715   0.622   2.218
  648SOL     OW 4064   1.632   0.631   3.033
  648SOL    HW1 4065   1.601   0.577   3.112
  648SOL    HW2 4066   1.719   0.586   3.000
  649SOL     OW 4067   0.247   1.574   3.564
  649SOL    HW1 4068   0.208   1.646   3.626
  649SOL    HW2 4069   0.239   1.486   3.615
  650SOL     OW 4070   0.683   0.502   3.099
  650SOL    HW1 4071   0.639   0.414   3.072
  650SOL    HW2 4072   0.696   0.552   3.010
  651SOL     OW 4073   0.928   1.714   3.344
  651SOL    HW1 4074   0.919   1.669   3.254
  651SOL    HW2 4075   0.927   1.814   3.328
  652SOL     OW 4076   0.468   0.490   2.053
  652SOL    HW1 4077   0.520   0.575   2.077
  652SOL    HW2 4078   0.374   0.529   2.042
  653SOL     OW 4079   0.132   1.117   3.315
  653SOL    HW1 4080   0.134   1.049   3.392
  653SOL    HW2 4081   0.126   1.056   3.230
  654SOL     OW 4082   1.301   1.067   3.068
  654SOL    HW1 4083   1.311   1.002   2.990
  654SOL    HW2 4084   1.234   1.137   3.032
  655SOL     OW 4085   1.294   0.850   2.164
  655SOL    HW1 4086   1.210   0.819   2.211
  655SOL    HW2 4087   1.277   0.841   2.064
  656SOL     OW 4088   1.716   1.747   2.960
  656SOL    HW1 4089   1.809   1.773   2.924
  656SOL    HW2 4090   1.713   1.645   2.943
  657SOL     OW 4091   1.265   1.740   2.943
  657SOL    HW1 4092   1.350   1.771   2.892
  657SOL    HW2 4093   1.287   1.646   2.976
  658SOL     OW 4094   0.062   1.248   2.886
  658SOL    HW1 4095   0.068   1.253   2.989
  658SOL    HW2 4096   6.963   1.260   2.868
  659SOL     OW 4097   0.690   1.652   3.623
  659SOL    HW1 4098   0.654   1.745   3.604
  659SOL    HW2 4099   0.787   1.652   3.590
  660SOL     OW 4100   1.688   0.126   2.318
  660SOL    HW1 4101   1.782   0.136   2.275
  660SOL    HW2 4102   1.698   0.050   2.385
  661SOL     OW 4103   1.358   1.597   2.347
  661SOL    HW1 4104   1.436   1.620   2.282
  661SOL    HW2 4105   1.322   1.688   2.381
  662SOL     OW 4106   0.143   1.782   3.710
  662SOL    HW1 4107   0.085   1.726   3.774
  662SOL    HW2 4108   0.200   1.833   3.779
  663SOL     OW 4109   1.260   0.909   2.526
  663SOL    HW1 4110   1.340   0.847   2.536
  663SOL    HW2 4111   1.296   0.989   2.473
  664SOL     OW 4112   0.797   1.264   3.309
  664SOL    HW1 4113   0.764   1.318   3.392
  664SOL    HW2 4114   0.719   1.273   3.243
  665SOL     OW 4115   0.660   1.613   2.033
  665SOL    HW1 4116   0.685   1.630   1.933
  665SOL    HW2 4117   0.601   1.529   2.027
  666SOL     OW 4118   1.609   1.699   3.232
  666SOL    HW1 4119   1.666   1.717   3.149
  666SOL    HW2 4120   1.597   1.792   3.274
  667SOL     OW 4121   1.888   0.168   2.794
  667SOL    HW1 4122   1.877   0.067   2.789
  667SOL    HW2 4123   1.793   0.209   2.786
  668SOL     OW 4124   0.301   0.320   2.600
  668SOL    HW1 4125   0.212   0.364   2.577
  668SOL    HW2 4126   0.299   0.302   2.701
  669SOL     OW 4127   1.149   1.620   1.896
  669SOL    HW1 4128   1.207   1.538   1.909
  669SOL    HW2 4129   1.123   1.630   1.798
  670SOL     OW 4130   0.789   1.001   3.242
  670SOL    HW1 4131   0.851   0.986   3.164
  670SOL    HW2 4132   0.798   1.099   3.273
  671SOL     OW 4133   0.933   0.916   2.152
  671SOL    HW1 4134   1.002   0.953   2.085
  671SOL    HW2 4135   0.968   0.828   2.189
  672SOL     OW 4136   1.556   1.616   1.924
  672SOL    HW1 4137   1.463   1.654   1.925
  672SOL    HW2 4138   1.584   1.620   1.823
  673SOL     OW 4139   0.385   1.265   3.330
  673SOL    HW1 4140   0.380   1.356   3.283
  673SOL    HW2 4141   0.304   1.211   3.300
  674SOL     OW 4142   1.598   1.299   3.105
  674SOL    HW1 4143   1.692   1.286   3.145
  674SOL    HW2 4144   1.545   1.353   3.175
  675SOL     OW 4145   1.051   1.133   2.593
  675SOL    HW1 4146   0.982   1.065   2.630
  675SOL    HW2 4147   1.133   1.077   2.570
  676SOL     OW 4148   1.068   0.177   2.807
  676SOL    HW1 4149   1.024   0.122   2.731
  676SOL    HW2 4150   1.044   0.124   2.893
  677SOL     OW 4151   0.596   1.486   2.356
  677SOL    HW1 4152   0.657   1.453   2.280
  677SOL    HW2 4153   0.535   1.556   2.315
  678SOL     OW 4154   1.713   0.346   3.237
  678SOL    HW1 4155   1.768   0.431   3.226
  678SOL    HW2 4156   1.761   0.281   3.171
  679SOL     OW 4157   0.230   1.375   2.115
  679SOL    HW1 4158   0.128   1.370   2.105
  679SOL    HW2 4159   0.250   1.381   2.216
  680SOL     OW 4160   0.127   0.970   3.557
  680SOL    HW1 4161   0.083   1.036   3.622
  680SOL    HW2 4162   0.215   0.942   3.607
  681SOL     OW 4163   0.642   0.258   3.359
  681SOL    HW1 4164   0.735   0.246   3.318
  681SOL    HW2 4165   0.661   0.253   3.459
  682SOL     OW 4166   0.080   0.299   1.925
  682SOL    HW1 4167   6.984   0.264   1.911
  682SOL    HW2 4168   0.084   0.322   2.023
  683SOL     OW 4169   1.430   0.861   3.244
  683SOL    HW1 4170   1.390   0.936   3.187
  683SOL    HW2 4171   1.529   0.864   3.221
  684SOL     OW 4172   0.071   0.160   2.209
  684SOL    HW1 4173   0.111   0.254   2.218
  684SOL    HW2 4174   0.148   0.094   2.204
  685SOL     OW 4175   1.230   1.290   1.990
  685SOL    HW1 4176   1.135   1.255   1.989
  685SOL    HW2 4177   1.242   1.330   2.084
  686SOL     OW 4178   0.603   0.804   3.282
  686SOL    HW1 4179   0.656   0.891   3.267
  686SOL    HW2 4180   0.678   0.736   3.303
  687SOL     OW 4181   1.496   1.793   2.813
  687SOL    HW1 4182   1.530   1.841   2.729
  687SOL    HW2 4183   1.580   1.780   2.870
  688SOL     OW 4184   0.746   0.511   3.537
  688SOL    HW1 4185   0.789   0.586   3.591
  688SOL    HW2 4186   0.756   0.423   3.588
  689SOL     OW 4187   1.462   1.193   3.482
  689SOL    HW1 4188   1.455   1.197   3.586
  689SOL    HW2 4189   1.562   1.204   3.463
  690SOL     OW 4190   0.390   1.760   3.438
  690SOL    HW1 4191   0.307   1.817   3.424
  690SOL    HW2 4192   0.351   1.671   3.476
  691SOL     OW 4193   1.688   0.887   3.106
  691SOL    HW1 4194   1.676   0.793   3.066
  691SOL    HW2 4195   1.658   0.954   3.033
  692SOL     OW 4196   1.259   0.310   2.310
  692SOL    HW1 4197   1.318   0.225   2.309
  692SOL    HW2 4198   1.279   0.355   2.400
  693SOL     OW 4199   0.582   0.731   2.497
  693SOL    HW1 4200   0.618   0.827   2.502
  693SOL    HW2 4201   0.507   0.733   2.427
  694SOL     OW 4202   1.758   0.381   3.501
  694SOL    HW1 4203   1.740   0.383   3.400
  694SOL    HW2 4204   1.680   0.322   3.533
  695SOL     OW 4205   1.727   0.941   3.363
  695SOL    HW1 4206   1.725   1.042   3.358
  695SOL    HW2 4207   1.738   0.910   3.266
  696SOL     OW 4208   0.846   1.336   1.906
  696SOL    HW1 4209   0.820   1.360   2.002
  696SOL    HW2 4210   0.863   1.423   1.857
  697SOL     OW 4211   0.658   1.810   2.758
  697SOL    HW1 4212   0.639   1.911   2.748
  697SOL    HW2 4213   0.757   1.801   2.774
  698SOL     OW 4214   0.885   0.953   2.702
  698SOL    HW1 4215   0.947   0.878   2.734
  698SOL    HW2 4216   0.850   0.998   2.786
  699SOL     OW 4217   1.098   1.005   1.951
  699SOL    HW1 4218   1.075   1.067   1.873
  699SOL    HW2 4219   1.158   0.933   1.909
  700SOL     OW 4220   1.874   1.561   2.705
  700SOL    HW1 4221   1.811   1.600   2.637
  700SOL    HW2 4222   1.818   1.508   2.773
  701SOL     OW 4223   0.251   1.350   3.712
  701SOL    HW1 4224   0.181   1.287   3.674
  701SOL    HW2 4225   0.240   1.354   3.814
  702SOL     OW 4226   0.104   1.300   2.597
  702SOL    HW1 4227   0.113   1.261   2.690
  702SOL    HW2 4228   0.058   1.228   2.539
  703SOL     OW 4229   0.689   1.413   3.498
  703SOL    HW1 4230   0.611   1.359   3.536
  703SOL    HW2 4231   0.673   1.507   3.538
  704SOL     OW 4232   1.837   0.182   3.072
  704SOL    HW1 4233   1.762   0.118   3.039
  704SOL    HW2 4234   1.886   0.204   2.986
  705SOL     OW 4235   0.397   0.430   2.345
  705SOL    HW1 4236   0.464   0.371   2.295
  705SOL    HW2 4237   0.399   0.400   2.443
  706SOL     OW 4238   1.699   1.485   2.904
  706SOL    HW1 4239   1.616   1.465   2.849
  706SOL    HW2 4240   1.684   1.430   2.988
  707SOL     OW 4241   0.330   0.568   3.167
  707SOL    HW1 4242   0.382   0.515   3.240
  707SOL    HW2 4243   0.360   0.530   3.077
  708SOL     OW 4244   0.784   1.618   2.552
  708SOL    HW1 4245   0.827   1.655   2.467
  708SOL    HW2 4246   0.695   1.665   2.556
  709SOL     OW 4247   1.412   0.240   2.965
  709SOL    HW1 4248   1.464   0.164   3.006
  709SOL    HW2 4249   1.358   0.281   3.044
  710SOL     OW 4250   0.982   0.040   3.020
  710SOL    HW1 4251   0.920   6.964   2.992
  710SOL    HW2 4252   1.043   0.004   3.096
  711SOL     OW 4253   0.785   1.346   2.178
  711SOL    HW1 4254   0.765   1.246   2.176
  711SOL    HW2 4255   0.860   1.356   2.248
  712SOL     OW 4256   0.618   1.589   3.118
  712SOL    HW1 4257   0.606   1.677   3.171
  712SOL    HW2 4258   0.719   1.585   3.107
  713SOL     OW 4259   1.301   0.022   2.026
  713SOL    HW1 4260   1.350   6.948   1.975
  713SOL    HW2 4261   1.213   6.983   2.057
  714SOL     OW 4262   1.298   0.438   2.561
  714SOL    HW1 4263   1.256   0.525   2.529
  714SOL    HW2 4264   1.284   0.440   2.664
  715SOL     OW 4265   1.635   0.298   2.793
  715SOL    HW1 4266   1.555   0.276   2.852
  715SOL    HW2 4267   1.606   0.286   2.697
  716SOL     OW 4268   0.050   1.096   2.170
  716SOL    HW1 4269   0.148   1.076   2.145
  716SOL    HW2 4270   0.004   1.002   2.174
  717SOL     OW 4271   0.879   1.644   2.200
  717SOL    HW1 4272   0.803   1.623   2.133
  717SOL    HW2 4273   0.856   1.734   2.246
  718SOL     OW 4274   0.218   0.594   3.851
  718SOL    HW1 4275   0.155   0.536   3.906
  718SOL    HW2 4276   0.209   0.563   3.754
  719SOL     OW 4277   0.267   0.286   4.745
  719SOL    HW1 4278   0.303   0.245   4.832
  719SOL    HW2 4279   0.164   0.278   4.750
  720SOL     OW 4280   0.003   0.404   4.389
  720SOL    HW1 4281   6.934   0.434   4.457
  720SOL    HW2 4282   0.020   0.304   4.408
  721SOL     OW 4283   0.554   1.326   4.946
  721SOL    HW1 4284   0.473   1.306   4.888
  721SOL    HW2 4285   0.562   1.427   4.951
  722SOL     OW 4286   1.572   1.523   4.420
  722SOL    HW1 4287   1.528   1.493   4.508
  722SOL    HW2 4288   1.496   1.533   4.350
  723SOL     OW 4289   1.115   0.696   4.410
  723SOL    HW1 4290   1.157   0.787   4.389
  723SOL    HW2 4291   1.092   0.701   4.508
  724SOL     OW 4292   1.782   0.620   3.944
  724SOL    HW1 4293   1.756   0.616   3.843
  724SOL    HW2 4294   1.780   0.523   3.973
  725SOL     OW 4295   0.862   0.742   5.499
  725SOL    HW1 4296   0.840   0.798   5.580
  725SOL    HW2 4297   0.893   0.808   5.426
  726SOL     OW 4298   0.684   0.981   4.398
  726SOL    HW1 4299   0.773   0.972   4.448
  726SOL    HW2 4300   0.631   1.052   4.447
  727SOL     OW 4301   0.680   1.137   5.534
  727SOL    HW1 4302   0.738   1.212   5.572
  727SOL    HW2 4303   0.594   1.183   5.499
  728SOL     OW 4304   0.315   1.467   4.822
  728SOL    HW1 4305   0.251   1.409   4.771
  728SOL    HW2 4306   0.379   1.510   4.754
  729SOL     OW 4307   1.467   1.510   5.125
  729SOL    HW1 4308   1.524   1.592   5.144
  729SOL    HW2 4309   1.379   1.528   5.176
  730SOL     OW 4310   0.418   0.430   5.218
  730SOL    HW1 4311   0.505   0.376   5.211
  730SOL    HW2 4312   0.344   0.361   5.202
  731SOL     OW 4313   1.626   0.475   4.488
  731SOL    HW1 4314   1.611   0.456   4.389
  731SOL    HW2 4315   1.621   0.576   4.495
  732SOL     OW 4316   0.224   1.707   4.218
  732SOL    HW1 4317   0.266   1.779   4.279
  732SOL    HW2 4318   0.283   1.706   4.135
  733SOL     OW 4319   1.126   1.368   5.412
  733SOL    HW1 4320   1.187   1.335   5.486
  733SOL    HW2 4321   1.070   1.284   5.394
  734SOL     OW 4322   0.239   1.399   4.237
  734SOL    HW1 4323   0.264   1.494   4.259
  734SOL    HW2 4324   0.187   1.368   4.320
  735SOL     OW 4325   0.250   1.107   4.631
  735SOL    HW1 4326   0.256   1.021   4.684
  735SOL    HW2 4327   0.185   1.166   4.684
  736SOL     OW 4328   0.608   1.811   5.135
  736SOL    HW1 4329   0.527   1.781   5.192
  736SOL    HW2 4330   0.633   1.906   5.167
  737SOL     OW 4331   0.579   0.988   3.852
  737SOL    HW1 4332   0.620   1.040   3.773
  737SOL    HW2 4333   0.633   1.024   3.931
  738SOL     OW 4334   1.612   0.130   5.249
  738SOL    HW1 4335   1.632   0.211   5.190
  738SOL    HW2 4336   1.700   0.104   5.294
  739SOL     OW 4337   0.125   0.637   4.290
  739SOL    HW1 4338   0.071   0.559   4.330
  739SOL    HW2 4339   0.107   0.718   4.350
  740SOL     OW 4340   1.837   1.731   4.092
  740SOL    HW1 4341   1.923   1.703   4.141
  740SOL    HW2 4342   1.863   1.818   4.046
  741SOL     OW 4343   0.006   1.633   3.894
  741SOL    HW1 4344   6.984   1.536   3.873
  741SOL    HW2 4345   6.986   1.645   3.994
  742SOL     OW 4346   1.683   0.900   4.361
  742SOL    HW1 4347   1.771   0.879   4.316
  742SOL    HW2 4348   1.641   0.973   4.303
  743SOL     OW 4349   1.629   1.123   4.201
  743SOL    HW1 4350   1.707   1.142   4.139
  743SOL    HW2 4351   1.647   1.186   4.282
  744SOL     OW 4352   0.157   0.731   5.272
  744SOL    HW1 4353   0.236   0.770   5.222
  744SOL    HW2 4354   0.127   0.805   5.338
  745SOL     OW 4355   0.600   1.403   4.490
  745SOL    HW1 4356   0.558   1.309   4.502
  745SOL    HW2 4357   0.595   1.417   4.389
  746SOL     OW 4358   1.298   1.249   5.149
  746SOL    HW1 4359   1.314   1.176   5.080
  746SOL    HW2 4360   1.351   1.219   5.232
  747SOL     OW 4361   0.840   0.002   4.268
  747SOL    HW1 4362   0.870   0.076   4.206
  747SOL    HW2 4363   0.739   6.995   4.255
  748SOL     OW 4364   0.137   0.934   5.000
  748SOL    HW1 4365   0.237   0.915   4.992
  748SOL    HW2 4366   0.094   0.909   4.910
  749SOL     OW 4367   1.531   0.989   3.932
  749SOL    HW1 4368   1.453   0.929   3.964
  749SOL    HW2 4369   1.572   1.022   4.018
  750SOL     OW 4370   1.176   1.817   5.346
  750SOL    HW1 4371   1.177   1.885   5.270
  750SOL    HW2 4372   1.188   1.726   5.300
  751SOL     OW 4373   0.315   0.258   5.507
  751SOL    HW1 4374   0.377   0.315   5.562
  751SOL    HW2 4375   0.230   0.251   5.565
  752SOL     OW 4376   1.456   1.431   4.674
  752SOL    HW1 4377   1.399   1.456   4.757
  752SOL    HW2 4378   1.424   1.337   4.649
  753SOL     OW 4379   1.659   1.764   4.353
  753SOL    HW1 4380   1.709   1.744   4.267
  753SOL    HW2 4381   1.627   1.670   4.383
  754SOL     OW 4382   0.588   0.720   3.975
  754SOL    HW1 4383   0.597   0.804   3.919
  754SOL    HW2 4384   0.533   0.743   4.058
  755SOL     OW 4385   1.272   0.396   4.659
  755SOL    HW1 4386   1.197   0.329   4.678
  755SOL    HW2 4387   1.354   0.343   4.633
  756SOL     OW 4388   1.578   1.650   4.036
  756SOL    HW1 4389   1.676   1.669   4.059
  756SOL    HW2 4390   1.576   1.652   3.933
  757SOL     OW 4391   0.818   0.632   5.170
  757SOL    HW1 4392   0.789   0.574   5.251
  757SOL    HW2 4393   0.773   0.585   5.089
  758SOL     OW 4394   1.407   0.517   5.383
  758SOL    HW1 4395   1.388   0.570   5.469
  758SOL    HW2 4396   1.474   0.443   5.412
  759SOL     OW 4397   0.969   0.901   5.298
  759SOL    HW1 4398   1.014   0.818   5.256
  759SOL    HW2 4399   0.908   0.940   5.223
  760SOL     OW 4400   1.022   0.407   4.943
  760SOL    HW1 4401   0.968   0.481   4.985
  760SOL    HW2 4402   0.960   0.355   4.884
  761SOL     OW 4403   1.019   0.673   4.129
  761SOL    HW1 4404   1.028   0.686   4.230
  761SOL    HW2 4405   0.929   0.621   4.116
  762SOL     OW 4406   0.100   0.858   4.478
  762SOL    HW1 4407   0.171   0.818   4.540
  762SOL    HW2 4408   0.105   0.955   4.506
  763SOL     OW 4409   0.126   1.882   5.288
  763SOL    HW1 4410   0.113   1.854   5.386
  763SOL    HW2 4411   0.087   1.806   5.233
  764SOL     OW 4412   0.892   0.321   3.947
  764SOL    HW1 4413   0.940   0.377   3.877
  764SOL    HW2 4414   0.907   0.224   3.925
  765SOL     OW 4415   1.726   0.596   5.561
  765SOL    HW1 4416   1.694   0.682   5.512
  765SOL    HW2 4417   1.745   0.533   5.483
  766SOL     OW 4418   1.364   1.167   4.296
  766SOL    HW1 4419   1.453   1.166   4.246
  766SOL    HW2 4420   1.304   1.233   4.246
  767SOL     OW 4421   0.542   0.208   4.631
  767SOL    HW1 4422   0.540   0.248   4.724
  767SOL    HW2 4423   0.495   0.275   4.570
  768SOL     OW 4424   0.992   1.455   4.220
  768SOL    HW1 4425   0.965   1.530   4.155
  768SOL    HW2 4426   0.987   1.498   4.313
  769SOL     OW 4427   0.359   1.806   4.615
  769SOL    HW1 4428   0.394   1.709   4.630
  769SOL    HW2 4429   0.438   1.863   4.646
  770SOL     OW 4430   1.809   1.045   4.626
  770SOL    HW1 4431   1.766   1.037   4.534
  770SOL    HW2 4432   1.731   1.056   4.691
  771SOL     OW 4433   1.220   1.562   5.234
  771SOL    HW1 4434   1.202   1.494   5.308
  771SOL    HW2 4435   1.169   1.521   5.155
  772SOL     OW 4436   0.322   0.975   3.994
  772SOL    HW1 4437   0.408   0.989   3.940
  772SOL    HW2 4438   0.305   0.875   3.995
  773SOL     OW 4439   1.481   0.744   4.430
  773SOL    HW1 4440   1.477   0.722   4.531
  773SOL    HW2 4441   1.566   0.802   4.414
  774SOL     OW 4442   0.461   1.269   5.458
  774SOL    HW1 4443   0.433   1.259   5.358
  774SOL    HW2 4444   0.372   1.296   5.502
  775SOL     OW 4445   1.110   1.775   3.962
  775SOL    HW1 4446   1.031   1.722   4.000
  775SOL    HW2 4447   1.140   1.726   3.877
  776SOL     OW 4448   0.180   0.287   5.215
  776SOL    HW1 4449   0.120   0.370   5.219
  776SOL    HW2 4450   0.185   0.251   5.310
  777SOL     OW 4451   1.635   1.372   3.819
  777SOL    HW1 4452   1.604   1.463   3.787
  777SOL    HW2 4453   1.577   1.301   3.775
  778SOL     OW 4454   0.440   1.722   4.041
  778SOL    HW1 4455   0.499   1.781   4.100
  778SOL    HW2 4456   0.505   1.689   3.969
  779SOL     OW 4457   1.417   0.079   4.157
  779SOL    HW1 4458   1.377   0.049   4.067
  779SOL    HW2 4459   1.520   0.078   4.148
  780SOL     OW 4460   0.268   1.795   4.927
  780SOL    HW1 4461   0.300   1.724   4.992
  780SOL    HW2 4462   0.198   1.747   4.870
  781SOL     OW 4463   0.924   1.736   4.598
  781SOL    HW1 4464   0.970   1.667   4.656
  781SOL    HW2 4465   0.881   1.681   4.521
  782SOL     OW 4466   0.371   0.706   4.184
  782SOL    HW1 4467   0.403   0.609   4.178
  782SOL    HW2 4468   0.278   0.697   4.225
  783SOL     OW 4469   1.552   0.308   5.466
  783SOL    HW1 4470   1.536   0.286   5.565
  783SOL    HW2 4471   1.515   0.229   5.414
  784SOL     OW 4472   0.586   0.116   3.805
  784SOL    HW1 4473   0.644   0.034   3.833
  784SOL    HW2 4474   0.534   0.083   3.724
  785SOL     OW 4475   0.771   0.222   5.464
  785SOL    HW1 4476   0.867   0.185   5.462
  785SOL    HW2 4477   0.729   0.194   5.555
  786SOL     OW 4478   0.895   1.566   4.928
  786SOL    HW1 4479   0.861   1.528   4.839
  786SOL    HW2 4480   0.949   1.490   4.972
  787SOL     OW 4481   1.335   0.571   5.119
  787SOL    HW1 4482   1.368   0.545   5.213
  787SOL    HW2 4483   1.364   0.670   5.109
  788SOL     OW 4484   0.816   1.476   4.666
  788SOL    HW1 4485   0.904   1.429   4.637
  788SOL    HW2 4486   0.744   1.412   4.635
  789SOL     OW 4487   0.957   0.522   4.603
  789SOL    HW1 4488   0.940   0.510   4.501
  789SOL    HW2 4489   0.967   0.428   4.637
  790SOL     OW 4490   0.565   0.041   4.217
  790SOL    HW1 4491   0.474   0.043   4.263
  790SOL    HW2 4492   0.560   0.114   4.146
  791SOL     OW 4493   1.438   1.176   3.750
  791SOL    HW1 4494   1.467   1.101   3.815
  791SOL    HW2 4495   1.367   1.230   3.800
  792SOL     OW 4496   0.303   0.029   3.956
  792SOL    HW1 4497   0.373   0.096   3.927
  792SOL    HW2 4498   0.349   6.963   4.017
  793SOL     OW 4499   0.971   0.249   4.190
  793SOL    HW1 4500   0.929   0.291   4.107
  793SOL    HW2 4501   1.072   0.257   4.176
  794SOL     OW 4502   1.085   0.684   5.192
  794SOL    HW1 4503   1.002   0.624   5.195
  794SOL    HW2 4504   1.165   0.626   5.167
  795SOL     OW 4505   1.253   1.561   4.481
  795SOL    HW1 4506   1.246   1.643   4.419
  795SOL    HW2 4507   1.327   1.577   4.547
  796SOL     OW 4508   0.461   1.171   4.463
  796SOL    HW1 4509   0.388   1.147   4.532
  796SOL    HW2 4510   0.421   1.140   4.373
  797SOL     OW 4511   1.233   1.799   4.332
  797SOL    HW1 4512   1.281   1.873   4.281
  797SOL    HW2 4513   1.173   1.846   4.400
  798SOL     OW 4514   1.071   0.516   3.748
  798SOL    HW1 4515   1.019   0.603   3.732
  798SOL    HW2 4516   1.135   0.530   3.828
  799SOL     OW 4517   0.052   0.552   5.104
  799SOL    HW1 4518   0.148   0.550   5.066
  799SOL    HW2 4519   0.059   0.628   5.173
  800SOL     OW 4520   0.571   0.287   4.896
  800SOL    HW1 4521   0.649   0.226   4.914
  800SOL    HW2 4522   0.492   0.248   4.950
  801SOL     OW 4523   0.894   0.457   4.339
  801SOL    HW1 4524   0.820   0.503   4.287
  801SOL    HW2 4525   0.913   0.366   4.293
  802SOL     OW 4526   1.014   0.018   4.474
  802SOL    HW1 4527   0.943   0.023   4.398
  802SOL    HW2 4528   1.035   6.917   4.474
  803SOL     OW 4529   1.399   1.169   4.616
  803SOL    HW1 4530   1.344   1.087   4.641
  803SOL    HW2 4531   1.387   1.179   4.515
  804SOL     OW 4532   1.478   0.652   4.689
  804SOL    HW1 4533   1.413   0.573   4.699
  804SOL    HW2 4534   1.546   0.644   4.765
  805SOL     OW 4535   1.846   0.811   4.113
  805SOL    HW1 4536   1.909   0.762   4.177
  805SOL    HW2 4537   1.821   0.739   4.042
  806SOL     OW 4538   0.494   1.424   3.853
  806SOL    HW1 4539   0.408   1.414   3.906
  806SOL    HW2 4540   0.478   1.370   3.769
  807SOL     OW 4541   1.696   1.285   4.399
  807SOL    HW1 4542   1.797   1.290   4.379
  807SOL    HW2 4543   1.661   1.381   4.407
  808SOL     OW 4544   1.431   0.609   3.809
  808SOL    HW1 4545   1.364   0.570   3.877
  808SOL    HW2 4546   1.522   0.576   3.839
  809SOL     OW 4547   0.530   0.243   4.033
  809SOL    HW1 4548   0.570   0.190   3.955
  809SOL    HW2 4549   0.505   0.333   3.990
  810SOL     OW 4550   1.731   1.220   5.304
  810SOL    HW1 4551   1.808   1.183   5.360
  810SOL    HW2 4552   1.748   1.321   5.307
  811SOL     OW 4553   1.043   1.391   5.093
  811SOL    HW1 4554   0.956   1.344   5.119
  811SOL    HW2 4555   1.116   1.324   5.118
  812SOL     OW 4556   1.613   1.610   5.375
  812SOL    HW1 4557   1.631   1.666   5.290
  812SOL    HW2 4558   1.683   1.536   5.372
  813SOL     OW 4559   1.122   1.224   4.832
  813SOL    HW1 4560   1.027   1.185   4.841
  813SOL    HW2 4561   1.116   1.273   4.744
  814SOL     OW 4562   1.592   1.104   4.798
  814SOL    HW1 4563   1.592   1.172   4.874
  814SOL    HW2 4564   1.521   1.140   4.731
  815SOL     OW 4565   0.893   0.188   5.122
  815SOL    HW1 4566   0.915   0.128   5.042
  815SOL    HW2 4567   0.986   0.216   5.155
  816SOL     OW 4568   0.995   1.127   5.458
  816SOL    HW1 4569   0.900   1.152   5.484
  816SOL    HW2 4570   0.987   1.052   5.389
  817SOL     OW 4571   0.756   1.069   4.059
  817SOL    HW1 4572   0.726   1.035   4.150
  817SOL    HW2 4573   0.815   0.995   4.020
  818SOL     OW 4574   0.392   0.818   4.980
  818SOL    HW1 4575   0.474   0.811   5.043
  818SOL    HW2 4576   0.350   0.725   4.983
  819SOL     OW 4577   1.280   0.357   4.964
  819SOL    HW1 4578   1.299   0.443   5.018
  819SOL    HW2 4579   1.179   0.371   4.941
  820SOL     OW 4580   0.066   1.644   5.097
  820SOL    HW1 4581   6.991   1.587   5.059
  820SOL    HW2 4582   0.143   1.581   5.119
  821SOL     OW 4583   0.343   1.107   4.232
  821SOL    HW1 4584   0.327   1.201   4.200
  821SOL    HW2 4585   0.326   1.045   4.152
  822SOL     OW 4586   0.536   0.549   4.574
  822SOL    HW1 4587   0.562   0.612   4.496
  822SOL    HW2 4588   0.611   0.567   4.642
  823SOL     OW 4589   1.232   1.371   4.115
  823SOL    HW1 4590   1.291   1.444   4.159
  823SOL    HW2 4591   1.139   1.390   4.154
  824SOL     OW 4592   1.312   1.467   4.901
  824SOL    HW1 4593   1.371   1.467   4.986
  824SOL    HW2 4594   1.250   1.387   4.911
  825SOL     OW 4595   1.582   0.604   4.180
  825SOL    HW1 4596   1.524   0.657   4.245
  825SOL    HW2 4597   1.622   0.671   4.115
  826SOL     OW 4598   0.334   1.540   5.099
  826SOL    HW1 4599   0.285   1.484   5.029
  826SOL    HW2 4600   0.429   1.549   5.061
  827SOL     OW 4601   0.455   0.734   5.365
  827SOL    HW1 4602   0.504   0.788   5.293
  827SOL    HW2 4603   0.487   0.640   5.347
  828SOL     OW 4604   1.629   0.805   5.422
  828SOL    HW1 4605   1.528   0.820   5.408
  828SOL    HW2 4606   1.671   0.857   5.342
  829SOL     OW 4607   1.013   0.095   5.436
  829SOL    HW1 4608   1.079   0.137   5.370
  829SOL    HW2 4609   0.994   0.002   5.401
  830SOL     OW 4610   0.451   0.039   5.431
  830SOL    HW1 4611   0.381   6.984   5.485
  830SOL    HW2 4612   0.410   0.133   5.442
  831SOL     OW 4613   0.630   0.874   4.803
  831SOL    HW1 4614   0.688   0.959   4.813
  831SOL    HW2 4615   0.547   0.892   4.858
  832SOL     OW 4616   1.321   0.897   4.724
  832SOL    HW1 4617   1.234   0.845   4.707
  832SOL    HW2 4618   1.392   0.824   4.726
  833SOL     OW 4619   1.214   0.514   3.980
  833SOL    HW1 4620   1.233   0.431   4.037
  833SOL    HW2 4621   1.146   0.568   4.034
  834SOL     OW 4622   0.346   0.180   4.997
  834SOL    HW1 4623   0.277   0.196   5.071
  834SOL    HW2 4624   0.326   0.088   4.956
  835SOL     OW 4625   0.735   0.635   4.731
  835SOL    HW1 4626   0.823   0.630   4.679
  835SOL    HW2 4627   0.708   0.734   4.746
  836SOL     OW 4628   1.787   0.947   5.593
  836SOL    HW1 4629   1.722   0.899   5.528
  836SOL    HW2 4630   1.736   0.952   5.682
  837SOL     OW 4631   0.304   0.049   4.315
  837SOL    HW1 4632   0.305   0.123   4.385
  837SOL    HW2 4633   0.255   6.970   4.359
  838SOL     OW 4634   1.600   0.377   4.039
  838SOL    HW1 4635   1.661   0.325   4.100
  838SOL    HW2 4636   1.585   0.465   4.091
  839SOL     OW 4637   1.072   0.761   4.692
  839SOL    HW1 4638   1.034   0.783   4.786
  839SOL    HW2 4639   1.038   0.665   4.673
  840SOL     OW 4640   0.974   1.588   5.418
  840SOL    HW1 4641   0.964   1.629   5.323
  840SOL    HW2 4642   1.025   1.500   5.404
  841SOL     OW 4643   1.841   1.473   5.325
  841SOL    HW1 4644   1.864   1.501   5.228
  841SOL    HW2 4645   1.913   1.518   5.382
  842SOL     OW 4646   0.333   0.837   5.577
  842SOL    HW1 4647   0.416   0.883   5.612
  842SOL    HW2 4648   0.371   0.780   5.499
  843SOL     OW 4649   1.523   0.221   3.835
  843SOL    HW1 4650   1.422   0.233   3.842
  843SOL    HW2 4651   1.560   0.276   3.914
  844SOL     OW 4652   1.296   0.836   3.753
  844SOL    HW1 4653   1.353   0.752   3.770
  844SOL    HW2 4654   1.322   0.864   3.657
  845SOL     OW 4655   1.055   1.369   4.576
  845SOL    HW1 4656   1.060   1.281   4.521
  845SOL    HW2 4657   1.127   1.431   4.538
  846SOL     OW 4658   0.295   0.823   4.666
  846SOL    HW1 4659   0.388   0.861   4.659
  846SOL    HW2 4660   0.308   0.725   4.695
  847SOL     OW 4661   0.328   0.557   4.732
  847SOL    HW1 4662   0.296   0.460   4.722
  847SOL    HW2 4663   0.411   0.558   4.668
  848SOL     OW 4664   1.186   0.374   5.388
  848SOL    HW1 4665   1.128   0.416   5.462
  848SOL    HW2 4666   1.270   0.434   5.386
  849SOL     OW 4667   1.164   0.220   5.177
  849SOL    HW1 4668   1.179   0.288   5.254
  849SOL    HW2 4669   1.220   0.256   5.100
  850SOL     OW 4670   6.972   1.336   3.917
  850SOL    HW1 4671   6.898   1.362   3.982
  850SOL    HW2 4672   0.008   1.250   3.963
  851SOL     OW 4673   0.103   1.745   4.678
  851SOL    HW1 4674   0.083   1.680   4.601
  851SOL    HW2 4675   0.198   1.780   4.659
  852SOL     OW 4676   0.492   1.580   4.656
  852SOL    HW1 4677   0.567   1.647   4.676
  852SOL    HW2 4678   0.535   1.509   4.594
  853SOL     OW 4679   0.960   0.775   4.944
  853SOL    HW1 4680   0.992   0.752   5.038
  853SOL    HW2 4681   0.893   0.850   4.954
  854SOL     OW 4682   0.069   0.616   4.823
  854SOL    HW1 4683   0.169   0.605   4.807
  854SOL    HW2 4684   0.047   0.585   4.917
  855SOL     OW 4685   0.212   0.533   5.443
  855SOL    HW1 4686   0.294   0.486   5.408
  855SOL    HW2 4687   0.200   0.613   5.377
  856SOL     OW 4688   1.375   0.894   5.371
  856SOL    HW1 4689   1.398   0.994   5.373
  856SOL    HW2 4690   1.351   0.873   5.273
  857SOL     OW 4691   0.791   0.554   4.064
  857SOL    HW1 4692   0.782   0.464   4.018
  857SOL    HW2 4693   0.719   0.618   4.026
  858SOL     OW 4694   1.659   0.648   4.905
  858SOL    HW1 4695   1.611   0.598   4.979
  858SOL    HW2 4696   1.736   0.586   4.875
  859SOL     OW 4697   0.288   1.560   5.433
  859SOL    HW1 4698   0.238   1.632   5.484
  859SOL    HW2 4699   0.270   1.472   5.481
  860SOL     OW 4700   0.701   0.518   4.964
  860SOL    HW1 4701   0.649   0.432   4.942
  860SOL    HW2 4702   0.710   0.568   4.874
  861SOL     OW 4703   0.927   1.694   5.179
  861SOL    HW1 4704   0.924   1.644   5.090
  861SOL    HW2 4705   0.912   1.793   5.159
  862SOL     OW 4706   0.466   0.482   3.915
  862SOL    HW1 4707   0.521   0.568   3.916
  862SOL    HW2 4708   0.370   0.518   3.916
  863SOL     OW 4709   0.163   1.082   5.242
  863SOL    HW1 4710   0.137   1.006   5.305
  863SOL    HW2 4711   0.137   1.053   5.147
  864SOL     OW 4712   1.313   1.048   4.959
  864SOL    HW1 4713   1.334   0.993   4.875
  864SOL    HW2 4714   1.237   1.109   4.924
  865SOL     OW 4715   1.311   0.869   4.032
  865SOL    HW1 4716   1.222   0.852   4.078
  865SOL    HW2 4717   1.292   0.867   3.931
  866SOL     OW 4718   1.761   1.715   4.888
  866SOL    HW1 4719   1.835   1.745   4.823
  866SOL    HW2 4720   1.736   1.621   4.851
  867SOL     OW 4721   1.221   1.722   4.833
  867SOL    HW1 4722   1.303   1.746   4.780
  867SOL    HW2 4723   1.234   1.625   4.862
  868SOL     OW 4724   0.053   1.262   4.726
  868SOL    HW1 4725   0.079   1.279   4.826
  868SOL    HW2 4726   6.952   1.254   4.733
  869SOL     OW 4727   0.708   1.653   5.467
  869SOL    HW1 4728   0.670   1.736   5.423
  869SOL    HW2 4729   0.807   1.645   5.441
  870SOL     OW 4730   1.685   0.125   4.207
  870SOL    HW1 4731   1.773   0.111   4.156
  870SOL    HW2 4732   1.712   0.207   4.264
  871SOL     OW 4733   1.388   1.588   4.213
  871SOL    HW1 4734   1.457   1.618   4.141
  871SOL    HW2 4735   1.325   1.667   4.228
  872SOL     OW 4736   0.139   1.798   5.557
  872SOL    HW1 4737   0.090   1.736   5.622
  872SOL    HW2 4738   0.190   1.858   5.621
  873SOL     OW 4739   1.267   0.921   4.373
  873SOL    HW1 4740   1.347   0.861   4.396
  873SOL    HW2 4741   1.308   1.006   4.331
  874SOL     OW 4742   0.796   1.272   5.184
  874SOL    HW1 4743   0.752   1.330   5.259
  874SOL    HW2 4744   0.729   1.274   5.108
  875SOL     OW 4745   0.667   1.623   3.897
  875SOL    HW1 4746   0.683   1.647   3.799
  875SOL    HW2 4747   0.610   1.537   3.887
  876SOL     OW 4748   1.643   1.738   5.139
  876SOL    HW1 4749   1.673   1.739   5.041
  876SOL    HW2 4750   1.627   1.837   5.166
  877SOL     OW 4751   1.885   0.148   4.690
  877SOL    HW1 4752   1.905   0.074   4.623
  877SOL    HW2 4753   1.807   0.200   4.652
  878SOL     OW 4754   0.293   0.303   4.477
  878SOL    HW1 4755   0.222   0.369   4.447
  878SOL    HW2 4756   0.282   0.288   4.578
  879SOL     OW 4757   1.209   1.632   3.750
  879SOL    HW1 4758   1.214   1.535   3.784
  879SOL    HW2 4759   1.141   1.632   3.673
  880SOL     OW 4760   0.827   1.017   5.105
  880SOL    HW1 4761   0.831   1.043   5.005
  880SOL    HW2 4762   0.821   1.110   5.150
  881SOL     OW 4763   0.896   0.864   3.962
  881SOL    HW1 4764   0.976   0.908   3.913
  881SOL    HW2 4765   0.938   0.794   4.024
  882SOL     OW 4766   1.540   1.648   3.758
  882SOL    HW1 4767   1.441   1.626   3.755
  882SOL    HW2 4768   1.572   1.645   3.660
  883SOL     OW 4769   0.382   1.266   5.209
  883SOL    HW1 4770   0.379   1.360   5.170
  883SOL    HW2 4771   0.299   1.220   5.171
  884SOL     OW 4772   1.617   1.319   5.003
  884SOL    HW1 4773   1.691   1.280   5.060
  884SOL    HW2 4774   1.557   1.376   5.066
  885SOL     OW 4775   1.079   1.133   4.445
  885SOL    HW1 4776   1.010   1.071   4.488
  885SOL    HW2 4777   1.143   1.069   4.400
  886SOL     OW 4778   1.064   0.199   4.696
  886SOL    HW1 4779   1.035   0.148   4.611
  886SOL    HW2 4780   1.028   0.142   4.774
  887SOL     OW 4781   0.610   1.482   4.221
  887SOL    HW1 4782   0.661   1.434   4.146
  887SOL    HW2 4783   0.546   1.546   4.177
  888SOL     OW 4784   1.705   0.344   5.091
  888SOL    HW1 4785   1.761   0.430   5.083
  888SOL    HW2 4786   1.759   0.277   5.034
  889SOL     OW 4787   0.237   1.381   3.973
  889SOL    HW1 4788   0.136   1.386   3.962
  889SOL    HW2 4789   0.251   1.383   4.076
  890SOL     OW 4790   0.107   0.914   5.447
  890SOL    HW1 4791   0.066   0.988   5.507
  890SOL    HW2 4792   0.194   0.886   5.497
  891SOL     OW 4793   0.637   0.256   5.218
  891SOL    HW1 4794   0.730   0.253   5.174
  891SOL    HW2 4795   0.661   0.248   5.317
  892SOL     OW 4796   0.060   0.348   3.789
  892SOL    HW1 4797   6.983   0.286   3.818
  892SOL    HW2 4798   0.028   0.379   3.698
  893SOL     OW 4799   1.418   0.831   5.097
  893SOL    HW1 4800   1.368   0.908   5.050
  893SOL    HW2 4801   1.516   0.852   5.082
  894SOL     OW 4802   0.070   0.157   4.079
  894SOL    HW1 4803   0.112   0.250   4.067
  894SOL    HW2 4804   0.145   0.093   4.052
  895SOL     OW 4805   1.212   1.365   3.843
  895SOL    HW1 4806   1.123   1.321   3.820
  895SOL    HW2 4807   1.218   1.364   3.946
  896SOL     OW 4808   0.605   0.811   5.150
  896SOL    HW1 4809   0.645   0.903   5.133
  896SOL    HW2 4810   0.689   0.753   5.153
  897SOL     OW 4811   1.526   1.732   4.679
  897SOL    HW1 4812   1.555   1.784   4.597
  897SOL    HW2 4813   1.608   1.718   4.735
  898SOL     OW 4814   0.758   0.502   5.391
  898SOL    HW1 4815   0.787   0.581   5.451
  898SOL    HW2 4816   0.764   0.415   5.443
  899SOL     OW 4817   1.468   1.155   5.354
  899SOL    HW1 4818   1.458   1.160   5.457
  899SOL    HW2 4819   1.562   1.191   5.335
  900SOL     OW 4820   0.400   1.761   5.292
  900SOL    HW1 4821   0.310   1.805   5.278
  900SOL    HW2 4822   0.376   1.661   5.304
  901SOL     OW 4823   1.703   0.912   4.964
  901SOL    HW1 4824   1.690   0.819   4.924
  901SOL    HW2 4825   1.666   0.979   4.895
  902SOL     OW 4826   1.240   0.286   4.155
  902SOL    HW1 4827   1.312   0.212   4.159
  902SOL    HW2 4828   1.247   0.340   4.242
  903SOL     OW 4829   0.591   0.731   4.374
  903SOL    HW1 4830   0.633   0.825   4.378
  903SOL    HW2 4831   0.507   0.743   4.317
  904SOL     OW 4832   1.777   0.398   5.359
  904SOL    HW1 4833   1.750   0.393   5.261
  904SOL    HW2 4834   1.697   0.353   5.407
  905SOL     OW 4835   1.736   0.955   5.227
  905SOL    HW1 4836   1.712   1.053   5.243
  905SOL    HW2 4837   1.740   0.945   5.125
  906SOL     OW 4838   0.836   1.363   3.763
  906SOL    HW1 4839   0.820   1.382   3.863
  906SOL    HW2 4840   0.864   1.450   3.719
  907SOL     OW 4841   0.653   1.804   4.642
  907SOL    HW1 4842   0.638   1.903   4.620
  907SOL    HW2 4843   0.752   1.784   4.630
  908SOL     OW 4844   0.900   0.957   4.555
  908SOL    HW1 4845   0.956   0.885   4.601
  908SOL    HW2 4846   0.870   1.017   4.634
  909SOL     OW 4847   1.089   0.980   3.821
  909SOL    HW1 4848   1.070   1.051   3.749
  909SOL    HW2 4849   1.170   0.926   3.785
  910SOL     OW 4850   1.862   1.563   4.563
  910SOL    HW1 4851   1.781   1.563   4.502
  910SOL    HW2 4852   1.851   1.486   4.629
  911SOL     OW 4853   0.233   1.335   5.577
  911SOL    HW1 4854   0.158   1.305   5.514
  911SOL    HW2 4855   0.204   1.313   5.672
  912SOL     OW 4856   0.114   1.320   4.466
  912SOL    HW1 4857   0.093   1.303   4.566
  912SOL    HW2 4858   0.125   1.226   4.429
  913SOL     OW 4859   0.676   1.404   5.377
  913SOL    HW1 4860   0.590   1.354   5.399
  913SOL    HW2 4861   0.664   1.500   5.412
  914SOL     OW 4862   1.828   0.152   4.948
  914SOL    HW1 4863   1.736   0.115   4.919
  914SOL    HW2 4864   1.874   0.167   4.857
  915SOL     OW 4865   0.415   0.424   4.211
  915SOL    HW1 4866   0.479   0.359   4.164
  915SOL    HW2 4867   0.416   0.395   4.308
  916SOL     OW 4868   1.697   1.475   4.799
  916SOL    HW1 4869   1.614   1.470   4.737
  916SOL    HW2 4870   1.672   1.409   4.874
  917SOL     OW 4871   0.302   0.561   5.011
  917SOL    HW1 4872   0.360   0.520   5.086
  917SOL    HW2 4873   0.343   0.532   4.922
  918SOL     OW 4874   0.793   1.609   4.391
  918SOL    HW1 4875   0.765   1.585   4.297
  918SOL    HW2 4876   0.735   1.549   4.449
  919SOL     OW 4877   0.979   0.038   4.899
  919SOL    HW1 4878   0.928   6.956   4.862
  919SOL    HW2 4879   1.044   6.997   4.969
  920SOL     OW 4880   0.798   1.351   4.043
  920SOL    HW1 4881   0.781   1.250   4.045
  920SOL    HW2 4882   0.874   1.366   4.109
  921SOL     OW 4883   0.592   1.589   4.992
  921SOL    HW1 4884   0.599   1.682   5.038
  921SOL    HW2 4885   0.690   1.566   4.978
  922SOL     OW 4886   1.278   0.004   3.928
  922SOL    HW1 4887   1.333   6.936   3.874
  922SOL    HW2 4888   1.183   6.969   3.930
  923SOL     OW 4889   1.222   0.438   4.382
  923SOL    HW1 4890   1.176   0.527   4.359
  923SOL    HW2 4891   1.234   0.446   4.482
  924SOL     OW 4892   1.539   0.274   4.647
  924SOL    HW1 4893   1.534   0.207   4.569
  924SOL    HW2 4894   1.586   0.356   4.604
  925SOL     OW 4895   0.070   1.078   4.010
  925SOL    HW1 4896   0.167   1.043   3.995
  925SOL    HW2 4897   0.010   0.994   4.019
  926SOL     OW 4898   0.892   1.646   4.061
  926SOL    HW1 4899   0.809   1.630   4.003
  926SOL    HW2 4900   0.878   1.736   4.112
  927SOL     OW 4901   0.213   0.584   5.722
  927SOL    HW1 4902   0.141   0.530   5.769
  927SOL    HW2 4903   0.207   0.571   5.620
  928SOL     OW 4904   0.232   0.305   6.572
  928SOL    HW1 4905   0.277   0.213   6.583
  928SOL    HW2 4906   0.134   0.288   6.598
  929SOL     OW 4907   0.026   0.401   6.297
  929SOL    HW1 4908   6.941   0.412   6.351
  929SOL    HW2 4909   0.057   0.304   6.313
  930SOL     OW 4910   0.529   1.263   6.767
  930SOL    HW1 4911   0.448   1.309   6.722
  930SOL    HW2 4912   0.535   1.297   6.861
  931SOL     OW 4913   1.528   1.541   6.312
  931SOL    HW1 4914   1.494   1.495   6.398
  931SOL    HW2 4915   1.455   1.534   6.239
  932SOL     OW 4916   1.115   0.692   6.306
  932SOL    HW1 4917   1.166   0.773   6.267
  932SOL    HW2 4918   1.085   0.726   6.397
  933SOL     OW 4919   1.771   0.601   5.823
  933SOL    HW1 4920   1.749   0.609   5.722
  933SOL    HW2 4921   1.767   0.502   5.842
  934SOL     OW 4922   0.708   1.152   6.602
  934SOL    HW1 4923   0.636   1.189   6.668
  934SOL    HW2 4924   0.750   1.238   6.563
  935SOL     OW 4925   0.687   1.005   6.228
  935SOL    HW1 4926   0.762   0.999   6.297
  935SOL    HW2 4927   0.619   1.073   6.264
  936SOL     OW 4928   0.339   1.412   6.627
  936SOL    HW1 4929   0.281   1.366   6.560
  936SOL    HW2 4930   0.383   1.492   6.578
  937SOL     OW 4931   1.566   0.443   6.304
  937SOL    HW1 4932   1.503   0.522   6.293
  937SOL    HW2 4933   1.581   0.432   6.404
  938SOL     OW 4934   0.250   1.673   6.075
  938SOL    HW1 4935   0.242   1.768   6.115
  938SOL    HW2 4936   0.320   1.687   6.001
  939SOL     OW 4937   0.234   1.391   6.103
  939SOL    HW1 4938   0.249   1.493   6.109
  939SOL    HW2 4939   0.195   1.361   6.193
  940SOL     OW 4940   0.318   1.129   6.514
  940SOL    HW1 4941   0.319   1.029   6.532
  940SOL    HW2 4942   0.228   1.161   6.552
  941SOL     OW 4943   0.596   1.832   6.954
  941SOL    HW1 4944   0.512   1.812   0.012
  941SOL    HW2 4945   0.629   1.922   6.992
  942SOL     OW 4946   0.558   0.985   5.731
  942SOL    HW1 4947   0.601   1.032   5.650
  942SOL    HW2 4948   0.617   1.020   5.809
  943SOL     OW 4949   0.129   0.631   6.153
  943SOL    HW1 4950   0.084   0.555   6.205
  943SOL    HW2 4951   0.099   0.717   6.198
  944SOL     OW 4952   1.843   1.717   5.930
  944SOL    HW1 4953   1.920   1.706   5.998
  944SOL    HW2 4954   1.844   1.817   5.910
  945SOL     OW 4955   0.019   1.641   5.750
  945SOL    HW1 4956   0.077   1.558   5.752
  945SOL    HW2 4957   6.964   1.642   5.835
  946SOL     OW 4958   1.670   0.907   6.226
  946SOL    HW1 4959   1.760   0.877   6.192
  946SOL    HW2 4960   1.637   0.970   6.153
  947SOL     OW 4961   1.644   1.124   6.027
  947SOL    HW1 4962   1.741   1.117   5.997
  947SOL    HW2 4963   1.647   1.191   6.105
  948SOL     OW 4964   0.595   1.429   6.338
  948SOL    HW1 4965   0.565   1.331   6.351
  948SOL    HW2 4966   0.576   1.440   6.237
  949SOL     OW 4967   0.847   6.993   6.102
  949SOL    HW1 4968   0.876   0.091   6.086
  949SOL    HW2 4969   0.744   6.997   6.107
  950SOL     OW 4970   0.162   0.959   6.829
  950SOL    HW1 4971   0.262   0.935   6.825
  950SOL    HW2 4972   0.116   0.923   6.746
  951SOL     OW 4973   1.548   0.964   5.796
  951SOL    HW1 4974   1.482   0.895   5.834
  951SOL    HW2 4975   1.580   1.017   5.876
  952SOL     OW 4976   1.439   1.405   6.544
  952SOL    HW1 4977   1.388   1.424   6.631
  952SOL    HW2 4978   1.430   1.304   6.529
  953SOL     OW 4979   1.630   1.739   6.157
  953SOL    HW1 4980   1.620   1.705   6.062
  953SOL    HW2 4981   1.595   1.663   6.216
  954SOL     OW 4982   0.581   0.708   5.867
  954SOL    HW1 4983   0.579   0.794   5.813
  954SOL    HW2 4984   0.520   0.726   5.948
  955SOL     OW 4985   1.288   0.340   6.536
  955SOL    HW1 4986   1.198   0.291   6.541
  955SOL    HW2 4987   1.338   0.312   6.620
  956SOL     OW 4988   1.575   1.643   5.896
  956SOL    HW1 4989   1.676   1.642   5.908
  956SOL    HW2 4990   1.566   1.646   5.793
  957SOL     OW 4991   0.819   0.585   0.035
  957SOL    HW1 4992   0.758   0.640   0.093
  957SOL    HW2 4993   0.760   0.543   6.960
  958SOL     OW 4994   0.978   0.377   6.802
  958SOL    HW1 4995   0.962   0.450   6.871
  958SOL    HW2 4996   0.886   0.340   6.780
  959SOL     OW 4997   1.034   0.667   5.992
  959SOL    HW1 4998   1.044   0.687   6.091
  959SOL    HW2 4999   0.939   0.626   5.982
  960SOL     OW 5000   0.083   0.849   6.362
  960SOL    HW1 5001   0.178   0.848   6.402
  960SOL    HW2 5002   0.027   0.873   6.443
  961SOL     OW 5003   0.131   1.860   0.163
  961SOL    HW1 5004   0.136   1.773   0.219
  961SOL    HW2 5005   0.042   1.854   0.115
  962SOL     OW 5006   0.888   0.339   5.818
  962SOL    HW1 5007   0.916   0.398   5.740
  962SOL    HW2 5008   0.894   0.244   5.783
  963SOL     OW 5009   1.348   1.159   6.144
  963SOL    HW1 5010   1.427   1.149   6.081
  963SOL    HW2 5011   1.294   1.234   6.100
  964SOL     OW 5012   0.550   0.232   6.497
  964SOL    HW1 5013   0.541   0.267   6.591
  964SOL    HW2 5014   0.557   0.313   6.436
  965SOL     OW 5015   0.971   1.441   6.054
  965SOL    HW1 5016   0.934   1.514   5.989
  965SOL    HW2 5017   0.953   1.480   6.146
  966SOL     OW 5018   0.319   1.806   6.440
  966SOL    HW1 5019   0.374   1.720   6.463
  966SOL    HW2 5020   0.383   1.884   6.453
  967SOL     OW 5021   1.795   1.033   6.447
  967SOL    HW1 5022   1.735   1.010   6.367
  967SOL    HW2 5023   1.731   1.049   6.525
  968SOL     OW 5024   0.307   0.973   5.851
  968SOL    HW1 5025   0.396   0.990   5.803
  968SOL    HW2 5026   0.283   0.878   5.825
  969SOL     OW 5027   1.490   0.721   6.281
  969SOL    HW1 5028   1.500   0.694   6.380
  969SOL    HW2 5029   1.562   0.795   6.267
  970SOL     OW 5030   1.089   1.784   5.822
  970SOL    HW1 5031   1.012   1.731   5.864
  970SOL    HW2 5032   1.113   1.732   5.737
  971SOL     OW 5033   1.626   1.361   5.684
  971SOL    HW1 5034   1.589   1.455   5.676
  971SOL    HW2 5035   1.559   1.298   5.641
  972SOL     OW 5036   0.461   1.731   5.903
  972SOL    HW1 5037   0.512   1.793   5.967
  972SOL    HW2 5038   0.525   1.712   5.826
  973SOL     OW 5039   1.415   0.112   5.999
  973SOL    HW1 5040   1.374   0.051   5.927
  973SOL    HW2 5041   1.511   0.083   6.018
  974SOL     OW 5042   0.224   1.816   6.822
  974SOL    HW1 5043   0.298   1.751   6.853
  974SOL    HW2 5044   0.202   1.787   6.727
  975SOL     OW 5045   0.958   1.687   6.473
  975SOL    HW1 5046   1.052   1.648   6.464
  975SOL    HW2 5047   0.904   1.639   6.399
  976SOL     OW 5048   0.388   0.715   6.071
  976SOL    HW1 5049   0.418   0.617   6.064
  976SOL    HW2 5050   0.288   0.704   6.094
  977SOL     OW 5051   0.637   0.111   5.666
  977SOL    HW1 5052   0.676   0.029   5.718
  977SOL    HW2 5053   0.572   0.072   5.599
  978SOL     OW 5054   0.860   1.529   6.765
  978SOL    HW1 5055   0.862   1.530   6.663
  978SOL    HW2 5056   0.868   1.431   6.790
  979SOL     OW 5057   0.816   1.384   6.524
  979SOL    HW1 5058   0.910   1.374   6.480
  979SOL    HW2 5059   0.752   1.414   6.451
  980SOL     OW 5060   0.932   0.532   6.497
  980SOL    HW1 5061   0.920   0.513   6.395
  980SOL    HW2 5062   0.943   0.441   6.539
  981SOL     OW 5063   0.581   0.028   6.084
  981SOL    HW1 5064   0.505   0.031   6.154
  981SOL    HW2 5065   0.562   0.105   6.020
  982SOL     OW 5066   1.438   1.156   5.615
  982SOL    HW1 5067   1.468   1.084   5.682
  982SOL    HW2 5068   1.351   1.196   5.649
  983SOL     OW 5069   0.305   0.018   5.843
  983SOL    HW1 5070   0.362   0.088   5.797
  983SOL    HW2 5071   0.354   6.994   5.928
  984SOL     OW 5072   0.936   0.244   6.077
  984SOL    HW1 5073   0.916   0.298   5.992
  984SOL    HW2 5074   1.037   0.243   6.083
  985SOL     OW 5075   1.210   1.576   6.399
  985SOL    HW1 5076   1.236   1.638   6.322
  985SOL    HW2 5077   1.297   1.557   6.449
  986SOL     OW 5078   0.493   1.174   6.318
  986SOL    HW1 5079   0.429   1.156   6.398
  986SOL    HW2 5080   0.438   1.155   6.232
  987SOL     OW 5081   1.257   1.809   6.202
  987SOL    HW1 5082   1.305   1.886   6.153
  987SOL    HW2 5083   1.182   1.855   6.256
  988SOL     OW 5084   1.077   0.515   5.594
  988SOL    HW1 5085   1.037   0.602   5.559
  988SOL    HW2 5086   1.137   0.537   5.674
  989SOL     OW 5087   0.576   0.228   6.771
  989SOL    HW1 5088   0.574   0.138   6.724
  989SOL    HW2 5089   0.484   0.234   6.818
  990SOL     OW 5090   0.877   0.461   6.229
  990SOL    HW1 5091   0.829   0.515   6.158
  990SOL    HW2 5092   0.895   0.370   6.187
  991SOL     OW 5093   0.951   6.977   6.382
  991SOL    HW1 5094   0.899   0.002   6.297
  991SOL    HW2 5095   1.000   6.892   6.352
  992SOL     OW 5096   1.417   1.138   6.480
  992SOL    HW1 5097   1.355   1.060   6.498
  992SOL    HW2 5098   1.414   1.152   6.380
  993SOL     OW 5099   1.520   0.621   6.540
  993SOL    HW1 5100   1.459   0.542   6.562
  993SOL    HW2 5101   1.580   0.635   6.624
  994SOL     OW 5102   1.845   0.815   5.962
  994SOL    HW1 5103   1.904   0.764   6.029
  994SOL    HW2 5104   1.813   0.739   5.900
  995SOL     OW 5105   0.491   1.446   5.699
  995SOL    HW1 5106   0.397   1.441   5.738
  995SOL    HW2 5107   0.491   1.380   5.622
  996SOL     OW 5108   1.677   1.285   6.241
  996SOL    HW1 5109   1.779   1.278   6.252
  996SOL    HW2 5110   1.651   1.382   6.259
  997SOL     OW 5111   1.401   0.610   5.649
  997SOL    HW1 5112   1.353   0.567   5.730
  997SOL    HW2 5113   1.497   0.579   5.653
  998SOL     OW 5114   0.534   0.225   5.894
  998SOL    HW1 5115   0.591   0.188   5.817
  998SOL    HW2 5116   0.500   0.315   5.856
  999SOL     OW 5117   1.736   1.219   0.160
  999SOL    HW1 5118   1.835   1.216   0.184
  999SOL    HW2 5119   1.716   1.317   0.138
 1000SOL     OW 5120   1.105   1.237   6.680
 1000SOL    HW1 5121   1.016   1.206   6.715
 1000SOL    HW2 5122   1.086   1.279   6.589
 1001SOL     OW 5123   1.619   1.097   6.651
 1001SOL    HW1 5124   1.619   1.181   6.711
 1001SOL    HW2 5125   1.543   1.113   6.582
 1002SOL     OW 5126   0.726   1.064   5.932
 1002SOL    HW1 5127   0.694   1.040   6.026
 1002SOL    HW2 5128   0.803   0.996   5.911
 1003SOL     OW 5129   0.401   0.829   6.848
 1003SOL    HW1 5130   0.456   0.836   6.932
 1003SOL    HW2 5131   0.357   0.736   6.854
 1004SOL     OW 5132   1.248   0.379   6.838
 1004SOL    HW1 5133   1.254   0.457   6.902
 1004SOL    HW2 5134   1.149   0.376   6.810
 1005SOL     OW 5135   0.066   1.585   6.911
 1005SOL    HW1 5136   6.976   1.633   6.908
 1005SOL    HW2 5137   0.134   1.654   6.880
 1006SOL     OW 5138   0.379   1.126   6.073
 1006SOL    HW1 5139   0.385   1.214   6.024
 1006SOL    HW2 5140   0.345   1.056   6.007
 1007SOL     OW 5141   0.553   0.532   6.439
 1007SOL    HW1 5142   0.561   0.603   6.364
 1007SOL    HW2 5143   0.616   0.571   6.510
 1008SOL     OW 5144   1.221   1.378   5.973
 1008SOL    HW1 5145   1.267   1.461   6.012
 1008SOL    HW2 5146   1.122   1.389   5.998
 1009SOL     OW 5147   1.270   1.458   6.761
 1009SOL    HW1 5148   1.300   1.433   6.855
 1009SOL    HW2 5149   1.199   1.387   6.738
 1010SOL     OW 5150   1.581   0.580   6.055
 1010SOL    HW1 5151   1.531   0.632   6.127
 1010SOL    HW2 5152   1.609   0.650   5.987
 1011SOL     OW 5153   0.367   1.573   6.840
 1011SOL    HW1 5154   0.350   1.504   6.767
 1011SOL    HW2 5155   0.461   1.550   6.876
 1012SOL     OW 5156   0.593   0.895   6.606
 1012SOL    HW1 5157   0.622   0.993   6.603
 1012SOL    HW2 5158   0.529   0.884   6.684
 1013SOL     OW 5159   1.326   0.860   6.563
 1013SOL    HW1 5160   1.235   0.813   6.562
 1013SOL    HW2 5161   1.396   0.786   6.563
 1014SOL     OW 5162   1.236   0.500   5.844
 1014SOL    HW1 5163   1.251   0.417   5.903
 1014SOL    HW2 5164   1.176   0.558   5.903
 1015SOL     OW 5165   0.345   0.208   6.902
 1015SOL    HW1 5166   0.345   0.187   0.001
 1015SOL    HW2 5167   0.285   0.141   6.855
 1016SOL     OW 5168   0.091   1.310   6.824
 1016SOL    HW1 5169   0.116   1.244   6.899
 1016SOL    HW2 5170   0.120   1.403   6.851
 1017SOL     OW 5171   0.722   0.655   6.620
 1017SOL    HW1 5172   0.805   0.629   6.565
 1017SOL    HW2 5173   0.690   0.750   6.594
 1018SOL     OW 5174   0.364   0.045   6.231
 1018SOL    HW1 5175   0.318   0.130   6.262
 1018SOL    HW2 5176   0.296   6.968   6.240
 1019SOL     OW 5177   1.056   0.753   6.576
 1019SOL    HW1 5178   1.014   0.782   6.666
 1019SOL    HW2 5179   1.019   0.659   6.556
 1020SOL     OW 5180   1.880   1.507   0.247
 1020SOL    HW1 5181   1.849   1.523   0.152
 1020SOL    HW2 5182   1.902   1.596   0.291
 1021SOL     OW 5183   1.508   0.228   5.728
 1021SOL    HW1 5184   1.409   0.225   5.695
 1021SOL    HW2 5185   1.505   0.206   5.826
 1022SOL     OW 5186   1.268   0.837   5.610
 1022SOL    HW1 5187   1.322   0.750   5.627
 1022SOL    HW2 5188   1.298   0.866   5.516
 1023SOL     OW 5189   1.059   1.359   6.437
 1023SOL    HW1 5190   1.076   1.279   6.373
 1023SOL    HW2 5191   1.124   1.436   6.413
 1024SOL     OW 5192   0.309   0.848   6.515
 1024SOL    HW1 5193   0.401   0.851   6.471
 1024SOL    HW2 5194   0.316   0.771   6.580
 1025SOL     OW 5195   0.364   0.525   6.627
 1025SOL    HW1 5196   0.307   0.442   6.604
 1025SOL    HW2 5197   0.430   0.531   6.547
 1026SOL     OW 5198   1.120   0.197   0.042
 1026SOL    HW1 5199   1.131   0.290   0.079
 1026SOL    HW2 5200   1.131   0.207   6.941
 1027SOL     OW 5201   6.979   1.319   5.780
 1027SOL    HW1 5202   6.909   1.350   5.849
 1027SOL    HW2 5203   0.005   1.226   5.819
 1028SOL     OW 5204   0.080   1.746   6.529
 1028SOL    HW1 5205   0.056   1.686   6.450
 1028SOL    HW2 5206   0.172   1.781   6.497
 1029SOL     OW 5207   0.479   1.610   6.510
 1029SOL    HW1 5208   0.555   1.673   6.541
 1029SOL    HW2 5209   0.525   1.538   6.452
 1030SOL     OW 5210   0.949   0.797   6.828
 1030SOL    HW1 5211   1.025   0.756   6.881
 1030SOL    HW2 5212   0.864   0.761   6.869
 1031SOL     OW 5213   0.048   0.614   6.676
 1031SOL    HW1 5214   0.040   0.554   6.595
 1031SOL    HW2 5215   0.079   0.556   6.752
 1032SOL     OW 5216   0.787   0.564   5.964
 1032SOL    HW1 5217   0.794   0.480   5.907
 1032SOL    HW2 5218   0.709   0.621   5.925
 1033SOL     OW 5219   1.665   0.651   6.767
 1033SOL    HW1 5220   1.636   0.576   6.831
 1033SOL    HW2 5221   1.766   0.632   6.758
 1034SOL     OW 5222   0.685   0.496   6.829
 1034SOL    HW1 5223   0.646   0.408   6.794
 1034SOL    HW2 5224   0.698   0.558   6.746
 1035SOL     OW 5225   0.924   1.658   6.981
 1035SOL    HW1 5226   0.897   1.611   6.892
 1035SOL    HW2 5227   0.901   1.756   6.966
 1036SOL     OW 5228   0.462   0.474   5.777
 1036SOL    HW1 5229   0.516   0.558   5.800
 1036SOL    HW2 5230   0.365   0.510   5.776
 1037SOL     OW 5231   0.132   1.135   0.029
 1037SOL    HW1 5232   0.135   1.084   0.117
 1037SOL    HW2 5233   0.145   1.061   6.956
 1038SOL     OW 5234   1.234   0.994   6.782
 1038SOL    HW1 5235   1.286   0.951   6.706
 1038SOL    HW2 5236   1.209   1.087   6.751
 1039SOL     OW 5237   1.339   0.819   5.891
 1039SOL    HW1 5238   1.251   0.807   5.939
 1039SOL    HW2 5239   1.314   0.838   5.793
 1040SOL     OW 5240   1.771   1.744   6.731
 1040SOL    HW1 5241   1.850   1.757   6.666
 1040SOL    HW2 5242   1.745   1.646   6.718
 1041SOL     OW 5243   1.297   1.733   6.767
 1041SOL    HW1 5244   1.365   1.753   6.693
 1041SOL    HW2 5245   1.282   1.631   6.763
 1042SOL     OW 5246   0.079   1.223   6.579
 1042SOL    HW1 5247   0.090   1.255   6.677
 1042SOL    HW2 5248   6.979   1.232   6.562
 1043SOL     OW 5249   1.688   0.126   6.048
 1043SOL    HW1 5250   1.780   0.133   5.999
 1043SOL    HW2 5251   1.699   0.046   6.112
 1044SOL     OW 5252   1.359   1.591   6.083
 1044SOL    HW1 5253   1.411   1.617   5.998
 1044SOL    HW2 5254   1.314   1.677   6.118
 1045SOL     OW 5255   1.273   0.889   6.231
 1045SOL    HW1 5256   1.354   0.827   6.249
 1045SOL    HW2 5257   1.312   0.979   6.201
 1046SOL     OW 5258   0.667   1.641   5.729
 1046SOL    HW1 5259   0.690   1.652   5.629
 1046SOL    HW2 5260   0.604   1.558   5.725
 1047SOL     OW 5261   1.860   0.188   6.515
 1047SOL    HW1 5262   1.843   0.090   6.540
 1047SOL    HW2 5263   1.766   0.230   6.514
 1048SOL     OW 5264   0.309   0.341   6.303
 1048SOL    HW1 5265   0.228   0.402   6.292
 1048SOL    HW2 5266   0.296   0.305   6.397
 1049SOL     OW 5267   1.173   1.630   5.612
 1049SOL    HW1 5268   1.187   1.530   5.622
 1049SOL    HW2 5269   1.109   1.642   5.533
 1050SOL     OW 5270   0.782   1.017   6.981
 1050SOL    HW1 5271   0.835   0.987   6.901
 1050SOL    HW2 5272   0.847   1.038   0.055
 1051SOL     OW 5273   0.913   0.893   5.867
 1051SOL    HW1 5274   0.983   0.932   5.802
 1051SOL    HW2 5275   0.957   0.814   5.913
 1052SOL     OW 5276   1.556   1.634   5.633
 1052SOL    HW1 5277   1.455   1.638   5.625
 1052SOL    HW2 5278   1.588   1.635   5.534
 1053SOL     OW 5279   1.614   1.310   6.819
 1053SOL    HW1 5280   1.707   1.308   6.864
 1053SOL    HW2 5281   1.549   1.273   6.891
 1054SOL     OW 5282   1.055   1.127   6.301
 1054SOL    HW1 5283   0.983   1.061   6.335
 1054SOL    HW2 5284   1.114   1.076   6.237
 1055SOL     OW 5285   1.059   0.177   6.537
 1055SOL    HW1 5286   1.006   0.118   6.471
 1055SOL    HW2 5287   1.042   0.134   6.629
 1056SOL     OW 5288   0.581   1.448   6.065
 1056SOL    HW1 5289   0.647   1.401   6.001
 1056SOL    HW2 5290   0.537   1.519   6.009
 1057SOL     OW 5291   1.649   0.431   6.917
 1057SOL    HW1 5292   1.680   0.410   0.011
 1057SOL    HW2 5293   1.688   0.357   6.859
 1058SOL     OW 5294   0.224   1.409   5.843
 1058SOL    HW1 5295   0.127   1.379   5.825
 1058SOL    HW2 5296   0.235   1.395   5.946
 1059SOL     OW 5297   0.074   0.299   5.656
 1059SOL    HW1 5298   6.985   0.246   5.651
 1059SOL    HW2 5299   0.055   0.376   5.594
 1060SOL     OW 5300   0.070   0.147   5.941
 1060SOL    HW1 5301   0.097   0.244   5.917
 1060SOL    HW2 5302   0.154   0.091   5.923
 1061SOL     OW 5303   1.214   1.339   5.693
 1061SOL    HW1 5304   1.117   1.307   5.692
 1061SOL    HW2 5305   1.237   1.354   5.792
 1062SOL     OW 5306   1.518   1.739   6.580
 1062SOL    HW1 5307   1.539   1.797   6.501
 1062SOL    HW2 5308   1.605   1.732   6.632
 1063SOL     OW 5309   1.466   1.293   0.279
 1063SOL    HW1 5310   1.416   1.206   0.294
 1063SOL    HW2 5311   1.557   1.262   0.246
 1064SOL     OW 5312   0.396   1.793   0.113
 1064SOL    HW1 5313   0.296   1.812   0.114
 1064SOL    HW2 5314   0.416   1.749   0.204
 1065SOL     OW 5315   1.658   0.916   6.850
 1065SOL    HW1 5316   1.650   0.820   6.816
 1065SOL    HW2 5317   1.640   0.979   6.771
 1066SOL     OW 5318   1.243   0.306   6.036
 1066SOL    HW1 5319   1.305   0.223   6.029
 1066SOL    HW2 5320   1.263   0.351   6.125
 1067SOL     OW 5321   0.581   0.764   6.293
 1067SOL    HW1 5322   0.627   0.853   6.272
 1067SOL    HW2 5323   0.515   0.754   6.217
 1068SOL     OW 5324   1.758   0.923   0.107
 1068SOL    HW1 5325   1.759   1.025   0.118
 1068SOL    HW2 5326   1.717   0.909   0.013
 1069SOL     OW 5327   0.873   1.324   5.649
 1069SOL    HW1 5328   0.833   1.347   5.741
 1069SOL    HW2 5329   0.859   1.405   5.590
 1070SOL     OW 5330   0.680   1.786   6.544
 1070SOL    HW1 5331   0.660   1.883   6.525
 1070SOL    HW2 5332   0.771   1.768   6.506
 1071SOL     OW 5333   0.871   0.972   6.438
 1071SOL    HW1 5334   0.912   0.899   6.495
 1071SOL    HW2 5335   0.816   1.031   6.501
 1072SOL     OW 5336   1.076   1.001   5.689
 1072SOL    HW1 5337   1.050   1.064   5.612
 1072SOL    HW2 5338   1.144   0.936   5.646
 1073SOL     OW 5339   1.853   1.556   6.421
 1073SOL    HW1 5340   1.766   1.586   6.379
 1073SOL    HW2 5341   1.824   1.509   6.508
 1074SOL     OW 5342   0.122   1.299   6.325
 1074SOL    HW1 5343   0.118   1.261   6.420
 1074SOL    HW2 5344   0.114   1.216   6.266
 1075SOL     OW 5345   1.807   0.236   6.790
 1075SOL    HW1 5346   1.806   0.140   6.824
 1075SOL    HW2 5347   1.828   0.225   6.691
 1076SOL     OW 5348   0.428   0.447   6.071
 1076SOL    HW1 5349   0.496   0.384   6.028
 1076SOL    HW2 5350   0.412   0.409   6.164
 1077SOL     OW 5351   1.694   1.501   6.645
 1077SOL    HW1 5352   1.608   1.490   6.591
 1077SOL    HW2 5353   1.681   1.431   6.720
 1078SOL     OW 5354   0.305   0.576   6.877
 1078SOL    HW1 5355   0.340   0.489   6.916
 1078SOL    HW2 5356   0.325   0.561   6.775
 1079SOL     OW 5357   0.821   1.612   6.256
 1079SOL    HW1 5358   0.815   1.692   6.192
 1079SOL    HW2 5359   0.733   1.561   6.256
 1080SOL     OW 5360   1.448   0.232   6.747
 1080SOL    HW1 5361   1.472   0.161   6.815
 1080SOL    HW2 5362   1.378   0.292   6.796
 1081SOL     OW 5363   1.021   0.047   6.777
 1081SOL    HW1 5364   0.929   0.014   6.752
 1081SOL    HW2 5365   1.054   6.988   6.854
 1082SOL     OW 5366   0.783   1.341   5.899
 1082SOL    HW1 5367   0.764   1.240   5.903
 1082SOL    HW2 5368   0.865   1.356   5.960
 1083SOL     OW 5369   0.631   1.566   6.914
 1083SOL    HW1 5370   0.617   1.669   6.915
 1083SOL    HW2 5371   0.695   1.550   6.837
 1084SOL     OW 5372   1.284   6.991   5.791
 1084SOL    HW1 5373   1.346   6.934   5.732
 1084SOL    HW2 5374   1.191   6.952   5.785
 1085SOL     OW 5375   1.265   0.447   6.282
 1085SOL    HW1 5376   1.206   0.531   6.269
 1085SOL    HW2 5377   1.265   0.428   6.382
 1086SOL     OW 5378   1.613   0.294   6.528
 1086SOL    HW1 5379   1.558   0.273   6.612
 1086SOL    HW2 5380   1.567   0.243   6.451
 1087SOL     OW 5381   0.058   1.083   5.885
 1087SOL    HW1 5382   0.158   1.053   5.886
 1087SOL    HW2 5383   0.004   0.994   5.895
 1088SOL     OW 5384   0.872   1.651   5.917
 1088SOL    HW1 5385   0.799   1.641   5.845
 1088SOL    HW2 5386   0.854   1.735   5.973
 1089SOL     OW 5387   0.244   2.509   0.143
 1089SOL    HW1 5388   0.168   2.464   0.192
 1089SOL    HW2 5389   0.240   2.476   0.047
 1090SOL     OW 5390   0.280   2.107   1.003
 1090SOL    HW1 5391   0.297   2.096   1.104
 1090SOL    HW2 5392   0.183   2.079   0.996
 1091SOL     OW 5393   6.972   2.221   0.658
 1091SOL    HW1 5394   6.930   2.226   0.753
 1091SOL    HW2 5395   6.987   2.122   0.644
 1092SOL     OW 5396   0.564   3.183   1.158
 1092SOL    HW1 5397   0.471   3.179   1.119
 1092SOL    HW2 5398   0.575   3.280   1.191
 1093SOL     OW 5399   1.564   3.382   0.711
 1093SOL    HW1 5400   1.526   3.347   0.801
 1093SOL    HW2 5401   1.499   3.349   0.639
 1094SOL     OW 5402   1.119   2.562   0.720
 1094SOL    HW1 5403   1.160   2.649   0.682
 1094SOL    HW2 5404   1.100   2.582   0.819
 1095SOL     OW 5405   1.780   2.390   0.199
 1095SOL    HW1 5406   1.729   2.477   0.198
 1095SOL    HW2 5407   1.732   2.329   0.266
 1096SOL     OW 5408   0.723   3.031   1.007
 1096SOL    HW1 5409   0.655   3.083   1.066
 1096SOL    HW2 5410   0.780   3.105   0.969
 1097SOL     OW 5411   0.879   2.636   1.806
 1097SOL    HW1 5412   0.864   2.705   1.877
 1097SOL    HW2 5413   0.902   2.685   1.718
 1098SOL     OW 5414   0.692   2.901   0.617
 1098SOL    HW1 5415   0.771   2.883   0.678
 1098SOL    HW2 5416   0.618   2.940   0.675
 1099SOL     OW 5417   0.711   3.022   1.813
 1099SOL    HW1 5418   0.761   3.104   1.852
 1099SOL    HW2 5419   0.621   3.060   1.781
 1100SOL     OW 5420   0.302   3.337   1.083
 1100SOL    HW1 5421   0.229   3.274   1.047
 1100SOL    HW2 5422   0.353   3.379   1.006
 1101SOL     OW 5423   1.461   3.373   1.382
 1101SOL    HW1 5424   1.530   3.449   1.389
 1101SOL    HW2 5425   1.386   3.394   1.449
 1102SOL     OW 5426   0.410   2.273   1.547
 1102SOL    HW1 5427   0.499   2.233   1.520
 1102SOL    HW2 5428   0.336   2.213   1.511
 1103SOL     OW 5429   1.656   2.321   0.751
 1103SOL    HW1 5430   1.607   2.362   0.672
 1103SOL    HW2 5431   1.632   2.382   0.829
 1104SOL     OW 5432   0.221   3.555   0.532
 1104SOL    HW1 5433   0.270   3.642   0.556
 1104SOL    HW2 5434   0.236   3.543   0.430
 1105SOL     OW 5435   1.096   3.219   1.670
 1105SOL    HW1 5436   1.162   3.202   1.745
 1105SOL    HW2 5437   1.048   3.129   1.664
 1106SOL     OW 5438   0.197   3.277   0.518
 1106SOL    HW1 5439   0.247   3.362   0.544
 1106SOL    HW2 5440   0.172   3.224   0.604
 1107SOL     OW 5441   0.247   2.962   0.907
 1107SOL    HW1 5442   0.196   2.877   0.931
 1107SOL    HW2 5443   0.199   3.034   0.964
 1108SOL     OW 5444   0.604   3.663   1.424
 1108SOL    HW1 5445   0.520   3.638   1.477
 1108SOL    HW2 5446   0.629   3.759   1.452
 1109SOL     OW 5447   0.567   2.807   0.155
 1109SOL    HW1 5448   0.630   2.808   0.074
 1109SOL    HW2 5449   0.616   2.870   0.221
 1110SOL     OW 5450   1.622   1.981   1.505
 1110SOL    HW1 5451   1.646   2.062   1.447
 1110SOL    HW2 5452   1.589   2.019   1.595
 1111SOL     OW 5453   0.146   2.497   0.563
 1111SOL    HW1 5454   0.068   2.441   0.598
 1111SOL    HW2 5455   0.130   2.589   0.607
 1112SOL     OW 5456   1.880   3.629   0.405
 1112SOL    HW1 5457   1.959   3.584   0.453
 1112SOL    HW2 5458   1.895   3.728   0.414
 1113SOL     OW 5459   6.975   3.400   0.163
 1113SOL    HW1 5460   6.979   3.300   0.189
 1113SOL    HW2 5461   6.966   3.446   0.255
 1114SOL     OW 5462   1.684   2.749   0.639
 1114SOL    HW1 5463   1.738   2.703   0.566
 1114SOL    HW2 5464   1.652   2.835   0.592
 1115SOL     OW 5465   1.630   2.967   0.487
 1115SOL    HW1 5466   1.686   2.996   0.407
 1115SOL    HW2 5467   1.651   3.038   0.560
 1116SOL     OW 5468   0.171   2.589   1.562
 1116SOL    HW1 5469   0.270   2.604   1.540
 1116SOL    HW2 5470   0.138   2.679   1.601
 1117SOL     OW 5471   0.628   3.278   0.750
 1117SOL    HW1 5472   0.579   3.187   0.763
 1117SOL    HW2 5473   0.620   3.290   0.647
 1118SOL     OW 5474   1.268   3.093   1.419
 1118SOL    HW1 5475   1.296   3.018   1.355
 1118SOL    HW2 5476   1.335   3.091   1.497
 1119SOL     OW 5477   0.853   1.906   0.509
 1119SOL    HW1 5478   0.764   1.927   0.461
 1119SOL    HW2 5479   0.818   1.853   0.589
 1120SOL     OW 5480   0.149   2.814   1.289
 1120SOL    HW1 5481   0.243   2.779   1.274
 1120SOL    HW2 5482   0.094   2.776   1.209
 1121SOL     OW 5483   1.480   2.890   0.240
 1121SOL    HW1 5484   1.406   2.819   0.253
 1121SOL    HW2 5485   1.559   2.853   0.292
 1122SOL     OW 5486   1.186   3.677   1.622
 1122SOL    HW1 5487   1.203   3.752   1.556
 1122SOL    HW2 5488   1.201   3.589   1.570
 1123SOL     OW 5489   0.337   2.074   1.865
 1123SOL    HW1 5490   0.404   2.144   1.893
 1123SOL    HW2 5491   0.247   2.124   1.876
 1124SOL     OW 5492   1.457   3.280   0.936
 1124SOL    HW1 5493   1.407   3.298   1.025
 1124SOL    HW2 5494   1.428   3.183   0.912
 1125SOL     OW 5495   1.644   3.612   0.608
 1125SOL    HW1 5496   1.642   3.587   0.509
 1125SOL    HW2 5497   1.623   3.523   0.655
 1126SOL     OW 5498   0.600   2.576   0.292
 1126SOL    HW1 5499   0.589   2.665   0.240
 1126SOL    HW2 5500   0.528   2.582   0.366
 1127SOL     OW 5501   1.277   2.204   0.913
 1127SOL    HW1 5502   1.184   2.179   0.948
 1127SOL    HW2 5503   1.343   2.165   0.984
 1128SOL     OW 5504   1.598   3.518   0.347
 1128SOL    HW1 5505   1.697   3.493   0.337
 1128SOL    HW2 5506   1.563   3.520   0.252
 1129SOL     OW 5507   0.793   2.498   1.471
 1129SOL    HW1 5508   0.776   2.457   1.564
 1129SOL    HW2 5509   0.746   2.435   1.404
 1130SOL     OW 5510   1.396   2.334   1.670
 1130SOL    HW1 5511   1.402   2.391   1.755
 1130SOL    HW2 5512   1.448   2.247   1.692
 1131SOL     OW 5513   0.953   2.755   1.571
 1131SOL    HW1 5514   1.003   2.674   1.529
 1131SOL    HW2 5515   0.895   2.793   1.495
 1132SOL     OW 5516   0.997   2.281   1.243
 1132SOL    HW1 5517   0.925   2.295   1.313
 1132SOL    HW2 5518   0.956   2.224   1.171
 1133SOL     OW 5519   1.016   2.554   0.409
 1133SOL    HW1 5520   1.025   2.585   0.505
 1133SOL    HW2 5521   0.927   2.502   0.404
 1134SOL     OW 5522   0.069   2.697   0.738
 1134SOL    HW1 5523   0.162   2.669   0.774
 1134SOL    HW2 5524   0.020   2.714   0.828
 1135SOL     OW 5525   0.134   3.742   1.592
 1135SOL    HW1 5526   0.132   3.718   1.693
 1135SOL    HW2 5527   0.062   3.684   1.551
 1136SOL     OW 5528   0.918   2.256   0.227
 1136SOL    HW1 5529   0.906   2.326   0.153
 1136SOL    HW2 5530   0.941   2.169   0.177
 1137SOL     OW 5531   1.723   2.445   1.834
 1137SOL    HW1 5532   1.685   2.526   1.782
 1137SOL    HW2 5533   1.735   2.374   1.761
 1138SOL     OW 5534   1.345   3.014   0.578
 1138SOL    HW1 5535   1.429   3.009   0.521
 1138SOL    HW2 5536   1.287   3.085   0.530
 1139SOL     OW 5537   0.585   2.074   0.884
 1139SOL    HW1 5538   0.588   2.079   0.987
 1139SOL    HW2 5539   0.551   2.165   0.852
 1140SOL     OW 5540   0.937   3.300   0.506
 1140SOL    HW1 5541   0.911   3.372   0.436
 1140SOL    HW2 5542   0.890   3.327   0.591
 1141SOL     OW 5543   0.323   3.674   0.865
 1141SOL    HW1 5544   0.380   3.589   0.878
 1141SOL    HW2 5545   0.376   3.750   0.906
 1142SOL     OW 5546   1.802   2.919   0.872
 1142SOL    HW1 5547   1.740   2.895   0.796
 1142SOL    HW2 5548   1.753   2.896   0.958
 1143SOL     OW 5549   1.217   3.433   1.499
 1143SOL    HW1 5550   1.198   3.363   1.572
 1143SOL    HW2 5551   1.154   3.405   1.425
 1144SOL     OW 5552   0.308   2.780   0.251
 1144SOL    HW1 5553   0.398   2.798   0.205
 1144SOL    HW2 5554   0.280   2.684   0.228
 1145SOL     OW 5555   1.472   2.611   0.716
 1145SOL    HW1 5556   1.476   2.572   0.811
 1145SOL    HW2 5557   1.561   2.660   0.700
 1146SOL     OW 5558   0.469   3.133   1.714
 1146SOL    HW1 5559   0.434   3.127   1.617
 1146SOL    HW2 5560   0.384   3.152   1.768
 1147SOL     OW 5561   1.096   3.611   0.234
 1147SOL    HW1 5562   1.022   3.558   0.280
 1147SOL    HW2 5563   1.119   3.557   0.150
 1148SOL     OW 5564   0.176   2.143   1.479
 1148SOL    HW1 5565   0.096   2.205   1.476
 1148SOL    HW2 5566   0.144   2.057   1.525
 1149SOL     OW 5567   1.572   3.305   0.106
 1149SOL    HW1 5568   1.542   3.395   0.067
 1149SOL    HW2 5569   1.534   3.232   0.045
 1150SOL     OW 5570   0.515   3.543   0.365
 1150SOL    HW1 5571   0.529   3.641   0.392
 1150SOL    HW2 5572   0.575   3.526   0.283
 1151SOL     OW 5573   1.413   1.979   0.467
 1151SOL    HW1 5574   1.399   1.941   0.372
 1151SOL    HW2 5575   1.515   1.980   0.484
 1152SOL     OW 5576   0.246   3.669   1.243
 1152SOL    HW1 5577   0.291   3.596   1.298
 1152SOL    HW2 5578   0.180   3.618   1.186
 1153SOL     OW 5579   0.985   3.592   0.855
 1153SOL    HW1 5580   1.056   3.567   0.922
 1153SOL    HW2 5581   0.923   3.511   0.850
 1154SOL     OW 5582   0.412   2.553   0.479
 1154SOL    HW1 5583   0.441   2.458   0.508
 1154SOL    HW2 5584   0.310   2.550   0.489
 1155SOL     OW 5585   1.512   2.091   1.728
 1155SOL    HW1 5586   1.522   2.115   1.829
 1155SOL    HW2 5587   1.457   2.006   1.734
 1156SOL     OW 5588   0.777   2.134   1.748
 1156SOL    HW1 5589   0.865   2.077   1.752
 1156SOL    HW2 5590   0.723   2.104   1.829
 1157SOL     OW 5591   0.893   3.443   1.193
 1157SOL    HW1 5592   0.869   3.386   1.111
 1157SOL    HW2 5593   0.957   3.383   1.248
 1158SOL     OW 5594   1.346   2.465   1.428
 1158SOL    HW1 5595   1.378   2.424   1.516
 1158SOL    HW2 5596   1.404   2.548   1.408
 1159SOL     OW 5597   0.836   3.287   0.946
 1159SOL    HW1 5598   0.927   3.262   0.903
 1159SOL    HW2 5599   0.767   3.276   0.871
 1160SOL     OW 5600   0.940   2.367   0.894
 1160SOL    HW1 5601   0.941   2.354   0.793
 1160SOL    HW2 5602   0.975   2.279   0.934
 1161SOL     OW 5603   0.591   1.920   0.450
 1161SOL    HW1 5604   0.529   1.925   0.530
 1161SOL    HW2 5605   0.558   1.996   0.386
 1162SOL     OW 5606   1.459   3.058   0.019
 1162SOL    HW1 5607   1.494   2.983   0.080
 1162SOL    HW2 5608   1.361   3.064   0.041
 1163SOL     OW 5609   1.088   2.551   1.461
 1163SOL    HW1 5610   1.041   2.463   1.474
 1163SOL    HW2 5611   1.188   2.530   1.450
 1164SOL     OW 5612   1.236   3.436   0.741
 1164SOL    HW1 5613   1.287   3.426   0.652
 1164SOL    HW2 5614   1.307   3.450   0.812
 1165SOL     OW 5615   0.463   3.042   0.754
 1165SOL    HW1 5616   0.393   3.007   0.820
 1165SOL    HW2 5617   0.419   3.023   0.661
 1166SOL     OW 5618   1.212   3.715   0.619
 1166SOL    HW1 5619   1.283   3.773   0.570
 1166SOL    HW2 5620   1.255   3.689   0.706
 1167SOL     OW 5621   1.086   2.452   0.008
 1167SOL    HW1 5622   0.989   2.463   0.040
 1167SOL    HW2 5623   1.142   2.426   0.089
 1168SOL     OW 5624   0.025   2.428   1.395
 1168SOL    HW1 5625   0.091   2.419   1.317
 1168SOL    HW2 5626   0.067   2.505   1.449
 1169SOL     OW 5627   0.589   2.063   1.154
 1169SOL    HW1 5628   0.638   1.999   1.215
 1169SOL    HW2 5629   0.494   2.065   1.193
 1170SOL     OW 5630   0.874   2.256   0.602
 1170SOL    HW1 5631   0.824   2.327   0.546
 1170SOL    HW2 5632   0.803   2.217   0.662
 1171SOL     OW 5633   0.988   1.962   0.762
 1171SOL    HW1 5634   0.959   1.940   0.667
 1171SOL    HW2 5635   0.977   1.876   0.817
 1172SOL     OW 5636   1.405   3.022   0.877
 1172SOL    HW1 5637   1.369   2.935   0.917
 1172SOL    HW2 5638   1.396   3.010   0.775
 1173SOL     OW 5639   1.502   2.474   0.953
 1173SOL    HW1 5640   1.444   2.392   0.964
 1173SOL    HW2 5641   1.556   2.485   1.040
 1174SOL     OW 5642   1.776   2.644   0.390
 1174SOL    HW1 5643   1.859   2.600   0.432
 1174SOL    HW2 5644   1.798   2.670   0.294
 1175SOL     OW 5645   0.481   3.245   0.107
 1175SOL    HW1 5646   0.454   3.206   0.197
 1175SOL    HW2 5647   0.391   3.267   0.062
 1176SOL     OW 5648   1.701   3.143   0.670
 1176SOL    HW1 5649   1.804   3.141   0.667
 1176SOL    HW2 5650   1.672   3.238   0.690
 1177SOL     OW 5651   1.373   2.417   0.066
 1177SOL    HW1 5652   1.338   2.412   0.162
 1177SOL    HW2 5653   1.437   2.339   0.056
 1178SOL     OW 5654   0.483   2.107   0.301
 1178SOL    HW1 5655   0.415   2.060   0.244
 1178SOL    HW2 5656   0.489   2.199   0.255
 1179SOL     OW 5657   1.733   3.093   1.559
 1179SOL    HW1 5658   1.824   3.047   1.547
 1179SOL    HW2 5659   1.761   3.190   1.583
 1180SOL     OW 5660   1.041   3.271   1.343
 1180SOL    HW1 5661   0.954   3.238   1.387
 1180SOL    HW2 5662   1.110   3.203   1.379
 1181SOL     OW 5663   1.592   3.455   1.638
 1181SOL    HW1 5664   1.606   3.501   1.548
 1181SOL    HW2 5665   1.676   3.398   1.648
 1182SOL     OW 5666   1.142   3.092   1.128
 1182SOL    HW1 5667   1.055   3.123   1.167
 1182SOL    HW2 5668   1.144   3.122   1.032
 1183SOL     OW 5669   1.597   2.950   1.082
 1183SOL    HW1 5670   1.610   3.019   1.156
 1183SOL    HW2 5671   1.544   2.999   1.010
 1184SOL     OW 5672   0.940   1.982   1.361
 1184SOL    HW1 5673   0.972   1.936   1.275
 1184SOL    HW2 5674   1.026   2.021   1.405
 1185SOL     OW 5675   0.977   2.980   1.724
 1185SOL    HW1 5676   0.879   3.000   1.749
 1185SOL    HW2 5677   0.974   2.898   1.662
 1186SOL     OW 5678   0.736   2.937   0.334
 1186SOL    HW1 5679   0.722   2.926   0.435
 1186SOL    HW2 5680   0.821   2.880   0.312
 1187SOL     OW 5681   0.394   2.686   1.240
 1187SOL    HW1 5682   0.463   2.675   1.314
 1187SOL    HW2 5683   0.343   2.597   1.239
 1188SOL     OW 5684   1.287   2.269   1.249
 1188SOL    HW1 5685   1.306   2.347   1.313
 1188SOL    HW2 5686   1.185   2.263   1.241
 1189SOL     OW 5687   0.065   3.460   1.349
 1189SOL    HW1 5688   6.972   3.473   1.392
 1189SOL    HW2 5689   0.134   3.446   1.421
 1190SOL     OW 5690   0.352   2.995   0.512
 1190SOL    HW1 5691   0.329   3.064   0.439
 1190SOL    HW2 5692   0.350   2.907   0.464
 1191SOL     OW 5693   0.537   2.402   0.843
 1191SOL    HW1 5694   0.558   2.470   0.769
 1191SOL    HW2 5695   0.596   2.428   0.922
 1192SOL     OW 5696   1.181   3.196   0.470
 1192SOL    HW1 5697   1.240   3.278   0.466
 1192SOL    HW2 5698   1.083   3.225   0.487
 1193SOL     OW 5699   1.318   3.317   1.164
 1193SOL    HW1 5700   1.378   3.336   1.247
 1193SOL    HW2 5701   1.261   3.237   1.194
 1194SOL     OW 5702   1.576   2.457   0.465
 1194SOL    HW1 5703   1.511   2.517   0.516
 1194SOL    HW2 5704   1.644   2.523   0.428
 1195SOL     OW 5705   0.346   3.398   1.339
 1195SOL    HW1 5706   0.307   3.375   1.247
 1195SOL    HW2 5707   0.446   3.404   1.320
 1196SOL     OW 5708   0.444   2.581   1.661
 1196SOL    HW1 5709   0.498   2.626   1.585
 1196SOL    HW2 5710   0.498   2.497   1.679
 1197SOL     OW 5711   1.623   2.634   1.684
 1197SOL    HW1 5712   1.532   2.681   1.683
 1197SOL    HW2 5713   1.668   2.672   1.599
 1198SOL     OW 5714   0.990   1.981   1.762
 1198SOL    HW1 5715   1.058   2.055   1.751
 1198SOL    HW2 5716   1.038   1.898   1.726
 1199SOL     OW 5717   0.511   1.880   1.774
 1199SOL    HW1 5718   0.475   1.823   1.697
 1199SOL    HW2 5719   0.439   1.952   1.789
 1200SOL     OW 5720   0.620   2.760   1.041
 1200SOL    HW1 5721   0.639   2.860   1.036
 1200SOL    HW2 5722   0.530   2.750   1.088
 1201SOL     OW 5723   1.307   2.724   1.015
 1201SOL    HW1 5724   1.217   2.677   1.000
 1201SOL    HW2 5725   1.374   2.648   1.019
 1202SOL     OW 5726   1.215   2.365   0.282
 1202SOL    HW1 5727   1.243   2.298   0.354
 1202SOL    HW2 5728   1.170   2.442   0.332
 1203SOL     OW 5729   0.329   2.042   1.260
 1203SOL    HW1 5730   0.279   2.077   1.342
 1203SOL    HW2 5731   0.295   1.945   1.244
 1204SOL     OW 5732   0.084   3.185   1.288
 1204SOL    HW1 5733   0.071   3.114   1.361
 1204SOL    HW2 5734   0.074   3.277   1.332
 1205SOL     OW 5735   0.739   2.507   1.058
 1205SOL    HW1 5736   0.818   2.487   0.997
 1205SOL    HW2 5737   0.706   2.604   1.042
 1206SOL     OW 5738   1.754   2.800   1.864
 1206SOL    HW1 5739   1.701   2.739   1.801
 1206SOL    HW2 5740   1.698   2.801   1.950
 1207SOL     OW 5741   0.307   1.916   0.618
 1207SOL    HW1 5742   0.284   2.015   0.631
 1207SOL    HW2 5743   0.308   1.876   0.713
 1208SOL     OW 5744   1.641   2.222   0.362
 1208SOL    HW1 5745   1.639   2.144   0.429
 1208SOL    HW2 5746   1.602   2.305   0.411
 1209SOL     OW 5747   1.063   2.593   0.982
 1209SOL    HW1 5748   1.033   2.599   1.081
 1209SOL    HW2 5749   1.021   2.504   0.949
 1210SOL     OW 5750   0.949   3.439   1.696
 1210SOL    HW1 5751   0.947   3.493   1.607
 1210SOL    HW2 5752   0.991   3.349   1.669
 1211SOL     OW 5753   1.832   3.340   1.584
 1211SOL    HW1 5754   1.859   3.367   1.489
 1211SOL    HW2 5755   1.918   3.358   1.638
 1212SOL     OW 5756   0.347   2.772   1.815
 1212SOL    HW1 5757   0.430   2.810   1.861
 1212SOL    HW2 5758   0.382   2.689   1.763
 1213SOL     OW 5759   1.507   2.163   0.138
 1213SOL    HW1 5760   1.464   2.076   0.163
 1213SOL    HW2 5761   1.572   2.188   0.214
 1214SOL     OW 5762   1.298   2.676   0.013
 1214SOL    HW1 5763   1.340   2.582   0.015
 1214SOL    HW2 5764   1.332   2.723   6.930
 1215SOL     OW 5765   1.072   3.231   0.853
 1215SOL    HW1 5766   1.058   3.150   0.789
 1215SOL    HW2 5767   1.132   3.299   0.805
 1216SOL     OW 5768   0.283   2.623   0.873
 1216SOL    HW1 5769   0.366   2.673   0.898
 1216SOL    HW2 5770   0.219   2.625   0.953
 1217SOL     OW 5771   0.322   2.367   1.020
 1217SOL    HW1 5772   0.310   2.267   0.997
 1217SOL    HW2 5773   0.379   2.407   0.944
 1218SOL     OW 5774   1.142   2.223   1.715
 1218SOL    HW1 5775   1.097   2.295   1.774
 1218SOL    HW2 5776   1.239   2.255   1.713
 1219SOL     OW 5777   1.166   2.065   1.479
 1219SOL    HW1 5778   1.160   2.128   1.559
 1219SOL    HW2 5779   1.244   2.097   1.424
 1220SOL     OW 5780   6.999   3.153   0.253
 1220SOL    HW1 5781   6.930   3.165   0.329
 1220SOL    HW2 5782   0.039   3.058   0.267
 1221SOL     OW 5783   0.076   3.594   0.952
 1221SOL    HW1 5784   0.058   3.521   0.883
 1221SOL    HW2 5785   0.166   3.635   0.922
 1222SOL     OW 5786   0.490   3.462   0.907
 1222SOL    HW1 5787   0.558   3.539   0.909
 1222SOL    HW2 5788   0.533   3.388   0.851
 1223SOL     OW 5789   0.961   2.618   1.228
 1223SOL    HW1 5790   1.019   2.593   1.309
 1223SOL    HW2 5791   0.866   2.612   1.264
 1224SOL     OW 5792   0.048   2.384   1.070
 1224SOL    HW1 5793   0.149   2.382   1.055
 1224SOL    HW2 5794   0.018   2.479   1.050
 1225SOL     OW 5795   0.234   2.385   1.721
 1225SOL    HW1 5796   0.308   2.340   1.665
 1225SOL    HW2 5797   0.216   2.472   1.667
 1226SOL     OW 5798   1.415   2.799   1.647
 1226SOL    HW1 5799   1.445   2.897   1.644
 1226SOL    HW2 5800   1.385   2.777   1.552
 1227SOL     OW 5801   0.778   2.411   0.400
 1227SOL    HW1 5802   0.801   2.350   0.321
 1227SOL    HW2 5803   0.702   2.473   0.368
 1228SOL     OW 5804   1.632   2.482   1.196
 1228SOL    HW1 5805   1.591   2.414   1.260
 1228SOL    HW2 5806   1.723   2.441   1.169
 1229SOL     OW 5807   0.247   3.438   1.729
 1229SOL    HW1 5808   0.207   3.511   1.789
 1229SOL    HW2 5809   0.236   3.348   1.777
 1230SOL     OW 5810   0.661   2.356   1.275
 1230SOL    HW1 5811   0.631   2.268   1.234
 1230SOL    HW2 5812   0.685   2.417   1.195
 1231SOL     OW 5813   0.928   3.562   1.458
 1231SOL    HW1 5814   0.897   3.522   1.370
 1231SOL    HW2 5815   0.927   3.664   1.446
 1232SOL     OW 5816   0.481   2.356   0.204
 1232SOL    HW1 5817   0.532   2.435   0.244
 1232SOL    HW2 5818   0.390   2.395   0.181
 1233SOL     OW 5819   0.086   2.983   1.476
 1233SOL    HW1 5820   0.104   2.915   1.552
 1233SOL    HW2 5821   0.099   2.921   1.392
 1234SOL     OW 5822   1.314   2.900   1.227
 1234SOL    HW1 5823   1.317   2.829   1.152
 1234SOL    HW2 5824   1.249   2.970   1.190
 1235SOL     OW 5825   1.302   2.701   0.280
 1235SOL    HW1 5826   1.215   2.701   0.331
 1235SOL    HW2 5827   1.283   2.688   0.180
 1236SOL     OW 5828   1.762   3.613   1.140
 1236SOL    HW1 5829   1.839   3.631   1.073
 1236SOL    HW2 5830   1.737   3.513   1.124
 1237SOL     OW 5831   1.241   3.570   1.095
 1237SOL    HW1 5832   1.336   3.604   1.093
 1237SOL    HW2 5833   1.249   3.471   1.122
 1238SOL     OW 5834   0.100   3.140   1.030
 1238SOL    HW1 5835   0.093   3.145   1.133
 1238SOL    HW2 5836   0.007   3.117   0.999
 1239SOL     OW 5837   0.700   3.493   1.774
 1239SOL    HW1 5838   0.675   3.583   1.735
 1239SOL    HW2 5839   0.799   3.476   1.746
 1240SOL     OW 5840   0.949   1.982   0.180
 1240SOL    HW1 5841   1.018   2.024   0.116
 1240SOL    HW2 5842   0.998   1.900   0.216
 1241SOL     OW 5843   1.680   1.998   0.506
 1241SOL    HW1 5844   1.763   2.001   0.445
 1241SOL    HW2 5845   1.686   1.910   0.560
 1242SOL     OW 5846   1.361   3.427   0.507
 1242SOL    HW1 5847   1.445   3.407   0.452
 1242SOL    HW2 5848   1.332   3.517   0.471
 1243SOL     OW 5849   0.136   3.651   1.854
 1243SOL    HW1 5850   0.072   3.595   1.912
 1243SOL    HW2 5851   0.194   3.695   1.927
 1244SOL     OW 5852   1.251   2.766   0.616
 1244SOL    HW1 5853   1.334   2.710   0.637
 1244SOL    HW2 5854   1.288   2.860   0.591
 1245SOL     OW 5855   0.811   3.150   1.443
 1245SOL    HW1 5856   0.763   3.206   1.518
 1245SOL    HW2 5857   0.735   3.139   1.376
 1246SOL     OW 5858   0.678   3.474   0.165
 1246SOL    HW1 5859   0.717   3.521   0.082
 1246SOL    HW2 5860   0.621   3.397   0.129
 1247SOL     OW 5861   1.642   3.573   1.389
 1247SOL    HW1 5862   1.690   3.582   1.299
 1247SOL    HW2 5863   1.619   3.670   1.417
 1248SOL     OW 5864   1.863   2.039   0.971
 1248SOL    HW1 5865   1.886   1.941   0.952
 1248SOL    HW2 5866   1.771   2.055   0.927
 1249SOL     OW 5867   0.249   2.186   0.674
 1249SOL    HW1 5868   0.155   2.227   0.678
 1249SOL    HW2 5869   0.285   2.198   0.768
 1250SOL     OW 5870   1.207   3.449   0.031
 1250SOL    HW1 5871   1.206   3.353   0.072
 1250SOL    HW2 5872   1.127   3.454   6.969
 1251SOL     OW 5873   0.790   2.869   1.397
 1251SOL    HW1 5874   0.799   2.873   1.297
 1251SOL    HW2 5875   0.806   2.964   1.431
 1252SOL     OW 5876   0.936   2.784   0.268
 1252SOL    HW1 5877   1.003   2.809   0.193
 1252SOL    HW2 5878   0.971   2.700   0.313
 1253SOL     OW 5879   1.461   3.561   0.051
 1253SOL    HW1 5880   1.364   3.527   0.047
 1253SOL    HW2 5881   1.483   3.588   6.956
 1254SOL     OW 5882   0.368   3.124   1.461
 1254SOL    HW1 5883   0.373   3.208   1.404
 1254SOL    HW2 5884   0.284   3.074   1.433
 1255SOL     OW 5885   1.621   3.176   1.305
 1255SOL    HW1 5886   1.667   3.138   1.388
 1255SOL    HW2 5887   1.552   3.243   1.343
 1256SOL     OW 5888   1.013   3.017   0.704
 1256SOL    HW1 5889   0.970   2.936   0.750
 1256SOL    HW2 5890   1.088   2.981   0.646
 1257SOL     OW 5891   1.028   2.104   0.991
 1257SOL    HW1 5892   1.010   2.064   0.898
 1257SOL    HW2 5893   1.032   2.021   1.052
 1258SOL     OW 5894   0.624   3.343   0.488
 1258SOL    HW1 5895   0.672   3.301   0.408
 1258SOL    HW2 5896   0.564   3.416   0.443
 1259SOL     OW 5897   1.696   2.233   1.370
 1259SOL    HW1 5898   1.763   2.310   1.380
 1259SOL    HW2 5899   1.743   2.164   1.308
 1260SOL     OW 5900   0.301   3.170   0.311
 1260SOL    HW1 5901   0.239   3.190   0.233
 1260SOL    HW2 5902   0.256   3.215   0.393
 1261SOL     OW 5903   0.126   2.824   1.684
 1261SOL    HW1 5904   0.078   2.879   1.757
 1261SOL    HW2 5905   0.217   2.803   1.732
 1262SOL     OW 5906   0.708   2.059   1.481
 1262SOL    HW1 5907   0.798   2.032   1.436
 1262SOL    HW2 5908   0.730   2.087   1.577
 1263SOL     OW 5909   0.057   2.258   0.054
 1263SOL    HW1 5910   6.981   2.232   6.992
 1263SOL    HW2 5911   0.120   2.313   6.998
 1264SOL     OW 5912   1.454   2.716   1.374
 1264SOL    HW1 5913   1.415   2.795   1.320
 1264SOL    HW2 5914   1.550   2.743   1.394
 1265SOL     OW 5915   6.989   2.063   0.312
 1265SOL    HW1 5916   0.021   2.149   0.268
 1265SOL    HW2 5917   0.056   1.992   0.284
 1266SOL     OW 5918   1.208   3.204   0.148
 1266SOL    HW1 5919   1.113   3.173   0.165
 1266SOL    HW2 5920   1.260   3.190   0.235
 1267SOL     OW 5921   0.586   2.673   1.457
 1267SOL    HW1 5922   0.629   2.765   1.451
 1267SOL    HW2 5923   0.667   2.610   1.456
 1268SOL     OW 5924   1.525   3.667   0.953
 1268SOL    HW1 5925   1.577   3.703   0.875
 1268SOL    HW2 5926   1.588   3.608   1.004
 1269SOL     OW 5927   0.719   2.409   1.717
 1269SOL    HW1 5928   0.770   2.476   1.774
 1269SOL    HW2 5929   0.743   2.314   1.746
 1270SOL     OW 5930   1.464   3.064   1.623
 1270SOL    HW1 5931   1.454   3.061   1.726
 1270SOL    HW2 5932   1.563   3.086   1.605
 1271SOL     OW 5933   0.380   3.613   1.572
 1271SOL    HW1 5934   0.300   3.675   1.563
 1271SOL    HW2 5935   0.341   3.527   1.613
 1272SOL     OW 5936   1.729   2.738   1.214
 1272SOL    HW1 5937   1.690   2.643   1.208
 1272SOL    HW2 5938   1.665   2.800   1.162
 1273SOL     OW 5939   1.236   2.181   0.478
 1273SOL    HW1 5940   1.308   2.105   0.484
 1273SOL    HW2 5941   1.260   2.246   0.557
 1274SOL     OW 5942   0.601   2.607   0.658
 1274SOL    HW1 5943   0.642   2.699   0.647
 1274SOL    HW2 5944   0.527   2.602   0.586
 1275SOL     OW 5945   1.745   2.241   1.635
 1275SOL    HW1 5946   1.717   2.237   1.536
 1275SOL    HW2 5947   1.684   2.176   1.684
 1276SOL     OW 5948   1.710   2.784   1.478
 1276SOL    HW1 5949   1.728   2.880   1.504
 1276SOL    HW2 5950   1.748   2.768   1.384
 1277SOL     OW 5951   0.911   3.244   0.037
 1277SOL    HW1 5952   0.849   3.216   0.112
 1277SOL    HW2 5953   0.896   3.344   0.024
 1278SOL     OW 5954   0.649   3.681   0.897
 1278SOL    HW1 5955   0.623   3.779   0.882
 1278SOL    HW2 5956   0.744   3.682   0.930
 1279SOL     OW 5957   0.895   2.810   0.841
 1279SOL    HW1 5958   0.938   2.731   0.888
 1279SOL    HW2 5959   0.839   2.858   0.911
 1280SOL     OW 5960   1.108   2.851   0.072
 1280SOL    HW1 5961   1.122   2.908   6.988
 1280SOL    HW2 5962   1.172   2.772   0.053
 1281SOL     OW 5963   1.867   3.433   0.851
 1281SOL    HW1 5964   1.780   3.423   0.801
 1281SOL    HW2 5965   1.885   3.346   0.899
 1282SOL     OW 5966   0.240   3.200   1.849
 1282SOL    HW1 5967   0.167   3.167   1.783
 1282SOL    HW2 5968   0.215   3.162   1.940
 1283SOL     OW 5969   0.118   3.133   0.725
 1283SOL    HW1 5970   0.061   3.071   0.663
 1283SOL    HW2 5971   0.171   3.068   0.783
 1284SOL     OW 5972   0.663   3.281   1.616
 1284SOL    HW1 5973   0.588   3.220   1.652
 1284SOL    HW2 5974   0.658   3.364   1.676
 1285SOL     OW 5975   1.800   2.026   1.232
 1285SOL    HW1 5976   1.789   1.926   1.216
 1285SOL    HW2 5977   1.832   2.060   1.141
 1286SOL     OW 5978   0.500   2.307   0.548
 1286SOL    HW1 5979   0.497   2.252   0.463
 1286SOL    HW2 5980   0.429   2.271   0.610
 1287SOL     OW 5981   1.687   3.364   1.097
 1287SOL    HW1 5982   1.620   3.319   1.036
 1287SOL    HW2 5983   1.699   3.299   1.176
 1288SOL     OW 5984   0.292   2.428   1.273
 1288SOL    HW1 5985   0.342   2.367   1.336
 1288SOL    HW2 5986   0.310   2.394   1.177
 1289SOL     OW 5987   0.786   3.493   0.647
 1289SOL    HW1 5988   0.750   3.479   0.552
 1289SOL    HW2 5989   0.714   3.445   0.701
 1290SOL     OW 5990   1.438   2.106   1.094
 1290SOL    HW1 5991   1.478   2.033   1.152
 1290SOL    HW2 5992   1.385   2.167   1.159
 1291SOL     OW 5993   1.030   1.858   1.136
 1291SOL    HW1 5994   0.974   1.799   1.073
 1291SOL    HW2 5995   1.124   1.815   1.135
 1292SOL     OW 5996   0.783   3.205   0.301
 1292SOL    HW1 5997   0.754   3.107   0.301
 1292SOL    HW2 5998   0.848   3.211   0.380
 1293SOL     OW 5999   0.608   3.439   1.258
 1293SOL    HW1 6000   0.594   3.523   1.316
 1293SOL    HW2 6001   0.709   3.440   1.243
 1294SOL     OW 6002   1.337   1.884   0.213
 1294SOL    HW1 6003   1.389   1.819   0.154
 1294SOL    HW2 6004   1.244   1.841   0.223
 1295SOL     OW 6005   1.275   2.340   0.685
 1295SOL    HW1 6006   1.222   2.428   0.698
 1295SOL    HW2 6007   1.279   2.294   0.778
 1296SOL     OW 6008   1.620   2.072   0.857
 1296SOL    HW1 6009   1.534   2.068   0.910
 1296SOL    HW2 6010   1.626   2.165   0.815
 1297SOL     OW 6011   0.088   2.914   0.315
 1297SOL    HW1 6012   0.178   2.864   0.307
 1297SOL    HW2 6013   0.017   2.836   0.314
 1298SOL     OW 6014   0.874   3.502   0.345
 1298SOL    HW1 6015   0.813   3.486   0.263
 1298SOL    HW2 6016   0.853   3.598   0.379
 1299SOL     OW 6017   0.236   2.535   1.989
 1299SOL    HW1 6018   0.195   2.457   2.039
 1299SOL    HW2 6019   0.258   2.500   1.895
 1300SOL     OW 6020   0.263   2.124   2.852
 1300SOL    HW1 6021   0.301   2.114   2.947
 1300SOL    HW2 6022   0.162   2.116   2.871
 1301SOL     OW 6023   0.005   2.258   2.491
 1301SOL    HW1 6024   6.948   2.238   2.575
 1301SOL    HW2 6025   0.027   2.167   2.451
 1302SOL     OW 6026   0.578   3.166   3.002
 1302SOL    HW1 6027   0.483   3.190   2.974
 1302SOL    HW2 6028   0.617   3.254   3.038
 1303SOL     OW 6029   1.474   3.392   2.618
 1303SOL    HW1 6030   1.531   3.367   2.700
 1303SOL    HW2 6031   1.507   3.339   2.540
 1304SOL     OW 6032   1.126   2.542   2.570
 1304SOL    HW1 6033   1.152   2.641   2.560
 1304SOL    HW2 6034   1.026   2.531   2.566
 1305SOL     OW 6035   1.779   2.507   2.080
 1305SOL    HW1 6036   1.758   2.490   1.979
 1305SOL    HW2 6037   1.762   2.414   2.121
 1306SOL     OW 6038   0.739   2.987   2.874
 1306SOL    HW1 6039   0.666   3.044   2.920
 1306SOL    HW2 6040   0.799   3.063   2.841
 1307SOL     OW 6041   0.892   2.603   3.658
 1307SOL    HW1 6042   0.865   2.670   3.729
 1307SOL    HW2 6043   0.920   2.659   3.577
 1308SOL     OW 6044   0.673   2.840   2.493
 1308SOL    HW1 6045   0.756   2.840   2.553
 1308SOL    HW2 6046   0.608   2.907   2.535
 1309SOL     OW 6047   0.707   3.010   3.645
 1309SOL    HW1 6048   0.760   3.097   3.660
 1309SOL    HW2 6049   0.612   3.043   3.623
 1310SOL     OW 6050   0.325   3.281   2.937
 1310SOL    HW1 6051   0.241   3.232   2.907
 1310SOL    HW2 6052   0.353   3.343   2.862
 1311SOL     OW 6053   0.426   2.262   3.409
 1311SOL    HW1 6054   0.508   2.211   3.379
 1311SOL    HW2 6055   0.344   2.206   3.382
 1312SOL     OW 6056   1.620   2.296   2.602
 1312SOL    HW1 6057   1.581   2.335   2.516
 1312SOL    HW2 6058   1.583   2.353   2.677
 1313SOL     OW 6059   0.230   3.525   2.356
 1313SOL    HW1 6060   0.242   3.612   2.411
 1313SOL    HW2 6061   0.293   3.542   2.277
 1314SOL     OW 6062   1.130   3.220   3.528
 1314SOL    HW1 6063   1.173   3.235   3.619
 1314SOL    HW2 6064   1.090   3.126   3.534
 1315SOL     OW 6065   0.231   3.255   2.387
 1315SOL    HW1 6066   0.248   3.357   2.384
 1315SOL    HW2 6067   0.150   3.251   2.448
 1316SOL     OW 6068   0.295   2.986   2.796
 1316SOL    HW1 6069   0.295   2.892   2.834
 1316SOL    HW2 6070   0.207   3.027   2.832
 1317SOL     OW 6071   0.590   3.655   3.263
 1317SOL    HW1 6072   0.509   3.632   3.323
 1317SOL    HW2 6073   0.621   3.749   3.293
 1318SOL     OW 6074   0.555   2.856   1.977
 1318SOL    HW1 6075   0.612   2.902   1.905
 1318SOL    HW2 6076   0.610   2.878   2.062
 1319SOL     OW 6077   1.591   1.940   3.363
 1319SOL    HW1 6078   1.613   2.027   3.316
 1319SOL    HW2 6079   1.593   1.958   3.462
 1320SOL     OW 6080   0.114   2.521   2.419
 1320SOL    HW1 6081   0.064   2.437   2.449
 1320SOL    HW2 6082   0.106   2.585   2.498
 1321SOL     OW 6083   1.812   3.623   2.138
 1321SOL    HW1 6084   1.891   3.598   2.201
 1321SOL    HW2 6085   1.839   3.715   2.102
 1322SOL     OW 6086   0.001   3.507   2.027
 1322SOL    HW1 6087   0.058   3.424   2.021
 1322SOL    HW2 6088   6.974   3.516   2.126
 1323SOL     OW 6089   1.639   2.740   2.429
 1323SOL    HW1 6090   1.726   2.718   2.378
 1323SOL    HW2 6091   1.602   2.819   2.376
 1324SOL     OW 6092   1.591   2.973   2.305
 1324SOL    HW1 6093   1.684   2.980   2.265
 1324SOL    HW2 6094   1.592   3.031   2.389
 1325SOL     OW 6095   0.158   2.589   3.422
 1325SOL    HW1 6096   0.261   2.593   3.417
 1325SOL    HW2 6097   0.132   2.674   3.475
 1326SOL     OW 6098   0.627   3.253   2.634
 1326SOL    HW1 6099   0.578   3.163   2.644
 1326SOL    HW2 6100   0.617   3.274   2.535
 1327SOL     OW 6101   1.242   3.041   3.293
 1327SOL    HW1 6102   1.263   2.982   3.210
 1327SOL    HW2 6103   1.321   3.032   3.357
 1328SOL     OW 6104   0.821   1.859   2.359
 1328SOL    HW1 6105   0.861   1.953   2.371
 1328SOL    HW2 6106   0.719   1.873   2.364
 1329SOL     OW 6107   0.145   2.817   3.101
 1329SOL    HW1 6108   0.240   2.781   3.115
 1329SOL    HW2 6109   0.103   2.763   3.025
 1330SOL     OW 6110   1.552   2.813   2.043
 1330SOL    HW1 6111   1.464   2.760   2.048
 1330SOL    HW2 6112   1.565   2.850   2.137
 1331SOL     OW 6113   1.173   3.656   3.473
 1331SOL    HW1 6114   1.194   3.735   3.413
 1331SOL    HW2 6115   1.190   3.572   3.415
 1332SOL     OW 6116   0.371   2.088   3.721
 1332SOL    HW1 6117   0.428   2.165   3.756
 1332SOL    HW2 6118   0.274   2.122   3.732
 1333SOL     OW 6119   1.564   3.641   2.447
 1333SOL    HW1 6120   1.564   3.576   2.370
 1333SOL    HW2 6121   1.512   3.594   2.521
 1334SOL     OW 6122   0.594   2.562   2.145
 1334SOL    HW1 6123   0.589   2.654   2.102
 1334SOL    HW2 6124   0.511   2.552   2.204
 1335SOL     OW 6125   1.241   2.276   2.832
 1335SOL    HW1 6126   1.160   2.213   2.823
 1335SOL    HW2 6127   1.315   2.209   2.860
 1336SOL     OW 6128   1.560   3.522   2.136
 1336SOL    HW1 6129   1.656   3.558   2.135
 1336SOL    HW2 6130   1.533   3.500   2.039
 1337SOL     OW 6131   0.799   2.475   3.320
 1337SOL    HW1 6132   0.769   2.443   3.414
 1337SOL    HW2 6133   0.753   2.411   3.254
 1338SOL     OW 6134   1.397   2.334   3.545
 1338SOL    HW1 6135   1.382   2.380   3.635
 1338SOL    HW2 6136   1.442   2.243   3.566
 1339SOL     OW 6137   0.964   2.753   3.432
 1339SOL    HW1 6138   1.008   2.669   3.390
 1339SOL    HW2 6139   0.913   2.794   3.353
 1340SOL     OW 6140   1.030   2.275   3.047
 1340SOL    HW1 6141   0.959   2.255   3.116
 1340SOL    HW2 6142   1.030   2.193   2.984
 1341SOL     OW 6143   1.019   2.537   2.273
 1341SOL    HW1 6144   1.048   2.569   2.365
 1341SOL    HW2 6145   0.931   2.484   2.283
 1342SOL     OW 6146   0.089   2.707   2.626
 1342SOL    HW1 6147   0.176   2.711   2.682
 1342SOL    HW2 6148   0.024   2.696   2.704
 1343SOL     OW 6149   0.102   3.752   3.453
 1343SOL    HW1 6150   0.126   3.724   3.550
 1343SOL    HW2 6151   0.016   3.701   3.432
 1344SOL     OW 6152   0.902   2.308   2.051
 1344SOL    HW1 6153   0.969   2.359   1.991
 1344SOL    HW2 6154   0.883   2.223   2.000
 1345SOL     OW 6155   1.335   3.015   2.401
 1345SOL    HW1 6156   1.417   2.996   2.344
 1345SOL    HW2 6157   1.283   3.088   2.354
 1346SOL     OW 6158   0.576   2.069   2.756
 1346SOL    HW1 6159   0.569   2.077   2.859
 1346SOL    HW2 6160   0.566   2.162   2.719
 1347SOL     OW 6161   0.985   3.317   2.360
 1347SOL    HW1 6162   0.952   3.387   2.293
 1347SOL    HW2 6163   0.975   3.363   2.450
 1348SOL     OW 6164   0.349   3.669   2.719
 1348SOL    HW1 6165   0.387   3.574   2.736
 1348SOL    HW2 6166   0.426   3.730   2.744
 1349SOL     OW 6167   1.224   3.432   3.329
 1349SOL    HW1 6168   1.203   3.351   3.387
 1349SOL    HW2 6169   1.225   3.399   3.232
 1350SOL     OW 6170   0.305   2.786   2.114
 1350SOL    HW1 6171   0.373   2.831   2.052
 1350SOL    HW2 6172   0.284   2.698   2.065
 1351SOL     OW 6173   1.448   2.629   2.574
 1351SOL    HW1 6174   1.474   2.601   2.667
 1351SOL    HW2 6175   1.533   2.672   2.530
 1352SOL     OW 6176   0.466   3.133   3.585
 1352SOL    HW1 6177   0.440   3.126   3.485
 1352SOL    HW2 6178   0.379   3.163   3.634
 1353SOL     OW 6179   1.127   3.594   2.088
 1353SOL    HW1 6180   1.046   3.555   2.136
 1353SOL    HW2 6181   1.139   3.543   2.000
 1354SOL     OW 6182   0.173   2.154   3.342
 1354SOL    HW1 6183   0.095   2.219   3.348
 1354SOL    HW2 6184   0.144   2.066   3.387
 1355SOL     OW 6185   1.635   3.235   1.947
 1355SOL    HW1 6186   1.568   3.312   1.942
 1355SOL    HW2 6187   1.585   3.153   1.914
 1356SOL     OW 6188   0.445   3.576   2.191
 1356SOL    HW1 6189   0.494   3.638   2.259
 1356SOL    HW2 6190   0.520   3.547   2.127
 1357SOL     OW 6191   1.404   1.960   2.290
 1357SOL    HW1 6192   1.382   1.904   2.206
 1357SOL    HW2 6193   1.472   2.026   2.254
 1358SOL     OW 6194   0.237   3.658   3.088
 1358SOL    HW1 6195   0.297   3.587   3.131
 1358SOL    HW2 6196   0.190   3.612   3.011
 1359SOL     OW 6197   0.949   3.547   2.772
 1359SOL    HW1 6198   1.042   3.507   2.783
 1359SOL    HW2 6199   0.912   3.505   2.685
 1360SOL     OW 6200   0.382   2.519   2.325
 1360SOL    HW1 6201   0.419   2.426   2.356
 1360SOL    HW2 6202   0.284   2.516   2.352
 1361SOL     OW 6203   1.503   2.092   3.606
 1361SOL    HW1 6204   1.503   2.108   3.710
 1361SOL    HW2 6205   1.451   2.005   3.601
 1362SOL     OW 6206   0.643   2.021   1.953
 1362SOL    HW1 6207   0.716   1.963   1.991
 1362SOL    HW2 6208   0.592   1.958   1.886
 1363SOL     OW 6209   0.792   2.144   3.575
 1363SOL    HW1 6210   0.871   2.078   3.584
 1363SOL    HW2 6211   0.739   2.124   3.661
 1364SOL     OW 6212   0.897   3.410   3.068
 1364SOL    HW1 6213   0.881   3.385   2.970
 1364SOL    HW2 6214   0.950   3.332   3.107
 1365SOL     OW 6215   1.339   2.455   3.304
 1365SOL    HW1 6216   1.358   2.417   3.398
 1365SOL    HW2 6217   1.423   2.504   3.277
 1366SOL     OW 6218   0.823   3.259   2.830
 1366SOL    HW1 6219   0.917   3.255   2.787
 1366SOL    HW2 6220   0.756   3.260   2.752
 1367SOL     OW 6221   0.948   2.413   2.785
 1367SOL    HW1 6222   0.935   2.402   2.683
 1367SOL    HW2 6223   0.943   2.317   2.817
 1368SOL     OW 6224   0.555   1.909   2.374
 1368SOL    HW1 6225   0.474   1.906   2.436
 1368SOL    HW2 6226   0.541   1.993   2.315
 1369SOL     OW 6227   1.448   3.029   1.890
 1369SOL    HW1 6228   1.476   2.945   1.942
 1369SOL    HW2 6229   1.363   3.063   1.933
 1370SOL     OW 6230   0.265   1.892   2.070
 1370SOL    HW1 6231   0.303   1.968   2.013
 1370SOL    HW2 6232   0.344   1.846   2.115
 1371SOL     OW 6233   0.933   2.102   2.378
 1371SOL    HW1 6234   0.898   2.156   2.301
 1371SOL    HW2 6235   1.033   2.129   2.379
 1372SOL     OW 6236   1.078   2.542   3.310
 1372SOL    HW1 6237   1.017   2.464   3.332
 1372SOL    HW2 6238   1.175   2.513   3.323
 1373SOL     OW 6239   1.217   3.437   2.659
 1373SOL    HW1 6240   1.216   3.507   2.585
 1373SOL    HW2 6241   1.318   3.415   2.664
 1374SOL     OW 6242   0.465   3.028   2.591
 1374SOL    HW1 6243   0.405   3.010   2.673
 1374SOL    HW2 6244   0.411   3.000   2.509
 1375SOL     OW 6245   1.261   3.668   2.470
 1375SOL    HW1 6246   1.302   3.744   2.414
 1375SOL    HW2 6247   1.210   3.717   2.545
 1376SOL     OW 6248   1.071   2.429   1.874
 1376SOL    HW1 6249   1.016   2.515   1.860
 1376SOL    HW2 6250   1.148   2.447   1.940
 1377SOL     OW 6251   0.044   2.413   3.240
 1377SOL    HW1 6252   0.140   2.418   3.203
 1377SOL    HW2 6253   0.046   2.486   3.311
 1378SOL     OW 6254   0.573   2.095   3.030
 1378SOL    HW1 6255   0.626   2.039   3.097
 1378SOL    HW2 6256   0.477   2.088   3.065
 1379SOL     OW 6257   0.898   2.344   2.531
 1379SOL    HW1 6258   0.843   2.371   2.450
 1379SOL    HW2 6259   0.901   2.243   2.524
 1380SOL     OW 6260   1.007   1.973   2.636
 1380SOL    HW1 6261   0.990   1.967   2.536
 1380SOL    HW2 6262   0.985   1.881   2.676
 1381SOL     OW 6263   1.411   3.008   2.737
 1381SOL    HW1 6264   1.379   3.076   2.807
 1381SOL    HW2 6265   1.379   3.043   2.648
 1382SOL     OW 6266   1.456   2.456   2.846
 1382SOL    HW1 6267   1.382   2.387   2.851
 1382SOL    HW2 6268   1.517   2.438   2.928
 1383SOL     OW 6269   1.833   2.695   2.262
 1383SOL    HW1 6270   1.897   2.637   2.318
 1383SOL    HW2 6271   1.816   2.637   2.179
 1384SOL     OW 6272   0.471   3.274   2.013
 1384SOL    HW1 6273   0.385   3.254   2.066
 1384SOL    HW2 6274   0.449   3.245   1.919
 1385SOL     OW 6275   1.394   2.460   1.915
 1385SOL    HW1 6276   1.344   2.417   1.993
 1385SOL    HW2 6277   1.488   2.424   1.932
 1386SOL     OW 6278   0.520   2.103   2.182
 1386SOL    HW1 6279   0.568   2.069   2.098
 1386SOL    HW2 6280   0.481   2.192   2.144
 1387SOL     OW 6281   1.013   3.164   3.183
 1387SOL    HW1 6282   0.927   3.138   3.234
 1387SOL    HW2 6283   1.089   3.131   3.245
 1388SOL     OW 6284   1.087   3.065   2.937
 1388SOL    HW1 6285   1.042   3.101   3.022
 1388SOL    HW2 6286   1.083   3.140   2.866
 1389SOL     OW 6287   1.660   3.020   2.842
 1389SOL    HW1 6288   1.658   3.116   2.879
 1389SOL    HW2 6289   1.568   3.014   2.795
 1390SOL     OW 6290   0.935   1.990   3.228
 1390SOL    HW1 6291   0.966   1.939   3.143
 1390SOL    HW2 6292   1.021   2.015   3.279
 1391SOL     OW 6293   1.002   2.975   3.592
 1391SOL    HW1 6294   0.905   2.995   3.617
 1391SOL    HW2 6295   0.996   2.892   3.530
 1392SOL     OW 6296   0.722   2.906   2.191
 1392SOL    HW1 6297   0.708   2.880   2.288
 1392SOL    HW2 6298   0.810   2.856   2.164
 1393SOL     OW 6299   0.395   2.687   3.109
 1393SOL    HW1 6300   0.470   2.677   3.180
 1393SOL    HW2 6301   0.352   2.594   3.107
 1394SOL     OW 6302   1.301   2.263   3.119
 1394SOL    HW1 6303   1.316   2.338   3.189
 1394SOL    HW2 6304   1.201   2.264   3.099
 1395SOL     OW 6305   0.041   3.424   3.193
 1395SOL    HW1 6306   6.966   3.444   3.261
 1395SOL    HW2 6307   0.128   3.451   3.236
 1396SOL     OW 6308   0.349   2.953   2.343
 1396SOL    HW1 6309   0.386   3.039   2.306
 1396SOL    HW2 6310   0.370   2.880   2.274
 1397SOL     OW 6311   0.526   2.429   2.705
 1397SOL    HW1 6312   0.559   2.477   2.619
 1397SOL    HW2 6313   0.597   2.449   2.775
 1398SOL     OW 6314   1.232   3.244   2.224
 1398SOL    HW1 6315   1.298   3.314   2.260
 1398SOL    HW2 6316   1.144   3.273   2.266
 1399SOL     OW 6317   1.218   3.347   3.061
 1399SOL    HW1 6318   1.300   3.313   3.007
 1399SOL    HW2 6319   1.169   3.263   3.089
 1400SOL     OW 6320   1.573   2.462   2.331
 1400SOL    HW1 6321   1.514   2.525   2.384
 1400SOL    HW2 6322   1.621   2.518   2.262
 1401SOL     OW 6323   0.358   3.388   3.180
 1401SOL    HW1 6324   0.338   3.342   3.089
 1401SOL    HW2 6325   0.460   3.397   3.179
 1402SOL     OW 6326   0.422   2.541   3.467
 1402SOL    HW1 6327   0.491   2.594   3.414
 1402SOL    HW2 6328   0.447   2.443   3.450
 1403SOL     OW 6329   0.993   1.975   3.637
 1403SOL    HW1 6330   1.069   2.039   3.655
 1403SOL    HW2 6331   1.039   1.892   3.599
 1404SOL     OW 6332   0.525   1.885   3.631
 1404SOL    HW1 6333   0.476   1.827   3.560
 1404SOL    HW2 6334   0.455   1.958   3.654
 1405SOL     OW 6335   0.601   2.742   2.925
 1405SOL    HW1 6336   0.629   2.840   2.919
 1405SOL    HW2 6337   0.524   2.737   2.992
 1406SOL     OW 6338   1.346   2.741   2.858
 1406SOL    HW1 6339   1.381   2.809   2.790
 1406SOL    HW2 6340   1.423   2.676   2.874
 1407SOL     OW 6341   1.214   2.387   2.131
 1407SOL    HW1 6342   1.228   2.298   2.177
 1407SOL    HW2 6343   1.142   2.436   2.185
 1408SOL     OW 6344   0.316   2.063   3.113
 1408SOL    HW1 6345   0.259   2.095   3.192
 1408SOL    HW2 6346   0.280   1.968   3.094
 1409SOL     OW 6347   0.109   3.170   3.117
 1409SOL    HW1 6348   0.114   3.108   3.198
 1409SOL    HW2 6349   0.090   3.265   3.152
 1410SOL     OW 6350   0.714   2.499   2.897
 1410SOL    HW1 6351   0.807   2.486   2.855
 1410SOL    HW2 6352   0.690   2.600   2.894
 1411SOL     OW 6353   0.288   1.907   2.470
 1411SOL    HW1 6354   0.264   2.006   2.486
 1411SOL    HW2 6355   0.299   1.869   2.565
 1412SOL     OW 6356   1.723   2.268   2.185
 1412SOL    HW1 6357   1.649   2.216   2.135
 1412SOL    HW2 6358   1.670   2.320   2.256
 1413SOL     OW 6359   0.947   3.423   3.567
 1413SOL    HW1 6360   0.944   3.474   3.476
 1413SOL    HW2 6361   1.001   3.339   3.544
 1414SOL     OW 6362   0.368   2.752   3.645
 1414SOL    HW1 6363   0.442   2.793   3.701
 1414SOL    HW2 6364   0.402   2.661   3.615
 1415SOL     OW 6365   1.331   2.726   1.884
 1415SOL    HW1 6366   1.360   2.627   1.882
 1415SOL    HW2 6367   1.360   2.762   1.791
 1416SOL     OW 6368   1.064   3.227   2.727
 1416SOL    HW1 6369   1.073   3.149   2.659
 1416SOL    HW2 6370   1.129   3.301   2.697
 1417SOL     OW 6371   0.288   2.691   2.814
 1417SOL    HW1 6372   0.386   2.684   2.790
 1417SOL    HW2 6373   0.266   2.607   2.868
 1418SOL     OW 6374   0.311   2.404   2.857
 1418SOL    HW1 6375   0.280   2.311   2.830
 1418SOL    HW2 6376   0.389   2.423   2.790
 1419SOL     OW 6377   1.144   2.246   3.562
 1419SOL    HW1 6378   1.099   2.303   3.635
 1419SOL    HW2 6379   1.241   2.279   3.557
 1420SOL     OW 6380   1.154   2.073   3.361
 1420SOL    HW1 6381   1.142   2.136   3.443
 1420SOL    HW2 6382   1.228   2.114   3.307
 1421SOL     OW 6383   6.974   3.218   2.031
 1421SOL    HW1 6384   6.910   3.292   2.004
 1421SOL    HW2 6385   6.929   3.174   2.112
 1422SOL     OW 6386   0.104   3.601   2.806
 1422SOL    HW1 6387   0.091   3.530   2.733
 1422SOL    HW2 6388   0.193   3.644   2.780
 1423SOL     OW 6389   0.487   3.445   2.776
 1423SOL    HW1 6390   0.559   3.514   2.804
 1423SOL    HW2 6391   0.542   3.370   2.732
 1424SOL     OW 6392   0.958   2.594   3.076
 1424SOL    HW1 6393   0.997   2.586   3.171
 1424SOL    HW2 6394   0.860   2.612   3.093
 1425SOL     OW 6395   0.048   2.462   2.967
 1425SOL    HW1 6396   0.114   2.386   2.951
 1425SOL    HW2 6397   0.013   2.449   3.062
 1426SOL     OW 6398   0.221   2.380   3.574
 1426SOL    HW1 6399   0.297   2.327   3.529
 1426SOL    HW2 6400   0.216   2.468   3.519
 1427SOL     OW 6401   1.341   2.783   3.516
 1427SOL    HW1 6402   1.392   2.873   3.517
 1427SOL    HW2 6403   1.277   2.789   3.438
 1428SOL     OW 6404   0.775   2.389   2.275
 1428SOL    HW1 6405   0.820   2.358   2.187
 1428SOL    HW2 6406   0.696   2.446   2.244
 1429SOL     OW 6407   1.600   2.401   3.065
 1429SOL    HW1 6408   1.598   2.326   3.134
 1429SOL    HW2 6409   1.698   2.415   3.043
 1430SOL     OW 6410   0.301   3.435   3.580
 1430SOL    HW1 6411   0.245   3.504   3.631
 1430SOL    HW2 6412   0.289   3.347   3.631
 1431SOL     OW 6413   0.664   2.345   3.124
 1431SOL    HW1 6414   0.633   2.257   3.084
 1431SOL    HW2 6415   0.670   2.411   3.045
 1432SOL     OW 6416   0.926   3.548   3.331
 1432SOL    HW1 6417   0.925   3.498   3.243
 1432SOL    HW2 6418   0.933   3.647   3.308
 1433SOL     OW 6419   0.434   2.327   2.069
 1433SOL    HW1 6420   0.487   2.414   2.062
 1433SOL    HW2 6421   0.343   2.348   2.110
 1434SOL     OW 6422   0.137   2.968   3.320
 1434SOL    HW1 6423   0.134   2.903   3.399
 1434SOL    HW2 6424   0.123   2.908   3.236
 1435SOL     OW 6425   1.263   2.897   3.064
 1435SOL    HW1 6426   1.298   2.834   2.991
 1435SOL    HW2 6427   1.197   2.960   3.016
 1436SOL     OW 6428   1.305   2.722   2.150
 1436SOL    HW1 6429   1.226   2.687   2.203
 1436SOL    HW2 6430   1.285   2.710   2.050
 1437SOL     OW 6431   1.203   3.596   2.951
 1437SOL    HW1 6432   1.297   3.611   2.918
 1437SOL    HW2 6433   1.201   3.500   2.988
 1438SOL     OW 6434   0.067   3.105   2.866
 1438SOL    HW1 6435   0.079   3.123   2.968
 1438SOL    HW2 6436   6.974   3.142   2.849
 1439SOL     OW 6437   0.694   3.499   3.630
 1439SOL    HW1 6438   0.665   3.586   3.586
 1439SOL    HW2 6439   0.795   3.489   3.611
 1440SOL     OW 6440   1.783   2.003   2.422
 1440SOL    HW1 6441   1.778   2.006   2.321
 1440SOL    HW2 6442   1.738   1.916   2.449
 1441SOL     OW 6443   1.380   3.459   2.325
 1441SOL    HW1 6444   1.437   3.493   2.247
 1441SOL    HW2 6445   1.328   3.538   2.365
 1442SOL     OW 6446   0.158   3.647   3.698
 1442SOL    HW1 6447   0.069   3.609   3.728
 1442SOL    HW2 6448   0.200   3.677   3.788
 1443SOL     OW 6449   1.232   2.787   2.524
 1443SOL    HW1 6450   1.316   2.730   2.542
 1443SOL    HW2 6451   1.267   2.863   2.465
 1444SOL     OW 6452   0.772   3.095   3.310
 1444SOL    HW1 6453   0.749   3.151   3.394
 1444SOL    HW2 6454   0.698   3.121   3.245
 1445SOL     OW 6455   0.657   3.477   2.047
 1445SOL    HW1 6456   0.679   3.484   1.946
 1445SOL    HW2 6457   0.595   3.395   2.047
 1446SOL     OW 6458   1.807   2.025   2.823
 1446SOL    HW1 6459   1.853   1.936   2.802
 1446SOL    HW2 6460   1.723   2.029   2.763
 1447SOL     OW 6461   0.253   2.156   2.562
 1447SOL    HW1 6462   0.168   2.213   2.557
 1447SOL    HW2 6463   0.277   2.150   2.661
 1448SOL     OW 6464   1.183   3.462   1.863
 1448SOL    HW1 6465   1.197   3.363   1.888
 1448SOL    HW2 6466   1.110   3.466   1.792
 1449SOL     OW 6467   0.802   2.843   3.223
 1449SOL    HW1 6468   0.819   2.858   3.125
 1449SOL    HW2 6469   0.793   2.938   3.263
 1450SOL     OW 6470   0.937   2.771   2.141
 1450SOL    HW1 6471   1.003   2.803   2.068
 1450SOL    HW2 6472   0.970   2.681   2.178
 1451SOL     OW 6473   1.468   3.451   1.881
 1451SOL    HW1 6474   1.369   3.468   1.864
 1451SOL    HW2 6475   1.517   3.461   1.790
 1452SOL     OW 6476   0.397   3.112   3.327
 1452SOL    HW1 6477   0.388   3.199   3.275
 1452SOL    HW2 6478   0.317   3.055   3.303
 1453SOL     OW 6479   1.051   2.986   2.581
 1453SOL    HW1 6480   0.984   2.929   2.633
 1453SOL    HW2 6481   1.126   2.919   2.562
 1454SOL     OW 6482   1.039   2.087   2.864
 1454SOL    HW1 6483   1.027   2.052   2.766
 1454SOL    HW2 6484   1.040   2.000   2.920
 1455SOL     OW 6485   0.613   3.347   2.377
 1455SOL    HW1 6486   0.672   3.316   2.299
 1455SOL    HW2 6487   0.531   3.389   2.334
 1456SOL     OW 6488   1.719   2.223   3.244
 1456SOL    HW1 6489   1.777   2.296   3.202
 1456SOL    HW2 6490   1.752   2.143   3.185
 1457SOL     OW 6491   0.233   3.214   2.125
 1457SOL    HW1 6492   0.133   3.223   2.102
 1457SOL    HW2 6493   0.239   3.221   2.229
 1458SOL     OW 6494   0.123   2.819   3.553
 1458SOL    HW1 6495   0.072   2.873   3.624
 1458SOL    HW2 6496   0.216   2.802   3.596
 1459SOL     OW 6497   0.691   2.058   3.339
 1459SOL    HW1 6498   0.783   2.034   3.298
 1459SOL    HW2 6499   0.712   2.098   3.432
 1460SOL     OW 6500   0.127   2.233   1.903
 1460SOL    HW1 6501   0.037   2.210   1.866
 1460SOL    HW2 6502   0.168   2.303   1.838
 1461SOL     OW 6503   0.096   2.031   2.228
 1461SOL    HW1 6504   0.022   1.999   2.164
 1461SOL    HW2 6505   0.175   1.972   2.199
 1462SOL     OW 6506   1.195   3.207   1.954
 1462SOL    HW1 6507   1.104   3.163   1.961
 1462SOL    HW2 6508   1.223   3.224   2.052
 1463SOL     OW 6509   0.595   2.656   3.288
 1463SOL    HW1 6510   0.639   2.748   3.284
 1463SOL    HW2 6511   0.676   2.593   3.299
 1464SOL     OW 6512   0.721   2.408   3.559
 1464SOL    HW1 6513   0.774   2.477   3.613
 1464SOL    HW2 6514   0.759   2.315   3.579
 1465SOL     OW 6515   1.458   3.021   3.494
 1465SOL    HW1 6516   1.434   3.098   3.554
 1465SOL    HW2 6517   1.546   3.049   3.451
 1466SOL     OW 6518   0.382   3.624   3.425
 1466SOL    HW1 6519   0.291   3.669   3.414
 1466SOL    HW2 6520   0.360   3.535   3.475
 1467SOL     OW 6521   1.194   2.180   2.353
 1467SOL    HW1 6522   1.267   2.114   2.329
 1467SOL    HW2 6523   1.234   2.240   2.426
 1468SOL     OW 6524   0.592   2.581   2.493
 1468SOL    HW1 6525   0.630   2.677   2.489
 1468SOL    HW2 6526   0.517   2.581   2.424
 1469SOL     OW 6527   1.764   2.214   3.504
 1469SOL    HW1 6528   1.743   2.216   3.403
 1469SOL    HW2 6529   1.680   2.177   3.548
 1470SOL     OW 6530   0.854   3.232   1.911
 1470SOL    HW1 6531   0.826   3.241   2.010
 1470SOL    HW2 6532   0.877   3.323   1.874
 1471SOL     OW 6533   0.669   3.644   2.800
 1471SOL    HW1 6534   0.662   3.743   2.774
 1471SOL    HW2 6535   0.766   3.615   2.788
 1472SOL     OW 6536   0.880   2.807   2.704
 1472SOL    HW1 6537   0.923   2.740   2.765
 1472SOL    HW2 6538   0.835   2.875   2.767
 1473SOL     OW 6539   1.092   2.854   1.944
 1473SOL    HW1 6540   1.055   2.908   1.865
 1473SOL    HW2 6541   1.182   2.818   1.913
 1474SOL     OW 6542   0.246   3.209   3.715
 1474SOL    HW1 6543   0.175   3.170   3.649
 1474SOL    HW2 6544   0.219   3.179   3.809
 1475SOL     OW 6545   0.095   3.066   2.580
 1475SOL    HW1 6546   0.091   3.048   2.681
 1475SOL    HW2 6547   0.188   3.102   2.564
 1476SOL     OW 6548   0.685   3.264   3.512
 1476SOL    HW1 6549   0.596   3.218   3.537
 1476SOL    HW2 6550   0.677   3.359   3.552
 1477SOL     OW 6551   1.820   2.039   3.085
 1477SOL    HW1 6552   1.883   1.960   3.097
 1477SOL    HW2 6553   1.810   2.045   2.982
 1478SOL     OW 6554   0.465   2.283   2.407
 1478SOL    HW1 6555   0.504   2.229   2.331
 1478SOL    HW2 6556   0.412   2.220   2.466
 1479SOL     OW 6557   0.300   2.431   3.121
 1479SOL    HW1 6558   0.364   2.363   3.160
 1479SOL    HW2 6559   0.307   2.419   3.018
 1480SOL     OW 6560   0.838   3.483   2.539
 1480SOL    HW1 6561   0.830   3.568   2.483
 1480SOL    HW2 6562   0.759   3.423   2.515
 1481SOL     OW 6563   1.417   2.109   2.933
 1481SOL    HW1 6564   1.438   2.015   2.965
 1481SOL    HW2 6565   1.388   2.163   3.017
 1482SOL     OW 6566   1.034   1.851   3.014
 1482SOL    HW1 6567   0.971   1.772   3.000
 1482SOL    HW2 6568   1.129   1.811   2.996
 1483SOL     OW 6569   0.783   3.207   2.176
 1483SOL    HW1 6570   0.745   3.113   2.166
 1483SOL    HW2 6571   0.861   3.199   2.240
 1484SOL     OW 6572   0.630   3.420   3.140
 1484SOL    HW1 6573   0.617   3.512   3.186
 1484SOL    HW2 6574   0.730   3.418   3.119
 1485SOL     OW 6575   1.323   1.871   2.046
 1485SOL    HW1 6576   1.340   1.968   2.020
 1485SOL    HW2 6577   1.222   1.857   2.062
 1486SOL     OW 6578   1.286   2.331   2.567
 1486SOL    HW1 6579   1.237   2.421   2.552
 1486SOL    HW2 6580   1.277   2.316   2.668
 1487SOL     OW 6581   1.566   2.038   2.694
 1487SOL    HW1 6582   1.502   2.061   2.770
 1487SOL    HW2 6583   1.581   2.126   2.643
 1488SOL     OW 6584   0.896   3.515   2.196
 1488SOL    HW1 6585   0.811   3.495   2.143
 1488SOL    HW2 6586   0.878   3.600   2.251
 1489SOL     OW 6587   0.233   2.522   3.847
 1489SOL    HW1 6588   0.201   2.449   3.910
 1489SOL    HW2 6589   0.249   2.479   3.757
 1490SOL     OW 6590   0.258   2.119   4.705
 1490SOL    HW1 6591   0.306   2.105   4.794
 1490SOL    HW2 6592   0.164   2.081   4.722
 1491SOL     OW 6593   6.995   2.257   4.370
 1491SOL    HW1 6594   6.937   2.248   4.456
 1491SOL    HW2 6595   0.026   2.164   4.348
 1492SOL     OW 6596   0.589   3.181   4.915
 1492SOL    HW1 6597   0.496   3.180   4.874
 1492SOL    HW2 6598   0.603   3.278   4.945
 1493SOL     OW 6599   1.113   2.550   4.428
 1493SOL    HW1 6600   1.145   2.646   4.410
 1493SOL    HW2 6601   1.088   2.549   4.527
 1494SOL     OW 6602   0.703   3.048   4.712
 1494SOL    HW1 6603   0.670   3.083   4.804
 1494SOL    HW2 6604   0.678   3.125   4.650
 1495SOL     OW 6605   0.890   2.611   5.516
 1495SOL    HW1 6606   0.851   2.677   5.583
 1495SOL    HW2 6607   0.917   2.668   5.434
 1496SOL     OW 6608   0.682   2.900   4.366
 1496SOL    HW1 6609   0.657   2.802   4.357
 1496SOL    HW2 6610   0.596   2.945   4.402
 1497SOL     OW 6611   0.680   2.997   5.534
 1497SOL    HW1 6612   0.733   3.079   5.569
 1497SOL    HW2 6613   0.591   3.037   5.500
 1498SOL     OW 6614   0.317   3.276   4.817
 1498SOL    HW1 6615   0.232   3.220   4.808
 1498SOL    HW2 6616   0.325   3.331   4.732
 1499SOL     OW 6617   1.450   3.383   5.081
 1499SOL    HW1 6618   1.504   3.464   5.112
 1499SOL    HW2 6619   1.363   3.386   5.139
 1500SOL     OW 6620   0.415   2.263   5.282
 1500SOL    HW1 6621   0.501   2.216   5.255
 1500SOL    HW2 6622   0.339   2.203   5.246
 1501SOL     OW 6623   1.520   2.266   4.473
 1501SOL    HW1 6624   1.430   2.270   4.425
 1501SOL    HW2 6625   1.512   2.338   4.545
 1502SOL     OW 6626   0.266   3.540   4.244
 1502SOL    HW1 6627   0.312   3.624   4.276
 1502SOL    HW2 6628   0.286   3.543   4.144
 1503SOL     OW 6629   1.119   3.214   5.403
 1503SOL    HW1 6630   1.190   3.204   5.475
 1503SOL    HW2 6631   1.070   3.123   5.403
 1504SOL     OW 6632   0.236   3.260   4.252
 1504SOL    HW1 6633   0.241   3.363   4.255
 1504SOL    HW2 6634   0.173   3.229   4.327
 1505SOL     OW 6635   0.275   2.977   4.649
 1505SOL    HW1 6636   0.275   2.887   4.695
 1505SOL    HW2 6637   0.192   3.024   4.690
 1506SOL     OW 6638   0.587   3.672   5.093
 1506SOL    HW1 6639   0.521   3.641   5.168
 1506SOL    HW2 6640   0.639   3.749   5.136
 1507SOL     OW 6641   0.606   2.860   3.857
 1507SOL    HW1 6642   0.646   2.909   3.775
 1507SOL    HW2 6643   0.649   2.906   3.937
 1508SOL     OW 6644   1.616   1.992   5.223
 1508SOL    HW1 6645   1.629   2.075   5.165
 1508SOL    HW2 6646   1.585   2.027   5.314
 1509SOL     OW 6647   0.132   2.510   4.292
 1509SOL    HW1 6648   0.067   2.436   4.320
 1509SOL    HW2 6649   0.122   2.583   4.365
 1510SOL     OW 6650   0.004   3.485   3.917
 1510SOL    HW1 6651   0.029   3.389   3.893
 1510SOL    HW2 6652   6.909   3.501   3.881
 1511SOL     OW 6653   0.122   2.584   5.291
 1511SOL    HW1 6654   0.218   2.588   5.256
 1511SOL    HW2 6655   0.107   2.676   5.333
 1512SOL     OW 6656   0.589   3.246   4.507
 1512SOL    HW1 6657   0.530   3.162   4.498
 1512SOL    HW2 6658   0.596   3.280   4.410
 1513SOL     OW 6659   1.255   3.062   5.152
 1513SOL    HW1 6660   1.315   3.026   5.077
 1513SOL    HW2 6661   1.317   3.062   5.233
 1514SOL     OW 6662   0.853   1.880   4.185
 1514SOL    HW1 6663   0.878   1.979   4.196
 1514SOL    HW2 6664   0.754   1.875   4.214
 1515SOL     OW 6665   0.145   2.835   4.974
 1515SOL    HW1 6666   0.232   2.782   4.982
 1515SOL    HW2 6667   0.086   2.788   4.904
 1516SOL     OW 6668   0.326   2.070   5.620
 1516SOL    HW1 6669   0.385   2.151   5.638
 1516SOL    HW2 6670   0.232   2.113   5.626
 1517SOL     OW 6671   0.596   2.583   4.017
 1517SOL    HW1 6672   0.593   2.671   3.967
 1517SOL    HW2 6673   0.505   2.573   4.065
 1518SOL     OW 6674   1.276   2.201   4.644
 1518SOL    HW1 6675   1.184   2.158   4.666
 1518SOL    HW2 6676   1.339   2.165   4.717
 1519SOL     OW 6677   0.779   2.490   5.212
 1519SOL    HW1 6678   0.749   2.454   5.305
 1519SOL    HW2 6679   0.742   2.425   5.142
 1520SOL     OW 6680   1.404   2.328   5.381
 1520SOL    HW1 6681   1.425   2.391   5.458
 1520SOL    HW2 6682   1.452   2.239   5.401
 1521SOL     OW 6683   0.959   2.757   5.293
 1521SOL    HW1 6684   1.004   2.675   5.249
 1521SOL    HW2 6685   0.897   2.790   5.218
 1522SOL     OW 6686   0.975   2.256   4.947
 1522SOL    HW1 6687   0.906   2.274   5.018
 1522SOL    HW2 6688   0.938   2.188   4.882
 1523SOL     OW 6689   1.026   2.556   4.140
 1523SOL    HW1 6690   1.042   2.562   4.241
 1523SOL    HW2 6691   0.937   2.505   4.132
 1524SOL     OW 6692   0.090   2.690   4.498
 1524SOL    HW1 6693   0.159   2.686   4.575
 1524SOL    HW2 6694   0.024   2.757   4.536
 1525SOL     OW 6695   0.141   3.738   5.302
 1525SOL    HW1 6696   0.159   3.705   5.397
 1525SOL    HW2 6697   0.044   3.716   5.286
 1526SOL     OW 6698   0.883   2.290   3.930
 1526SOL    HW1 6699   0.954   2.333   3.868
 1526SOL    HW2 6700   0.852   2.208   3.880
 1527SOL     OW 6701   1.704   2.436   5.562
 1527SOL    HW1 6702   1.670   2.511   5.499
 1527SOL    HW2 6703   1.729   2.361   5.496
 1528SOL     OW 6704   0.582   2.059   4.618
 1528SOL    HW1 6705   0.581   2.078   4.719
 1528SOL    HW2 6706   0.561   2.146   4.570
 1529SOL     OW 6707   0.953   3.324   4.215
 1529SOL    HW1 6708   0.920   3.389   4.141
 1529SOL    HW2 6709   0.942   3.381   4.300
 1530SOL     OW 6710   1.224   3.394   5.218
 1530SOL    HW1 6711   1.186   3.321   5.279
 1530SOL    HW2 6712   1.213   3.482   5.271
 1531SOL     OW 6713   0.304   2.808   3.992
 1531SOL    HW1 6714   0.383   2.840   3.937
 1531SOL    HW2 6715   0.277   2.717   3.954
 1532SOL     OW 6716   1.412   2.645   4.504
 1532SOL    HW1 6717   1.405   2.566   4.569
 1532SOL    HW2 6718   1.511   2.652   4.487
 1533SOL     OW 6719   0.462   3.119   5.463
 1533SOL    HW1 6720   0.434   3.115   5.363
 1533SOL    HW2 6721   0.375   3.143   5.513
 1534SOL     OW 6722   1.098   3.662   3.980
 1534SOL    HW1 6723   1.025   3.607   4.024
 1534SOL    HW2 6724   1.121   3.612   3.894
 1535SOL     OW 6725   0.187   2.137   5.191
 1535SOL    HW1 6726   0.101   2.190   5.182
 1535SOL    HW2 6727   0.159   2.046   5.232
 1536SOL     OW 6728   1.629   3.261   3.733
 1536SOL    HW1 6729   1.556   3.335   3.735
 1536SOL    HW2 6730   1.599   3.194   3.801
 1537SOL     OW 6731   0.462   3.593   4.057
 1537SOL    HW1 6732   0.514   3.650   4.125
 1537SOL    HW2 6733   0.532   3.553   3.993
 1538SOL     OW 6734   1.396   1.973   4.189
 1538SOL    HW1 6735   1.396   1.930   4.096
 1538SOL    HW2 6736   1.495   1.981   4.214
 1539SOL     OW 6737   0.247   3.670   4.950
 1539SOL    HW1 6738   0.292   3.593   5.001
 1539SOL    HW2 6739   0.191   3.626   4.878
 1540SOL     OW 6740   0.963   3.515   4.634
 1540SOL    HW1 6741   1.064   3.509   4.637
 1540SOL    HW2 6742   0.931   3.484   4.541
 1541SOL     OW 6743   0.377   2.537   4.189
 1541SOL    HW1 6744   0.402   2.444   4.227
 1541SOL    HW2 6745   0.279   2.547   4.219
 1542SOL     OW 6746   1.511   2.085   5.456
 1542SOL    HW1 6747   1.516   2.093   5.560
 1542SOL    HW2 6748   1.458   1.998   5.446
 1543SOL     OW 6749   0.683   2.027   3.797
 1543SOL    HW1 6750   0.754   1.961   3.824
 1543SOL    HW2 6751   0.622   1.976   3.731
 1544SOL     OW 6752   0.797   2.129   5.456
 1544SOL    HW1 6753   0.872   2.058   5.467
 1544SOL    HW2 6754   0.737   2.108   5.536
 1545SOL     OW 6755   0.882   3.377   4.918
 1545SOL    HW1 6756   0.919   3.382   4.824
 1545SOL    HW2 6757   0.938   3.308   4.970
 1546SOL     OW 6758   1.340   2.462   5.132
 1546SOL    HW1 6759   1.379   2.428   5.219
 1546SOL    HW2 6760   1.385   2.553   5.115
 1547SOL     OW 6761   0.899   2.342   4.650
 1547SOL    HW1 6762   0.876   2.341   4.549
 1547SOL    HW2 6763   0.952   2.256   4.664
 1548SOL     OW 6764   0.586   1.896   4.215
 1548SOL    HW1 6765   0.514   1.903   4.288
 1548SOL    HW2 6766   0.566   1.972   4.148
 1549SOL     OW 6767   0.261   1.898   3.926
 1549SOL    HW1 6768   0.316   1.980   3.903
 1549SOL    HW2 6769   0.325   1.835   3.974
 1550SOL     OW 6770   0.926   2.135   4.224
 1550SOL    HW1 6771   0.907   2.179   4.133
 1550SOL    HW2 6772   1.029   2.135   4.229
 1551SOL     OW 6773   1.070   2.543   5.171
 1551SOL    HW1 6774   1.021   2.462   5.208
 1551SOL    HW2 6775   1.170   2.518   5.167
 1552SOL     OW 6776   0.447   3.018   4.451
 1552SOL    HW1 6777   0.375   2.999   4.524
 1552SOL    HW2 6778   0.399   2.993   4.362
 1553SOL     OW 6779   1.305   3.708   4.278
 1553SOL    HW1 6780   1.399   3.735   4.251
 1553SOL    HW2 6781   1.280   3.768   4.354
 1554SOL     OW 6782   1.047   2.410   3.757
 1554SOL    HW1 6783   0.987   2.484   3.717
 1554SOL    HW2 6784   1.123   2.457   3.804
 1555SOL     OW 6785   0.035   2.400   5.101
 1555SOL    HW1 6786   0.129   2.408   5.060
 1555SOL    HW2 6787   0.035   2.476   5.169
 1556SOL     OW 6788   0.577   2.098   4.892
 1556SOL    HW1 6789   0.627   2.022   4.937
 1556SOL    HW2 6790   0.481   2.087   4.929
 1557SOL     OW 6791   0.843   2.347   4.389
 1557SOL    HW1 6792   0.820   2.394   4.302
 1557SOL    HW2 6793   0.866   2.253   4.357
 1558SOL     OW 6794   1.048   1.934   4.482
 1558SOL    HW1 6795   0.992   1.942   4.398
 1558SOL    HW2 6796   1.004   1.855   4.534
 1559SOL     OW 6797   1.379   2.919   4.592
 1559SOL    HW1 6798   1.386   2.818   4.595
 1559SOL    HW2 6799   1.456   2.955   4.537
 1560SOL     OW 6800   1.475   2.431   4.690
 1560SOL    HW1 6801   1.415   2.354   4.717
 1560SOL    HW2 6802   1.545   2.442   4.766
 1561SOL     OW 6803   0.498   3.246   3.921
 1561SOL    HW1 6804   0.399   3.249   3.954
 1561SOL    HW2 6805   0.489   3.218   3.824
 1562SOL     OW 6806   1.327   2.431   3.809
 1562SOL    HW1 6807   1.269   2.405   3.892
 1562SOL    HW2 6808   1.417   2.397   3.839
 1563SOL     OW 6809   0.529   2.072   4.022
 1563SOL    HW1 6810   0.587   2.051   3.940
 1563SOL    HW2 6811   0.494   2.166   3.996
 1564SOL     OW 6812   1.730   3.076   5.285
 1564SOL    HW1 6813   1.825   3.053   5.247
 1564SOL    HW2 6814   1.743   3.172   5.321
 1565SOL     OW 6815   1.017   3.184   5.049
 1565SOL    HW1 6816   0.936   3.152   5.104
 1565SOL    HW2 6817   1.098   3.156   5.106
 1566SOL     OW 6818   1.576   3.468   5.397
 1566SOL    HW1 6819   1.574   3.517   5.307
 1566SOL    HW2 6820   1.657   3.405   5.385
 1567SOL     OW 6821   1.095   3.046   4.831
 1567SOL    HW1 6822   1.054   3.101   4.907
 1567SOL    HW2 6823   1.191   3.076   4.822
 1568SOL     OW 6824   0.945   1.965   5.119
 1568SOL    HW1 6825   0.966   1.932   5.023
 1568SOL    HW2 6826   1.035   2.004   5.152
 1569SOL     OW 6827   0.989   2.980   5.447
 1569SOL    HW1 6828   0.896   3.005   5.480
 1569SOL    HW2 6829   0.977   2.900   5.384
 1570SOL     OW 6830   0.722   2.969   4.100
 1570SOL    HW1 6831   0.708   2.951   4.200
 1570SOL    HW2 6832   0.793   2.902   4.068
 1571SOL     OW 6833   0.372   2.681   5.002
 1571SOL    HW1 6834   0.453   2.677   5.067
 1571SOL    HW2 6835   0.337   2.584   4.999
 1572SOL     OW 6836   1.247   2.243   4.992
 1572SOL    HW1 6837   1.278   2.329   5.041
 1572SOL    HW2 6838   1.147   2.255   4.970
 1573SOL     OW 6839   0.057   3.436   5.050
 1573SOL    HW1 6840   6.991   3.485   5.110
 1573SOL    HW2 6841   0.151   3.455   5.083
 1574SOL     OW 6842   0.360   2.960   4.211
 1574SOL    HW1 6843   0.376   3.042   4.156
 1574SOL    HW2 6844   0.333   2.885   4.146
 1575SOL     OW 6845   0.519   2.434   4.570
 1575SOL    HW1 6846   0.544   2.492   4.489
 1575SOL    HW2 6847   0.597   2.437   4.633
 1576SOL     OW 6848   1.161   3.236   4.062
 1576SOL    HW1 6849   1.245   3.211   4.112
 1576SOL    HW2 6850   1.094   3.273   4.131
 1577SOL     OW 6851   1.254   3.350   4.903
 1577SOL    HW1 6852   1.349   3.353   4.944
 1577SOL    HW2 6853   1.199   3.312   4.979
 1578SOL     OW 6854   1.514   2.465   4.134
 1578SOL    HW1 6855   1.456   2.452   4.215
 1578SOL    HW2 6856   1.478   2.549   4.088
 1579SOL     OW 6857   0.347   3.426   5.039
 1579SOL    HW1 6858   0.337   3.360   4.960
 1579SOL    HW2 6859   0.448   3.438   5.046
 1580SOL     OW 6860   0.419   2.542   5.329
 1580SOL    HW1 6861   0.489   2.594   5.273
 1580SOL    HW2 6862   0.441   2.443   5.312
 1581SOL     OW 6863   1.604   2.610   5.388
 1581SOL    HW1 6864   1.512   2.653   5.392
 1581SOL    HW2 6865   1.657   2.676   5.328
 1582SOL     OW 6866   1.011   1.976   5.501
 1582SOL    HW1 6867   1.060   2.060   5.472
 1582SOL    HW2 6868   1.064   1.901   5.456
 1583SOL     OW 6869   0.514   1.889   5.497
 1583SOL    HW1 6870   0.475   1.830   5.420
 1583SOL    HW2 6871   0.434   1.945   5.527
 1584SOL     OW 6872   0.616   2.760   4.760
 1584SOL    HW1 6873   0.623   2.862   4.754
 1584SOL    HW2 6874   0.554   2.742   4.838
 1585SOL     OW 6875   1.306   2.651   4.809
 1585SOL    HW1 6876   1.220   2.620   4.763
 1585SOL    HW2 6877   1.366   2.570   4.819
 1586SOL     OW 6878   1.205   2.376   4.030
 1586SOL    HW1 6879   1.205   2.289   4.084
 1586SOL    HW2 6880   1.148   2.444   4.081
 1587SOL     OW 6881   0.329   2.050   4.971
 1587SOL    HW1 6882   0.281   2.072   5.059
 1587SOL    HW2 6883   0.309   1.948   4.953
 1588SOL     OW 6884   0.091   3.177   4.992
 1588SOL    HW1 6885   0.100   3.113   5.071
 1588SOL    HW2 6886   0.088   3.274   5.029
 1589SOL     OW 6887   0.750   2.520   4.804
 1589SOL    HW1 6888   0.807   2.462   4.739
 1589SOL    HW2 6889   0.715   2.604   4.756
 1590SOL     OW 6890   1.769   2.816   5.574
 1590SOL    HW1 6891   1.719   2.811   5.486
 1590SOL    HW2 6892   1.700   2.794   5.646
 1591SOL     OW 6893   0.356   1.900   4.366
 1591SOL    HW1 6894   0.306   1.988   4.385
 1591SOL    HW2 6895   0.355   1.853   4.459
 1592SOL     OW 6896   1.615   2.228   4.061
 1592SOL    HW1 6897   1.638   2.164   4.138
 1592SOL    HW2 6898   1.582   2.317   4.101
 1593SOL     OW 6899   1.060   2.573   4.701
 1593SOL    HW1 6900   1.028   2.617   4.788
 1593SOL    HW2 6901   1.013   2.482   4.701
 1594SOL     OW 6902   0.950   3.409   5.444
 1594SOL    HW1 6903   1.011   3.489   5.421
 1594SOL    HW2 6904   1.008   3.326   5.421
 1595SOL     OW 6905   1.793   3.332   5.327
 1595SOL    HW1 6906   1.833   3.350   5.236
 1595SOL    HW2 6907   1.872   3.345   5.395
 1596SOL     OW 6908   0.373   2.750   5.503
 1596SOL    HW1 6909   0.448   2.780   5.564
 1596SOL    HW2 6910   0.406   2.665   5.457
 1597SOL     OW 6911   1.473   2.128   3.860
 1597SOL    HW1 6912   1.421   2.047   3.897
 1597SOL    HW2 6913   1.532   2.163   3.937
 1598SOL     OW 6914   1.263   2.686   3.749
 1598SOL    HW1 6915   1.295   2.589   3.756
 1598SOL    HW2 6916   1.294   2.722   3.657
 1599SOL     OW 6917   0.262   2.695   4.700
 1599SOL    HW1 6918   0.356   2.697   4.663
 1599SOL    HW2 6919   0.256   2.612   4.758
 1600SOL     OW 6920   0.310   2.387   4.733
 1600SOL    HW1 6921   0.277   2.294   4.705
 1600SOL    HW2 6922   0.384   2.409   4.663
 1601SOL     OW 6923   1.153   2.219   5.421
 1601SOL    HW1 6924   1.100   2.281   5.484
 1601SOL    HW2 6925   1.246   2.263   5.416
 1602SOL     OW 6926   1.184   2.061   5.193
 1602SOL    HW1 6927   1.177   2.122   5.276
 1602SOL    HW2 6928   1.225   2.120   5.120
 1603SOL     OW 6929   6.994   3.198   3.942
 1603SOL    HW1 6930   6.927   3.220   4.016
 1603SOL    HW2 6931   0.005   3.096   3.956
 1604SOL     OW 6932   0.112   3.620   4.678
 1604SOL    HW1 6933   0.098   3.556   4.598
 1604SOL    HW2 6934   0.093   3.714   4.645
 1605SOL     OW 6935   0.510   3.461   4.650
 1605SOL    HW1 6936   0.564   3.455   4.736
 1605SOL    HW2 6937   0.536   3.377   4.596
 1606SOL     OW 6938   0.961   2.651   4.946
 1606SOL    HW1 6939   1.000   2.604   5.029
 1606SOL    HW2 6940   0.869   2.610   4.932
 1607SOL     OW 6941   0.058   2.465   4.823
 1607SOL    HW1 6942   0.140   2.413   4.791
 1607SOL    HW2 6943   0.024   2.422   4.908
 1608SOL     OW 6944   0.235   2.365   5.455
 1608SOL    HW1 6945   0.304   2.312   5.400
 1608SOL    HW2 6946   0.251   2.461   5.424
 1609SOL     OW 6947   1.369   2.755   5.372
 1609SOL    HW1 6948   1.387   2.857   5.379
 1609SOL    HW2 6949   1.368   2.737   5.272
 1610SOL     OW 6950   0.781   2.429   4.132
 1610SOL    HW1 6951   0.815   2.371   4.053
 1610SOL    HW2 6952   0.708   2.488   4.087
 1611SOL     OW 6953   1.641   2.446   4.905
 1611SOL    HW1 6954   1.620   2.391   4.988
 1611SOL    HW2 6955   1.736   2.419   4.878
 1612SOL     OW 6956   0.290   3.428   5.425
 1612SOL    HW1 6957   0.249   3.500   5.484
 1612SOL    HW2 6958   0.282   3.342   5.480
 1613SOL     OW 6959   0.662   2.356   5.002
 1613SOL    HW1 6960   0.637   2.267   4.960
 1613SOL    HW2 6961   0.683   2.421   4.925
 1614SOL     OW 6962   0.910   3.597   5.178
 1614SOL    HW1 6963   0.933   3.505   5.146
 1614SOL    HW2 6964   0.982   3.625   5.246
 1615SOL     OW 6965   0.460   2.305   3.921
 1615SOL    HW1 6966   0.505   2.396   3.920
 1615SOL    HW2 6967   0.367   2.318   3.963
 1616SOL     OW 6968   0.128   2.985   5.184
 1616SOL    HW1 6969   0.133   2.914   5.258
 1616SOL    HW2 6970   0.123   2.926   5.096
 1617SOL     OW 6971   1.313   2.889   4.932
 1617SOL    HW1 6972   1.307   2.803   4.875
 1617SOL    HW2 6973   1.220   2.929   4.926
 1618SOL     OW 6974   1.337   2.690   4.027
 1618SOL    HW1 6975   1.243   2.688   4.062
 1618SOL    HW2 6976   1.333   2.706   3.927
 1619SOL     OW 6977   1.259   3.605   4.826
 1619SOL    HW1 6978   1.345   3.624   4.776
 1619SOL    HW2 6979   1.262   3.507   4.857
 1620SOL     OW 6980   0.061   3.098   4.745
 1620SOL    HW1 6981   0.064   3.110   4.848
 1620SOL    HW2 6982   6.967   3.126   4.722
 1621SOL     OW 6983   0.698   3.489   5.492
 1621SOL    HW1 6984   0.679   3.583   5.462
 1621SOL    HW2 6985   0.799   3.471   5.472
 1622SOL     OW 6986   1.688   2.023   4.222
 1622SOL    HW1 6987   1.756   2.005   4.146
 1622SOL    HW2 6988   1.696   1.945   4.288
 1623SOL     OW 6989   0.152   3.635   5.556
 1623SOL    HW1 6990   0.080   3.579   5.602
 1623SOL    HW2 6991   0.194   3.683   5.637
 1624SOL     OW 6992   1.207   2.793   4.389
 1624SOL    HW1 6993   1.291   2.759   4.438
 1624SOL    HW2 6994   1.243   2.852   4.316
 1625SOL     OW 6995   0.781   3.110   5.165
 1625SOL    HW1 6996   0.742   3.162   5.246
 1625SOL    HW2 6997   0.721   3.142   5.089
 1626SOL     OW 6998   0.647   3.485   3.899
 1626SOL    HW1 6999   0.662   3.496   3.798
 1626SOL    HW2 7000   0.606   3.391   3.906
 1627SOL     OW 7001   1.600   3.586   5.153
 1627SOL    HW1 7002   1.663   3.570   5.076
 1627SOL    HW2 7003   1.579   3.686   5.154
 1628SOL     OW 7004   1.853   2.035   4.709
 1628SOL    HW1 7005   1.887   1.940   4.688
 1628SOL    HW2 7006   1.758   2.043   4.667
 1629SOL     OW 7007   0.256   2.146   4.433
 1629SOL    HW1 7008   0.198   2.228   4.422
 1629SOL    HW2 7009   0.260   2.129   4.534
 1630SOL     OW 7010   1.171   3.520   3.746
 1630SOL    HW1 7011   1.151   3.422   3.769
 1630SOL    HW2 7012   1.124   3.539   3.658
 1631SOL     OW 7013   0.789   2.846   5.095
 1631SOL    HW1 7014   0.841   2.837   5.008
 1631SOL    HW2 7015   0.789   2.946   5.121
 1632SOL     OW 7016   0.900   2.783   4.021
 1632SOL    HW1 7017   0.964   2.813   3.945
 1632SOL    HW2 7018   0.946   2.700   4.060
 1633SOL     OW 7019   1.433   3.437   3.722
 1633SOL    HW1 7020   1.334   3.461   3.735
 1633SOL    HW2 7021   1.474   3.521   3.684
 1634SOL     OW 7022   0.380   3.118   5.210
 1634SOL    HW1 7023   0.378   3.204   5.158
 1634SOL    HW2 7024   0.298   3.064   5.181
 1635SOL     OW 7025   1.545   3.122   5.092
 1635SOL    HW1 7026   1.629   3.115   5.149
 1635SOL    HW2 7027   1.514   3.220   5.092
 1636SOL     OW 7028   1.044   2.082   4.702
 1636SOL    HW1 7029   1.045   2.029   4.613
 1636SOL    HW2 7030   1.035   2.009   4.775
 1637SOL     OW 7031   0.623   3.353   4.263
 1637SOL    HW1 7032   0.677   3.319   4.183
 1637SOL    HW2 7033   0.536   3.386   4.221
 1638SOL     OW 7034   1.710   2.238   5.102
 1638SOL    HW1 7035   1.784   2.309   5.105
 1638SOL    HW2 7036   1.749   2.162   5.044
 1639SOL     OW 7037   0.246   3.235   3.994
 1639SOL    HW1 7038   0.144   3.232   3.974
 1639SOL    HW2 7039   0.248   3.236   4.098
 1640SOL     OW 7040   0.131   2.827   5.413
 1640SOL    HW1 7041   0.085   2.877   5.491
 1640SOL    HW2 7042   0.225   2.799   5.449
 1641SOL     OW 7043   0.706   2.054   5.202
 1641SOL    HW1 7044   0.796   2.017   5.166
 1641SOL    HW2 7045   0.730   2.095   5.293
 1642SOL     OW 7046   0.128   2.204   3.739
 1642SOL    HW1 7047   0.029   2.195   3.723
 1642SOL    HW2 7048   0.161   2.281   3.677
 1643SOL     OW 7049   1.446   2.719   5.101
 1643SOL    HW1 7050   1.402   2.792   5.043
 1643SOL    HW2 7051   1.532   2.761   5.136
 1644SOL     OW 7052   0.087   2.053   4.086
 1644SOL    HW1 7053   0.046   2.045   3.993
 1644SOL    HW2 7054   0.141   1.967   4.090
 1645SOL     OW 7055   1.134   3.258   3.801
 1645SOL    HW1 7056   1.044   3.212   3.781
 1645SOL    HW2 7057   1.146   3.249   3.904
 1646SOL     OW 7058   0.592   2.669   5.165
 1646SOL    HW1 7059   0.648   2.754   5.146
 1646SOL    HW2 7060   0.670   2.602   5.180
 1647SOL     OW 7061   1.478   3.684   4.639
 1647SOL    HW1 7062   1.478   3.665   4.539
 1647SOL    HW2 7063   1.522   3.601   4.677
 1648SOL     OW 7064   0.713   2.396   5.449
 1648SOL    HW1 7065   0.771   2.467   5.495
 1648SOL    HW2 7066   0.760   2.306   5.458
 1649SOL     OW 7067   1.453   3.009   5.365
 1649SOL    HW1 7068   1.460   3.020   5.468
 1649SOL    HW2 7069   1.540   3.047   5.326
 1650SOL     OW 7070   0.405   3.617   5.283
 1650SOL    HW1 7071   0.319   3.670   5.276
 1650SOL    HW2 7072   0.376   3.525   5.320
 1651SOL     OW 7073   1.718   2.719   4.958
 1651SOL    HW1 7074   1.682   2.626   4.938
 1651SOL    HW2 7075   1.651   2.784   4.921
 1652SOL     OW 7076   1.193   2.164   4.202
 1652SOL    HW1 7077   1.268   2.094   4.197
 1652SOL    HW2 7078   1.221   2.227   4.280
 1653SOL     OW 7079   0.595   2.602   4.354
 1653SOL    HW1 7080   0.659   2.549   4.298
 1653SOL    HW2 7081   0.508   2.606   4.300
 1654SOL     OW 7082   1.746   2.226   5.397
 1654SOL    HW1 7083   1.726   2.238   5.298
 1654SOL    HW2 7084   1.667   2.172   5.433
 1655SOL     OW 7085   1.718   2.799   5.249
 1655SOL    HW1 7086   1.733   2.899   5.264
 1655SOL    HW2 7087   1.771   2.775   5.166
 1656SOL     OW 7088   0.866   3.216   3.748
 1656SOL    HW1 7089   0.843   3.248   3.841
 1656SOL    HW2 7090   0.871   3.296   3.685
 1657SOL     OW 7091   0.710   3.685   4.620
 1657SOL    HW1 7092   0.726   3.784   4.638
 1657SOL    HW2 7093   0.799   3.638   4.635
 1658SOL     OW 7094   1.069   2.846   3.827
 1658SOL    HW1 7095   1.062   2.915   3.751
 1658SOL    HW2 7096   1.145   2.784   3.795
 1659SOL     OW 7097   0.248   3.214   5.581
 1659SOL    HW1 7098   0.171   3.170   5.531
 1659SOL    HW2 7099   0.229   3.209   5.683
 1660SOL     OW 7100   0.076   3.182   4.480
 1660SOL    HW1 7101   0.094   3.137   4.569
 1660SOL    HW2 7102   0.029   3.110   4.422
 1661SOL     OW 7103   0.645   3.275   5.339
 1661SOL    HW1 7104   0.574   3.222   5.388
 1661SOL    HW2 7105   0.662   3.358   5.398
 1662SOL     OW 7106   1.789   2.019   4.969
 1662SOL    HW1 7107   1.799   1.921   4.989
 1662SOL    HW2 7108   1.817   2.032   4.870
 1663SOL     OW 7109   0.457   2.297   4.283
 1663SOL    HW1 7110   0.499   2.247   4.207
 1663SOL    HW2 7111   0.410   2.228   4.341
 1664SOL     OW 7112   0.287   2.427   4.996
 1664SOL    HW1 7113   0.332   2.351   5.047
 1664SOL    HW2 7114   0.304   2.406   4.896
 1665SOL     OW 7115   0.843   3.476   4.399
 1665SOL    HW1 7116   0.829   3.561   4.344
 1665SOL    HW2 7117   0.760   3.418   4.384
 1666SOL     OW 7118   1.429   2.121   4.840
 1666SOL    HW1 7119   1.475   2.047   4.890
 1666SOL    HW2 7120   1.359   2.161   4.906
 1667SOL     OW 7121   1.013   1.878   4.875
 1667SOL    HW1 7122   0.942   1.810   4.847
 1667SOL    HW2 7123   1.102   1.822   4.872
 1668SOL     OW 7124   0.774   3.236   4.033
 1668SOL    HW1 7125   0.730   3.144   4.039
 1668SOL    HW2 7126   0.857   3.229   4.090
 1669SOL     OW 7127   0.623   3.445   4.960
 1669SOL    HW1 7128   0.616   3.535   5.011
 1669SOL    HW2 7129   0.725   3.429   4.955
 1670SOL     OW 7130   1.344   1.889   3.924
 1670SOL    HW1 7131   1.365   1.814   3.859
 1670SOL    HW2 7132   1.247   1.866   3.953
 1671SOL     OW 7133   1.261   2.329   4.397
 1671SOL    HW1 7134   1.207   2.418   4.400
 1671SOL    HW2 7135   1.247   2.284   4.489
 1672SOL     OW 7136   1.610   2.052   4.607
 1672SOL    HW1 7137   1.526   2.036   4.660
 1672SOL    HW2 7138   1.583   2.129   4.544
 1673SOL     OW 7139   0.052   2.933   4.016
 1673SOL    HW1 7140   0.150   2.901   4.017
 1673SOL    HW2 7141   6.996   2.845   4.021
 1674SOL     OW 7142   0.868   3.521   4.053
 1674SOL    HW1 7143   0.783   3.498   3.998
 1674SOL    HW2 7144   0.846   3.604   4.110
 1675SOL     OW 7145   0.220   2.514   5.733
 1675SOL    HW1 7146   0.206   2.444   5.805
 1675SOL    HW2 7147   0.252   2.466   5.651
 1676SOL     OW 7148   0.250   2.142   6.570
 1676SOL    HW1 7149   0.299   2.135   6.660
 1676SOL    HW2 7150   0.158   2.105   6.591
 1677SOL     OW 7151   6.991   2.242   6.211
 1677SOL    HW1 7152   6.953   2.223   6.306
 1677SOL    HW2 7153   0.037   2.156   6.182
 1678SOL     OW 7154   0.540   3.107   6.776
 1678SOL    HW1 7155   0.477   3.161   6.717
 1678SOL    HW2 7156   0.549   3.160   6.863
 1679SOL     OW 7157   1.526   3.399   6.327
 1679SOL    HW1 7158   1.490   3.359   6.415
 1679SOL    HW2 7159   1.448   3.386   6.259
 1680SOL     OW 7160   1.113   2.560   6.309
 1680SOL    HW1 7161   1.162   2.642   6.270
 1680SOL    HW2 7162   1.100   2.583   6.407
 1681SOL     OW 7163   1.768   2.460   5.816
 1681SOL    HW1 7164   1.746   2.457   5.714
 1681SOL    HW2 7165   1.713   2.385   5.855
 1682SOL     OW 7166   0.712   3.012   6.606
 1682SOL    HW1 7167   0.640   3.048   6.671
 1682SOL    HW2 7168   0.757   3.098   6.572
 1683SOL     OW 7169   0.676   2.866   6.224
 1683SOL    HW1 7170   0.750   2.856   6.294
 1683SOL    HW2 7171   0.604   2.926   6.265
 1684SOL     OW 7172   0.373   3.268   6.612
 1684SOL    HW1 7173   0.283   3.253   6.566
 1684SOL    HW2 7174   0.425   3.341   6.562
 1685SOL     OW 7175   1.619   2.312   6.337
 1685SOL    HW1 7176   1.568   2.354   6.260
 1685SOL    HW2 7177   1.588   2.367   6.418
 1686SOL     OW 7178   0.242   3.532   6.112
 1686SOL    HW1 7179   0.235   3.629   6.150
 1686SOL    HW2 7180   0.316   3.541   6.041
 1687SOL     OW 7181   0.219   3.262   6.110
 1687SOL    HW1 7182   0.247   3.359   6.128
 1687SOL    HW2 7183   0.170   3.228   6.193
 1688SOL     OW 7184   0.250   2.959   6.460
 1688SOL    HW1 7185   0.248   2.863   6.496
 1688SOL    HW2 7186   0.201   3.011   6.535
 1689SOL     OW 7187   0.589   3.672   6.951
 1689SOL    HW1 7188   0.505   3.654   0.010
 1689SOL    HW2 7189   0.625   3.762   6.987
 1690SOL     OW 7190   0.551   2.861   5.729
 1690SOL    HW1 7191   0.601   2.910   5.653
 1690SOL    HW2 7192   0.608   2.886   5.811
 1691SOL     OW 7193   0.134   2.466   6.124
 1691SOL    HW1 7194   0.069   2.398   6.163
 1691SOL    HW2 7195   0.105   2.557   6.159
 1692SOL     OW 7196   1.845   3.615   5.962
 1692SOL    HW1 7197   1.911   3.591   6.037
 1692SOL    HW2 7198   1.875   3.707   5.928
 1693SOL     OW 7199   0.002   3.500   5.748
 1693SOL    HW1 7200   0.048   3.410   5.751
 1693SOL    HW2 7201   6.966   3.515   5.842
 1694SOL     OW 7202   1.672   2.777   6.227
 1694SOL    HW1 7203   1.752   2.740   6.177
 1694SOL    HW2 7204   1.631   2.843   6.159
 1695SOL     OW 7205   1.617   2.980   6.054
 1695SOL    HW1 7206   1.707   2.971   6.008
 1695SOL    HW2 7207   1.631   3.057   6.122
 1696SOL     OW 7208   0.600   3.260   6.362
 1696SOL    HW1 7209   0.557   3.168   6.376
 1696SOL    HW2 7210   0.588   3.268   6.260
 1697SOL     OW 7211   0.835   1.861   6.107
 1697SOL    HW1 7212   0.870   1.958   6.092
 1697SOL    HW2 7213   0.733   1.874   6.106
 1698SOL     OW 7214   0.154   2.813   6.861
 1698SOL    HW1 7215   0.253   2.788   6.847
 1698SOL    HW2 7216   0.106   2.792   6.773
 1699SOL     OW 7217   1.559   2.788   5.761
 1699SOL    HW1 7218   1.468   2.752   5.793
 1699SOL    HW2 7219   1.598   2.830   5.845
 1700SOL     OW 7220   1.443   3.273   6.553
 1700SOL    HW1 7221   1.393   3.289   6.642
 1700SOL    HW2 7222   1.423   3.175   6.529
 1701SOL     OW 7223   1.632   3.605   6.181
 1701SOL    HW1 7224   1.599   3.591   6.084
 1701SOL    HW2 7225   1.597   3.522   6.231
 1702SOL     OW 7226   0.587   2.568   5.851
 1702SOL    HW1 7227   0.590   2.662   5.812
 1702SOL    HW2 7228   0.507   2.568   5.914
 1703SOL     OW 7229   1.266   2.211   6.524
 1703SOL    HW1 7230   1.175   2.169   6.542
 1703SOL    HW2 7231   1.331   2.173   6.594
 1704SOL     OW 7232   1.578   3.575   5.922
 1704SOL    HW1 7233   1.680   3.590   5.928
 1704SOL    HW2 7234   1.564   3.532   5.830
 1705SOL     OW 7235   0.818   2.444   0.052
 1705SOL    HW1 7236   0.760   2.511   0.101
 1705SOL    HW2 7237   0.757   2.398   6.983
 1706SOL     OW 7238   0.999   2.221   6.809
 1706SOL    HW1 7239   0.963   2.298   6.863
 1706SOL    HW2 7240   0.931   2.197   6.739
 1707SOL     OW 7241   1.003   2.566   5.999
 1707SOL    HW1 7242   1.024   2.579   6.098
 1707SOL    HW2 7243   0.918   2.507   5.998
 1708SOL     OW 7244   0.092   2.724   6.340
 1708SOL    HW1 7245   0.148   2.694   6.420
 1708SOL    HW2 7246   0.135   2.811   6.311
 1709SOL     OW 7247   0.088   3.684   0.130
 1709SOL    HW1 7248   0.104   3.681   0.230
 1709SOL    HW2 7249   6.990   3.707   0.123
 1710SOL     OW 7250   0.892   2.294   5.782
 1710SOL    HW1 7251   0.946   2.347   5.712
 1710SOL    HW2 7252   0.884   2.201   5.744
 1711SOL     OW 7253   1.351   3.004   6.166
 1711SOL    HW1 7254   1.427   3.004   6.097
 1711SOL    HW2 7255   1.298   3.089   6.145
 1712SOL     OW 7256   0.560   2.089   6.462
 1712SOL    HW1 7257   0.564   2.085   6.564
 1712SOL    HW2 7258   0.567   2.186   6.433
 1713SOL     OW 7259   0.962   3.309   6.079
 1713SOL    HW1 7260   0.939   3.385   6.013
 1713SOL    HW2 7261   1.054   3.334   6.116
 1714SOL     OW 7262   0.348   3.682   6.460
 1714SOL    HW1 7263   0.408   3.598   6.476
 1714SOL    HW2 7264   0.411   3.762   6.467
 1715SOL     OW 7265   1.801   2.901   6.431
 1715SOL    HW1 7266   1.747   2.865   6.351
 1715SOL    HW2 7267   1.735   2.901   6.509
 1716SOL     OW 7268   0.295   2.839   5.845
 1716SOL    HW1 7269   0.385   2.853   5.796
 1716SOL    HW2 7270   0.270   2.742   5.824
 1717SOL     OW 7271   1.479   2.605   6.294
 1717SOL    HW1 7272   1.484   2.571   6.391
 1717SOL    HW2 7273   1.560   2.668   6.282
 1718SOL     OW 7274   1.104   3.652   5.819
 1718SOL    HW1 7275   1.040   3.595   5.874
 1718SOL    HW2 7276   1.144   3.587   5.750
 1719SOL     OW 7277   1.640   3.224   5.668
 1719SOL    HW1 7278   1.598   3.317   5.663
 1719SOL    HW2 7279   1.570   3.156   5.636
 1720SOL     OW 7280   0.434   3.605   5.930
 1720SOL    HW1 7281   0.492   3.661   5.995
 1720SOL    HW2 7282   0.501   3.575   5.858
 1721SOL     OW 7283   1.386   1.996   6.047
 1721SOL    HW1 7284   1.372   1.952   5.955
 1721SOL    HW2 7285   1.487   2.008   6.056
 1722SOL     OW 7286   0.265   3.687   6.793
 1722SOL    HW1 7287   0.312   3.608   6.839
 1722SOL    HW2 7288   0.210   3.644   6.719
 1723SOL     OW 7289   0.955   3.582   6.478
 1723SOL    HW1 7290   1.050   3.542   6.464
 1723SOL    HW2 7291   0.898   3.524   6.414
 1724SOL     OW 7292   0.387   2.548   6.034
 1724SOL    HW1 7293   0.431   2.465   6.078
 1724SOL    HW2 7294   0.288   2.531   6.051
 1725SOL     OW 7295   0.673   2.002   5.668
 1725SOL    HW1 7296   0.734   1.927   5.696
 1725SOL    HW2 7297   0.606   1.956   5.603
 1726SOL     OW 7298   0.856   3.394   6.776
 1726SOL    HW1 7299   0.861   3.396   6.674
 1726SOL    HW2 7300   0.860   3.296   6.800
 1727SOL     OW 7301   0.817   3.255   6.535
 1727SOL    HW1 7302   0.909   3.242   6.488
 1727SOL    HW2 7303   0.751   3.266   6.457
 1728SOL     OW 7304   0.943   2.393   6.512
 1728SOL    HW1 7305   0.930   2.388   6.409
 1728SOL    HW2 7306   0.962   2.296   6.536
 1729SOL     OW 7307   0.570   1.909   6.088
 1729SOL    HW1 7308   0.497   1.920   6.157
 1729SOL    HW2 7309   0.555   1.986   6.020
 1730SOL     OW 7310   1.448   3.027   5.632
 1730SOL    HW1 7311   1.468   2.946   5.690
 1730SOL    HW2 7312   1.366   3.073   5.669
 1731SOL     OW 7313   0.260   1.892   5.810
 1731SOL    HW1 7314   0.305   1.963   5.752
 1731SOL    HW2 7315   0.335   1.830   5.842
 1732SOL     OW 7316   0.927   2.110   6.088
 1732SOL    HW1 7317   0.894   2.169   6.013
 1732SOL    HW2 7318   1.027   2.132   6.094
 1733SOL     OW 7319   1.187   3.461   6.433
 1733SOL    HW1 7320   1.207   3.452   6.331
 1733SOL    HW2 7321   1.277   3.445   6.476
 1734SOL     OW 7322   0.466   3.025   6.315
 1734SOL    HW1 7323   0.387   3.003   6.377
 1734SOL    HW2 7324   0.426   3.015   6.220
 1735SOL     OW 7325   1.222   3.704   6.230
 1735SOL    HW1 7326   1.249   3.616   6.189
 1735SOL    HW2 7327   1.276   3.777   6.184
 1736SOL     OW 7328   1.059   2.412   5.600
 1736SOL    HW1 7329   1.006   2.496   5.572
 1736SOL    HW2 7330   1.140   2.441   5.654
 1737SOL     OW 7331   0.592   2.062   6.740
 1737SOL    HW1 7332   0.629   1.977   6.783
 1737SOL    HW2 7333   0.496   2.068   6.776
 1738SOL     OW 7334   0.878   2.327   6.252
 1738SOL    HW1 7335   0.820   2.375   6.182
 1738SOL    HW2 7336   0.904   2.239   6.208
 1739SOL     OW 7337   1.048   1.915   6.342
 1739SOL    HW1 7338   0.984   1.923   6.263
 1739SOL    HW2 7339   1.016   1.836   6.399
 1740SOL     OW 7340   1.404   3.001   6.497
 1740SOL    HW1 7341   1.334   2.928   6.508
 1740SOL    HW2 7342   1.409   3.014   6.396
 1741SOL     OW 7343   1.508   2.466   6.543
 1741SOL    HW1 7344   1.441   2.393   6.566
 1741SOL    HW2 7345   1.564   2.480   6.630
 1742SOL     OW 7346   1.804   2.655   5.996
 1742SOL    HW1 7347   1.875   2.606   6.055
 1742SOL    HW2 7348   1.790   2.590   5.918
 1743SOL     OW 7349   0.478   3.280   5.746
 1743SOL    HW1 7350   0.387   3.266   5.792
 1743SOL    HW2 7351   0.467   3.238   5.655
 1744SOL     OW 7352   1.675   3.160   6.252
 1744SOL    HW1 7353   1.778   3.155   6.252
 1744SOL    HW2 7354   1.648   3.253   6.284
 1745SOL     OW 7355   1.388   2.470   5.643
 1745SOL    HW1 7356   1.350   2.429   5.730
 1745SOL    HW2 7357   1.488   2.458   5.650
 1746SOL     OW 7358   0.536   2.084   5.891
 1746SOL    HW1 7359   0.593   2.056   5.810
 1746SOL    HW2 7360   0.487   2.165   5.850
 1747SOL     OW 7361   1.728   3.072   0.177
 1747SOL    HW1 7362   1.826   3.067   0.203
 1747SOL    HW2 7363   1.705   3.170   0.160
 1748SOL     OW 7364   1.127   3.119   6.689
 1748SOL    HW1 7365   1.046   3.103   6.746
 1748SOL    HW2 7366   1.094   3.160   6.600
 1749SOL     OW 7367   1.614   2.938   6.665
 1749SOL    HW1 7368   1.619   3.029   6.712
 1749SOL    HW2 7369   1.528   2.940   6.609
 1750SOL     OW 7370   0.725   2.933   5.952
 1750SOL    HW1 7371   0.710   2.905   6.050
 1750SOL    HW2 7372   0.806   2.877   5.918
 1751SOL     OW 7373   0.396   2.697   6.845
 1751SOL    HW1 7374   0.446   2.713   6.931
 1751SOL    HW2 7375   0.353   2.606   6.856
 1752SOL     OW 7376   1.263   2.252   6.845
 1752SOL    HW1 7377   1.270   2.327   6.913
 1752SOL    HW2 7378   1.164   2.249   6.814
 1753SOL     OW 7379   0.045   3.467   6.878
 1753SOL    HW1 7380   0.015   3.543   6.937
 1753SOL    HW2 7381   0.145   3.477   6.862
 1754SOL     OW 7382   0.374   2.986   6.062
 1754SOL    HW1 7383   0.443   3.043   6.015
 1754SOL    HW2 7384   0.337   2.921   5.993
 1755SOL     OW 7385   0.525   2.423   6.431
 1755SOL    HW1 7386   0.546   2.471   6.342
 1755SOL    HW2 7387   0.599   2.452   6.494
 1756SOL     OW 7388   1.186   3.178   5.951
 1756SOL    HW1 7389   1.234   3.251   6.006
 1756SOL    HW2 7390   1.100   3.162   6.002
 1757SOL     OW 7391   1.286   3.326   6.765
 1757SOL    HW1 7392   1.287   3.322   6.866
 1757SOL    HW2 7393   1.230   3.244   6.736
 1758SOL     OW 7394   1.579   2.457   6.069
 1758SOL    HW1 7395   1.510   2.501   6.129
 1758SOL    HW2 7396   1.632   2.534   6.031
 1759SOL     OW 7397   0.320   3.422   6.837
 1759SOL    HW1 7398   0.324   3.355   6.761
 1759SOL    HW2 7399   0.415   3.411   6.876
 1760SOL     OW 7400   0.584   2.751   6.634
 1760SOL    HW1 7401   0.615   2.848   6.627
 1760SOL    HW2 7402   0.519   2.745   6.712
 1761SOL     OW 7403   1.318   2.718   6.609
 1761SOL    HW1 7404   1.228   2.680   6.581
 1761SOL    HW2 7405   1.382   2.640   6.613
 1762SOL     OW 7406   1.235   2.379   5.853
 1762SOL    HW1 7407   1.227   2.293   5.908
 1762SOL    HW2 7408   1.170   2.444   5.897
 1763SOL     OW 7409   0.334   2.077   6.827
 1763SOL    HW1 7410   0.321   2.087   6.930
 1763SOL    HW2 7411   0.289   1.985   6.813
 1764SOL     OW 7412   0.050   3.199   6.846
 1764SOL    HW1 7413   0.104   3.146   6.913
 1764SOL    HW2 7414   0.062   3.299   6.868
 1765SOL     OW 7415   0.715   2.511   6.644
 1765SOL    HW1 7416   0.798   2.496   6.587
 1765SOL    HW2 7417   0.678   2.606   6.627
 1766SOL     OW 7418   0.262   1.909   6.190
 1766SOL    HW1 7419   0.258   2.008   6.219
 1766SOL    HW2 7420   0.278   1.857   6.277
 1767SOL     OW 7421   1.596   2.232   5.929
 1767SOL    HW1 7422   1.626   2.156   5.991
 1767SOL    HW2 7423   1.588   2.316   5.990
 1768SOL     OW 7424   1.059   2.627   6.575
 1768SOL    HW1 7425   1.024   2.646   6.670
 1768SOL    HW2 7426   1.022   2.533   6.553
 1769SOL     OW 7427   1.846   3.388   0.240
 1769SOL    HW1 7428   1.820   3.392   0.142
 1769SOL    HW2 7429   1.947   3.381   0.243
 1770SOL     OW 7430   1.513   2.090   5.715
 1770SOL    HW1 7431   1.433   2.038   5.751
 1770SOL    HW2 7432   1.549   2.148   5.793
 1771SOL     OW 7433   1.256   2.700   5.603
 1771SOL    HW1 7434   1.301   2.608   5.615
 1771SOL    HW2 7435   1.296   2.732   5.512
 1772SOL     OW 7436   1.051   3.223   6.435
 1772SOL    HW1 7437   1.074   3.148   6.368
 1772SOL    HW2 7438   1.112   3.303   6.415
 1773SOL     OW 7439   0.262   2.695   6.562
 1773SOL    HW1 7440   0.363   2.690   6.549
 1773SOL    HW2 7441   0.242   2.609   6.612
 1774SOL     OW 7442   0.309   2.407   6.586
 1774SOL    HW1 7443   0.282   2.311   6.561
 1774SOL    HW2 7444   0.393   2.423   6.526
 1775SOL     OW 7445   1.147   2.121   0.077
 1775SOL    HW1 7446   1.228   2.153   0.127
 1775SOL    HW2 7447   1.172   2.129   6.978
 1776SOL     OW 7448   6.962   3.191   5.777
 1776SOL    HW1 7449   6.896   3.228   5.846
 1776SOL    HW2 7450   6.991   3.103   5.822
 1777SOL     OW 7451   0.090   3.611   6.542
 1777SOL    HW1 7452   0.068   3.544   6.468
 1777SOL    HW2 7453   0.180   3.649   6.510
 1778SOL     OW 7454   0.521   3.481   6.510
 1778SOL    HW1 7455   0.595   3.546   6.540
 1778SOL    HW2 7456   0.568   3.409   6.453
 1779SOL     OW 7457   0.950   2.646   6.826
 1779SOL    HW1 7458   1.022   2.608   6.887
 1779SOL    HW2 7459   0.867   2.591   6.846
 1780SOL     OW 7460   0.060   2.489   6.701
 1780SOL    HW1 7461   0.134   2.445   6.648
 1780SOL    HW2 7462   7.000   2.415   6.737
 1781SOL     OW 7463   0.772   2.415   5.994
 1781SOL    HW1 7464   0.810   2.368   5.910
 1781SOL    HW2 7465   0.693   2.469   5.959
 1782SOL     OW 7466   1.649   2.492   6.765
 1782SOL    HW1 7467   1.637   2.421   6.839
 1782SOL    HW2 7468   1.747   2.479   6.741
 1783SOL     OW 7469   0.694   2.320   6.844
 1783SOL    HW1 7470   0.655   2.234   6.805
 1783SOL    HW2 7471   0.696   2.388   6.767
 1784SOL     OW 7472   0.885   3.533   6.992
 1784SOL    HW1 7473   0.868   3.484   6.901
 1784SOL    HW2 7474   0.896   3.629   6.963
 1785SOL     OW 7475   0.440   2.296   5.763
 1785SOL    HW1 7476   0.493   2.383   5.767
 1785SOL    HW2 7477   0.358   2.307   5.827
 1786SOL     OW 7478   0.150   3.013   0.042
 1786SOL    HW1 7479   0.171   2.958   0.125
 1786SOL    HW2 7480   0.141   2.940   6.968
 1787SOL     OW 7481   1.229   2.887   6.808
 1787SOL    HW1 7482   1.270   2.822   6.740
 1787SOL    HW2 7483   1.217   2.974   6.756
 1788SOL     OW 7484   1.305   2.744   5.864
 1788SOL    HW1 7485   1.226   2.719   5.921
 1788SOL    HW2 7486   1.274   2.741   5.766
 1789SOL     OW 7487   1.754   3.611   6.729
 1789SOL    HW1 7488   1.835   3.626   6.668
 1789SOL    HW2 7489   1.727   3.512   6.712
 1790SOL     OW 7490   1.302   3.603   6.771
 1790SOL    HW1 7491   1.370   3.626   6.697
 1790SOL    HW2 7492   1.290   3.501   6.762
 1791SOL     OW 7493   0.074   3.091   6.606
 1791SOL    HW1 7494   0.065   3.130   6.701
 1791SOL    HW2 7495   6.992   3.123   6.556
 1792SOL     OW 7496   1.674   2.010   6.077
 1792SOL    HW1 7497   1.755   2.001   6.016
 1792SOL    HW2 7498   1.665   1.919   6.124
 1793SOL     OW 7499   1.264   2.764   6.249
 1793SOL    HW1 7500   1.348   2.704   6.261
 1793SOL    HW2 7501   1.300   2.853   6.211
 1794SOL     OW 7502   0.646   3.489   5.764
 1794SOL    HW1 7503   0.672   3.499   5.665
 1794SOL    HW2 7504   0.592   3.401   5.763
 1795SOL     OW 7505   1.841   2.012   6.561
 1795SOL    HW1 7506   1.874   1.916   6.543
 1795SOL    HW2 7507   1.746   2.023   6.520
 1796SOL     OW 7508   0.266   2.160   6.286
 1796SOL    HW1 7509   0.202   2.238   6.285
 1796SOL    HW2 7510   0.284   2.145   6.386
 1797SOL     OW 7511   1.208   3.487   5.645
 1797SOL    HW1 7512   1.212   3.386   5.634
 1797SOL    HW2 7513   1.185   3.529   5.553
 1798SOL     OW 7514   0.766   2.812   6.965
 1798SOL    HW1 7515   0.832   2.777   6.897
 1798SOL    HW2 7516   0.788   2.910   6.977
 1799SOL     OW 7517   0.921   2.788   5.852
 1799SOL    HW1 7518   0.994   2.829   5.792
 1799SOL    HW2 7519   0.958   2.706   5.900
 1800SOL     OW 7520   1.527   3.478   5.656
 1800SOL    HW1 7521   1.426   3.486   5.663
 1800SOL    HW2 7522   1.546   3.482   5.554
 1801SOL     OW 7523   1.623   3.167   6.834
 1801SOL    HW1 7524   1.719   3.163   6.869
 1801SOL    HW2 7525   1.562   3.120   6.903
 1802SOL     OW 7526   1.062   2.988   6.306
 1802SOL    HW1 7527   0.981   2.937   6.341
 1802SOL    HW2 7528   1.127   2.917   6.274
 1803SOL     OW 7529   1.018   2.085   6.556
 1803SOL    HW1 7530   1.022   2.033   6.468
 1803SOL    HW2 7531   1.037   2.014   6.630
 1804SOL     OW 7532   0.580   3.291   6.094
 1804SOL    HW1 7533   0.654   3.269   6.027
 1804SOL    HW2 7534   0.516   3.351   6.045
 1805SOL     OW 7535   1.690   2.300   6.942
 1805SOL    HW1 7536   1.729   2.319   0.034
 1805SOL    HW2 7537   1.735   2.217   6.904
 1806SOL     OW 7538   0.222   3.224   5.844
 1806SOL    HW1 7539   0.120   3.223   5.833
 1806SOL    HW2 7540   0.234   3.223   5.947
 1807SOL     OW 7541   0.707   2.065   0.047
 1807SOL    HW1 7542   0.743   2.142   6.994
 1807SOL    HW2 7543   0.773   2.042   0.121
 1808SOL     OW 7544   0.094   2.209   5.630
 1808SOL    HW1 7545   6.999   2.200   5.595
 1808SOL    HW2 7546   0.135   2.284   5.574
 1809SOL     OW 7547   0.089   2.060   5.938
 1809SOL    HW1 7548   0.044   2.053   5.847
 1809SOL    HW2 7549   0.159   1.986   5.930
 1810SOL     OW 7550   1.223   3.208   5.687
 1810SOL    HW1 7551   1.132   3.167   5.671
 1810SOL    HW2 7552   1.230   3.208   5.791
 1811SOL     OW 7553   1.512   3.607   6.583
 1811SOL    HW1 7554   1.526   3.642   6.489
 1811SOL    HW2 7555   1.603   3.617   6.629
 1812SOL     OW 7556   1.439   3.146   0.316
 1812SOL    HW1 7557   1.453   3.048   0.289
 1812SOL    HW2 7558   1.505   3.198   0.259
 1813SOL     OW 7559   0.377   3.638   0.100
 1813SOL    HW1 7560   0.284   3.673   0.082
 1813SOL    HW2 7561   0.366   3.580   0.184
 1814SOL     OW 7562   1.660   2.754   6.863
 1814SOL    HW1 7563   1.655   2.658   6.828
 1814SOL    HW2 7564   1.642   2.818   6.785
 1815SOL     OW 7565   1.196   2.186   6.080
 1815SOL    HW1 7566   1.269   2.114   6.075
 1815SOL    HW2 7567   1.231   2.251   6.153
 1816SOL     OW 7568   0.586   2.604   6.226
 1816SOL    HW1 7569   0.629   2.697   6.227
 1816SOL    HW2 7570   0.516   2.609   6.152
 1817SOL     OW 7571   1.759   2.787   0.125
 1817SOL    HW1 7572   1.747   2.888   0.137
 1817SOL    HW2 7573   1.724   2.767   0.030
 1818SOL     OW 7574   0.834   3.200   5.631
 1818SOL    HW1 7575   0.815   3.227   5.728
 1818SOL    HW2 7576   0.861   3.284   5.581
 1819SOL     OW 7577   0.701   3.682   6.550
 1819SOL    HW1 7578   0.689   3.776   6.515
 1819SOL    HW2 7579   0.788   3.649   6.508
 1820SOL     OW 7580   0.873   2.830   6.427
 1820SOL    HW1 7581   0.911   2.753   6.480
 1820SOL    HW2 7582   0.829   2.894   6.494
 1821SOL     OW 7583   1.096   2.894   5.674
 1821SOL    HW1 7584   1.058   2.938   5.589
 1821SOL    HW2 7585   1.150   2.814   5.638
 1822SOL     OW 7586   1.824   3.413   6.430
 1822SOL    HW1 7587   1.746   3.443   6.373
 1822SOL    HW2 7588   1.784   3.379   6.517
 1823SOL     OW 7589   0.078   3.161   6.333
 1823SOL    HW1 7590   0.133   3.100   6.393
 1823SOL    HW2 7591   0.023   3.095   6.274
 1824SOL     OW 7592   1.812   2.063   6.823
 1824SOL    HW1 7593   1.785   1.967   6.839
 1824SOL    HW2 7594   1.824   2.063   6.720
 1825SOL     OW 7595   0.462   2.298   6.139
 1825SOL    HW1 7596   0.494   2.240   6.063
 1825SOL    HW2 7597   0.403   2.239   6.199
 1826SOL     OW 7598   1.679   3.371   6.661
 1826SOL    HW1 7599   1.591   3.362   6.610
 1826SOL    HW2 7600   1.669   3.300   6.734
 1827SOL     OW 7601   0.302   2.406   6.874
 1827SOL    HW1 7602   0.383   2.352   6.900
 1827SOL    HW2 7603   0.297   2.397   6.772
 1828SOL     OW 7604   0.792   3.490   6.289
 1828SOL    HW1 7605   0.838   3.526   6.206
 1828SOL    HW2 7606   0.748   3.403   6.261
 1829SOL     OW 7607   1.433   2.112   6.706
 1829SOL    HW1 7608   1.469   2.035   6.760
 1829SOL    HW2 7609   1.370   2.165   6.771
 1830SOL     OW 7610   1.062   1.880   6.728
 1830SOL    HW1 7611   1.006   1.808   6.687
 1830SOL    HW2 7612   1.151   1.835   6.753
 1831SOL     OW 7613   0.775   3.204   5.914
 1831SOL    HW1 7614   0.762   3.102   5.918
 1831SOL    HW2 7615   0.857   3.223   5.973
 1832SOL     OW 7616   0.584   3.413   6.872
 1832SOL    HW1 7617   0.588   3.514   6.891
 1832SOL    HW2 7618   0.670   3.395   6.820
 1833SOL     OW 7619   1.318   1.904   5.785
 1833SOL    HW1 7620   1.336   1.849   5.703
 1833SOL    HW2 7621   1.219   1.878   5.807
 1834SOL     OW 7622   1.276   2.340   6.289
 1834SOL    HW1 7623   1.210   2.420   6.291
 1834SOL    HW2 7624   1.270   2.296   6.381
 1835SOL     OW 7625   1.595   2.080   6.488
 1835SOL    HW1 7626   1.525   2.098   6.561
 1835SOL    HW2 7627   1.595   2.159   6.423
 1836SOL     OW 7628   0.046   2.959   5.895
 1836SOL    HW1 7629   0.146   2.937   5.885
 1836SOL    HW2 7630   6.998   2.867   5.897
 1837SOL     OW 7631   0.886   3.513   5.923
 1837SOL    HW1 7632   0.800   3.501   5.869
 1837SOL    HW2 7633   0.881   3.605   5.971
 1838SOL     OW 7634   0.232   4.369   0.151
 1838SOL    HW1 7635   0.159   4.342   0.216
 1838SOL    HW2 7636   0.222   4.310   0.070
 1839SOL     OW 7637   0.265   3.977   0.982
 1839SOL    HW1 7638   0.316   3.968   1.070
 1839SOL    HW2 7639   0.168   3.962   1.012
 1840SOL     OW 7640   6.971   4.082   0.657
 1840SOL    HW1 7641   6.933   4.082   0.753
 1840SOL    HW2 7642   0.063   4.038   0.666
 1841SOL     OW 7643   0.579   5.017   1.136
 1841SOL    HW1 7644   0.479   5.007   1.121
 1841SOL    HW2 7645   0.590   5.117   1.147
 1842SOL     OW 7646   1.573   5.247   0.716
 1842SOL    HW1 7647   1.533   5.224   0.809
 1842SOL    HW2 7648   1.498   5.230   0.648
 1843SOL     OW 7649   1.132   4.396   0.710
 1843SOL    HW1 7650   1.158   4.488   0.675
 1843SOL    HW2 7651   1.107   4.412   0.807
 1844SOL     OW 7652   1.766   4.251   0.187
 1844SOL    HW1 7653   1.736   4.226   0.092
 1844SOL    HW2 7654   1.705   4.199   0.249
 1845SOL     OW 7655   0.724   4.860   0.973
 1845SOL    HW1 7656   0.657   4.908   1.035
 1845SOL    HW2 7657   0.781   4.942   0.950
 1846SOL     OW 7658   0.879   4.460   1.793
 1846SOL    HW1 7659   0.877   4.501   1.887
 1846SOL    HW2 7660   0.913   4.534   1.731
 1847SOL     OW 7661   0.685   4.772   0.614
 1847SOL    HW1 7662   0.767   4.743   0.666
 1847SOL    HW2 7663   0.626   4.824   0.679
 1848SOL     OW 7664   0.705   4.878   1.794
 1848SOL    HW1 7665   0.748   4.957   1.846
 1848SOL    HW2 7666   0.613   4.917   1.768
 1849SOL     OW 7667   0.300   5.173   1.087
 1849SOL    HW1 7668   0.229   5.116   1.042
 1849SOL    HW2 7669   0.352   5.221   1.013
 1850SOL     OW 7670   1.473   5.219   1.396
 1850SOL    HW1 7671   1.531   5.305   1.395
 1850SOL    HW2 7672   1.399   5.232   1.466
 1851SOL     OW 7673   0.422   4.120   1.550
 1851SOL    HW1 7674   0.508   4.069   1.531
 1851SOL    HW2 7675   0.344   4.065   1.511
 1852SOL     OW 7676   0.230   5.399   0.536
 1852SOL    HW1 7677   0.264   5.495   0.553
 1852SOL    HW2 7678   0.248   5.378   0.436
 1853SOL     OW 7679   1.102   5.066   1.674
 1853SOL    HW1 7680   1.154   5.058   1.760
 1853SOL    HW2 7681   1.054   4.975   1.668
 1854SOL     OW 7682   0.244   5.123   0.554
 1854SOL    HW1 7683   0.248   5.224   0.564
 1854SOL    HW2 7684   0.188   5.082   0.630
 1855SOL     OW 7685   0.258   4.840   0.905
 1855SOL    HW1 7686   0.257   4.745   0.941
 1855SOL    HW2 7687   0.189   4.891   0.965
 1856SOL     OW 7688   0.596   5.528   1.403
 1856SOL    HW1 7689   0.526   5.493   1.469
 1856SOL    HW2 7690   0.626   5.620   1.438
 1857SOL     OW 7691   0.573   4.670   0.147
 1857SOL    HW1 7692   0.639   4.675   0.068
 1857SOL    HW2 7693   0.619   4.735   0.214
 1858SOL     OW 7694   1.590   3.828   1.465
 1858SOL    HW1 7695   1.629   3.905   1.411
 1858SOL    HW2 7696   1.576   3.866   1.559
 1859SOL     OW 7697   0.146   4.333   0.557
 1859SOL    HW1 7698   0.072   4.274   0.594
 1859SOL    HW2 7699   0.124   4.425   0.597
 1860SOL     OW 7700   1.862   5.456   0.374
 1860SOL    HW1 7701   1.805   5.443   0.458
 1860SOL    HW2 7702   1.866   5.557   0.368
 1861SOL     OW 7703   6.996   5.259   0.158
 1861SOL    HW1 7704   6.983   5.159   0.181
 1861SOL    HW2 7705   6.984   5.305   0.250
 1862SOL     OW 7706   1.691   4.609   0.665
 1862SOL    HW1 7707   1.738   4.549   0.597
 1862SOL    HW2 7708   1.667   4.691   0.607
 1863SOL     OW 7709   1.632   4.823   0.499
 1863SOL    HW1 7710   1.672   4.853   0.411
 1863SOL    HW2 7711   1.652   4.901   0.566
 1864SOL     OW 7712   0.143   4.440   1.579
 1864SOL    HW1 7713   0.245   4.443   1.566
 1864SOL    HW2 7714   0.122   4.532   1.621
 1865SOL     OW 7715   0.609   5.148   0.750
 1865SOL    HW1 7716   0.557   5.058   0.762
 1865SOL    HW2 7717   0.592   5.171   0.650
 1866SOL     OW 7718   1.276   4.966   1.436
 1866SOL    HW1 7719   1.303   4.897   1.364
 1866SOL    HW2 7720   1.340   4.949   1.515
 1867SOL     OW 7721   0.854   3.737   0.461
 1867SOL    HW1 7722   0.885   3.835   0.454
 1867SOL    HW2 7723   0.750   3.749   0.466
 1868SOL     OW 7724   0.145   4.669   1.264
 1868SOL    HW1 7725   0.242   4.638   1.255
 1868SOL    HW2 7726   0.091   4.622   1.191
 1869SOL     OW 7727   1.463   4.754   0.221
 1869SOL    HW1 7728   1.396   4.678   0.245
 1869SOL    HW2 7729   1.553   4.716   0.247
 1870SOL     OW 7730   1.177   5.513   1.614
 1870SOL    HW1 7731   1.190   5.583   1.542
 1870SOL    HW2 7732   1.198   5.423   1.568
 1871SOL     OW 7733   0.340   3.946   1.884
 1871SOL    HW1 7734   0.392   4.031   1.906
 1871SOL    HW2 7735   0.242   3.973   1.896
 1872SOL     OW 7736   1.468   5.151   0.945
 1872SOL    HW1 7737   1.411   5.169   1.029
 1872SOL    HW2 7738   1.440   5.057   0.914
 1873SOL     OW 7739   1.690   5.443   0.582
 1873SOL    HW1 7740   1.615   5.504   0.546
 1873SOL    HW2 7741   1.641   5.366   0.629
 1874SOL     OW 7742   0.608   4.446   0.292
 1874SOL    HW1 7743   0.596   4.533   0.238
 1874SOL    HW2 7744   0.537   4.453   0.367
 1875SOL     OW 7745   1.259   4.017   0.875
 1875SOL    HW1 7746   1.164   4.010   0.915
 1875SOL    HW2 7747   1.321   3.985   0.952
 1876SOL     OW 7748   1.555   5.371   0.322
 1876SOL    HW1 7749   1.652   5.358   0.344
 1876SOL    HW2 7750   1.551   5.378   0.221
 1877SOL     OW 7751   0.798   4.341   1.432
 1877SOL    HW1 7752   0.775   4.308   1.528
 1877SOL    HW2 7753   0.741   4.281   1.370
 1878SOL     OW 7754   1.409   4.190   1.671
 1878SOL    HW1 7755   1.414   4.249   1.755
 1878SOL    HW2 7756   1.474   4.113   1.689
 1879SOL     OW 7757   0.966   4.616   1.578
 1879SOL    HW1 7758   1.016   4.535   1.538
 1879SOL    HW2 7759   0.903   4.647   1.502
 1880SOL     OW 7760   1.023   4.111   1.237
 1880SOL    HW1 7761   0.950   4.146   1.297
 1880SOL    HW2 7762   0.983   4.040   1.177
 1881SOL     OW 7763   1.023   4.425   0.406
 1881SOL    HW1 7764   1.029   4.441   0.506
 1881SOL    HW2 7765   0.937   4.367   0.395
 1882SOL     OW 7766   0.076   4.551   0.742
 1882SOL    HW1 7767   0.162   4.552   0.797
 1882SOL    HW2 7768   0.009   4.581   0.811
 1883SOL     OW 7769   0.129   5.621   1.593
 1883SOL    HW1 7770   0.130   5.590   1.692
 1883SOL    HW2 7771   0.056   5.567   1.550
 1884SOL     OW 7772   0.874   4.088   0.214
 1884SOL    HW1 7773   0.917   4.136   0.136
 1884SOL    HW2 7774   0.901   3.989   0.198
 1885SOL     OW 7775   1.713   4.288   1.825
 1885SOL    HW1 7776   1.681   4.374   1.776
 1885SOL    HW2 7777   1.735   4.227   1.745
 1886SOL     OW 7778   1.359   4.880   0.584
 1886SOL    HW1 7779   1.448   4.873   0.533
 1886SOL    HW2 7780   1.303   4.949   0.531
 1887SOL     OW 7781   0.581   3.941   0.888
 1887SOL    HW1 7782   0.583   3.949   0.991
 1887SOL    HW2 7783   0.563   4.035   0.854
 1888SOL     OW 7784   0.979   5.145   0.496
 1888SOL    HW1 7785   0.958   5.232   0.445
 1888SOL    HW2 7786   0.994   5.173   0.592
 1889SOL     OW 7787   0.360   5.553   0.868
 1889SOL    HW1 7788   0.402   5.461   0.890
 1889SOL    HW2 7789   0.436   5.620   0.883
 1890SOL     OW 7790   1.809   4.764   0.869
 1890SOL    HW1 7791   1.755   4.721   0.794
 1890SOL    HW2 7792   1.764   4.735   0.955
 1891SOL     OW 7793   1.218   5.263   1.509
 1891SOL    HW1 7794   1.186   5.199   1.582
 1891SOL    HW2 7795   1.176   5.223   1.426
 1892SOL     OW 7796   0.303   4.641   0.231
 1892SOL    HW1 7797   0.398   4.660   0.195
 1892SOL    HW2 7798   0.284   4.542   0.214
 1893SOL     OW 7799   1.458   4.479   0.718
 1893SOL    HW1 7800   1.431   4.490   0.817
 1893SOL    HW2 7801   1.545   4.533   0.707
 1894SOL     OW 7802   0.478   5.006   1.731
 1894SOL    HW1 7803   0.446   4.992   1.633
 1894SOL    HW2 7804   0.391   5.020   1.784
 1895SOL     OW 7805   1.122   5.475   0.233
 1895SOL    HW1 7806   1.061   5.424   0.299
 1895SOL    HW2 7807   1.148   5.407   0.161
 1896SOL     OW 7808   0.183   4.004   1.469
 1896SOL    HW1 7809   0.103   4.066   1.476
 1896SOL    HW2 7810   0.156   3.917   1.515
 1897SOL     OW 7811   1.656   5.197   0.077
 1897SOL    HW1 7812   1.598   5.276   0.045
 1897SOL    HW2 7813   1.598   5.116   0.055
 1898SOL     OW 7814   0.499   5.412   0.336
 1898SOL    HW1 7815   0.532   5.489   0.396
 1898SOL    HW2 7816   0.585   5.385   0.283
 1899SOL     OW 7817   1.411   3.857   0.489
 1899SOL    HW1 7818   1.399   3.823   0.391
 1899SOL    HW2 7819   1.513   3.847   0.501
 1900SOL     OW 7820   0.239   5.533   1.218
 1900SOL    HW1 7821   0.284   5.450   1.261
 1900SOL    HW2 7822   0.179   5.496   1.146
 1901SOL     OW 7823   0.955   5.433   0.910
 1901SOL    HW1 7824   1.042   5.387   0.934
 1901SOL    HW2 7825   0.913   5.379   0.833
 1902SOL     OW 7826   0.409   4.405   0.474
 1902SOL    HW1 7827   0.439   4.308   0.492
 1902SOL    HW2 7828   0.308   4.397   0.484
 1903SOL     OW 7829   1.546   3.951   1.714
 1903SOL    HW1 7830   1.537   3.974   1.816
 1903SOL    HW2 7831   1.481   3.874   1.708
 1904SOL     OW 7832   0.781   3.999   1.731
 1904SOL    HW1 7833   0.866   3.940   1.739
 1904SOL    HW2 7834   0.730   3.970   1.815
 1905SOL     OW 7835   0.898   5.292   1.217
 1905SOL    HW1 7836   0.878   5.245   1.129
 1905SOL    HW2 7837   0.954   5.227   1.273
 1906SOL     OW 7838   1.344   4.307   1.417
 1906SOL    HW1 7839   1.370   4.273   1.511
 1906SOL    HW2 7840   1.397   4.394   1.402
 1907SOL     OW 7841   0.817   5.116   0.946
 1907SOL    HW1 7842   0.914   5.119   0.911
 1907SOL    HW2 7843   0.758   5.135   0.864
 1908SOL     OW 7844   0.933   4.233   0.903
 1908SOL    HW1 7845   0.917   4.211   0.802
 1908SOL    HW2 7846   0.973   4.149   0.942
 1909SOL     OW 7847   0.596   3.787   0.468
 1909SOL    HW1 7848   0.526   3.790   0.542
 1909SOL    HW2 7849   0.567   3.862   0.402
 1910SOL     OW 7850   1.443   4.933   0.008
 1910SOL    HW1 7851   1.455   4.848   0.064
 1910SOL    HW2 7852   1.363   4.977   0.054
 1911SOL     OW 7853   0.949   3.986   0.468
 1911SOL    HW1 7854   0.917   4.038   0.384
 1911SOL    HW2 7855   1.051   3.999   0.467
 1912SOL     OW 7856   1.092   4.415   1.454
 1912SOL    HW1 7857   1.039   4.333   1.480
 1912SOL    HW2 7858   1.190   4.385   1.443
 1913SOL     OW 7859   1.238   5.288   0.760
 1913SOL    HW1 7860   1.244   5.367   0.694
 1913SOL    HW2 7861   1.316   5.303   0.822
 1914SOL     OW 7862   0.455   4.924   0.748
 1914SOL    HW1 7863   0.384   4.887   0.813
 1914SOL    HW2 7864   0.419   4.897   0.655
 1915SOL     OW 7865   1.272   5.516   0.619
 1915SOL    HW1 7866   1.348   5.579   0.584
 1915SOL    HW2 7867   1.215   5.579   0.672
 1916SOL     OW 7868   1.027   4.247   0.046
 1916SOL    HW1 7869   0.950   4.316   0.046
 1916SOL    HW2 7870   1.089   4.264   0.125
 1917SOL     OW 7871   0.047   4.273   1.385
 1917SOL    HW1 7872   0.140   4.280   1.341
 1917SOL    HW2 7873   0.050   4.349   1.454
 1918SOL     OW 7874   0.583   3.962   1.166
 1918SOL    HW1 7875   0.641   3.898   1.219
 1918SOL    HW2 7876   0.489   3.950   1.208
 1919SOL     OW 7877   0.887   4.163   0.654
 1919SOL    HW1 7878   0.843   4.232   0.594
 1919SOL    HW2 7879   0.912   4.088   0.588
 1920SOL     OW 7880   1.413   4.898   0.871
 1920SOL    HW1 7881   1.325   4.854   0.896
 1920SOL    HW2 7882   1.414   4.890   0.769
 1921SOL     OW 7883   1.516   4.240   0.953
 1921SOL    HW1 7884   1.434   4.194   0.991
 1921SOL    HW2 7885   1.553   4.293   1.031
 1922SOL     OW 7886   1.765   4.502   0.399
 1922SOL    HW1 7887   1.857   4.464   0.422
 1922SOL    HW2 7888   1.771   4.538   0.303
 1923SOL     OW 7889   0.484   5.115   0.145
 1923SOL    HW1 7890   0.444   5.072   0.228
 1923SOL    HW2 7891   0.409   5.112   0.077
 1924SOL     OW 7892   1.693   5.012   0.666
 1924SOL    HW1 7893   1.795   5.018   0.666
 1924SOL    HW2 7894   1.656   5.104   0.692
 1925SOL     OW 7895   1.341   4.270   0.043
 1925SOL    HW1 7896   1.305   4.274   0.138
 1925SOL    HW2 7897   1.416   4.200   0.045
 1926SOL     OW 7898   0.504   3.964   0.290
 1926SOL    HW1 7899   0.448   3.908   0.227
 1926SOL    HW2 7900   0.499   4.058   0.247
 1927SOL     OW 7901   1.741   4.945   1.554
 1927SOL    HW1 7902   1.830   4.902   1.576
 1927SOL    HW2 7903   1.756   5.045   1.569
 1928SOL     OW 7904   1.031   5.102   1.374
 1928SOL    HW1 7905   0.941   5.066   1.410
 1928SOL    HW2 7906   1.102   5.041   1.416
 1929SOL     OW 7907   1.647   5.385   1.639
 1929SOL    HW1 7908   1.627   5.410   1.542
 1929SOL    HW2 7909   1.715   5.308   1.630
 1930SOL     OW 7910   1.135   4.963   1.132
 1930SOL    HW1 7911   1.057   4.979   1.194
 1930SOL    HW2 7912   1.114   5.014   1.046
 1931SOL     OW 7913   1.573   4.807   1.077
 1931SOL    HW1 7914   1.600   4.888   1.135
 1931SOL    HW2 7915   1.526   4.847   0.994
 1932SOL     OW 7916   0.954   3.824   1.374
 1932SOL    HW1 7917   0.975   3.783   1.282
 1932SOL    HW2 7918   1.042   3.863   1.409
 1933SOL     OW 7919   0.967   4.832   1.738
 1933SOL    HW1 7920   0.868   4.850   1.760
 1933SOL    HW2 7921   0.966   4.748   1.677
 1934SOL     OW 7922   0.733   4.806   0.320
 1934SOL    HW1 7923   0.712   4.795   0.420
 1934SOL    HW2 7924   0.814   4.742   0.300
 1935SOL     OW 7925   0.398   4.558   1.244
 1935SOL    HW1 7926   0.465   4.559   1.322
 1935SOL    HW2 7927   0.354   4.465   1.250
 1936SOL     OW 7928   1.286   4.105   1.243
 1936SOL    HW1 7929   1.309   4.184   1.305
 1936SOL    HW2 7930   1.182   4.111   1.235
 1937SOL     OW 7931   0.049   5.309   1.328
 1937SOL    HW1 7932   6.977   5.341   1.394
 1937SOL    HW2 7933   0.141   5.319   1.370
 1938SOL     OW 7934   0.363   4.838   0.504
 1938SOL    HW1 7935   0.328   4.904   0.433
 1938SOL    HW2 7936   0.365   4.749   0.458
 1939SOL     OW 7937   0.502   4.291   0.834
 1939SOL    HW1 7938   0.528   4.362   0.763
 1939SOL    HW2 7939   0.574   4.306   0.907
 1940SOL     OW 7940   1.232   5.070   0.410
 1940SOL    HW1 7941   1.276   5.155   0.450
 1940SOL    HW2 7942   1.132   5.082   0.428
 1941SOL     OW 7943   1.321   5.195   1.173
 1941SOL    HW1 7944   1.381   5.211   1.256
 1941SOL    HW2 7945   1.265   5.114   1.197
 1942SOL     OW 7946   1.586   4.319   0.510
 1942SOL    HW1 7947   1.510   4.386   0.510
 1942SOL    HW2 7948   1.661   4.369   0.460
 1943SOL     OW 7949   0.335   5.294   1.319
 1943SOL    HW1 7950   0.302   5.248   1.233
 1943SOL    HW2 7951   0.437   5.287   1.307
 1944SOL     OW 7952   0.417   4.411   1.609
 1944SOL    HW1 7953   0.480   4.475   1.559
 1944SOL    HW2 7954   0.458   4.319   1.597
 1945SOL     OW 7955   1.628   4.494   1.681
 1945SOL    HW1 7956   1.532   4.532   1.686
 1945SOL    HW2 7957   1.665   4.530   1.593
 1946SOL     OW 7958   0.996   3.837   1.765
 1946SOL    HW1 7959   1.061   3.913   1.745
 1946SOL    HW2 7960   1.042   3.755   1.725
 1947SOL     OW 7961   0.504   3.754   1.765
 1947SOL    HW1 7962   0.463   3.691   1.695
 1947SOL    HW2 7963   0.430   3.819   1.792
 1948SOL     OW 7964   0.615   4.613   1.039
 1948SOL    HW1 7965   0.647   4.710   1.023
 1948SOL    HW2 7966   0.536   4.619   1.103
 1949SOL     OW 7967   1.366   4.554   0.969
 1949SOL    HW1 7968   1.267   4.533   0.973
 1949SOL    HW2 7969   1.396   4.569   1.064
 1950SOL     OW 7970   1.200   4.236   0.275
 1950SOL    HW1 7971   1.223   4.161   0.341
 1950SOL    HW2 7972   1.162   4.310   0.334
 1951SOL     OW 7973   0.331   3.916   1.253
 1951SOL    HW1 7974   0.276   3.951   1.333
 1951SOL    HW2 7975   0.299   3.817   1.244
 1952SOL     OW 7976   0.075   5.038   1.292
 1952SOL    HW1 7977   0.102   4.970   1.363
 1952SOL    HW2 7978   0.065   5.131   1.335
 1953SOL     OW 7979   0.695   4.344   1.016
 1953SOL    HW1 7980   0.790   4.319   0.984
 1953SOL    HW2 7981   0.687   4.447   1.017
 1954SOL     OW 7982   1.717   4.705   1.820
 1954SOL    HW1 7983   1.683   4.619   1.776
 1954SOL    HW2 7984   1.658   4.713   1.903
 1955SOL     OW 7985   0.332   3.785   0.613
 1955SOL    HW1 7986   0.283   3.875   0.626
 1955SOL    HW2 7987   0.325   3.741   0.706
 1956SOL     OW 7988   1.614   4.091   0.367
 1956SOL    HW1 7989   1.630   4.009   0.426
 1956SOL    HW2 7990   1.593   4.172   0.427
 1957SOL     OW 7991   1.077   4.446   0.978
 1957SOL    HW1 7992   1.044   4.460   1.074
 1957SOL    HW2 7993   1.024   4.362   0.950
 1958SOL     OW 7994   0.957   5.293   1.689
 1958SOL    HW1 7995   0.955   5.344   1.600
 1958SOL    HW2 7996   0.995   5.200   1.667
 1959SOL     OW 7997   1.840   5.199   1.574
 1959SOL    HW1 7998   1.869   5.236   1.481
 1959SOL    HW2 7999   1.922   5.217   1.633
 1960SOL     OW 8000   0.373   4.620   1.787
 1960SOL    HW1 8001   0.448   4.643   1.852
 1960SOL    HW2 8002   0.397   4.530   1.747
 1961SOL     OW 8003   1.500   4.046   0.128
 1961SOL    HW1 8004   1.441   3.964   0.138
 1961SOL    HW2 8005   1.547   4.061   0.218
 1962SOL     OW 8006   1.285   4.523   0.009
 1962SOL    HW1 8007   1.313   4.423   0.017
 1962SOL    HW2 8008   1.331   4.556   6.925
 1963SOL     OW 8009   1.074   5.100   0.876
 1963SOL    HW1 8010   1.072   5.013   0.818
 1963SOL    HW2 8011   1.137   5.166   0.828
 1964SOL     OW 8012   0.269   4.561   0.949
 1964SOL    HW1 8013   0.369   4.564   0.931
 1964SOL    HW2 8014   0.254   4.482   1.012
 1965SOL     OW 8015   0.295   4.244   1.011
 1965SOL    HW1 8016   0.268   4.149   0.981
 1965SOL    HW2 8017   0.366   4.272   0.942
 1966SOL     OW 8018   1.152   4.070   1.685
 1966SOL    HW1 8019   1.102   4.139   1.744
 1966SOL    HW2 8020   1.248   4.107   1.688
 1967SOL     OW 8021   1.190   3.920   1.459
 1967SOL    HW1 8022   1.177   3.981   1.542
 1967SOL    HW2 8023   1.237   3.977   1.388
 1968SOL     OW 8024   0.014   5.014   0.270
 1968SOL    HW1 8025   6.922   5.021   0.317
 1968SOL    HW2 8026   0.038   4.914   0.277
 1969SOL     OW 8027   0.097   5.514   0.959
 1969SOL    HW1 8028   0.060   5.452   0.888
 1969SOL    HW2 8029   0.193   5.533   0.928
 1970SOL     OW 8030   0.484   5.313   0.921
 1970SOL    HW1 8031   0.555   5.381   0.951
 1970SOL    HW2 8032   0.532   5.249   0.855
 1971SOL     OW 8033   0.949   4.467   1.223
 1971SOL    HW1 8034   1.014   4.457   1.301
 1971SOL    HW2 8035   0.864   4.428   1.263
 1972SOL     OW 8036   0.068   4.342   1.108
 1972SOL    HW1 8037   0.148   4.288   1.074
 1972SOL    HW2 8038   0.024   4.292   1.185
 1973SOL     OW 8039   0.230   4.223   1.733
 1973SOL    HW1 8040   0.302   4.173   1.681
 1973SOL    HW2 8041   0.225   4.314   1.686
 1974SOL     OW 8042   1.396   4.621   1.653
 1974SOL    HW1 8043   1.425   4.720   1.651
 1974SOL    HW2 8044   1.365   4.601   1.558
 1975SOL     OW 8045   0.790   4.281   0.392
 1975SOL    HW1 8046   0.808   4.212   0.317
 1975SOL    HW2 8047   0.711   4.340   0.359
 1976SOL     OW 8048   1.612   4.347   1.187
 1976SOL    HW1 8049   1.572   4.300   1.268
 1976SOL    HW2 8050   1.702   4.300   1.167
 1977SOL     OW 8051   0.272   5.257   1.681
 1977SOL    HW1 8052   0.238   5.326   1.745
 1977SOL    HW2 8053   0.271   5.171   1.737
 1978SOL     OW 8054   0.644   4.217   1.260
 1978SOL    HW1 8055   0.620   4.123   1.226
 1978SOL    HW2 8056   0.656   4.273   1.175
 1979SOL     OW 8057   0.925   5.445   1.448
 1979SOL    HW1 8058   0.912   5.397   1.358
 1979SOL    HW2 8059   0.916   5.544   1.427
 1980SOL     OW 8060   0.482   4.220   0.206
 1980SOL    HW1 8061   0.535   4.298   0.246
 1980SOL    HW2 8062   0.393   4.260   0.181
 1981SOL     OW 8063   0.152   4.838   1.463
 1981SOL    HW1 8064   0.148   4.770   1.541
 1981SOL    HW2 8065   0.139   4.775   1.380
 1982SOL     OW 8066   1.328   4.792   1.238
 1982SOL    HW1 8067   1.402   4.803   1.171
 1982SOL    HW2 8068   1.248   4.845   1.200
 1983SOL     OW 8069   1.302   4.554   0.276
 1983SOL    HW1 8070   1.214   4.542   0.326
 1983SOL    HW2 8071   1.283   4.543   0.176
 1984SOL     OW 8072   1.762   5.461   1.147
 1984SOL    HW1 8073   1.833   5.481   1.075
 1984SOL    HW2 8074   1.739   5.361   1.127
 1985SOL     OW 8075   1.230   5.452   1.104
 1985SOL    HW1 8076   1.314   5.489   1.060
 1985SOL    HW2 8077   1.253   5.355   1.131
 1986SOL     OW 8078   0.080   4.978   1.035
 1986SOL    HW1 8079   0.074   4.993   1.138
 1986SOL    HW2 8080   6.988   5.002   1.000
 1987SOL     OW 8081   0.704   5.365   1.766
 1987SOL    HW1 8082   0.677   5.460   1.742
 1987SOL    HW2 8083   0.802   5.353   1.736
 1988SOL     OW 8084   0.957   3.841   0.169
 1988SOL    HW1 8085   1.039   3.885   0.124
 1988SOL    HW2 8086   0.991   3.746   0.191
 1989SOL     OW 8087   1.683   3.863   0.496
 1989SOL    HW1 8088   1.752   3.866   0.419
 1989SOL    HW2 8089   1.691   3.769   0.538
 1990SOL     OW 8090   1.370   5.290   0.495
 1990SOL    HW1 8091   1.440   5.312   0.421
 1990SOL    HW2 8092   1.326   5.381   0.513
 1991SOL     OW 8093   0.134   5.528   1.842
 1991SOL    HW1 8094   0.070   5.461   1.885
 1991SOL    HW2 8095   0.174   5.573   1.924
 1992SOL     OW 8096   1.249   4.643   0.639
 1992SOL    HW1 8097   1.328   4.583   0.665
 1992SOL    HW2 8098   1.293   4.728   0.602
 1993SOL     OW 8099   0.792   4.994   1.447
 1993SOL    HW1 8100   0.752   5.059   1.519
 1993SOL    HW2 8101   0.717   4.986   1.379
 1994SOL     OW 8102   0.705   5.345   0.189
 1994SOL    HW1 8103   0.749   5.380   0.103
 1994SOL    HW2 8104   0.657   5.258   0.162
 1995SOL     OW 8105   1.623   5.444   1.377
 1995SOL    HW1 8106   1.679   5.452   1.291
 1995SOL    HW2 8107   1.606   5.542   1.405
 1996SOL     OW 8108   1.846   3.910   0.961
 1996SOL    HW1 8109   1.872   3.812   0.944
 1996SOL    HW2 8110   1.751   3.924   0.926
 1997SOL     OW 8111   0.229   4.014   0.711
 1997SOL    HW1 8112   0.253   4.111   0.701
 1997SOL    HW2 8113   0.247   3.991   0.810
 1998SOL     OW 8114   1.218   5.289   0.050
 1998SOL    HW1 8115   1.219   5.189   0.076
 1998SOL    HW2 8116   1.156   5.296   6.971
 1999SOL     OW 8117   0.793   4.723   1.394
 1999SOL    HW1 8118   0.812   4.728   1.295
 1999SOL    HW2 8119   0.798   4.820   1.431
 2000SOL     OW 8120   0.923   4.639   0.258
 2000SOL    HW1 8121   0.995   4.665   0.189
 2000SOL    HW2 8122   0.957   4.556   0.307
 2001SOL     OW 8123   1.476   5.384   0.011
 2001SOL    HW1 8124   1.383   5.347   0.036
 2001SOL    HW2 8125   1.464   5.420   6.918
 2002SOL     OW 8126   0.391   4.982   1.482
 2002SOL    HW1 8127   0.386   5.076   1.444
 2002SOL    HW2 8128   0.304   4.934   1.458
 2003SOL     OW 8129   1.613   5.033   1.265
 2003SOL    HW1 8130   1.686   4.999   1.327
 2003SOL    HW2 8131   1.553   5.093   1.325
 2004SOL     OW 8132   1.048   4.863   0.742
 2004SOL    HW1 8133   0.970   4.800   0.761
 2004SOL    HW2 8134   1.112   4.804   0.689
 2005SOL     OW 8135   1.020   3.947   0.988
 2005SOL    HW1 8136   0.935   3.933   0.935
 2005SOL    HW2 8137   1.034   3.859   1.040
 2006SOL     OW 8138   0.616   5.225   0.497
 2006SOL    HW1 8139   0.671   5.183   0.421
 2006SOL    HW2 8140   0.545   5.282   0.450
 2007SOL     OW 8141   1.707   4.084   1.362
 2007SOL    HW1 8142   1.766   4.167   1.360
 2007SOL    HW2 8143   1.759   4.015   1.304
 2008SOL     OW 8144   0.275   5.017   0.320
 2008SOL    HW1 8145   0.173   5.015   0.302
 2008SOL    HW2 8146   0.275   5.068   0.411
 2009SOL     OW 8147   0.134   4.688   1.687
 2009SOL    HW1 8148   0.088   4.748   1.758
 2009SOL    HW2 8149   0.227   4.665   1.730
 2010SOL     OW 8150   0.708   3.920   1.468
 2010SOL    HW1 8151   0.800   3.889   1.436
 2010SOL    HW2 8152   0.723   3.956   1.563
 2011SOL     OW 8153   0.038   4.098   0.070
 2011SOL    HW1 8154   6.945   4.054   0.062
 2011SOL    HW2 8155   0.046   4.149   6.983
 2012SOL     OW 8156   1.444   4.575   1.372
 2012SOL    HW1 8157   1.402   4.657   1.327
 2012SOL    HW2 8158   1.539   4.605   1.396
 2013SOL     OW 8159   0.008   3.911   0.303
 2013SOL    HW1 8160   0.012   3.985   0.233
 2013SOL    HW2 8161   0.082   3.939   0.367
 2014SOL     OW 8162   1.204   5.036   0.129
 2014SOL    HW1 8163   1.104   5.042   0.109
 2014SOL    HW2 8164   1.213   5.040   0.231
 2015SOL     OW 8165   0.589   4.536   1.443
 2015SOL    HW1 8166   0.644   4.621   1.432
 2015SOL    HW2 8167   0.663   4.466   1.454
 2016SOL     OW 8168   1.509   5.487   0.954
 2016SOL    HW1 8169   1.529   5.547   0.875
 2016SOL    HW2 8170   1.592   5.483   1.011
 2017SOL     OW 8171   0.714   4.265   1.669
 2017SOL    HW1 8172   0.753   4.332   1.736
 2017SOL    HW2 8173   0.738   4.172   1.705
 2018SOL     OW 8174   1.467   4.887   1.643
 2018SOL    HW1 8175   1.453   4.891   1.745
 2018SOL    HW2 8176   1.567   4.904   1.630
 2019SOL     OW 8177   0.395   5.472   1.582
 2019SOL    HW1 8178   0.309   5.524   1.566
 2019SOL    HW2 8179   0.364   5.374   1.597
 2020SOL     OW 8180   1.734   4.604   1.172
 2020SOL    HW1 8181   1.689   4.512   1.174
 2020SOL    HW2 8182   1.662   4.671   1.143
 2021SOL     OW 8183   1.217   4.044   0.472
 2021SOL    HW1 8184   1.279   3.962   0.473
 2021SOL    HW2 8185   1.250   4.099   0.552
 2022SOL     OW 8186   0.589   4.476   0.660
 2022SOL    HW1 8187   0.624   4.571   0.665
 2022SOL    HW2 8188   0.525   4.475   0.580
 2023SOL     OW 8189   1.761   4.109   1.624
 2023SOL    HW1 8190   1.730   4.110   1.526
 2023SOL    HW2 8191   1.696   4.044   1.669
 2024SOL     OW 8192   1.704   4.645   1.455
 2024SOL    HW1 8193   1.723   4.739   1.487
 2024SOL    HW2 8194   1.759   4.632   1.370
 2025SOL     OW 8195   0.916   5.109   0.043
 2025SOL    HW1 8196   0.848   5.087   0.116
 2025SOL    HW2 8197   0.912   5.211   0.032
 2026SOL     OW 8198   0.658   5.526   0.942
 2026SOL    HW1 8199   0.649   5.623   0.911
 2026SOL    HW2 8200   0.755   5.500   0.928
 2027SOL     OW 8201   0.870   4.677   0.810
 2027SOL    HW1 8202   0.906   4.597   0.861
 2027SOL    HW2 8203   0.824   4.736   0.881
 2028SOL     OW 8204   1.102   4.704   0.058
 2028SOL    HW1 8205   1.137   4.777   6.997
 2028SOL    HW2 8206   1.168   4.628   0.038
 2029SOL     OW 8207   1.884   5.287   0.833
 2029SOL    HW1 8208   1.794   5.298   0.788
 2029SOL    HW2 8209   1.874   5.214   0.903
 2030SOL     OW 8210   0.239   5.055   1.854
 2030SOL    HW1 8211   0.156   5.000   1.830
 2030SOL    HW2 8212   0.240   5.061   1.957
 2031SOL     OW 8213   0.090   5.001   0.734
 2031SOL    HW1 8214   0.029   4.938   0.677
 2031SOL    HW2 8215   0.156   4.939   0.780
 2032SOL     OW 8216   0.664   5.152   1.612
 2032SOL    HW1 8217   0.596   5.094   1.663
 2032SOL    HW2 8218   0.661   5.241   1.664
 2033SOL     OW 8219   1.829   3.896   1.222
 2033SOL    HW1 8220   1.813   3.796   1.218
 2033SOL    HW2 8221   1.846   3.922   1.123
 2034SOL     OW 8222   0.455   4.142   0.510
 2034SOL    HW1 8223   0.504   4.091   0.436
 2034SOL    HW2 8224   0.476   4.097   0.598
 2035SOL     OW 8225   1.705   5.214   1.076
 2035SOL    HW1 8226   1.620   5.202   1.021
 2035SOL    HW2 8227   1.694   5.142   1.148
 2036SOL     OW 8228   0.305   4.295   1.278
 2036SOL    HW1 8229   0.367   4.246   1.341
 2036SOL    HW2 8230   0.319   4.255   1.184
 2037SOL     OW 8231   0.823   5.334   0.696
 2037SOL    HW1 8232   0.832   5.363   0.600
 2037SOL    HW2 8233   0.737   5.278   0.698
 2038SOL     OW 8234   1.428   3.965   1.074
 2038SOL    HW1 8235   1.469   3.894   1.134
 2038SOL    HW2 8236   1.371   4.023   1.138
 2039SOL     OW 8237   1.012   3.701   1.139
 2039SOL    HW1 8238   0.952   3.619   1.153
 2039SOL    HW2 8239   1.108   3.659   1.132
 2040SOL     OW 8240   0.773   5.080   0.304
 2040SOL    HW1 8241   0.746   4.981   0.304
 2040SOL    HW2 8242   0.848   5.088   0.373
 2041SOL     OW 8243   0.597   5.288   1.252
 2041SOL    HW1 8244   0.591   5.387   1.278
 2041SOL    HW2 8245   0.692   5.268   1.281
 2042SOL     OW 8246   1.359   3.762   0.243
 2042SOL    HW1 8247   1.400   3.699   0.174
 2042SOL    HW2 8248   1.258   3.750   0.236
 2043SOL     OW 8249   1.324   4.195   0.686
 2043SOL    HW1 8250   1.255   4.272   0.690
 2043SOL    HW2 8251   1.291   4.127   0.757
 2044SOL     OW 8252   1.580   3.959   0.842
 2044SOL    HW1 8253   1.533   3.969   0.933
 2044SOL    HW2 8254   1.509   3.915   0.785
 2045SOL     OW 8255   0.090   4.770   0.328
 2045SOL    HW1 8256   0.179   4.720   0.312
 2045SOL    HW2 8257   0.019   4.694   0.323
 2046SOL     OW 8258   0.920   5.363   0.369
 2046SOL    HW1 8259   0.845   5.356   0.299
 2046SOL    HW2 8260   0.902   5.453   0.420
 2047SOL     OW 8261   0.223   4.385   1.995
 2047SOL    HW1 8262   0.204   4.315   2.066
 2047SOL    HW2 8263   0.250   4.337   1.909
 2048SOL     OW 8264   0.268   3.990   2.850
 2048SOL    HW1 8265   0.299   3.976   2.948
 2048SOL    HW2 8266   0.169   3.966   2.854
 2049SOL     OW 8267   6.975   4.110   2.487
 2049SOL    HW1 8268   6.930   4.104   2.580
 2049SOL    HW2 8269   0.046   4.039   2.489
 2050SOL     OW 8270   0.570   5.015   3.041
 2050SOL    HW1 8271   0.478   5.029   3.000
 2050SOL    HW2 8272   0.592   5.108   3.078
 2051SOL     OW 8273   1.497   5.260   2.555
 2051SOL    HW1 8274   1.444   5.233   2.639
 2051SOL    HW2 8275   1.432   5.264   2.475
 2052SOL     OW 8276   1.125   4.427   2.553
 2052SOL    HW1 8277   1.166   4.521   2.538
 2052SOL    HW2 8278   1.097   4.433   2.651
 2053SOL     OW 8279   1.790   4.334   2.071
 2053SOL    HW1 8280   1.759   4.315   1.973
 2053SOL    HW2 8281   1.743   4.264   2.128
 2054SOL     OW 8282   0.764   4.878   2.904
 2054SOL    HW1 8283   0.688   4.921   2.961
 2054SOL    HW2 8284   0.790   4.957   2.845
 2055SOL     OW 8285   0.900   4.471   3.672
 2055SOL    HW1 8286   0.856   4.536   3.736
 2055SOL    HW2 8287   0.918   4.523   3.585
 2056SOL     OW 8288   0.678   4.685   2.540
 2056SOL    HW1 8289   0.762   4.687   2.599
 2056SOL    HW2 8290   0.621   4.763   2.573
 2057SOL     OW 8291   0.688   4.859   3.665
 2057SOL    HW1 8292   0.739   4.942   3.697
 2057SOL    HW2 8293   0.596   4.897   3.636
 2058SOL     OW 8294   0.328   5.127   2.943
 2058SOL    HW1 8295   0.236   5.092   2.922
 2058SOL    HW2 8296   0.352   5.204   2.881
 2059SOL     OW 8297   1.452   5.281   3.231
 2059SOL    HW1 8298   1.518   5.358   3.253
 2059SOL    HW2 8299   1.376   5.285   3.299
 2060SOL     OW 8300   0.401   4.103   3.415
 2060SOL    HW1 8301   0.485   4.054   3.385
 2060SOL    HW2 8302   0.319   4.053   3.378
 2061SOL     OW 8303   0.222   5.416   2.351
 2061SOL    HW1 8304   0.243   5.506   2.397
 2061SOL    HW2 8305   0.277   5.418   2.265
 2062SOL     OW 8306   1.119   5.084   3.554
 2062SOL    HW1 8307   1.172   5.073   3.640
 2062SOL    HW2 8308   1.080   4.991   3.536
 2063SOL     OW 8309   0.216   5.140   2.381
 2063SOL    HW1 8310   0.245   5.235   2.401
 2063SOL    HW2 8311   0.182   5.098   2.469
 2064SOL     OW 8312   0.247   4.837   2.770
 2064SOL    HW1 8313   0.259   4.746   2.815
 2064SOL    HW2 8314   0.188   4.887   2.839
 2065SOL     OW 8315   0.606   5.522   3.273
 2065SOL    HW1 8316   0.523   5.492   3.327
 2065SOL    HW2 8317   0.621   5.620   3.299
 2066SOL     OW 8318   0.588   4.688   1.950
 2066SOL    HW1 8319   0.636   4.745   1.880
 2066SOL    HW2 8320   0.587   4.751   2.032
 2067SOL     OW 8321   0.115   4.371   2.425
 2067SOL    HW1 8322   0.048   4.303   2.460
 2067SOL    HW2 8323   0.103   4.456   2.481
 2068SOL     OW 8324   1.828   5.478   2.178
 2068SOL    HW1 8325   1.899   5.463   2.252
 2068SOL    HW2 8326   1.842   5.575   2.150
 2069SOL     OW 8327   6.993   5.375   2.035
 2069SOL    HW1 8328   6.994   5.276   2.013
 2069SOL    HW2 8329   6.973   5.379   2.135
 2070SOL     OW 8330   1.675   4.613   2.495
 2070SOL    HW1 8331   1.741   4.557   2.443
 2070SOL    HW2 8332   1.646   4.688   2.432
 2071SOL     OW 8333   1.617   4.835   2.331
 2071SOL    HW1 8334   1.703   4.839   2.276
 2071SOL    HW2 8335   1.631   4.906   2.405
 2072SOL     OW 8336   0.134   4.424   3.424
 2072SOL    HW1 8337   0.235   4.434   3.405
 2072SOL    HW2 8338   0.111   4.520   3.455
 2073SOL     OW 8339   0.605   5.133   2.620
 2073SOL    HW1 8340   0.569   5.039   2.639
 2073SOL    HW2 8341   0.585   5.145   2.519
 2074SOL     OW 8342   1.263   4.949   3.285
 2074SOL    HW1 8343   1.281   4.877   3.214
 2074SOL    HW2 8344   1.334   4.935   3.359
 2075SOL     OW 8345   0.828   3.723   2.364
 2075SOL    HW1 8346   0.864   3.820   2.357
 2075SOL    HW2 8347   0.725   3.733   2.362
 2076SOL     OW 8348   0.156   4.664   3.120
 2076SOL    HW1 8349   0.251   4.624   3.116
 2076SOL    HW2 8350   0.102   4.628   3.041
 2077SOL     OW 8351   1.525   4.668   2.033
 2077SOL    HW1 8352   1.434   4.632   2.069
 2077SOL    HW2 8353   1.581   4.683   2.116
 2078SOL     OW 8354   1.189   5.533   3.486
 2078SOL    HW1 8355   1.186   5.606   3.414
 2078SOL    HW2 8356   1.195   5.443   3.435
 2079SOL     OW 8357   0.322   3.927   3.736
 2079SOL    HW1 8358   0.377   4.012   3.739
 2079SOL    HW2 8359   0.226   3.959   3.754
 2080SOL     OW 8360   1.378   5.183   2.787
 2080SOL    HW1 8361   1.350   5.197   2.887
 2080SOL    HW2 8362   1.387   5.080   2.778
 2081SOL     OW 8363   1.638   5.469   2.453
 2081SOL    HW1 8364   1.602   5.440   2.363
 2081SOL    HW2 8365   1.598   5.399   2.517
 2082SOL     OW 8366   0.579   4.429   2.135
 2082SOL    HW1 8367   0.590   4.519   2.088
 2082SOL    HW2 8368   0.501   4.438   2.200
 2083SOL     OW 8369   1.239   4.125   2.821
 2083SOL    HW1 8370   1.162   4.061   2.838
 2083SOL    HW2 8371   1.323   4.072   2.850
 2084SOL     OW 8372   1.574   5.375   2.167
 2084SOL    HW1 8373   1.668   5.414   2.181
 2084SOL    HW2 8374   1.580   5.346   2.069
 2085SOL     OW 8375   0.799   4.344   3.318
 2085SOL    HW1 8376   0.763   4.318   3.411
 2085SOL    HW2 8377   0.749   4.281   3.253
 2086SOL     OW 8378   1.396   4.177   3.510
 2086SOL    HW1 8379   1.391   4.086   3.553
 2086SOL    HW2 8380   1.490   4.184   3.469
 2087SOL     OW 8381   0.945   4.604   3.440
 2087SOL    HW1 8382   0.996   4.526   3.394
 2087SOL    HW2 8383   0.887   4.644   3.365
 2088SOL     OW 8384   1.006   4.106   3.089
 2088SOL    HW1 8385   0.917   4.122   3.133
 2088SOL    HW2 8386   0.989   4.048   3.007
 2089SOL     OW 8387   1.050   4.404   2.275
 2089SOL    HW1 8388   1.073   4.420   2.374
 2089SOL    HW2 8389   0.956   4.364   2.275
 2090SOL     OW 8390   0.086   4.596   2.604
 2090SOL    HW1 8391   0.142   4.559   2.682
 2090SOL    HW2 8392   0.106   4.695   2.608
 2091SOL     OW 8393   0.118   5.592   3.413
 2091SOL    HW1 8394   0.087   5.553   3.501
 2091SOL    HW2 8395   0.086   5.523   3.344
 2092SOL     OW 8396   0.898   4.162   2.055
 2092SOL    HW1 8397   0.950   4.214   1.984
 2092SOL    HW2 8398   0.882   4.072   2.013
 2093SOL     OW 8399   1.333   4.883   2.416
 2093SOL    HW1 8400   1.414   4.862   2.360
 2093SOL    HW2 8401   1.280   4.952   2.360
 2094SOL     OW 8402   0.592   3.905   2.750
 2094SOL    HW1 8403   0.582   3.924   2.850
 2094SOL    HW2 8404   0.589   3.995   2.703
 2095SOL     OW 8405   0.990   5.164   2.371
 2095SOL    HW1 8406   0.949   5.226   2.299
 2095SOL    HW2 8407   0.997   5.221   2.454
 2096SOL     OW 8408   0.357   5.552   2.732
 2096SOL    HW1 8409   0.394   5.456   2.751
 2096SOL    HW2 8410   0.437   5.614   2.746
 2097SOL     OW 8411   1.219   5.287   3.369
 2097SOL    HW1 8412   1.204   5.212   3.436
 2097SOL    HW2 8413   1.157   5.264   3.291
 2098SOL     OW 8414   0.299   4.709   2.155
 2098SOL    HW1 8415   0.391   4.754   2.153
 2098SOL    HW2 8416   0.313   4.615   2.119
 2099SOL     OW 8417   1.452   4.480   2.558
 2099SOL    HW1 8418   1.449   4.438   2.649
 2099SOL    HW2 8419   1.543   4.528   2.548
 2100SOL     OW 8420   0.463   4.995   3.594
 2100SOL    HW1 8421   0.442   4.983   3.493
 2100SOL    HW2 8422   0.371   5.017   3.633
 2101SOL     OW 8423   1.102   5.475   2.095
 2101SOL    HW1 8424   1.027   5.426   2.147
 2101SOL    HW2 8425   1.121   5.418   2.010
 2102SOL     OW 8426   0.162   3.993   3.347
 2102SOL    HW1 8427   0.077   4.049   3.344
 2102SOL    HW2 8428   0.136   3.903   3.390
 2103SOL     OW 8429   1.627   5.078   1.973
 2103SOL    HW1 8430   1.603   5.167   1.930
 2103SOL    HW2 8431   1.554   5.010   1.944
 2104SOL     OW 8432   0.451   5.475   2.176
 2104SOL    HW1 8433   0.508   5.508   2.253
 2104SOL    HW2 8434   0.514   5.420   2.116
 2105SOL     OW 8435   1.366   3.854   2.303
 2105SOL    HW1 8436   1.341   3.829   2.206
 2105SOL    HW2 8437   1.462   3.825   2.316
 2106SOL     OW 8438   0.251   5.535   3.085
 2106SOL    HW1 8439   0.299   5.462   3.141
 2106SOL    HW2 8440   0.200   5.478   3.020
 2107SOL     OW 8441   0.927   5.429   2.743
 2107SOL    HW1 8442   1.021   5.389   2.745
 2107SOL    HW2 8443   0.879   5.381   2.665
 2108SOL     OW 8444   0.367   4.393   2.325
 2108SOL    HW1 8445   0.400   4.304   2.368
 2108SOL    HW2 8446   0.266   4.391   2.345
 2109SOL     OW 8447   0.656   3.881   1.935
 2109SOL    HW1 8448   0.703   3.805   1.981
 2109SOL    HW2 8449   0.598   3.835   1.861
 2110SOL     OW 8450   0.769   4.008   3.561
 2110SOL    HW1 8451   0.846   3.941   3.540
 2110SOL    HW2 8452   0.746   3.980   3.657
 2111SOL     OW 8453   0.895   5.289   3.062
 2111SOL    HW1 8454   0.880   5.254   2.967
 2111SOL    HW2 8455   0.962   5.228   3.110
 2112SOL     OW 8456   1.336   4.316   3.276
 2112SOL    HW1 8457   1.361   4.271   3.364
 2112SOL    HW2 8458   1.424   4.363   3.248
 2113SOL     OW 8459   0.814   5.134   2.804
 2113SOL    HW1 8460   0.909   5.123   2.764
 2113SOL    HW2 8461   0.750   5.131   2.724
 2114SOL     OW 8462   0.944   4.251   2.776
 2114SOL    HW1 8463   0.915   4.244   2.677
 2114SOL    HW2 8464   0.977   4.157   2.796
 2115SOL     OW 8465   0.554   3.751   2.363
 2115SOL    HW1 8466   0.469   3.755   2.421
 2115SOL    HW2 8467   0.544   3.831   2.298
 2116SOL     OW 8468   1.435   4.893   1.907
 2116SOL    HW1 8469   1.454   4.806   1.960
 2116SOL    HW2 8470   1.339   4.919   1.930
 2117SOL     OW 8471   0.269   3.748   2.067
 2117SOL    HW1 8472   0.322   3.823   2.021
 2117SOL    HW2 8473   0.340   3.688   2.112
 2118SOL     OW 8474   0.924   3.976   2.353
 2118SOL    HW1 8475   0.900   4.037   2.276
 2118SOL    HW2 8476   1.026   3.991   2.362
 2119SOL     OW 8477   1.071   4.409   3.309
 2119SOL    HW1 8478   1.015   4.325   3.315
 2119SOL    HW2 8479   1.169   4.384   3.298
 2120SOL     OW 8480   1.183   5.325   2.643
 2120SOL    HW1 8481   1.217   5.390   2.572
 2120SOL    HW2 8482   1.263   5.305   2.704
 2121SOL     OW 8483   0.472   4.880   2.605
 2121SOL    HW1 8484   0.392   4.864   2.668
 2121SOL    HW2 8485   0.430   4.875   2.511
 2122SOL     OW 8486   1.270   5.533   2.466
 2122SOL    HW1 8487   1.316   5.600   2.402
 2122SOL    HW2 8488   1.249   5.587   2.548
 2123SOL     OW 8489   1.067   4.266   1.846
 2123SOL    HW1 8490   1.003   4.344   1.824
 2123SOL    HW2 8491   1.127   4.296   1.921
 2124SOL     OW 8492   0.052   4.257   3.230
 2124SOL    HW1 8493   0.149   4.263   3.195
 2124SOL    HW2 8494   0.054   4.326   3.306
 2125SOL     OW 8495   0.580   3.945   3.024
 2125SOL    HW1 8496   0.624   3.866   3.070
 2125SOL    HW2 8497   0.491   3.955   3.071
 2126SOL     OW 8498   0.869   4.184   2.534
 2126SOL    HW1 8499   0.835   4.244   2.459
 2126SOL    HW2 8500   0.882   4.093   2.492
 2127SOL     OW 8501   1.062   3.767   2.635
 2127SOL    HW1 8502   0.994   3.790   2.563
 2127SOL    HW2 8503   1.027   3.685   2.684
 2128SOL     OW 8504   1.420   4.917   2.750
 2128SOL    HW1 8505   1.382   4.839   2.802
 2128SOL    HW2 8506   1.391   4.899   2.654
 2129SOL     OW 8507   1.422   4.327   2.896
 2129SOL    HW1 8508   1.351   4.255   2.878
 2129SOL    HW2 8509   1.462   4.304   2.986
 2130SOL     OW 8510   1.787   4.568   2.198
 2130SOL    HW1 8511   1.852   4.529   2.266
 2130SOL    HW2 8512   1.782   4.490   2.130
 2131SOL     OW 8513   0.474   5.179   1.996
 2131SOL    HW1 8514   0.391   5.147   2.047
 2131SOL    HW2 8515   0.506   5.099   1.944
 2132SOL     OW 8516   1.679   5.027   2.517
 2132SOL    HW1 8517   1.780   5.025   2.497
 2132SOL    HW2 8518   1.638   5.117   2.494
 2133SOL     OW 8519   1.381   4.336   1.937
 2133SOL    HW1 8520   1.331   4.297   2.020
 2133SOL    HW2 8521   1.478   4.320   1.962
 2134SOL     OW 8522   0.527   3.936   2.165
 2134SOL    HW1 8523   0.573   3.916   2.075
 2134SOL    HW2 8524   0.484   4.027   2.143
 2135SOL     OW 8525   1.050   5.102   3.203
 2135SOL    HW1 8526   0.965   5.066   3.249
 2135SOL    HW2 8527   1.126   5.042   3.242
 2136SOL     OW 8528   1.123   4.964   2.958
 2136SOL    HW1 8529   1.053   5.003   3.020
 2136SOL    HW2 8530   1.099   5.000   2.866
 2137SOL     OW 8531   0.932   3.829   3.244
 2137SOL    HW1 8532   0.953   3.795   3.148
 2137SOL    HW2 8533   1.021   3.867   3.279
 2138SOL     OW 8534   0.985   4.825   3.606
 2138SOL    HW1 8535   0.891   4.863   3.619
 2138SOL    HW2 8536   0.973   4.749   3.538
 2139SOL     OW 8537   0.396   4.532   3.116
 2139SOL    HW1 8538   0.473   4.529   3.187
 2139SOL    HW2 8539   0.354   4.439   3.122
 2140SOL     OW 8540   1.279   4.103   3.125
 2140SOL    HW1 8541   1.300   4.189   3.177
 2140SOL    HW2 8542   1.177   4.107   3.104
 2141SOL     OW 8543   0.038   5.376   3.243
 2141SOL    HW1 8544   6.978   5.369   3.160
 2141SOL    HW2 8545   0.094   5.290   3.240
 2142SOL     OW 8546   0.334   4.868   2.376
 2142SOL    HW1 8547   0.412   4.895   2.314
 2142SOL    HW2 8548   0.294   4.790   2.325
 2143SOL     OW 8549   0.530   4.284   2.715
 2143SOL    HW1 8550   0.551   4.341   2.629
 2143SOL    HW2 8551   0.611   4.298   2.774
 2144SOL     OW 8552   1.216   5.070   2.251
 2144SOL    HW1 8553   1.267   5.154   2.281
 2144SOL    HW2 8554   1.122   5.084   2.290
 2145SOL     OW 8555   1.300   5.204   3.037
 2145SOL    HW1 8556   1.365   5.227   3.116
 2145SOL    HW2 8557   1.246   5.123   3.067
 2146SOL     OW 8558   1.593   4.340   2.322
 2146SOL    HW1 8559   1.527   4.378   2.390
 2146SOL    HW2 8560   1.627   4.419   2.268
 2147SOL     OW 8561   0.338   5.302   3.176
 2147SOL    HW1 8562   0.281   5.219   3.163
 2147SOL    HW2 8563   0.431   5.276   3.143
 2148SOL     OW 8564   0.407   4.427   3.468
 2148SOL    HW1 8565   0.474   4.477   3.407
 2148SOL    HW2 8566   0.458   4.343   3.492
 2149SOL     OW 8567   1.552   4.624   3.487
 2149SOL    HW1 8568   1.470   4.632   3.427
 2149SOL    HW2 8569   1.628   4.652   3.421
 2150SOL     OW 8570   0.969   3.834   3.558
 2150SOL    HW1 8571   1.041   3.901   3.585
 2150SOL    HW2 8572   1.022   3.750   3.532
 2151SOL     OW 8573   0.506   3.743   3.646
 2151SOL    HW1 8574   0.471   3.688   3.567
 2151SOL    HW2 8575   0.427   3.806   3.666
 2152SOL     OW 8576   0.581   4.591   2.913
 2152SOL    HW1 8577   0.592   4.692   2.911
 2152SOL    HW2 8578   0.505   4.570   2.978
 2153SOL     OW 8579   1.304   4.589   2.884
 2153SOL    HW1 8580   1.216   4.557   2.843
 2153SOL    HW2 8581   1.358   4.502   2.892
 2154SOL     OW 8582   1.224   4.235   2.135
 2154SOL    HW1 8583   1.217   4.152   2.195
 2154SOL    HW2 8584   1.159   4.301   2.180
 2155SOL     OW 8585   0.288   3.924   3.115
 2155SOL    HW1 8586   0.240   3.948   3.203
 2155SOL    HW2 8587   0.274   3.822   3.103
 2156SOL     OW 8588   0.745   4.368   2.934
 2156SOL    HW1 8589   0.828   4.342   2.879
 2156SOL    HW2 8590   0.710   4.459   2.904
 2157SOL     OW 8591   1.650   4.651   3.752
 2157SOL    HW1 8592   1.643   4.654   3.650
 2157SOL    HW2 8593   1.598   4.731   3.785
 2158SOL     OW 8594   0.297   3.761   2.475
 2158SOL    HW1 8595   0.259   3.853   2.497
 2158SOL    HW2 8596   0.314   3.720   2.568
 2159SOL     OW 8597   1.593   4.106   2.184
 2159SOL    HW1 8598   1.609   4.025   2.244
 2159SOL    HW2 8599   1.587   4.188   2.248
 2160SOL     OW 8600   1.064   4.479   2.814
 2160SOL    HW1 8601   1.036   4.501   2.911
 2160SOL    HW2 8602   1.030   4.382   2.804
 2161SOL     OW 8603   0.959   5.300   3.568
 2161SOL    HW1 8604   0.955   5.348   3.476
 2161SOL    HW2 8605   1.005   5.210   3.550
 2162SOL     OW 8606   0.364   4.624   3.654
 2162SOL    HW1 8607   0.448   4.633   3.711
 2162SOL    HW2 8608   0.378   4.548   3.587
 2163SOL     OW 8609   1.482   4.005   1.963
 2163SOL    HW1 8610   1.404   3.954   2.004
 2163SOL    HW2 8611   1.533   4.045   2.044
 2164SOL     OW 8612   1.239   4.550   1.862
 2164SOL    HW1 8613   1.285   4.461   1.886
 2164SOL    HW2 8614   1.290   4.581   1.778
 2165SOL     OW 8615   1.056   5.090   2.708
 2165SOL    HW1 8616   1.067   5.008   2.647
 2165SOL    HW2 8617   1.118   5.166   2.676
 2166SOL     OW 8618   0.272   4.558   2.806
 2166SOL    HW1 8619   0.368   4.571   2.774
 2166SOL    HW2 8620   0.273   4.469   2.856
 2167SOL     OW 8621   0.312   4.272   2.858
 2167SOL    HW1 8622   0.283   4.176   2.836
 2167SOL    HW2 8623   0.393   4.288   2.793
 2168SOL     OW 8624   1.138   4.093   3.540
 2168SOL    HW1 8625   1.093   4.144   3.617
 2168SOL    HW2 8626   1.217   4.153   3.519
 2169SOL     OW 8627   1.171   3.927   3.324
 2169SOL    HW1 8628   1.156   3.994   3.400
 2169SOL    HW2 8629   1.227   3.977   3.254
 2170SOL     OW 8630   6.962   5.054   2.051
 2170SOL    HW1 8631   6.896   5.079   2.126
 2170SOL    HW2 8632   7.000   4.965   2.087
 2171SOL     OW 8633   0.091   5.502   2.797
 2171SOL    HW1 8634   0.075   5.437   2.720
 2171SOL    HW2 8635   0.188   5.533   2.783
 2172SOL     OW 8636   0.480   5.320   2.785
 2172SOL    HW1 8637   0.559   5.375   2.823
 2172SOL    HW2 8638   0.525   5.245   2.732
 2173SOL     OW 8639   0.967   4.508   3.062
 2173SOL    HW1 8640   1.024   4.490   3.145
 2173SOL    HW2 8641   0.879   4.462   3.083
 2174SOL     OW 8642   0.074   4.348   2.963
 2174SOL    HW1 8643   0.161   4.311   2.925
 2174SOL    HW2 8644   0.051   4.294   3.046
 2175SOL     OW 8645   0.232   4.220   3.589
 2175SOL    HW1 8646   0.302   4.167   3.535
 2175SOL    HW2 8647   0.214   4.304   3.533
 2176SOL     OW 8648   1.266   4.638   3.520
 2176SOL    HW1 8649   1.287   4.735   3.535
 2176SOL    HW2 8650   1.278   4.624   3.420
 2177SOL     OW 8651   0.788   4.288   2.265
 2177SOL    HW1 8652   0.822   4.242   2.179
 2177SOL    HW2 8653   0.707   4.343   2.235
 2178SOL     OW 8654   0.265   5.309   3.591
 2178SOL    HW1 8655   0.205   5.368   3.649
 2178SOL    HW2 8656   0.253   5.214   3.630
 2179SOL     OW 8657   0.667   4.200   3.131
 2179SOL    HW1 8658   0.653   4.109   3.088
 2179SOL    HW2 8659   0.686   4.266   3.054
 2180SOL     OW 8660   0.933   5.429   3.329
 2180SOL    HW1 8661   0.886   5.397   3.245
 2180SOL    HW2 8662   0.934   5.532   3.323
 2181SOL     OW 8663   0.436   4.175   2.084
 2181SOL    HW1 8664   0.485   4.265   2.092
 2181SOL    HW2 8665   0.343   4.188   2.128
 2182SOL     OW 8666   0.179   4.804   3.345
 2182SOL    HW1 8667   0.155   4.737   3.419
 2182SOL    HW2 8668   0.157   4.759   3.254
 2183SOL     OW 8669   1.281   4.773   3.075
 2183SOL    HW1 8670   1.292   4.699   3.003
 2183SOL    HW2 8671   1.221   4.843   3.031
 2184SOL     OW 8672   1.290   4.580   2.124
 2184SOL    HW1 8673   1.209   4.555   2.179
 2184SOL    HW2 8674   1.263   4.570   2.025
 2185SOL     OW 8675   1.747   5.464   2.992
 2185SOL    HW1 8676   1.820   5.503   2.931
 2185SOL    HW2 8677   1.798   5.400   3.053
 2186SOL     OW 8678   1.215   5.459   2.944
 2186SOL    HW1 8679   1.309   5.489   2.917
 2186SOL    HW2 8680   1.225   5.366   2.984
 2187SOL     OW 8681   0.081   4.970   2.919
 2187SOL    HW1 8682   0.087   4.994   3.019
 2187SOL    HW2 8683   6.984   4.985   2.895
 2188SOL     OW 8684   0.690   5.360   3.628
 2188SOL    HW1 8685   0.656   5.450   3.595
 2188SOL    HW2 8686   0.790   5.359   3.605
 2189SOL     OW 8687   1.669   3.884   2.338
 2189SOL    HW1 8688   1.736   3.839   2.277
 2189SOL    HW2 8689   1.640   3.813   2.406
 2190SOL     OW 8690   1.350   5.306   2.329
 2190SOL    HW1 8691   1.413   5.330   2.251
 2190SOL    HW2 8692   1.308   5.394   2.361
 2191SOL     OW 8693   0.095   5.463   3.754
 2191SOL    HW1 8694   0.059   5.384   3.808
 2191SOL    HW2 8695   0.157   5.517   3.817
 2192SOL     OW 8696   1.246   4.664   2.537
 2192SOL    HW1 8697   1.328   4.604   2.554
 2192SOL    HW2 8698   1.282   4.744   2.481
 2193SOL     OW 8699   0.821   4.991   3.308
 2193SOL    HW1 8700   0.778   5.048   3.384
 2193SOL    HW2 8701   0.756   5.005   3.232
 2194SOL     OW 8702   0.667   5.355   2.033
 2194SOL    HW1 8703   0.688   5.365   1.933
 2194SOL    HW2 8704   0.601   5.274   2.029
 2195SOL     OW 8705   1.632   5.477   3.244
 2195SOL    HW1 8706   1.664   5.492   3.148
 2195SOL    HW2 8707   1.633   5.569   3.290
 2196SOL     OW 8708   0.249   4.008   2.578
 2196SOL    HW1 8709   0.259   4.108   2.570
 2196SOL    HW2 8710   0.267   3.986   2.677
 2197SOL     OW 8711   1.169   5.335   1.881
 2197SOL    HW1 8712   1.191   5.237   1.901
 2197SOL    HW2 8713   1.110   5.338   1.797
 2198SOL     OW 8714   0.789   4.716   3.253
 2198SOL    HW1 8715   0.801   4.712   3.152
 2198SOL    HW2 8716   0.801   4.814   3.279
 2199SOL     OW 8717   0.956   4.566   2.044
 2199SOL    HW1 8718   0.983   4.663   2.046
 2199SOL    HW2 8719   0.968   4.530   2.138
 2200SOL     OW 8720   1.578   5.342   1.897
 2200SOL    HW1 8721   1.477   5.350   1.889
 2200SOL    HW2 8722   1.612   5.368   1.803
 2201SOL     OW 8723   0.382   4.969   3.342
 2201SOL    HW1 8724   0.342   5.044   3.287
 2201SOL    HW2 8725   0.304   4.901   3.335
 2202SOL     OW 8726   1.049   4.847   2.585
 2202SOL    HW1 8727   0.973   4.796   2.631
 2202SOL    HW2 8728   1.120   4.776   2.564
 2203SOL     OW 8729   1.028   3.947   2.848
 2203SOL    HW1 8730   1.042   3.900   2.758
 2203SOL    HW2 8731   1.014   3.868   2.913
 2204SOL     OW 8732   0.589   5.205   2.359
 2204SOL    HW1 8733   0.661   5.175   2.293
 2204SOL    HW2 8734   0.503   5.180   2.314
 2205SOL     OW 8735   0.226   5.103   2.113
 2205SOL    HW1 8736   0.124   5.102   2.103
 2205SOL    HW2 8737   0.241   5.091   2.214
 2206SOL     OW 8738   0.122   4.661   3.554
 2206SOL    HW1 8739   0.053   4.648   3.628
 2206SOL    HW2 8740   0.214   4.658   3.602
 2207SOL     OW 8741   0.689   3.900   3.318
 2207SOL    HW1 8742   0.785   3.873   3.286
 2207SOL    HW2 8743   0.704   3.944   3.409
 2208SOL     OW 8744   0.093   4.048   1.910
 2208SOL    HW1 8745   0.003   4.025   1.870
 2208SOL    HW2 8746   0.125   4.131   1.861
 2209SOL     OW 8747   1.382   4.613   3.270
 2209SOL    HW1 8748   1.353   4.676   3.195
 2209SOL    HW2 8749   1.459   4.558   3.230
 2210SOL     OW 8750   0.089   3.927   2.182
 2210SOL    HW1 8751   0.044   3.955   2.095
 2210SOL    HW2 8752   0.147   3.847   2.155
 2211SOL     OW 8753   1.211   5.075   1.972
 2211SOL    HW1 8754   1.135   5.008   1.975
 2211SOL    HW2 8755   1.232   5.088   2.072
 2212SOL     OW 8756   0.592   4.522   3.292
 2212SOL    HW1 8757   0.638   4.615   3.290
 2212SOL    HW2 8758   0.675   4.461   3.297
 2213SOL     OW 8759   1.511   5.504   2.826
 2213SOL    HW1 8760   1.565   5.527   2.745
 2213SOL    HW2 8761   1.578   5.479   2.898
 2214SOL     OW 8762   0.702   4.279   3.554
 2214SOL    HW1 8763   0.763   4.334   3.614
 2214SOL    HW2 8764   0.731   4.181   3.560
 2215SOL     OW 8765   1.453   4.909   3.482
 2215SOL    HW1 8766   1.438   4.899   3.584
 2215SOL    HW2 8767   1.554   4.912   3.471
 2216SOL     OW 8768   0.392   5.481   3.432
 2216SOL    HW1 8769   0.306   5.532   3.411
 2216SOL    HW2 8770   0.355   5.394   3.477
 2217SOL     OW 8771   1.662   4.665   3.048
 2217SOL    HW1 8772   1.636   4.577   3.095
 2217SOL    HW2 8773   1.648   4.646   2.950
 2218SOL     OW 8774   1.186   4.043   2.338
 2218SOL    HW1 8775   1.259   3.970   2.327
 2218SOL    HW2 8776   1.222   4.102   2.415
 2219SOL     OW 8777   0.574   4.444   2.513
 2219SOL    HW1 8778   0.622   4.536   2.517
 2219SOL    HW2 8779   0.505   4.454   2.438
 2220SOL     OW 8780   1.722   4.705   3.309
 2220SOL    HW1 8781   1.819   4.678   3.322
 2220SOL    HW2 8782   1.703   4.697   3.208
 2221SOL     OW 8783   0.836   5.097   1.907
 2221SOL    HW1 8784   0.834   5.117   2.008
 2221SOL    HW2 8785   0.858   5.181   1.856
 2222SOL     OW 8786   0.673   5.503   2.826
 2222SOL    HW1 8787   0.669   5.599   2.791
 2222SOL    HW2 8788   0.768   5.469   2.808
 2223SOL     OW 8789   0.877   4.684   2.728
 2223SOL    HW1 8790   0.940   4.614   2.765
 2223SOL    HW2 8791   0.841   4.740   2.806
 2224SOL     OW 8792   1.131   4.787   1.937
 2224SOL    HW1 8793   1.063   4.808   1.862
 2224SOL    HW2 8794   1.164   4.693   1.914
 2225SOL     OW 8795   1.911   5.320   2.694
 2225SOL    HW1 8796   1.902   5.317   2.594
 2225SOL    HW2 8797   1.981   5.253   2.725
 2226SOL     OW 8798   0.227   5.071   3.699
 2226SOL    HW1 8799   0.160   5.029   3.632
 2226SOL    HW2 8800   0.191   5.045   3.791
 2227SOL     OW 8801   0.116   5.009   2.603
 2227SOL    HW1 8802   0.155   4.959   2.683
 2227SOL    HW2 8803   0.131   4.946   2.525
 2228SOL     OW 8804   0.671   5.133   3.485
 2228SOL    HW1 8805   0.599   5.072   3.524
 2228SOL    HW2 8806   0.662   5.221   3.536
 2229SOL     OW 8807   0.454   4.159   2.411
 2229SOL    HW1 8808   0.503   4.133   2.326
 2229SOL    HW2 8809   0.433   4.075   2.462
 2230SOL     OW 8810   0.311   4.274   3.130
 2230SOL    HW1 8811   0.375   4.223   3.190
 2230SOL    HW2 8812   0.336   4.253   3.033
 2231SOL     OW 8813   0.794   5.337   2.529
 2231SOL    HW1 8814   0.797   5.339   2.427
 2231SOL    HW2 8815   0.719   5.273   2.553
 2232SOL     OW 8816   1.436   3.994   2.942
 2232SOL    HW1 8817   1.482   3.911   2.977
 2232SOL    HW2 8818   1.383   4.035   3.021
 2233SOL     OW 8819   0.981   3.728   3.005
 2233SOL    HW1 8820   0.914   3.658   2.973
 2233SOL    HW2 8821   1.071   3.680   2.987
 2234SOL     OW 8822   0.784   5.097   2.191
 2234SOL    HW1 8823   0.715   5.021   2.172
 2234SOL    HW2 8824   0.849   5.055   2.256
 2235SOL     OW 8825   0.615   5.277   3.111
 2235SOL    HW1 8826   0.602   5.363   3.165
 2235SOL    HW2 8827   0.714   5.280   3.086
 2236SOL     OW 8828   1.308   3.790   2.045
 2236SOL    HW1 8829   1.345   3.739   1.966
 2236SOL    HW2 8830   1.226   3.732   2.072
 2237SOL     OW 8831   1.258   4.191   2.545
 2237SOL    HW1 8832   1.217   4.283   2.526
 2237SOL    HW2 8833   1.249   4.176   2.645
 2238SOL     OW 8834   1.507   3.928   2.656
 2238SOL    HW1 8835   1.486   3.920   2.754
 2238SOL    HW2 8836   1.503   4.026   2.633
 2239SOL     OW 8837   0.053   4.813   2.147
 2239SOL    HW1 8838   0.152   4.782   2.150
 2239SOL    HW2 8839   6.998   4.725   2.154
 2240SOL     OW 8840   0.888   5.367   2.214
 2240SOL    HW1 8841   0.811   5.348   2.149
 2240SOL    HW2 8842   0.868   5.458   2.259
 2241SOL     OW 8843   0.228   4.392   3.846
 2241SOL    HW1 8844   0.220   4.325   3.922
 2241SOL    HW2 8845   0.255   4.341   3.764
 2242SOL     OW 8846   0.262   3.987   4.743
 2242SOL    HW1 8847   0.293   3.968   4.840
 2242SOL    HW2 8848   0.161   3.971   4.750
 2243SOL     OW 8849   6.990   4.119   4.377
 2243SOL    HW1 8850   6.940   4.110   4.466
 2243SOL    HW2 8851   0.054   4.041   4.377
 2244SOL     OW 8852   0.591   5.033   4.896
 2244SOL    HW1 8853   0.496   5.022   4.863
 2244SOL    HW2 8854   0.594   5.129   4.932
 2245SOL     OW 8855   1.534   5.257   4.424
 2245SOL    HW1 8856   1.494   5.224   4.513
 2245SOL    HW2 8857   1.462   5.259   4.351
 2246SOL     OW 8858   1.131   4.388   4.425
 2246SOL    HW1 8859   1.160   4.485   4.403
 2246SOL    HW2 8860   1.123   4.391   4.526
 2247SOL     OW 8861   0.752   4.877   4.740
 2247SOL    HW1 8862   0.687   4.923   4.805
 2247SOL    HW2 8863   0.797   4.960   4.701
 2248SOL     OW 8864   0.858   4.488   5.535
 2248SOL    HW1 8865   0.842   4.558   5.606
 2248SOL    HW2 8866   0.881   4.539   5.448
 2249SOL     OW 8867   0.660   4.726   4.391
 2249SOL    HW1 8868   0.744   4.710   4.449
 2249SOL    HW2 8869   0.604   4.796   4.439
 2250SOL     OW 8870   0.667   4.850   5.529
 2250SOL    HW1 8871   0.736   4.919   5.563
 2250SOL    HW2 8872   0.585   4.907   5.500
 2251SOL     OW 8873   0.320   5.159   4.829
 2251SOL    HW1 8874   0.243   5.124   4.773
 2251SOL    HW2 8875   0.378   5.216   4.765
 2252SOL     OW 8876   1.470   5.245   5.129
 2252SOL    HW1 8877   1.528   5.330   5.133
 2252SOL    HW2 8878   1.391   5.259   5.193
 2253SOL     OW 8879   0.394   4.139   5.298
 2253SOL    HW1 8880   0.482   4.099   5.267
 2253SOL    HW2 8881   0.320   4.073   5.267
 2254SOL     OW 8882   0.220   5.385   4.237
 2254SOL    HW1 8883   0.221   5.479   4.280
 2254SOL    HW2 8884   0.294   5.397   4.166
 2255SOL     OW 8885   1.117   5.093   5.409
[truncated: 1,066,622 more chars]
