# Supplementary material for: A locally activatable sensor for robust quantification of organellar glutathione
Source: Nat Chem. 2023 Jun 15;15(10):1415–21. doi: 10.1038/s41557-023-01249-3 (PMC10533397; doi:10.1038/s41557-023-01249-3)
Supplement: Supplementary file 4 — Official PDB reports for all three protein crystal structures. [file 41557_2023_1249_MOESM4_ESM.zip]

Archive with 7 entries (6 files):
- Huebner_PDBreports/
- Huebner_PDBreports/D_1292121618_val-report-full_P1.pdf
- __MACOSX/Huebner_PDBreports/._D_1292121618_val-report-full_P1.pdf
- Huebner_PDBreports/D_1292121432_val-report-full_P1.pdf
- __MACOSX/Huebner_PDBreports/._D_1292121432_val-report-full_P1.pdf
- Huebner_PDBreports/D_1292121661_val-report-full_P1.pdf
- __MACOSX/Huebner_PDBreports/._D_1292121661_val-report-full_P1.pdf
