# Supplementary material for: A locally activatable sensor for robust quantification of organellar glutathione
Source: Nat Chem. 2023 Jun 15;15(10):1415–21. doi: 10.1038/s41557-023-01249-3 (PMC10533397; doi:10.1038/s41557-023-01249-3)
Supplement: Supplementary file 5 — Numerical data for titration experiments [file 41557_2023_1249_MOESM5_ESM.xlsx]

## Sheet: Fig2
Fluorescence intensity of TRaQ-G derivatives at the fluorescence maximum (630 nm) with increasing concentrations of GSH present
GSH (mM)		Me-TRaQ-G @ 630 nm				TRaQ-G-ctrl @ 630 nm				TRaQ-G @ 630 nm				TRaQ-G ligand @ 630 nm
0		0.989794	0.959176	1.05103		0.801847	0.90705	0.924795		0.971572	0.987079	1.04135		0.0199147	0.0175887	0.0198372
0.1		0.679786	0.733368	0.756331		0.804382	0.961553	0.984368		0.948312	0.975449	1.01422		0.0227835	0.0251095	0.0291413
0.5		0.321172	0.341456	0.38126		0.915922	0.95268	0.966623		0.824257	0.85527	0.886284		0.00878852	0.00339988	0.00367125
1		0.228935	0.240417	0.235824		0.852547	0.95775	0.975495		0.769983	0.769983	0.777736		0.00146152	0.0118899	0.00960264
2		0.173823	0.17765	0.178798		0.970425	0.966623	1.06295		0.622667	0.653681	0.665311		0.053177	0.05434	0.0191781
5		0.0804375	0.0808202	0.100722		0.938738	1.01099	0.991973		0.308653	0.326873	0.31912		0.0655825	0.0524016	-0.00409382
10		0.0436958	0.0433131	0.0482885		0.90198	0.91212	0.938738		0.143505	0.138852	0.137302		0.00843962	0.0021981	0.00297344
20		0.0225311	0.0283868	0.0295732		0.889305	0.92226	0.950145		0.0454235	0.0407715	0.0496879		0.00394262	-0.00827292	0.0043303
