# Supplementary material for: A locally activatable sensor for robust quantification of organellar glutathione
Source: Nat Chem. 2023 Jun 15;15(10):1415–21. doi: 10.1038/s41557-023-01249-3 (PMC10533397; doi:10.1038/s41557-023-01249-3)
Supplement: Supplementary file 6 — Numerical data for spectra at varying GSH concentrations and quantification of GSH in cells upon different treatments. [file 41557_2023_1249_MOESM6_ESM.xlsx]

## Sheet: 3a
Fluorescence of TRaQ-G in vitro in the presence of increasing concentrations of GSH
wavelength (nm)	Normalized mGold fluorescence				wavelength (nm)	Normalized TRaQ-G ligand fluorescence + 0 mM GSH			Normalized TRaQ-G ligand fluorescence + 1 mM GSH			Normalized TRaQ-G ligand fluorescence + 5 mM GSH			Normalized TRaQ-G ligand fluorescence + 10 mM GSH
520	0.628081	0.638758	0.622742		610	0.25455	0.265433	0.250016	0.270874	0.27692	0.275711	0.122147	0.145725	0.143609	0.0910108	0.0731756	0.0913131
523	0.81493	0.825607	0.820269		613	0.383326	0.392395	0.371235	0.368212	0.35612	0.350074	0.163561	0.181094	0.174745	0.0910108	0.0894993	0.0771054
526	0.948394	0.964409	0.948394		616	0.519357	0.528426	0.504243	0.492151	0.474014	0.467968	0.215252	0.235506	0.225833	0.101289	0.115496	0.0982658
529	0.991102	1.00712	1.00178		619	0.676549	0.685617	0.655388	0.631205	0.603999	0.588884	0.270572	0.29143	0.279338	0.114287	0.142703	0.123054
532	0.969748	0.980425	0.964409		622	0.815602	0.830717	0.785373	0.752121	0.718869	0.697709	0.319845	0.347051	0.325891	0.126077	0.169606	0.146028
535	0.895008	0.905685	0.900347		625	0.924427	0.933496	0.894198	0.851877	0.81258	0.788396	0.362166	0.389372	0.365189	0.136052	0.185326	0.163258
538	0.804253	0.81493	0.798914		628	0.993954	1	0.963725	0.909313	0.873038	0.845832	0.383326	0.410532	0.389372	0.140587	0.200138	0.170211
541	0.70282	0.713498	0.70282		631	1.00605	1.01814	0.975817	0.924427	0.879084	0.863969	0.386349	0.413555	0.389372	0.142098	0.197417	0.174141
544	0.628081	0.633419	0.628081		634	0.97884	0.993954	0.948611	0.900244	0.8549	0.839786	0.371235	0.398441	0.374257	0.135145	0.190162	0.167793
547	0.553341	0.564018	0.558679		637	0.924427	0.939542	0.900244	0.851877	0.806534	0.785373	0.350074	0.37728	0.353097	0.12517	0.178071	0.153887
550	0.495685	0.502625	0.494617		640	0.842809	0.851877	0.815602	0.770259	0.730961	0.718869	0.313799	0.337983	0.319845	0.114589	0.159329	0.136657
553	0.454578	0.463119	0.459382		643	0.752121	0.767236	0.733984	0.691663	0.658411	0.640274	0.284175	0.301708	0.285384	0.0991726	0.140284	0.123054
556	0.425216	0.434291	0.428419		646	0.655388	0.673526	0.640274	0.603999	0.579815	0.567724	0.246086	0.261201	0.247598	0.0873833	0.126077	0.10673
559	0.405463	0.410268	0.401726		649	0.57377	0.582838	0.561678	0.528426	0.507266	0.489128	0.21102	0.22946	0.21495	0.0768031	0.108241	0.0937314
562	0.37877	0.38838	0.381973		652	0.50122	0.507266	0.486105	0.458899	0.437739	0.422624	0.183814	0.198929	0.186232	0.0674321	0.0919176	0.0789191
565	0.360619	0.364356	0.359551		655	0.42867	0.440762	0.422624	0.395418	0.37728	0.368212	0.157515	0.169304	0.163258	0.0562473	0.07771	0.0665252
568	0.332859	0.343002	0.335528		658	0.37728	0.37728	0.365189	0.347051	0.33496	0.319845	0.137564	0.147539	0.139075	0.0502015	0.0671298	0.0574565
571	0.3067	0.311505	0.308835		661	0.33496	0.341005	0.325891	0.307753	0.289918	0.286895	0.119426	0.129704	0.123658	0.0435511	0.0601771	0.0529221
574	0.278406	0.281609	0.281609		664	0.294755	0.304731	0.288407	0.272083	0.262108	0.257271	0.107334	0.117612	0.111869	0.0396213	0.053829	0.0456671
577	0.249577	0.252247	0.24851		667	0.269362	0.278129	0.26634	0.25183	0.239133	0.230972	0.0973589	0.108241	0.100684	0.0362961	0.0477831	0.0420396
580	0.215944	0.221817	0.218614		670	0.249411	0.25455	0.246086	0.233692	0.220996	0.21495	0.0901039	0.0994749	0.0940337	0.0344823	0.0444579	0.0375053
583	0.191921	0.191387	0.190319		673	0.23611	0.237622	0.232483	0.217973	0.209207	0.202254	0.0867787	0.0955451	0.0882902	0.0305526	0.0405282	0.0359938
586	0.165762	0.172168	0.165228		676	0.219787	0.22946	0.214346	0.206788	0.198324	0.193487	0.0813375	0.0885924	0.081942	0.0290411	0.0390167	0.0344823
589	0.148145	0.148679	0.146009		679	0.216159	0.218578	0.209509	0.197115	0.190767	0.184419	0.0731756	0.0834535	0.0807329	0.0302503	0.037203	0.0323663
592	0.126791	0.128392	0.12252		682	0.203765	0.207695	0.196813	0.183512	0.175652	0.170816	0.0710596	0.0771054	0.072571	0.0204863	0.0323663	0.0284365
595	0.109707	0.110241	0.10864		685	0.191976	0.199533	0.186535	0.177466	0.16749	0.164467	0.0674321	0.0722687	0.0683389	0.0187934	0.0308548	0.0245067
598	0.095827	0.0979624	0.0984963		688	0.183814	0.188046	0.178675	0.167793	0.158724	0.15419	0.0625954	0.0689435	0.0628977	0.0180075	0.0287388	0.0229651
601	0.0856838	0.0878192	0.0835483		691	0.170211	0.174443	0.165677	0.157213	0.147539	0.144214	0.0577588	0.0635023	0.0607817	0.0156496	0.0260182	0.0232371
604	0.0760744	0.0766082	0.0755405		694	0.153585	0.158724	0.15691	0.145725	0.137261	0.133936	0.0562473	0.0586656	0.0547358	0.0138056	0.0230255	0.0202142
607	0.0696681	0.0707358	0.0686004		697	0.14633	0.144516	0.140889	0.133029	0.123356	0.123054	0.0508061	0.0550381	0.0489923	0.0138056	0.0223302	0.0181586
610	0.062728	0.066465	0.0653973		700	0.135448	0.133634	0.127286	0.120635	0.112473	0.108544	0.0429465	0.046574	0.0435511	0.0103595	0.0189748	0.0151357
613	0.0611264	0.0621941	0.0595249		703	0.117915	0.118519	0.115799	0.109148	0.101893	0.100382	0.0390167	0.0426442	0.0384121	0.00996654	0.017282	0.0130197
616	0.0584571	0.0616603	0.0579233		706	0.102498	0.104916	0.0988703	0.0925222	0.0898016	0.0879879	0.0326686	0.037203	0.0350869	0.00779004	0.0132615	0.0114175
619	0.0584571	0.0573894	0.0568556		709	0.0931268	0.0952428	0.0901039	0.0837558	0.0813375	0.0768031	0.0275296	0.0350869	0.0293434	0.00645996	0.0113268	0.00830394
622	0.0573894	0.0584571	0.0563217		712	0.0858718	0.0843604	0.0789191	0.0749893	0.0716641	0.0668275	0.0272274	0.029948	0.0263205	0.00467644	0.00984562	0.00818302
625	0.0520509	0.0541863	0.0509832		715	0.0713619	0.072571	0.070455	0.0638046	0.0607817	0.0598748	0.0223	0.0254136	0.0223302	0.00373934	0.00827371	0.00649019
628	0.0536525	0.0557879	0.0547202		718	0.0638046	0.0635023	0.0607817	0.0565496	0.0526198	0.0532244	0.0180075	0.0193376	0.0179772	0.00319522	0.00555309	0.00319522
631	0.0509832	0.0531186	0.0509832		721	0.0541313	0.0574565	0.0544336	0.0474809	0.0444579	0.0447602	0.0149241	0.0192166	0.0164356	0.00198605	0.00534148	0.00277201
634	0.0493816	0.0472462	0.04778		724	0.0498992	0.0523175	0.0483877	0.0447602	0.0438534	0.0417373	0.0151962	0.0159519	0.0158914	0.00171399	0.00376957	0.00204651
637	0.0423347	0.0456446	0.0427618		727	0.0441557	0.0423419	0.0426442	0.0396213	0.0390167	0.0390167	0.0127778	0.0154985	0.0130499	0.00101872	0.00280224	0.00177445
640	0.0371029	0.0385977	0.0380105		730	0.0411327	0.0402259	0.037203	0.0353892	0.0317617	0.029948	0.00957356	0.012536	0.012143	-0.00106709	0.0014117	0.00107918
643	0.0340066	0.0357149	0.0342201		733	0.0335755	0.0347846	0.0329709	0.0329709	0.0290411	0.0281342	0.00948287	0.0119314	0.00948287	-0.00158098	0.000837346	-0.000522964
646	0.028935	0.0299493	0.0304831		736	0.032064	0.032064	0.0281342	0.0254136	0.0278319	0.0266228	0.00742729	0.010813	0.00939218	-0.00230648	-9.97561e-05	-0.00133915
649	0.024931	0.0251446	0.0233295		739	0.0263205	0.0266228	0.0263205	0.0245067	0.0239022	0.0226325	0.00588561	0.0095131	0.00685294	-0.00227625	-0.000613651	-0.000764796
652	0.0211407	0.0222618	0.0215144		742	0.0242044	0.0275296	0.0263205	0.0223907	0.0218466	0.0204863	0.00555309	0.00552286	0.00615767	-0.00230648	-0.000220672	-0.00194373
655	0.0179375	0.0166029	0.0173503		745	0.0231767	0.0223605	0.0193073	0.0201537	0.0179772	0.0177052	0.00561355	0.00697385	0.00594607	-0.00282038	-0.000522964	-0.00233671
658	0.0154284	0.0142539	0.0151081		748	0.0221791	0.0228744	0.0207583	0.017282	0.0156496	0.0165565	0.0032859	0.00428346	0.00458576	-0.00127869	-0.0017019	-0.00233671
661	0.0142005	0.0137735	0.0122787		751	0.0188237	0.0197608	0.0200328	0.0178261	0.0175238	0.0141079	0.00370911	0.00470667	0.00425324	-0.00354587	-0.000674109	-0.0024274
664	0.01025	0.010944	0.0100365		754	0.0178563	0.0193678	0.0179772	0.0166774	0.0140475	0.0144102	0.00313476	0.00386026	0.00386026	-0.00380887	-0.0033645	-0.00372725
667	0.0077409	0.00880861	0.00912892		757	0.0167681	0.0156496	0.015438	0.0157101	0.0143195	0.0121733	0.00195582	0.00386026	0.00243949	-0.00442252	-0.00312267	-0.00384817
670	0.00768752	0.00656642	0.00800783		760	0.0139568	0.0130197	0.0146218	0.0130499	0.0124151	0.0116291	0.00253018	0.00237903	0.00253018	-0.00203442	-0.00354587	-0.0044074
673	0.00779429	0.00587241	0.00592579		763	0.0138661	0.0130801	0.0113268	0.0127778	0.013322	0.0106316	0.00216743	0.00274178	0.00331613	-0.00534148	-0.00458273	-0.00364563
676	0.0066198	0.00672658	0.00352344		766	0.0124151	0.0124151	0.0140475	0.0106013	0.010692	0.0102084	-0.00121823	0.00192559	0.000958263	-0.00390258	-0.00389955	-0.00351565
679	0.00400391	0.00459115	0.00469793		769	0.0109943	0.0111757	0.00869691	0.00960379	0.0105409	0.00851554	0.000142077	0.00110941	0.000232764	-0.00432276	-0.00306221	-0.00402954
682	0.0029362	0.0040573	0.0033099		772	0.0107223	0.00993631	0.00969447	0.0103897	0.00673202	0.00848531	-0.00112755	-0.000220672	0.000232764	-0.00642913	-0.00447693	-0.0059249
685	0.00234896	0.00272266	0.00373699		775	0.00890852	0.010027	0.00673202	0.00782027	0.00655065	0.00612744	-0.00272969	-0.00103686	-0.00106709	-0.00486084	-0.00392072	-0.00516918
688	0.00218881	0.00325652	0.00186849		778	0.00794119	0.00869691	0.00655065	0.0054624	0.00694363	0.00304407	-0.00167167	-0.00200419	-0.00279015	-0.00500896	-0.00371516	-0.00490014
691	0.00128125	0.00261589	0.00181511		781	0.00582515	0.00449507	0.00497873	0.00500896	0.00398117	0.00555309	-0.00112755	-0.000250902	-0.00179259	-0.00528405	-0.00427137	-0.00556216
694	0.00048047	0.0011211	5.33855e-05		784	0.00506942	0.00509965	0.00588561	0.00340682	0.00310453	0.00274178	-0.0024274	-0.00139961	-0.00348542	-0.00598839	-0.00511476	-0.00540496
697	-0.00122787	0.000640626	0.000587241		787	0.00594607	0.00497873	0.00295338	0.00310453	0.00243949	0.00346728	-0.00209488	-0.00112755	-0.00288083	-0.00578283	-0.00493641	-0.00553797
700	-0.000640626	0.00106771	-0.000106771		790	0.00298361	0.00346728	0.00485782	0.00364865	0.00259063	0.00277201	-0.00288083	-0.00206465	-0.00236694	-0.00562866	-0.00493944	-0.00531125
					793	0.000867575	0.00259063	-0.000250902	0.00216743	0.00222789	0.00132101	-0.00297152	-0.00370307	-0.00297152	-0.00565284	-0.00447995	-0.00630277
					796	0.00325567	0.00367888	0.00277201	0.000504826	0.000897804	2.11604e-05	-0.00318312	-0.002639	-0.00188327	-0.00608814	-0.00601862	-0.00540799
					799	-0.000190443	0.000444368	-0.000250902	0.000595513	0.000595513	0.000807117	-0.00260877	-0.00282038	-0.00373329	-0.00585235	-0.00521754	-0.00542612

## Sheet: 3g
GSH concentration measured in HeLa cells treated with EtGSH/BSO/H2O2 vs. control
Cytosol – ctrl	Cytosol – EtGSH	Cytosol – BSO	Cytosol – H2O2	ER – ctrl	ER – EtGSH	ER – BSO	ER – H2O2	Nucleus – ctrl	Nucleus – EtGSH	Nucleus – BSO	Nucleus – H2O2
12.7429	23.8506	16.164	8.53821	15.6639	7.48167	8.1264	4.95715	16.598	10.7936	3.5801	10.4281
13.8976	18.832	10.8094	7.90438	5.93439	17.3127	2.75289	3.95517	10.3477	10.0712	4.67039	7.72149
14.9741	11.5482	13.0361	10.0891	8.83646	19.4	5.7634	4.41276	10.4399	21.9879	7.53471	5.14171
13.7108	12.573	5.18304	8.64113	5.93263	11.8358	3.91555	4.2202	7.56969	9.84775	7.72529	14.4961
18.85	26.2084	4.98136	12.0323	7.82375	14.9813		11.2225	7.00523	11.1953	8.5553	14.4961
16.137	21.7449	10.51	8.64113	7.86592	18.111	4.36215	4.28761	5.17403	24.0415	3.09459	6.76098
17.2172	23.7651	19.7626	10.4184	6.11832	10.8475		4.87167	7.69622	24.2335	6.18044	7.64003
14.3972	23.034	15.6216	7.77831	6.7762	14.181	3.35648	3.69077	19.184	21.8638	7.3524	5.7716
11.684	22.003	11.8266	7.44025	7.81185	12.8552	9.43139	4.23446	7.2305	17.6564	5.84496	5.11268
10.105	18.6572	9.16421	11.4083	7.09337	11.6217	8.3065	4.72374	22.4343	15.579	10.0442	3.9702
15.5668	24.9827	9.09876	11.5585	12.1349	14.9388	8.32134	4.05947	4.64537	41.4621	7.38644	14.5359
14.6663	30.5847	6.97861	10.9748	13.0532	18.3383	9.73004	4.35514	5.95082	16.7214	4.83885	18.8057
14.9471	16.1986	4.40332	11.5931	2.06627	12.7506	7.79588	4.96993	6.29013	45.1183	6.88935	5.19483
15.994	15.166	9.71544	2.84956	13.2498		8.73712	4.72572	7.2834	26.5448	3.0808	14.5359
10.5448	17.9809	2.46103	8.60649	9.82029	18.9685	6.44784	6.30608	6.35719	17.8727	2.76451	5.54098
12.6996	22.4353	11.7875	11.6649	2.7759	15.8482	11.1666	7.80754	5.90017	17.8391	9.12879	8.12344
18.4387	16.3702	11.7117	8.41148	2.83505	18.2529	15.4956	1.22293	9.00647	35.7707	3.17992	10.188
15.6929	18.3218	9.4698	14.9303	1.15869	8.99813	13.8775	10.6013	6.71609	22.7747	2.17085	11.0199
13.5882	16.2386	9.04914	9.40485	0.533535	30.2654	7.87303	7.74959	7.29467	19.2476	8.25221	7.1604
22.6976	15.5327	8.91807	12.3202	2.3833	13.6153	6.5175	1.78821	16.4366	20.4409	7.89199	6.12191
14.3678	15.1704	8.32937	13.6881	3.20655	16.8164	4.18987	1.58971	14.9479	22.5612	8.87963	9.30134
19.1966	21.1599	10.1439	12.7241	2.9808	20.4919	5.66638	1.01507	10.6094	20.8447	2.32086	8.11722
19.9005	24.0351	13.1202	15.8909	5.87128	11.9843	6.08526	0.497753	12.1606	15.2701	8.1335	6.18623
17.9318	15.7918	12.4403	10.8027	8.05872	10.313	5.60023	1.28946	10.4613	25.5491	7.05027	5.83347
14.8775		10.7964	8.03711	4.12597	8.57681	5.46337	1.86804	11.3806	16.8344	2.23479	7.59579
20.512		10.8602	11.0151	7.98257	12.7267	6.53381	1.66652	11.0607	22.8838	6.84099	14.8384
14.9413	37.0999	7.43608	8.81449	10.2996	8.43837	4.37233	2.42745	10.312	32.4903	6.39772	17.9465
9.50028	36.898	4.86629	10.0159	6.28799	12.5485	18.2781	4.46001	10.8798	28.6762	7.83845	3.802
10.2907	40.6257	4.99569	5.71995	9.39329	5.90423	3.9313	1.81721	9.58585	22.2869		7.18738
13.6796	41.5574	17.7236	5.88848	6.8435	10.4422	3.87756	4.33711	17.6696	41.257		6.20051
12.8273	56.5531	14.4135	8.60149		21.8099	16.8568		7.82998	20.1937	6.33536	6.06464
14.6702	44.9216	13.6671			22.2913	8.10484	4.54141	7.42142	20.6795	10.2848
8.68409	43.5045	11.5052		17.8195	17.6476	3.58374	5.88029	10.7955	21.4802	6.55602	8.22843
8.73672	46.3869	15.6815	4.08541	10.6081	16.1037	9.07555	6.55075	5.6337	16.9166	8.04843
11.8839	36.0354	9.40452	11.5885	8.91031	28.2538	3.66089	9.33353	18.9474	25.9293	12.1274	16.6175
	65.9784	9.34007	15.6737	8.73993		3.43761	8.64095	12.063	27.2833	7.68921	13.6791
	70.2366	9.22083	10.227	12.2607		11.6012	9.22698	5.36523	30.8419	5.85539	8.08425
18.3891	53.9326	12.4313	10.8286	10.9564	34.0583	6.61453	7.9353	8.85597	19.9759	7.61258	17.1825
20.8426	60.2797	9.20701	14.1831	9.10524	43.0333	5.07026	7.9747	7.25614	22.1263	8.05752	12.0626
26.0692	65.545	10.7666		13.8846	34.3613	6.03322	11.4847	6.38912	34.7693	9.01013	12.4735
23.7217	66.7683	8.87444	14.0771	15.5662	20.3385	8.46697	10.3366	9.37982		8.06062	8.28835
	61.5032	8.49075	12.4136	10.6124	43.7631	8.26108	6.71885	9.15159	36.9284	7.65838	8.55201
23.8537	72.2395	4.96588		10.0163	20.0048	7.0154	18.8521	16.3216		12.4573	8.36624
24.4344	57.7562	11.144		15.376	41.8308	6.25623	19.4934	12.2726		9.31603	6.53992
35.4722	53.6501	7.9222	24.9046	16.0632	26.9933	5.67751	11.7675	12.3495	27.0444	23.2305	12.8772
39.0236	61.2146	8.03744	22.0075	6.8299	20.9614	0.981859	10.0334	13.3079		15.8666
33.5923		10.4164	16.185	8.63855	17.4949	3.6956	8.79331	8.57937	37.5884	12.422	16.5136
36.0857		5.49662		10.6981	28.8964	0.903032	8.26101	5.43249	34.4499	10.3209	19.3445
37.3393	45.9711		19.9608	13.4977	16.096	3.12534	11.0898	11.4111	20.3046	7.15386	8.82097
	47.7054			13.5884	21.6033	4.51489	13.0477	7.31795	19.1144	9.23184	11.1527
30.7711	69.9061	26.175		12.9919	33.9669	3.54779	6.99408		21.859	20.1835	12.4788
19.3554	39.7055	20.8403		11.5388	21.5476		5.83783	14.9587	16.8005	6.06452	11.653
30.5442	32.0624	25.9992	23.1718	17.1617	18.28		5.74233	19.2701	19.4323	9.63666	12.7277
29.1829	43.8429	21.2395	25.0558	14.5697	21.9328	5.3312	8.48207	14.7189	20.0055	6.26271	9.67144
33.8856	58.7887	19.009	23.1841	8.07421	35.4105	12.6996	8.37356	13.2184	31.489	12.0063	16.4799
21.82	38.283	24.8543	23.6516	23.5366	28.3754	12.6612	6.41756	12.1658		5.35126	12.2305
30.3682	48.1469	29.5753		22.5433	32.5921	7.64328	10.473	8.3462		4.07395	16.4799
20.3344	57.9517			14.6917	41.9524	6.84438	10.473	13.4988	31.435		4.94822
34.6182	45.2029	27.0241	24.0298	12.1661	40.679	14.2606	7.09354	8.07778	28.347	6.56047	8.58466
	39.0514	27.3252	20.9499	11.8996	26.1258	6.0086	6.78348	16.6207	21.4122	9.98903	16.6426
22.338	30.3087		18.6772	12.0377	25.0893	11.2392	11.5672	9.70742	26.526	25.6477	12.2737
26.1786	50.4561	27.7064	16.5472	16.1192	21.4518	7.90155	11.5672	8.9271	22.9424	12.318	23.6667
23.3501	38.5413	25.937	13.7481	11.032	29.4044	6.29889	4.99016	17.9602	28.7599	8.00144	8.84739
40.0427	53.776	20.0007	16.2181	8.50446	28.2055	9.74313	7.81974	12.7771	23.964	11.932	11.8132
40.1063	52.4007	19.3516	19.5455	11.9849	19.0805	8.08396	6.19114	7.89261	34.0902	23.6104	2.74853
33.4331	32.8591	19.778		9.23093	32.0771	10.6285	6.34624	19.8137	36.2121	19.3755	10.8807
28.1143	36.3962	16.3522	17.2511	18.0148	21.7239	12.987	16.5472	27.2106	29.2387	9.57115	13.6768
31.952	31.0374	19.6083	19.0314	8.32191	26.4803	9.27565		24.7305	20.5846	14.2804	13.6768
29.5869	24.1806	29.724		22.3639	23.3215	5.97513	4.23576	19.9347	26.5129	8.3965	10.5072
	23.5517	19.592			27.9824		1.93001	12.2858	36.0406	9.27674	10.5072
	26.0138	20.276	25.4175		30.9565	17.2433	6.92508	12.3418	27.4588	8.87783
	41.1675	19.6665		8.85165	17.7928	10.6694	5.03546	15.4437	28.2082	16.9582	9.03052
18.5768	25.981		5.4678	1.54474	25.8374	8.17163	9.04122	17.9892	31.7142	10.1541
16.1784	39.5179	29.9463	10.0648	7.0088	14.7248	9.24652	5.03546	13.3394	37.4843	11.0061	10.5506
	38.0148		10.7	7.17446	27.4539	11.8798	2.63865	20.0309	24.6781	14.2459	6.67102
36.9204	37.6143	16.8845	15.0293	6.0415	17.4226	7.19823	2.63865	11.8237	25.6778	14.4091	7.52606
	35.4281	29.1836	10.1127	4.74563	22.0221	5.87621	13.719	24.1896	22.7437	12.2253	12.2555
37.5794	36.6601	16.4017		5.97903	16.7772	4.97073	6.48923	14.0241	19.9643		8.34089
29.4156	35.0568	28.5944	7.55905		25.3876	8.19328	1.20715	15.2535	23.825	6.57047	5.21285
19.1807		19.9358	7.55905	6.99881	20.8589	6.22884	4.95732	14.7103		8.89191	15.2712
27.7743		24.523		5.9158	15.6697	11.8024	4.36668	16.1982		10.6311	20.1565
	22.715	17.6779		2.64698	37.716	5.0994	2.31522	11.7045	22.3108	9.26686	18.095
	19.6636	18.0659		6.21236		17.9095	3.64419	21.4044	36.1257	8.54074	15.6599
8.51247	40.5668	17.2682	8.54981	9.75272		9.48549	4.74365	16.232	17.4071		8.89969
15.8594	34.2053	17.161		8.61234	17.7098	6.34071	6.56049	18.6925	16.2897		8.89969
13.7778	31.3096	20.5701	10.0304	3.56984	18.9834	14.5712	3.94685	11.0096	14.8419	23.6004	11.4333
20.373	45.171	19.4699	8.54981	8.76421	12.711	19.6325		9.46051	17.3805	9.55151	13.3807
13.1401	28.8275	17.4478	15.1912	3.7556	13.797		4.5154	21.7488	17.4097	13.4284	10.3243
20.8843	29.6266	17.4382	15.3432	12.584		18.5492		14.8542	24.0212	11.0767
20.7999	23.8132	16.4767	12.2235		34.9835	10.1107	4.47096	31.5335		7.55744	23.0684
13.7857	15.4845	12.8803	12.2235	7.2377	14.6592	7.54087	4.49158	12.8022	24.5492	4.50063	15.3989
10.2577	16.5397	15.9789	10.0696	6.32354	21.8196	17.3162	3.13115	14.8707	21.5038	4.69876	7.73863
9.90248	26.4463	14.7926	9.61748	8.7792	11.6826	14.441	3.13115	7.93226	26.0455	10.06
11.5388	14.8433	16.7266		6.25083	11.1513	9.35676	2.58653		15.7806	6.52513	10.2529
8.70236	33.5007	15.9132	6.75776	6.25694	10.949	0.903093			18.4884	8.12813
14.7774	25.7314	17.4318		3.3994	16.2396	0.912446		16.8598	30.2611	10.3099	10.2529
8.4114	13.7732		7.99194	4.45703	15.8069	9.59983		17.7953	27.0918	9.79549	7.01867
13.727	17.5307	24.0128	7.72818	7.62686	18.0301	5.49731		12.834	40.18	10.5033	14.2704
11.9848	34.9092	18.7146	7.72818		6.88059	6.5089		12.1153	11.2136	13.6538	10.9941
14.7531	39.4701	19.6198	8.19749	15.0015	6.4495	5.19059		12.5517	15.8482	16.9636	6.51277
16.8315		23.5821	7.99194	7.19688	8.94947	5.4409		13.823	22.939		6.79886
18.3602	35.6429	21.7504	9.2417	15.3455	14.3871	13.3373		17.5656	30.9676	16.9128	7.42567
15.5216	29.6043		9.65158	10.8899	13.1259	15.9261		13.5064	13.0422	16.0942	17.5956
12.2209	29.6272		10.0945	10.7676	9.08199			20.9871	20.6389	17.494	9.56108
12.9114	36.8376	11.2398	9.2417	9.05949	8.24141			14.0897	33.9524	14.5727	18.6334
12.3228	29.9143	12.3836	11.6234		19.4002	4.84365			32.5989	23.2841	12.7764
10.4507	27.814	12.2823	12.7032	15.6397		4.90922		20.6509	19.4995	14.8764	14.1045
16.0794	27.7769	12.132	8.57859	11.7727	14.499	6.6861		15.1551	22.9118	18.1613	11.0902
15.7729	25.861	12.0207	13.0418	8.16168	12.3221	4.99116		16.0953	21.5206	18.6253	22.6038
13.5316	25.826	13.3273	12.6502	5.67299	21.319	3.24045		12.7652		16.0678	13.4265
15.3434	23.591	19.4574	15.9381	4.93702	32.5715	6.4975		11.0164	20.6566	14.9658	12.2223
16.0319	19.6854	14.4563	13.0418	7.96965		6.54484		17.3919	23.3862	16.6681	13.6724
16.3495	27.9974	19.4533	15.9381	6.28599	35.4557	6.98486		20.4973	21.9172	15.4187	9.44461
17.133	38.3753	5.99693	8.14481	12.0883	25.8178			12.4185	21.0667	13.029	12.9514
15.5313	48.4776	9.87136	13.9514	5.66907	15.2803	7.90516		14.5417	17.1413	14.8813
16.7729	44.0777	5.79106	13.0077	5.76202	12.7663	6.42948		14.2332	32.0645	14.5331	4.561
22.383	52.2339	11.9351		9.40543	15.5485	2.6328		19.8548		13.75	6.16216
8.48245	19.1333	12.6237	8.08996	6.74261	15.692	9.76972		15.1888	17.7216	14.3576	15.5904
15.653	20.3732	15.7252	9.04989	8.33695	15.4121	1.66398		13.271	20.3506	14.1963	10.7472
12.5111	34.0223	27.5064	14.6123	6.71571		2.168		12.6347	14.7131	12.7294	11.2847
19.5755	53.6983	19.6624	14.192	6.47601	16.8498			17.9291	23.9161	15.7731	26.9039
27.7642	32.1113	7.53587		8.91923	16.1878	12.8861		21.5132		9.54799	4.20652
14.1173	22.6932	6.45662	10.4849	10.4707	9.28937	4.03521		14.4991		10.1041	7.60627
15.311	29.8507	8.61011	11.6484	11.621	13.6274	10.3273		14.4612	50.0053	12.9104	16.6687
12.9179	29.7988	9.07671	13.1165		13.1933	7.66954			18.0193	8.8672	12.3364
16.4597	15.9821	9.27985	11.6484		12.0966	14.6533		19.5457	17.0579	23.6189	8.91723
13.3389	26.4376	9.47542	11.6484		14.0819	8.94968		17.2721	33.0822	12.9047	10.3675
15.4098	26.053	9.02797				12.1578		16.0009	21.1564	13.5514	21.571
17.7424	22.9942	10.0607				18.1215		17.4323	27.4486	12.005	9.456
18.4122	40.1406	10.4348						16.7402	33.7004	24.0769	12.5769
16.0925	29.3586	12.9407				5.84607		11.9801	35.1037	15.3384	9.456
17.399	23.4436	11.1284				5.61098		13.053	28.4272	17.9499	9.21689
17.5358	30.6321	10.2401				4.96071			22.9068		13.1011
15.5457	62.801	13.2974				2.96766		15.4228	27.7035	10.0955	16.4949
16.8974		21.0638				2.3395		13.6356	22.0996	18.542	11.0311
19.5199		15.0216				3.50507		14.7594		13.9048	12.2592
12.5682		15.2232				6.71189		23.6874		15.636	9.92855
24.6034		11.5208						13.9104		17.321	8.34065
16.9899		12.0909				8.16047		22.3066		19.5463	11.3943
16.3654		12.7971				6.28919		18.0483		8.78351	7.22881
21.8672		16.5993				7.98629		19.3274		8.65904	9.1523
15.3565		17.6459						18.252
16.2822		19.5754						35.2004			9.17489
19.5033		13.7077						17.2135		15.5038	13.219
		15.9093								23.5875	9.22631
		13.6258						31.0649		10.0763	14.7844
		13.0778						20.7569		19.7775	10.0623
		16.7583						16.3244		9.97318
		13.1155						10.1298		11.1004
		13.981						9.81106		4.95187
		13.0804						11.7813		17.2113
								13.1101		9.55161
								16.3141
								10.4775		7.90564
								12.8163		6.48146
								15.7936		5.95692
										13.3658
										6.88041
										9.06184
										10.3536
										5.50748
										0.734109
										4.62412
										4.90064
										6.2861
										3.567
										4.49943
										5.00056
										5.7479
										11.1265
										7.66503
										7.76759
										7.91614
										15.2887
										8.57588
										7.81725
										17.8271
										7.08202
										8.79802
										6.69235
										11.3281
										2.8468
										2.68932
										2.82708
										11.1411
										6.41564
										12.3132
