# Supplementary material for: A locally activatable sensor for robust quantification of organellar glutathione
Source: Nat Chem. 2023 Jun 15;15(10):1415–21. doi: 10.1038/s41557-023-01249-3 (PMC10533397; doi:10.1038/s41557-023-01249-3)
Supplement: Supplementary file 7 — Numerical data for timelapse GSH or ratio quantification. [file 41557_2023_1249_MOESM7_ESM.xlsx]

## Sheet: Sheet1
GSH concentration and and ratio mGold/TRaQ-G-ctrl, respectively measured in synchronized HeLa cells over 24 h
t (h)		Nucleus – TRaQ-G				Whole cell – TRaQ-G				Nucleus – TRaQ-G ctrl				Whole cell – TRaQ-G ctrl
		Mean	SD	N		Mean	SD	N		Mean	SD	N		Mean	SD	N
0		24.2984	7.99905	33		16.005	5.02006	45		2.559	0.2091	51		2.443	0.2432	21
0.5		25.3475	9.69685	33		15.572	4.68317	43		2.577	0.2117	51		2.426	0.229	21
1		27.3959	12.8418	22		15.9716	4.92826	43		2.584	0.2379	52		2.415	0.2275	21
1.5		26.5965	14.2652	26		16.9042	6.29968	45		2.565	0.2098	51		2.405	0.2191	21
2						16.7044	5.73748	44		2.573	0.2356	50		2.39	0.214	21
2.5		26.0303	14.2581	25		17.3206	6.6097	45		2.561	0.2334	52		2.392	0.2166	21
3		24.3317	12.6627	25		17.5038	6.56357	45		2.574	0.2363	51		2.396	0.2338	19
3.5		23.116	12.2447	29		17.6536	6.59736	42		2.576	0.228	52		2.4	0.2333	21
4		22.0168	12.2297	25		17.9034	6.53062	45		2.567	0.233	52		2.401	0.2379	21
4.5		20.4681	11.5508	26		18.0866	6.5847	46		2.557	0.2427	52		2.409	0.2557	21
5		19.4855	10.5745	34		17.9701	6.22027	45		2.554	0.2395	53		2.378	0.2726	22
5.5		18.3531	10.2713	28		17.8701	5.67256	45		2.559	0.2448	53		2.392	0.2814	22
6		18.7195	10.8219	22		17.4205	5.34372	42		2.555	0.2211	53		2.399	0.2421	20
6.5		17.587	10.1528	21		17.3539	5.17446	42		2.549	0.2371	53		2.395	0.2347	20
7		15.4887	8.72047	25		17.1873	4.86388	43		2.534	0.2361	51		2.41	0.2333	21
7.5		15.2056	8.61904	26		17.0208	4.99318	43		2.541	0.2404	54		2.438	0.2743	20
8		15.0224	8.37567	22		16.4712	4.90458	45		2.532	0.2304	54		2.423	0.2707	22
8.5		13.7084	7.15349	22		16.4379	5.01042	47		2.523	0.2321	52		2.429	0.2535	22
9		11.8482	6.15172	22		17.254	6.50644	49		2.489	0.2686	54		2.413	0.2783	24
9.5		10.4394	5.68572	28		16.4213	5.33051	52		2.492	0.2399	59		2.402	0.2978	27
10		9.74825	5.1871	31		16.6045	6.38154	54		2.517	0.242	63		2.347	0.2437	27
10.5		9.16038	5.30623	33		15.2222	5.12727	55		2.495	0.2311	60		2.344	0.2394	30
11		9.03049	5.2169	30		15.1723	5.49044	60		2.521	0.2432	68		2.322	0.2437	30
11.5		8.56419	4.34721	30		15.1057	5.60154	61		2.505	0.2802	78		2.317	0.2447	32
12		8.46427	4.63445	29		15.2389	5.87571	64		2.53	0.2529	86		2.306	0.2501	33
12.5		8.56752	4.52509	33		14.9258	5.92576	73		2.536	0.2391	89		2.305	0.2088	34
13		7.98132	4.18063	42		14.8692	5.99468	71		2.554	0.2608	91		2.301	0.222	36
13.5		7.57997	4.08902	42		15.1057	6.23463	66		2.552	0.2396	96		2.299	0.2112	38
14		7.09369	4.08884	43		15.094	6.79254	76		2.559	0.2397	97		2.335	0.2407	38
14.5		6.72232	3.96323	43		15.1889	6.99875	74		2.56	0.2528	95		2.322	0.2486	40
15		6.281	3.79332	41		15.0973	6.62994	78		2.555	0.2532	96		2.324	0.2547	39
15.5		6.05784	3.86221	41		15.1057	6.67551	78		2.551	0.2786	89		2.309	0.2355	39
16		5.98623	3.87545	43		15.2056	6.95667	74		2.57	0.2608	88		2.304	0.263	38
16.5		5.90463	3.83062	46		15.2555	7.26989	74		2.572	0.2672	88		2.297	0.2281	39
17		5.58822	3.55671	46		15.472	7.50109	74		2.58	0.2983	87		2.355	0.2641	36
17.5		5.54825	3.7368	46		15.4887	7.95359	74		2.574	0.2824	81		2.359	0.2626	38
18		5.4017	3.72283	46		15.8051	7.73243	73		2.585	0.2779	86		2.347	0.2606	41
18.5		5.15356	3.54534	45		15.955	7.855	71		2.58	0.2704	84		2.353	0.2875	38
19		5.00535	3.57206	45		15.6719	7.90687	71		2.583	0.2823	85		2.368	0.3007	37
19.5		4.6856	3.53417	43		15.8384	8.24086	69		2.576	0.2656	80		2.331	0.2785	37
20		4.56403	3.57372	42		15.8384	8.5335	63		2.591	0.2974	86		2.336	0.2646	38
20.5		4.6423	3.5283	44		16.005	8.85911	63		2.602	0.2881	86		2.345	0.2681	38
21		4.50741	3.49284	44		16.5379	9.05676	64		2.613	0.3055	86		2.341	0.2729	37
21.5		4.31589	3.41981	43		16.6544	9.23893	64		2.626	0.3198	85		2.308	0.2691	37
22		4.49575	3.45051	43		16.4379	9.55025	62		2.622	0.3241	85		2.36	0.2703	36
22.5		4.64064	3.49867	41		16.5212	9.87566	62		2.622	0.3298	79		2.36	0.2828	36
23		4.70891	3.56427	40		17.4871	10.0759	58		2.614	0.3064	76		2.346	0.2741	37
23.5		4.59567	3.57018	40		18.1199	10.4485	57		2.604	0.302	76		2.338	0.2766	35
24		4.40749	3.48817	39		17.9701	10.3157	54		2.604	0.3107	70		2.34	0.2929	33
