# Supplementary material for: A locally activatable sensor for robust quantification of organellar glutathione
Source: Nat Chem. 2023 Jun 15;15(10):1415–21. doi: 10.1038/s41557-023-01249-3 (PMC10533397; doi:10.1038/s41557-023-01249-3)
Supplement: Supplementary file 8 — Numerical data for absorption and fluorescence spectra, quantification of GSH or roGFP ratio in cells, and near-infrared ratiometric imaging. [file 41557_2023_1249_MOESM8_ESM.xlsx]

## Sheet: 5d
GSH concentration/roGFP ratio (405/445) measured in HeLa cells treated with EtGSH vs. control
TRaQ-G – ctrl		TRaQ-G – EtGSH		roGFP – ctrl		roGFP – EtGSH
3.90134		5.77605		0.706419		0.501129
7.71996		21.7026		0.648507		0.380189
4.02416		1.49512		0.578711		0.342061
2.88173		37.1871		0.611149		0.336827
8.6873		35.3341		0.521255		0.306606
6.21682		27.7267		0.454474		0.392507
4.64585		27.4841		0.659355		0.335768
1.38656		17.8082		0.647699		0.383625
6.045		31.9028		0.465437		0.330779
0.71138		25.7904		0.92756		0.391219
8.07092		38.3008		0.787295		0.453065
1.81397		29.4326		0.52436		0.386196
12.5495		38.31		0.50492		0.420341
2.98061		20.4555		0.646772		0.387604
3.87512		23.9505		0.648237		0.464361
3.40521		19.4876		0.641894		0.455462
6.46227		7.16411		0.522407		0.550281
3.30196		38.8005		0.504851		0.34387
7.73696		39.0205		0.658028		0.436587
5.39763		27.1339		0.587682		0.447826
12.704		27.8657		0.678241		0.569884
8.3322		22.9459		0.719524		0.583932
1.4247		13.5021		0.580976		0.545945
3.77967		9.63249		0.601468		0.407673
4.30486		12.8881		0.550715		0.442697
2.78419		9.73347		0.60323		0.377079
5.53543		6.82421		0.634057		0.559935
3.29381		12.3696		0.775471		0.643868
2.14444		6.7823		0.585122		0.849286
4.7725		6.26479		0.841351		0.582766
2.50222		2.52776		0.53455		0.589103
6.14871		2.63356		0.561111		0.428888
2.61446		5.89941		0.5398		0.496063
1.72249		2.07244		0.464368		0.694681
4.80174		15.4905		0.497954		0.449317
2.71066		15.6266		0.433469		0.843929
3.68386		13.9988		0.605247		0.689688
4.20935		15.0097		0.574033		0.492238
8.67434		15.6059		0.414161		0.483391
8.88446		15.8343		0.624788		0.431969
6.34857		16.9562		0.48012		0.710522
9.84154		24.1618		0.495195		0.379757
7.0721		18.4264		0.665532		0.698115
5.15066		5.41116		0.580017		0.383779
4.15068		16.1479		0.77753		0.840415
6.22259		8.4212		0.60913		0.487317
8.72349		13.9202		0.540167		0.672089
4.89694		11.0342		0.524907		0.638809
4.62723		20.3621		0.477955		0.588595
8.40134		2.00025		0.907684		0.436344
4.39368		30.0741		0.889456		0.416059
5.4846		24.1035		0.491299		0.474262
3.22658		4.41509		0.387982		0.385857
8.101		4.25645		0.413552		0.470471
8.54079		7.69141		0.518694		0.662173
6.49016		16.006		0.490078		0.548774
7.38563		13.5327		0.690732		0.605089
2.38918		15.9242		0.447165		0.381322
16.0332		20.2442		0.744269		0.575206
		17.3717		0.447647		0.392784
		10.1095		0.700286		0.386892
		11.346		0.365987		0.825895
		9.13192		0.581647		0.48595
		24.7812		0.825154		0.383489
		21.6456		0.521059		0.372122
		10.7954		0.508234		0.335388
		16.9342		0.631511		0.380053
		12.663		0.702445		0.367991
		5.70195		0.601531		0.394723
		12.1427		0.53791		0.393102
		3.89086		0.510332		0.283084
		3.9484		0.823746		0.373897
		1.85661		0.638504		0.929981
		15.3654		0.511726		0.717502
		13.1043		0.726535		0.398657
		21.9009		0.869711		0.409601
		5.07568		0.550957		0.339755
		15.5653		0.540282		0.371853
		20.2366		0.458679		0.379087
		5.54979		0.493608		0.392188
		5.22003		0.431422		0.444163
		7.35819		0.603618		0.486091
		4.06479		0.579018		0.325429
		4.02754		0.409283		0.24915
		4.87027		0.610178		0.240814
		6.74584		0.474058		0.397476
		4.48977				0.806372
		5.36987				0.444056
		5.90488				0.697598
		7.83706				0.407723
		5.63006				0.39921
		14.6293				0.347578
		1.00873				0.444805
		7.38155				0.264342
		10.4771				0.456494
		16.5273				0.396628
		15.0682				0.324284
		2.4152				0.488368
		16.4087				0.367989
		10.2527				0.564254
		15.5579				0.325539
		15.1211				0.302709
		2.59942				0.698387
		5.9618
		13.6749
		15.2612
		9.11398
		17.3594
		10.6687
		16.6773
		14.8665
		7.57912
		12.1939
		21.528
		22.3842

## Sheet: 5e
Ratio emiRFP703/TRaQ-G measured in the nucleus of HeLa cells treated with H2O2
t (min)	0	4	8	12	16	20
	0.48048	0.477767	0.479193	0.486085	0.478718	0.478242
	0.460049	0.462169	0.460247	0.46659	0.460595	0.460899
	3.11128	2.93502	2.88668	3.25872	2.97723	2.81517
	1.41435	1.43547	1.38771	1.38888	1.38991	1.38086
	1.23659	1.23296	1.20706	1.20443	1.16779	1.15326
	0.972096	0.976682	0.955798	0.96404	0.941145	0.931766
	3.23782	3.13534	2.98111	2.83974	2.72904	2.43196
	4.2447	4.30774	3.36309	2.81618	2.45049	2.43196
	6.80129	6.51949	5.56217	4.37756	3.66099	3.24546
	3.31771	3.02764	2.78098	2.6139	2.49614	2.42133
	3.16095	3.19048	3.08469	3.12342	3.01127	2.92601
	6.97866	6.26399	4.75952	3.8591	3.39636	3.08315
	3.36235	3.31925	3.27038	3.25134	3.18122	3.09987
	1.26954	1.24557	1.25909	1.28056	1.27376	1.25208
	2.48726	2.38317	2.40816
	0.943154	0.937565	0.942143	0.95703	0.962928	0.95413
	1.55912	1.47273	1.38702	1.32014	1.27321	1.22519
	7.50895	6.93977	6.41185	6.10927	5.90954	5.7557
	0.601735	0.616685	0.657749	0.694291	0.7133	0.722085
	1.57898	1.51454	1.45322	1.38599	1.31332	1.27731
	7.91612	7.35349	6.6172	6.416	6.15576	5.90764
	0.722932	0.715208	0.701035	0.702693	0.7054	0.699728
	3.2172	2.94598	2.92476	2.97294	2.89445	2.80512
	2.9183	2.89207	2.61163	2.26389	1.94702	1.73247
	2.83972	2.61379	2.33235	2.04359	1.81701	1.64242
	2.88252	2.68004	2.64276	2.77989	2.95568	2.74142
	7.82553	6.43099	6.019	6.26626	6.13098	6.07196
	6.03908	5.83992	5.63721	5.55467	5.60563	5.58966
	2.41539	2.33252	2.24089	2.21282	2.20948	2.17775
	2.97894	2.86648	2.73441	2.70356	2.72173	2.68003
	2.75479	2.43471	2.27856	2.16257	2.06568	1.99211
	6.67198	5.95182	5.33334	4.7585	4.47975	4.18482
	2.59814	2.49162	2.43488	2.39144	2.34812	2.31962
	3.21834	3.10387	3.03534	2.9764	2.93767	2.94001
	1.65727	1.59261	1.5278	1.48267	1.43884	1.40221
	4.50753	4.31361	4.28546	4.18804	4.23197	4.24408
	4.33422	4.20017	4.16499	4.12996	4.18528	4.1555
	5.03304	4.92336	4.86419	4.92469	4.88535	4.83781
	2.69651	2.61349	2.49026	2.31203	2.11286	1.94385
	3.60251	3.55494	3.46825	3.27201	2.99675	2.57438
	4.12242	3.82393	3.7638	3.70247	3.64293	3.63048
	1.96027	1.8849	1.77369	1.59884	1.48858	1.44024
	4.24314	4.09021	3.96585	3.85568	3.86267	3.8023
	4.7566	4.5562	4.44039	4.3972	4.41202	4.38998
	1.81346	1.74457	1.69002	1.6511	1.62087	1.55621
	1.50927	1.46023	1.41293	1.38244	1.35539	1.29909
	2.41698	2.28759	2.16443	2.14514	2.10845	2.11922
	1.46208	1.36563	1.31968	1.28696	1.27359	1.26228
		7.43646	7.18364	7.32422	7.07601
		3.71978	3.53656	3.41846	3.33467	3.26574
		5.04946	4.51661	3.63147	3.07733	2.74656
	0.864243	0.888958	0.891306	0.893397	0.921133	0.963472
	0.972771	0.988161	0.994808	1.01071	1.04752	1.08471
	0.525534	0.532468	0.531576	0.536784	0.553958	0.571229
	0.708823	0.71458	0.701394	0.743734
	1.1734	1.18351	1.21453	1.29629	1.30402	1.38462
	0.704893	0.72238	0.755045	0.842009	0.880696	0.924846
	0.17977	0.190221	0.202892
	1.87936	1.88387	1.88615	1.98921	2.06012	2.19392
	0.311163	0.319927	0.329608	0.355377	0.369597	0.374553
	0.187254	0.196006	0.207547	0.210662	0.217956	0.218791
	1.04058	1.05526	1.05929	1.08359	1.11456	1.14964
	0.247278	0.258646	0.266038	0.273124	0.282593	0.289446
	0.249758	0.258872	0.267171	0.273248	0.278693	0.282021
	1.47324	1.48964	1.47456	1.47857	1.47979	1.47701
	0.95276	0.952126	0.970522	0.991747	1.03256	1.0229
	0.885736	0.911898	0.946712	0.965777	0.994283	1.00101
	5.15604	4.66632	4.57987	4.16259	4.15454	4.41323
	2.83543	2.80262	2.80165	2.89856	2.90754	3.01642
	2.68198	2.63804	2.63034	2.69082	2.68366	2.75315
	2.40062	2.38189	2.41264	2.62971	2.67042	2.75799
