# Supplementary material for: A locally activatable sensor for robust quantification of organellar glutathione
Source: Nat Chem. 2023 Jun 15;15(10):1415–21. doi: 10.1038/s41557-023-01249-3 (PMC10533397; doi:10.1038/s41557-023-01249-3)
Supplement: Supplementary file 9 — Numerical data for kinetics experiments. [file 41557_2023_1249_MOESM9_ESM.xlsx]

## Sheet: 1a
Normalized absorbance and fluroescence of the Me-TRaQ-G ligand in the presence of increasing concentrations of GSH
GSH (mM)	Me-TRaQ-G ligand fluorescence @ 630 nm			Me-TRaQ-G ligand absorbance @ 615 nm
0	1.13182	0.992424	0.875758	1.06029	1.00603	0.933685
0.1	0.65	0.716667	0.59697	0.730219	0.737001	0.730219
0.5	0.245455	0.201515	0.0712121	0.48832	0.486059	0.467973
1	0.180303	0.139545	0.109697	0.377543	0.377543	0.370761
2	0.260606	0.239394	0.160606	0.289375	0.293896	0.325546
5	0.15303	0.103333	-0.011	0.266767	0.253203	0.255463
10	0.105152	0.0856061	0.0845455	0.192163	0.194424	0.18312
20	0.0743939	0.0624242	0.0774242	0.149209	0.15373	0.158252

## Sheet: 1b
Normalized absorbance and fluroescence of Me-TRaQ-G in the presence of increasing concentrations of GSH
GSH (mM)	Me-TRaQ-G fluorescence @ 630 nm			Me-TRaQ-G absorbance @ 615 nm
0	0.989848	0.959391	1.05076	1.01393	0.973205	1.01286
0.1	0.681472	0.734772	0.757614	0.758842	0.778135	0.75134
0.5	0.324746	0.344924	0.384518	0.416935	0.436227	0.446945
1	0.232995	0.244416	0.239848	0.297964	0.30761	0.314041
2	0.178173	0.18198	0.183122	0.264737	0.242229	0.259378
5	0.0852792	0.0856599	0.105457	0.170418	0.175777	0.189711
10	0.048731	0.0483503	0.0532995	0.130761	0.131833	0.135048
20	0.0276777	0.0335025	0.0346827	0.111468	0.109325	0.116827

## Sheet: 1c
Normalized absorbance @ 600 nm of Me-TRaQ-G over time after addition of GSH and subsequent addition of NEM
time (s)	Me-TRaQ-G + GSH			Me-TRaQ-G-GSH + NEM
0	1.00104	1.04221	0.956748	0.320541	0.322452	0.247452
5.44	0.141219	0.166232	0.161542	0.66258	0.659713	0.572293
10.43	0.136529	0.158416	0.147473	0.776274	0.821656	0.799682
15.42	0.134966	0.154768	0.14174	0.859395	0.915287	0.902389
20.41	0.128713	0.152684	0.143825	0.902866	0.96449	0.957325
25.4	0.129755	0.148515	0.137572	0.930573	0.992197	0.99172
30.39	0.127671	0.151641	0.138093	0.942516	1.00796	1.00701
35.42	0.128713	0.148515	0.137051	0.947293	1.01608	1.01178
40.41	0.128713	0.149557	0.134445	0.95207	1.02038	1.01847
45.4	0.126107	0.149036	0.133403	0.956369	1.02229	1.02134
50.39	0.123502	0.145909	0.131318	0.955414	1.02229	1.01895
55.38	0.124023	0.143304	0.131839	0.953025	1.01895	1.02038
60.42	0.123502	0.145388	0.134966	0.954459	1.02373	1.01704
65.41	0.122981	0.14643	0.133403	0.95207	1.01704	1.01608
70.4	0.118291	0.145388	0.130276	0.95207	1.02038	1.01465
75.39	0.124023	0.145388	0.130797	0.95207	1.02229	1.01561
80.43	0.124023	0.14643	0.131839	0.950637	1.01656	1.01417
85.42	0.124023	0.142262	0.126628	0.950159	1.01895	1.01417
90.41	0.121939	0.14174	0.127671	0.954936	1.01895	1.01369
95.4	0.122981	0.146952	0.128713	0.949204	1.01513	1.01131
100.39	0.121939	0.143825	0.129234	0.950637	1.01943	1.01083
105.42	0.119333	0.138093	0.12246	0.946338	1.01035	1.00892
110.41	0.119333	0.14174	0.126107	0.948248	1.01608	1.01226
115.4	0.120896	0.141219	0.126107	0.946815	1.01322	1.00939
120.39	0.120375	0.141219	0.12715	0.947293	1.01322	1.00366
125.38	0.121417	0.142783	0.129234	0.944904	1.01178	1.00701
130.42	0.119854	0.143825	0.127671	0.943949	1.00939	1.00462
135.41	0.118812	0.14174	0.126107	0.94586	1.01178	1.00892
140.4	0.121939	0.143825	0.124544	0.943949	1.01226	1.00366
145.44	0.117249	0.139135	0.126107	0.943471	1.00987	1.0051
150.43	0.116727	0.138093	0.123502	0.942516	1.00987	1.00318
155.42	0.118291	0.139656	0.124023	0.944904	1.01083	1.00366
160.41	0.117249	0.137572	0.120896	0.943471	1.00701	1.00271
165.4	0.120896	0.14174	0.129755	0.93965	1.00366	0.998408
170.38	0.119854	0.141219	0.125065	0.93965	1.00605	0.999841
175.42	0.114643	0.139135	0.124544	0.939172	1.00605	0.997452
180.41	0.116727	0.137572	0.121417	0.93965	1.00653	0.999363
185.4	0.114643	0.136529	0.12246	0.93965	1.00701	0.999841
190.39	0.119854	0.139135	0.122981	0.942038	1.00987	1.00032
195.38	0.120375	0.144346	0.12715	0.93535	1.00175	0.998885
200.42	0.119333	0.138093	0.12246	0.937739	1.00271	0.996497
205.41	0.116727	0.138614	0.12246	0.936783	1.00414	0.996019
210.4	0.117249	0.138093	0.123502	0.934873	1.00175	0.995064
215.39	0.116206	0.138614	0.122981	0.936783	1.00223	0.995541
220.43	0.115685	0.139135	0.124544	0.937261	1.00223	0.996019
225.42	0.114643	0.137051	0.121417	0.937739	1.0051	0.997452
230.41	0.112559	0.136529	0.122981	0.936306	1.00223	0.994108
235.39	0.116727	0.139135	0.12246	0.932962	0.99793	0.993153
240.38	0.112038	0.133924	0.120896	0.936783	1.00127	0.995541
245.42	0.116206	0.134966	0.12246	0.932484	1.0008	0.993631
250.41	0.114643	0.137051	0.118812	0.932484	0.999363	0.993153
255.4	0.117249	0.137051	0.125065	0.934395	0.999363	0.992675
260.39	0.116727	0.136529	0.120375	0.931051	0.995541	0.989809
265.43	0.113601	0.136008	0.122981	0.933439	0.999841	0.995064
270.42	0.11308	0.136008	0.12246	0.934873	0.998885	0.992675
275.41	0.115685	0.138093	0.121417	0.930573	0.997452	0.989809
280.4	0.11308	0.138614	0.122981	0.932006	0.996497	0.992197
285.44	0.111516	0.132882	0.116727	0.930096	0.996975	0.990287
290.43	0.114643	0.134966	0.122981	0.929618	0.996497	0.992675
295.42	0.11308	0.133924	0.118812	0.932962	0.998408	0.990287
300.41	0.113601	0.132882	0.119333	0.930096	0.998408	0.988854
305.4	0.113601	0.136529	0.119854	0.926752	0.996019	0.988376
310.39	0.112559	0.132882	0.119333	0.932484	0.996975	0.990764
315.42	0.113601	0.134966	0.121417	0.926274	0.994586	0.991242
320.41	0.111516	0.134966	0.118291	0.927229	0.994586	0.985987
325.4	0.111516	0.131839	0.116206	0.931529	0.998885	0.989331
330.39	0.109432	0.132361	0.117249	0.926752	0.994108	0.986943
335.38	0.109953	0.129755	0.116727	0.928185	0.992197	0.985032
340.42	0.112559	0.136008	0.116727	0.927229	0.99172	0.98551
345.41	0.112038	0.133403	0.119854	0.92914	0.99172	0.985987
350.4	0.110995	0.132882	0.120896	0.925796	0.992197	0.985987
355.39	0.110474	0.132361	0.118291	0.92914	0.999363	0.988854
360.43	0.110995	0.132882	0.116727	0.927707	0.993153	0.986465
365.42	0.110995	0.131839	0.116206	0.92914	0.990764	0.985987
370.41	0.107869	0.131839	0.116727	0.927707	0.993631	0.985987
375.4	0.107869	0.129755	0.115685	0.927707	0.990287	0.986465
380.39	0.110995	0.132361	0.11777	0.924363	0.990287	0.985032
385.42	0.107348	0.129755	0.116206	0.926274	0.986943	0.979777
390.41	0.109953	0.130276	0.118291	0.923885	0.99172	0.983121
395.4	0.108911	0.130797	0.11777	0.925318	0.990764	0.984554
400.39	0.112038	0.131839	0.116206	0.926752	0.989331	0.98551
405.38	0.109953	0.130797	0.117249	0.921019	0.986465	0.981688
410.42	0.11308	0.134445	0.120375	0.921497	0.989331	0.983121
415.41	0.112559	0.131318	0.11777	0.92293	0.986465	0.982166
420.4	0.112559	0.132361	0.115685	0.921497	0.98742	0.980732
425.44	0.112038	0.132882	0.116727	0.924363	0.989809	0.983121
430.43	0.109432	0.132361	0.116727	0.923885	0.990764	0.980732
435.42	0.10839	0.131318	0.114643	0.92293	0.990287	0.983121
440.41	0.108911	0.128713	0.116206	0.921019	0.986943	0.980732
445.4	0.10839	0.129234	0.116206	0.922452	0.98742	0.979299
450.38	0.109953	0.131839	0.115685	0.921975	0.986943	0.982643
455.42	0.107869	0.132361	0.115685	0.921975	0.985987	0.978822
460.41	0.109432	0.127671	0.112559	0.91672	0.985032	0.977866
465.4	0.106826	0.129755	0.115164	0.921975	0.983121	0.975955
470.39	0.106826	0.128713	0.116206	0.91672	0.983599	0.973567
475.43	0.109953	0.130276	0.116727	0.922452	0.986465	0.979299
480.42	0.107348	0.129234	0.115164	0.921975	0.98742	0.979299
485.41	0.107348	0.129755	0.11308	0.920541	0.984554	0.976911
490.4	0.107869	0.130276	0.113601	0.917675	0.986465	0.978822
495.39	0.108911	0.128192	0.115685	0.920064	0.984554	0.978344
500.43	0.107348	0.128713	0.116206	0.919108	0.982643	0.975
505.42	0.10839	0.129234	0.114643	0.915764	0.982166	0.974045
510.4	0.108911	0.129234	0.116206	0.917197	0.98551	0.978822
515.39	0.107869	0.127671	0.112559	0.916242	0.982643	0.973089
520.38	0.107869	0.129234	0.115164	0.919586	0.982643	0.976911
525.42	0.106826	0.128192	0.113601	0.919586	0.982643	0.977866
530.41	0.110474	0.131318	0.11777	0.916242	0.982643	0.975
535.4	0.107869	0.129234	0.112038	0.915764	0.982166	0.975
540.39	0.109953	0.130276	0.114122	0.915764	0.980255	0.975955
545.43	0.10839	0.129755	0.116727	0.919108	0.981688	0.975
550.42	0.109953	0.132361	0.115164	0.91672	0.979777	0.976433
555.41	0.108911	0.129755	0.116206	0.916242	0.98121	0.969268
560.4	0.106305	0.12715	0.11308	0.916242	0.984554	0.976433
565.39	0.108911	0.12715	0.116206	0.916242	0.984076	0.974522
570.42	0.106305	0.128713	0.11308	0.91672	0.978344	0.973567
575.41	0.106305	0.130276	0.113601	0.915764	0.980732	0.975
580.4	0.108911	0.130797	0.116206	0.919108	0.98121	0.973567
585.39	0.108911	0.131839	0.115685	0.913854	0.982643	0.973567
590.38	0.107869	0.130276	0.114122	0.913854	0.977389	0.970701
595.42	0.107348	0.129755	0.116727	0.912898	0.977866	0.972134
600.41	0.10839	0.128713	0.112559	0.913376	0.977866	0.973089
