# Supplementary material for: A locally activatable sensor for robust quantification of organellar glutathione
Source: Nat Chem. 2023 Jun 15;15(10):1415–21. doi: 10.1038/s41557-023-01249-3 (PMC10533397; doi:10.1038/s41557-023-01249-3)
Supplement: Supplementary file 10 — Numerical data for H-bonding distance during MD simulations. [file 41557_2023_1249_MOESM10_ESM.xlsx]

## Sheet: EDF2
H-bond distance during MD simulation
t (ps)	d (nm)
0	0.819
200	0.775
400	0.775
600	0.782
800	0.873
1000	0.895
1200	1.082
1400	0.986
1600	1.05
1800	1.014
2000	1.01
2200	1.053
2400	1.048
2600	1.064
2800	1.066
3000	1.039
3200	1.106
3400	1.025
3600	0.974
3800	1.023
4000	0.975
4200	0.997
4400	1.048
4600	1.075
4800	0.945
5000	1.152
5200	1.064
5400	0.957
5600	1.06
5800	1.079
6000	0.999
6200	1.019
6400	1.021
6600	1.047
6800	0.766
7000	0.832
7200	0.885
7400	0.732
7600	0.756
7800	0.886
8000	0.846
8200	0.63
8400	0.566
8600	0.766
8800	0.657
9000	0.862
9200	0.845
9400	0.813
9600	0.866
9800	0.797
10000	0.584
10200	0.588
10400	0.715
10600	0.777
10800	0.673
11000	0.732
11200	0.952
11400	0.79
11600	0.87
11800	0.802
12000	0.847
12200	0.844
12400	1.017
12600	0.925
12800	0.839
13000	0.824
13200	0.825
13400	0.876
13600	0.882
13800	0.824
14000	0.726
14200	0.85
14400	0.851
14600	0.832
14800	0.839
15000	0.718
15200	0.736
15400	0.79
15600	0.774
15800	0.763
16000	0.768
16200	0.719
16400	0.693
16600	0.713
16800	0.803
17000	0.718
17200	0.612
17400	0.553
17600	0.607
17800	0.573
18000	0.595
18200	0.51
18400	0.687
18600	0.603
18800	0.628
19000	0.704
19200	0.702
19400	0.691
19600	0.7
19800	0.589
20000	0.614
20200	0.573
20400	0.62
20600	0.772
20800	0.803
21000	0.591
21200	0.81
21400	0.559
21600	0.648
21800	0.536
22000	0.583
22200	0.564
22400	0.584
22600	0.703
22800	0.751
23000	0.71
23200	0.81
23400	0.851
23600	0.635
23800	0.665
24000	0.586
24200	0.73
24400	0.551
24600	0.62
24800	0.664
25000	0.719
25200	0.626
25400	0.618
25600	0.811
25800	0.74
26000	0.774
26200	0.195
26400	0.335
26600	0.225
26800	0.199
27000	0.246
27200	0.296
27400	0.362
27600	0.184
27800	0.298
28000	0.18
28200	0.182
28400	0.21
28600	0.276
28800	0.232
29000	0.203
29200	0.202
29400	0.217
29600	0.245
29800	0.234
30000	0.182
30200	0.194
30400	0.201
30600	0.271
30800	0.196
31000	0.195
31200	0.202
31400	0.29
31600	0.179
31800	0.233
32000	0.199
32200	0.184
32400	0.191
32600	0.249
32800	0.167
33000	0.281
33200	0.228
33400	0.218
33600	0.192
33800	0.211
34000	0.186
34200	0.197
34400	0.255
34600	0.191
34800	0.18
35000	0.178
35200	0.231
35400	0.199
35600	0.268
35800	0.246
36000	0.164
36200	0.207
36400	0.256
36600	0.223
36800	0.165
37000	0.239
37200	0.214
37400	0.313
37600	0.266
37800	0.203
38000	0.222
38200	0.37
38400	0.323
38600	0.227
38800	0.216
39000	0.348
39200	0.256
39400	0.191
39600	0.173
39800	0.198
40000	0.212
40200	0.226
40400	0.177
40600	0.21
40800	0.214
41000	0.192
41200	0.197
41400	0.305
41600	0.201
41800	0.344
42000	0.165
42200	0.172
42400	0.205
42600	0.268
42800	0.285
43000	0.272
43200	0.362
43400	0.268
43600	0.299
43800	0.305
44000	0.242
44200	0.203
44400	0.188
44600	0.3
44800	0.237
45000	0.237
45200	0.279
45400	0.181
45600	0.389
45800	0.229
46000	0.19
46200	0.21
46400	0.223
46600	0.303
46800	0.222
47000	0.286
47200	0.326
47400	0.205
47600	0.204
47800	0.173
48000	0.291
48200	0.193
48400	0.25
48600	0.195
48800	0.312
49000	0.184
49200	0.215
49400	0.331
49600	0.221
49800	0.212
50000	0.257
50200	0.26
50400	0.253
50600	0.211
50800	0.236
51000	0.246
51200	0.246
51400	0.228
51600	0.211
51800	0.189
52000	0.191
52200	0.197
52400	0.209
52600	0.169
52800	0.17
53000	0.506
53200	0.206
53400	0.173
53600	0.183
53800	0.339
54000	0.185
54200	0.233
54400	0.191
54600	0.196
54800	0.245
55000	0.191
55200	0.212
55400	0.246
55600	0.272
55800	0.179
56000	0.201
56200	0.182
56400	0.234
56600	0.208
56800	0.244
57000	0.223
57200	0.174
57400	0.222
57600	0.209
57800	0.167
58000	0.181
58200	0.195
58400	0.2
58600	0.181
58800	0.177
59000	0.195
59200	0.2
59400	0.188
59600	0.16
59800	0.178
60000	0.24
60200	0.289
60400	0.177
60600	0.204
60800	0.322
61000	0.274
61200	0.193
61400	0.248
61600	0.239
61800	0.426
62000	0.195
62200	0.204
62400	0.193
62600	0.208
62800	0.216
63000	0.216
63200	0.195
63400	0.219
63600	0.187
63800	0.184
64000	0.188
64200	0.181
64400	0.219
64600	0.157
64800	0.161
65000	0.163
65200	0.182
65400	0.165
65600	0.195
65800	0.177
66000	0.171
66200	0.18
66400	0.198
66600	0.18
66800	0.166
67000	0.169
67200	0.16
67400	0.174
67600	0.225
67800	0.231
68000	0.181
68200	0.157
68400	0.173
68600	0.206
68800	0.214
69000	0.192
69200	0.188
69400	0.217
69600	0.176
69800	0.194
70000	0.176
70200	0.217
70400	0.223
70600	0.218
70800	0.178
71000	0.166
71200	0.211
71400	0.206
71600	0.232
71800	0.199
72000	0.246
72200	0.186
72400	0.218
72600	0.154
72800	0.18
73000	0.19
73200	0.183
73400	0.184
73600	0.22
73800	0.19
74000	0.185
74200	0.179
74400	0.177
74600	0.185
74800	0.163
75000	0.18
75200	0.203
75400	0.18
75600	0.192
75800	0.153
76000	0.17
76200	0.196
76400	0.194
76600	0.199
76800	0.169
77000	0.184
77200	0.183
77400	0.198
77600	0.197
77800	0.188
78000	0.186
78200	0.187
78400	0.23
78600	0.205
78800	0.176
79000	0.22
79200	0.174
79400	0.2
79600	0.183
79800	0.19
80000	0.178
80200	0.17
80400	0.19
80600	0.212
80800	0.217
81000	0.171
81200	0.175
81400	0.186
81600	0.243
81800	0.192
82000	0.2
82200	0.182
82400	0.172
82600	0.195
82800	0.214
83000	0.236
83200	0.189
83400	0.21
83600	0.308
83800	0.228
84000	0.201
84200	0.203
84400	0.169
84600	0.173
84800	0.243
85000	0.185
85200	0.176
85400	0.185
85600	0.186
85800	0.191
86000	0.221
86200	0.201
86400	0.212
86600	0.186
86800	0.197
87000	0.19
87200	0.173
87400	0.276
87600	0.181
87800	0.181
88000	0.171
88200	0.202
88400	0.247
88600	0.192
88800	0.218
89000	0.204
89200	0.19
89400	0.161
89600	0.18
89800	0.157
90000	0.228
90200	0.182
90400	0.182
90600	0.205
90800	0.168
91000	0.224
91200	0.24
91400	0.237
91600	0.24
91800	0.218
92000	0.154
92200	0.214
92400	0.209
92600	0.182
92800	0.177
93000	0.19
93200	0.19
93400	0.17
93600	0.189
93800	0.177
94000	0.182
94200	0.203
94400	0.157
94600	0.216
94800	0.185
95000	0.196
95200	0.212
95400	0.212
95600	0.161
95800	0.197
96000	0.183
96200	0.184
96400	0.187
96600	0.183
96800	0.175
97000	0.199
97200	0.161
97400	0.191
97600	0.171
97800	0.169
98000	0.171
98200	0.186
98400	0.191
98600	0.246
98800	0.175
99000	0.221
99200	0.197
99400	0.187
99600	0.202
99800	0.177
100000	0.2
100200	0.193
100400	0.252
100600	0.193
100800	0.186
101000	0.2
101200	0.174
101400	0.187
101600	0.177
101800	0.211
102000	0.161
102200	0.176
102400	0.178
102600	0.226
102800	0.244
103000	0.233
103200	0.294
103400	0.205
103600	0.235
103800	0.311
104000	0.208
104200	0.254
104400	0.178
104600	0.198
104800	0.186
105000	0.213
105200	0.168
105400	0.216
105600	0.208
105800	0.215
106000	0.207
106200	0.214
106400	0.335
106600	0.211
106800	0.234
107000	0.197
107200	0.252
107400	0.161
107600	0.253
107800	0.209
108000	0.254
108200	0.2
108400	0.23
108600	0.188
108800	0.195
109000	0.156
109200	0.27
109400	0.258
109600	0.209
109800	0.272
110000	0.203
110200	0.184
110400	0.185
110600	0.194
110800	0.246
111000	0.171
111200	0.206
111400	0.186
111600	0.258
111800	0.329
112000	0.234
112200	0.177
112400	0.176
112600	0.24
112800	0.197
113000	0.184
113200	0.214
113400	0.187
113600	0.236
113800	0.205
114000	0.176
114200	0.247
114400	0.193
114600	0.176
114800	0.267
115000	0.165
115200	0.207
115400	0.202
115600	0.18
115800	0.235
116000	0.19
116200	0.209
116400	0.264
116600	0.179
116800	0.254
117000	0.156
117200	0.268
117400	0.19
117600	0.205
117800	0.165
118000	0.181
118200	0.241
118400	0.205
118600	0.233
118800	0.191
119000	0.263
119200	0.295
119400	0.196
119600	0.247
119800	0.182
120000	0.184
120200	0.182
120400	0.199
120600	0.198
120800	0.213
121000	0.189
121200	0.242
121400	0.164
121600	0.286
121800	0.221
122000	0.189
122200	0.236
122400	0.256
122600	0.173
122800	0.195
123000	0.301
123200	0.195
123400	0.198
123600	0.181
123800	0.166
124000	0.252
124200	0.22
124400	0.184
124600	0.212
124800	0.248
125000	0.19
125200	0.192
125400	0.18
125600	0.196
125800	0.205
126000	0.181
126200	0.215
126400	0.235
126600	0.165
126800	0.197
127000	0.285
127200	0.185
127400	0.193
127600	0.188
127800	0.185
128000	0.182
128200	0.225
128400	0.166
128600	0.238
128800	0.199
129000	0.224
129200	0.223
129400	0.182
129600	0.271
129800	0.216
130000	0.261
130200	0.239
130400	0.268
130600	0.168
130800	0.195
131000	0.197
131200	0.247
131400	0.196
131600	0.167
131800	0.195
132000	0.2
132200	0.187
132400	0.186
132600	0.219
132800	0.161
133000	0.169
133200	0.197
133400	0.176
133600	0.192
133800	0.296
134000	0.239
134200	0.219
134400	0.196
134600	0.264
134800	0.184
135000	0.185
135200	0.174
135400	0.199
135600	0.199
135800	0.182
136000	0.213
136200	0.246
136400	0.177
136600	0.2
136800	0.21
137000	0.197
137200	0.232
137400	0.194
137600	0.166
137800	0.158
138000	0.184
138200	0.171
138400	0.226
138600	0.242
138800	0.265
139000	0.389
139200	0.309
139400	0.204
139600	0.366
139800	0.319
140000	0.312
140200	0.225
140400	0.29
140600	0.268
140800	0.197
141000	0.226
141200	0.205
141400	0.189
141600	0.204
141800	0.265
142000	0.174
142200	0.207
142400	0.178
142600	0.323
142800	0.249
143000	0.17
143200	0.371
143400	0.233
143600	0.201
143800	0.39
144000	0.224
144200	0.191
144400	0.24
144600	0.176
144800	0.174
145000	0.2
145200	0.244
145400	0.229
145600	0.164
145800	0.233
146000	0.19
146200	0.228
146400	0.194
146600	0.167
146800	0.211
147000	0.208
147200	0.173
147400	0.185
147600	0.215
147800	0.184
148000	0.173
148200	0.243
148400	0.178
148600	0.255
148800	0.224
149000	0.299
149200	0.377
149400	0.415
149600	0.43
149800	0.448
150000	0.371
150200	0.34
150400	0.431
150600	0.448
150800	0.4
151000	0.529
151200	0.22
151400	0.262
151600	0.277
151800	0.239
152000	0.401
152200	0.186
152400	0.222
152600	0.207
152800	0.173
153000	0.473
153200	0.425
153400	0.268
153600	0.177
153800	0.221
154000	0.197
154200	0.209
154400	0.192
154600	0.187
154800	0.197
155000	0.184
155200	0.196
155400	0.265
155600	0.181
155800	0.184
156000	0.22
156200	0.294
156400	0.186
156600	0.198
156800	0.185
157000	0.196
157200	0.19
157400	0.202
157600	0.159
157800	0.176
158000	0.207
158200	0.225
158400	0.185
158600	0.16
158800	0.172
159000	0.24
159200	0.162
159400	0.203
159600	0.174
159800	0.178
160000	0.227
160200	0.197
160400	0.172
160600	0.199
160800	0.197
161000	0.343
161200	0.282
161400	0.207
161600	0.237
161800	0.223
162000	0.288
162200	0.391
162400	0.193
162600	0.247
162800	0.199
163000	0.238
163200	0.344
163400	0.176
163600	0.203
163800	0.255
164000	0.2
164200	0.171
164400	0.244
164600	0.181
164800	0.34
165000	0.227
165200	0.205
165400	0.204
165600	0.204
165800	0.213
166000	0.221
166200	0.283
166400	0.203
166600	0.183
166800	0.256
167000	0.179
167200	0.224
167400	0.222
167600	0.188
167800	0.231
168000	0.16
168200	0.2
168400	0.262
168600	0.203
168800	0.247
169000	0.259
169200	0.215
169400	0.23
169600	0.195
169800	0.212
170000	0.189
170200	0.202
170400	0.212
170600	0.189
170800	0.176
171000	0.19
171200	0.177
171400	0.161
171600	0.171
171800	0.18
172000	0.167
172200	0.18
172400	0.191
172600	0.21
172800	0.196
173000	0.207
173200	0.173
173400	0.202
173600	0.197
173800	0.203
174000	0.384
174200	0.189
174400	0.197
174600	0.192
174800	0.314
175000	0.173
175200	0.16
175400	0.172
175600	0.27
175800	0.32
176000	0.221
176200	0.185
176400	0.186
176600	0.196
176800	0.182
177000	0.206
177200	0.211
177400	0.208
177600	0.259
177800	0.206
178000	0.179
178200	0.196
178400	0.178
178600	0.203
178800	0.167
179000	0.191
179200	0.183
179400	0.156
179600	0.208
179800	0.167
180000	0.184
180200	0.193
180400	0.161
180600	0.182
180800	0.169
181000	0.216
181200	0.175
181400	0.178
181600	0.191
181800	0.182
182000	0.191
182200	0.192
182400	0.171
182600	0.189
182800	0.238
183000	0.217
183200	0.204
183400	0.17
183600	0.171
183800	0.183
184000	0.228
184200	0.173
184400	0.204
184600	0.174
184800	0.162
185000	0.232
185200	0.173
185400	0.207
185600	0.188
185800	0.236
186000	0.225
186200	0.265
186400	0.314
186600	0.3
186800	0.192
187000	0.192
187200	0.168
187400	0.198
187600	0.189
187800	0.189
188000	0.174
188200	0.173
188400	0.184
188600	0.176
188800	0.179
189000	0.196
189200	0.185
189400	0.171
189600	0.201
189800	0.329
190000	0.483
190200	0.37
190400	0.458
190600	0.375
190800	0.221
191000	0.214
191200	0.189
191400	0.172
191600	0.172
191800	0.191
192000	0.206
192200	0.201
192400	0.239
192600	0.259
192800	0.2
193000	0.211
193200	0.172
193400	0.222
193600	0.181
193800	0.197
194000	0.231
194200	0.222
194400	0.249
194600	0.174
194800	0.199
195000	0.2
195200	0.199
195400	0.173
195600	0.231
195800	0.204
196000	0.26
196200	0.159
196400	0.196
196600	0.164
196800	0.202
197000	0.183
197200	0.165
197400	0.237
197600	0.167
197800	0.179
198000	0.182
198200	0.203
198400	0.187
198600	0.188
198800	0.2
199000	0.202
199200	0.198
199400	0.19
199600	0.171
199800	0.204
200000	0.186
200200	0.175
200400	0.198
200600	0.198
200800	0.217
201000	0.183
201200	0.205
201400	0.167
201600	0.188
201800	0.178
202000	0.171
202200	0.166
202400	0.242
202600	0.179
202800	0.197
203000	0.167
203200	0.188
203400	0.211
203600	0.18
203800	0.189
204000	0.188
204200	0.184
204400	0.204
204600	0.24
204800	0.214
205000	0.234
205200	0.159
205400	0.26
205600	0.256
205800	0.202
206000	0.292
206200	0.219
206400	0.179
206600	0.201
206800	0.193
207000	0.292
207200	0.234
207400	0.263
207600	0.249
207800	0.323
208000	0.186
208200	0.227
208400	0.202
208600	0.253
208800	0.384
209000	0.189
209200	0.186
209400	0.202
209600	0.182
209800	0.212
210000	0.183
210200	0.18
210400	0.201
210600	0.175
210800	0.188
211000	0.201
211200	0.184
211400	0.194
211600	0.176
211800	0.18
212000	0.187
212200	0.185
212400	0.187
212600	0.189
212800	0.174
213000	0.17
213200	0.19
213400	0.221
213600	0.177
213800	0.173
214000	0.193
214200	0.177
214400	0.164
214600	0.196
214800	0.185
215000	0.18
215200	0.193
215400	0.181
215600	0.186
215800	0.209
216000	0.164
216200	0.18
216400	0.158
216600	0.204
216800	0.209
217000	0.16
217200	0.18
217400	0.191
217600	0.184
217800	0.185
218000	0.194
218200	0.192
218400	0.18
218600	0.205
218800	0.2
219000	0.157
219200	0.177
219400	0.172
219600	0.193
219800	0.186
220000	0.187
220200	0.212
220400	0.17
220600	0.165
220800	0.174
221000	0.179
221200	0.171
221400	0.163
221600	0.156
221800	0.216
222000	0.185
222200	0.188
222400	0.188
222600	0.215
222800	0.172
223000	0.198
223200	0.231
223400	0.176
223600	0.187
223800	0.167
224000	0.194
224200	0.193
224400	0.176
224600	0.201
224800	0.17
225000	0.168
225200	0.182
225400	0.203
225600	0.221
225800	0.174
226000	0.185
226200	0.201
226400	0.187
226600	0.18
226800	0.202
227000	0.17
227200	0.202
227400	0.174
227600	0.2
227800	0.18
228000	0.206
228200	0.174
228400	0.175
228600	0.164
228800	0.194
229000	0.223
229200	0.185
229400	0.194
229600	0.182
229800	0.205
230000	0.188
230200	0.194
230400	0.188
230600	0.242
230800	0.207
231000	0.214
231200	0.162
231400	0.171
231600	0.185
231800	0.186
232000	0.181
232200	0.183
232400	0.207
232600	0.205
232800	0.235
233000	0.19
233200	0.191
233400	0.204
233600	0.192
233800	0.199
234000	0.176
234200	0.191
234400	0.273
234600	0.198
234800	0.184
235000	0.21
235200	0.187
235400	0.179
235600	0.192
235800	0.213
236000	0.185
236200	0.211
236400	0.222
236600	0.226
236800	0.222
237000	0.211
237200	0.19
237400	0.226
237600	0.187
237800	0.196
238000	0.196
238200	0.191
238400	0.16
238600	0.279
238800	0.178
239000	0.203
239200	0.227
239400	0.174
239600	0.159
239800	0.197
240000	0.185
240200	0.173
240400	0.219
240600	0.194
240800	0.202
241000	0.192
241200	0.197
241400	0.185
241600	0.245
241800	0.17
242000	0.178
242200	0.203
242400	0.168
242600	0.2
242800	0.244
243000	0.272
243200	0.224
243400	0.206
243600	0.187
243800	0.21
244000	0.214
244200	0.185
244400	0.174
244600	0.165
244800	0.182
245000	0.197
245200	0.215
245400	0.19
245600	0.186
245800	0.207
246000	0.189
246200	0.228
246400	0.238
246600	0.179
246800	0.207
247000	0.194
247200	0.196
247400	0.183
247600	0.238
247800	0.18
248000	0.215
248200	0.204
248400	0.179
248600	0.223
248800	0.182
249000	0.167
249200	0.198
249400	0.195
249600	0.203
249800	0.219
250000	0.181
250200	0.188
250400	0.189
250600	0.174
250800	0.161
251000	0.266
251200	0.235
251400	0.401
251600	0.507
251800	0.165
252000	0.232
252200	0.179
252400	0.173
252600	0.209
252800	0.232
253000	0.203
253200	0.185
253400	0.173
253600	0.15
253800	0.178
254000	0.184
254200	0.261
254400	0.167
254600	0.216
254800	0.186
255000	0.175
255200	0.171
255400	0.173
255600	0.189
255800	0.23
256000	0.197
256200	0.174
256400	0.21
256600	0.187
256800	0.204
257000	0.194
257200	0.197
257400	0.175
257600	0.27
257800	0.325
258000	0.357
258200	0.169
258400	0.19
258600	0.213
258800	0.21
259000	0.183
259200	0.181
259400	0.204
259600	0.198
259800	0.195
260000	0.19
260200	0.177
260400	0.215
260600	0.224
260800	0.198
261000	0.185
261200	0.193
261400	0.184
261600	0.172
261800	0.214
262000	0.234
262200	0.189
262400	0.219
262600	0.163
262800	0.311
263000	0.321
263200	0.279
263400	0.394
263600	0.327
263800	0.44
264000	0.26
264200	0.428
264400	0.185
264600	0.298
264800	0.299
265000	0.204
265200	0.234
265400	0.272
265600	0.208
265800	0.204
266000	0.195
266200	0.188
266400	0.214
266600	0.231
266800	0.179
267000	0.235
267200	0.189
267400	0.244
267600	0.186
267800	0.194
268000	0.209
268200	0.186
268400	0.245
268600	0.311
268800	0.189
269000	0.198
269200	0.211
269400	0.191
269600	0.203
269800	0.224
270000	0.182
270200	0.193
270400	0.19
270600	0.21
270800	0.199
271000	0.192
271200	0.257
271400	0.194
271600	0.177
271800	0.196
272000	0.193
272200	0.21
272400	0.22
272600	0.199
272800	0.226
273000	0.298
273200	0.244
273400	0.294
273600	0.191
273800	0.325
274000	0.179
274200	0.207
274400	0.188
274600	0.241
274800	0.184
275000	0.263
275200	0.161
275400	0.281
275600	0.198
275800	0.177
276000	0.189
276200	0.221
276400	0.261
276600	0.486
276800	0.21
277000	0.339
277200	0.319
277400	0.24
277600	0.186
277800	0.183
278000	0.176
278200	0.188
278400	0.202
278600	0.174
278800	0.229
279000	0.228
279200	0.195
279400	0.398
279600	0.495
279800	0.451
280000	0.243
280200	0.279
280400	0.204
280600	0.162
280800	0.188
281000	0.195
281200	0.221
281400	0.155
281600	0.19
281800	0.171
282000	0.171
282200	0.178
282400	0.193
282600	0.177
282800	0.159
283000	0.187
283200	0.198
283400	0.196
283600	0.185
283800	0.207
284000	0.222
284200	0.179
284400	0.204
284600	0.208
284800	0.19
285000	0.179
285200	0.169
285400	0.162
285600	0.177
285800	0.166
286000	0.188
286200	0.171
286400	0.167
286600	0.164
286800	0.168
287000	0.171
287200	0.199
287400	0.167
287600	0.188
287800	0.183
288000	0.171
288200	0.176
288400	0.187
288600	0.177
288800	0.18
289000	0.19
289200	0.199
289400	0.195
289600	0.193
289800	0.183
290000	0.175
290200	0.18
290400	0.173
290600	0.168
290800	0.188
291000	0.207
291200	0.186
291400	0.18
291600	0.197
291800	0.157
292000	0.201
292200	0.215
292400	0.188
292600	0.193
292800	0.168
293000	0.197
293200	0.188
293400	0.196
293600	0.206
293800	0.174
294000	0.177
294200	0.225
294400	0.191
294600	0.171
294800	0.198
295000	0.182
295200	0.182
295400	0.204
295600	0.189
295800	0.187
296000	0.204
296200	0.184
296400	0.212
296600	0.2
296800	0.187
297000	0.459
297200	0.19
297400	0.183
297600	0.207
297800	0.169
298000	0.171
298200	0.184
298400	0.178
298600	0.17
298800	0.164
299000	0.224
299200	0.183
299400	0.173
299600	0.21
299800	0.196
300000	0.175
300200	0.197
300400	0.213
300600	0.174
300800	0.202
301000	0.18
301200	0.184
301400	0.175
301600	0.17
301800	0.176
302000	0.174
302200	0.18
302400	0.217
302600	0.182
302800	0.167
303000	0.183
303200	0.18
303400	0.173
303600	0.166
303800	0.176
304000	0.214
304200	0.171
304400	0.172
304600	0.181
304800	0.176
305000	0.172
305200	0.185
305400	0.224
305600	0.196
305800	0.192
306000	0.196
306200	0.181
306400	0.171
306600	0.19
306800	0.201
307000	0.185
307200	0.2
307400	0.156
307600	0.191
307800	0.178
308000	0.215
308200	0.177
308400	0.179
308600	0.195
308800	0.174
309000	0.194
309200	0.182
309400	0.253
309600	0.198
309800	0.174
310000	0.185
310200	0.196
310400	0.2
310600	0.204
310800	0.185
311000	0.182
311200	0.176
311400	0.194
311600	0.193
311800	0.212
312000	0.165
312200	0.188
312400	0.208
312600	0.186
312800	0.177
313000	0.178
313200	0.184
313400	0.196
313600	0.173
313800	0.198
314000	0.199
314200	0.188
314400	0.192
314600	0.196
314800	0.194
315000	0.186
315200	0.19
315400	0.184
315600	0.167
315800	0.19
316000	0.19
316200	0.16
316400	0.186
316600	0.241
316800	0.16
317000	0.186
317200	0.177
317400	0.174
317600	0.216
317800	0.224
318000	0.175
318200	0.18
318400	0.181
318600	0.161
318800	0.194
319000	0.182
319200	0.212
319400	0.184
319600	0.232
319800	0.192
320000	0.18
320200	0.229
320400	0.186
320600	0.198
320800	0.179
321000	0.218
321200	0.222
321400	0.192
321600	0.198
321800	0.178
322000	0.211
322200	0.205
322400	0.176
322600	0.224
322800	0.178
323000	0.163
323200	0.186
323400	0.17
323600	0.181
323800	0.164
324000	0.161
324200	0.218
324400	0.196
324600	0.179
324800	0.2
325000	0.184
325200	0.169
325400	0.183
325600	0.194
325800	0.24
326000	0.228
326200	0.217
326400	0.182
326600	0.17
326800	0.176
327000	0.198
327200	0.184
327400	0.291
327600	0.177
327800	0.189
328000	0.18
328200	0.211
328400	0.166
328600	0.173
328800	0.209
329000	0.195
329200	0.176
329400	0.185
329600	0.215
329800	0.158
330000	0.208
330200	0.193
330400	0.186
330600	0.185
330800	0.227
331000	0.161
331200	0.213
331400	0.164
331600	0.184
331800	0.199
332000	0.212
332200	0.183
332400	0.196
332600	0.172
332800	0.189
333000	0.2
333200	0.176
333400	0.195
333600	0.183
333800	0.212
334000	0.176
334200	0.158
334400	0.185
334600	0.176
334800	0.175
335000	0.186
335200	0.233
335400	0.184
335600	0.175
335800	0.18
336000	0.189
336200	0.194
336400	0.186
336600	0.179
336800	0.185
337000	0.191
337200	0.176
337400	0.158
337600	0.188
337800	0.201
338000	0.188
338200	0.202
338400	0.166
338600	0.189
338800	0.169
339000	0.202
339200	0.24
339400	0.179
339600	0.213
339800	0.183
340000	0.18
340200	0.182
340400	0.206
340600	0.206
340800	0.192
341000	0.168
341200	0.199
341400	0.196
341600	0.188
341800	0.201
342000	0.165
342200	0.177
342400	0.22
342600	0.187
342800	0.187
343000	0.185
343200	0.174
343400	0.178
343600	0.193
343800	0.173
344000	0.17
344200	0.192
344400	0.193
344600	0.171
344800	0.174
345000	0.184
345200	0.196
345400	0.187
345600	0.188
345800	0.194
346000	0.165
346200	0.16
346400	0.196
346600	0.169
346800	0.185
347000	0.196
347200	0.182
347400	0.185
347600	0.2
347800	0.192
348000	0.205
348200	0.18
348400	0.157
348600	0.18
348800	0.167
349000	0.196
349200	0.177
349400	0.185
349600	0.172
349800	0.183
350000	0.187
350200	0.202
350400	0.183
350600	0.176
350800	0.185
351000	0.196
351200	0.17
351400	0.165
351600	0.183
351800	0.186
352000	0.187
352200	0.174
352400	0.172
352600	0.178
352800	0.192
353000	0.174
353200	0.179
353400	0.193
353600	0.17
353800	0.167
354000	0.178
354200	0.212
354400	0.193
354600	0.173
354800	0.175
355000	0.184
355200	0.232
355400	0.176
355600	0.18
355800	0.191
356000	0.198
356200	0.191
356400	0.214
356600	0.182
356800	0.166
357000	0.168
357200	0.172
357400	0.194
357600	0.18
357800	0.195
358000	0.203
358200	0.184
358400	0.204
358600	0.197
358800	0.171
359000	0.177
359200	0.186
359400	0.168
359600	0.213
359800	0.167
360000	0.195
360200	0.204
360400	0.205
360600	0.159
360800	0.189
361000	0.167
361200	0.164
361400	0.182
361600	0.17
361800	0.16
362000	0.194
362200	0.223
362400	0.171
362600	0.181
362800	0.224
363000	0.184
363200	0.159
363400	0.204
363600	0.236
363800	0.171
364000	0.166
364200	0.209
364400	0.201
364600	0.185
364800	0.19
365000	0.205
365200	0.188
365400	0.179
365600	0.202
365800	0.173
366000	0.192
366200	0.215
366400	0.179
366600	0.172
366800	0.177
367000	0.164
367200	0.171
367400	0.179
367600	0.173
367800	0.202
368000	0.182
368200	0.189
368400	0.24
368600	0.208
368800	0.178
369000	0.195
369200	0.174
369400	0.153
369600	0.187
369800	0.166
370000	0.181
370200	0.165
370400	0.178
370600	0.175
370800	0.172
371000	0.18
371200	0.196
371400	0.2
371600	0.167
371800	0.173
372000	0.173
372200	0.17
372400	0.173
372600	0.177
372800	0.166
373000	0.187
373200	0.2
373400	0.169
373600	0.19
373800	0.186
374000	0.166
374200	0.185
374400	0.203
374600	0.195
374800	0.177
375000	0.192
375200	0.197
375400	0.198
375600	0.237
375800	0.181
376000	0.189
376200	0.178
376400	0.24
376600	0.158
376800	0.194
377000	0.159
377200	0.19
377400	0.179
377600	0.187
377800	0.193
378000	0.18
378200	0.154
378400	0.191
378600	0.196
378800	0.19
379000	0.192
379200	0.194
379400	0.178
379600	0.185
379800	0.179
380000	0.158
380200	0.219
380400	0.173
380600	0.173
380800	0.191
381000	0.197
381200	0.193
381400	0.193
381600	0.186
381800	0.219
382000	0.17
382200	0.176
382400	0.172
382600	0.19
382800	0.21
383000	0.194
383200	0.173
383400	0.19
383600	0.165
383800	0.176
384000	0.174
384200	0.201
384400	0.164
384600	0.171
384800	0.175
385000	0.166
385200	0.169
385400	0.17
385600	0.184
385800	0.191
386000	0.204
386200	0.197
386400	0.239
386600	0.196
386800	0.156
387000	0.164
387200	0.185
387400	0.163
387600	0.216
387800	0.177
388000	0.193
388200	0.197
388400	0.192
388600	0.192
388800	0.18
389000	0.203
389200	0.187
389400	0.224
389600	0.178
389800	0.176
390000	0.205
390200	0.181
390400	0.196
390600	0.24
390800	0.192
391000	0.184
391200	0.197
391400	0.637
391600	0.277
391800	0.534
392000	0.54
392200	0.713
392400	0.483
392600	0.476
392800	0.653
393000	0.716
393200	0.525
393400	0.587
393600	0.467
393800	0.558
394000	0.458
394200	0.637
394400	0.589
394600	0.599
394800	0.634
395000	0.562
395200	0.594
395400	0.52
395600	0.548
395800	0.422
396000	0.507
396200	0.465
396400	0.616
396600	0.381
396800	0.598
397000	0.378
397200	0.5
397400	0.689
397600	0.73
397800	0.621
398000	0.469
398200	0.662
398400	0.613
398600	0.551
398800	0.214
399000	0.21
399200	0.232
399400	0.273
[truncated: 503 more rows]
