# Supplementary material for: A locally activatable sensor for robust quantification of organellar glutathione
Source: Nat Chem. 2023 Jun 15;15(10):1415–21. doi: 10.1038/s41557-023-01249-3 (PMC10533397; doi:10.1038/s41557-023-01249-3)
Supplement: Supplementary file 11 — Numerical data for GSH calibration curve. [file 41557_2023_1249_MOESM11_ESM.xlsx]

## Sheet: 3a
Deconvoluted mass spectrum of TRaQ-G-mGold
mass	intensity
60557	0.156016
60557.2	0.15648
60557.5	0.15698
60557.8	0.157479
60558	0.157979
60558.2	0.158479
60558.5	0.159015
60558.8	0.15955
60559	0.160121
60559.2	0.160728
60559.5	0.161335
60559.8	0.162014
60560	0.162728
60560.2	0.163477
60560.5	0.164298
60560.8	0.165155
60561	0.166084
60561.2	0.167083
60561.5	0.168119
60561.8	0.16919
60562	0.170296
60562.2	0.171403
60562.5	0.17251
60562.8	0.173581
60563	0.174581
60563.2	0.175473
60563.5	0.176258
60563.8	0.176865
60564	0.177294
60564.2	0.177472
60564.5	0.177437
60564.8	0.177115
60565	0.176544
60565.2	0.175687
60565.5	0.174509
60565.8	0.173081
60566	0.171403
60566.2	0.169439
60566.5	0.167226
60566.8	0.164798
60567	0.162192
60567.2	0.159443
60567.5	0.156551
60567.8	0.153588
60568	0.150553
60568.2	0.147519
60568.5	0.144484
60568.8	0.141485
60569	0.138558
60569.2	0.135737
60569.5	0.13306
60569.8	0.130561
60570	0.128204
60570.2	0.126098
60570.5	0.124206
60570.8	0.122563
60571	0.121171
60571.2	0.119993
60571.5	0.119065
60571.8	0.118386
60572	0.117886
60572.2	0.117601
60572.5	0.117494
60572.8	0.117565
60573	0.117779
60573.2	0.118136
60573.5	0.1186
60573.8	0.119172
60574	0.119814
60574.2	0.120564
60574.5	0.12135
60574.8	0.122206
60575	0.123099
60575.2	0.124063
60575.5	0.125027
60575.8	0.126062
60576	0.127133
60576.2	0.128276
60576.5	0.129454
60576.8	0.130703
60577	0.132024
60577.2	0.133417
60577.5	0.134845
60577.8	0.136308
60578	0.137844
60578.2	0.139414
60578.5	0.141021
60578.8	0.142628
60579	0.144234
60579.2	0.145805
60579.5	0.14734
60579.8	0.14884
60580	0.150268
60580.2	0.151624
60580.5	0.15291
60580.8	0.154124
60581	0.15523
60581.2	0.156266
60581.5	0.15723
60581.8	0.158122
60582	0.158943
60582.2	0.159693
60582.5	0.160407
60582.8	0.161121
60583	0.161764
60583.2	0.162406
60583.5	0.163049
60583.8	0.163656
60584	0.164263
60584.2	0.16487
60584.5	0.165441
60584.8	0.166048
60585	0.166619
60585.2	0.167226
60585.5	0.167833
60585.8	0.16844
60586	0.169082
60586.2	0.169689
60586.5	0.170261
60586.8	0.170832
60587	0.171403
60587.2	0.171939
60587.5	0.172474
60587.8	0.172974
60588	0.173545
60588.2	0.174152
60588.5	0.174795
60588.8	0.175544
60589	0.176437
60589.2	0.177472
60589.5	0.178686
60589.8	0.180114
60590	0.181792
60590.2	0.183756
60590.5	0.186005
60590.8	0.188576
60591	0.191503
60591.2	0.194788
60591.5	0.198358
60591.8	0.202249
60592	0.206355
60592.2	0.210603
60592.5	0.214888
60592.8	0.219136
60593	0.223206
60593.2	0.226919
60593.5	0.230203
60593.8	0.232131
60594	0.232596
60594.2	0.232881
60594.5	0.232917
60594.8	0.232024
60595	0.230239
60595.2	0.227633
60595.5	0.224241
60595.8	0.220207
60596	0.215637
60596.2	0.21071
60596.5	0.205534
60596.8	0.20025
60597	0.19493
60597.2	0.189718
60597.5	0.184648
60597.8	0.179829
60598	0.175259
60598.2	0.170975
60598.5	0.167047
60598.8	0.163406
60599	0.16005
60599.2	0.157051
60599.5	0.154338
60599.8	0.15191
60600	0.149768
60600.2	0.147876
60600.5	0.146233
60600.8	0.144805
60601	0.143556
60601.2	0.142485
60601.5	0.141592
60601.8	0.140807
60602	0.140164
60602.2	0.139629
60602.5	0.1392
60602.8	0.138843
60603	0.138558
60603.2	0.138379
60603.5	0.138236
60603.8	0.138201
60604	0.138236
60604.2	0.138308
60604.5	0.138451
60604.8	0.138629
60605	0.138915
60605.2	0.1392
60605.5	0.139593
60605.8	0.139986
60606	0.140414
60606.2	0.140914
60606.5	0.141414
60606.8	0.141914
60607	0.142449
60607.2	0.142985
60607.5	0.14352
60607.8	0.143984
60608	0.144448
60608.2	0.144841
60608.5	0.145162
60608.8	0.145412
60609	0.145555
60609.2	0.145627
60609.5	0.145627
60609.8	0.145591
60610	0.145484
60610.2	0.145305
60610.5	0.145127
60610.8	0.144913
60611	0.144663
60611.2	0.144448
60611.5	0.14427
60611.8	0.144127
60612	0.14402
60612.2	0.143984
60612.5	0.14402
60612.8	0.144163
60613	0.144413
60613.2	0.144734
60613.5	0.145162
60613.8	0.145734
60614	0.146376
60614.2	0.147162
60614.5	0.148019
60614.8	0.148983
60615	0.150018
60615.2	0.151125
60615.5	0.152267
60615.8	0.153409
60616	0.154552
60616.2	0.155659
60616.5	0.156694
60616.8	0.157587
60617	0.158372
60617.2	0.159015
60617.5	0.159514
60617.8	0.159836
60618	0.160014
60618.2	0.160014
60618.5	0.159907
60618.8	0.159729
60619	0.159479
60619.2	0.159229
60619.5	0.159086
60619.8	0.159122
60620	0.159407
60620.2	0.16005
60620.5	0.161121
60620.8	0.162728
60621	0.164905
60621.2	0.167654
60621.5	0.170975
60621.8	0.174759
60622	0.178865
60622.2	0.183185
60622.5	0.187504
60622.8	0.191539
60623	0.195109
60623.2	0.197965
60623.5	0.199929
60623.8	0.200821
60624	0.200607
60624.2	0.199143
60624.5	0.196537
60624.8	0.192824
60625	0.188111
60625.2	0.182649
60625.5	0.17658
60625.8	0.170154
60626	0.16362
60626.2	0.157158
60626.5	0.150982
60626.8	0.145198
60627	0.139986
60627.2	0.135345
60627.5	0.131382
60627.8	0.128097
60628	0.125419
60628.2	0.123385
60628.5	0.121885
60628.8	0.120885
60629	0.120314
60629.2	0.120171
60629.5	0.120314
60629.8	0.120778
60630	0.121421
60630.2	0.122313
60630.5	0.123313
60630.8	0.124491
60631	0.125741
60631.2	0.127062
60631.5	0.12849
60631.8	0.129954
60632	0.131453
60632.2	0.133024
60632.5	0.134595
60632.8	0.136201
60633	0.137844
60633.2	0.139522
60633.5	0.141235
60633.8	0.142985
60634	0.14477
60634.2	0.146555
60634.5	0.148411
60634.8	0.150303
60635	0.15216
60635.2	0.154016
60635.5	0.155801
60635.8	0.157479
60636	0.15905
60636.2	0.160443
60636.5	0.161657
60636.8	0.162656
60637	0.163442
60637.2	0.164013
60637.5	0.164406
60637.8	0.16462
60638	0.164727
60638.2	0.164691
60638.5	0.16462
60638.8	0.164477
60639	0.164334
60639.2	0.164156
60639.5	0.164013
60639.8	0.163799
60640	0.163584
60640.2	0.163335
60640.5	0.163013
60640.8	0.162692
60641	0.162263
60641.2	0.161799
60641.5	0.161264
60641.8	0.160657
60642	0.159979
60642.2	0.159229
60642.5	0.158408
60642.8	0.157551
60643	0.156623
60643.2	0.155694
60643.5	0.15473
60643.8	0.153802
60644	0.152874
60644.2	0.151981
60644.5	0.15116
60644.8	0.150411
60645	0.149839
60645.2	0.149411
60645.5	0.149197
60645.8	0.149197
60646	0.149518
60646.2	0.150161
60646.5	0.151196
60646.8	0.15266
60647	0.154623
60647.2	0.157158
60647.5	0.1603
60647.8	0.16412
60648	0.16869
60648.2	0.174116
60648.5	0.180436
60648.8	0.187683
60649	0.195966
60649.2	0.205212
60649.5	0.215387
60649.8	0.226312
60650	0.237772
60650.2	0.249447
60650.5	0.260835
60650.8	0.27151
60651	0.280864
60651.2	0.288433
60651.5	0.293717
60651.8	0.296323
60652	0.296001
60652.2	0.292681
60652.5	0.286469
60652.8	0.277615
60653	0.266548
60653.2	0.253767
60653.5	0.239843
60653.8	0.225384
60654	0.210925
60654.2	0.196894
60654.5	0.18372
60654.8	0.171617
60655	0.160764
60655.2	0.151196
60655.5	0.142949
60655.8	0.135916
60656	0.130025
60656.2	0.125098
60656.5	0.121064
60656.8	0.117744
60657	0.115066
60657.2	0.112853
60657.5	0.111103
60657.8	0.109711
60658	0.108604
60658.2	0.107747
60658.5	0.107105
60658.8	0.10664
60659	0.106319
60659.2	0.106176
60659.5	0.106141
60659.8	0.106212
60660	0.106391
60660.2	0.106712
60660.5	0.107105
60660.8	0.10764
60661	0.108283
60661.2	0.109032
60661.5	0.109889
60661.8	0.110853
60662	0.111924
60662.2	0.113102
60662.5	0.114388
60662.8	0.11578
60663	0.117244
60663.2	0.118779
60663.5	0.120421
60663.8	0.122099
60664	0.123849
60664.2	0.125669
60664.5	0.127562
60664.8	0.129525
60665	0.13156
60665.2	0.133631
60665.5	0.135773
60665.8	0.137986
60666	0.140236
60666.2	0.142556
60666.5	0.144877
60666.8	0.147269
60667	0.149661
60667.2	0.152089
60667.5	0.154481
60667.8	0.156837
60668	0.159193
60668.2	0.161442
60668.5	0.163656
60668.8	0.165762
60669	0.167797
60669.2	0.169725
60669.5	0.171582
60669.8	0.173295
60670	0.174973
60670.2	0.176544
60670.5	0.178079
60670.8	0.179579
60671	0.181078
60671.2	0.182613
60671.5	0.184149
60671.8	0.185791
60672	0.187504
60672.2	0.189361
60672.5	0.191396
60672.8	0.193681
60673	0.196216
60673.2	0.199036
60673.5	0.202249
60673.8	0.205855
60674	0.209889
60674.2	0.214423
60674.5	0.219457
60674.8	0.224955
60675	0.230953
60675.2	0.23738
60675.5	0.244199
60675.8	0.251267
60676	0.258551
60676.2	0.265869
60676.5	0.273045
60676.8	0.2799
60677	0.286255
60677.2	0.291896
60677.5	0.296537
60677.8	0.3
60678	0.302035
60678.2	0.302463
60678.5	0.301071
60678.8	0.297715
60679	0.292396
60679.2	0.285041
60679.5	0.27583
60679.8	0.264977
60680	0.252767
60680.2	0.239593
60680.5	0.225884
60680.8	0.212067
60681	0.198572
60681.2	0.185684
60681.5	0.173688
60681.8	0.162799
60682	0.153017
60682.2	0.144448
60682.5	0.136987
60682.8	0.130561
60683	0.125098
60683.2	0.120421
60683.5	0.116458
60683.8	0.113067
60684	0.110175
60684.2	0.10764
60684.5	0.105462
60684.8	0.10357
60685	0.101892
60685.2	0.100428
60685.5	0.0991789
60685.8	0.0980721
60686	0.0971082
60686.2	0.0963227
60686.5	0.0956444
60686.8	0.0951446
60687	0.0947162
60687.2	0.0944663
60687.5	0.0943235
60687.8	0.0942878
60688	0.0943949
60688.2	0.0946448
60688.5	0.0950018
60688.8	0.0955016
60689	0.0961442
60689.2	0.096894
60689.5	0.0978222
60689.8	0.0988576
60690	0.100071
60690.2	0.101392
60690.5	0.102892
60690.8	0.104498
60691	0.106283
60691.2	0.108176
60691.5	0.110246
60691.8	0.11246
60692	0.114852
60692.2	0.117387
60692.5	0.120064
60692.8	0.12292
60693	0.125919
60693.2	0.129061
60693.5	0.13231
60693.8	0.135702
60694	0.139165
60694.2	0.142735
60694.5	0.146376
60694.8	0.150089
60695	0.153838
60695.2	0.157622
60695.5	0.161442
60695.8	0.165262
60696	0.169118
60696.2	0.17301
60696.5	0.176937
60696.8	0.1809
60697	0.184898
60697.2	0.188933
60697.5	0.193074
60697.8	0.197287
60698	0.201571
60698.2	0.205962
60698.5	0.210425
60698.8	0.21503
60699	0.219707
60699.2	0.224527
60699.5	0.229418
60699.8	0.234452
60700	0.239593
60700.2	0.244805
60700.5	0.250089
60700.8	0.255373
60701	0.260621
60701.2	0.265762
60701.5	0.270725
60701.8	0.275544
60702	0.280186
60702.2	0.284577
60702.5	0.288861
60702.8	0.292967
60703	0.297001
60703.2	0.300928
60703.5	0.304677
60703.8	0.30814
60704	0.311032
60704.2	0.313067
60704.5	0.313852
60704.8	0.313067
60705	0.310389
60705.2	0.305569
60705.5	0.298643
60705.8	0.289611
60706	0.278829
60706.2	0.266619
60706.5	0.253481
60706.8	0.23995
60707	0.226455
60707.2	0.213459
60707.5	0.201285
60707.8	0.190182
60708	0.180257
60708.2	0.171546
60708.5	0.164049
60708.8	0.157694
60709	0.152338
60709.2	0.147911
60709.5	0.144306
60709.8	0.141342
60710	0.138915
60710.2	0.136987
60710.5	0.13538
60710.8	0.134095
60711	0.132988
60711.2	0.132096
60711.5	0.131275
60711.8	0.130596
60712	0.129954
60712.2	0.129382
60712.5	0.128883
60712.8	0.128418
60713	0.128026
60713.2	0.127704
60713.5	0.127419
60713.8	0.127205
60714	0.127026
60714.2	0.126919
60714.5	0.126812
60714.8	0.126776
60715	0.126776
60715.2	0.126776
60715.5	0.126848
60715.8	0.126919
60716	0.127026
60716.2	0.127169
60716.5	0.127347
60716.8	0.127562
60717	0.127811
60717.2	0.128133
60717.5	0.12849
60717.8	0.128918
60718	0.129347
60718.2	0.129846
60718.5	0.130382
60718.8	0.130989
60719	0.131596
60719.2	0.132274
60719.5	0.132953
60719.8	0.133702
60720	0.134488
60720.2	0.135345
60720.5	0.136273
60720.8	0.137201
60721	0.138236
60721.2	0.139272
60721.5	0.140343
60721.8	0.141449
60722	0.142556
60722.2	0.143663
60722.5	0.14477
60722.8	0.145841
60723	0.146912
60723.2	0.147947
60723.5	0.148947
60723.8	0.149982
60724	0.150982
60724.2	0.152053
60724.5	0.153231
60724.8	0.154516
60725	0.156016
60725.2	0.157694
60725.5	0.159693
60725.8	0.162014
60726	0.164655
60726.2	0.16769
60726.5	0.171046
60726.8	0.174795
60727	0.178936
60727.2	0.183434
60727.5	0.188326
60727.8	0.193645
60728	0.199429
60728.2	0.205748
60728.5	0.212638
60728.8	0.220136
60729	0.228133
60729.2	0.236558
60729.5	0.245198
60729.8	0.253695
60730	0.261692
60730.2	0.26869
60730.5	0.274259
60730.8	0.278044
60731	0.27965
60731.2	0.279007
60731.5	0.276009
60731.8	0.270868
60732	0.263834
60732.2	0.255302
60732.5	0.245662
60732.8	0.23538
60733	0.22492
60733.2	0.214566
60733.5	0.204605
60733.8	0.195287
60734	0.186683
60734.2	0.178829
60734.5	0.17176
60734.8	0.165441
60735	0.1598
60735.2	0.154766
60735.5	0.150303
60735.8	0.146269
60736	0.142699
60736.2	0.139486
60736.5	0.136594
60736.8	0.133988
60737	0.131632
60737.2	0.129561
60737.5	0.127704
60737.8	0.126062
60738	0.124634
60738.2	0.123385
60738.5	0.122385
60738.8	0.121564
60739	0.120957
60739.2	0.1206
60739.5	0.120457
60739.8	0.120528
60740	0.12085
60740.2	0.121421
60740.5	0.122206
60740.8	0.123277
60741	0.124563
60741.2	0.126169
60741.5	0.128026
60741.8	0.130132
60742	0.13256
60742.2	0.135273
60742.5	0.138272
60742.8	0.141557
60743	0.145127
60743.2	0.148875
60743.5	0.152803
60743.8	0.156837
60744	0.160835
60744.2	0.164763
60744.5	0.16844
60744.8	0.171796
60745	0.174723
60745.2	0.177115
60745.5	0.178936
60745.8	0.180186
60746	0.1809
60746.2	0.181114
60746.5	0.1809
60746.8	0.180328
60747	0.179543
60747.2	0.178579
60747.5	0.177579
60747.8	0.17658
60748	0.175687
60748.2	0.174902
60748.5	0.174259
60748.8	0.173759
60749	0.173438
60749.2	0.17326
60749.5	0.173224
60749.8	0.173295
60750	0.173474
60750.2	0.173688
60750.5	0.174009
60750.8	0.174331
60751	0.174688
60751.2	0.175116
60751.5	0.175544
60751.8	0.176044
60752	0.176615
60752.2	0.177294
60752.5	0.178115
60752.8	0.179079
60753	0.180257
60753.2	0.181614
60753.5	0.18322
60753.8	0.185005
60754	0.186969
60754.2	0.189111
60754.5	0.19136
60754.8	0.193681
60755	0.196001
60755.2	0.198251
60755.5	0.200321
60755.8	0.202178
60756	0.203713
60756.2	0.204855
60756.5	0.205605
60756.8	0.205891
60757	0.205748
60757.2	0.205141
60757.5	0.204106
60757.8	0.202678
60758	0.200928
60758.2	0.198965
60758.5	0.196787
60758.8	0.194466
60759	0.19211
60759.2	0.189789
60759.5	0.187469
60759.8	0.185255
60760	0.183113
60760.2	0.181042
60760.5	0.179115
60760.8	0.177222
60761	0.175402
60761.2	0.173617
60761.5	0.171831
60761.8	0.170046
60762	0.168261
60762.2	0.166405
60762.5	0.164548
60762.8	0.162656
60763	0.160764
60763.2	0.158908
60763.5	0.157087
60763.8	0.155337
60764	0.153659
60764.2	0.152124
60764.5	0.150696
60764.8	0.149411
60765	0.148304
60765.2	0.147305
60765.5	0.146483
60765.8	0.145734
60766	0.145127
60766.2	0.144556
60766.5	0.14402
60766.8	0.143449
60767	0.142842
60767.2	0.142164
60767.5	0.141342
60767.8	0.140414
60768	0.139307
60768.2	0.138058
60768.5	0.136665
60768.8	0.135166
60769	0.133524
60769.2	0.131774
60769.5	0.129989
60769.8	0.128133
60770	0.126241
60770.2	0.124313
60770.5	0.122349
60770.8	0.120421
60771	0.118493
60771.2	0.116566
60771.5	0.114673
60771.8	0.112853
60772	0.111067
60772.2	0.109318
60772.5	0.107676
60772.8	0.106141
60773	0.104677
60773.2	0.103356
60773.5	0.102178
60773.8	0.101142
60774	0.100286
60774.2	0.0996073
60774.5	0.0991432
60774.8	0.0988576
60775	0.0988218
60775.2	0.0990361
60775.5	0.0995359
60775.8	0.100286
60776	0.101357
60776.2	0.102678
60776.5	0.104284
60776.8	0.106176
60777	0.108318
60777.2	0.110675
60777.5	0.11321
60777.8	0.115923
60778	0.118743
60778.2	0.121707
60778.5	0.124705
60778.8	0.127811
60779	0.130918
60779.2	0.134059
60779.5	0.137237
60779.8	0.140378
60780	0.143449
60780.2	0.146412
60780.5	0.149232
60780.8	0.151803
60781	0.154016
60781.2	0.155873
60781.5	0.157301
60781.8	0.158229
60782	0.158658
60782.2	0.158586
60782.5	0.158086
60782.8	0.15723
60783	0.156087
60783.2	0.154766
60783.5	0.153374
60783.8	0.151981
60784	0.150696
60784.2	0.149589
60784.5	0.148768
60784.8	0.148233
60785	0.148054
60785.2	0.148268
60785.5	0.148875
60785.8	0.149946
60786	0.151482
60786.2	0.153481
60786.5	0.15598
60786.8	0.159015
60787	0.162513
60787.2	0.166548
60787.5	0.171046
60787.8	0.176009
60788	0.181292
60788.2	0.186898
60788.5	0.192681
60788.8	0.198465
60789	0.204141
60789.2	0.209497
60789.5	0.214388
60789.8	0.218636
60790	0.222099
60790.2	0.224598
60790.5	0.226098
60790.8	0.226455
60791	0.225634
60791.2	0.223742
60791.5	0.220743
60791.8	0.216744
60792	0.211924
60792.2	0.206391
60792.5	0.200357
60792.8	0.194002
60793	0.187433
60793.2	0.1809
60793.5	0.174473
60793.8	0.168297
60794	0.162478
60794.2	0.157087
60794.5	0.152089
60794.8	0.14759
60795	0.143556
60795.2	0.139986
60795.5	0.136808
60795.8	0.134095
60796	0.131739
60796.2	0.129739
60796.5	0.128026
60796.8	0.126633
60797	0.125491
60797.2	0.124563
60797.5	0.123884
60797.8	0.123349
60798	0.123027
60798.2	0.122813
60798.5	0.122778
60798.8	0.122849
60799	0.123063
60799.2	0.123385
60799.5	0.123777
60799.8	0.124277
60800	0.124813
60800.2	0.125455
60800.5	0.126134
60800.8	0.126883
60801	0.127669
60801.2	0.12849
60801.5	0.129418
60801.8	0.130418
60802	0.131524
60802.2	0.132774
60802.5	0.134166
60802.8	0.135773
60803	0.137558
60803.2	0.139593
60803.5	0.141842
60803.8	0.144341
60804	0.147055
60804.2	0.149982
60804.5	0.153017
60804.8	0.156159
60805	0.159265
60805.2	0.162335
60805.5	0.165227
60805.8	0.167904
60806	0.170261
60806.2	0.17226
60806.5	0.173866
60806.8	0.175009
60807	0.175723
60807.2	0.175937
60807.5	0.175759
60807.8	0.175152
60808	0.174188
60808.2	0.172903
60808.5	0.171367
60808.8	0.169618
60809	0.16769
60809.2	0.165655
60809.5	0.163477
60809.8	0.161228
60810	0.158908
60810.2	0.156587
60810.5	0.154231
60810.8	0.151839
60811	0.149482
60811.2	0.147126
60811.5	0.144805
60811.8	0.142521
60812	0.140271
60812.2	0.138129
60812.5	0.136059
60812.8	0.134095
60813	0.13231
60813.2	0.130668
60813.5	0.12924
60813.8	0.128026
60814	0.127097
60814.2	0.126491
60814.5	0.126169
60814.8	0.126241
60815	0.126669
60815.2	0.12749
60815.5	0.12874
60815.8	0.130453
60816	0.132596
60816.2	0.135202
60816.5	0.138272
60816.8	0.141806
60817	0.145698
60817.2	0.149946
60817.5	0.154516
60817.8	0.159229
60818	0.164049
60818.2	0.168797
60818.5	0.173402
60818.8	0.177651
60819	0.181471
60819.2	0.184684
60819.5	0.187219
60819.8	0.189004
60820	0.189968
60820.2	0.190146
60820.5	0.189575
60820.8	0.18829
60821	0.186398
60821.2	0.184041
60821.5	0.181328
60821.8	0.178329
60822	0.175223
60822.2	0.172081
60822.5	0.168975
60822.8	0.166012
60823	0.163227
60823.2	0.160657
60823.5	0.158301
60823.8	0.156194
60824	0.154338
60824.2	0.152695
60824.5	0.151267
60824.8	0.150054
60825	0.148983
60825.2	0.14809
60825.5	0.14734
60825.8	0.146733
60826	0.146269
60826.2	0.145948
60826.5	0.145841
60826.8	0.145876
60827	0.146126
60827.2	0.146555
60827.5	0.147269
60827.8	0.148197
60828	0.149375
60828.2	0.150803
60828.5	0.152481
60828.8	0.154409
60829	0.156551
60829.2	0.158872
60829.5	0.161335
60829.8	0.163906
60830	0.166512
60830.2	0.169082
60830.5	0.171582
60830.8	0.173902
60831	0.176044
60831.2	0.177901
60831.5	0.179436
60831.8	0.18065
60832	0.181507
60832.2	0.181935
60832.5	0.182006
60832.8	0.181685
60833	0.181042
60833.2	0.180043
60833.5	0.178793
60833.8	0.17733
60834	0.175652
60834.2	0.173795
60834.5	0.171831
60834.8	0.169797
60835	0.16769
60835.2	0.165584
60835.5	0.163513
60835.8	0.161478
60836	0.159514
60836.2	0.157622
60836.5	0.155837
60836.8	0.154159
60837	0.152588
60837.2	0.151125
60837.5	0.149768
60837.8	0.148518
60838	0.147376
60838.2	0.146341
60838.5	0.145377
60838.8	0.14452
60839	0.143699
60839.2	0.142949
60839.5	0.142271
60839.8	0.141592
60840	0.14095
60840.2	0.140343
60840.5	0.139736
60840.8	0.139129
60841	0.138558
60841.2	0.137986
60841.5	0.137451
60841.8	0.136951
60842	0.136523
60842.2	0.13613
60842.5	0.135844
60842.8	0.135666
60843	0.13563
60843.2	0.135702
60843.5	0.135951
60843.8	0.13638
60844	0.136987
60844.2	0.137772
60844.5	0.138772
60844.8	0.13995
60845	0.141307
60845.2	0.142842
60845.5	0.144484
60845.8	0.146269
60846	0.14809
60846.2	0.149946
60846.5	0.151803
60846.8	0.153624
60847	0.155337
60847.2	0.156944
60847.5	0.158408
60847.8	0.159693
60848	0.160764
60848.2	0.161657
60848.5	0.162335
60848.8	0.162763
60849	0.163013
60849.2	0.163085
60849.5	0.162978
60849.8	0.162728
60850	0.162371
60850.2	0.161871
60850.5	0.161264
60850.8	0.16055
60851	0.159764
60851.2	0.158872
60851.5	0.157872
60851.8	0.156765
60852	0.155587
60852.2	0.154266
60852.5	0.152874
60852.8	0.151375
60853	0.149839
60853.2	0.148197
60853.5	0.146555
60853.8	0.144913
60854	0.143306
60854.2	0.141735
60854.5	0.1402
60854.8	0.138772
60855	0.137451
60855.2	0.136237
60855.5	0.135095
60855.8	0.134095
60856	0.133167
60856.2	0.132381
60856.5	0.131632
60856.8	0.131025
60857	0.130453
60857.2	0.129989
60857.5	0.129597
60857.8	0.129275
60858	0.129025
60858.2	0.128811
60858.5	0.128704
60858.8	0.128597
60859	0.128597
60859.2	0.128597
60859.5	0.128668
60859.8	0.128775
60860	0.128954
60860.2	0.129168
60860.5	0.129418
60860.8	0.129704
60861	0.130061
60861.2	0.130453
60861.5	0.130882
60861.8	0.131346
60862	0.131846
60862.2	0.132381
60862.5	0.132988
60862.8	0.133595
60863	0.134238
60863.2	0.134916
60863.5	0.135594
60863.8	0.136273
60864	0.136987
60864.2	0.137701
60864.5	0.138451
60864.8	0.139236
60865	0.140021
60865.2	0.140771
60865.5	0.141521
60865.8	0.142306
60866	0.143163
60866.2	0.14402
60866.5	0.144948
60866.8	0.145948
60867	0.147019
60867.2	0.148126
60867.5	0.14934
60867.8	0.150625
60868	0.152017
60868.2	0.153445
60868.5	0.15498
60868.8	0.156551
60869	0.158194
60869.2	0.159836
60869.5	0.161514
60869.8	0.163192
60870	0.164798
60870.2	0.166369
60870.5	0.167869
60870.8	0.169261
60871	0.170582
60871.2	0.171724
60871.5	0.17276
60871.8	0.173688
60872	0.174473
60872.2	0.175152
60872.5	0.175687
60872.8	0.176151
60873	0.176473
60873.2	0.176687
60873.5	0.176794
60873.8	0.176794
60874	0.176651
60874.2	0.176401
60874.5	0.176009
60874.8	0.175509
60875	0.17483
60875.2	0.174045
60875.5	0.173081
60875.8	0.17201
60876	0.170832
60876.2	0.169582
60876.5	0.168226
60876.8	0.166869
60877	0.165441
60877.2	0.164049
60877.5	0.16262
60877.8	0.161264
60878	0.159943
60878.2	0.158693
60878.5	0.157479
60878.8	0.156373
60879	0.155337
60879.2	0.154373
60879.5	0.153517
60879.8	0.152731
60880	0.152053
60880.2	0.15141
60880.5	0.150875
60880.8	0.150411
60881	0.150018
60881.2	0.149697
60881.5	0.149411
60881.8	0.149197
60882	0.149054
60882.2	0.148911
60882.5	0.148875
60882.8	0.14884
60883	0.148875
60883.2	0.148947
60883.5	0.149054
60883.8	0.149232
60884	0.149447
60884.2	0.149732
60884.5	0.150054
60884.8	0.150446
60885	0.150875
60885.2	0.15141
60885.5	0.151981
60885.8	0.152553
60886	0.153195
60886.2	0.153802
60886.5	0.154409
60886.8	0.154945
60887	0.155409
60887.2	0.15573
60887.5	0.155909
60887.8	0.155909
60888	0.15573
60888.2	0.155302
60888.5	0.15473
60888.8	0.153945
60889	0.153017
60889.2	0.151946
60889.5	0.150768
60889.8	0.149554
60890	0.148304
60890.2	0.147019
60890.5	0.145805
60890.8	0.144627
60891	0.143556
60891.2	0.142556
60891.5	0.141699
60891.8	0.14095
60892	0.140343
60892.2	0.139879
60892.5	0.139557
60892.8	0.139379
60893	0.139379
60893.2	0.139486
60893.5	0.139736
60893.8	0.140129
60894	0.140664
60894.2	0.141307
60894.5	0.142056
60894.8	0.142913
60895	0.143877
60895.2	0.144948
60895.5	0.146055
60895.8	0.147233
60896	0.148447
60896.2	0.149661
60896.5	0.150875
60896.8	0.152053
60897	0.15316
60897.2	0.154195
60897.5	0.155087
60897.8	0.155837
60898	0.156408
60898.2	0.156765
60898.5	0.156944
60898.8	0.156873
60899	0.156587
60899.2	0.156051
60899.5	0.155337
60899.8	0.154373
60900	0.153231
60900.2	0.151874
60900.5	0.150411
60900.8	0.148768
60901	0.147055
60901.2	0.14527
60901.5	0.143449
60901.8	0.141592
60902	0.139772
60902.2	0.137951
60902.5	0.136201
60902.8	0.134523
60903	0.132917
60903.2	0.131417
60903.5	0.130025
60903.8	0.12874
60904	0.127597
60904.2	0.126598
60904.5	0.125705
60904.8	0.125027
60905	0.124456
60905.2	0.124027
60905.5	0.123777
60905.8	0.123634
60906	0.123634
60906.2	0.123777
60906.5	0.124027
60906.8	0.124384
60907	0.124848
60907.2	0.125419
60907.5	0.126062
60907.8	0.126812
60908	0.127669
60908.2	0.128597
60908.5	0.129597
60908.8	0.130703
60909	0.131846
60909.2	0.133131
60909.5	0.134452
60909.8	0.13588
60910	0.137344
60910.2	0.138843
60910.5	0.140378
60910.8	0.141914
60911	0.143413
60911.2	0.144805
60911.5	0.146091
60911.8	0.147269
60912	0.148233
60912.2	0.149018
60912.5	0.149625
60912.8	0.150018
60913	0.150161
60913.2	0.150161
60913.5	0.149911
60913.8	0.149554
60914	0.149018
60914.2	0.148376
60914.5	0.147626
60914.8	0.146805
60915	0.145984
60915.2	0.145091
60915.5	0.144234
60915.8	0.143413
60916	0.142628
60916.2	0.141914
60916.5	0.141271
60916.8	0.140735
60917	0.140307
60917.2	0.140021
60917.5	0.139807
60917.8	0.1397
60918	0.139736
60918.2	0.139914
60918.5	0.1402
60918.8	0.140593
60919	0.141128
60919.2	0.141771
60919.5	0.142556
60919.8	0.143484
60920	0.14452
60920.2	0.145698
60920.5	0.147055
60920.8	0.148518
60921	0.150161
60921.2	0.151946
60921.5	0.153838
60921.8	0.155909
60922	0.158086
60922.2	0.160371
60922.5	0.162763
60922.8	0.165227
60923	0.167726
60923.2	0.170261
60923.5	0.17276
60923.8	0.175223
60924	0.177615
60924.2	0.179864
60924.5	0.182006
60924.8	0.18397
60925	0.185719
60925.2	0.187255
60925.5	0.188576
60925.8	0.189611
60926	0.190432
60926.2	0.190968
60926.5	0.191253
60926.8	0.191253
60927	0.191039
60927.2	0.19061
60927.5	0.189932
60927.8	0.189004
60928	0.187897
60928.2	0.186612
60928.5	0.185112
60928.8	0.18347
60929	0.181685
60929.2	0.179722
60929.5	0.177687
60929.8	0.175544
60930	0.173295
60930.2	0.17101
60930.5	0.168654
60930.8	0.166298
60931	0.163977
60931.2	0.161621
60931.5	0.159372
60931.8	0.157194
60932	0.155123
60932.2	0.15316
60932.5	0.151339
60932.8	0.149661
60933	0.148161
60933.2	0.14684
60933.5	0.145662
60933.8	0.144663
60934	0.143806
60934.2	0.143127
60934.5	0.142556
60934.8	0.142092
60935	0.141699
60935.2	0.141378
60935.5	0.141128
60935.8	0.140878
60936	0.140628
60936.2	0.140378
60936.5	0.140129
60936.8	0.139843
60937	0.139557
60937.2	0.139236
60937.5	0.13895
60937.8	0.138629
60938	0.138343
60938.2	0.138022
60938.5	0.137737
60938.8	0.137487
60939	0.137237
60939.2	0.136987
60939.5	0.136773
60939.8	0.136523
60940	0.136344
60940.2	0.13613
60940.5	0.135916
60940.8	0.135737
60941	0.135523
60941.2	0.135345
60941.5	0.135166
60941.8	0.134988
60942	0.134845
60942.2	0.134666
60942.5	0.134523
60942.8	0.134416
60943	0.134309
60943.2	0.134202
60943.5	0.134131
60943.8	0.134095
60944	0.134059
60944.2	0.134024
60944.5	0.134024
60944.8	0.134024
60945	0.134024
60945.2	0.134024
60945.5	0.134059
60945.8	0.134024
60946	0.134024
60946.2	0.134024
60946.5	0.133988
60946.8	0.133952
60947	0.133952
60947.2	0.133916
60947.5	0.133916
60947.8	0.133916
60948	0.133952
60948.2	0.134024
60948.5	0.134095
60948.8	0.134166
60949	0.134273
60949.2	0.134345
60949.5	0.134452
60949.8	0.134523
60950	0.13463
60950.2	0.134702
60950.5	0.134809
60950.8	0.134952
60951	0.135095
60951.2	0.135273
60951.5	0.135452
60951.8	0.135702
60952	0.135951
60952.2	0.136237
60952.5	0.136487
60952.8	0.136773
60953	0.137022
60953.2	0.137165
60953.5	0.137272
60953.8	0.137237
60954	0.137094
60954.2	0.136844
60954.5	0.136416
60954.8	0.13588
60955	0.135202
60955.2	0.134381
60955.5	0.133524
60955.8	0.13256
60956	0.13156
60956.2	0.130525
60956.5	0.129489
60956.8	0.12849
60957	0.12749
60957.2	0.126526
60957.5	0.125634
60957.8	0.124813
60958	0.124027
60958.2	0.123349
60958.5	0.122742
60958.8	0.122242
60959	0.121814
60959.2	0.121457
60959.5	0.121171
60959.8	0.120993
60960	0.120885
60960.2	0.12085
60960.5	0.120885
60960.8	0.120993
60961	0.121171
60961.2	0.121457
60961.5	0.121849
60961.8	0.122313
60962	0.122885
60962.2	0.123527
60962.5	0.124277
60962.8	0.125134
60963	0.126098
60963.2	0.127133
60963.5	0.128276
60963.8	0.129454
60964	0.130703
60964.2	0.131989
60964.5	0.13331
60964.8	0.134595
60965	0.135916
60965.2	0.137237
60965.5	0.138486
60965.8	0.139736
60966	0.14095
60966.2	0.142164
60966.5	0.143342
60966.8	0.14452
60967	0.145734
60967.2	0.146948
60967.5	0.148233
60967.8	0.149518
60968	0.150875
60968.2	0.152267
60968.5	0.153731
60968.8	0.155195
60969	0.156658
60969.2	0.158158
60969.5	0.159622
60969.8	0.161014
60970	0.162371
60970.2	0.163584
60970.5	0.164655
60970.8	0.165584
60971	0.166262
60971.2	0.166762
60971.5	0.167047
60971.8	0.167047
60972	0.166869
60972.2	0.166405
60972.5	0.165762
60972.8	0.164941
60973	0.163941
60973.2	0.162799
60973.5	0.161549
60973.8	0.160264
60974	0.158943
60974.2	0.157587
60974.5	0.156301
60974.8	0.155052
60975	0.153874
60975.2	0.152767
60975.5	0.151803
60975.8	0.150982
60976	0.150268
60976.2	0.149732
60976.5	0.14934
60976.8	0.14909
60977	0.148983
60977.2	0.149054
60977.5	0.149268
60977.8	0.149625
60978	0.150089
60978.2	0.15066
60978.5	0.151375
60978.8	0.152196
60979	0.153052
60979.2	0.153981
60979.5	0.154945
60979.8	0.155944
60980	0.156873
60980.2	0.157801
60980.5	0.158622
60980.8	0.159372
60981	0.159979
60981.2	0.160478
60981.5	0.160835
60981.8	0.16105
60982	0.161085
60982.2	0.160978
60982.5	0.160657
60982.8	0.160193
60983	0.15955
60983.2	0.158729
60983.5	0.157801
60983.8	0.156694
60984	0.15548
60984.2	0.154195
60984.5	0.152838
60984.8	0.151446
60985	0.150054
60985.2	0.148733
60985.5	0.147483
60985.8	0.146305
60986	0.14527
60986.2	0.144341
60986.5	0.143592
60986.8	0.142985
60987	0.142485
60987.2	0.142164
60987.5	0.141985
60987.8	0.141914
60988	0.141949
60988.2	0.142092
60988.5	0.142306
60988.8	0.142628
60989	0.142985
60989.2	0.143377
60989.5	0.143841
60989.8	0.144341
60990	0.144841
60990.2	0.145412
60990.5	0.146019
60990.8	0.146626
60991	0.147269
60991.2	0.147947
60991.5	0.14859
60991.8	0.149232
60992	0.149875
60992.2	0.150482
60992.5	0.151053
60992.8	0.151624
60993	0.152124
60993.2	0.152624
60993.5	0.153088
60993.8	0.153481
60994	0.153874
60994.2	0.154195
60994.5	0.154445
60994.8	0.154659
60995	0.154802
60995.2	0.154873
60995.5	0.154873
60995.8	0.154802
60996	0.154659
60996.2	0.154409
60996.5	0.154052
60996.8	0.153588
60997	0.153017
60997.2	0.152338
60997.5	0.151553
60997.8	0.150625
60998	0.149589
60998.2	0.148483
60998.5	0.147269
60998.8	0.145948
60999	0.144591
60999.2	0.143163
60999.5	0.141664
60999.8	0.140164
61000	0.138665
61000.2	0.137165
61000.5	0.135702
61000.8	0.134309
61001	0.132988
61001.2	0.131774
61001.5	0.130703
61001.8	0.129739
61002	0.128918
61002.2	0.12824
61002.5	0.127704
61002.8	0.127312
61003	0.127062
61003.2	0.126883
61003.5	0.126848
61003.8	0.126848
61004	0.126883
61004.2	0.126955
61004.5	0.127026
61004.8	0.127026
61005	0.126955
61005.2	0.126812
61005.5	0.126598
61005.8	0.126276
61006	0.125848
61006.2	0.125348
61006.5	0.124813
61006.8	0.124206
61007	0.123599
61007.2	0.123027
61007.5	0.122492
61007.8	0.122028
61008	0.121671
61008.2	0.121492
61008.5	0.121421
61008.8	0.121492
61009	0.121742
61009.2	0.122135
61009.5	0.122706
61009.8	0.123385
61010	0.12417
61010.2	0.125062
61010.5	0.126026
61010.8	0.127026
61011	0.128097
61011.2	0.129132
61011.5	0.130168
61011.8	0.131203
61012	0.132167
61012.2	0.133095
61012.5	0.133952
61012.8	0.134773
61013	0.135523
61013.2	0.136201
61013.5	0.136844
61013.8	0.137415
61014	0.137915
61014.2	0.138379
61014.5	0.138772
61014.8	0.139093
61015	0.139343
61015.2	0.139557
61015.5	0.139664
61015.8	0.1397
61016	0.139664
61016.2	0.139557
61016.5	0.139343
61016.8	0.139093
61017	0.138772
61017.2	0.138379
61017.5	0.137951
61017.8	0.137451
61018	0.136951
61018.2	0.13638
61018.5	0.135809
61018.8	0.135237
61019	0.13463
61019.2	0.134059
61019.5	0.133524
61019.8	0.13306
61020	0.132596
61020.2	0.132238
61020.5	0.131917
61020.8	0.131703
61021	0.13156
61021.2	0.131489
61021.5	0.13156
61021.8	0.131703
61022	0.131953
61022.2	0.13231
61022.5	0.132774
61022.8	0.133345
61023	0.134024
61023.2	0.134809
61023.5	0.135737
61023.8	0.136773
61024	0.137915
61024.2	0.1392
61024.5	0.140628
61024.8	0.142164
61025	0.143806
61025.2	0.145627
61025.5	0.147519
61025.8	0.149554
61026	0.15166
61026.2	0.153874
61026.5	0.156087
61026.8	0.158336
61027	0.16055
61027.2	0.162692
61027.5	0.164727
61027.8	0.166655
61028	0.16844
61028.2	0.170082
61028.5	0.171546
61028.8	0.172867
61029	0.174009
61029.2	0.175009
61029.5	0.175866
61029.8	0.176615
61030	0.177222
61030.2	0.177722
61030.5	0.178079
61030.8	0.178293
61031	0.178329
61031.2	0.178222
61031.5	0.177901
61031.8	0.177437
61032	0.176794
61032.2	0.175973
61032.5	0.175009
61032.8	0.173902
61033	0.172653
61033.2	0.171332
61033.5	0.169939
61033.8	0.168511
61034	0.167119
61034.2	0.165727
61034.5	0.164406
61034.8	0.16312
61035	0.161906
61035.2	0.160764
61035.5	0.159657
61035.8	0.158622
61036	0.157551
61036.2	0.156516
61036.5	0.155409
61036.8	0.154195
61037	0.15291
61037.2	0.151482
61037.5	0.149875
61037.8	0.14809
61038	0.146126
61038.2	0.143984
61038.5	0.141592
61038.8	0.139057
61039	0.136344
61039.2	0.133488
61039.5	0.130489
61039.8	0.127419
61040	0.124313
61040.2	0.121207
61040.5	0.118136
61040.8	0.115102
61041	0.112174
61041.2	0.109354
61041.5	0.106712
61041.8	0.104177
61042	0.101821
61042.2	0.099643
61042.5	0.097608
61042.8	0.0957872
61043	0.0941449
61043.2	0.0926812
61043.5	0.0914316
61043.8	0.0903249
61044	0.0893966
61044.2	0.0886469
61044.5	0.0880757
61044.8	0.0876473
61045	0.0873974
61045.2	0.0872903
61045.5	0.087326
61045.8	0.0875045
61046	0.0878258
61046.2	0.0882899
61046.5	0.0888611
61046.8	0.0895752
61047	0.0903606
61047.2	0.0912888
61047.5	0.0922885
61047.8	0.0933952
61048	0.0945377
61048.2	0.0957515
61048.5	0.0969654
61048.8	0.0982149
61049	0.0994288
61049.2	0.100571
61049.5	0.101678
61049.8	0.102678
61050	0.103606
61050.2	0.104356
61050.5	0.104998
61050.8	0.105534
61051	0.105962
61051.2	0.106319
61051.5	0.10664
61051.8	0.106962
61052	0.107283
61052.2	0.107712
61052.5	0.108211
61052.8	0.108854
61053	0.109675
61053.2	0.110639
61053.5	0.111817
61053.8	0.113174
61054	0.114745
61054.2	0.116566
61054.5	0.118565
61054.8	0.120778
61055	0.123206
61055.2	0.125812
61055.5	0.128561
61055.8	0.131453
61056	0.134416
61056.2	0.137415
[truncated: 11,422 more rows]

## Sheet: 3b
Calibration curve of TRaQ-G-mGold with GSH
GSH (mM)	Replicates
0	9.985	10.544	10.528	10.712	10.728	10.749	11.154	11.155	11.153
1	15.229	15.993	15.819	14.719	14.641	14.672	15.706	15.681	15.621
3	24.654	23.982	24.6	24.903	24.934	25.037	24.704	24.4	24.291
5	40.151	40.231	39.983	38.308	38.172	38.143	37.847	38.163	38.22
7.5	54.632	54.624	54.959	50.123	50.2	50.292	52.544	52.588	52.488
10	71.205	71.924	74.187	69.864	70.08	70.071	70.352	71.107	70.909
15	105.506	102.364	103.914	101.394	101.944	104.801	108.739	109.968	108.425
20	123.578	121.316	121.999	129.501	131.528	131.62	121.702	123.229	123.621
